# Supplementary material for: Developmental dynamics of sex reprogramming by high incubation temperatures in a dragon lizard
Source: BMC Genomics. 2022 Apr 22;23:322. doi: 10.1186/s12864-022-08544-2 (PMC9034607; doi:10.1186/s12864-022-08544-2)
Supplement: Supplementary file 2 — Additional file 2: Table S1. Genes differentially expressed between testes-like gonads at 36 °C and testes at 28 °C from the early developmental switch regime sampled at stage 6. A log-fold change cut-off of − 1 to 1 and P-value cut-off of 0.01 was applied. The “direction” column indicates genes that were upregulated in the testes-like gonads compared with testes (negative log-fold changes), and those that were upregulated in the testes compared with testes-like gonads (positive log-fold changes). [file 12864_2022_8544_MOESM2_ESM.csv]

Full Gene ID	Gene ID	Gene Name	logFC	logCPM	F	PValue	FDR	Direction
gene18035_LOC110089460	LOC110089460	uncharacterized LOC110089460	-9.057064929	0.53628337	9.791683652	0.004008487	0.28644708	Up testes-like
gene17028_HRG	HRG	histidine rich glycoprotein	-8.305120221	1.218939633	8.243780131	0.007614061	0.309572506	Up testes-like
gene13473_LOC110084465	LOC110084465	cytochrome P450 1A5	-8.023722089	3.871201535	10.45727194	0.002634936	0.28644708	Up testes-like
gene18036_LOC110089439	LOC110089439	uncharacterized LOC110089439	-7.729081271	1.548353122	9.036887228	0.004824807	0.28644708	Up testes-like
gene19148_LOC110090675	LOC110090675	alpha-1-antitrypsin-like	-7.437413847	3.31431102	8.260106501	0.006880561	0.307007382	Up testes-like
gene12743_LOC110083663	LOC110083663	pulmonary surfactant-associated protein D-like	-7.228287681	0.831958007	8.398308775	0.00676672	0.307007382	Up testes-like
gene5680_LOC110075865	LOC110075865	coagulation factor VII-like	-7.110504664	1.813277016	9.891583703	0.003288367	0.28644708	Up testes-like
gene20959_LOC110070630	LOC110070630	major histocompatibility complex class I-related gene protein-like	-7.09934791	-1.555728988	10.49454217	0.003670754	0.28644708	Up testes-like
gene7678_CHRDL2	CHRDL2	chordin like 2	-7.097420374	-0.205980213	11.76001187	0.001657876	0.28644708	Up testes-like
gene18038_LOC110089440	LOC110089440	uncharacterized LOC110089440	-6.911437595	0.900579468	5.786486515	0.02367195	0.355553012	Up testes-like
gene20484_LOC110070122	LOC110070122	kallikrein-14-like	-6.851505483	0.903977212	10.15416333	0.003103699	0.28644708	Up testes-like
gene20377_SERPIND1	SERPIND1	serpin family D member 1	-6.842617931	4.526640395	7.666971101	0.00877191	0.315454804	Up testes-like
gene13933_LOC110084966	LOC110084966	coagulation factor IX-like	-6.823768238	2.58343509	7.591910706	0.00907819	0.315454804	Up testes-like
gene5750_TEX33	TEX33	testis expressed 33	-6.663041875	2.115932038	10.90320596	0.002148763	0.28644708	Up testes-like
gene1828_HAL	HAL	histidine ammonia-lyase	-6.611563034	3.358439462	5.441683161	0.025428807	0.356617628	Up testes-like
gene9637_LOC110080313	LOC110080313	glucose-6-phosphatase-like	-6.555141143	-0.897479656	10.56352141	0.00311927	0.28644708	Up testes-like
gene11669_LOC110082496	LOC110082496	fatty acid-binding protein	-6.540339816	-1.153418291	8.042920081	0.007785426	0.310958113	Up testes-like
gene17326_GC	GC	GC	-6.517486634	7.225335135	7.01430691	0.011857139	0.325233289	Up testes-like
gene19187_LOC110090724	LOC110090724	cytochrome P450 2C18-like	-6.508973828	0.859065807	7.163893943	0.011836875	0.325233289	Up testes-like
gene1966_LOC110071550	LOC110071550	hepatic lectin-like	-6.49678162	0.88900952	7.875694624	0.008069257	0.311743509	Up testes-like
gene17429_SLCO1B3	SLCO1B3	solute carrier organic anion transporter family member 1B3	-6.494602975	2.377288377	7.16077193	0.011185389	0.322584614	Up testes-like
gene18041_LOC110089454	LOC110089454	trypsin-like	-6.451922813	0.637541637	10.06794878	0.004150758	0.28644708	Up testes-like
gene8440_LOC110078923	LOC110078923	small serum protein 5-like	-6.355467706	3.985135499	9.884107292	0.003298872	0.28644708	Up testes-like
gene21381_LOC110071080	LOC110071080	sushi	-6.173463511	0.855685831	9.635279187	0.003727972	0.28644708	Up testes-like
gene21663_LOC110071381	LOC110071381	cytochrome P450 2C15-like	-6.140161746	-1.911906333	6.208325821	0.022925579	0.353720623	Up testes-like
gene3600_RBP4	RBP4	retinol binding protein 4	-6.112143792	4.585869872	6.104768698	0.018262044	0.346048767	Up testes-like
gene16219_LOC110087433	LOC110087433	protein AMBP-like	-6.078486202	5.364179731	6.202373974	0.017422553	0.342043679	Up testes-like
gene2900_FGA	FGA	fibrinogen alpha chain	-6.061668347	5.447342361	5.494169292	0.024616711	0.356617628	Up testes-like
gene18040_APOC2	APOC2	apolipoprotein C2	-6.048416922	6.65132289	6.188145839	0.017542287	0.342512042	Up testes-like
gene18037_LOC110089446	LOC110089446	apolipoprotein A-I-like	-6.021036266	4.578011588	5.590084309	0.023477039	0.355553012	Up testes-like
gene20041_LOC110091651	LOC110091651	gallinacin-9-like	-5.988691172	0.579509381	4.6048692	0.042368524	0.388818026	Up testes-like
gene13522_LOC110084498	LOC110084498	myeloperoxidase-like	-5.962617472	3.597657758	6.039303771	0.020067674	0.350815667	Up testes-like
gene21117_LOC110070796	LOC110070796	cytochrome P450 2K4-like	-5.899071049	-1.471484838	7.249109266	0.01210975	0.325233289	Up testes-like
gene8130_LOC110078522	LOC110078522	sulfotransferase family cytosolic 1B member 1-like	-5.873543124	-0.435509552	7.011502973	0.012521985	0.327713054	Up testes-like
gene15320_LOC110086514	LOC110086514	protein NKG7-like	-5.870622084	-1.253245772	10.28597151	0.003207434	0.28644708	Up testes-like
gene20581_HAMP	HAMP	hepcidin antimicrobial peptide	-5.860088612	3.751511184	10.31459563	0.002748398	0.28644708	Up testes-like
gene12478_LOC110083373	LOC110083373	cytosolic non-specific dipeptidase-like	-5.78140142	2.605654591	5.832354978	0.021154537	0.351108603	Up testes-like
gene21595_LOC110071309	LOC110071309	uncharacterized LOC110071309	-5.768773564	3.557120489	5.019629057	0.031579634	0.368958829	Up testes-like
gene2899_FGB	FGB	fibrinogen beta chain	-5.747919817	5.85127885	7.66037688	0.008798368	0.315454804	Up testes-like
gene18777_LOC110090287	LOC110090287	uncharacterized LOC110090287	-5.741033256	0.656393678	5.046267612	0.031160365	0.368958829	Up testes-like
gene16583_ITIH2	ITIH2	inter-alpha-trypsin inhibitor heavy chain 2	-5.707123265	5.585855261	6.088171053	0.018409098	0.346048767	Up testes-like
gene7525_KLKB1	KLKB1	kallikrein B1	-5.700422665	3.387759823	6.054296914	0.018713209	0.348057731	Up testes-like
gene10471_LOC110081190	LOC110081190	lysozyme C	-5.690564895	-1.708702669	8.265858799	0.008018462	0.310958113	Up testes-like
gene14254_IBSP	IBSP	integrin binding sialoprotein	-5.648121904	-0.433805911	7.236896724	0.010913896	0.32212755	Up testes-like
gene21584_LOC110071298	LOC110071298	cytochrome P450 2H2-like	-5.648121904	-0.981738034	5.564958913	0.025633787	0.356617628	Up testes-like
gene4082_PROZ	PROZ	protein Z	-5.624982023	2.527682094	5.962210064	0.019713617	0.350815667	Up testes-like
gene15408_LOC110086602	LOC110086602	oxidized low-density lipoprotein receptor 1-like	-5.612236728	-0.723578589	5.593804989	0.024773739	0.356617628	Up testes-like
gene5829_SMCO3	SMCO3	single-pass membrane protein with coiled-coil domains 3	-5.593779982	-1.878637814	6.091566945	0.022423308	0.351207377	Up testes-like
gene17273_LOC110088618	LOC110088618	alpha-1-antitrypsin-like	-5.548869966	-0.882790403	5.582246826	0.026360737	0.357433591	Up testes-like
gene20416_LOC110070051	LOC110070051	SUN domain-containing protein 3-like	-5.528062051	-1.238079754	6.00936703	0.020351116	0.350815667	Up testes-like
gene10615_AGRP	AGRP	agouti related neuropeptide	-5.524279424	-0.92791967	5.437222552	0.02785012	0.360296904	Up testes-like
gene835_LOC110079374	LOC110079374	uncharacterized LOC110079374	-5.495635006	0.700538035	9.382236338	0.004092926	0.28644708	Up testes-like
gene21018_LOC110070692	LOC110070692	cytochrome P450 2K1-like	-5.495439902	1.126806097	4.434389041	0.042765699	0.38895036	Up testes-like
gene19149_LOC110090683	LOC110090683	alpha-1-antitrypsin-like	-5.433077	-1.221390556	4.749153615	0.041675336	0.387601928	Up testes-like
gene3089_PGPEP1L	PGPEP1L	pyroglutamyl-peptidase I-like	-5.424443773	1.118141455	6.584598164	0.0145147	0.331633102	Up testes-like
gene4192_KYNU	KYNU	kynureninase	-5.410868002	-0.457784047	5.078314474	0.030861336	0.368671445	Up testes-like
gene1519_PLG	PLG	plasminogen	-5.39297556	6.334087534	6.190333382	0.01752382	0.342512042	Up testes-like
gene18451_LOC110089939	LOC110089939	alpha-fetoprotein-like	-5.388245854	7.830824681	4.97502338	0.031926792	0.368958829	Up testes-like
gene17431_SLCO1A2	SLCO1A2	solute carrier organic anion transporter family member 1A2	-5.385555419	1.403402573	7.217867215	0.010785535	0.320953083	Up testes-like
gene2196_LOC110072001	LOC110072001	pancreatic triacylglycerol lipase-like	-5.29414765	-0.271851915	6.829212132	0.013456017	0.328293125	Up testes-like
gene18017_LOC110089445	LOC110089445	carcinoembryonic antigen-related cell adhesion molecule 6-like	-5.289930174	-0.190388084	9.544981771	0.004241287	0.28644708	Up testes-like
gene7285_TTR	TTR	transthyretin	-5.276215162	4.315585102	5.287701657	0.027279235	0.359616562	Up testes-like
gene6861_NRIP3	NRIP3	nuclear receptor interacting protein 3	-5.263906534	0.10169965	8.55316812	0.005886339	0.306657007	Up testes-like
gene441_LOC110075226	LOC110075226	histone H4	-5.245994393	-0.304191316	6.867423152	0.012701307	0.32814368	Up testes-like
gene9441_C9	C9	complement C9	-5.235105398	4.099840646	5.299913808	0.027281289	0.359616562	Up testes-like
gene5941_CPB2	CPB2	carboxypeptidase B2	-5.222616583	2.615885562	6.147324254	0.018030735	0.346048767	Up testes-like
gene11172_HNF1A	HNF1A	HNF1 homeobox A	-5.188511875	1.58253245	4.405574363	0.042972626	0.38895036	Up testes-like
gene5175_LOC110075272	LOC110075272	ovotransferrin-like	-5.159278652	7.127321951	10.10472205	0.003003404	0.28644708	Up testes-like
gene21019_LOC110070691	LOC110070691	cytochrome P450 2K4-like	-5.159132886	4.028968904	4.153893954	0.048807891	0.40179975	Up testes-like
gene19147_LOC110090676	LOC110090676	alpha-1-antitrypsin-like	-5.133257622	4.461579886	4.454049039	0.041708981	0.387601928	Up testes-like
gene20778_LOC110070438	LOC110070438	cytochrome P450 2C18-like	-5.127687576	-0.187568684	5.904724405	0.020593309	0.351108603	Up testes-like
gene376_DNAJC22	DNAJC22	DnaJ heat shock protein family (Hsp40) member C22	-5.116141936	0.342487128	8.290496662	0.00661738	0.307007382	Up testes-like
gene19146_LOC110090680	LOC110090680	alpha-1-antiproteinase 2-like	-5.114604526	6.455515683	5.517295488	0.024336533	0.355553012	Up testes-like
gene12179_AGT	AGT	angiotensinogen	-5.101305358	2.655687108	6.365928955	0.016107828	0.338309731	Up testes-like
gene8110_LOC110078524	LOC110078524	integrin alpha-M-like	-5.081347895	3.622238922	7.645088105	0.008860041	0.315454804	Up testes-like
gene16252_AKAP3	AKAP3	A-kinase anchoring protein 3	-5.066281742	-2.078137033	5.566649603	0.028250439	0.361405025	Up testes-like
gene20068_GNRH2	GNRH2	gonadotropin releasing hormone 2	-5.066281742	-0.743464613	4.919024622	0.034377698	0.374374511	Up testes-like
gene3793_LOC110073776	LOC110073776	riboflavin-binding protein-like	-5.031667753	3.998487777	6.44669107	0.015498483	0.335159983	Up testes-like
gene11576_TM4SF5	TM4SF5	transmembrane 4 L six family member 5	-5.013725683	1.558532903	14.95865651	0.000434329	0.250270117	Up testes-like
gene14404_LOC110085510	LOC110085510	dipeptidase 2-like	-5.011294255	-1.755922662	5.970612122	0.021752248	0.351108603	Up testes-like
gene17940_LRRC52	LRRC52	leucine rich repeat containing 52	-5.011294255	-2.205696227	5.082907671	0.042604807	0.388861607	Up testes-like
gene8455_HAO1	HAO1	hydroxyacid oxidase 1	-5.001614272	1.020858696	5.106632791	0.030047675	0.366077965	Up testes-like
gene19808_LOC110091398	LOC110091398	maestro heat-like repeat-containing protein family member 7	-4.992835134	-0.749678197	6.608625996	0.014609657	0.331929253	Up testes-like
gene12744_LOC110083671	LOC110083671	pulmonary surfactant-associated protein D-like	-4.970590836	-1.766190734	6.504857818	0.020295186	0.350815667	Up testes-like
gene19387_FTCD	FTCD	formimidoyltransferase cyclodeaminase	-4.919134889	2.186958632	5.172741192	0.029068519	0.36411074	Up testes-like
gene7376_CUNH9orf84	CUNH9orf84	chromosome unknown C9orf84 homolog	-4.915837412	-0.952494012	4.917167772	0.034993406	0.374883136	Up testes-like
gene11491_LOC110082304	LOC110082304	monocarboxylate transporter 13-like	-4.915837412	-1.126877072	4.094329872	0.052128326	0.409260153	Up testes-like
gene18010_LOC110089427	LOC110089427	histone-lysine N-methyltransferase SETD1B	-4.896346085	-0.997787596	4.154559487	0.055221349	0.412166241	Up testes-like
gene17024_AHSG	AHSG	alpha 2-HS glycoprotein	-4.848687843	8.620446836	4.243652938	0.046554813	0.396257232	Up testes-like
gene8224_SPDYA	SPDYA	speedy/RINGO cell cycle regulator family member A	-4.84140394	0.401900997	9.023136628	0.004785248	0.28644708	Up testes-like
gene21758_LOC110071486	LOC110071486	cytochrome P450 2D6-like	-4.83547981	1.667072313	7.101266248	0.011497794	0.325233289	Up testes-like
gene19738_LOC110091313	LOC110091313	very long-chain acyl-CoA synthetase-like	-4.833071977	-1.133050989	5.420740467	0.027449096	0.359616562	Up testes-like
gene15687_CALML4	CALML4	calmodulin like 4	-4.797870691	0.157105612	7.138376825	0.011544797	0.325233289	Up testes-like
gene13295_VTN	VTN	vitronectin	-4.783834562	5.793887469	7.358642134	0.010105593	0.317253546	Up testes-like
gene21245_LOC110070936	LOC110070936	IgGFc-binding protein-like	-4.767637638	-0.908782664	5.271705611	0.028453178	0.362123747	Up testes-like
gene21433_LOC110071139	LOC110071139	C-reactive protein-like	-4.753889843	1.382745156	10.29244113	0.002774194	0.28644708	Up testes-like
gene9976_LOC110080622	LOC110080622	inter-alpha-trypsin inhibitor heavy chain H3-like	-4.752127352	4.185005122	4.639645977	0.037891512	0.380728214	Up testes-like
gene1687_XKR9	XKR9	XK related 9	-4.748161947	-1.388826321	4.309439106	0.046386467	0.396257232	Up testes-like
gene21875_LOC110071613	LOC110071613	brefeldin A-inhibited guanine nucleotide-exchange protein 2-like	-4.748161947	-1.178394985	4.163335552	0.05030626	0.40599546	Up testes-like
gene11847_LOC110082703	LOC110082703	cystine/glutamate transporter-like	-4.748161947	-1.866112644	4.118086305	0.054347332	0.412166241	Up testes-like
gene2901_FGG	FGG	fibrinogen gamma chain	-4.736870612	6.226983845	6.394815264	0.015886964	0.338309731	Up testes-like
gene2657_LOC110072495	LOC110072495	C-C motif chemokine 5-like	-4.727123696	-1.715490349	4.751675635	0.038289107	0.381234044	Up testes-like
gene10726_LOC110081503	LOC110081503	intelectin-1-like	-4.693536341	1.059086478	6.037890424	0.019005894	0.349452055	Up testes-like
gene19586_HGFAC	HGFAC	HGF activator	-4.672694522	1.343988947	6.704334976	0.014107472	0.32931371	Up testes-like
gene13091_CPN1	CPN1	carboxypeptidase N subunit 1	-4.656483844	2.705778392	8.367687245	0.006392962	0.307007382	Up testes-like
gene3464_ALLC	ALLC	allantoicase	-4.652761003	1.660782795	5.891064446	0.020405031	0.350815667	Up testes-like
gene614_LOC110076579	LOC110076579	high mobility group protein HMGI-C-like	-4.624904691	-1.037592672	7.423099144	0.010540229	0.319831225	Up testes-like
gene700_F12	F12	coagulation factor XII	-4.621598453	3.270711905	6.945888822	0.012242585	0.325265362	Up testes-like
gene20479_LOC110070118	LOC110070118	serine protease 55-like	-4.613998894	1.990777005	6.827007141	0.012944775	0.328293125	Up testes-like
gene17915_LOC110089325	LOC110089325	cholinesterase-like	-4.599115446	-1.350719122	6.178296741	0.020089709	0.350815667	Up testes-like
gene9600_SOX17	SOX17	SRY-box 17	-4.558839719	-0.944040966	3.841423487	0.058086759	0.417133451	Up testes-like
gene60_SPACA1	SPACA1	sperm acrosome associated 1	-4.558839719	-2.03120824	4.073859454	0.058181256	0.417196022	Up testes-like
gene7790_LOC110078173	LOC110078173	dnaJ homolog subfamily B member 2-like	-4.535998131	-1.47080036	4.073423748	0.054577764	0.412166241	Up testes-like
gene11230_LOC110082018	LOC110082018	PCTP-like protein	-4.524081458	-0.950407175	5.093256287	0.030250142	0.366077965	Up testes-like
gene16808_LOC110088113	LOC110088113	intelectin-1-like	-4.514452364	0.721703656	4.775655924	0.03615084	0.377924596	Up testes-like
gene9795_RETN	RETN	resistin	-4.479647242	1.441290929	5.160637478	0.029072441	0.36411074	Up testes-like
gene13640_GNB3	GNB3	G protein subunit beta 3	-4.474777706	-0.602847009	5.35425154	0.027327604	0.359616562	Up testes-like
gene12042_CIDEC	CIDEC	cell death inducing DFFA like effector c	-4.472785894	0.663523203	5.194373365	0.028937475	0.36411074	Up testes-like
gene21198_LOC110070885	LOC110070885	acyl-CoA dehydrogenase family member 11-like	-4.438652228	2.974085191	4.999866992	0.031527631	0.368958829	Up testes-like
gene12746_LOC110083686	LOC110083686	mannose-binding protein C-like	-4.435314696	-0.665611137	5.508129593	0.026332807	0.357433591	Up testes-like
gene13000_ANKAR	ANKAR	ankyrin and armadillo repeat containing	-4.430239909	1.007463045	9.319167547	0.004206316	0.28644708	Up testes-like
gene15884_LOC110087105	LOC110087105	probable cation-transporting ATPase 13A5	-4.428932575	-1.190926381	6.041140337	0.020050427	0.350815667	Up testes-like
gene16984_CIDEB	CIDEB	cell death-inducing DFFA-like effector b	-4.41421812	1.303533004	4.542460892	0.039840342	0.385339411	Up testes-like
gene10422_LOC110081121	LOC110081121	lysozyme C	-4.397370983	-1.813682161	4.027778131	0.054630368	0.412166241	Up testes-like
gene7182_LOC110077511	LOC110077511	cytochrome P450 2K1-like	-4.377357732	-0.416190505	4.122316844	0.051080745	0.40793044	Up testes-like
gene11744_RARRES2	RARRES2	retinoic acid receptor responder 2	-4.34264668	4.491075407	9.015557723	0.004801144	0.28644708	Up testes-like
gene10135_CCDC122	CCDC122	coiled-coil domain containing 122	-4.288609808	-0.295387131	7.015074372	0.01185289	0.325233289	Up testes-like
gene6051_TAT	TAT	tyrosine aminotransferase	-4.287599982	3.840830584	5.949652311	0.019687502	0.350815667	Up testes-like
gene2194_LOC110071990	LOC110071990	pancreatic lipase-related protein 2-like	-4.24005697	-0.577241305	5.162903066	0.029795337	0.364886808	Up testes-like
gene7070_LOC110077393	LOC110077393	integrase/recombinase xerD homolog	-4.215375465	-1.429548831	4.663772853	0.037613786	0.380728214	Up testes-like
gene1566_BTLA	BTLA	B and T lymphocyte associated	-4.212760667	-0.821167535	6.595696745	0.014841063	0.332533798	Up testes-like
gene20139_LOC110091753	LOC110091753	PDZ domain-containing protein 9-like	-4.209636718	-0.853505251	4.984572832	0.033284833	0.37183655	Up testes-like
gene17977_LOC110089395	LOC110089395	uncharacterized LOC110089395	-4.198544419	0.223892642	8.027704057	0.007535615	0.309572506	Up testes-like
gene11054_LOC110081861	LOC110081861	histone H4	-4.197688392	3.991745934	10.75427937	0.002285977	0.28644708	Up testes-like
gene7218_CUNH6orf58	CUNH6orf58	chromosome unknown C6orf58 homolog	-4.193281514	-1.241872428	5.090846944	0.031101224	0.368958829	Up testes-like
gene18453_LOC110089944	LOC110089944	alpha-fetoprotein-like	-4.1879727	3.069454763	4.064405884	0.051174386	0.40793044	Up testes-like
gene17027_LOC110088341	LOC110088341	T-kininogen 1-like	-4.17284227	3.296144348	3.926907545	0.055061196	0.412166241	Up testes-like
gene21365_LOC110071064	LOC110071064	zinc finger protein 502-like	-4.170502767	0.229894198	4.473100525	0.04149452	0.387416589	Up testes-like
gene9317_LOC110079944	LOC110079944	uncharacterized LOC110079944	-4.165639595	-0.968749195	7.533802446	0.009895201	0.317253546	Up testes-like
gene2805_LOC110072609	LOC110072609	arylacetamide deacetylase-like 4	-4.158852171	-1.786749473	6.307112183	0.018963621	0.349452055	Up testes-like
gene9517_CLDN2	CLDN2	claudin 2	-4.154834678	-1.657121676	4.988723622	0.034115327	0.37384624	Up testes-like
gene17927_LOC110089340	LOC110089340	chromaffin granule amine transporter-like	-4.134031342	-1.090265176	4.836871791	0.034433341	0.374374511	Up testes-like
gene6663_LOC110076950	LOC110076950	cystatin-B-like	-4.129560267	2.632829855	7.875179205	0.0079789	0.310958113	Up testes-like
gene13164_ANKRD1	ANKRD1	ankyrin repeat domain 1	-4.125822008	-0.611065249	4.817871662	0.03539051	0.375626427	Up testes-like
gene909_TTC36	TTC36	tetratricopeptide repeat domain 36	-4.118081412	2.395082912	5.571515804	0.023693122	0.355553012	Up testes-like
gene15343_LOC110086533	LOC110086533	sperm acrosome membrane-associated protein 6-like	-4.100662832	-0.661641414	4.460808746	0.041562768	0.387416589	Up testes-like
gene7950_PPP1R32	PPP1R32	protein phosphatase 1 regulatory subunit 32	-4.078947224	-0.491813426	4.014046683	0.053751686	0.412166241	Up testes-like
gene15556_LOC110086753	LOC110086753	cornifelin homolog	-4.061432285	1.906495353	4.360621772	0.044916839	0.393158731	Up testes-like
gene14188_PPEF2	PPEF2	protein phosphatase with EF-hand domain 2	-4.02086816	-0.821861401	6.856711337	0.013009922	0.328293125	Up testes-like
gene13900_XPNPEP2	XPNPEP2	X-prolyl aminopeptidase 2	-4.018156954	1.221984759	3.97957365	0.053747256	0.412166241	Up testes-like
gene18376_HMGCS2	HMGCS2	3-hydroxy-3-methylglutaryl-CoA synthase 2	-4.016323382	2.628524034	7.831938711	0.008137033	0.313447919	Up testes-like
gene2269_LOC110072202	LOC110072202	pulmonary surfactant-associated protein B-like	-4.011316031	-0.965126123	4.281674403	0.047657874	0.398277486	Up testes-like
gene10420_LOC110081122	LOC110081122	lysozyme C	-4.000913076	-0.472623214	4.24860531	0.046852991	0.396257232	Up testes-like
gene382_RDH5	RDH5	retinol dehydrogenase 5	-3.989716703	0.200073282	4.284582732	0.045768065	0.395802224	Up testes-like
gene12569_LOC110083471	LOC110083471	hepatocyte nuclear factor 4-beta-like	-3.973362597	0.995479366	4.245910988	0.046918922	0.396257232	Up testes-like
gene17470_GHRHR	GHRHR	growth hormone releasing hormone receptor	-3.973089222	-1.388592526	4.2116683	0.048776439	0.401732042	Up testes-like
gene1016_LOC110080716	LOC110080716	chitinase-3-like protein 1	-3.957167654	3.244126842	16.63322642	0.000234325	0.219677262	Up testes-like
gene10358_DCST1	DCST1	DC-STAMP domain containing 1	-3.944121315	-0.288070566	6.196398385	0.017611146	0.342512042	Up testes-like
gene2485_LOC110072318	LOC110072318	bile acid receptor-like	-3.93200355	0.912989919	4.698848279	0.03675566	0.379311396	Up testes-like
gene14691_LOC110085817	LOC110085817	5-hydroxytryptamine receptor 3A-like	-3.929378572	0.241583242	4.562383445	0.039432062	0.38532031	Up testes-like
gene1951_LOC110071759	LOC110071759	histone H3-like	-3.928643618	-0.48779719	6.049484844	0.018756849	0.348462365	Up testes-like
gene5832_LOC110076067	LOC110076067	histone H2B 7-like	-3.921385617	5.343794879	10.46499132	0.002579906	0.28644708	Up testes-like
gene5660_LOC110075858	LOC110075858	allantoinase	-3.906840008	3.738643605	6.486706384	0.015205824	0.335159983	Up testes-like
gene11848_LOC110082709	LOC110082709	cystine/glutamate transporter-like	-3.904585413	2.531296794	6.377590488	0.016018268	0.338309731	Up testes-like
gene6433_LOC110076679	LOC110076679	voltage-dependent calcium channel subunit alpha-2/delta-4-like	-3.891020113	-1.680523947	3.803451444	0.060349334	0.421397689	Up testes-like
gene1522_LOC110087397	LOC110087397	solute carrier family 22 member 2-like	-3.887673211	0.660061571	4.10953016	0.050173697	0.405895356	Up testes-like
gene1946_LOC110071753	LOC110071753	twist-related protein 2-like	-3.878880817	-0.545687884	4.279567089	0.046828551	0.396257232	Up testes-like
gene20056_RP1L1	RP1L1	RP1 like 1	-3.875211998	1.203255006	5.362185413	0.026284274	0.357433591	Up testes-like
gene21201_LOC110070887	LOC110070887	acyl-CoA dehydrogenase family member 11-like	-3.869650585	3.435373155	4.641328184	0.037858712	0.380728214	Up testes-like
gene20481_LOC110070123	LOC110070123	ras-related protein Rab-39B-like	-3.853607124	6.741694936	9.471971014	0.003937185	0.28644708	Up testes-like
gene8844_LOC110079378	LOC110079378	uncharacterized LOC110079378	-3.85328903	1.576890827	5.884728018	0.020319477	0.350815667	Up testes-like
gene9860_LOC110080522	LOC110080522	ATP-binding cassette sub-family G member 2-like	-3.836683668	-1.963724746	5.875429279	0.02190728	0.351207377	Up testes-like
gene8075_LOC110078540	LOC110078540	trans-1	-3.834708061	1.585356305	6.71738383	0.013630812	0.328293125	Up testes-like
gene3909_CCL28	CCL28	C-C motif chemokine ligand 28	-3.81059259	0.415539171	6.263071832	0.01692159	0.338353549	Up testes-like
gene1225_ANKRD37	ANKRD37	ankyrin repeat domain 37	-3.809712652	0.938760019	7.889010039	0.007929018	0.310958113	Up testes-like
gene14200_LOC110085293	LOC110085293	patatin-like phospholipase domain-containing protein 1	-3.787344406	0.562965647	7.575547942	0.009351642	0.317253546	Up testes-like
gene17710_LOC110089130	LOC110089130	deoxyribonuclease-1-like	-3.783043059	2.431966632	11.34879319	0.001788095	0.28644708	Up testes-like
gene601_LOC110076245	LOC110076245	cysteine-rich motor neuron 1 protein-like	-3.762097903	5.594516352	7.084063585	0.011477557	0.325233289	Up testes-like
gene17428_SLCO1C1	SLCO1C1	solute carrier organic anion transporter family member 1C1	-3.752509937	-1.057278339	5.821849499	0.021612128	0.351108603	Up testes-like
gene12134_ROPN1	ROPN1	rhophilin associated tail protein 1	-3.75136202	-1.285677047	4.546581289	0.040848956	0.386866335	Up testes-like
gene9842_LOC110080494	LOC110080494	maestro heat-like repeat-containing protein family member 7	-3.734084913	-0.793750088	5.720546784	0.022507732	0.351394542	Up testes-like
gene21160_LOC110070845	LOC110070845	A.superbus venom factor 1-like	-3.724991828	6.465488579	6.654118798	0.014044477	0.32931371	Up testes-like
gene7463_LOC110077818	LOC110077818	stimulated by retinoic acid gene 6 protein-like	-3.694113492	0.248296641	3.897105553	0.056387701	0.41466058	Up testes-like
gene15053_LOC110086232	LOC110086232	waprin-Phi1-like	-3.6560518	-1.640064426	3.957750678	0.055361444	0.412373615	Up testes-like
gene13706_LOC110084736	LOC110084736	piezo-type mechanosensitive ion channel component 2-like	-3.645500088	-0.157758828	4.786777581	0.035322359	0.375626427	Up testes-like
gene19360_BPIFB4	BPIFB4	BPI fold containing family B member 4	-3.641298149	-0.763413034	4.826673562	0.035234208	0.375626427	Up testes-like
gene16206_LOC110087453	LOC110087453	uncharacterized LOC110087453	-3.625007117	2.079186373	6.881277261	0.012618987	0.327714723	Up testes-like
gene8441_LOC110078920	LOC110078920	uncharacterized LOC110078920	-3.619182147	-0.019876234	6.361778481	0.01627311	0.338309731	Up testes-like
gene1200_CUNH10orf67	CUNH10orf67	chromosome unknown C10orf67 homolog	-3.608926253	-0.709848413	5.446934176	0.025913854	0.357433591	Up testes-like
gene7993_GRK7	GRK7	G protein-coupled receptor kinase 7	-3.599717274	0.990869274	8.168906931	0.007073737	0.309572506	Up testes-like
gene7923_LOC110078280	LOC110078280	membrane-spanning 4-domains subfamily A member 12-like	-3.599469055	-1.75549019	4.247933139	0.048483726	0.400656726	Up testes-like
gene8629_LOC110079149	LOC110079149	putative all-trans-retinol 13	-3.584581155	1.190761015	8.355733575	0.006427175	0.307007382	Up testes-like
gene2259_IL1B	IL1B	interleukin 1 beta	-3.577364358	0.849442241	7.699452123	0.008642827	0.315454804	Up testes-like
gene16007_TMEM72	TMEM72	transmembrane protein 72	-3.56907622	0.68243921	8.296987676	0.006598187	0.307007382	Up testes-like
gene2816_LOC110072620	LOC110072620	chymotrypsin-like elastase family member 2A	-3.558852573	-1.339102526	5.228271524	0.029297398	0.364886808	Up testes-like
gene4896_LOC110074990	LOC110074990	succinate dehydrogenase assembly factor 2	-3.558038276	-1.701717618	7.368145753	0.010395815	0.31889333	Up testes-like
gene19372_LOC110090919	LOC110090919	uncharacterized LOC110090919	-3.535656332	0.364105609	4.475181225	0.041253755	0.387416589	Up testes-like
gene14185_FAM47E	FAM47E	family with sequence similarity 47 member E	-3.524340552	0.532530138	5.00626242	0.031603774	0.368958829	Up testes-like
gene461_APOF	APOF	apolipoprotein F	-3.522577496	3.371082377	3.969853125	0.053813257	0.412166241	Up testes-like
gene6667_FBXO40	FBXO40	F-box protein 40	-3.519831833	1.608097187	8.020893796	0.007469818	0.309572506	Up testes-like
gene12203_LOC110083063	LOC110083063	sulfotransferase 6B1-like	-3.517029544	0.639402183	4.449246726	0.042010183	0.387601928	Up testes-like
gene15864_LOC110087112	LOC110087112	basic phospholipase A2-like	-3.501726341	-0.51645902	4.062656044	0.051653197	0.4090718	Up testes-like
gene13805_LOC110084835	LOC110084835	testis-specific serine/threonine-protein kinase 5-like	-3.500581982	1.106752498	5.395225751	0.02585561	0.357433591	Up testes-like
gene16228_C8G	C8G	complement C8 gamma chain	-3.481458236	2.905448463	4.158743284	0.048683143	0.401423995	Up testes-like
gene21213_AKAP14	AKAP14	A-kinase anchoring protein 14	-3.469893882	-0.666960227	4.417408823	0.042919112	0.38895036	Up testes-like
gene18443_OTOP1	OTOP1	otopetrin 1	-3.469243974	0.544620367	6.695954491	0.014023531	0.32931371	Up testes-like
gene20605_LOC110070256	LOC110070256	galectin-1-like	-3.466520198	2.16351545	11.90311786	0.001426964	0.28644708	Up testes-like
gene19239_BANF2	BANF2	barrier to autointegration factor 2	-3.466419469	0.465140964	4.746136268	0.036260043	0.37803117	Up testes-like
gene16983_LOC110088290	LOC110088290	histone H4	-3.459131234	4.230755631	11.07078191	0.002004782	0.28644708	Up testes-like
gene2760_CAPS	CAPS	calcyphosine	-3.451254943	2.074417083	9.862707693	0.003329139	0.28644708	Up testes-like
gene9325_LOC110079930	LOC110079930	epidermal differentiation-specific protein-like	-3.450369264	-1.534959118	3.811912277	0.059787286	0.420187282	Up testes-like
gene15611_TP73	TP73	tumor protein p73	-3.440880078	-0.109538013	3.77790422	0.059863987	0.420555448	Up testes-like
gene6909_CFAP161	CFAP161	cilia and flagella associated protein 161	-3.427926193	-0.538291908	5.248334146	0.027991309	0.361084777	Up testes-like
gene4507_LIPC	LIPC	lipase C	-3.42744982	3.737785864	3.747271263	0.060639982	0.422014184	Up testes-like
gene19890_LOC110091491	LOC110091491	IgGFc-binding protein-like	-3.422940985	-1.497958441	4.078379841	0.054005725	0.412166241	Up testes-like
gene900_FOXR1	FOXR1	forkhead box R1	-3.405778087	2.438730615	8.617988852	0.005719565	0.304354875	Up testes-like
gene18058_GCA	GCA	grancalcin	-3.388753782	5.845066538	56.07913704	6.80E-09	0.00011767	Up testes-like
gene18068_NME4	NME4	NME/NM23 nucleoside diphosphate kinase 4	-3.376197964	4.056475191	4.985227884	0.031762173	0.368958829	Up testes-like
gene10311_LOC110081015	LOC110081015	apolipoprotein A-II-like	-3.374059706	4.995232251	10.87305643	0.002175816	0.28644708	Up testes-like
gene15002_CATSPER4	CATSPER4	cation channel sperm associated 4	-3.372454872	-0.891213652	5.793211701	0.022311439	0.351207377	Up testes-like
gene18933_RPL3L	RPL3L	ribosomal protein L3 like	-3.36045428	5.009244793	17.23038259	0.000189054	0.21339988	Up testes-like
gene21333_LOC110071030	LOC110071030	taste receptor type 2 member 8-like	-3.347921352	-1.633423125	3.933477275	0.059070325	0.418617382	Up testes-like
gene1131_FAM71D	FAM71D	family with sequence similarity 71 member D	-3.345998407	-0.485369132	4.702614799	0.036684667	0.379031068	Up testes-like
gene16683_EPS8L3	EPS8L3	EPS8 like 3	-3.344309249	0.784135969	4.433885287	0.042555072	0.388818026	Up testes-like
gene8650_LOC110079127	LOC110079127	dickkopf-related protein 3-like	-3.341804436	0.642991582	4.776225718	0.0353269	0.375626427	Up testes-like
gene13609_TTN	TTN	titin	-3.337000934	8.383203339	4.6730324	0.037246314	0.380290578	Up testes-like
gene3023_LOC110072908	LOC110072908	probable 2-ketogluconate reductase	-3.336384909	2.401534996	4.47469412	0.041264186	0.387416589	Up testes-like
gene18662_LOC110090155	LOC110090155	interleukin-1 receptor-like 2	-3.33353979	2.859752223	5.651317369	0.022779481	0.352051169	Up testes-like
gene11057_LOC110081859	LOC110081859	histone H4	-3.320126453	4.728906587	5.479109675	0.024801042	0.356617628	Up testes-like
gene14194_JCHAIN	JCHAIN	joining chain of multimeric IgA and IgM	-3.294122446	-1.349488677	4.621820309	0.03957924	0.385339411	Up testes-like
gene10940_TMC1	TMC1	transmembrane channel like 1	-3.292091525	2.804018486	5.370289765	0.026178418	0.357433591	Up testes-like
gene13351_MYL7	MYL7	myosin light chain 7	-3.282403778	1.039109776	4.529434388	0.040109803	0.385339411	Up testes-like
gene4188_LOC110074208	LOC110074208	cell wall protein DAN4-like	-3.278319396	-0.264945663	4.795834108	0.035159791	0.375626427	Up testes-like
gene17140_LOC110088463	LOC110088463	protein S100-A4-like	-3.248444105	0.940529509	3.927856293	0.055033284	0.412166241	Up testes-like
gene2066_EN1	EN1	engrailed homeobox 1	-3.244663726	-1.678725433	4.147440722	0.053562117	0.412166241	Up testes-like
gene933_TULP1	TULP1	tubby like protein 1	-3.238784447	1.449943877	4.404552948	0.042796951	0.38895036	Up testes-like
gene7512_FGL1	FGL1	fibrinogen like 1	-3.236756924	0.133867148	5.509277939	0.024433273	0.355722129	Up testes-like
gene8794_CUNH19orf71	CUNH19orf71	chromosome unknown C19orf71 homolog	-3.222591598	2.501460086	7.456349191	0.009660815	0.317253546	Up testes-like
gene658_LOC110077964	LOC110077964	epidermal differentiation-specific protein-like	-3.215620942	2.173251316	5.801181143	0.021165242	0.351108603	Up testes-like
gene9549_GLOD5	GLOD5	glyoxalase domain containing 5	-3.213417087	-0.537570891	5.534832962	0.024455932	0.355752561	Up testes-like
gene14889_DLX1	DLX1	distal-less homeobox 1	-3.208820083	-0.999981692	4.208183595	0.048082911	0.399443814	Up testes-like
gene680_LOC110077196	LOC110077196	oocyte-specific histone RNA stem-loop-binding protein 2-like	-3.205874866	1.285834413	5.309027251	0.026990246	0.358647562	Up testes-like
gene7736_HPX	HPX	hemopexin	-3.192277812	4.254896292	5.411749605	0.025644084	0.356617628	Up testes-like
gene21464_LOC110071170	LOC110071170	neurotrophin receptor-interacting factor homolog	-3.176473119	-1.548422244	4.658945862	0.03790806	0.380728214	Up testes-like
gene3647_LOC110073610	LOC110073610	uncharacterized LOC110073610	-3.16978295	3.568493557	4.339794503	0.044267739	0.391086731	Up testes-like
gene4077_TFF1	TFF1	trefoil factor 1	-3.146929594	4.149808235	5.034164698	0.030985489	0.368840338	Up testes-like
gene16721_REP15	REP15	RAB15 effector protein	-3.146219246	-0.663219368	5.0666332	0.030843931	0.368671445	Up testes-like
gene11977_LOC110082831	LOC110082831	synaptopodin 2-like protein	-3.145383003	2.738702188	8.359351639	0.006416799	0.307007382	Up testes-like
gene11575_VMO1	VMO1	vitelline membrane outer layer 1 homolog	-3.144106212	0.778553187	5.226360163	0.02812942	0.361405025	Up testes-like
gene16967_LOC110088291	LOC110088291	histone H4-like	-3.13586419	2.779418059	7.704124689	0.008720733	0.315454804	Up testes-like
gene17997_LOC110089425	LOC110089425	cilia- and flagella-associated protein 70-like	-3.133609615	2.267690026	8.068400151	0.007311461	0.309572506	Up testes-like
gene9986_LOC110080639	LOC110080639	neural Wiskott-Aldrich syndrome protein-like	-3.121338669	0.16430247	3.973477605	0.053921664	0.412166241	Up testes-like
gene10387_LOC110081077	LOC110081077	uncharacterized LOC110081077	-3.113209045	1.780021735	8.284347647	0.006635616	0.307007382	Up testes-like
gene5365_TBX4	TBX4	T-box 4	-3.10468481	2.617010445	6.075738269	0.01852009	0.346967514	Up testes-like
gene18092_LOC110089523	LOC110089523	C-factor-like	-3.060823722	-0.334561497	4.830029668	0.034553311	0.374374511	Up testes-like
gene13114_ASB15	ASB15	ankyrin repeat and SOCS box containing 15	-3.059330413	0.888185206	5.871296767	0.020452939	0.350888025	Up testes-like
gene5111_KLB	KLB	klotho beta	-3.038468105	-0.833983468	5.676305915	0.022995895	0.353882893	Up testes-like
gene20027_LOC110091629	LOC110091629	butyrophilin subfamily 1 member A1-like	-3.036016686	-0.718770821	4.332910231	0.045066223	0.393470665	Up testes-like
gene17419_OTOR	OTOR	otoraplin	-3.03235671	-0.807208936	3.893740839	0.057856968	0.417133451	Up testes-like
gene12827_TSACC	TSACC	TSSK6 activating cochaperone	-3.030776851	0.564473147	4.395017498	0.043208898	0.389877895	Up testes-like
gene21425_LOC110071130	LOC110071130	alpha-2-macroglobulin-like protein 1	-3.028970409	3.919661976	4.048801397	0.051599864	0.4090718	Up testes-like
gene67_CUNH6orf163	CUNH6orf163	chromosome unknown C6orf163 homolog	-3.028016942	-0.165824905	4.409526782	0.042884534	0.38895036	Up testes-like
gene17175_LOC110088500	LOC110088500	amine sulfotransferase-like	-3.018470873	1.400072968	5.841289931	0.020754549	0.351108603	Up testes-like
gene16157_SPATA22	SPATA22	spermatogenesis associated 22	-3.017331428	0.924352539	4.309155721	0.044982888	0.39330158	Up testes-like
gene3277_LOC110073142	LOC110073142	F-box only protein 44-like	-3.005302754	1.078315634	4.607721971	0.038519909	0.381914951	Up testes-like
gene6333_GALNT9	GALNT9	polypeptide N-acetylgalactosaminyltransferase 9	-3.004932056	1.884184212	4.327434751	0.044554716	0.391375508	Up testes-like
gene6515_LOC110076760	LOC110076760	antileukoproteinase-like	-2.984237537	1.108586001	4.349872182	0.045165329	0.393937779	Up testes-like
gene17962_LOC110089372	LOC110089372	tripartite motif-containing protein 54-like	-2.960065192	0.471176633	4.722450601	0.036313261	0.378357929	Up testes-like
gene9528_LOC110080137	LOC110080137	uncharacterized LOC110080137	-2.959305571	-0.027866942	4.993975778	0.031989232	0.368958829	Up testes-like
gene8210_PFKFB1	PFKFB1	6-phosphofructo-2-kinase/fructose-2	-2.942346144	1.968974276	5.064912551	0.030508091	0.367456787	Up testes-like
gene19624_RNF39	RNF39	ring finger protein 39	-2.940383698	3.07384713	4.482346706	0.041100637	0.387416589	Up testes-like
gene13282_SERPINF2	SERPINF2	serpin family F member 2	-2.934485487	5.206847103	6.644390025	0.01410928	0.32931371	Up testes-like
gene14270_LOC110085350	LOC110085350	uncharacterized protein YbeT-like	-2.90786031	-0.729527144	4.052017095	0.05172173	0.4090718	Up testes-like
gene20325_LOC110069958	LOC110069958	vespryn	-2.903993582	0.306115307	4.849597897	0.034028018	0.373681655	Up testes-like
gene10340_LOC110081046	LOC110081046	complexin-3-like	-2.895556199	1.405195554	6.142086031	0.01793603	0.345092406	Up testes-like
gene11539_LOC110082298	LOC110082298	chloride channel protein 2-like	-2.89350646	2.109244946	5.182213038	0.028759124	0.36411074	Up testes-like
gene2556_CUNH2orf80	CUNH2orf80	chromosome unknown C2orf80 homolog	-2.890706467	0.270805767	4.461032216	0.041754534	0.387601928	Up testes-like
gene1658_CRH	CRH	corticotropin releasing hormone	-2.889766584	3.466594043	3.812893217	0.058532507	0.41794359	Up testes-like
gene19005_CUNH9orf135	CUNH9orf135	chromosome unknown C9orf135 homolog	-2.887850587	1.548630104	5.430485351	0.025406516	0.356617628	Up testes-like
gene2799_FGF22	FGF22	fibroblast growth factor 22	-2.877958852	3.137711313	9.096155692	0.004634949	0.28644708	Up testes-like
gene8648_LOC110079140	LOC110079140	parathyroid hormone/parathyroid hormone-related peptide receptor-like	-2.870724782	-1.485145786	4.446611533	0.042497468	0.388818026	Up testes-like
gene7375_LOC110077753	LOC110077753	uncharacterized LOC110077753	-2.86948903	1.214288826	5.68985528	0.022352007	0.351207377	Up testes-like
gene15513_EFCAB8	EFCAB8	EF-hand calcium binding domain 8	-2.8689383	-0.024045508	4.526159764	0.040177854	0.385339411	Up testes-like
gene8685_TRDN	TRDN	triadin	-2.864975989	4.81589089	5.257624074	0.02769256	0.360128203	Up testes-like
gene13628_LOC110084667	LOC110084667	transcription factor HES-7.1-like	-2.845744833	0.214111687	5.547170742	0.023979702	0.355553012	Up testes-like
gene13520_LOC110084515	LOC110084515	eosinophil peroxidase-like	-2.814953354	0.387299541	4.892578023	0.03347337	0.37183655	Up testes-like
gene4756_KRT222	KRT222	keratin 222	-2.806436879	-0.370707564	4.473492419	0.041914049	0.387601928	Up testes-like
gene9570_TEX11	TEX11	testis expressed 11	-2.797043224	1.033206081	4.22303437	0.047266475	0.397240505	Up testes-like
gene1760_TMEM235	TMEM235	transmembrane protein 235	-2.796486497	-0.283334718	3.843775826	0.058013841	0.417133451	Up testes-like
gene8044_TTYH1	TTYH1	tweety family member 1	-2.780237508	5.947908165	7.587939688	0.00909471	0.315454804	Up testes-like
gene7466_IGFBPL1	IGFBPL1	insulin like growth factor binding protein like 1	-2.770824893	5.132452282	10.2073935	0.00287564	0.28644708	Up testes-like
gene20949_LOC110070621	#N/A	#N/A	-2.763126854	0.575071937	4.023305355	0.052303478	0.409260153	Up testes-like
gene17397_LOC110088756	LOC110088756	uncharacterized LOC110088756	-2.748515367	3.702641951	7.619506196	0.008964275	0.315454804	Up testes-like
gene21929_LOC110071670	LOC110071670	coiled-coil domain-containing protein 18-like	-2.744439355	2.948496161	5.329912601	0.026710447	0.358302461	Up testes-like
gene21918_LOC110071659	LOC110071659	toll-like receptor 4	-2.738983685	1.104120595	4.32383483	0.044638686	0.391715228	Up testes-like
gene7186_PRDM6	PRDM6	PR/SET domain 6	-2.735905839	2.875930236	7.204030019	0.010854976	0.320953083	Up testes-like
gene20064_LOC110091671	LOC110091671	vasotocin-neurophysin VT-like	-2.733105487	1.247290636	4.594832667	0.03877685	0.382293807	Up testes-like
gene14990_COL6A6	COL6A6	collagen type VI alpha 6 chain	-2.724112955	3.654575429	4.889154555	0.033349478	0.37183655	Up testes-like
gene11053_LOC110081860	LOC110081860	histone H4	-2.723559744	2.692699727	4.124066745	0.049582981	0.404713182	Up testes-like
gene5461_RASGRP4	RASGRP4	RAS guanyl releasing protein 4	-2.712101745	0.99959909	6.523895176	0.014939176	0.33254568	Up testes-like
gene11472_BSND	BSND	barttin CLCNK type accessory beta subunit	-2.707512293	1.822628324	5.47860014	0.024807305	0.356617628	Up testes-like
gene1104_F2	F2	coagulation factor II	-2.704495353	4.836227296	5.547508545	0.0239757	0.355553012	Up testes-like
gene20093_LGALS3	LGALS3	galectin 3	-2.695048759	4.25341581	15.71906147	0.000327259	0.231877516	Up testes-like
gene19758_LOC110091340	LOC110091340	alpha-2-macroglobulin-like	-2.677612716	3.991257296	3.767972786	0.059966192	0.420729316	Up testes-like
gene17046_LOC110088380	LOC110088380	claudin-9-like	-2.664969876	5.442563354	8.622918993	0.005707089	0.304354875	Up testes-like
gene12916_RHOF	RHOF	ras homolog family member F	-2.656058216	6.0058399	10.72762955	0.0023115	0.28644708	Up testes-like
gene7876_LOC110078359	#N/A	#N/A	-2.651154425	-1.479171508	4.84542971	0.036574032	0.378833773	Up testes-like
gene7009_MAP1B	MAP1B	microtubule associated protein 1B	-2.643237415	10.20470057	5.794250837	0.021237093	0.351108603	Up testes-like
gene10946_TRPM3	TRPM3	transient receptor potential cation channel subfamily M member 3	-2.625982209	2.184680009	5.351707445	0.026421823	0.357433591	Up testes-like
gene13049_LOC110083992	LOC110083992	uncharacterized LOC110083992	-2.6191047	-0.280598611	3.95451535	0.054693465	0.412166241	Up testes-like
gene21973_LOC110071717	LOC110071717	NADH dehydrogenase [ubiquinone] iron-sulfur protein 8	-2.610844895	2.673317688	4.450410288	0.041787922	0.387601928	Up testes-like
gene4731_FBXO43	FBXO43	F-box protein 43	-2.609222956	0.649761093	4.595520677	0.038955149	0.382293807	Up testes-like
gene5672_CUNH2orf82	CUNH2orf82	chromosome unknown C2orf82 homolog	-2.596900631	0.809962828	3.863304796	0.05696864	0.415400335	Up testes-like
gene1829_AMDHD1	AMDHD1	amidohydrolase domain containing 1	-2.592828254	3.318797845	7.334278434	0.010219893	0.31820238	Up testes-like
gene3991_POLR3G	POLR3G	RNA polymerase III subunit G	-2.586490894	3.647154506	4.973303064	0.031954635	0.368958829	Up testes-like
gene190_MAP7	MAP7	microtubule associated protein 7	-2.584822348	6.808244955	4.753330993	0.035743215	0.376781916	Up testes-like
gene13783_LOC110084823	LOC110084823	GAS2-like protein 1	-2.574240934	3.419466648	9.34344497	0.004162276	0.28644708	Up testes-like
gene7984_KIAA1211	KIAA1211	KIAA1211 ortholog	-2.549166688	8.372820819	3.805132036	0.058777473	0.418264486	Up testes-like
gene15612_LOC110086824	LOC110086824	transmembrane matrix receptor MUP-4-like	-2.54516534	2.243589064	5.858381183	0.020582173	0.351108603	Up testes-like
gene20666_SLC51A	SLC51A	solute carrier family 51 alpha subunit	-2.536664784	3.77212714	5.520918589	0.024292953	0.355553012	Up testes-like
gene1591_CD247	CD247	CD247 molecule	-2.531413959	1.979531922	6.174785152	0.01765553	0.342512042	Up testes-like
gene843_CRYAB	CRYAB	crystallin alpha B	-2.524318413	3.752001076	5.79771992	0.021201094	0.351108603	Up testes-like
gene20719_LOC110070378	LOC110070378	protoheme IX farnesyltransferase	-2.51592529	4.211864809	17.10947009	0.00019741	0.21339988	Up testes-like
gene633_LOC110076737	LOC110076737	acylamino-acid-releasing enzyme-like	-2.511195989	4.962676681	11.68643414	0.001557918	0.28644708	Up testes-like
gene15026_LOC110086200	LOC110086200	veficolin-1-like	-2.494293306	2.87988221	5.955669573	0.019630016	0.350815667	Up testes-like
gene608_DOCK3	DOCK3	dedicator of cytokinesis 3	-2.493179791	1.604601318	4.40205643	0.042852647	0.38895036	Up testes-like
gene7094_MOGAT3	MOGAT3	monoacylglycerol O-acyltransferase 3	-2.490414438	3.373072848	10.91480116	0.002138454	0.28644708	Up testes-like
gene12123_LOC110083001	LOC110083001	lymphoid-restricted membrane protein-like	-2.47165002	1.584090476	4.087944371	0.050539883	0.406707849	Up testes-like
gene17867_LOC110089276	LOC110089276	Bloom syndrome protein homolog	-2.469728623	5.532492525	8.817676094	0.005236803	0.297160168	Up testes-like
gene11155_LOC110081926	LOC110081926	hydroxysteroid 11-beta-dehydrogenase 1-like protein B	-2.451464454	2.799476471	4.147523662	0.048972301	0.402134999	Up testes-like
gene3210_TMEM82	TMEM82	transmembrane protein 82	-2.449607019	2.203202086	4.394728634	0.043016584	0.389129097	Up testes-like
gene9558_LOC110080210	LOC110080210	mitochondrial ornithine transporter 1-like	-2.445121038	0.390619272	4.298478309	0.04523509	0.393937779	Up testes-like
gene18819_RALGPS2	RALGPS2	Ral GEF with PH domain and SH3 binding motif 2	-2.430100515	4.601136359	16.55199052	0.00024132	0.219677262	Up testes-like
gene5550_LOC110075710	LOC110075710	U1 small nuclear ribonucleoprotein A-like	-2.429150793	6.435904625	6.255265257	0.01698514	0.339232076	Up testes-like
gene899_CCDC84	CCDC84	coiled-coil domain containing 84	-2.422721339	5.981693756	14.7885187	0.000463034	0.250270117	Up testes-like
gene12824_TMEM79	TMEM79	transmembrane protein 79	-2.407737679	3.37779518	4.584684684	0.038980466	0.382293807	Up testes-like
gene5305_ZRSR2	ZRSR2	zinc finger CCCH-type	-2.397777804	8.313021115	7.279271757	0.010483093	0.319217554	Up testes-like
gene8038_TNNT1	TNNT1	troponin T1	-2.395719694	3.582633855	5.080665278	0.030266622	0.366077965	Up testes-like
gene6087_LOC110076259	LOC110076259	AFG3-like protein 1	-2.390675192	2.786222959	7.755385236	0.008425294	0.315454804	Up testes-like
gene10436_LOC110081184	LOC110081184	nudix hydrolase 20	-2.386330266	4.940125719	24.80871286	1.53E-05	0.132386543	Up testes-like
gene12811_LOC110083760	LOC110083760	cystatin-POGU1	-2.384814265	2.975722851	7.998516056	0.007545681	0.309572506	Up testes-like
gene3230_LOC110073193	LOC110073193	protein-arginine deiminase type-2-like	-2.384350406	2.828289161	4.461452247	0.041548878	0.387416589	Up testes-like
gene8138_CACNA1F	CACNA1F	calcium voltage-gated channel subunit alpha1 F	-2.368779148	1.063533204	6.084711385	0.018439911	0.346048767	Up testes-like
gene16615_LOC110087899	LOC110087899	homeobox protein Hox-B8	-2.367551097	3.713833888	3.815032077	0.058465197	0.41794359	Up testes-like
gene18091_LOC110089522	LOC110089522	C-factor-like	-2.366318158	2.516460231	4.067760981	0.051083411	0.40793044	Up testes-like
gene2770_LOC110072642	LOC110072642	uncharacterized LOC110072642	-2.36173716	0.295792851	3.867405627	0.056843474	0.41501255	Up testes-like
gene4921_COL19A1	COL19A1	collagen type XIX alpha 1 chain	-2.338500579	4.493205914	4.294913216	0.045319644	0.394091788	Up testes-like
gene8954_ERICH3	ERICH3	glutamate rich 3	-2.336082831	5.70068704	5.013546393	0.031310171	0.368958829	Up testes-like
gene17709_DNASE1L2	DNASE1L2	deoxyribonuclease 1 like 2	-2.334850988	2.817716718	3.841639142	0.057635006	0.416519626	Up testes-like
gene15076_MMP9	MMP9	matrix metallopeptidase 9	-2.328980549	2.112307409	5.444752689	0.025227211	0.356617628	Up testes-like
gene20135_LOC110091750	LOC110091750	zinc finger protein 883-like	-2.324373447	5.285179984	15.66039319	0.000334427	0.231877516	Up testes-like
gene1514_PACRG	PACRG	parkin coregulated	-2.315727504	2.655100665	6.346463037	0.016258532	0.338309731	Up testes-like
gene4346_HOXC4	HOXC4	homeobox C4	-2.31324903	7.147845037	3.806307591	0.058740296	0.418264486	Up testes-like
gene7308_CEBPD	CEBPD	CCAAT/enhancer binding protein delta	-2.306677605	4.850561635	3.987271924	0.053316031	0.412043824	Up testes-like
gene18087_TSHR	TSHR	thyroid stimulating hormone receptor	-2.294954186	0.735731375	4.480636106	0.041137133	0.387416589	Up testes-like
gene17138_S100A6	S100A6	S100 calcium binding protein A6	-2.28199518	7.177736679	10.58251056	0.002455916	0.28644708	Up testes-like
gene19682_LOC110091254	LOC110091254	uncharacterized LOC110091254	-2.268611581	1.000429655	3.820923251	0.058280245	0.417224802	Up testes-like
gene7100_LAMTOR4	LAMTOR4	late endosomal/lysosomal adaptor	-2.252707367	5.2167105	14.89093728	0.000445522	0.250270117	Up testes-like
gene11218_LOC110082001	LOC110082001	solute carrier family 2	-2.248674271	3.071104627	6.413352735	0.01574695	0.33782556	Up testes-like
gene19128_CKLF	CKLF	chemokine like factor	-2.248337722	2.706553928	5.913193799	0.020039728	0.350815667	Up testes-like
gene3424_LMOD1	LMOD1	leiomodin 1	-2.240871337	6.100789469	4.159011624	0.04867625	0.401423995	Up testes-like
gene18377_MZT2B	MZT2B	mitotic spindle organizing protein 2B	-2.236457817	5.641039943	14.23169909	0.000571927	0.254813112	Up testes-like
gene5025_LLPH	LLPH	LLP homolog	-2.226614539	6.702426782	10.73095709	0.002308297	0.28644708	Up testes-like
gene4977_LOC110075072	LOC110075072	myosin-3	-2.22580967	7.939663354	3.759335054	0.060246316	0.421259465	Up testes-like
gene13460_CCDC33	CCDC33	coiled-coil domain containing 33	-2.224887916	2.181374136	5.036342311	0.030951412	0.368840338	Up testes-like
gene7804_TMEM198	TMEM198	transmembrane protein 198	-2.218325299	4.632393054	18.98137339	0.00010229	0.21339988	Up testes-like
gene10740_ANP32E	ANP32E	acidic nuclear phosphoprotein 32 family member E	-2.217405888	8.584908262	5.555295515	0.023883644	0.355553012	Up testes-like
gene19112_LOC110090643	LOC110090643	zinc finger protein 501-like	-2.19862357	2.910103189	3.873625021	0.056654227	0.414797907	Up testes-like
gene11086_TMEM238	TMEM238	transmembrane protein 238	-2.197827714	3.097814949	4.228273824	0.046932578	0.396257232	Up testes-like
gene4139_ANO9	ANO9	anoctamin 9	-2.197458669	2.327211319	4.457690539	0.041630145	0.387532288	Up testes-like
gene6254_LOC110076484	LOC110076484	very-long-chain enoyl-CoA reductase-like	-2.181607114	4.565525979	8.155906681	0.007029105	0.309572506	Up testes-like
gene5279_LOC110075430	LOC110075430	glutamate decarboxylase 1-like	-2.178852815	1.778609232	3.842216513	0.057617136	0.416519626	Up testes-like
gene374_TROAP	TROAP	trophinin associated protein	-2.170552052	5.922848926	20.43164782	6.25E-05	0.212236319	Up testes-like
gene19085_LOC110090612	LOC110090612	tetraspan membrane protein of hair cell stereocilia-like	-2.169883635	2.851742635	7.667186793	0.008771046	0.315454804	Up testes-like
gene2576_PARD3B	PARD3B	par-3 family cell polarity regulator beta	-2.162952514	8.336082586	4.514832047	0.040414239	0.38640391	Up testes-like
gene1678_PREX2	PREX2	phosphatidylinositol-3	-2.158538944	4.642594882	4.247299703	0.046465728	0.396257232	Up testes-like
gene19702_RECQL4	RECQL4	RecQ like helicase 4	-2.156531989	5.30129067	10.51928284	0.002521816	0.28644708	Up testes-like
gene10710_LRRC71	LRRC71	leucine rich repeat containing 71	-2.15398443	4.75611393	13.33642105	0.000807891	0.261315019	Up testes-like
gene13612_FKBP7	FKBP7	FK506 binding protein 7	-2.150349112	6.126611739	14.81458485	0.000458509	0.250270117	Up testes-like
gene18670_LOC110090159	LOC110090159	C-type lectin domain family 2 member L-like	-2.147637298	2.560659663	4.991306959	0.031664547	0.368958829	Up testes-like
gene10706_LOC110081531	LOC110081531	uncharacterized LOC110081531	-2.134156697	1.811973693	6.617340277	0.014291159	0.330153256	Up testes-like
gene8875_ENOSF1	ENOSF1	enolase superfamily member 1	-2.13250341	4.715418235	6.465130563	0.015362874	0.335159983	Up testes-like
gene19518_LOC110091079	LOC110091079	uncharacterized protein KIAA1841-like	-2.13065292	3.029872208	5.649752672	0.022797023	0.352051169	Up testes-like
gene555_CHRM3	CHRM3	cholinergic receptor muscarinic 3	-2.124371754	2.656314579	5.924712014	0.019927719	0.350815667	Up testes-like
gene10517_RASSF8	RASSF8	Ras association domain family member 8	-2.121133693	7.60315094	5.514828415	0.024366256	0.355553012	Up testes-like
gene3953_SREK1	SREK1	splicing regulatory glutamic acid and lysine rich protein 1	-2.115528823	10.83760075	3.827591012	0.058071695	0.417133451	Up testes-like
gene17618_LOC110089002	LOC110089002	sodium-coupled monocarboxylate transporter 1-like	-2.113424706	2.99684876	4.735456008	0.036071981	0.37787335	Up testes-like
gene9520_PIH1D3	PIH1D3	PIH1 domain containing 3	-2.113340099	2.722622734	4.512876674	0.040455197	0.386581818	Up testes-like
gene12467_TRPT1	TRPT1	tRNA phosphotransferase 1	-2.113100304	3.922162567	5.785172157	0.021331616	0.351108603	Up testes-like
gene10742_LOC110081428	LOC110081428	uncharacterized LOC110081428	-2.102264621	2.841157229	4.959677088	0.032176111	0.368958829	Up testes-like
gene8687_CCDC185	CCDC185	coiled-coil domain containing 185	-2.095831349	5.142043813	3.784617465	0.059430466	0.418716219	Up testes-like
gene1675_CSPP1	CSPP1	centrosome and spindle pole associated protein 1	-2.085125881	9.203091363	4.107137112	0.050028945	0.405103291	Up testes-like
gene11017_HIRIP3	HIRIP3	HIRA interacting protein 3	-2.084832792	10.04008339	6.023237938	0.018996824	0.349452055	Up testes-like
gene7042_SAXO1	SAXO1	stabilizer of axonemal microtubules 1	-2.073478671	6.756315031	5.738110229	0.02182897	0.351207377	Up testes-like
gene4103_SH3RF3	SH3RF3	SH3 domain containing ring finger 3	-2.064475064	4.375181005	7.050922349	0.01165624	0.325233289	Up testes-like
gene18203_IDNK	IDNK	IDNK	-2.064254481	1.891686272	3.901653828	0.05580996	0.413400032	Up testes-like
gene2300_SNRPG	SNRPG	small nuclear ribonucleoprotein polypeptide G	-2.063348173	7.576097542	11.48701096	0.001689772	0.28644708	Up testes-like
gene6620_PPIG	PPIG	peptidylprolyl isomerase G	-2.061580697	11.26220356	4.316661546	0.044806525	0.392590507	Up testes-like
gene3349_AURKAIP1	AURKAIP1	aurora kinase A interacting protein 1	-2.059829032	5.781484786	13.67488609	0.000708377	0.254813112	Up testes-like
gene17532_SPA17	SPA17	sperm autoantigenic protein 17	-2.052122675	4.020485182	5.127149018	0.029566141	0.364886808	Up testes-like
gene3228_SVBP	SVBP	small vasohibin binding protein	-2.049061746	5.128363766	8.229460178	0.006800803	0.307007382	Up testes-like
gene21475_LOC110071181	LOC110071181	zinc finger protein 420-like	-2.048734253	4.703624202	7.871989108	0.007990453	0.310958113	Up testes-like
gene3768_NASP	NASP	nuclear autoantigenic sperm protein	-2.045927125	11.3227495	4.826866606	0.034424754	0.374374511	Up testes-like
gene17047_LOC110088384	LOC110088384	claudin-4-like	-2.045913765	6.618527017	7.988272995	0.007580681	0.309572506	Up testes-like
gene12210_KIF16B	KIF16B	kinesin family member 16B	-2.045313618	8.307571126	4.232544251	0.046827344	0.396257232	Up testes-like
gene18403_EXOC7	EXOC7	exocyst complex component 7	-2.029222507	7.720965707	12.65448044	0.001056341	0.28644708	Up testes-like
gene20584_LOC110070227	LOC110070227	branchpoint-bridging protein-like	-2.029088894	4.870022899	7.537773198	0.009306211	0.317253546	Up testes-like
gene6060_LOC110076274	LOC110076274	haptoglobin-like	-2.025336569	5.521417229	11.24631774	0.001864915	0.28644708	Up testes-like
gene9461_LOC110080074	LOC110080074	sperm flagellar protein 2-like	-2.020551635	3.263064805	4.834762678	0.034286372	0.374374511	Up testes-like
gene9038_LOC110079671	LOC110079671	lysine-rich nucleolar protein 1-like	-2.018576226	7.153865239	7.043880705	0.011694589	0.325233289	Up testes-like
gene17939_MGST3	MGST3	microsomal glutathione S-transferase 3	-2.017190844	6.617298376	12.5558417	0.001098526	0.28644708	Up testes-like
gene21300_LOC110070995	LOC110070995	oocyte zinc finger protein XlCOF6-like	-2.010162522	4.794219735	6.611411428	0.014331361	0.330153256	Up testes-like
gene1831_SNRPF	SNRPF	small nuclear ribonucleoprotein polypeptide F	-1.999034159	9.147491467	12.13493017	0.001299729	0.28644708	Up testes-like
gene5522_LOC110075703	LOC110075703	protein phosphatase 1 regulatory subunit 14A-like	-1.99615972	3.272056341	8.369834363	0.006386837	0.307007382	Up testes-like
gene6199_ZAR1L	ZAR1L	zygote arrest 1 like	-1.986309296	2.223477548	4.653349954	0.037625212	0.380728214	Up testes-like
gene19884_LOC110091483	LOC110091483	serine/threonine-protein kinase VRK2-like	-1.980787245	4.308344173	13.00124859	0.000921183	0.284513918	Up testes-like
gene8132_LOC110078551	LOC110078551	sulfotransferase 1C2-like	-1.978015699	2.894409104	3.915477214	0.055398716	0.412473607	Up testes-like
gene19782_MGP	MGP	matrix Gla protein	-1.977866296	5.832452652	6.698625028	0.013752081	0.328293125	Up testes-like
gene8127_LOC110078534	LOC110078534	trichohyalin-like	-1.974980115	5.598596058	3.809827759	0.058629126	0.418132749	Up testes-like
gene14021_GRP	GRP	gastrin releasing peptide	-1.970775408	4.812071453	3.927327246	0.055048847	0.412166241	Up testes-like
gene4553_FILIP1L	FILIP1L	filamin A interacting protein 1 like	-1.96612589	6.351121928	4.119910107	0.049692068	0.404820295	Up testes-like
gene8677_LIN7B	LIN7B	lin-7 homolog B	-1.965392718	2.181555207	5.465351424	0.024970755	0.356617628	Up testes-like
gene15083_LOC110086242	LOC110086242	small nuclear ribonucleoprotein-associated protein B-like	-1.96291005	8.196477421	13.74788472	0.000688672	0.254813112	Up testes-like
gene12937_ARL6IP4	ARL6IP4	ADP ribosylation factor like GTPase 6 interacting protein 4	-1.962051684	6.77420159	6.025924505	0.018972109	0.349452055	Up testes-like
gene2224_SRP19	SRP19	signal recognition particle 19	-1.95834052	7.769560107	6.127656309	0.01806134	0.346048767	Up testes-like
gene4515_ZNF280D	ZNF280D	zinc finger protein 280D	-1.949160182	9.473439634	9.110537085	0.004605946	0.28644708	Up testes-like
gene12485_LOC110083393	LOC110083393	tubulin alpha-3 chain	-1.946777026	6.522295166	5.700851774	0.022231632	0.351207377	Up testes-like
gene14465_LOC110085547	LOC110085547	fructose-1	-1.946322677	6.11682532	7.350538801	0.010143456	0.317253546	Up testes-like
gene9792_PET100	PET100	PET100 homolog	-1.943708401	6.044519016	12.8967834	0.000959853	0.286234714	Up testes-like
gene14312_ANKRD55	ANKRD55	ankyrin repeat domain 55	-1.933679559	1.655803402	5.782765148	0.021356754	0.351108603	Up testes-like
gene6106_ANKRD11	ANKRD11	ankyrin repeat domain 11	-1.925625742	11.03068446	3.788676641	0.059300624	0.418617382	Up testes-like
gene15661_LRRCC1	LRRCC1	leucine rich repeat and coiled-coil centrosomal protein 1	-1.911148018	6.090667171	6.748905136	0.013429622	0.328293125	Up testes-like
gene2531_HSD11B1	HSD11B1	hydroxysteroid 11-beta dehydrogenase 1	-1.911126007	2.008743277	3.886193923	0.056273898	0.41466058	Up testes-like
gene19102_LOC110090635	LOC110090635	zinc finger and SCAN domain-containing protein 16-like	-1.908406104	5.062230135	8.350968426	0.006440868	0.307007382	Up testes-like
gene10695_PEAR1	PEAR1	platelet endothelial aggregation receptor 1	-1.906140464	7.832340215	10.51725973	0.002523956	0.28644708	Up testes-like
gene10446_LOC110081149	LOC110081149	ER membrane protein complex subunit 3-like	-1.904647522	4.277602718	11.25933798	0.001854962	0.28644708	Up testes-like
gene4098_UPF3A	UPF3A	UPF3 regulator of nonsense transcripts homolog A (yeast)	-1.901543758	8.179371801	4.40648426	0.04275392	0.38895036	Up testes-like
gene14798_KATNAL2	KATNAL2	katanin catalytic subunit A1 like 2	-1.896540801	2.24409064	6.319497345	0.016469819	0.338309731	Up testes-like
gene7732_CNGA4	CNGA4	cyclic nucleotide gated channel alpha 4	-1.894352852	3.778124451	7.283418328	0.010463	0.319167641	Up testes-like
gene16710_PODXL	PODXL	podocalyxin like	-1.894091446	8.900368042	4.515065808	0.040409345	0.38640391	Up testes-like
gene1695_CUNH8orf89	CUNH8orf89	chromosome unknown C8orf89 homolog	-1.890534168	3.219589144	5.118275321	0.029698486	0.364886808	Up testes-like
gene11343_ZCRB1	ZCRB1	zinc finger CCHC-type and RNA binding motif containing 1	-1.888697853	7.82050219	5.078299956	0.030302746	0.366258765	Up testes-like
gene11389_LOC110082201	LOC110082201	calpain-15-like	-1.887436969	4.536411757	5.358879364	0.02632759	0.357433591	Up testes-like
gene1681_SLCO5A1	SLCO5A1	solute carrier organic anion transporter family member 5A1	-1.887188142	4.031316825	4.115007374	0.049821077	0.404820295	Up testes-like
gene18079_LOC110089505	LOC110089505	monocarboxylate transporter 2-like	-1.883600133	3.427426158	4.150843286	0.048886549	0.402134999	Up testes-like
gene19584_LOC110091143	LOC110091143	prefoldin subunit 6-like	-1.877748052	5.061259562	11.53581141	0.001656445	0.28644708	Up testes-like
gene3292_LOC110073245	LOC110073245	cortistatin-like	-1.871222133	2.367917904	5.781390268	0.021371127	0.351108603	Up testes-like
gene2596_IZUMO4	IZUMO4	IZUMO family member 4	-1.866299452	2.886570698	6.697232391	0.013761131	0.328293125	Up testes-like
gene21620_LOC110071337	LOC110071337	zinc finger protein 239-like	-1.866135055	1.809619079	4.662246746	0.037844193	0.380728214	Up testes-like
gene895_LOC110079085	LOC110079085	hypoxia up-regulated protein 1-like	-1.864506495	8.882356439	12.59324359	0.001082324	0.28644708	Up testes-like
gene11495_YBX2	YBX2	Y-box binding protein 2	-1.862911138	5.42344267	5.371494562	0.026162721	0.357433591	Up testes-like
gene11839_HIPK2	HIPK2	homeodomain interacting protein kinase 2	-1.862403019	7.885577873	5.488317919	0.024688155	0.356617628	Up testes-like
gene12931_DENR	DENR	density regulated re-initiation and release factor	-1.851902382	8.37544154	9.216798947	0.004397564	0.28644708	Up testes-like
gene10351_DPM3	DPM3	dolichyl-phosphate mannosyltransferase subunit 3	-1.841515545	2.891525815	5.804001564	0.021136077	0.351108603	Up testes-like
gene7494_RAD18	RAD18	RAD18	-1.841106887	5.762784094	4.041275902	0.051806452	0.4090718	Up testes-like
gene2733_KLF2	KLF2	Kruppel like factor 2	-1.840536023	4.00642967	4.648178355	0.037725466	0.380728214	Up testes-like
gene15245_LOC110086427	LOC110086427	cytochrome c oxidase subunit 6A2	-1.840120414	4.520422755	4.695959357	0.036810214	0.379369197	Up testes-like
gene3154_EIF2A	EIF2A	eukaryotic translation initiation factor 2A	-1.838938991	6.655599423	18.66621605	0.000114062	0.21339988	Up testes-like
gene8999_ARHGEF33	ARHGEF33	Rho guanine nucleotide exchange factor 33	-1.834089933	3.08652878	4.026582148	0.052212458	0.409260153	Up testes-like
gene10109_GRIA1	GRIA1	glutamate ionotropic receptor AMPA type subunit 1	-1.833006607	5.54463459	4.678321641	0.037145206	0.380290578	Up testes-like
gene5103_KLF3	KLF3	Kruppel like factor 3	-1.831641287	7.653771024	4.467198411	0.041425075	0.387416589	Up testes-like
gene10612_FHOD1	FHOD1	formin homology 2 domain containing 1	-1.824502275	7.760761496	12.07665521	0.001330536	0.28644708	Up testes-like
gene3686_SLC7A11	SLC7A11	solute carrier family 7 member 11	-1.819222563	2.14868203	4.47315636	0.041297137	0.387416589	Up testes-like
gene20839_NPHS1	NPHS1	NPHS1	-1.809308941	4.950268924	3.950015275	0.054385787	0.412166241	Up testes-like
gene9011_SLC2A6	SLC2A6	solute carrier family 2 member 6	-1.806321444	4.127018629	7.259717081	0.010578406	0.320320001	Up testes-like
gene12948_DDX55	DDX55	DEAD-box helicase 55	-1.805569455	6.688362765	6.209481001	0.017363077	0.342043679	Up testes-like
gene7676_LOC110078163	LOC110078163	flocculation protein FLO11-like	-1.804322108	4.082706566	6.544973123	0.014790288	0.332533798	Up testes-like
gene15769_UCN	UCN	urocortin	-1.798125582	4.786308127	8.110076963	0.007175497	0.309572506	Up testes-like
gene3203_FAM131C	FAM131C	family with sequence similarity 131 member C	-1.795999791	6.407401849	12.89766722	0.000959518	0.286234714	Up testes-like
gene16163_LOC110087420	LOC110087420	aldehyde dehydrogenase	-1.795765291	4.759075777	4.87665193	0.033562333	0.372350294	Up testes-like
gene10094_MRPL22	MRPL22	mitochondrial ribosomal protein L22	-1.79571813	5.428235752	10.60088566	0.00243711	0.28644708	Up testes-like
gene3974_LOC110074003	LOC110074003	cytochrome c oxidase subunit 7C	-1.791993312	7.762544683	10.67531917	0.002362486	0.28644708	Up testes-like
gene13043_KNOP1	KNOP1	lysine rich nucleolar protein 1	-1.791665086	8.258669162	4.80890978	0.034741733	0.374883136	Up testes-like
gene13138_CWF19L2	CWF19L2	CWF19 like 2	-1.791526076	7.899750888	5.137250755	0.029416263	0.364886808	Up testes-like
gene6402_USMG5	USMG5	up-regulated during skeletal muscle growth 5 homolog (mouse)	-1.791185342	6.413923952	13.72056241	0.000695979	0.254813112	Up testes-like
gene1243_LOC110083972	LOC110083972	NACHT domain- and WD repeat-containing protein 1-like	-1.79083867	3.577073748	7.870894548	0.007994421	0.310958113	Up testes-like
gene12069_RPL35	RPL35	ribosomal protein L35	-1.789951746	8.663326881	7.41551996	0.009844065	0.317253546	Up testes-like
gene4750_LOC110074811	LOC110074811	multidrug resistance-associated protein 1-like	-1.788947756	5.881266402	8.210926591	0.00685757	0.307007382	Up testes-like
gene14342_EIF5B	EIF5B	eukaryotic translation initiation factor 5B	-1.785726798	11.04193197	4.438526303	0.042046882	0.387601928	Up testes-like
gene21768_LOC110071498	LOC110071498	nuclear export mediator factor NEMF-like	-1.779430432	5.302793357	9.447270039	0.003979414	0.28644708	Up testes-like
gene9046_PLPP7	PLPP7	phospholipid phosphatase 7 (inactive)	-1.777536202	2.723758676	5.999391713	0.019217731	0.350815667	Up testes-like
gene641_RBM5	RBM5	RNA binding motif protein 5	-1.775676981	11.56663247	4.841817417	0.034163248	0.37384624	Up testes-like
gene3401_ROMO1	ROMO1	reactive oxygen species modulator 1	-1.775549051	6.990161029	9.162997993	0.004501781	0.28644708	Up testes-like
gene5392_LOC110075503	LOC110075503	probable ATP-dependent RNA helicase DDX52	-1.772135766	4.293578857	4.546702605	0.039753028	0.385339411	Up testes-like
gene8676_SNRNP70	SNRNP70	small nuclear ribonucleoprotein U1 subunit 70	-1.769672012	10.49071437	6.106142997	0.018249925	0.346048767	Up testes-like
gene15441_LOC110086644	LOC110086644	PCTP-like protein	-1.76482169	3.150127134	5.760556143	0.02159021	0.351108603	Up testes-like
gene19878_LOC110091475	LOC110091475	rap1 GTPase-activating protein 1-like	-1.763107165	3.02650088	6.680237626	0.013872079	0.32931371	Up testes-like
gene5988_AMPH	AMPH	amphiphysin	-1.760430327	1.570765001	3.925334679	0.055107505	0.412166241	Up testes-like
gene497_PRPF40B	PRPF40B	pre-mRNA processing factor 40 homolog B	-1.76031566	8.294400548	9.6940304	0.003578342	0.28644708	Up testes-like
gene15761_KHK	KHK	ketohexokinase	-1.760175206	5.293413915	4.964132208	0.032103514	0.368958829	Up testes-like
gene2838_LOC110072699	LOC110072699	coiled-coil domain-containing protein 30-like	-1.758658576	2.903644884	3.885722013	0.056288127	0.41466058	Up testes-like
gene21498_LOC110071206	LOC110071206	collagen alpha-1(XVI) chain-like	-1.756097184	5.526743579	4.032229221	0.052056008	0.409260153	Up testes-like
gene8414_PIEZO2	PIEZO2	piezo type mechanosensitive ion channel component 2	-1.755836864	8.312967182	4.62714524	0.038136231	0.38100245	Up testes-like
gene16880_NOP58	NOP58	NOP58 ribonucleoprotein	-1.753652928	9.075799752	5.920593616	0.019967691	0.350815667	Up testes-like
gene3713_DDIT4	DDIT4	DNA damage inducible transcript 4	-1.750032945	9.876320985	9.475399362	0.003931362	0.28644708	Up testes-like
gene9275_TYW5	TYW5	tRNA-yW synthesizing protein 5	-1.748823577	4.040441973	6.610132707	0.014340047	0.330153256	Up testes-like
gene3206_ZBTB17	ZBTB17	zinc finger and BTB domain containing 17	-1.74596414	5.774153744	16.61466652	0.000235904	0.219677262	Up testes-like
gene20355_LOC110069990	LOC110069990	tubulin beta chain	-1.743549273	4.73322089	6.922114074	0.012379663	0.32654761	Up testes-like
gene15591_CCAR1	CCAR1	cell division cycle and apoptosis regulator 1	-1.737284775	9.500138025	3.962357882	0.054028786	0.412166241	Up testes-like
gene19464_BRD9	BRD9	bromodomain containing 9	-1.735669839	8.527698107	5.809277211	0.021081639	0.351108603	Up testes-like
gene12105_HMGB3	HMGB3	high mobility group box 3	-1.733487103	10.32416668	8.234758987	0.006784665	0.307007382	Up testes-like
gene3854_LMO7	LMO7	LIM domain 7	-1.733448149	8.953154937	4.239547266	0.046655334	0.396257232	Up testes-like
gene8938_LOC110079509	LOC110079509	corepressor interacting with RBPJ 1-like	-1.732944922	6.455606488	7.625756131	0.008938688	0.315454804	Up testes-like
gene15129_NPR3	NPR3	natriuretic peptide receptor 3	-1.731415183	2.827047771	4.263494277	0.046072376	0.396257232	Up testes-like
gene1542_EZR	EZR	ezrin	-1.72894008	6.905326271	4.475223767	0.041252844	0.387416589	Up testes-like
gene2088_UBXN4	UBXN4	UBX domain protein 4	-1.722624693	8.756364238	4.91099005	0.03298126	0.371763656	Up testes-like
gene20129_LOC110091741	LOC110091741	zinc finger protein 345-like	-1.721156429	5.810423295	14.6798144	0.000482423	0.252848326	Up testes-like
gene5621_POLR2I	POLR2I	RNA polymerase II subunit I	-1.72016079	5.163539661	7.875649487	0.007977199	0.310958113	Up testes-like
gene3187_CCNL1	CCNL1	cyclin L1	-1.716550019	7.442850492	6.640606803	0.014134567	0.32931371	Up testes-like
gene9827_DNAI1	DNAI1	dynein axonemal intermediate chain 1	-1.715113234	2.725861951	4.618164967	0.0383131	0.381234044	Up testes-like
gene15994_CPXM2	CPXM2	carboxypeptidase X	-1.713569889	5.677974182	6.779338439	0.01323841	0.328293125	Up testes-like
gene4732_POLR2K	POLR2K	RNA polymerase II subunit K	-1.709446214	5.266964081	8.06979158	0.007306877	0.309572506	Up testes-like
gene19455_RCBTB2	RCBTB2	RCC1 and BTB domain containing protein 2	-1.708106034	6.088875919	7.804034904	0.00824086	0.315454804	Up testes-like
gene14783_AANAT	AANAT	aralkylamine N-acetyltransferase	-1.705089782	5.653539643	9.021835867	0.004787972	0.28644708	Up testes-like
gene21155_LOC110070838	LOC110070838	E3 ubiquitin-protein ligase TRIM11-like	-1.699531788	2.928324337	3.965752922	0.053931042	0.412166241	Up testes-like
gene14775_METTL23	METTL23	methyltransferase like 23	-1.698612639	4.352733419	9.057195153	0.004714506	0.28644708	Up testes-like
gene8371_COQ4	COQ4	coenzyme Q4	-1.695040936	3.206871396	5.473529144	0.024869729	0.356617628	Up testes-like
gene195_AHI1	AHI1	Abelson helper integration site 1	-1.694912429	6.873900081	3.934111906	0.054849632	0.412166241	Up testes-like
gene11926_LOC110082782	LOC110082782	uncharacterized LOC110082782	-1.693282684	5.894295951	8.223297081	0.006819624	0.307007382	Up testes-like
gene6062_PMFBP1	PMFBP1	polyamine modulated factor 1 binding protein 1	-1.692614922	6.128511121	9.965018778	0.003187059	0.28644708	Up testes-like
gene8290_RHOBTB3	RHOBTB3	Rho related BTB domain containing 3	-1.690617357	3.195703761	4.960139987	0.03216856	0.368958829	Up testes-like
gene12217_ESF1	ESF1	ESF1 nucleolar pre-rRNA processing protein homolog	-1.688619871	7.930594861	4.174461584	0.048281202	0.400130173	Up testes-like
gene9219_NOP56	NOP56	NOP56 ribonucleoprotein	-1.688272312	9.486355206	5.349719986	0.026448002	0.357433591	Up testes-like
gene2502_RSBN1	RSBN1	round spermatid basic protein 1	-1.685500917	7.279926798	3.881401711	0.056418574	0.414711283	Up testes-like
gene16258_SLU7	SLU7	SLU7 homolog	-1.679162426	8.509772254	4.945723321	0.032404653	0.368958829	Up testes-like
gene15471_EFCAB7	EFCAB7	EF-hand calcium binding domain 7	-1.678816986	3.918323904	4.972444048	0.031968548	0.368958829	Up testes-like
gene6732_OCIAD2	OCIAD2	OCIA domain containing 2	-1.678553832	5.358551492	5.823900972	0.020931533	0.351108603	Up testes-like
gene3746_PTPRF	PTPRF	protein tyrosine phosphatase	-1.677575299	8.434944286	12.39249088	0.001172373	0.28644708	Up testes-like
gene13065_USP43	USP43	ubiquitin specific peptidase 43	-1.677547106	8.30244133	11.54940026	0.00164729	0.28644708	Up testes-like
gene12772_PTPRD	PTPRD	protein tyrosine phosphatase	-1.672713827	7.346840234	6.30937699	0.01654988	0.338309731	Up testes-like
gene126_PPP1R14C	PPP1R14C	protein phosphatase 1 regulatory inhibitor subunit 14C	-1.669771812	3.940330434	4.783258925	0.035200075	0.375626427	Up testes-like
gene13830_RPLP1	RPLP1	ribosomal protein lateral stalk subunit P1	-1.667521093	10.26178041	6.499022639	0.015116951	0.335159983	Up testes-like
gene6090_TCF25	TCF25	transcription factor 25	-1.666581729	8.366323819	6.139671147	0.017956936	0.345092406	Up testes-like
gene15837_TGFB2	TGFB2	transforming growth factor beta 2	-1.665102745	6.414471149	6.6771279	0.013892485	0.32931371	Up testes-like
gene7252_SEMA4G	SEMA4G	semaphorin 4G	-1.661801555	4.854305545	8.04181314	0.007399637	0.309572506	Up testes-like
gene18758_UPF3B	UPF3B	UPF3 regulator of nonsense transcripts homolog B (yeast)	-1.661117638	9.385286406	4.060153031	0.051289961	0.408242595	Up testes-like
gene9783_AKAP8L	AKAP8L	A-kinase anchoring protein 8 like	-1.657625884	9.10645018	4.985380953	0.031759711	0.368958829	Up testes-like
gene14449_GOLIM4	GOLIM4	golgi integral membrane protein 4	-1.651658927	7.273661387	3.82168152	0.058256487	0.417224802	Up testes-like
gene2132_XRCC2	XRCC2	X-ray repair cross complementing 2	-1.651150696	3.764819698	6.957075872	0.01217865	0.325265362	Up testes-like
gene952_CDKN1A	CDKN1A	cyclin dependent kinase inhibitor 1A	-1.650954728	4.618528744	6.167757468	0.017715413	0.342735776	Up testes-like
gene17719_NMRAL1	NMRAL1	NmrA like redox sensor 1	-1.64931669	4.394098069	5.170493733	0.028928851	0.36411074	Up testes-like
gene3671_RNF150	RNF150	ring finger protein 150	-1.640858445	4.613268429	3.7386715	0.060922352	0.422499196	Up testes-like
gene15645_PSMA4	PSMA4	proteasome subunit alpha 4	-1.636205576	8.919551922	7.049522319	0.011663854	0.325233289	Up testes-like
gene13355_CAMK2B	CAMK2B	calcium/calmodulin dependent protein kinase II beta	-1.636086145	4.742076274	4.778295911	0.035289518	0.375626427	Up testes-like
gene15091_STAG3	STAG3	stromal antigen 3	-1.628244488	4.843156819	5.53870437	0.024080244	0.355553012	Up testes-like
gene4698_DPY19L4	DPY19L4	dpy-19 like 4 (C. elegans)	-1.625878901	5.46786916	4.039025353	0.051868411	0.409229893	Up testes-like
gene17146_S100A13	S100A13	S100 calcium binding protein A13	-1.625633376	7.477297422	8.672620398	0.00558293	0.304354875	Up testes-like
gene9205_ANKRD53	ANKRD53	ankyrin repeat domain 53	-1.624908117	4.893428048	8.745880162	0.00540516	0.299868455	Up testes-like
gene2200_SHTN1	SHTN1	shootin 1	-1.624457605	6.465718951	3.922252295	0.055198383	0.412166241	Up testes-like
gene11741_SSPO	SSPO	SCO-spondin	-1.621364747	3.593298889	5.08633283	0.030180255	0.366077965	Up testes-like
gene7660_RSRC1	RSRC1	arginine and serine rich coiled-coil 1	-1.619822137	7.713476555	5.449034088	0.025173673	0.356617628	Up testes-like
gene20091_IMP3	IMP3	IMP3	-1.619391957	4.679028548	10.32061301	0.002741437	0.28644708	Up testes-like
gene12519_CHEK2	CHEK2	checkpoint kinase 2	-1.618129546	5.473953625	10.38145357	0.002672092	0.28644708	Up testes-like
gene7207_AKAP7	AKAP7	A-kinase anchoring protein 7	-1.616559784	6.228203862	4.121642705	0.049646565	0.404820295	Up testes-like
gene15619_CLDN19	CLDN19	claudin 19	-1.616162532	3.48040498	4.52808527	0.040137824	0.385339411	Up testes-like
gene16217_EXD3	EXD3	exonuclease 3'-5' domain containing 3	-1.613780679	4.552689518	11.20094477	0.001900043	0.28644708	Up testes-like
gene5299_LOC110075454	LOC110075454	gamma-taxilin-like	-1.613433591	5.391977436	10.27525615	0.00279438	0.28644708	Up testes-like
gene10253_SRPK2	SRPK2	SRSF protein kinase 2	-1.609567985	8.202616271	4.054864414	0.051434085	0.4090718	Up testes-like
gene20748_LOC110070406	LOC110070406	zinc finger protein 391-like	-1.60930321	3.38062228	4.012979459	0.052591451	0.409739522	Up testes-like
gene17694_LOC110089098	LOC110089098	cytochrome c oxidase subunit 6B1	-1.608367548	7.007474736	8.39142758	0.00632559	0.307007382	Up testes-like
gene11579_MED11	MED11	mediator complex subunit 11	-1.608242442	6.21882497	13.31127455	0.000815854	0.261315019	Up testes-like
gene15564_DEDD2	DEDD2	death effector domain containing 2	-1.60776591	9.950232231	6.73669084	0.0135072	0.328293125	Up testes-like
gene3215_SH2D5	SH2D5	SH2 domain containing 5	-1.605832188	3.643742316	4.686861233	0.036982599	0.379843105	Up testes-like
gene7432_ARSG	ARSG	arylsulfatase G	-1.604525258	5.855607321	15.65446588	0.000335161	0.231877516	Up testes-like
gene2288_LOC110072207	LOC110072207	tetraspanin-15-like	-1.603400495	4.707137738	9.346514933	0.004156742	0.28644708	Up testes-like
gene18520_SCMH1	SCMH1	sex comb on midleg homolog 1 (Drosophila)	-1.601709312	5.506291955	17.36539912	0.000180165	0.21339988	Up testes-like
gene6149_DTD2	DTD2	D-tyrosyl-tRNA deacylase 2 (putative)	-1.601464493	3.649985942	4.982364392	0.031808273	0.368958829	Up testes-like
gene9079_SH3GLB2	SH3GLB2	SH3 domain containing GRB2 like	-1.599536998	7.690040257	8.097520277	0.007216174	0.309572506	Up testes-like
gene17462_EML5	EML5	echinoderm microtubule associated protein like 5	-1.596676196	5.427246499	7.541355918	0.009290933	0.317253546	Up testes-like
gene21338_LOC110071035	LOC110071035	proteasome subunit beta type-8-like	-1.596445381	5.165256629	5.936586492	0.019812955	0.350815667	Up testes-like
gene85_PRSS35	PRSS35	protease	-1.594407	5.032204726	9.38798853	0.004082748	0.28644708	Up testes-like
gene12125_ETFRF1	ETFRF1	electron transfer flavoprotein regulatory factor 1	-1.593641932	3.215252254	4.815188443	0.03463054	0.374590251	Up testes-like
gene11880_LCK	LCK	LCK proto-oncogene	-1.592974995	3.450073906	4.38352908	0.043268472	0.390183263	Up testes-like
gene16826_PFDN2	PFDN2	prefoldin subunit 2	-1.592068473	7.385067655	8.456297353	0.006145345	0.307007382	Up testes-like
gene7383_INIP	INIP	INTS3 and NABP interacting protein	-1.591200061	4.772082742	7.452137428	0.009679548	0.317253546	Up testes-like
gene16363_TTC14	TTC14	tetratricopeptide repeat domain 14	-1.588179636	7.884381371	6.986107239	0.012014402	0.325233289	Up testes-like
gene10437_RBM10	RBM10	RNA binding motif protein 10	-1.587549845	9.038930925	6.265035952	0.016905641	0.338353549	Up testes-like
gene11085_LOC110081782	LOC110081782	C-Jun-amino-terminal kinase-interacting protein 4-like	-1.584227887	7.638979159	5.047627022	0.030775475	0.368671445	Up testes-like
gene21396_LOC110071098	LOC110071098	hemojuvelin-like	-1.584119592	5.224935196	3.760257455	0.060216333	0.421259465	Up testes-like
gene2703_LOC110072527	LOC110072527	ubiquitin-60S ribosomal protein L40	-1.583366735	6.862381286	4.713157384	0.036486753	0.378636434	Up testes-like
gene19135_PDP2	PDP2	pyruvate dehyrogenase phosphatase catalytic subunit 2	-1.580456682	4.457822003	8.157698727	0.007023446	0.309572506	Up testes-like
gene10648_DBF4B	DBF4B	DBF4 zinc finger B	-1.578686408	2.839937664	5.938446145	0.019795046	0.350815667	Up testes-like
gene14075_MMP28	MMP28	matrix metallopeptidase 28	-1.578136031	6.021584101	11.68753808	0.00155722	0.28644708	Up testes-like
gene1615_GPR89B	GPR89B	G protein-coupled receptor 89B	-1.577669394	5.068477276	13.57391918	0.000736624	0.254813112	Up testes-like
gene9515_FATE1	FATE1	fetal and adult testis expressed 1	-1.576817999	3.308793043	4.186347546	0.047979688	0.399161462	Up testes-like
gene8780_SEMA6B	SEMA6B	semaphorin 6B	-1.572519594	4.255444771	5.558362218	0.023847496	0.355553012	Up testes-like
gene6339_SFSWAP	SFSWAP	splicing factor SWAP homolog	-1.572393802	9.309927255	6.294093438	0.016671583	0.338353549	Up testes-like
gene2161_BBIP1	BBIP1	BBSome interacting protein 1	-1.566859382	4.768845403	8.101242142	0.007204091	0.309572506	Up testes-like
gene17946_ZCCHC17	ZCCHC17	zinc finger CCHC-type containing 17	-1.566499944	7.741743006	4.486867385	0.041004356	0.387416589	Up testes-like
gene17188_CLASRP	CLASRP	CLK4 associating serine/arginine rich protein	-1.566023801	7.271152081	7.678352039	0.008726447	0.315454804	Up testes-like
gene7617_SMARCA4	SMARCA4	SWI/SNF related	-1.559718462	9.275581463	4.095612628	0.050335056	0.40599546	Up testes-like
gene17732_SNRNP25	SNRNP25	small nuclear ribonucleoprotein U11/U12 subunit 25	-1.559600827	6.547531863	9.80570572	0.003411216	0.28644708	Up testes-like
gene11545_UFSP1	UFSP1	UFM1 specific peptidase 1 (inactive)	-1.552527669	2.778087135	4.391254757	0.043094542	0.389426957	Up testes-like
gene9016_STKLD1	STKLD1	serine/threonine kinase like domain containing 1	-1.552120099	3.377577436	5.820592805	0.020965388	0.351108603	Up testes-like
gene19655_MEX3A	MEX3A	mex-3 RNA binding family member A	-1.550474477	6.731897785	3.795261661	0.059090656	0.418617382	Up testes-like
gene17173_RWDD1	RWDD1	RWD domain containing 1	-1.549546943	8.585777495	4.434557613	0.042133754	0.387836835	Up testes-like
gene12985_GPATCH11	GPATCH11	G-patch domain containing 11	-1.545787309	7.220549564	6.287419291	0.016725032	0.338353549	Up testes-like
gene20700_LOC110070355	LOC110070355	thaicobrin-like	-1.545264463	6.996585632	5.379396539	0.026060022	0.357433591	Up testes-like
gene7650_IFT80	IFT80	intraflagellar transport 80	-1.543496768	6.401831893	7.406530722	0.009884909	0.317253546	Up testes-like
gene8341_ZBTB6	ZBTB6	zinc finger and BTB domain containing 6	-1.541841739	5.517663108	10.07672431	0.003039285	0.28644708	Up testes-like
gene11197_SNRPD3	SNRPD3	small nuclear ribonucleoprotein D3 polypeptide	-1.540344362	7.610618159	11.6599057	0.001574809	0.28644708	Up testes-like
gene10535_DMTF1	DMTF1	cyclin D binding myb like transcription factor 1	-1.539075244	7.004500047	7.766630438	0.008382273	0.315454804	Up testes-like
gene11942_MYCBP	MYCBP	MYC binding protein	-1.537809507	5.150681848	9.315052908	0.004213829	0.28644708	Up testes-like
gene3933_SMIM15	SMIM15	small integral membrane protein 15	-1.533128377	5.076947296	7.360610006	0.010096421	0.317253546	Up testes-like
gene1711_CCDC137	CCDC137	coiled-coil domain containing 137	-1.52983353	5.653319463	4.734672208	0.036086472	0.37787335	Up testes-like
gene11219_LOC110081966	LOC110081966	uncharacterized LOC110081966	-1.526615836	5.415430109	5.230966548	0.028064585	0.361084777	Up testes-like
gene13484_DNAH1	DNAH1	dynein axonemal heavy chain 1	-1.523298373	4.336793461	4.227723476	0.046946159	0.396257232	Up testes-like
gene6047_ADAT1	ADAT1	adenosine deaminase	-1.522774377	2.825715135	5.367655119	0.02621278	0.357433591	Up testes-like
gene17186_GEMIN7	GEMIN7	gem nuclear organelle associated protein 7	-1.519399856	4.134951643	5.75578394	0.021640735	0.351108603	Up testes-like
gene682_GFRA3	GFRA3	GDNF family receptor alpha 3	-1.514177817	4.921810912	4.289300103	0.045453124	0.3942614	Up testes-like
gene12463_FKBP2	FKBP2	FK506 binding protein 2	-1.50857961	7.442768754	7.917129555	0.007828631	0.310958113	Up testes-like
gene5854_TTC26	TTC26	tetratricopeptide repeat domain 26	-1.505586407	5.610589496	6.79685269	0.013129698	0.328293125	Up testes-like
gene11859_MRPS33	MRPS33	mitochondrial ribosomal protein S33	-1.505129439	6.034918641	9.748816505	0.003495287	0.28644708	Up testes-like
gene2514_WNT2B	WNT2B	Wnt family member 2B	-1.504771616	4.740248869	4.037484843	0.051910869	0.409229893	Up testes-like
gene2865_OTULIN	OTULIN	OTU deubiquitinase with linear linkage specificity	-1.504686936	5.485793037	9.93734977	0.003224834	0.28644708	Up testes-like
gene17766_R3HCC1L	R3HCC1L	R3H domain and coiled-coil containing 1 like	-1.50450058	3.365148651	4.559653394	0.039487738	0.385339411	Up testes-like
gene3735_CFAP57	CFAP57	cilia and flagella associated protein 57	-1.503919713	4.412163392	4.957882112	0.032205412	0.368958829	Up testes-like
gene13908_RAB33A	RAB33A	RAB33A	-1.502798387	2.721259337	3.874679543	0.056622208	0.414797907	Up testes-like
gene9027_CEL	CEL	carboxyl ester lipase	-1.502565164	6.406103054	5.846530896	0.020701525	0.351108603	Up testes-like
gene12359_AK3	AK3	adenylate kinase 3	-1.502523848	6.929509552	10.10384449	0.003004522	0.28644708	Up testes-like
gene90_UBE3D	UBE3D	ubiquitin protein ligase E3D	-1.502033519	3.975253036	7.184572636	0.010953434	0.322415583	Up testes-like
gene525_PCNX2	PCNX2	pecanex homolog 2 (Drosophila)	-1.498723615	4.531265685	7.969692957	0.007644614	0.309651619	Up testes-like
gene5165_RNF168	RNF168	ring finger protein 168	-1.497858038	7.347289603	5.517603039	0.02433283	0.355553012	Up testes-like
gene11298_LOC110082094	LOC110082094	ankyrin repeat and KH domain-containing protein 1-like	-1.495679824	9.742866507	4.012012896	0.052618497	0.409765653	Up testes-like
gene20655_ATP5I	ATP5I	ATP synthase	-1.494881153	7.525551275	11.0266345	0.002041688	0.28644708	Up testes-like
gene18611_SDR42E1	SDR42E1	short chain dehydrogenase/reductase family 42E	-1.494262263	2.688621368	6.084977146	0.018437542	0.346048767	Up testes-like
gene11399_DAGLB	DAGLB	diacylglycerol lipase beta	-1.494230981	3.960294606	6.46291171	0.015379124	0.335159983	Up testes-like
gene10964_GTF2F1	GTF2F1	general transcription factor IIF subunit 1	-1.492287953	9.060592953	4.943209019	0.032446021	0.368958829	Up testes-like
gene19650_GPATCH4	GPATCH4	G-patch domain containing 4	-1.492086326	5.661665865	6.2239757	0.017242453	0.341481972	Up testes-like
gene14056_CUNH1orf35	CUNH1orf35	chromosome unknown C1orf35 homolog	-1.491744153	7.546041186	3.807298325	0.058708984	0.418264486	Up testes-like
gene12392_TXNDC17	TXNDC17	thioredoxin domain containing 17	-1.489600915	6.623061206	7.332353063	0.010228985	0.31820238	Up testes-like
gene1025_SNRPE	SNRPE	small nuclear ribonucleoprotein polypeptide E	-1.483911334	6.991342522	11.70600177	0.001545584	0.28644708	Up testes-like
gene7096_LOC110077413	LOC110077413	paired immunoglobulin-like type 2 receptor beta	-1.483818475	3.833576505	5.102667085	0.029932841	0.365620348	Up testes-like
gene2634_ANGPTL4	ANGPTL4	angiopoietin like 4	-1.482777795	8.434955294	6.463153321	0.015377354	0.335159983	Up testes-like
gene3536_SQSTM1	SQSTM1	sequestosome 1	-1.481555113	6.975145097	6.874645717	0.012658319	0.327751933	Up testes-like
gene10812_S100A11	S100A11	S100 calcium binding protein A11	-1.481396736	8.296054856	5.629733434	0.023022762	0.353882893	Up testes-like
gene17865_FRMD5	FRMD5	FERM domain containing 5	-1.479612327	3.214763673	4.61059632	0.038462865	0.381914951	Up testes-like
gene10336_FDPS	FDPS	farnesyl diphosphate synthase	-1.477649866	3.631134021	6.33570724	0.016342456	0.338309731	Up testes-like
gene4584_NEPRO	NEPRO	nucleolus and neural progenitor protein	-1.471851082	4.752226619	7.624251022	0.008944843	0.315454804	Up testes-like
gene3783_PTCH2	PTCH2	patched 2	-1.471279241	4.013878985	4.278643554	0.045707728	0.395676106	Up testes-like
gene10755_ADAMTSL4	ADAMTSL4	ADAMTS like 4	-1.469636331	6.546275806	6.982777732	0.012033117	0.325233289	Up testes-like
gene17904_ABCF1	ABCF1	ATP binding cassette subfamily F member 1	-1.466912708	8.776109765	5.272311104	0.027489886	0.359616562	Up testes-like
gene3380_TOX2	TOX2	TOX high mobility group box family member 2	-1.463559485	7.170131172	5.52259808	0.02427278	0.355553012	Up testes-like
gene2357_LOC110072142	LOC110072142	histone H2A.V-like	-1.462461146	7.787824666	7.25666296	0.010593377	0.320320001	Up testes-like
gene8823_SLIRP	SLIRP	SRA stem-loop interacting RNA binding protein	-1.459895313	5.940397554	9.202071244	0.004425834	0.28644708	Up testes-like
gene18636_CACNB2	CACNB2	calcium voltage-gated channel auxiliary subunit beta 2	-1.459768762	4.485073472	5.883050214	0.020336098	0.350815667	Up testes-like
gene18490_LOC110089970	LOC110089970	acylphosphatase-2-like	-1.458898993	3.512789276	4.662569592	0.037447206	0.380728214	Up testes-like
gene1576_NSUN3	NSUN3	NOP2/Sun RNA methyltransferase family member 3	-1.456898341	4.056890343	6.598403299	0.014419992	0.330341961	Up testes-like
gene12832_IGSF9	IGSF9	immunoglobulin superfamily member 9	-1.454766275	6.232388253	8.990624547	0.004853838	0.28644708	Up testes-like
gene5352_PTRH2	PTRH2	peptidyl-tRNA hydrolase 2	-1.454549811	3.825299076	3.797619474	0.059015675	0.418617382	Up testes-like
gene11644_RPL22	RPL22	ribosomal protein L22	-1.451617807	9.231960045	6.413430281	0.015746367	0.33782556	Up testes-like
gene15923_TSPO	TSPO	translocator protein	-1.451519769	6.05646115	6.533589436	0.014870499	0.332533798	Up testes-like
gene4937_SLC17A5	SLC17A5	solute carrier family 17 member 5	-1.44985912	4.549787303	6.926447291	0.012354557	0.32654761	Up testes-like
gene17410_STYX	STYX	serine/threonine/tyrosine interacting protein	-1.449663872	5.324624036	6.110585623	0.018210807	0.346048767	Up testes-like
gene16990_NEDD8	NEDD8	neural precursor cell expressed	-1.449510681	7.00954043	9.532850198	0.003835135	0.28644708	Up testes-like
gene13713_ATP5E	ATP5E	ATP synthase	-1.44872131	6.614770171	9.566621557	0.003779745	0.28644708	Up testes-like
gene4659_FAM133B	FAM133B	family with sequence similarity 133 member B	-1.447273017	7.149461101	3.903186772	0.055764189	0.413237969	Up testes-like
gene19477_PHF1	PHF1	PHD finger protein 1	-1.44508685	5.33335978	12.13852097	0.001297856	0.28644708	Up testes-like
gene1993_JPH2	JPH2	junctophilin 2	-1.440221949	5.306073985	4.712072226	0.03650707	0.378636434	Up testes-like
gene11531_PPP1R35	PPP1R35	protein phosphatase 1 regulatory subunit 35	-1.439688072	4.282442096	6.121402388	0.018115943	0.346048767	Up testes-like
gene940_MAPK13	MAPK13	mitogen-activated protein kinase 13	-1.43855203	4.050811028	6.067254654	0.018596242	0.347344061	Up testes-like
gene15510_MAPK8IP3	MAPK8IP3	mitogen-activated protein kinase 8 interacting protein 3	-1.43846225	4.023713243	4.606713749	0.03853994	0.381914951	Up testes-like
gene8772_CHAF1A	CHAF1A	chromatin assembly factor 1 subunit A	-1.437741968	7.719285733	5.169023186	0.028950225	0.36411074	Up testes-like
gene12977_CDC42EP3	CDC42EP3	CDC42 effector protein 3	-1.437414041	5.465814977	6.362727071	0.016132513	0.338309731	Up testes-like
gene6906_MESDC2	MESDC2	mesoderm development candidate 2	-1.437239723	9.042617673	4.41862572	0.042484483	0.388818026	Up testes-like
gene12703_NDUFB1	NDUFB1	NADH:ubiquinone oxidoreductase subunit B1	-1.434350547	4.539383084	4.468681663	0.041393184	0.387416589	Up testes-like
gene11376_RPL14	RPL14	ribosomal protein L14	-1.434350433	9.264648999	7.596353817	0.009059744	0.315454804	Up testes-like
gene15435_KIAA1143	KIAA1143	KIAA1143 ortholog	-1.432504542	5.375188794	8.896774246	0.005057791	0.290629764	Up testes-like
gene12673_LARP7	LARP7	La ribonucleoprotein domain family member 7	-1.432104792	8.188786218	3.787282659	0.059345178	0.418617382	Up testes-like
gene485_FKBP11	FKBP11	FK506 binding protein 11	-1.431347556	5.720404647	6.490571043	0.015177876	0.335159983	Up testes-like
gene21056_LOC110070731	LOC110070731	zinc finger protein 239-like	-1.430953371	4.948925262	11.68403738	0.001559436	0.28644708	Up testes-like
gene21214_NKAP	NKAP	NFKB activating protein	-1.427622794	8.082579095	7.443131263	0.009719735	0.317253546	Up testes-like
gene7235_TPD52L1	TPD52L1	tumor protein D52 like 1	-1.427378585	1.986978923	3.756495943	0.060338706	0.421397689	Up testes-like
gene17873_LOC110089286	LOC110089286	tRNA selenocysteine 1-associated protein 1-like	-1.42622559	6.990095954	10.39275157	0.002659421	0.28644708	Up testes-like
gene11712_LOC110082606	LOC110082606	cytochrome c oxidase subunit NDUFA4-like	-1.424938136	8.619054523	6.358619334	0.016164242	0.338309731	Up testes-like
gene12636_MRPL57	MRPL57	mitochondrial ribosomal protein L57	-1.423345383	5.390712433	5.500699361	0.024537245	0.356617628	Up testes-like
gene4830_NFE2L1	NFE2L1	nuclear factor	-1.422039312	8.033485709	9.210979783	0.00440871	0.28644708	Up testes-like
gene5857_FMC1	FMC1	formation of mitochondrial complex V assembly factor 1 homolog	-1.42199262	4.580101909	7.393982465	0.00994223	0.317253546	Up testes-like
gene1195_ENKUR	ENKUR	enkurin	-1.421351326	3.94399531	4.021612284	0.052350576	0.409260153	Up testes-like
gene3652_MMAA	MMAA	methylmalonic aciduria (cobalamin deficiency) cblA type	-1.417030031	4.583424815	6.790490129	0.013169079	0.328293125	Up testes-like
gene14165_RDX	RDX	radixin	-1.416942765	9.79838688	3.920860762	0.055239464	0.412166241	Up testes-like
gene11212_MIF	MIF	macrophage migration inhibitory factor (glycosylation-inhibiting factor)	-1.416490111	6.739382501	5.514086193	0.024375206	0.355553012	Up testes-like
gene8366_DNM1	DNM1	dynamin 1	-1.416057844	4.561957109	5.716368748	0.022062966	0.351207377	Up testes-like
gene11471_TMEM61	TMEM61	transmembrane protein 61	-1.415931117	5.279974342	3.906101812	0.055677266	0.413237969	Up testes-like
gene17629_NDUFB3	NDUFB3	NADH:ubiquinone oxidoreductase subunit B3	-1.41585057	5.399376254	6.970843996	0.012100456	0.325233289	Up testes-like
gene3204_LOC110073160	LOC110073160	chloride channel protein ClC-Kb-like	-1.411507002	5.026728059	7.643917222	0.008864783	0.315454804	Up testes-like
gene2622_ZFR2	ZFR2	zinc finger RNA binding protein 2	-1.410963547	6.259597178	9.490289851	0.003906176	0.28644708	Up testes-like
gene17129_NUP210L	NUP210L	nucleoporin 210 like	-1.410313948	3.932759358	5.494289252	0.024615248	0.356617628	Up testes-like
gene19446_SRP72	SRP72	signal recognition particle 72	-1.408909202	8.814283773	6.106354107	0.018248064	0.346048767	Up testes-like
gene11305_NDUFA2	NDUFA2	NADH:ubiquinone oxidoreductase subunit A2	-1.408513416	5.125959932	4.917541213	0.032871652	0.371763656	Up testes-like
gene12135_CCDC14	CCDC14	coiled-coil domain containing 14	-1.408457122	5.200751665	9.316019588	0.004212063	0.28644708	Up testes-like
gene5890_CHADL	CHADL	chondroadherin like	-1.406090817	5.030273132	7.746084103	0.008461056	0.315454804	Up testes-like
gene13471_CLK3	CLK3	CDC like kinase 3	-1.40544278	7.976768871	9.284384347	0.004270283	0.28644708	Up testes-like
gene13541_KCTD7	KCTD7	potassium channel tetramerization domain containing 7	-1.403760638	5.17230776	7.995917432	0.007554544	0.309572506	Up testes-like
gene6757_GLUL	GLUL	glutamate-ammonia ligase	-1.40283834	8.266700598	5.659489543	0.022688098	0.351940211	Up testes-like
gene14950_TCOF1	TCOF1	treacle ribosome biogenesis factor 1	-1.401967984	9.016057811	3.93758124	0.054748072	0.412166241	Up testes-like
gene13556_PHF21B	PHF21B	PHD finger protein 21B	-1.398658372	4.1530279	4.500312534	0.040719462	0.386866335	Up testes-like
gene2985_SCLT1	SCLT1	sodium channel and clathrin linker 1	-1.397441945	6.846218685	4.256629799	0.046238659	0.396257232	Up testes-like
gene4383_METTL1	METTL1	methyltransferase like 1	-1.396375868	5.703318172	8.544548859	0.005908904	0.306908143	Up testes-like
gene3186_LEKR1	LEKR1	leucine	-1.395712775	4.891648142	4.373271346	0.043500601	0.390641301	Up testes-like
gene6414_DDX11	DDX11	DEAD/H-box helicase 11	-1.395557642	5.979748714	4.317720617	0.044781702	0.392571876	Up testes-like
gene9591_RAP2C	RAP2C	RAP2C	-1.394752507	7.057809169	17.23169369	0.000188966	0.21339988	Up testes-like
gene8349_LHX2	LHX2	LIM homeobox 2	-1.394068065	4.416974448	4.699948656	0.036734904	0.379311396	Up testes-like
gene18790_LOC110090274	LOC110090274	condensin-2 complex subunit H2-like	-1.392637136	5.130196659	8.07087473	0.007303311	0.309572506	Up testes-like
gene15790_CNPY3	CNPY3	canopy FGF signaling regulator 3	-1.39136801	8.315994295	4.729391637	0.03618427	0.377924596	Up testes-like
gene13288_OVCA2	OVCA2	OVCA2 serine hydrolase domain containing	-1.390839146	4.65174145	9.627050207	0.003682754	0.28644708	Up testes-like
gene11762_CDK5	CDK5	cyclin dependent kinase 5	-1.389611724	6.226351028	8.302602427	0.006581634	0.307007382	Up testes-like
gene16827_NIT1	NIT1	nitrilase 1	-1.389541411	5.42209994	4.116832703	0.049773003	0.404820295	Up testes-like
gene11984_MRPL17	MRPL17	mitochondrial ribosomal protein L17	-1.389098171	5.450009804	8.25292999	0.006729636	0.307007382	Up testes-like
gene21538_LOC110071248	LOC110071248	PHD finger protein 19-like	-1.389039518	3.554340332	4.307463369	0.045022759	0.39330158	Up testes-like
gene11929_DNALI1	DNALI1	dynein axonemal light intermediate chain 1	-1.389015854	5.352683825	5.442389547	0.025256814	0.356617628	Up testes-like
gene9846_KIAA1328	KIAA1328	KIAA1328 ortholog	-1.388139702	5.801441935	4.242874945	0.046573843	0.396257232	Up testes-like
gene8090_DKKL1	DKKL1	dickkopf like acrosomal protein 1	-1.387616879	3.530306547	4.038262144	0.051889441	0.409229893	Up testes-like
gene8196_KDM5C	KDM5C	lysine demethylase 5C	-1.386609034	8.378019947	10.60029246	0.002437714	0.28644708	Up testes-like
gene17632_PPIL3	PPIL3	peptidylprolyl isomerase like 3	-1.385539164	4.686580189	9.016482733	0.004799201	0.28644708	Up testes-like
gene15783_LOC110086981	LOC110086981	splicing factor 1-like	-1.382275816	5.862828508	4.994075077	0.0316202	0.368958829	Up testes-like
gene17239_NOX4	NOX4	NADPH oxidase 4	-1.381950227	4.741765131	4.77243144	0.035395526	0.375626427	Up testes-like
gene14882_DCAF17	DCAF17	DDB1 and CUL4 associated factor 17	-1.380787079	4.886317003	7.481715444	0.009548813	0.317253546	Up testes-like
gene3227_TMEM269	TMEM269	transmembrane protein 269	-1.380047652	7.141541112	3.951660164	0.05433806	0.412166241	Up testes-like
gene17707_PARN	PARN	poly(A)-specific ribonuclease	-1.379635239	8.137280466	9.280387524	0.004277699	0.28644708	Up testes-like
gene12412_GTF2IRD1	GTF2IRD1	GTF2I repeat domain containing 1	-1.37881229	6.064561396	13.92586723	0.000643026	0.254813112	Up testes-like
gene1999_TP53RK	TP53RK	TP53 regulating kinase	-1.378701005	4.747368976	9.670699802	0.003614347	0.28644708	Up testes-like
gene5866_NDUFA6	NDUFA6	NADH:ubiquinone oxidoreductase subunit A6	-1.378579695	5.54743873	6.834647749	0.012898365	0.328293125	Up testes-like
gene10235_PPFIBP2	PPFIBP2	PPFIA binding protein 2	-1.376017522	6.574077602	5.454809777	0.025101644	0.356617628	Up testes-like
gene20604_LOC110070250	LOC110070250	butyrophilin subfamily 1 member A1-like	-1.375634021	5.096638614	4.117457002	0.049756572	0.404820295	Up testes-like
gene15748_GPN1	GPN1	GPN-loop GTPase 1	-1.371378065	6.326226247	13.81638909	0.000670709	0.254813112	Up testes-like
gene898_TRAPPC4	TRAPPC4	trafficking protein particle complex 4	-1.36943842	4.856535225	4.251138011	0.046372165	0.396257232	Up testes-like
gene1704_RPL38	RPL38	ribosomal protein L38	-1.367901048	9.415771555	5.267191369	0.027560352	0.359616562	Up testes-like
gene64_RARS2	RARS2	arginyl-tRNA synthetase 2	-1.36759498	5.482404618	5.891575164	0.020251803	0.350815667	Up testes-like
gene4175_CEND1	CEND1	cell cycle exit and neuronal differentiation 1	-1.36631438	5.191854159	4.673223654	0.037242652	0.380290578	Up testes-like
gene14547_SSH3	SSH3	slingshot protein phosphatase 3	-1.364668693	6.021617516	5.796493973	0.021213808	0.351108603	Up testes-like
gene18944_CCDC15	CCDC15	coiled-coil domain containing 15	-1.36268422	7.050181499	3.933160686	0.054877514	0.412166241	Up testes-like
gene8743_CUNH19orf70	CUNH19orf70	chromosome unknown C19orf70 homolog	-1.358033881	5.495511642	5.234044583	0.028021352	0.361084777	Up testes-like
gene1003_LOC110080559	LOC110080559	uncharacterized LOC110080559	-1.35766421	8.957433312	5.354488388	0.02638524	0.357433591	Up testes-like
gene17734_MPG	MPG	N-methylpurine DNA glycosylase	-1.357529181	4.430964656	3.886802875	0.056255543	0.41466058	Up testes-like
gene6112_TRAPPC2L	TRAPPC2L	trafficking protein particle complex 2 like	-1.354337135	6.060360006	7.734975132	0.008503984	0.315454804	Up testes-like
gene19211_PSMB3	PSMB3	proteasome subunit beta 3	-1.352393419	7.06520326	7.399914864	0.009915087	0.317253546	Up testes-like
gene15400_PSMC1	PSMC1	proteasome 26S subunit	-1.3514332	8.218012877	4.59265658	0.038820415	0.382293807	Up testes-like
gene2296_CUNH2orf42	CUNH2orf42	chromosome unknown C2orf42 homolog	-1.349371284	5.9472964	7.296268303	0.010400997	0.31889333	Up testes-like
gene4941_LOC110075032	LOC110075032	cytochrome c oxidase subunit 7A2	-1.347454828	6.15852064	4.436746127	0.042085825	0.387601928	Up testes-like
gene9230_INO80B	INO80B	INO80 complex subunit B	-1.346987726	6.70071315	13.61223204	0.000725768	0.254813112	Up testes-like
gene19260_LOC110090790	LOC110090790	GRB2-related adapter protein-like	-1.345369548	3.537539797	3.91860054	0.055306262	0.412166241	Up testes-like
gene1269_HMGB2	HMGB2	high mobility group box 2	-1.344100933	10.29936938	4.817542532	0.034588949	0.374374511	Up testes-like
gene13057_RPS15A	RPS15A	ribosomal protein S15a	-1.340245318	10.72067158	5.00451549	0.03145355	0.368958829	Up testes-like
gene5900_ADSL	ADSL	adenylosuccinate lyase	-1.338857737	5.7788272	9.996190597	0.003145067	0.28644708	Up testes-like
gene8522_RTF1	RTF1	RTF1 homolog	-1.338536059	8.906900178	3.922363486	0.055195102	0.412166241	Up testes-like
gene6079_CHTF8	CHTF8	chromosome transmission fidelity factor 8	-1.336649601	4.981463287	6.32229767	0.01644774	0.338309731	Up testes-like
gene9331_DALRD3	DALRD3	DALR anticodon binding domain containing 3	-1.335795502	3.866457573	8.43697204	0.00619846	0.307007382	Up testes-like
gene678_FAM53C	FAM53C	family with sequence similarity 53 member C	-1.334858262	6.19072032	11.45556975	0.001711621	0.28644708	Up testes-like
gene18011_LUC7L	LUC7L	LUC7 like	-1.33266845	8.991412028	5.610215456	0.023245185	0.354050391	Up testes-like
gene19321_ATP5G1	ATP5G1	ATP synthase	-1.330043093	5.871613199	4.734749861	0.036085036	0.37787335	Up testes-like
gene6885_LRRC17	LRRC17	leucine rich repeat containing 17	-1.329994512	6.70810385	4.078442463	0.050794965	0.407112936	Up testes-like
gene21457_LOC110071163	LOC110071163	zinc finger protein 709-like	-1.326202424	4.426719867	4.255830642	0.04625806	0.396257232	Up testes-like
gene16166_SLC47A1	SLC47A1	solute carrier family 47 member 1	-1.325658172	4.145263145	5.804849136	0.021127321	0.351108603	Up testes-like
gene10431_CCDC115	CCDC115	coiled-coil domain containing 115	-1.322422804	3.966750331	6.757345188	0.013376297	0.328293125	Up testes-like
gene3648_LSM6	LSM6	LSM6 homolog	-1.321747116	5.802806762	5.340404427	0.026571081	0.35764468	Up testes-like
gene10872_FBXW12	FBXW12	F-box and WD repeat domain containing 12	-1.318119411	5.59580926	6.461963975	0.015386071	0.335159983	Up testes-like
gene66_CFAP206	CFAP206	cilia and flagella associated protein 206	-1.317623343	5.816071338	5.928068907	0.019895203	0.350815667	Up testes-like
gene3912_ZNF131	ZNF131	zinc finger protein 131	-1.317493085	7.019342249	5.335340655	0.026638246	0.357991528	Up testes-like
gene13113_NDUFA5	NDUFA5	NADH:ubiquinone oxidoreductase subunit A5	-1.317090402	5.757983597	7.975795814	0.007623551	0.309572506	Up testes-like
gene4751_RBM11	RBM11	RNA binding motif protein 11	-1.315883503	3.589851632	4.780128232	0.035256467	0.375626427	Up testes-like
gene11752_LOC110082593	LOC110082593	zinc finger protein OZF-like	-1.311838081	5.039626344	6.277229203	0.016806995	0.338353549	Up testes-like
gene10692_IP6K2	IP6K2	inositol hexakisphosphate kinase 2	-1.310217077	7.538293497	4.912260192	0.032959978	0.371763656	Up testes-like
gene18594_PRR14	PRR14	proline rich 14	-1.309953153	6.724465389	7.710329809	0.008600054	0.315454804	Up testes-like
gene17009_DNAJC8	DNAJC8	DnaJ heat shock protein family (Hsp40) member C8	-1.308168508	8.91226669	4.492495467	0.040884835	0.386866335	Up testes-like
gene18603_CUNH16orf58	CUNH16orf58	chromosome unknown C16orf58 homolog	-1.306804067	6.427331877	4.972565932	0.031966574	0.368958829	Up testes-like
gene15092_AP4M1	AP4M1	adaptor related protein complex 4 mu 1 subunit	-1.303277285	5.282029402	9.89827647	0.003278993	0.28644708	Up testes-like
gene11870_PREPL	PREPL	prolyl endopeptidase-like	-1.301194392	4.835120371	4.582029721	0.039033931	0.382293807	Up testes-like
gene5862_RRP7A	RRP7A	ribosomal RNA processing 7 homolog A	-1.300257367	5.418340374	10.99230044	0.002070891	0.28644708	Up testes-like
gene6092_FANCA	FANCA	Fanconi anemia complementation group A	-1.295142143	6.236600707	7.144257189	0.011160509	0.322584614	Up testes-like
gene18094_LOC110089525	LOC110089525	heterogeneous nuclear ribonucleoprotein C-like	-1.292234432	6.189458784	9.379716582	0.004097393	0.28644708	Up testes-like
gene6869_RPL27A	RPL27A	ribosomal protein L27a	-1.292047658	9.563033677	5.263474514	0.027611632	0.359616562	Up testes-like
gene3419_RABIF	RABIF	RAB interacting factor	-1.291362066	3.832795655	6.625963326	0.014232906	0.330153256	Up testes-like
gene2160_PDCD4	PDCD4	programmed cell death 4	-1.290091752	6.083938614	14.18642645	0.000581903	0.254813112	Up testes-like
gene3074_SNRPA1	SNRPA1	small nuclear ribonucleoprotein polypeptide A'	-1.289337161	6.107426892	9.367807615	0.004118576	0.28644708	Up testes-like
gene9879_NDUFB9	NDUFB9	NADH:ubiquinone oxidoreductase subunit B9	-1.288355917	7.054376344	6.193268537	0.017499076	0.342512042	Up testes-like
gene11180_SFI1	SFI1	SFI1 centrin binding protein	-1.28659688	5.724114992	5.21463067	0.028295249	0.361710739	Up testes-like
gene288_TWISTNB	TWISTNB	TWIST neighbor	-1.281397226	6.094623681	3.906186403	0.055674746	0.413237969	Up testes-like
gene6889_GSAP	GSAP	gamma-secretase activating protein	-1.279999009	5.889047764	4.946203034	0.032396766	0.368958829	Up testes-like
gene14616_LOC110085721	LOC110085721	F-box/LRR-repeat protein 8-like	-1.27742882	4.695322283	4.252310686	0.046343622	0.396257232	Up testes-like
gene732_HIGD2A	HIGD2A	HIG1 hypoxia inducible domain family member 2A	-1.275600634	4.473839247	4.810093331	0.034720743	0.374883136	Up testes-like
gene17404_HDAC2	HDAC2	histone deacetylase 2	-1.27175778	9.016905689	4.5821	0.039032514	0.382293807	Up testes-like
gene17713_LOC110089104	LOC110089104	forkhead box protein J1-B-like	-1.271548106	5.378281125	5.212825871	0.028320859	0.361770742	Up testes-like
gene15464_DOCK7	DOCK7	dedicator of cytokinesis 7	-1.270967528	6.973473647	6.884490687	0.012599976	0.327713054	Up testes-like
gene9237_PCGF1	PCGF1	polycomb group ring finger 1	-1.270758936	5.338735915	4.621631114	0.038244727	0.381094716	Up testes-like
gene10840_FIGNL1	FIGNL1	fidgetin like 1	-1.267568036	4.453953794	6.976143852	0.0120705	0.325233289	Up testes-like
gene9387_IRAK4	IRAK4	interleukin 1 receptor associated kinase 4	-1.266652466	6.27455148	4.775485228	0.035340281	0.375626427	Up testes-like
gene2664_KCNN1	KCNN1	potassium calcium-activated channel subfamily N member 1	-1.2662925	5.676034589	6.568386554	0.014626775	0.331929253	Up testes-like
gene9808_AIMP1	AIMP1	aminoacyl tRNA synthetase complex interacting multifunctional protein 1	-1.266206715	7.31781924	5.886574605	0.020301202	0.350815667	Up testes-like
gene277_TOMM7	TOMM7	translocase of outer mitochondrial membrane 7	-1.265967875	5.755289578	5.492685146	0.024634811	0.356617628	Up testes-like
gene11580_LOC110082349	LOC110082349	autophagy-related protein 16-like	-1.264978406	4.238181244	6.176700609	0.017639247	0.342512042	Up testes-like
gene14303_LOC110085378	LOC110085378	histone PARylation factor 1	-1.263846217	6.223613203	4.554250741	0.039598172	0.385339411	Up testes-like
gene12368_UBAC2	UBAC2	UBA domain containing 2	-1.263635196	4.714449954	10.61039015	0.002427443	0.28644708	Up testes-like
gene17008_ATPIF1	ATPIF1	ATPase inhibitory factor 1	-1.262897761	7.150310283	6.455119577	0.015436338	0.335159983	Up testes-like
gene3236_ARHGEF10L	ARHGEF10L	Rho guanine nucleotide exchange factor 10 like	-1.262634686	5.416697165	6.715888238	0.013640438	0.328293125	Up testes-like
gene20236_FAU	FAU	FAU	-1.261144312	10.1133581	4.082765988	0.050678723	0.406829208	Up testes-like
gene20174_PELI3	PELI3	pellino E3 ubiquitin protein ligase family member 3	-1.260823919	6.882641662	5.273654057	0.027471435	0.359616562	Up testes-like
gene7455_XPA	XPA	XPA	-1.260794807	4.426263693	5.20697268	0.02840409	0.361798859	Up testes-like
gene12966_MRPS25	MRPS25	mitochondrial ribosomal protein S25	-1.259935277	6.518353463	8.098773953	0.007212101	0.309572506	Up testes-like
gene4579_CCDC80	CCDC80	coiled-coil domain containing 80	-1.258741327	9.892601884	4.166992963	0.048471728	0.400656726	Up testes-like
gene13591_TBCA	TBCA	tubulin folding cofactor A	-1.257549052	7.459016039	4.882839464	0.033456807	0.37183655	Up testes-like
gene13092_DNMBP	DNMBP	dynamin binding protein	-1.256057927	7.140110422	10.70741019	0.002331067	0.28644708	Up testes-like
gene14653_LOC110085764	LOC110085764	uncharacterized LOC110085764	-1.255106954	6.565049181	6.316327154	0.016494853	0.338309731	Up testes-like
gene16279_PSME1	PSME1	proteasome activator subunit 1	-1.254803185	8.769037231	4.029025993	0.052144689	0.409260153	Up testes-like
gene2294_MXD1	MXD1	MAX dimerization protein 1	-1.253916576	4.861476516	7.028678273	0.011777846	0.325233289	Up testes-like
gene5069_LSM1	LSM1	LSM1 homolog	-1.251700756	4.607296422	4.965499711	0.032081266	0.368958829	Up testes-like
gene11432_LOC110082183	LOC110082183	acyl-coenzyme A synthetase ACSM3	-1.249631609	5.465590554	5.553094987	0.023909619	0.355553012	Up testes-like
gene13913_PIN4	PIN4	peptidylprolyl cis/trans isomerase	-1.246965978	5.101570688	8.225032754	0.006814318	0.307007382	Up testes-like
gene2688_LOC110072518	LOC110072518	PWWP domain-containing protein MUM1-like	-1.245510352	6.397197683	5.923544037	0.019939046	0.350815667	Up testes-like
gene14937_SEC61B	SEC61B	Sec61 translocon beta subunit	-1.244713153	7.009566203	6.391985172	0.015908458	0.338309731	Up testes-like
gene4840_RBBP8	RBBP8	RB binding protein 8	-1.240358058	5.625868737	4.706998808	0.036602225	0.378833773	Up testes-like
gene6664_CCDC58	CCDC58	coiled-coil domain containing 58	-1.240334753	5.128357884	6.672419245	0.013923444	0.32931371	Up testes-like
gene982_SNRPC	SNRPC	small nuclear ribonucleoprotein polypeptide C	-1.23743834	6.814427037	8.778158269	0.005328764	0.298272842	Up testes-like
gene15749_ZNF512	ZNF512	zinc finger protein 512	-1.236843953	6.972632287	10.88466426	0.002165358	0.28644708	Up testes-like
gene16557_NGDN	NGDN	neuroguidin	-1.236365446	5.54596455	5.391550655	0.025902913	0.357433591	Up testes-like
gene20784_LOC110070445	LOC110070445	uncharacterized LOC110070445	-1.235986839	5.822602486	8.376000316	0.006369284	0.307007382	Up testes-like
gene19861_CIB1	CIB1	calcium and integrin binding 1	-1.235373466	5.884564916	7.648372423	0.008846753	0.315454804	Up testes-like
gene9207_NAGK	NAGK	N-acetylglucosamine kinase	-1.231818029	6.422508435	6.111821681	0.01819994	0.346048767	Up testes-like
gene7878_TIMM10	TIMM10	translocase of inner mitochondrial membrane 10	-1.226774988	5.247028251	3.933244249	0.054875064	0.412166241	Up testes-like
gene20855_LOC110070523	LOC110070523	zinc finger protein 501-like	-1.226193474	4.670562533	5.52390206	0.02425713	0.355553012	Up testes-like
gene203_TCF21	TCF21	transcription factor 21	-1.2260284	5.480363175	4.396614064	0.042974337	0.38895036	Up testes-like
gene13085_PARL	PARL	presenilin associated rhomboid like	-1.225817547	5.381144803	7.443237537	0.00971926	0.317253546	Up testes-like
gene12070_SCAI	SCAI	suppressor of cancer cell invasion	-1.224626788	4.791869821	5.933322951	0.019844425	0.350815667	Up testes-like
gene7069_DHPS	DHPS	deoxyhypusine synthase	-1.224263861	5.401852517	8.201358433	0.006887076	0.307007382	Up testes-like
gene2646_NMRK2	NMRK2	nicotinamide riboside kinase 2	-1.224185946	5.316910871	5.577891574	0.023618684	0.355553012	Up testes-like
gene15709_CUNH16orf59	CUNH16orf59	chromosome unknown C16orf59 homolog	-1.224175592	3.784912681	3.991462249	0.053197176	0.411861396	Up testes-like
gene12031_EWSR1	EWSR1	EWS RNA binding protein 1	-1.223811532	9.582560045	6.985398082	0.012018385	0.325233289	Up testes-like
gene1111_DDB2	DDB2	damage specific DNA binding protein 2	-1.221810142	4.360877557	4.239245621	0.046662729	0.396257232	Up testes-like
gene11976_GBA2	GBA2	glucosylceramidase beta 2	-1.221086832	4.931731087	4.363394498	0.043725403	0.390641301	Up testes-like
gene16678_ATOX1	ATOX1	antioxidant 1 copper chaperone	-1.220861819	6.420957934	4.696037179	0.036808743	0.379369197	Up testes-like
gene5380_GGNBP2	GGNBP2	gametogenetin binding protein 2	-1.220384008	7.547817918	3.995972655	0.053069569	0.411452371	Up testes-like
gene8841_GIN1	GIN1	gypsy retrotransposon integrase 1	-1.217227852	5.186247437	4.653464404	0.037622996	0.380728214	Up testes-like
gene13996_KDM8	KDM8	lysine demethylase 8	-1.216902807	5.524174372	8.105572103	0.007190062	0.309572506	Up testes-like
gene4392_POU6F1	POU6F1	POU class 6 homeobox 1	-1.216557591	4.906836374	6.289176091	0.016710945	0.338353549	Up testes-like
gene10804_TDRKH	TDRKH	tudor and KH domain containing	-1.215545975	5.284697906	4.355836922	0.04389828	0.390641301	Up testes-like
gene10438_NDUFB11	NDUFB11	NADH:ubiquinone oxidoreductase subunit B11	-1.214907802	6.277109282	4.872139198	0.033639525	0.372481907	Up testes-like
gene3457_LOC110073401	LOC110073401	acetylglutamate kinase-like	-1.214105752	4.306250803	5.154742306	0.029158694	0.364399407	Up testes-like
gene8214_SUPT7L	SUPT7L	SPT7 like	-1.212594434	5.747057313	8.61877116	0.005717584	0.304354875	Up testes-like
gene17345_DDX39B	DDX39B	DExD-box helicase 39B	-1.212324104	9.972658612	5.431309431	0.025396122	0.356617628	Up testes-like
gene10513_SEC61A2	SEC61A2	Sec61 translocon alpha 2 subunit	-1.211179082	6.30000617	6.325382201	0.016423458	0.338309731	Up testes-like
gene18199_CUNH9orf64	CUNH9orf64	chromosome unknown C9orf64 homolog	-1.2090154	4.612518305	4.58703238	0.038933257	0.382293807	Up testes-like
gene10256_RINT1	RINT1	RAD50 interactor 1	-1.208717229	6.043249873	4.449183931	0.041814564	0.387601928	Up testes-like
gene15063_UBE2C	UBE2C	ubiquitin conjugating enzyme E2 C	-1.208423194	6.957712625	4.242191946	0.046590556	0.396257232	Up testes-like
gene13844_SNRPD1	SNRPD1	small nuclear ribonucleoprotein D1 polypeptide	-1.208421043	7.61558296	7.360561197	0.010096648	0.317253546	Up testes-like
gene8066_LOC110078579	LOC110078579	17-beta-hydroxysteroid dehydrogenase 14-like	-1.20822603	3.885739399	4.130718768	0.049408953	0.403864482	Up testes-like
gene12111_LOC110082988	LOC110082988	protein CXorf40A-like	-1.203022732	3.58698586	4.746339813	0.035871408	0.377391653	Up testes-like
gene11249_LOC110082042	LOC110082042	7-methylguanosine phosphate-specific 5'-nucleotidase-like	-1.196394932	5.795101731	3.870364015	0.056753367	0.414797907	Up testes-like
gene15926_TTLL1	TTLL1	tubulin tyrosine ligase like 1	-1.196254511	3.580392127	3.991576525	0.053193939	0.411861396	Up testes-like
gene10139_NUFIP1	NUFIP1	NUFIP1	-1.194370727	6.967325796	4.798445867	0.034927915	0.374883136	Up testes-like
gene13657_PEX5	PEX5	peroxisomal biogenesis factor 5	-1.194175762	6.658654443	8.480884044	0.006078472	0.307007382	Up testes-like
gene984_TAF11	TAF11	TATA-box binding protein associated factor 11	-1.19365737	5.312785499	3.883075266	0.056368003	0.41466058	Up testes-like
gene9430_DNAJC24	DNAJC24	DnaJ heat shock protein family (Hsp40) member C24	-1.193599722	4.202888727	4.762466728	0.035576452	0.376157411	Up testes-like
gene9244_HTRA2	HTRA2	HtrA serine peptidase 2	-1.192012817	7.681898066	5.441157502	0.025272264	0.356617628	Up testes-like
gene12754_EXOSC3	EXOSC3	exosome component 3	-1.191139079	4.955854146	7.176448261	0.010994829	0.322415583	Up testes-like
gene7456_NCBP1	NCBP1	nuclear cap binding protein subunit 1	-1.191023172	6.308986314	10.94965159	0.002107786	0.28644708	Up testes-like
gene4500_FAM81A	FAM81A	family with sequence similarity 81 member A	-1.190015993	3.591345273	4.196286836	0.047729147	0.398418597	Up testes-like
gene6212_KATNAL1	KATNAL1	katanin catalytic subunit A1 like 1	-1.188166427	4.704698712	5.551745282	0.023925567	0.355553012	Up testes-like
gene11760_LOC110082536	LOC110082536	uncharacterized LOC110082536	-1.187831146	7.06081642	4.928044044	0.032696759	0.37083485	Up testes-like
gene13313_TLCD1	TLCD1	TLC domain containing 1	-1.186335601	4.60752386	4.240526605	0.046631335	0.396257232	Up testes-like
gene18486_ACTN3	ACTN3	actinin alpha 3	-1.184509425	5.365870233	4.480068915	0.041149243	0.387416589	Up testes-like
gene8584_MLH3	MLH3	mutL homolog 3	-1.184490278	4.582612318	5.717140891	0.022054609	0.351207377	Up testes-like
gene18544_SEC61G	SEC61G	Sec61 translocon gamma subunit	-1.18366324	6.598228173	4.84038477	0.034188213	0.37384624	Up testes-like
gene10776_ANXA9	ANXA9	annexin A9	-1.183611956	4.635636198	6.841952994	0.01285416	0.328293125	Up testes-like
gene7781_ABCB6	ABCB6	ATP binding cassette subfamily B member 6 (Langereis blood group)	-1.182219685	5.934128017	6.741466602	0.01347681	0.328293125	Up testes-like
gene17150_SNAPIN	SNAPIN	SNAP associated protein	-1.182176452	4.258250727	5.817894222	0.020993049	0.351108603	Up testes-like
gene20417_NDUFB6	NDUFB6	NADH:ubiquinone oxidoreductase subunit B6	-1.181558207	6.007902602	7.136156529	0.011202622	0.322584614	Up testes-like
gene8577_FCF1	FCF1	FCF1 rRNA-processing protein	-1.179962979	6.037196428	5.812433008	0.021049148	0.351108603	Up testes-like
gene10703_HDGF	HDGF	heparin binding growth factor	-1.179141327	7.709048737	8.034566784	0.007423867	0.309572506	Up testes-like
gene6166_ERH	ERH	enhancer of rudimentary homolog (Drosophila)	-1.178832664	7.248727549	9.186848703	0.004455258	0.28644708	Up testes-like
gene15856_LOC110087078	LOC110087078	prolyl-tRNA synthetase associated domain-containing protein 1-like	-1.178324756	4.241767235	5.672837798	0.022539688	0.351394542	Up testes-like
gene851_BCO2	BCO2	beta-carotene oxygenase 2	-1.176312077	4.413841549	4.198793539	0.047666189	0.398277486	Up testes-like
gene1091_PEX16	PEX16	peroxisomal biogenesis factor 16	-1.175950278	4.692518613	8.687508374	0.005546304	0.30357237	Up testes-like
gene10983_CCDC130	CCDC130	coiled-coil domain containing 130	-1.174293789	4.28719219	5.914779078	0.020024272	0.350815667	Up testes-like
gene850_SDHD	SDHD	succinate dehydrogenase complex subunit D	-1.170986559	6.979523489	5.879402076	0.020372286	0.350815667	Up testes-like
gene11096_NDUFA3	NDUFA3	NADH:ubiquinone oxidoreductase subunit A3	-1.170896725	6.631132334	5.563946608	0.023781823	0.355553012	Up testes-like
gene3744_SZT2	SZT2	seizure threshold 2 homolog (mouse)	-1.17040653	6.668531047	5.945721404	0.019725155	0.350815667	Up testes-like
gene3958_CCNB1	CCNB1	cyclin B1	-1.170315046	7.779634195	4.90637133	0.033058775	0.3717715	Up testes-like
gene4721_POP1	POP1	POP1 homolog	-1.169010681	5.569561743	4.367829544	0.043624302	0.390641301	Up testes-like
gene10447_UXT	UXT	ubiquitously expressed prefoldin like chaperone	-1.164047708	5.93075647	7.62141215	0.008956464	0.315454804	Up testes-like
gene14952_RPS14	RPS14	ribosomal protein S14	-1.163953205	9.716279806	4.370186436	0.043570678	0.390641301	Up testes-like
gene607_MANF	MANF	mesencephalic astrocyte derived neurotrophic factor	-1.163414924	7.203027857	4.191861529	0.047840518	0.398606615	Up testes-like
gene12980_NANP	NANP	N-acetylneuraminic acid phosphatase	-1.162461139	4.595831075	4.676586119	0.037178349	0.380290578	Up testes-like
gene1724_TEPSIN	TEPSIN	TEPSIN	-1.161627486	3.911998029	5.718205397	0.022043094	0.351207377	Up testes-like
gene12209_PTBP2	PTBP2	polypyrimidine tract binding protein 2	-1.160054113	5.783705621	5.89753202	0.020193126	0.350815667	Up testes-like
gene11043_BOLA2B	BOLA2B	bolA family member 2B	-1.159401755	6.065667883	6.071730671	0.018556022	0.346967514	Up testes-like
gene10643_RDM1	RDM1	RAD52 motif containing 1	-1.158262016	4.320709207	4.769968066	0.035440159	0.375626427	Up testes-like
gene13884_DKC1	DKC1	dyskerin pseudouridine synthase 1	-1.157991841	8.679890497	4.651345422	0.037664036	0.380728214	Up testes-like
gene15764_PREB	PREB	prolactin regulatory element binding	-1.155254193	6.090953311	4.645054236	0.037786171	0.380728214	Up testes-like
gene17340_SKIV2L	SKIV2L	Ski2 like RNA helicase	-1.154616145	6.232650891	4.86677815	0.03373148	0.372551466	Up testes-like
gene9089_LOC110079613	LOC110079613	paired mesoderm homeobox protein 2	-1.154575875	5.012134922	4.817792842	0.03458453	0.374374511	Up testes-like
gene11440_CUNH1orf123	CUNH1orf123	chromosome unknown C1orf123 homolog	-1.154434506	5.633382337	4.246075909	0.046495602	0.396257232	Up testes-like
gene14806_HAUS1	HAUS1	HAUS augmin like complex subunit 1	-1.153313313	4.680711192	5.823172011	0.020938988	0.351108603	Up testes-like
gene6794_PSMG4	PSMG4	proteasome assembly chaperone 4	-1.153060367	3.978396119	4.354902184	0.043919714	0.390641301	Up testes-like
gene10324_LOC110081005	LOC110081005	cytochrome b-c1 complex subunit 8	-1.151989165	7.470615451	3.942457224	0.054605686	0.412166241	Up testes-like
gene14343_REV1	REV1	REV1	-1.151967558	5.888651433	6.388417499	0.015935598	0.338309731	Up testes-like
gene16006_PAOX	PAOX	polyamine oxidase	-1.151665092	5.542561951	10.21104172	0.002871208	0.28644708	Up testes-like
gene11894_ZBTB8A	ZBTB8A	zinc finger and BTB domain containing 8A	-1.151510033	6.978152648	8.588589557	0.00579457	0.304354875	Up testes-like
gene590_DPY30	DPY30	dpy-30	-1.150392561	5.771053948	4.908494994	0.033023109	0.3717715	Up testes-like
gene5632_CUNH21orf2	CUNH21orf2	chromosome unknown C21orf2 homolog	-1.149576813	5.206217763	4.749182196	0.035819228	0.377072048	Up testes-like
gene18136_OSGEP	OSGEP	O-sialoglycoprotein endopeptidase	-1.149470827	3.949879684	4.446499432	0.041872948	0.387601928	Up testes-like
gene12375_PCCA	PCCA	propionyl-CoA carboxylase alpha subunit	-1.148116274	5.445413649	6.348874432	0.016239781	0.338309731	Up testes-like
gene13524_PIMREG	PIMREG	PICALM interacting mitotic regulator	-1.146718467	5.017363946	5.926469739	0.019910686	0.350815667	Up testes-like
gene9715_TUSC1	TUSC1	tumor suppressor candidate 1	-1.146575151	3.726354181	6.269565648	0.016868922	0.338353549	Up testes-like
gene11799_DDX39A	DDX39A	DExD-box helicase 39A	-1.144468823	6.013689392	7.692997436	0.008668315	0.315454804	Up testes-like
gene21418_LOC110071122	LOC110071122	isoleucine--tRNA ligase	-1.140324969	5.543918517	7.485740982	0.009531168	0.317253546	Up testes-like
gene15736_PNKP	PNKP	polynucleotide kinase 3'-phosphatase	-1.139487065	5.601281158	4.54092129	0.039872086	0.385339411	Up testes-like
gene13718_LOC110084734	LOC110084734	60S ribosomal protein L27a-like	-1.138630696	8.877949549	5.823582937	0.020934785	0.351108603	Up testes-like
gene9676_PTCD3	PTCD3	pentatricopeptide repeat domain 3	-1.13825611	5.750181204	6.816774887	0.013007208	0.328293125	Up testes-like
gene4135_B4GALNT4	B4GALNT4	beta-1	-1.137955493	4.892586095	4.49367417	0.040859852	0.386866335	Up testes-like
gene9234_CCDC142	CCDC142	coiled-coil domain containing 142	-1.131055885	4.991539505	6.230729528	0.017186558	0.341284397	Up testes-like
gene4851_OSBPL1A	OSBPL1A	oxysterol binding protein like 1A	-1.131036131	6.351629214	5.942242418	0.019758543	0.350815667	Up testes-like
gene8666_CPT1C	CPT1C	carnitine palmitoyltransferase 1C	-1.130137456	3.388619976	3.754487881	0.060404147	0.421499903	Up testes-like
gene10414_HINT1	HINT1	histidine triad nucleotide binding protein 1	-1.129808974	7.481836457	5.355986704	0.026365553	0.357433591	Up testes-like
gene3084_LYSMD4	LYSMD4	LysM domain containing 4	-1.122037925	4.77310561	5.150574512	0.029219843	0.364886808	Up testes-like
gene4393_DAZAP2	DAZAP2	DAZ associated protein 2	-1.117157209	6.631084876	7.011456875	0.011872932	0.325233289	Up testes-like
gene20172_DRAP1	DRAP1	DR1 associated protein 1	-1.116564622	7.710279489	7.695963583	0.008656592	0.315454804	Up testes-like
gene20301_LOC110069930	LOC110069930	zinc finger protein 260-like	-1.115961968	5.309162441	4.531845123	0.040059785	0.385339411	Up testes-like
gene11441_MAGOH	MAGOH	mago homolog	-1.113760814	5.753458565	4.226911827	0.046966196	0.396257232	Up testes-like
gene16786_DCAF4	DCAF4	DDB1 and CUL4 associated factor 4	-1.109706251	6.137010776	4.725945514	0.036248249	0.37803117	Up testes-like
gene18100_RHPN2	RHPN2	rhophilin Rho GTPase binding protein 2	-1.109592623	4.882631263	4.950769787	0.032321795	0.368958829	Up testes-like
gene13892_LOC110084954	LOC110084954	transmembrane protein 47-like	-1.10832267	3.81822226	3.829206382	0.058021294	0.417133451	Up testes-like
gene1901_ARHGEF25	ARHGEF25	Rho guanine nucleotide exchange factor 25	-1.10819912	5.579339735	8.287876948	0.006625143	0.307007382	Up testes-like
gene12662_CSTF2	CSTF2	cleavage stimulation factor subunit 2	-1.107908209	6.557987689	8.576951157	0.005824553	0.304354875	Up testes-like
gene12901_RSRC2	RSRC2	arginine and serine rich coiled-coil 2	-1.107238563	8.251840979	4.766337933	0.035506044	0.376064016	Up testes-like
gene16151_CTNS	CTNS	cystinosin	-1.106326346	5.585340573	7.208910961	0.010830426	0.320953083	Up testes-like
gene5605_TIMM50	TIMM50	translocase of inner mitochondrial membrane 50	-1.103069781	6.676812215	7.983548063	0.007596885	0.309572506	Up testes-like
gene8215_SLC4A1AP	SLC4A1AP	solute carrier family 4 member 1 adaptor protein	-1.102851705	6.946904415	3.784547108	0.05943272	0.418716219	Up testes-like
gene17301_LOC110088645	LOC110088645	myotubularin-related protein 6-like	-1.09967564	5.902287685	5.37913595	0.026063401	0.357433591	Up testes-like
gene8316_TMEM141	TMEM141	transmembrane protein 141	-1.09918247	4.942985145	4.913112835	0.0329457	0.371763656	Up testes-like
gene17411_GNPNAT1	GNPNAT1	glucosamine-phosphate N-acetyltransferase 1	-1.097609217	4.912607735	6.865732212	0.012711394	0.32814368	Up testes-like
gene1980_PGLS	PGLS	6-phosphogluconolactonase	-1.093630343	6.562192287	8.18076698	0.006951036	0.309062006	Up testes-like
gene12869_TSEN2	TSEN2	tRNA splicing endonuclease subunit 2	-1.093129604	4.888087562	6.036706448	0.01887327	0.349452055	Up testes-like
gene19424_VPS28	VPS28	VPS28	-1.092141851	6.028634544	4.566825677	0.039341653	0.384654168	Up testes-like
gene654_EMC3	EMC3	ER membrane protein complex subunit 3	-1.091618157	5.491331986	9.52570241	0.003846969	0.28644708	Up testes-like
gene5533_SERTAD1	SERTAD1	SERTA domain containing 1	-1.090669404	4.885985545	3.85535561	0.057212135	0.415416994	Up testes-like
gene11750_LOC110082591	LOC110082591	zinc finger protein OZF-like	-1.089672938	6.097059888	7.492549093	0.009501404	0.317253546	Up testes-like
gene17133_JTB	JTB	jumping translocation breakpoint	-1.089397854	3.986108571	3.918481814	0.055309774	0.412166241	Up testes-like
gene3658_ANAPC10	ANAPC10	anaphase promoting complex subunit 10	-1.089211027	3.843086622	4.172632209	0.048327793	0.400297373	Up testes-like
gene2660_BABAM1	BABAM1	BRISC and BRCA1 A complex member 1	-1.089013841	7.247004941	5.686740686	0.02238623	0.351207377	Up testes-like
gene14004_GNPTG	GNPTG	N-acetylglucosamine-1-phosphate transferase gamma subunit	-1.088762665	7.477741021	5.46039632	0.025032187	0.356617628	Up testes-like
gene381_BLOC1S1	BLOC1S1	biogenesis of lysosomal organelles complex 1 subunit 1	-1.085851264	4.52401437	4.415533488	0.042552927	0.388818026	Up testes-like
gene4679_SEM1	SEM1	SEM1	-1.085637166	7.723018186	5.411809957	0.025643315	0.356617628	Up testes-like
gene6067_NOB1	NOB1	NIN1/PSMD8 binding protein 1 homolog	-1.084881543	5.86195738	6.651607725	0.014061172	0.32931371	Up testes-like
gene7309_PRKDC	PRKDC	protein kinase	-1.084480323	7.161960652	3.84109213	0.057651942	0.416519626	Up testes-like
gene20956_LOC110070626	LOC110070626	zinc finger protein 391-like	-1.082644505	7.508713058	4.30228206	0.045145067	0.393937779	Up testes-like
gene2273_RNF181	RNF181	ring finger protein 181	-1.078885688	5.877643989	4.733073817	0.036116044	0.377896613	Up testes-like
gene17303_UBE2L3	UBE2L3	ubiquitin conjugating enzyme E2 L3	-1.078224278	8.095959874	6.41130798	0.015762328	0.33782556	Up testes-like
gene11547_SRRT	SRRT	serrate	-1.077346295	8.934992335	4.408087777	0.042718228	0.38895036	Up testes-like
gene930_MICAL1	MICAL1	microtubule associated monooxygenase	-1.077296516	5.453944416	3.974291548	0.053686076	0.412166241	Up testes-like
gene20520_LOC110070163	LOC110070163	zinc finger protein 616-like	-1.075940588	5.972745602	4.14760587	0.048970175	0.402134999	Up testes-like
gene15747_LOC110086975	LOC110086975	flavin-containing monooxygenase FMO GS-OX4-like	-1.075627029	5.236295831	4.550556115	0.039673888	0.385339411	Up testes-like
gene14729_IFT57	IFT57	intraflagellar transport 57	-1.074870335	4.637370843	7.373490032	0.010036609	0.317253546	Up testes-like
gene13528_MRPS17	MRPS17	mitochondrial ribosomal protein S17	-1.074494123	5.636126254	5.792333615	0.021257016	0.351108603	Up testes-like
gene10087_LOC110080763	LOC110080763	phosphofurin acidic cluster sorting protein 1-like	-1.073619893	6.435407101	7.899107787	0.007892811	0.310958113	Up testes-like
gene5284_KIAA1468	KIAA1468	KIAA1468 ortholog	-1.072558138	6.250192448	4.822619419	0.034499441	0.374374511	Up testes-like
gene11564_SPAG7	SPAG7	sperm associated antigen 7	-1.071288995	6.020011857	4.577108315	0.039133248	0.383049605	Up testes-like
gene16531_MRPL52	MRPL52	mitochondrial ribosomal protein L52	-1.071278766	5.62762452	4.526347595	0.040173947	0.385339411	Up testes-like
gene8211_APEX2	APEX2	apurinic/apyrimidinic endodeoxyribonuclease 2	-1.070773915	4.701798938	4.368424896	0.043610749	0.390641301	Up testes-like
gene12037_THOC5	THOC5	THO complex 5	-1.070069577	6.549947784	9.879541505	0.003305305	0.28644708	Up testes-like
gene11115_UBE2F	UBE2F	ubiquitin conjugating enzyme E2 F (putative)	-1.069566366	6.536029701	5.275911175	0.027440454	0.359616562	Up testes-like
gene6748_LSM8	LSM8	LSM8 homolog	-1.069141782	5.226022882	4.194743744	0.04776795	0.398495183	Up testes-like
gene368_LMBR1L	LMBR1L	limb development membrane protein 1 like	-1.068019392	4.1533754	3.819966451	0.05831024	0.41726682	Up testes-like
gene12539_USP30	USP30	ubiquitin specific peptidase 30	-1.067075014	5.49866008	4.888632725	0.033358333	0.37183655	Up testes-like
gene14151_CHN1	CHN1	chimerin 1	-1.064169586	4.768702129	5.424187991	0.025486099	0.356617628	Up testes-like
gene6662_LOC110076959	LOC110076959	cystatin-B-like	-1.0636173	6.431757967	4.019432535	0.052411281	0.409442416	Up testes-like
gene6632_ERICH2	ERICH2	glutamate rich 2	-1.063101064	4.029515905	3.990620785	0.05322102	0.411861639	Up testes-like
gene10350_KRTCAP2	KRTCAP2	keratinocyte associated protein 2	-1.062246309	6.447738829	5.599107076	0.023372813	0.3552339	Up testes-like
gene15154_AGL	AGL	amylo-alpha-1	-1.06058912	6.518559168	4.359634838	0.04381131	0.390641301	Up testes-like
gene9929_ITGB1BP1	ITGB1BP1	integrin subunit beta 1 binding protein 1	-1.060044433	6.028284391	8.249091902	0.00674122	0.307007382	Up testes-like
gene11921_OSCP1	OSCP1	organic solute carrier partner 1	-1.059100014	5.080001389	6.452781318	0.015453551	0.335159983	Up testes-like
gene19475_DAXX	DAXX	death domain associated protein	-1.059035011	6.768845104	5.360141837	0.02631104	0.357433591	Up testes-like
gene11202_LOC110081971	LOC110081971	histone-lysine N-methyltransferase 2A-like	-1.058739854	5.005649635	3.768827751	0.059938544	0.420729316	Up testes-like
gene5354_TUBD1	TUBD1	tubulin delta 1	-1.058444121	4.756472411	4.094157294	0.050373858	0.40599546	Up testes-like
gene11818_TRMT1	TRMT1	tRNA methyltransferase 1	-1.058408106	6.29738758	9.283429321	0.004272054	0.28644708	Up testes-like
gene5205_TIAL1	TIAL1	TIA1 cytotoxic granule associated RNA binding protein like 1	-1.058268402	8.56598899	3.873150838	0.056668631	0.414797907	Up testes-like
gene9748_SOD1	SOD1	superoxide dismutase 1	-1.05735472	7.532630841	5.085644044	0.030190737	0.366077965	Up testes-like
gene14884_DYNC1I2	DYNC1I2	dynein cytoplasmic 1 intermediate chain 2	-1.05687338	7.799801128	4.113215439	0.049868321	0.404820295	Up testes-like
gene11764_FASTK	FASTK	Fas activated serine/threonine kinase	-1.056787493	5.611973228	4.361316915	0.043772852	0.390641301	Up testes-like
gene14213_PPIL1	PPIL1	peptidylprolyl isomerase like 1	-1.056620977	5.070815289	4.931239396	0.032643752	0.37071985	Up testes-like
gene7246_TRIM8	TRIM8	tripartite motif containing 8	-1.055142007	7.319916588	4.75542213	0.035704968	0.376781916	Up testes-like
gene13654_RBP5	RBP5	retinol binding protein 5	-1.054271137	7.851878331	5.116321863	0.029727707	0.364886808	Up testes-like
gene17654_LOC110089038	LOC110089038	latent-transforming growth factor beta-binding protein 1-like	-1.048554312	7.557325345	3.870222151	0.056757685	0.414797907	Up testes-like
gene9073_SPOUT1	SPOUT1	SPOUT domain containing methyltransferase 1	-1.047515796	4.908356919	4.946750097	0.032387775	0.368958829	Up testes-like
gene11512_TMEM256	TMEM256	transmembrane protein 256	-1.045287799	4.948788878	4.610365466	0.038467443	0.381914951	Up testes-like
gene6130_KLHDC4	KLHDC4	kelch domain containing 4	-1.044905473	6.038048396	9.588768647	0.003743885	0.28644708	Up testes-like
gene10611_PLEKHG4	PLEKHG4	pleckstrin homology and RhoGEF domain containing G4	-1.038260467	6.23404515	6.754988432	0.013391164	0.328293125	Up testes-like
gene20348_LOC110069984	LOC110069984	uncharacterized LOC110069984	-1.037306069	5.289909646	4.674586887	0.037216567	0.380290578	Up testes-like
gene3838_EMC2	EMC2	ER membrane protein complex subunit 2	-1.033682511	6.763120726	3.946321649	0.054493129	0.412166241	Up testes-like
gene13571_HEXB	HEXB	hexosaminidase subunit beta	-1.033241264	6.735382276	3.933016128	0.054881753	0.412166241	Up testes-like
gene19405_SIVA1	SIVA1	SIVA1 apoptosis inducing factor	-1.031259642	4.71846702	4.171852557	0.048347665	0.400297373	Up testes-like
gene13989_GGA2	GGA2	golgi associated	-1.025997368	5.824878547	4.100688627	0.050199974	0.405897783	Up testes-like
gene4479_GTF2A2	GTF2A2	general transcription factor IIA subunit 2	-1.025599968	5.671576395	4.299324399	0.045215049	0.393937779	Up testes-like
gene7373_DNAJC25	DNAJC25	DnaJ heat shock protein family (Hsp40) member C25	-1.025097829	4.494001345	4.105227619	0.050079522	0.405323076	Up testes-like
gene19252_MIEF2	MIEF2	mitochondrial elongation factor 2	-1.022055758	6.045017963	6.526679477	0.014919416	0.332533798	Up testes-like
gene7784_GLB1L	GLB1L	galactosidase beta 1 like	-1.021731672	5.535821887	4.819883789	0.03454764	0.374374511	Up testes-like
gene11484_TRNAU1AP	TRNAU1AP	tRNA selenocysteine 1 associated protein 1	-1.020711918	5.94367645	7.77568693	0.008347796	0.315454804	Up testes-like
gene8255_HES6	HES6	hes family bHLH transcription factor 6	-1.020608998	5.019321955	5.039161643	0.030907354	0.368671445	Up testes-like
gene20516_LOC110070158	LOC110070158	ubiquitin carboxyl-terminal hydrolase CYLD-like	-1.019219298	6.792368418	3.890383489	0.056147753	0.41466058	Up testes-like
gene19207_RPL23	RPL23	ribosomal protein L23	-1.01270417	9.762828695	4.62862694	0.038107134	0.380983234	Up testes-like
gene13044_CUNH16orf62	CUNH16orf62	chromosome unknown C16orf62 homolog	-1.006736767	5.872263762	4.335965539	0.044356425	0.391086731	Up testes-like
gene14455_NAA35	NAA35	N(alpha)-acetyltransferase 35	-1.005052252	6.224999987	7.458371596	0.009651834	0.317253546	Up testes-like
gene5388_TADA2A	TADA2A	transcriptional adaptor 2A	-1.002539529	5.791712876	5.885609606	0.02031075	0.350815667	Up testes-like
gene5474_SIRT2	SIRT2	sirtuin 2	-1.001654089	5.919094692	5.2461985	0.027851351	0.360296904	Up testes-like
gene4829_COPZ2	COPZ2	coatomer protein complex subunit zeta 2	-1.000548022	5.814491172	4.818591786	0.03457043	0.374374511	Up testes-like
gene19237_MGME1	MGME1	mitochondrial genome maintenance exonuclease 1	-1.000087694	3.91964804	4.248039864	0.046447669	0.396257232	Up testes-like
gene18946_TMEM218	TMEM218	transmembrane protein 218	-0.999845571	4.52778711	4.047563295	0.05163379	0.4090718	Up testes-like
gene2389_LETM2	LETM2	leucine zipper and EF-hand containing transmembrane protein 2	-0.998960536	4.711914434	6.902149828	0.012496048	0.327713054	Up testes-like
gene12628_IFT88	IFT88	intraflagellar transport 88	-0.998470349	4.402266313	4.182333423	0.048081282	0.399443814	Up testes-like
gene4778_JUP	JUP	junction plakoglobin	-0.997919502	8.563043098	3.898587908	0.055901628	0.413724674	Up testes-like
gene15127_SUB1	SUB1	SUB1 homolog	-0.997533973	7.203658348	4.76987521	0.035441843	0.375626427	Up testes-like
gene892_DPAGT1	DPAGT1	dolichyl-phosphate N-acetylglucosaminephosphotransferase 1	-0.996506738	5.8772975	4.643073241	0.037824719	0.380728214	Up testes-like
gene18754_TRAF6	TRAF6	TNF receptor associated factor 6	-0.994166533	4.976691604	3.920531016	0.055249204	0.412166241	Up testes-like
gene7369_LOC110077729	LOC110077729	thioredoxin-like	-0.991566907	7.518041404	4.030946039	0.052091513	0.409260153	Up testes-like
gene1124_NDUFS3	NDUFS3	NADH:ubiquinone oxidoreductase core subunit S3	-0.990982528	6.661392969	7.816153886	0.008195593	0.315002164	Up testes-like
gene16540_PSMB5	PSMB5	proteasome subunit beta 5	-0.98996889	7.332455907	4.600140354	0.038670818	0.382200264	Up testes-like
gene7762_RETREG2	RETREG2	reticulophagy regulator family member 2	-0.987130915	5.497319173	8.740561456	0.00541786	0.299868455	Up testes-like
gene17341_DXO	DXO	decapping exoribonuclease	-0.983955625	5.074267505	6.703301279	0.013721743	0.328293125	Up testes-like
gene7025_MSH3	MSH3	mutS homolog 3	-0.981999601	5.31583094	3.952024523	0.054327494	0.412166241	Up testes-like
gene3216_HP1BP3	HP1BP3	heterochromatin protein 1 binding protein 3	-0.981096518	9.401773398	4.402270783	0.042847861	0.38895036	Up testes-like
gene4045_LOC110074057	LOC110074057	amine oxidase [flavin-containing] A-like	-0.981002102	5.585311373	4.638211559	0.037919505	0.380728214	Up testes-like
gene17770_ZFYVE27	ZFYVE27	zinc finger FYVE-type containing 27	-0.980497754	5.26037712	4.4866483	0.041009016	0.387416589	Up testes-like
gene8103_TBC1D17	TBC1D17	TBC1 domain family member 17	-0.979865797	6.211793971	7.892880846	0.007915118	0.310958113	Up testes-like
gene16842_LSM3	LSM3	LSM3 homolog	-0.979346836	5.851787671	4.859470038	0.033857275	0.373228443	Up testes-like
gene11936_INPP5B	INPP5B	inositol polyphosphate-5-phosphatase B	-0.977623924	6.617102156	4.00957412	0.052686804	0.40992846	Up testes-like
gene12219_TASP1	TASP1	taspase 1	-0.976508874	4.744269735	5.755810538	0.021640453	0.351108603	Up testes-like
gene11140_NDUFB5	NDUFB5	NADH:ubiquinone oxidoreductase subunit B5	-0.975658772	6.354246992	4.07358914	0.050925802	0.407744153	Up testes-like
gene14544_GRK2	GRK2	G protein-coupled receptor kinase 2	-0.975641909	6.982367221	4.987276773	0.031729233	0.368958829	Up testes-like
gene16480_DNAH2	DNAH2	dynein axonemal heavy chain 2	-0.973701329	5.302978285	6.667094928	0.013958541	0.32931371	Up testes-like
gene13441_SBF1	SBF1	SET binding factor 1	-0.973399406	7.477306838	5.139870936	0.029377522	0.364886808	Up testes-like
gene10194_NDUFS6	NDUFS6	NADH:ubiquinone oxidoreductase subunit S6	-0.972575961	5.977137959	4.370962447	0.043553039	0.390641301	Up testes-like
gene21046_ALG5	ALG5	ALG5	-0.970586295	4.873971278	4.464285625	0.041487782	0.387416589	Up testes-like
gene15671_MTG2	MTG2	mitochondrial ribosome associated GTPase 2	-0.969057426	5.390719772	5.845675841	0.020710166	0.351108603	Up testes-like
gene3352_MRPL20	MRPL20	mitochondrial ribosomal protein L20	-0.967910235	6.09265835	4.190505492	0.047874702	0.398606615	Up testes-like
gene730_FAF2	FAF2	Fas associated factor family member 2	-0.967551118	7.048934968	3.782194667	0.059508115	0.41890613	Up testes-like
gene11141_USP13	USP13	ubiquitin specific peptidase 13 (isopeptidase T-3)	-0.967018869	5.065941428	3.976942023	0.053610286	0.412166241	Up testes-like
gene907_IFT46	IFT46	intraflagellar transport 46	-0.965361498	5.739258581	4.559845817	0.039483811	0.385339411	Up testes-like
gene15705_VRK3	VRK3	vaccinia related kinase 3	-0.96440745	5.693630486	4.484719912	0.041050062	0.387416589	Up testes-like
gene9823_DCTN3	DCTN3	dynactin subunit 3	-0.964280305	6.550411267	5.264209615	0.027601482	0.359616562	Up testes-like
gene1286_TKT	TKT	transketolase	-0.962859091	7.408031047	5.581658791	0.023574821	0.355553012	Up testes-like
gene14340_MRPL30	MRPL30	mitochondrial ribosomal protein L30	-0.959789025	5.185453994	4.297579921	0.045256381	0.393937779	Up testes-like
gene686_BRD8	BRD8	bromodomain containing 8	-0.958692598	6.953693405	4.33215666	0.044444839	0.391086731	Up testes-like
gene13853_TOPBP1	TOPBP1	topoisomerase (DNA) II binding protein 1	-0.957455436	6.343533021	5.465536078	0.024968469	0.356617628	Up testes-like
gene1371_MRAS	MRAS	muscle RAS oncogene homolog	-0.956036337	4.549687958	4.348906867	0.044057462	0.390778395	Up testes-like
gene19410_ABHD16A	ABHD16A	abhydrolase domain containing 16A	-0.956004984	5.889109169	5.088280813	0.030150633	0.366077965	Up testes-like
gene19558_CHD1L	CHD1L	chromodomain helicase DNA binding protein 1 like	-0.955085061	6.42041304	5.558327148	0.023847909	0.355553012	Up testes-like
gene5686_WDR33	WDR33	WD repeat domain 33	-0.954243249	6.908914547	7.54868136	0.009259777	0.317253546	Up testes-like
gene19105_LOC110090630	LOC110090630	zinc finger protein 665-like	-0.953776783	4.400303942	4.281493284	0.045639489	0.395481267	Up testes-like
gene17877_LOC110089287	LOC110089287	TBC1 domain family member 7-like	-0.952856074	4.63340829	4.00830462	0.0527224	0.410020971	Up testes-like
gene299_BZW2	BZW2	basic leucine zipper and W2 domains 2	-0.952603621	6.482006009	4.637394062	0.037935469	0.380728214	Up testes-like
gene12509_SRRD	SRRD	SRR1 domain containing	-0.952133539	3.653721308	4.01519084	0.052529632	0.409626924	Up testes-like
gene16375_HNRNPC	HNRNPC	heterogeneous nuclear ribonucleoprotein C (C1/C2)	-0.947373501	8.755337673	4.3696592	0.043582668	0.390641301	Up testes-like
gene12712_TMEM251	TMEM251	transmembrane protein 251	-0.94645733	5.17585279	4.219851963	0.047140878	0.39712171	Up testes-like
gene718_ZNF346	ZNF346	zinc finger protein 346	0.950257006	4.929443433	6.70459885	0.013713337	0.328293125	Up testes
gene14499_NELFA	NELFA	negative elongation factor complex member A	0.95480699	5.220853033	3.871549037	0.056717318	0.414797907	Up testes
gene4387_CTDSP2	CTDSP2	CTD small phosphatase 2	0.955280293	6.577474706	4.261498131	0.046120662	0.396257232	Up testes
gene4513_TCF12	TCF12	transcription factor 12	0.957485657	8.026356871	5.676318898	0.022501157	0.351394542	Up testes
gene3969_JMY	JMY	junction mediating and regulatory protein	0.957749346	4.387478736	3.825955238	0.058122781	0.417133451	Up testes
gene15845_EMC8	EMC8	ER membrane protein complex subunit 8	0.963564433	5.371784857	5.455375894	0.025094596	0.356617628	Up testes
gene1536_SOD2	SOD2	superoxide dismutase 2	0.966003134	5.236527116	5.369472325	0.026189074	0.357433591	Up testes
gene4115_NCK2	NCK2	NCK adaptor protein 2	0.97444243	5.773755173	4.116943245	0.049770093	0.404820295	Up testes
gene5040_SRGAP1	SRGAP1	SLIT-ROBO Rho GTPase activating protein 1	0.978818788	5.686775465	6.104319983	0.018266003	0.346048767	Up testes
gene2487_CSDE1	CSDE1	cold shock domain containing E1	0.988082179	8.663048789	6.374011209	0.0160457	0.338309731	Up testes
gene15922_TTLL12	TTLL12	tubulin tyrosine ligase like 12	0.995228674	5.254805419	5.34181314	0.026552429	0.35764468	Up testes
gene8622_PPP1R9B	PPP1R9B	protein phosphatase 1 regulatory subunit 9B	0.997050797	5.178948822	5.555406592	0.023882334	0.355553012	Up testes
gene621_RASSF1	RASSF1	Ras association domain family member 1	1.005902434	4.888451355	6.886590127	0.012587571	0.327713054	Up testes
gene9664_MRC2	MRC2	mannose receptor C type 2	1.007158084	7.35248066	4.35054464	0.044019786	0.390644543	Up testes
gene2718_HOMER3	HOMER3	homer scaffolding protein 3	1.008711814	6.874859883	6.195096948	0.017483681	0.342512042	Up testes
gene57_PNRC1	PNRC1	proline rich nuclear receptor coactivator 1	1.008946433	6.239214543	4.437404719	0.042071413	0.387601928	Up testes
gene15124_GOLPH3	GOLPH3	golgi phosphoprotein 3	1.017148002	6.418799091	4.688909663	0.03694371	0.379843105	Up testes
gene11341_PRICKLE1	PRICKLE1	prickle planar cell polarity protein 1	1.017581745	5.668025284	6.484466191	0.015222049	0.335159983	Up testes
gene18055_LOC110089477	LOC110089477	cell division cycle-associated protein 2-like	1.023226505	5.13967902	5.111594735	0.029798548	0.364886808	Up testes
gene16473_TRAPPC1	TRAPPC1	trafficking protein particle complex 1	1.025077134	4.649617759	3.759022774	0.060256471	0.421259465	Up testes
gene13256_TRANK1	TRANK1	tetratricopeptide repeat and ankyrin repeat containing 1	1.032729544	7.858121932	4.584513343	0.038983914	0.382293807	Up testes
gene14132_TSEN54	TSEN54	tRNA splicing endonuclease subunit 54	1.034975444	4.148146145	3.910529529	0.055545523	0.413033258	Up testes
gene14696_CDR2L	CDR2L	cerebellar degeneration related protein 2 like	1.034981118	3.731813218	4.33638692	0.044346655	0.391086731	Up testes
gene2009_STAU1	STAU1	staufen double-stranded RNA binding protein 1	1.035863962	8.023346134	4.216526801	0.0472234	0.397240505	Up testes
gene20565_CAPN1	CAPN1	calpain 1	1.036161326	5.566870129	4.719071687	0.036376236	0.378636434	Up testes
gene8863_CUNH5orf24	CUNH5orf24	chromosome unknown C5orf24 homolog	1.03616248	5.603816974	6.378896602	0.016008271	0.338309731	Up testes
gene3207_SPEN	SPEN	spen family transcriptional repressor	1.044417207	7.62385597	5.403421629	0.025750457	0.357433591	Up testes
gene1080_TSPAN18	TSPAN18	tetraspanin 18	1.04511063	5.057027061	4.531001497	0.040077281	0.385339411	Up testes
gene20300_LOC110069928	LOC110069928	zinc finger protein 845-like	1.045291672	4.216551397	4.016661855	0.052488555	0.409626924	Up testes
gene13945_RTN3	RTN3	reticulon 3	1.045337897	7.666842716	4.344890163	0.044150016	0.390997787	Up testes
gene8670_FUZ	FUZ	fuzzy planar cell polarity protein	1.047174389	3.353585297	3.831456231	0.057951179	0.417133451	Up testes
gene8010_AGFG1	AGFG1	ArfGAP with FG repeats 1	1.047869947	4.542046095	5.327359286	0.026744484	0.358302461	Up testes
gene14313_IL6ST	IL6ST	interleukin 6 signal transducer	1.04830693	5.798639751	5.889180903	0.020275439	0.350815667	Up testes
gene3416_IPO9	IPO9	importin 9	1.049755887	5.73403518	5.869604642	0.020469821	0.350888025	Up testes
gene20709_EPN2	EPN2	epsin 2	1.052794914	5.525957031	7.589445342	0.009088442	0.315454804	Up testes
gene19235_KAT14	KAT14	lysine acetyltransferase 14	1.053395562	5.684921289	6.204942686	0.017401031	0.342043679	Up testes
gene8950_TRERF1	TRERF1	transcriptional regulating factor 1	1.053928143	4.735402746	4.795116823	0.034987377	0.374883136	Up testes
gene3701_PALD1	PALD1	phosphatase domain containing	1.054476213	5.469900752	6.301008153	0.016616402	0.338309731	Up testes
gene514_EXOC8	EXOC8	exocyst complex component 8	1.054780784	4.009650947	4.329884133	0.044497683	0.391086731	Up testes
gene19988_LOC110091594	LOC110091594	PHD finger protein 23B-like	1.054849848	5.029899432	4.633296857	0.038015589	0.380728214	Up testes
gene11867_LRPPRC	LRPPRC	leucine rich pentatricopeptide repeat containing	1.055098737	5.805651782	4.465066076	0.04147097	0.387416589	Up testes
gene17700_GRAMD1A	GRAMD1A	GRAM domain containing 1A	1.055515641	5.252959415	5.209363318	0.028370064	0.361798859	Up testes
gene14345_LONRF2	LONRF2	LON peptidase N-terminal domain and ring finger 2	1.056302339	4.63794659	3.792653257	0.059173728	0.418617382	Up testes
gene19222_LOC110090758	LOC110090758	kalirin-like	1.059945155	5.667840471	6.443681813	0.015520736	0.335159983	Up testes
gene11047_LOC110081852	LOC110081852	translational activator of cytochrome c oxidase 1	1.063399723	3.718763965	4.441218707	0.041988059	0.387601928	Up testes
gene5479_FBXO46	FBXO46	F-box protein 46	1.065790179	4.394272879	3.894841224	0.056013877	0.414378106	Up testes
gene12055_SLC31A1	SLC31A1	solute carrier family 31 member 1	1.069301116	4.188426077	4.85336442	0.033962764	0.373483816	Up testes
gene2206_FBXL17	FBXL17	F-box and leucine rich repeat protein 17	1.070202783	4.745758041	4.094830102	0.050355916	0.40599546	Up testes
gene17991_FLNC	FLNC	filamin C	1.071233062	7.255337371	4.235505768	0.046754518	0.396257232	Up testes
gene17563_TGM2	TGM2	transglutaminase 2	1.0728977	7.568777276	4.2376427	0.046702046	0.396257232	Up testes
gene5151_HDLBP	HDLBP	high density lipoprotein binding protein	1.074848046	8.958631856	4.955474143	0.032244764	0.368958829	Up testes
gene12643_CLASP2	CLASP2	cytoplasmic linker associated protein 2	1.076834594	4.457114456	5.438594698	0.025304432	0.356617628	Up testes
gene18808_TBC1D8B	TBC1D8B	TBC1 domain family member 8B	1.078417852	4.58639308	5.559428578	0.02383494	0.355553012	Up testes
gene9307_JAGN1	JAGN1	jagunal homolog 1	1.079564617	3.146655049	3.803896929	0.058816562	0.418264486	Up testes
gene14575_SLC35D1	SLC35D1	solute carrier family 35 member D1	1.080896349	3.290702196	4.144856404	0.049041321	0.402222793	Up testes
gene5839_DDX47	DDX47	DEAD-box helicase 47	1.084417499	4.808725394	5.859228717	0.020573665	0.351108603	Up testes
gene20372_MARF1	MARF1	meiosis regulator and mRNA stability factor 1	1.085050312	5.385951999	6.340447201	0.016305414	0.338309731	Up testes
gene9417_QSER1	QSER1	glutamine and serine rich 1	1.087956396	4.975706588	4.087282723	0.050557599	0.406707849	Up testes
gene19619_MGAT1	MGAT1	mannosyl (alpha-1	1.091091186	3.558975828	4.535921959	0.039975355	0.385339411	Up testes
gene18741_TMEM64	TMEM64	transmembrane protein 64	1.091372206	4.086586781	3.821415088	0.058264833	0.417224802	Up testes
gene18222_ATRN	ATRN	attractin	1.092738071	4.697696915	5.113190006	0.029774621	0.364886808	Up testes
gene9059_FUBP3	FUBP3	far upstream element binding protein 3	1.097871381	6.044486517	4.313389568	0.044883313	0.39306419	Up testes
gene14055_ARF1	ARF1	ADP ribosylation factor 1	1.098258563	7.377976405	4.204172088	0.047531408	0.39792025	Up testes
gene6054_ATXN1L	ATXN1L	ataxin 1 like	1.099263035	5.042837764	3.949254604	0.054407874	0.412166241	Up testes
gene7264_BTRC	BTRC	beta-transducin repeat containing E3 ubiquitin protein ligase	1.100220938	4.787499985	4.355970557	0.043895216	0.390641301	Up testes
gene12109_MAMLD1	MAMLD1	mastermind like domain containing 1	1.10223408	5.745379595	5.143817682	0.029319273	0.364886808	Up testes
gene2210_MAN2A1	MAN2A1	mannosidase alpha class 2A member 1	1.103799133	5.646894792	6.371921108	0.016061741	0.338309731	Up testes
gene6158_ZFP36L1	ZFP36L1	ZFP36 ring finger protein like 1	1.108026864	7.43247891	3.938962516	0.054707695	0.412166241	Up testes
gene729_RNF44	RNF44	ring finger protein 44	1.109654163	5.187527638	4.943925996	0.032434218	0.368958829	Up testes
gene3348_MXRA8	MXRA8	matrix remodeling associated 8	1.111102795	5.143845132	5.087868198	0.030156905	0.366077965	Up testes
gene7317_SNAI2	SNAI2	snail family transcriptional repressor 2	1.112369957	6.12674111	5.849596238	0.02067058	0.351108603	Up testes
gene9628_BRCA1	BRCA1	BRCA1	1.113893292	4.130265464	3.741472067	0.060830236	0.422126899	Up testes
gene1715_FAAP100	FAAP100	Fanconi anemia core complex associated protein 100	1.114860497	4.119476362	3.84422592	0.057554993	0.416418966	Up testes
gene5053_PPP2R2D	PPP2R2D	protein phosphatase 2 regulatory subunit Bdelta	1.115344386	5.225010954	6.643441269	0.014115617	0.32931371	Up testes
gene7910_STX3	STX3	syntaxin 3	1.116443411	4.084260526	3.8268102	0.058096074	0.417133451	Up testes
gene1027_ETNK2	ETNK2	ethanolamine kinase 2	1.118827457	4.807212772	5.029719364	0.031055179	0.368958829	Up testes
gene3391_SAMHD1	SAMHD1	SAM and HD domain containing deoxynucleoside triphosphate triphosphohydrolase 1	1.119370982	5.986937018	3.80920352	0.058648823	0.418132749	Up testes
gene9670_DCAF7	DCAF7	DDB1 and CUL4 associated factor 7	1.127664053	5.391169715	3.763931131	0.060097084	0.420996015	Up testes
gene14925_DCUN1D1	DCUN1D1	defective in cullin neddylation 1 domain containing 1	1.12883228	4.907953172	4.143804265	0.049068576	0.402222793	Up testes
gene14966_SH3BP4	SH3BP4	SH3 domain binding protein 4	1.129481399	5.43920358	6.140062193	0.017953549	0.345092406	Up testes
gene9959_FLRT2	FLRT2	fibronectin leucine rich transmembrane protein 2	1.130953916	5.625654782	7.15793886	0.011089767	0.322584614	Up testes
gene5690_SAP130	SAP130	Sin3A associated protein 130	1.131102616	5.485639182	5.941283354	0.019767758	0.350815667	Up testes
gene15048_FEN1	FEN1	flap structure-specific endonuclease 1	1.134151764	5.181495329	3.792403844	0.059181678	0.418617382	Up testes
gene8691_SERINC1	SERINC1	serine incorporator 1	1.134943424	6.575953692	5.468723777	0.02492904	0.356617628	Up testes
gene5746_IFT27	IFT27	intraflagellar transport 27	1.137129202	3.655251433	3.926142901	0.055083704	0.412166241	Up testes
gene15022_DHDDS	DHDDS	dehydrodolichyl diphosphate synthase subunit	1.140501506	4.198442667	5.671786537	0.022551338	0.351394542	Up testes
gene3995_ARRDC3	ARRDC3	arrestin domain containing 3	1.144016061	6.970256103	5.93589914	0.019819578	0.350815667	Up testes
gene3338_UBE2J2	UBE2J2	ubiquitin conjugating enzyme E2 J2	1.14518593	4.78632187	6.670049016	0.013939056	0.32931371	Up testes
gene7609_RAD23A	RAD23A	RAD23 homolog A	1.146617328	5.829254112	9.891611597	0.003288328	0.28644708	Up testes
gene4723_STK3	STK3	serine/threonine kinase 3	1.148138977	4.963770864	7.302358819	0.010371748	0.31889333	Up testes
gene4949_SEC14L1	SEC14L1	SEC14 like lipid binding 1	1.149051061	6.478187254	5.669700763	0.022574472	0.351438398	Up testes
gene6377_PARVB	PARVB	parvin beta	1.149636413	5.88802392	6.809608245	0.013051129	0.328293125	Up testes
gene18275_PPP1R3B	PPP1R3B	protein phosphatase 1 regulatory subunit 3B	1.155458369	4.907742566	4.169566105	0.048405993	0.400588546	Up testes
gene5331_MSL3	MSL3	male-specific lethal 3 homolog (Drosophila)	1.155556248	5.34201633	4.279088621	0.045697063	0.395676106	Up testes
gene19727_LOC110091302	LOC110091302	tubulin beta-4B chain-like	1.158880528	6.253004635	5.222760047	0.028180205	0.361405025	Up testes
gene18999_BNIP3L	BNIP3L	BCL2 interacting protein 3 like	1.158986109	6.387130749	4.921542158	0.032804909	0.371330955	Up testes
gene7380_PTBP3	PTBP3	polypyrimidine tract binding protein 3	1.162878441	6.732914585	6.317028355	0.016489312	0.338309731	Up testes
gene1972_MVB12A	MVB12A	multivesicular body subunit 12A	1.163726542	4.9143014	4.007413465	0.052747404	0.410031055	Up testes
gene1722_SLC38A10	SLC38A10	solute carrier family 38 member 10	1.166045914	6.01252918	6.615959177	0.014300513	0.330153256	Up testes
gene1331_RAB21	RAB21	RAB21	1.167629827	6.720760083	4.603942416	0.038595058	0.381914951	Up testes
gene5471_LOC110075617	LOC110075617	ADP-ribosylation factor 6-like	1.170022491	4.501032353	6.564573636	0.01465327	0.331929253	Up testes
gene17384_ARMC9	ARMC9	armadillo repeat containing 9	1.171394538	4.081813259	3.733388232	0.06109655	0.423198206	Up testes
gene4643_CDK14	CDK14	cyclin dependent kinase 14	1.174426599	4.65485837	3.9242987	0.055138031	0.412166241	Up testes
gene6658_USF3	USF3	upstream transcription factor family member 3	1.174705828	3.805152835	4.634920329	0.03798382	0.380728214	Up testes
gene14018_LMAN1	LMAN1	lectin	1.178202771	6.894392992	3.85334888	0.057273786	0.415416994	Up testes
gene18517_CUL4B	CUL4B	cullin 4B	1.178340265	5.525799218	3.948465423	0.0544308	0.412166241	Up testes
gene3151_PFN2	PFN2	profilin 2	1.17865871	7.933365201	4.928715222	0.032685617	0.37083485	Up testes
gene3936_KIF2A	KIF2A	kinesin family member 2A	1.180846386	5.094612149	5.265771016	0.027579936	0.359616562	Up testes
gene1639_ASPH	ASPH	aspartate beta-hydroxylase	1.181542804	5.912481074	4.210233828	0.047380011	0.397270327	Up testes
gene17604_CNP	CNP	2'	1.183615945	7.928060921	3.965742611	0.053931339	0.412166241	Up testes
gene16339_SIRT1	SIRT1	sirtuin 1	1.186750061	4.640758792	5.397606492	0.025825017	0.357433591	Up testes
gene17106_PAFAH1B1	PAFAH1B1	platelet activating factor acetylhydrolase 1b regulatory subunit 1	1.191018684	5.372103801	7.134904943	0.011209144	0.322584614	Up testes
gene3399_LOC110073359	LOC110073359	rho GTPase-activating protein 39-like	1.192653674	6.225960589	9.00076325	0.004832337	0.28644708	Up testes
gene11301_SLC35A4	SLC35A4	solute carrier family 35 member A4	1.193898653	5.664524519	8.235977928	0.006780959	0.307007382	Up testes
gene18478_DSEL	DSEL	dermatan sulfate epimerase-like	1.195055439	6.009818547	6.357110497	0.016175913	0.338309731	Up testes
gene11064_LOC110081854	LOC110081854	zinc finger protein 581-like	1.197830704	3.668024109	4.755375678	0.035705817	0.376781916	Up testes
gene18320_PBX2	PBX2	PBX homeobox 2	1.200059986	5.702333205	4.351783125	0.043991318	0.390644543	Up testes
gene12631_XPO4	XPO4	exportin 4	1.200738896	4.104301776	5.70186481	0.022220578	0.351207377	Up testes
gene14456_GOLM1	GOLM1	golgi membrane protein 1	1.200781035	5.083284217	3.96099296	0.054068138	0.412166241	Up testes
gene1159_ITGB1	ITGB1	integrin subunit beta 1	1.201630034	8.030160955	5.812834313	0.02104502	0.351108603	Up testes
gene11980_TPM2	TPM2	tropomyosin 2 (beta)	1.205809491	6.405223885	3.852434853	0.057301892	0.415416994	Up testes
gene401_TRIM25	TRIM25	tripartite motif containing 25	1.211499384	6.871869561	4.769810747	0.035443012	0.375626427	Up testes
gene12243_PLXNA1	PLXNA1	plexin A1	1.211681106	6.347912745	5.738766232	0.021821951	0.351207377	Up testes
gene4807_ARHGAP23	ARHGAP23	Rho GTPase activating protein 23	1.214170098	4.337441259	3.824152158	0.05817915	0.417196022	Up testes
gene15944_PTPN14	PTPN14	protein tyrosine phosphatase	1.216338634	3.93425651	3.74332336	0.060769429	0.422014184	Up testes
gene2028_PTPN1	PTPN1	protein tyrosine phosphatase	1.228399702	4.889252014	4.884726137	0.033424702	0.37183655	Up testes
gene18202_UBQLN1	UBQLN1	ubiquilin 1	1.228524369	6.072186981	4.584801017	0.038978126	0.382293807	Up testes
gene9487_LOC110080108	LOC110080108	protein-L-isoaspartate(D-aspartate) O-methyltransferase-like	1.230960031	5.721668844	4.515659655	0.040396917	0.38640391	Up testes
gene9056_ABL1	ABL1	ABL proto-oncogene 1	1.235686893	5.530628921	7.019918135	0.011826111	0.325233289	Up testes
gene2571_INO80D	INO80D	INO80 complex subunit D	1.236473559	3.783009875	4.333621046	0.044410824	0.391086731	Up testes
gene17910_PPP1R18	PPP1R18	protein phosphatase 1 regulatory subunit 18	1.238979338	6.498768498	8.864709312	0.005129558	0.292808037	Up testes
gene7405_SEC24C	SEC24C	SEC24 homolog C	1.240351195	6.804721548	7.505967474	0.009443034	0.317253546	Up testes
gene14025_MALT1	MALT1	MALT1 paracaspase	1.241054192	3.701808476	4.736655253	0.03604982	0.37787335	Up testes
gene14663_NFE2L2	NFE2L2	nuclear factor	1.242492604	6.684171617	6.281691793	0.016771047	0.338353549	Up testes
gene1585_LOC110088286	LOC110088286	myelin protein zero-like protein 1	1.244740247	4.116079383	5.176952276	0.028835179	0.36411074	Up testes
gene14786_PRPSAP1	PRPSAP1	phosphoribosyl pyrophosphate synthetase associated protein 1	1.246142881	6.942526021	9.270230049	0.00429661	0.28644708	Up testes
gene4365_MAP3K12	MAP3K12	mitogen-activated protein kinase kinase kinase 12	1.24785162	4.618130617	6.171435468	0.017684046	0.342512042	Up testes
gene1433_CREBRF	CREBRF	CREB3 regulatory factor	1.249586705	4.523369546	4.048837955	0.051598863	0.4090718	Up testes
gene13929_ATP11C	ATP11C	ATPase phospholipid transporting 11C	1.250148648	5.312265834	5.911869117	0.020052654	0.350815667	Up testes
gene17658_RHPN1	RHPN1	rhophilin Rho GTPase binding protein 1	1.252909704	5.116029645	4.213743625	0.047292593	0.39726697	Up testes
gene1206_LOC110083403	LOC110083403	polycomb complex protein BMI-1	1.253160862	4.531128055	4.430975124	0.042212342	0.38799116	Up testes
gene13751_WASHC3	WASHC3	WASH complex subunit 3	1.256438794	5.395694595	4.330920163	0.044473583	0.391086731	Up testes
gene315_TMEM106B	TMEM106B	transmembrane protein 106B	1.257228832	5.39968888	4.604806139	0.038577871	0.381914951	Up testes
gene8614_FAM117A	FAM117A	family with sequence similarity 117 member A	1.25828427	4.939250459	3.7650853	0.060059673	0.420909904	Up testes
gene4060_PDXK	PDXK	pyridoxal kinase	1.261926403	3.743658681	4.603805304	0.038597788	0.381914951	Up testes
gene19949_FOXK1	FOXK1	forkhead box K1	1.262530474	5.267747951	7.976661036	0.00762057	0.309572506	Up testes
gene9939_RRM2	RRM2	ribonucleotide reductase regulatory subunit M2	1.264408103	5.665599638	5.130390349	0.02951796	0.364886808	Up testes
gene4107_LIMS1	LIMS1	LIM zinc finger domain containing 1	1.268766307	4.814665883	6.84312445	0.012847086	0.328293125	Up testes
gene4041_DDX3X	DDX3X	DEAD-box helicase 3	1.269554546	8.411130592	7.065290326	0.011578409	0.325233289	Up testes
gene660_RNF123	RNF123	ring finger protein 123	1.277173835	5.409387711	4.794575759	0.034997051	0.374883136	Up testes
gene10683_LOC110081420	LOC110081420	histone H1x	1.278096002	8.722215664	7.874466562	0.00798148	0.310958113	Up testes
gene7548_OAT	OAT	ornithine aminotransferase	1.278316428	5.763080834	7.268567732	0.010535151	0.319831225	Up testes
gene19350_FRMD6	FRMD6	FERM domain containing 6	1.279847656	5.038888611	5.3186724	0.026860637	0.358647562	Up testes
gene14309_MIER3	MIER3	MIER family member 3	1.280024564	3.538137503	4.925606978	0.032737251	0.370991376	Up testes
gene13067_ARHGAP44	ARHGAP44	Rho GTPase activating protein 44	1.280333822	3.688511044	4.276979281	0.045747632	0.395802224	Up testes
gene1009_CCND3	CCND3	cyclin D3	1.280690467	5.991502949	5.035265538	0.030968257	0.368840338	Up testes
gene14330_ANO5	ANO5	anoctamin 5	1.287807208	5.198434161	6.818935609	0.012993997	0.328293125	Up testes
gene20305_CASTOR1	CASTOR1	cytosolic arginine sensor for mTORC1 subunit 1	1.288123539	7.243158829	5.391394473	0.025904925	0.357433591	Up testes
gene13833_TRAPPC9	TRAPPC9	trafficking protein particle complex 9	1.293333412	4.327781831	4.352525112	0.043974273	0.390644543	Up testes
gene17607_KLHL11	KLHL11	kelch like family member 11	1.295577888	4.097982317	6.102545551	0.018281667	0.346048767	Up testes
gene18348_JPT2	JPT2	Jupiter microtubule associated homolog 2	1.29564643	6.483701323	5.797073998	0.021207791	0.351108603	Up testes
gene12100_GSN	GSN	gelsolin	1.300293869	6.201399222	3.95379287	0.054276247	0.412166241	Up testes
gene14679_MIF4GD	MIF4GD	MIF4G domain containing	1.308347061	4.011890385	4.682764293	0.037060514	0.380290578	Up testes
gene5099_PGM2	PGM2	phosphoglucomutase 2	1.315074954	4.494113331	5.623798029	0.023090155	0.353882893	Up testes
gene9810_NPNT	NPNT	nephronectin	1.315091041	5.820277275	5.2839647	0.027330221	0.359616562	Up testes
gene14475_MSL1	MSL1	male specific lethal 1 homolog	1.315127095	4.770188087	4.168605925	0.048430511	0.40059977	Up testes
gene1753_TIMP2	TIMP2	TIMP metallopeptidase inhibitor 2	1.317671382	7.201542137	7.78856445	0.008299035	0.315454804	Up testes
gene13014_STAT1	STAT1	signal transducer and activator of transcription 1	1.32267485	8.019373082	4.269515268	0.045927067	0.396257232	Up testes
gene1929_EIF4B	EIF4B	eukaryotic translation initiation factor 4B	1.323757421	8.469171699	9.644987312	0.003654477	0.28644708	Up testes
gene1362_BIN1	BIN1	bridging integrator 1	1.326005195	4.965085902	5.32582481	0.026764962	0.358302461	Up testes
gene5713_ZBTB10	ZBTB10	zinc finger and BTB domain containing 10	1.329476043	5.013489816	6.74488742	0.013455087	0.328293125	Up testes
gene13328_TAOK1	TAOK1	TAO kinase 1	1.33088445	4.405389962	4.906942205	0.033049183	0.3717715	Up testes
gene13381_TMEM263	TMEM263	transmembrane protein 263	1.331529188	5.201898152	7.975444349	0.007624762	0.309572506	Up testes
gene2825_LOC110072622	LOC110072622	ATP-dependent RNA helicase DDX19B	1.335950089	5.559599728	3.793721283	0.059139698	0.418617382	Up testes
gene4535_NXPE3	NXPE3	neurexophilin and PC-esterase domain family member 3	1.33666688	4.755308493	4.863625494	0.033785684	0.372676783	Up testes
gene19633_CMAS	CMAS	cytidine monophosphate N-acetylneuraminic acid synthetase	1.338059797	2.992183708	3.959946848	0.05409832	0.412166241	Up testes
gene10704_PRCC	PRCC	papillary renal cell carcinoma (translocation-associated)	1.339612359	4.87059949	4.291143248	0.045409246	0.3942614	Up testes
gene14818_IL1RAP	IL1RAP	interleukin 1 receptor accessory protein	1.34083482	3.451696449	4.80309867	0.034844995	0.374883136	Up testes
gene7133_RIN2	RIN2	Ras and Rab interactor 2	1.34593076	3.80609176	4.538384014	0.039924461	0.385339411	Up testes
gene2154_MXI1	MXI1	MAX interactor 1	1.346336014	4.806616701	4.81974217	0.034550137	0.374374511	Up testes
gene19401_CDCA4	CDCA4	cell division cycle associated 4	1.351100926	5.234576675	5.453015523	0.025123996	0.356617628	Up testes
gene12168_ACVR1	ACVR1	activin A receptor type 1	1.354496493	4.293613849	7.138773242	0.011189	0.322584614	Up testes
gene14142_ATXN7	ATXN7	ataxin 7	1.354724386	3.878144254	5.237669025	0.027970538	0.361084777	Up testes
gene7835_MTPN	MTPN	myotrophin	1.355088449	7.447314071	4.113021734	0.049873431	0.404820295	Up testes
gene13196_PAQR7	PAQR7	progestin and adipoQ receptor family member 7	1.357167245	4.61560406	5.451072258	0.025148229	0.356617628	Up testes
gene413_LOC110074100	LOC110074100	cytochrome c oxidase assembly protein COX11	1.358620301	3.429218856	4.30853741	0.044997451	0.39330158	Up testes
gene16023_LOC110087263	LOC110087263	probable peptidyl-tRNA hydrolase 2	1.35947131	6.010141807	8.975720062	0.004885632	0.28644708	Up testes
gene13386_CKAP4	CKAP4	cytoskeleton associated protein 4	1.361965323	5.876727389	5.05581696	0.030648471	0.368378006	Up testes
gene526_MAP3K21	MAP3K21	mitogen-activated protein kinase kinase kinase 21	1.363872812	6.098770803	4.507971473	0.040558145	0.386710957	Up testes
gene1590_CREG1	CREG1	cellular repressor of E1A stimulated genes 1	1.365264212	5.875023269	4.191223662	0.047856595	0.398606615	Up testes
gene11642_ICMT	ICMT	isoprenylcysteine carboxyl methyltransferase	1.36541786	4.39959184	4.034218208	0.052001028	0.409260153	Up testes
gene3497_FBXL21	FBXL21	F-box and leucine rich repeat protein 21	1.365688913	4.902599119	3.856154996	0.057187597	0.415416994	Up testes
gene13620_NCAPD2	NCAPD2	non-SMC condensin I complex subunit D2	1.367690366	4.595960794	4.874910286	0.033592101	0.372441658	Up testes
gene2601_SCAMP4	SCAMP4	secretory carrier membrane protein 4	1.368244419	3.810705249	3.934341622	0.054842901	0.412166241	Up testes
gene7080_LIN7C	LIN7C	lin-7 homolog C	1.369971454	5.807087247	12.31812804	0.001207722	0.28644708	Up testes
gene5773_LOC110075966	LOC110075966	histone H1.0	1.371573291	8.810786623	6.625935559	0.014233093	0.330153256	Up testes
gene15643_IREB2	IREB2	iron responsive element binding protein 2	1.376436197	4.958146779	5.845656498	0.020710361	0.351108603	Up testes
gene3559_CAPRIN1	CAPRIN1	cell cycle associated protein 1	1.376601957	6.928131536	9.722115003	0.003535506	0.28644708	Up testes
gene20190_PEX13	PEX13	peroxisomal biogenesis factor 13	1.377621923	5.246007306	5.163840791	0.029025689	0.36411074	Up testes
gene7379_SUSD1	SUSD1	sushi domain containing 1	1.377630172	3.751261617	4.158790817	0.048681922	0.401423995	Up testes
gene20126_LOC110091738	LOC110091738	zinc finger protein with KRAB and SCAN domains 7-like	1.382092492	4.041781306	5.733075233	0.021882919	0.351207377	Up testes
gene15543_CCNG1	CCNG1	cyclin G1	1.383260656	3.640704402	3.800862687	0.058912711	0.418461706	Up testes
gene21088_LOC110070765	LOC110070765	endophilin-A1	1.385129979	4.106160967	4.538918509	0.039913421	0.385339411	Up testes
gene8205_WNK3	WNK3	WNK lysine deficient protein kinase 3	1.385911208	3.71094536	4.840111559	0.034192976	0.37384624	Up testes
gene5491_LOC110075646	LOC110075646	homeobox protein SIX5-like	1.387905187	4.973624842	6.470906004	0.015320664	0.335159983	Up testes
gene16870_LOC110088170	LOC110088170	transmembrane 9 superfamily member 2-like	1.390177744	5.928935707	4.895094626	0.033248867	0.37183655	Up testes
gene17639_GTPBP2	GTPBP2	GTP binding protein 2	1.391755668	5.146940183	3.995569911	0.05308095	0.411452371	Up testes
gene8750_KDM4B	KDM4B	lysine demethylase 4B	1.391883491	5.400435441	8.296159272	0.006600633	0.307007382	Up testes
gene13551_AP2B1	AP2B1	adaptor related protein complex 2 beta 1 subunit	1.394302612	6.171860798	5.807417755	0.021100809	0.351108603	Up testes
gene2765_MYO9B	MYO9B	myosin IXB	1.395482698	6.400718732	5.882715199	0.020339418	0.350815667	Up testes
gene10334_ASH1L	ASH1L	ASH1 like histone lysine methyltransferase	1.39974667	6.267481427	5.311592448	0.026955709	0.358647562	Up testes
gene5617_CLIP3	CLIP3	CAP-Gly domain containing linker protein 3	1.401268291	4.37081138	5.979804085	0.019401266	0.350815667	Up testes
gene13588_LHFPL2	LHFPL2	lipoma HMGIC fusion partner-like 2	1.401343883	5.08910978	6.959252323	0.012166253	0.325265362	Up testes
gene3609_IDE	IDE	insulin degrading enzyme	1.401591421	4.232557478	4.601077409	0.038652131	0.382200264	Up testes
gene15715_THAP7	THAP7	THAP domain containing 7	1.403563332	4.320298166	3.889629816	0.056170422	0.41466058	Up testes
gene14155_SCRN3	SCRN3	secernin 3	1.403625314	3.945295738	3.744745611	0.060722759	0.422014184	Up testes
gene19013_SCAMP2	SCAMP2	secretory carrier membrane protein 2	1.403667388	5.622339113	4.178927963	0.048167658	0.399763827	Up testes
gene3055_POLG	POLG	DNA polymerase gamma	1.405086988	5.463934741	9.509855198	0.003873345	0.28644708	Up testes
gene12129_USP6NL	USP6NL	USP6 N-terminal like	1.406457867	5.755037216	8.387906536	0.006335534	0.307007382	Up testes
gene21495_LOC110071202	LOC110071202	presequence protease	1.41278778	4.240476511	5.449464222	0.025168301	0.356617628	Up testes
gene388_RHOT1	RHOT1	ras homolog family member T1	1.417662241	3.553829979	5.050652858	0.030728486	0.368671445	Up testes
gene8332_LOC110078806	LOC110078806	carboxyl-terminal PDZ ligand of neuronal nitric oxide synthase protein-like	1.418013219	3.739026076	4.43962842	0.042022792	0.387601928	Up testes
gene534_IRF2BP2	IRF2BP2	interferon regulatory factor 2 binding protein 2	1.418771186	5.863393365	6.244700876	0.01707155	0.33990271	Up testes
gene2015_B4GALT5	B4GALT5	beta-1	1.422056408	4.416005826	7.404695323	0.009893271	0.317253546	Up testes
gene4100_CHAMP1	CHAMP1	chromosome alignment maintaining phosphoprotein 1	1.424722993	5.002495333	4.399707762	0.042905116	0.38895036	Up testes
gene13956_SLC9A3R2	SLC9A3R2	SLC9A3 regulator 2	1.424899799	4.135625073	7.440589271	0.009731111	0.317253546	Up testes
gene20922_FECH	FECH	ferrochelatase	1.425937364	4.405379739	3.878932811	0.05649327	0.414797907	Up testes
gene7586_KANK2	KANK2	KN motif and ankyrin repeat domains 2	1.426723595	5.659438263	3.969676953	0.053818312	0.412166241	Up testes
gene11888_TXLNA	TXLNA	taxilin alpha	1.428432697	4.823184658	5.268014833	0.027549005	0.359616562	Up testes
gene11479_LOC110082283	LOC110082283	lethal(3)malignant brain tumor-like protein 4	1.43602232	3.712374764	4.625144882	0.038175551	0.381006537	Up testes
gene17858_GALNT14	GALNT14	polypeptide N-acetylgalactosaminyltransferase 14	1.438374878	4.938245936	5.359979	0.026313174	0.357433591	Up testes
gene20164_RNF144A	RNF144A	ring finger protein 144A	1.439148258	3.944808094	4.492562313	0.040883418	0.386866335	Up testes
gene8872_COLEC12	COLEC12	collectin subfamily member 12	1.439531884	3.601742892	5.578524676	0.023611306	0.355553012	Up testes
gene14478_WIPF2	WIPF2	WAS/WASL interacting protein family member 2	1.440179435	4.245964618	6.947709348	0.012232156	0.325265362	Up testes
gene11037_PPP4C	PPP4C	protein phosphatase 4 catalytic subunit	1.442111457	4.728261649	4.495166481	0.040828246	0.386866335	Up testes
gene18548_POSTN	POSTN	periostin	1.442629139	6.186061763	4.073437783	0.050929888	0.407744153	Up testes
gene17978_SLC2A4RG	SLC2A4RG	SLC2A4 regulator	1.443676814	3.742731752	3.823362287	0.058203862	0.417196022	Up testes
gene15557_RABAC1	RABAC1	Rab acceptor 1	1.44711296	6.304449559	4.889263875	0.033347624	0.37183655	Up testes
gene2399_PDLIM2	PDLIM2	PDZ and LIM domain 2	1.44737291	3.909524165	5.330227517	0.026706253	0.358302461	Up testes
gene927_CEP164	CEP164	centrosomal protein 164	1.448031872	6.308002857	5.250521276	0.027791157	0.360296904	Up testes
gene3020_ADNP2	ADNP2	ADNP homeobox 2	1.44824046	4.099313738	6.559589627	0.01468798	0.331929253	Up testes
gene14509_LOC110085598	LOC110085598	hydroxyacylglutathione hydrolase	1.45094668	4.804076123	5.943903995	0.019742589	0.350815667	Up testes
gene3306_SPSB1	SPSB1	splA/ryanodine receptor domain and SOCS box containing 1	1.451170283	4.797240548	5.279035741	0.027397629	0.359616562	Up testes
gene8664_RCN3	RCN3	reticulocalbin 3	1.451272623	6.778533513	6.89043835	0.012564869	0.327713054	Up testes
gene8236_LCLAT1	LCLAT1	lysocardiolipin acyltransferase 1	1.452487769	4.186095796	5.621154514	0.02312024	0.353882893	Up testes
gene15050_MYRF	MYRF	myelin regulatory factor	1.452545419	4.069097137	3.869594316	0.056776796	0.414797907	Up testes
gene17898_SNX6	SNX6	sorting nexin 6	1.454736222	5.120837525	6.461868795	0.015386769	0.335159983	Up testes
gene14856_ITGA8	ITGA8	integrin subunit alpha 8	1.454758759	5.357553612	5.125621065	0.029588884	0.364886808	Up testes
gene1359_MAP3K2	MAP3K2	mitogen-activated protein kinase kinase kinase 2	1.458510233	4.07557704	4.374659627	0.043469105	0.390641301	Up testes
gene5706_ZC2HC1A	ZC2HC1A	zinc finger C2HC-type containing 1A	1.459624405	5.224540142	8.593557323	0.005781823	0.304354875	Up testes
gene18837_LOC110090354	LOC110090354	zinc finger BED domain-containing protein 4-like	1.465506738	3.171845669	5.790358349	0.021277564	0.351108603	Up testes
gene8515_TYRO3	TYRO3	TYRO3 protein tyrosine kinase	1.467629708	2.334543788	4.397309865	0.042958758	0.38895036	Up testes
gene13574_FAM169A	FAM169A	family with sequence similarity 169 member A	1.468518375	3.920182421	4.986357029	0.031744015	0.368958829	Up testes
gene15041_FADS1	FADS1	fatty acid desaturase 1	1.470189491	5.059573709	5.962369422	0.019566223	0.350815667	Up testes
gene10867_IQSEC1	IQSEC1	IQ motif and Sec7 domain 1	1.472036478	5.140829185	10.45123989	0.002594845	0.28644708	Up testes
gene3364_LOC110073301	LOC110073301	Golgi integral membrane protein 4-like	1.474891933	5.15581496	9.343804327	0.004161628	0.28644708	Up testes
gene13570_ENC1	ENC1	ectodermal-neural cortex 1	1.476761419	5.307822871	3.80250136	0.058860763	0.418264486	Up testes
gene21867_LOC110071605	LOC110071605	protein Wnt-5a	1.477419785	5.864737159	3.767359396	0.059986037	0.420729316	Up testes
gene16720_LOC110088015	LOC110088015	NADH-cytochrome b5 reductase 3	1.479275887	5.604049742	4.636360734	0.037955658	0.380728214	Up testes
gene14932_TGFBR1	TGFBR1	transforming growth factor beta receptor 1	1.482820515	4.721766144	5.173583106	0.028884003	0.36411074	Up testes
gene8423_PRELID3A	PRELID3A	PRELI domain containing 3A	1.489140439	3.677490368	9.143366101	0.004540464	0.28644708	Up testes
gene5729_TOM1	TOM1	target of myb1 membrane trafficking protein	1.499820939	4.228123273	4.219060753	0.047160499	0.39712171	Up testes
gene14837_IPPK	IPPK	inositol-pentakisphosphate 2-kinase	1.503749356	3.508761189	5.089726951	0.030128662	0.366077965	Up testes
gene20341_LOC110069967	LOC110069967	zinc finger protein 665-like	1.504760314	3.425331707	4.381936859	0.043304414	0.390303882	Up testes
gene3395_RALGAPB	RALGAPB	Ral GTPase activating protein non-catalytic beta subunit	1.505754243	4.156413947	5.157825646	0.029113547	0.364361723	Up testes
gene20568_LOC110070210	LOC110070210	zinc finger protein 585A-like	1.505948205	5.184460307	14.22681729	0.000572994	0.254813112	Up testes
gene4339_CBX5	CBX5	chromobox 5	1.507587073	8.483862915	3.866494768	0.056871249	0.415040137	Up testes
gene17571_PXN	PXN	paxillin	1.508676709	5.253097865	6.305246775	0.016582674	0.338309731	Up testes
gene16750_LOC110088023	LOC110088023	zinc finger protein 692-like	1.509146207	2.478857736	3.957120867	0.054179946	0.412166241	Up testes
gene7046_DENND4C	DENND4C	DENN domain containing 4C	1.510811716	4.524698383	4.714026398	0.036470491	0.378636434	Up testes
gene5086_ERLIN2	ERLIN2	ER lipid raft associated 2	1.510978384	4.845824446	5.229922304	0.028079268	0.361084777	Up testes
gene20580_USF2	USF2	upstream transcription factor 2	1.513943613	5.372108219	6.491399281	0.015171894	0.335159983	Up testes
gene15370_CD34	CD34	CD34 molecule	1.514065936	4.367106904	4.215296877	0.047253964	0.397240505	Up testes
gene12994_COL3A1	COL3A1	collagen type III alpha 1 chain	1.515293903	9.650697727	4.980710188	0.031834938	0.368958829	Up testes
gene20375_SNAP29	SNAP29	synaptosome associated protein 29	1.516529244	4.13884205	3.929422769	0.054987232	0.412166241	Up testes
gene1571_EPHA3	EPHA3	EPH receptor A3	1.517509128	4.775745574	4.76107206	0.035601855	0.376157411	Up testes
gene15792_POLR1B	POLR1B	RNA polymerase I subunit B	1.518406866	3.538533135	4.099900067	0.050220933	0.405897783	Up testes
gene15288_ZNF628	ZNF628	zinc finger protein 628	1.518884219	3.59076686	6.105975116	0.018251405	0.346048767	Up testes
gene13475_CSK	CSK	CSK	1.519802968	4.337145835	3.80422055	0.058806317	0.418264486	Up testes
gene16971_PDZD11	PDZD11	PDZ domain containing 11	1.524829257	4.248575121	4.180033462	0.0481396	0.399722763	Up testes
gene10655_FAM171A2	FAM171A2	family with sequence similarity 171 member A2	1.525015537	4.601946193	5.346063326	0.02649624	0.357471894	Up testes
gene6978_PKM	PKM	pyruvate kinase	1.526530129	7.726400864	9.838513277	0.003363717	0.28644708	Up testes
gene3042_ZFAND6	ZFAND6	zinc finger AN1-type containing 6	1.527919223	3.664684991	4.045942199	0.051678247	0.4090718	Up testes
gene4543_SENP7	SENP7	SUMO1/sentrin specific peptidase 7	1.5326655	4.398232179	8.313486683	0.006549671	0.307007382	Up testes
gene10673_MCM2	MCM2	minichromosome maintenance complex component 2	1.534591423	5.80790054	8.803684978	0.005269166	0.297438554	Up testes
gene991_PPARD	PPARD	peroxisome proliferator activated receptor delta	1.535931426	4.648771408	5.218566331	0.028239489	0.361405025	Up testes
gene8602_VASH1	VASH1	vasohibin 1	1.541413918	3.724700916	5.55316194	0.023908829	0.355553012	Up testes
gene15354_ATPAF1	ATPAF1	ATP synthase mitochondrial F1 complex assembly factor 1	1.541596434	4.920257393	5.760127267	0.021594746	0.351108603	Up testes
gene13941_MARK2	MARK2	microtubule affinity regulating kinase 2	1.545988412	4.337677856	5.562491157	0.02379892	0.355553012	Up testes
gene13492_PCBP4	PCBP4	poly(rC) binding protein 4	1.549615007	4.760936327	6.30186035	0.016609615	0.338309731	Up testes
gene1629_SDCBP	SDCBP	syndecan binding protein	1.550395732	6.243539371	4.526602173	0.040168653	0.385339411	Up testes
gene9575_FOXO4	FOXO4	forkhead box O4	1.550636515	3.860537709	4.344890755	0.044150002	0.390997787	Up testes
gene16276_LOC110087544	LOC110087544	E3 ubiquitin-protein ligase RNF31-like	1.552453688	3.62633566	4.150142882	0.048904628	0.402134999	Up testes
gene10929_JARID2	JARID2	jumonji and AT-rich interaction domain containing 2	1.553425593	8.944724991	5.708222629	0.022151339	0.351207377	Up testes
gene15218_SETD1A	SETD1A	SET domain containing 1A	1.554118004	3.271662715	3.905493456	0.055695394	0.413237969	Up testes
gene9987_SHISA5	SHISA5	shisa family member 5	1.554216678	6.13129877	6.808247802	0.013059485	0.328293125	Up testes
gene4299_MAGT1	MAGT1	magnesium transporter 1	1.556175992	5.1855042	3.765061141	0.060060456	0.420909904	Up testes
gene16430_LOC110087635	LOC110087635	vigilin-like	1.557013694	5.452974945	5.772226812	0.021467188	0.351108603	Up testes
gene17300_AMER2	AMER2	APC membrane recruitment protein 2	1.557190407	3.787891051	6.263933309	0.016914593	0.338353549	Up testes
gene1668_LOC110089237	LOC110089237	serine/threonine-protein kinase Sgk3	1.557555695	4.684987698	8.317706003	0.006537326	0.307007382	Up testes
gene16630_GOLGA3	GOLGA3	golgin A3	1.56190558	3.63482384	5.393895355	0.025872723	0.357433591	Up testes
gene6410_TMTC1	TMTC1	transmembrane and tetratricopeptide repeat containing 1	1.562817214	2.339120986	4.423488768	0.042377088	0.388818026	Up testes
gene19129_CMTM3	CMTM3	CKLF like MARVEL transmembrane domain containing 3	1.562918247	4.33644911	5.566092585	0.023756638	0.355553012	Up testes
gene21408_LOC110071113	LOC110071113	zinc finger protein 135-like	1.564238181	3.592354062	4.112091492	0.049897979	0.404820295	Up testes
gene2802_CNN2	CNN2	calponin 2	1.566295739	6.361574078	5.411331163	0.025649418	0.356617628	Up testes
gene2911_GUCY1B3	GUCY1B3	guanylate cyclase 1 soluble subunit beta	1.566769466	3.177248489	5.876720743	0.020398929	0.350815667	Up testes
gene2504_MAGI3	MAGI3	membrane associated guanylate kinase	1.568362735	5.143496424	4.031270378	0.052082536	0.409260153	Up testes
gene1821_LRRC59	LRRC59	leucine rich repeat containing 59	1.57028235	4.642325973	4.482456599	0.041098293	0.387416589	Up testes
gene10449_ELK1	ELK1	ELK1	1.570656255	4.50176361	6.371710502	0.016063359	0.338309731	Up testes
gene8711_CIRBP	CIRBP	cold inducible RNA binding protein	1.571283441	9.556466435	10.69192468	0.002346172	0.28644708	Up testes
gene14008_SMAD2	SMAD2	SMAD family member 2	1.57466782	4.815633304	6.159544117	0.017785677	0.343710691	Up testes
gene7458_TMOD1	TMOD1	tropomodulin 1	1.576172877	5.972515182	5.891360226	0.020253923	0.350815667	Up testes
gene18735_OSGIN2	OSGIN2	oxidative stress induced growth inhibitor family member 2	1.577828576	3.769936089	4.216997178	0.047211716	0.397240505	Up testes
gene18162_SCARA5	SCARA5	scavenger receptor class A member 5	1.578747113	4.936912871	4.705958685	0.036621766	0.378833773	Up testes
gene15190_SEC23A	SEC23A	Sec23 homolog A	1.579618256	5.140980042	3.966495013	0.053909703	0.412166241	Up testes
gene17080_SRGAP2	SRGAP2	SLIT-ROBO Rho GTPase activating protein 2	1.58089537	3.413452666	4.115152957	0.049817241	0.404820295	Up testes
gene2753_INSR	INSR	insulin receptor	1.581181901	3.923706854	4.021119684	0.052364288	0.409260153	Up testes
gene7106_GLRX2	GLRX2	glutaredoxin 2	1.581219646	2.929731558	3.811775862	0.058567704	0.41794359	Up testes
gene14765_AXIN2	AXIN2	axin 2	1.582490338	4.746961578	7.21753585	0.010787192	0.320953083	Up testes
gene1568_ZNF654	ZNF654	zinc finger protein 654	1.582500306	2.763426178	6.031957168	0.018916738	0.349452055	Up testes
gene1802_MBTD1	MBTD1	mbt domain containing 1	1.584403373	3.770243893	8.206716693	0.006870536	0.307007382	Up testes
gene1350_IGFBP5	IGFBP5	insulin like growth factor binding protein 5	1.58524513	6.95340811	5.665467421	0.022621503	0.351853886	Up testes
gene11247_TSHZ3	TSHZ3	teashirt zinc finger homeobox 3	1.586261808	4.8819402	6.451330835	0.01546424	0.335159983	Up testes
gene17336_ZBTB12	ZBTB12	zinc finger and BTB domain containing 12	1.587218642	4.491257328	4.818725918	0.034568063	0.374374511	Up testes
gene2897_DCHS2	DCHS2	dachsous cadherin-related 2	1.59070138	2.457567974	3.981481681	0.05348075	0.412166241	Up testes
gene5124_APBB2	APBB2	amyloid beta precursor protein binding family B member 2	1.593492932	3.639866819	4.043737453	0.051738778	0.4090718	Up testes
gene9446_LIFR	LIFR	LIF receptor alpha	1.593737143	4.852136364	4.318569564	0.044761814	0.392571876	Up testes
gene7482_NANS	NANS	N-acetylneuraminate synthase	1.600509222	3.429209093	4.797522421	0.034944398	0.374883136	Up testes
gene2747_PIK3R2	PIK3R2	phosphoinositide-3-kinase regulatory subunit 2	1.600788977	5.132103673	5.615201075	0.023188149	0.354050391	Up testes
gene19445_LEPROTL1	LEPROTL1	leptin receptor overlapping transcript-like 1	1.600868022	5.032846628	4.687571224	0.036969115	0.379843105	Up testes
gene1129_FUT8	FUT8	fucosyltransferase 8	1.601909072	4.092467489	9.489484442	0.003907534	0.28644708	Up testes
gene17415_PYGL	PYGL	glycogen phosphorylase L	1.602691752	5.836646769	4.205301589	0.047503158	0.397876326	Up testes
gene14776_JMJD6	JMJD6	arginine demethylase and lysine hydroxylase	1.603336914	4.660708238	8.939036019	0.004964838	0.287196761	Up testes
gene17485_GFOD2	GFOD2	glucose-fructose oxidoreductase domain containing 2	1.603561797	4.423998794	8.351266025	0.006440012	0.307007382	Up testes
gene5586_PAK4	PAK4	p21 (RAC1) activated kinase 4	1.603728264	3.532624398	4.357091782	0.043869523	0.390641301	Up testes
gene11724_CSPG5	CSPG5	chondroitin sulfate proteoglycan 5	1.604272524	3.571447796	4.53460808	0.040002544	0.385339411	Up testes
gene11487_LOC110082398	LOC110082398	thyroid receptor-interacting protein 6-like	1.605665462	4.494649673	7.702535788	0.008630678	0.315454804	Up testes
gene2385_LOC110072164	LOC110072164	pleckstrin homology domain-containing family A member 2-like	1.609175576	3.054589263	4.46033865	0.041572918	0.387416589	Up testes
gene13831_AGO2	AGO2	argonaute 2	1.610123934	3.158946136	6.769459434	0.013300156	0.328293125	Up testes
gene18811_NRK	NRK	Nik related kinase	1.614434436	4.567958183	4.256092539	0.046251701	0.396257232	Up testes
gene8140_TREX2	TREX2	three prime repair exonuclease 2	1.618443094	3.470229292	4.90255741	0.033122933	0.37183655	Up testes
gene5043_PPM1H	PPM1H	protein phosphatase	1.627653937	4.100557936	4.629760282	0.038084895	0.380981112	Up testes
gene6666_KPNA1	KPNA1	karyopherin subunit alpha 1	1.630654079	4.753182789	10.43991866	0.002607213	0.28644708	Up testes
gene7381_HSDL2	HSDL2	hydroxysteroid dehydrogenase like 2	1.631707566	5.181303548	5.466457968	0.024957059	0.356617628	Up testes
gene18629_SNX4	SNX4	sorting nexin 4	1.638117293	6.172220977	9.71969604	0.003539174	0.28644708	Up testes
gene17849_RASL12	RASL12	RAS like family 12	1.638488534	4.370530757	3.729297287	0.061231814	0.423458654	Up testes
gene9200_HSPA12B	HSPA12B	heat shock protein family A (Hsp70) member 12B	1.642614778	5.449688724	4.730438134	0.036164865	0.377924596	Up testes
gene9746_HUNK	HUNK	hormonally up-regulated Neu-associated kinase	1.646703554	4.573919809	8.063646436	0.007327144	0.309572506	Up testes
gene19770_LOC110091348	LOC110091348	zinc finger protein 761-like	1.649646174	3.406632029	4.812446855	0.034679045	0.374880473	Up testes
gene4661_LOC110074735	LOC110074735	sterile alpha motif domain-containing protein 9-like	1.649768294	4.608854983	9.377363677	0.004101569	0.28644708	Up testes
gene17982_SMO	SMO	smoothened	1.650104701	5.394899316	7.12572559	0.011257102	0.323426633	Up testes
gene17395_AVL9	AVL9	AVL9 cell migration associated	1.653621226	3.48311021	5.223630451	0.028167917	0.361405025	Up testes
gene469_CS	CS	citrate synthase	1.65414089	6.413727924	3.911750865	0.055509243	0.413033258	Up testes
gene19254_SMCR8	SMCR8	Smith-Magenis syndrome chromosome region	1.654699817	3.78050802	5.655397125	0.02273381	0.352051169	Up testes
gene8593_CUNH14orf1	CUNH14orf1	chromosome unknown C14orf1 homolog	1.654706986	3.096831618	5.708160901	0.02215201	0.351207377	Up testes
gene12739_RASGEF1A	RASGEF1A	RasGEF domain family member 1A	1.658995056	4.074943714	6.965277403	0.012132005	0.325265362	Up testes
gene14924_ATP11B	ATP11B	ATPase phospholipid transporting 11B (putative)	1.659844814	4.488157317	7.070731346	0.011549082	0.325233289	Up testes
gene16840_VANGL2	VANGL2	VANGL planar cell polarity protein 2	1.662008107	3.470926946	5.249479337	0.027805653	0.360296904	Up testes
gene5798_JOSD1	JOSD1	Josephin domain containing 1	1.662521785	4.43044521	6.323147949	0.016441043	0.338309731	Up testes
gene8661_PRR12	PRR12	proline rich 12	1.662546431	4.996354469	7.710598281	0.008599001	0.315454804	Up testes
gene3180_SLC33A1	SLC33A1	solute carrier family 33 member 1	1.662946767	3.072813894	4.526618578	0.040168312	0.385339411	Up testes
gene15578_CUNH10orf35	CUNH10orf35	chromosome unknown C10orf35 homolog	1.664393047	2.816436886	4.258390435	0.046195947	0.396257232	Up testes
gene18501_MAP3K11	MAP3K11	mitogen-activated protein kinase kinase kinase 11	1.664674192	4.1679751	4.978798648	0.031865781	0.368958829	Up testes
gene11013_LOC110081806	LOC110081806	serine/threonine-protein kinase NLK2-like	1.664928173	6.140022189	5.622267701	0.023107566	0.353882893	Up testes
gene15685_FEM1B	FEM1B	fem-1 homolog B	1.665339576	3.548647058	4.23152213	0.046852508	0.396257232	Up testes
gene10569_PEPD	PEPD	peptidase D	1.665906803	4.070332576	5.686451483	0.022389411	0.351207377	Up testes
gene13053_SYT17	SYT17	synaptotagmin 17	1.666132415	2.986544162	4.851883216	0.033988409	0.373483816	Up testes
gene2007_ARFGEF2	ARFGEF2	ADP ribosylation factor guanine nucleotide exchange factor 2	1.668817177	3.472780698	7.029826261	0.011771537	0.325233289	Up testes
gene13587_ARSB	ARSB	arylsulfatase B	1.669154275	3.036600868	4.421203843	0.042427511	0.388818026	Up testes
gene12452_ESRRA	ESRRA	estrogen related receptor alpha	1.673148115	2.590273849	5.939952543	0.019780553	0.350815667	Up testes
gene20665_PCYT1A	PCYT1A	phosphate cytidylyltransferase 1	1.673770033	3.429122493	6.969297931	0.012109209	0.325233289	Up testes
gene10961_LOC110081743	LOC110081743	calcium-binding mitochondrial carrier protein SCaMC-3	1.674612667	2.948270099	7.586415161	0.009101061	0.315454804	Up testes
gene19066_TMEM259	TMEM259	transmembrane protein 259	1.677692168	3.920818658	4.110302762	0.049945219	0.404820295	Up testes
gene7501_LOC110077864	LOC110077864	cullin-associated NEDD8-dissociated protein 1-like	1.678579829	5.700193331	4.835060949	0.034281157	0.374374511	Up testes
gene6522_YWHAB	YWHAB	tyrosine 3-monooxygenase/tryptophan 5-monooxygenase activation protein beta	1.680031354	6.56513197	15.78967978	0.000318846	0.231877516	Up testes
gene15632_CSNK1G1	CSNK1G1	casein kinase 1 gamma 1	1.682256763	4.08401892	6.453374772	0.015449181	0.335159983	Up testes
gene12561_WFDC1	WFDC1	WAP four-disulfide core domain 1	1.684173399	5.430400408	11.66531949	0.001571346	0.28644708	Up testes
gene1057_SLC41A1	SLC41A1	solute carrier family 41 member 1	1.684756452	3.302768743	4.590789993	0.038857825	0.382293807	Up testes
gene8021_MYADM	MYADM	myeloid associated differentiation marker	1.684957265	6.078248641	7.893238031	0.007913837	0.310958113	Up testes
gene17360_TULP3	TULP3	tubby like protein 3	1.685477062	3.183042583	5.563179481	0.023790833	0.355553012	Up testes
gene3498_TGFBI	TGFBI	transforming growth factor beta induced	1.688660202	5.647349246	5.182982336	0.02874802	0.36411074	Up testes
gene3007_ALDH5A1	ALDH5A1	aldehyde dehydrogenase 5 family member A1	1.69073892	2.547541012	3.784871538	0.05942233	0.418716219	Up testes
gene20434_FKBPL	FKBPL	FK506 binding protein like	1.691766221	2.066884316	4.264306256	0.04605275	0.396257232	Up testes
gene13400_ADPGK	ADPGK	ADP dependent glucokinase	1.693249801	3.924311772	5.378818475	0.02606752	0.357433591	Up testes
gene16367_SALL2	SALL2	spalt like transcription factor 2	1.693454816	4.695452586	5.726698988	0.021951448	0.351207377	Up testes
gene4953_SEPT9	40057	septin 9	1.698654023	6.963602838	12.00849425	0.001367558	0.28644708	Up testes
gene4672_PPP1R9A	PPP1R9A	protein phosphatase 1 regulatory subunit 9A	1.702087867	4.316189987	5.166949206	0.0289804	0.36411074	Up testes
gene6836_PLPP3	PLPP3	phospholipid phosphatase 3	1.703520485	5.216018474	4.047310359	0.051640723	0.4090718	Up testes
gene17085_MAPKAPK2	MAPKAPK2	mitogen-activated protein kinase-activated protein kinase 2	1.704044173	5.376829247	7.380647342	0.010003537	0.317253546	Up testes
gene12923_CAMKK2	CAMKK2	calcium/calmodulin dependent protein kinase kinase 2	1.704380228	5.440091625	4.246691031	0.046480584	0.396257232	Up testes
gene9830_KIAA1161	KIAA1161	KIAA1161 ortholog	1.710151481	3.494218682	4.666363847	0.037374217	0.380728214	Up testes
gene2186_FAM160B1	FAM160B1	family with sequence similarity 160 member B1	1.711467077	3.888762736	4.912338393	0.032958668	0.371763656	Up testes
gene12760_TRIB2	TRIB2	tribbles pseudokinase 2	1.713720278	5.528738546	8.729673739	0.005443958	0.299868455	Up testes
gene17757_SOS2	SOS2	SOS Ras/Rho guanine nucleotide exchange factor 2	1.715588352	4.177669131	7.474520328	0.00958044	0.317253546	Up testes
gene6419_SLC6A12	SLC6A12	solute carrier family 6 member 12	1.716332841	4.279213453	4.356415294	0.043885023	0.390641301	Up testes
gene12380_LIMK1	LIMK1	LIM domain kinase 1	1.717413596	2.391808369	4.676638375	0.03717735	0.380290578	Up testes
gene6038_GPT2	GPT2	glutamic--pyruvic transaminase 2	1.718335599	2.853024152	4.882086207	0.033469634	0.37183655	Up testes
gene12552_PTPN11	PTPN11	protein tyrosine phosphatase	1.719164389	4.524173557	5.012520929	0.031326416	0.368958829	Up testes
gene16768_LOC110088029	LOC110088029	zinc finger protein 345-like	1.720229988	2.355001087	4.329886162	0.044497636	0.391086731	Up testes
gene13193_SELENON	SELENON	selenoprotein N	1.728507541	4.583079355	4.865538426	0.033752784	0.372551466	Up testes
gene13393_LOC110084389	LOC110084389	SH2 domain-containing adapter protein F-like	1.729962776	5.456507267	4.404861833	0.042790066	0.38895036	Up testes
gene8835_NGB	NGB	neuroglobin	1.730054437	3.736528311	4.61727906	0.038330597	0.381234044	Up testes
gene12181_CUNH1orf198	CUNH1orf198	chromosome unknown C1orf198 homolog	1.731632819	5.455044472	8.021482986	0.007467831	0.309572506	Up testes
gene11722_SCAP	SCAP	SREBF chaperone	1.732400179	6.172283313	5.901102052	0.020158048	0.350815667	Up testes
gene780_LOC110078235	LOC110078235	beta-galactosidase-1-like protein 2	1.732831756	4.040667167	7.20391639	0.010855548	0.320953083	Up testes
gene3403_LOC110073364	LOC110073364	copine-1-like	1.734170121	4.806677418	6.092861471	0.018367412	0.346048767	Up testes
gene10509_CAMK1D	CAMK1D	calcium/calmodulin dependent protein kinase ID	1.735719703	2.357496053	4.91247904	0.032956312	0.371763656	Up testes
gene5282_PIGN	PIGN	phosphatidylinositol glycan anchor biosynthesis class N	1.735943158	3.22760151	5.848927251	0.020677329	0.351108603	Up testes
gene20159_CUNH20orf194	CUNH20orf194	chromosome unknown C20orf194 homolog	1.738360224	4.682854704	8.307896741	0.006566066	0.307007382	Up testes
gene2791_PTBP1	PTBP1	polypyrimidine tract binding protein 1	1.739369472	4.827907875	4.963138881	0.032119685	0.368958829	Up testes
gene10222_MICAL2	MICAL2	microtubule associated monooxygenase	1.741257787	6.496749238	5.039726165	0.03089854	0.368671445	Up testes
gene16756_LOC110088047	LOC110088047	zinc finger protein 3 homolog	1.741303652	5.274096932	4.509441597	0.040527261	0.386630003	Up testes
gene9296_STK17B	STK17B	serine/threonine kinase 17b	1.741925825	5.029470038	6.600508506	0.014405608	0.330341961	Up testes
gene39_MANEA	MANEA	mannosidase endo-alpha	1.746726261	2.304877684	4.270430509	0.045905023	0.396257232	Up testes
gene2053_DTX3L	DTX3L	deltex E3 ubiquitin ligase 3L	1.748154527	6.266197648	5.44826506	0.02518328	0.356617628	Up testes
gene8598_GPATCH2L	GPATCH2L	G-patch domain containing 2 like	1.749936516	4.188018461	11.07598994	0.002000475	0.28644708	Up testes
gene16765_LOC110088040	LOC110088040	zinc finger protein 436-like	1.75097247	3.478265768	4.848339036	0.034049859	0.373684234	Up testes
gene17014_RPA2	RPA2	replication protein A2	1.754957342	3.904819427	4.605063993	0.038572741	0.381914951	Up testes
gene9503_THBS1	THBS1	thrombospondin 1	1.7570625	5.024560636	4.903972803	0.033099107	0.37183655	Up testes
gene11168_UNC119B	UNC119B	unc-119 lipid binding chaperone B	1.757419042	4.815674966	5.541341974	0.024048873	0.355553012	Up testes
gene15842_IARS2	IARS2	isoleucyl-tRNA synthetase 2	1.75799558	3.645659133	4.438975196	0.042037068	0.387601928	Up testes
gene12542_SSH1	SSH1	slingshot protein phosphatase 1	1.759251787	3.527559687	5.567395931	0.023741357	0.355553012	Up testes
gene10368_ADAR	ADAR	adenosine deaminase	1.76000258	6.791467446	7.419112163	0.009827793	0.317253546	Up testes
gene16701_SMAD3	SMAD3	SMAD family member 3	1.760824988	5.670638458	8.750508858	0.005394133	0.299868455	Up testes
gene19757_LOC110091333	LOC110091333	zinc finger protein 287-like	1.760936859	5.290562258	9.838125703	0.003364274	0.28644708	Up testes
gene2444_PCYOX1L	PCYOX1L	prenylcysteine oxidase 1 like	1.766875567	4.679099195	4.986837809	0.031736287	0.368958829	Up testes
gene10916_RNF144B	RNF144B	ring finger protein 144B	1.770215234	5.040969675	5.241065957	0.027923004	0.360953872	Up testes
gene8203_FGD1	FGD1	FYVE	1.771019311	3.275588873	5.367851131	0.026210222	0.357433591	Up testes
gene17599_TLK2	TLK2	tousled like kinase 2	1.772292346	4.271555401	9.181949962	0.004464771	0.28644708	Up testes
gene2614_MAP2K2	MAP2K2	mitogen-activated protein kinase kinase 2	1.772385419	4.139351459	4.307405731	0.045024117	0.39330158	Up testes
gene7715_STIM1	STIM1	stromal interaction molecule 1	1.778656606	4.891655708	7.356053909	0.01011767	0.317253546	Up testes
gene409_TMEM100	TMEM100	transmembrane protein 100	1.779520883	4.526120659	4.797641643	0.03494227	0.374883136	Up testes
gene10363_SHC1	SHC1	SHC adaptor protein 1	1.788065372	4.601351709	5.286717376	0.027292654	0.359616562	Up testes
gene10237_OLFML1	OLFML1	olfactomedin like 1	1.788419607	3.201925076	5.772164512	0.021467843	0.351108603	Up testes
gene7750_CTDSP1	CTDSP1	CTD small phosphatase 1	1.789252655	6.458911824	7.063669759	0.01158716	0.325233289	Up testes
gene2600_CSNK1G2	CSNK1G2	casein kinase 1 gamma 2	1.789450739	4.44573264	6.9554034	0.012188185	0.325265362	Up testes
gene15995_LOC110087234	LOC110087234	uncharacterized LOC110087234	1.789759722	3.690984603	7.351307184	0.010139859	0.317253546	Up testes
gene5645_MAP3K13	MAP3K13	mitogen-activated protein kinase kinase kinase 13	1.793131073	3.511509819	7.757561808	0.008416948	0.315454804	Up testes
gene10386_RAE1	RAE1	ribonucleic acid export 1	1.793880021	5.067353035	8.580465787	0.005815481	0.304354875	Up testes
gene9435_MPPED2	MPPED2	metallophosphoesterase domain containing 2	1.794566887	3.214104371	4.703445546	0.036669029	0.379031068	Up testes
gene1190_LOC110083171	LOC110083171	uncharacterized LOC110083171	1.796510793	3.134591875	3.886028295	0.056278892	0.41466058	Up testes
gene15481_FRZB	FRZB	frizzled-related protein	1.797011718	6.945198768	5.611318571	0.023232552	0.354050391	Up testes
gene19631_ST8SIA1	ST8SIA1	ST8 alpha-N-acetyl-neuraminide alpha-2	1.798830566	2.829464905	4.937703337	0.032536809	0.369748122	Up testes
gene6657_NAA50	NAA50	N(alpha)-acetyltransferase 50	1.799907848	4.871118059	8.01082837	0.007503839	0.309572506	Up testes
gene14677_GRB2	GRB2	growth factor receptor bound protein 2	1.802136393	4.862459223	9.477806449	0.003927279	0.28644708	Up testes
gene8755_FEM1A	FEM1A	fem-1 homolog A	1.802734641	4.962979583	13.81917625	0.000669989	0.254813112	Up testes
gene15741_ITGA4	ITGA4	integrin subunit alpha 4	1.808886081	3.707922849	5.355036265	0.026378039	0.357433591	Up testes
gene17588_NUDT9	NUDT9	nudix hydrolase 9	1.810649847	4.425805905	7.414062909	0.009850673	0.317253546	Up testes
gene6703_ADAMTS5	ADAMTS5	ADAM metallopeptidase with thrombospondin type 1 motif 5	1.811264474	3.707778757	6.921151674	0.012385247	0.32654761	Up testes
gene11136_GNB4	GNB4	G protein subunit beta 4	1.815086798	3.641613687	6.219996021	0.017275481	0.341481972	Up testes
gene12926_IFT81	IFT81	intraflagellar transport 81	1.815128675	3.913402843	5.518007648	0.02432796	0.355553012	Up testes
gene3919_OXCT1	OXCT1	3-oxoacid CoA-transferase 1	1.816657865	5.692233501	9.074313027	0.004679373	0.28644708	Up testes
gene10272_STX5	STX5	syntaxin 5	1.824417327	4.475201914	7.304547005	0.010361261	0.31889333	Up testes
gene2375_SFRP1	SFRP1	secreted frizzled related protein 1	1.829482486	5.057252053	5.230399324	0.02807256	0.361084777	Up testes
gene15208_LOC110086412	LOC110086412	zinc finger protein 197-like	1.839927553	3.102178183	5.785343079	0.021329833	0.351108603	Up testes
gene140_STXBP5	STXBP5	syntaxin binding protein 5	1.842206042	3.488703882	10.3834376	0.002669862	0.28644708	Up testes
gene14461_GAS1	GAS1	growth arrest specific 1	1.842436275	4.721952584	4.833115172	0.034315195	0.374374511	Up testes
gene19802_KHNYN	KHNYN	KH and NYN domain containing	1.845903728	3.984420822	7.053954585	0.011639767	0.325233289	Up testes
gene17191_AXL	AXL	AXL receptor tyrosine kinase	1.849525455	3.849799641	3.921886064	0.055209192	0.412166241	Up testes
gene12586_TMEM192	TMEM192	transmembrane protein 192	1.853443017	3.363717216	5.357006556	0.026352162	0.357433591	Up testes
gene6192_STARD13	STARD13	StAR related lipid transfer domain containing 13	1.853553919	2.202061451	4.088275509	0.050531019	0.406707849	Up testes
gene14883_LOC110086022	LOC110086022	cytochrome b reductase 1	1.854823282	4.1246933	5.283031754	0.027342966	0.359616562	Up testes
gene2352_FAM178B	FAM178B	family with sequence similarity 178 member B	1.856403069	5.092661764	5.515502146	0.024358135	0.355553012	Up testes
gene3402_NFS1	NFS1	NFS1	1.856777095	2.98014053	4.37222272	0.043524408	0.390641301	Up testes
gene12604_NFKBIA	NFKBIA	NFKB inhibitor alpha	1.859320484	3.934326453	4.032854463	0.052038718	0.409260153	Up testes
gene14572_CHURC1	CHURC1	churchill domain containing 1	1.860698457	2.907200092	6.542729851	0.014806057	0.332533798	Up testes
gene9844_LOC110080474	LOC110080474	aquaporin-7-like	1.86287106	1.965155625	5.206787159	0.028406733	0.361798859	Up testes
gene5070_LOC110075170	LOC110075170	G protein-coupled receptor kinase 5-like	1.86442294	2.021847165	3.787941066	0.05932413	0.418617382	Up testes
gene15692_PRCP	PRCP	prolylcarboxypeptidase	1.864876647	3.881845971	4.981770648	0.031817841	0.368958829	Up testes
gene11511_PLSCR3	PLSCR3	phospholipid scramblase 3	1.865098881	4.01842304	8.298984225	0.006592296	0.307007382	Up testes
gene13827_SLC45A4	SLC45A4	solute carrier family 45 member 4	1.865922574	4.229738584	7.242743139	0.010661896	0.32070983	Up testes
gene4279_LOC110074293	LOC110074293	vascular endothelial growth factor receptor kdr-like	1.866045509	5.334521363	5.687870093	0.022373814	0.351207377	Up testes
gene3688_PSAP	PSAP	prosaposin	1.868217345	6.424959598	5.683919073	0.022417283	0.351207377	Up testes
gene13765_HCFC2	HCFC2	host cell factor C2	1.873712029	3.681507873	3.953658501	0.054280139	0.412166241	Up testes
gene20754_LOC110070415	LOC110070415	zinc finger protein 260-like	1.88108754	3.050944828	4.945945312	0.032401003	0.368958829	Up testes
gene18347_LOC110089815	LOC110089815	major facilitator superfamily domain-containing protein 1-like	1.883014249	1.90796978	5.07034295	0.030424614	0.366962427	Up testes
gene20453_MAPK1IP1L	MAPK1IP1L	mitogen-activated protein kinase 1 interacting protein 1 like	1.88356585	4.602954597	5.90916395	0.020079077	0.350815667	Up testes
gene7320_TMEM47	TMEM47	transmembrane protein 47	1.884691632	5.104055987	5.907765258	0.020092754	0.350815667	Up testes
gene15183_RPIA	RPIA	ribose 5-phosphate isomerase A	1.887807057	3.389047469	4.678720392	0.037137596	0.380290578	Up testes
gene15443_FNDC3A	FNDC3A	fibronectin type III domain containing 3A	1.894472628	6.043629452	7.092533667	0.011432364	0.325233289	Up testes
gene17203_EMSY	EMSY	EMSY	1.895747448	4.251779477	4.89100628	0.033318078	0.37183655	Up testes
gene18349_CRAMP1	CRAMP1	cramped chromatin regulator homolog 1	1.901209567	3.400740037	5.537308126	0.024096869	0.355553012	Up testes
gene13789_GRINA	GRINA	glutamate ionotropic receptor NMDA type subunit associated protein 1	1.901853641	4.312750315	4.072898733	0.050944445	0.407744153	Up testes
gene17183_IPO5	IPO5	importin 5	1.902322885	4.354330001	7.163464279	0.011061334	0.322584614	Up testes
gene9937_KLF11	KLF11	Kruppel like factor 11	1.908908975	4.495390761	6.937829581	0.012288868	0.32549505	Up testes
gene8284_LNPEP	LNPEP	leucyl and cystinyl aminopeptidase	1.909389189	3.87240036	5.874097291	0.020425033	0.350815667	Up testes
gene17549_TMEM126A	TMEM126A	transmembrane protein 126A	1.912491635	4.367140755	13.63542324	0.000719278	0.254813112	Up testes
gene12558_MLYCD	MLYCD	malonyl-CoA decarboxylase	1.913000602	4.189253118	4.865827722	0.033747811	0.372551466	Up testes
gene12040_NF2	NF2	neurofibromin 2	1.913410365	3.578305755	5.766593591	0.021526474	0.351108603	Up testes
gene13881_TMLHE	TMLHE	trimethyllysine hydroxylase	1.915484735	4.126795773	4.236262459	0.04673593	0.396257232	Up testes
gene18680_LOC110090163	LOC110090163	C-type lectin domain family 2 member A-like	1.919649878	2.634746367	4.371598334	0.04353859	0.390641301	Up testes
gene8117_LOC110078495	LOC110078495	tyrosine-protein phosphatase non-receptor type substrate 1-like	1.920793578	5.731722735	7.335875429	0.010212359	0.31820238	Up testes
gene18053_DOCK5	DOCK5	dedicator of cytokinesis 5	1.921245068	3.605777535	5.067016398	0.030475721	0.367322695	Up testes
gene2474_LOC110072299	LOC110072299	rho GTPase-activating protein 7-like	1.921503715	3.773440132	7.660376008	0.008798371	0.315454804	Up testes
gene12883_MAPKAPK5	MAPKAPK5	mitogen-activated protein kinase-activated protein kinase 5	1.922113259	4.918822318	8.525874926	0.005958111	0.307007382	Up testes
gene5452_NAPA	NAPA	NSF attachment protein alpha	1.930617891	4.793079586	5.047737817	0.030773753	0.368671445	Up testes
gene20863_RAB6A	RAB6A	RAB6A	1.931765459	4.484767735	10.20173819	0.002882524	0.28644708	Up testes
gene1984_HTATIP2	HTATIP2	HIV-1 Tat interactive protein 2	1.936652492	2.316808119	4.642008464	0.037845456	0.380728214	Up testes
gene6501_SRC	SRC	SRC proto-oncogene	1.93783328	3.476272857	6.608008546	0.014354489	0.330153256	Up testes
gene4510_ALDH1A2	ALDH1A2	aldehyde dehydrogenase 1 family member A2	1.940713169	7.665927585	6.220533951	0.017271013	0.341481972	Up testes
gene13488_ACY1	ACY1	aminoacylase 1	1.940950572	4.544966024	5.606692262	0.023285582	0.354219372	Up testes
gene17826_EIF4H	EIF4H	eukaryotic translation initiation factor 4H	1.941761844	4.953184734	5.219009927	0.028233212	0.361405025	Up testes
gene11419_TMEM159	TMEM159	transmembrane protein 159	1.942735336	3.383679594	5.942044663	0.019760443	0.350815667	Up testes
gene5011_SLC35E3	SLC35E3	solute carrier family 35 member E3	1.942789139	3.488581509	6.029283131	0.01894126	0.349452055	Up testes
gene18319_LOC110089778	LOC110089778	E3 ubiquitin-protein ligase RNF5-like	1.94429617	2.946668072	4.414081561	0.042585105	0.388861607	Up testes
gene20570_LOC110070212	LOC110070212	zinc finger protein 436-like	1.944562966	5.792574935	6.088083132	0.01840988	0.346048767	Up testes
gene8733_AES	AES	amino-terminal enhancer of split	1.947184043	6.081859816	4.595521443	0.038763073	0.382293807	Up testes
gene17310_YPEL1	YPEL1	yippee like 1	1.949214215	3.983692093	7.506441158	0.009440981	0.317253546	Up testes
gene13006_HIBCH	HIBCH	3-hydroxyisobutyryl-CoA hydrolase	1.949826042	3.041255776	6.49135289	0.015172229	0.335159983	Up testes
gene13184_CLIC4	CLIC4	chloride intracellular channel 4	1.950061388	3.412264858	6.697408243	0.013759988	0.328293125	Up testes
gene3552_APIP	APIP	APAF1 interacting protein	1.953388031	4.114715693	5.3101029	0.026975758	0.358647562	Up testes
gene157_PHACTR2	PHACTR2	phosphatase and actin regulator 2	1.955512638	3.546080762	4.369293785	0.043590979	0.390641301	Up testes
gene1934_GTSF1	GTSF1	gametocyte specific factor 1	1.955962873	5.241857496	6.755852795	0.01338571	0.328293125	Up testes
gene5018_DYRK2	DYRK2	dual specificity tyrosine phosphorylation regulated kinase 2	1.959553324	3.87200101	12.74717883	0.001018263	0.28644708	Up testes
gene9135_ZNF518A	ZNF518A	zinc finger protein 518A	1.961092356	4.308837176	7.606546952	0.009017579	0.315454804	Up testes
gene14917_CDC42EP4	CDC42EP4	CDC42 effector protein 4	1.965495107	3.133837367	7.683261799	0.008706912	0.315454804	Up testes
gene19323_SNF8	SNF8	SNF8	1.966040794	3.523451153	6.849285392	0.012809954	0.328293125	Up testes
gene10093_LOC110080753	LOC110080753	serine/threonine-protein phosphatase 2A 56 kDa regulatory subunit delta isoform	1.966232852	4.480553633	10.67204803	0.002365714	0.28644708	Up testes
gene10444_CDK16	CDK16	cyclin dependent kinase 16	1.966794372	5.194876598	6.44355289	0.01552169	0.335159983	Up testes
gene19126_LOC110090661	LOC110090661	uncharacterized LOC110090661	1.969786962	4.205242624	6.877733261	0.012639991	0.327751933	Up testes
gene12802_FSCN1	FSCN1	fascin actin-bundling protein 1	1.970134451	7.685583865	20.08579179	7.02E-05	0.212236319	Up testes
gene13536_VKORC1L1	VKORC1L1	vitamin K epoxide reductase complex subunit 1 like 1	1.970857692	3.273058692	5.298386839	0.027134019	0.359616562	Up testes
gene4711_PTDSS1	PTDSS1	phosphatidylserine synthase 1	1.972213065	3.909216115	7.615558293	0.008980477	0.315454804	Up testes
gene5085_PLPBP	PLPBP	pyridoxal phosphate binding protein	1.972428298	2.742715653	7.083502065	0.01148056	0.325233289	Up testes
gene91_TPBG	TPBG	trophoblast glycoprotein	1.976098521	1.727385121	3.843876916	0.057565781	0.416418966	Up testes
gene5164_UBXN7	UBXN7	UBX domain protein 7	1.976598077	2.817037309	4.651472595	0.037661572	0.380728214	Up testes
gene1042_RBBP5	RBBP5	RB binding protein 5	1.977445212	3.683179597	4.024188283	0.052278936	0.409260153	Up testes
gene1927_TNS2	TNS2	tensin 2	1.977926272	2.91823772	4.042234427	0.051780088	0.4090718	Up testes
gene2561_CREB1	CREB1	cAMP responsive element binding protein 1	1.978251774	3.212189588	5.742515301	0.021781888	0.351108603	Up testes
gene16685_CSF1	CSF1	colony stimulating factor 1	1.978695897	2.27527565	3.961607319	0.054050422	0.412166241	Up testes
gene3646_SLC10A7	SLC10A7	solute carrier family 10 member 7	1.982208819	3.324147338	5.161266722	0.02906325	0.36411074	Up testes
gene15918_ABAT	ABAT	4-aminobutyrate aminotransferase	1.983563266	2.915318733	4.492365807	0.040887584	0.386866335	Up testes
gene16533_LRP10	LRP10	LDL receptor related protein 10	1.984643803	2.769013615	5.156180937	0.02913762	0.364399329	Up testes
gene5511_ARHGAP35	ARHGAP35	Rho GTPase activating protein 35	1.987008438	4.613446034	7.658754317	0.008804891	0.315454804	Up testes
gene17724_GLIS2	GLIS2	GLIS family zinc finger 2	1.989093794	4.336827159	3.852115297	0.057311721	0.415416994	Up testes
gene354_CDK2	CDK2	cyclin dependent kinase 2	1.989530019	3.232754645	5.315176793	0.026907532	0.358647562	Up testes
gene13487_SEMA3G	SEMA3G	semaphorin 3G	1.989617212	3.084079614	4.201151803	0.047607041	0.398277486	Up testes
gene7404_FUT11	FUT11	fucosyltransferase 11	1.99144989	3.232787129	4.45146734	0.041764973	0.387601928	Up testes
gene5317_GPM6B	GPM6B	glycoprotein M6B	1.997044398	6.279701762	9.830434613	0.003375347	0.28644708	Up testes
gene12638_MICU2	MICU2	mitochondrial calcium uptake 2	1.998682334	4.337003109	11.31790205	0.001810891	0.28644708	Up testes
gene10606_ST3GAL2	ST3GAL2	ST3 beta-galactoside alpha-2	2.004489757	3.71371732	4.784981026	0.035169098	0.375626427	Up testes
gene21485_TAP1	TAP1	transporter 1	2.005830962	4.566520688	6.249156391	0.017035049	0.339836458	Up testes
gene14249_AFF1	AFF1	AF4/FMR2 family member 1	2.006001861	5.275527833	6.047060462	0.018778877	0.348497274	Up testes
gene12645_UBP1	UBP1	upstream binding protein 1 (LBP-1a)	2.00727264	5.73364521	12.79766622	0.00099814	0.28644708	Up testes
gene9030_TSC1	TSC1	tuberous sclerosis 1	2.009009293	4.592458939	5.133207521	0.029476152	0.364886808	Up testes
gene16552_EFS	EFS	embryonal Fyn-associated substrate	2.011055219	3.70320085	5.007813719	0.031401103	0.368958829	Up testes
gene13039_SOX6	SOX6	SRY-box 6	2.012277914	2.761174033	6.53701596	0.014846306	0.332533798	Up testes
gene14953_NDST1	NDST1	N-deacetylase and N-sulfotransferase 1	2.017020686	3.093104931	6.185084906	0.017568162	0.342512042	Up testes
gene9753_BACH1	BACH1	BTB domain and CNC homolog 1	2.028693011	5.033596077	8.347039558	0.006452182	0.307007382	Up testes
gene14954_SYNPO	SYNPO	synaptopodin	2.028875875	3.02885372	4.626286101	0.038153113	0.38100245	Up testes
gene19339_C2CD2	C2CD2	C2 calcium dependent domain containing 2	2.030448949	4.41430875	13.6032866	0.000728287	0.254813112	Up testes
gene16853_GPC3	GPC3	glypican 3	2.031093804	2.403786738	4.822494857	0.034501634	0.374374511	Up testes
gene1088_CRY2	CRY2	cryptochrome circadian clock 2	2.031578517	3.686398852	5.731736002	0.021897293	0.351207377	Up testes
gene19216_LOC110090754	LOC110090754	WASH complex subunit 5	2.032973535	4.364179042	7.249202981	0.010630039	0.32070983	Up testes
gene15750_KIF3C	KIF3C	kinesin family member 3C	2.034925322	3.312647482	7.907615714	0.007862442	0.310958113	Up testes
gene6351_TMEM132C	TMEM132C	transmembrane protein 132C	2.036099273	3.402790876	4.140519454	0.049153776	0.402730323	Up testes
gene5498_LOC110075649	LOC110075649	serine/threonine-protein phosphatase 5	2.039771942	4.388844824	6.453186989	0.015450563	0.335159983	Up testes
gene19538_SDC3	SDC3	syndecan 3	2.045834461	4.728959408	11.35897886	0.001780645	0.28644708	Up testes
gene17249_LOC110088598	LOC110088598	probable palmitoyltransferase ZDHHC1	2.046961653	4.150796878	12.85019602	0.000977651	0.28644708	Up testes
gene815_NECTIN1	NECTIN1	nectin cell adhesion molecule 1	2.047853378	2.382218029	3.883559097	0.056353392	0.41466058	Up testes
gene7585_LDLR	LDLR	low density lipoprotein receptor	2.048347665	3.376073694	4.246888013	0.046475775	0.396257232	Up testes
gene10105_MFAP3	MFAP3	microfibrillar associated protein 3	2.050734097	2.754917968	5.779149628	0.021394572	0.351108603	Up testes
gene18299_GMFB	GMFB	glia maturation factor beta	2.050806561	4.739652021	12.28622062	0.001223235	0.28644708	Up testes
gene3472_PXDN	PXDN	peroxidasin	2.05289001	6.492869145	5.248378444	0.027820978	0.360296904	Up testes
gene4862_LYPD6	LYPD6	LY6/PLAUR domain containing 6	2.056880706	3.248356855	4.176724855	0.048223629	0.400036393	Up testes
gene10290_LOC110080964	LOC110080964	adenylosuccinate synthetase isozyme 2-like	2.057601198	3.755154314	7.225309313	0.010748385	0.320953083	Up testes
gene14851_RNF24	RNF24	ring finger protein 24	2.058453089	3.607215252	4.509439681	0.040527301	0.386630003	Up testes
gene19641_LOC110091210	LOC110091210	transcription factor GATA-4-like	2.060613258	4.580861474	5.086295832	0.030180818	0.366077965	Up testes
gene1050_CDK18	CDK18	cyclin dependent kinase 18	2.066459983	3.678755891	4.416420115	0.042533289	0.388818026	Up testes
gene4015_ARHGAP31	ARHGAP31	Rho GTPase activating protein 31	2.069451113	3.933242809	6.69814043	0.01375523	0.328293125	Up testes
gene17041_LOC110088371	LOC110088371	zinc finger protein 232-like	2.069677512	3.449171659	3.849607661	0.057388921	0.415661132	Up testes
gene2671_MAP1S	MAP1S	microtubule associated protein 1S	2.075725522	4.506877165	7.915551974	0.007834227	0.310958113	Up testes
gene18526_BTBD3	BTBD3	BTB domain containing 3	2.077605797	2.957763003	7.471509401	0.009593708	0.317253546	Up testes
gene3147_WWTR1	WWTR1	WW domain containing transcription regulator 1	2.082429248	4.130192262	5.131063663	0.029507962	0.364886808	Up testes
gene5860_POLDIP3	POLDIP3	DNA polymerase delta interacting protein 3	2.082482288	3.808734715	5.769918479	0.02149146	0.351108603	Up testes
gene4304_AMOT	AMOT	angiomotin	2.083227604	4.710164421	10.22733979	0.002851498	0.28644708	Up testes
gene16665_SMIM3	SMIM3	small integral membrane protein 3	2.090815808	3.64464557	5.091813869	0.030096987	0.366077965	Up testes
gene6715_DLC1	DLC1	DLC1 Rho GTPase activating protein	2.095478541	4.713255782	10.28343586	0.002784752	0.28644708	Up testes
gene5538_AKT2	AKT2	AKT serine/threonine kinase 2	2.099087031	4.166356214	8.220426824	0.006828408	0.307007382	Up testes
gene15241_LOC110086385	LOC110086385	pyrin domain-containing protein 1-like	2.10398744	4.586390436	3.986199871	0.053346486	0.412095055	Up testes
gene21738_LOC110071465	LOC110071465	72 kDa type IV collagenase-like	2.104242579	4.318223639	3.797756873	0.059011309	0.418617382	Up testes
gene17515_EEFSEC	EEFSEC	eukaryotic elongation factor	2.107769435	2.468910516	3.923206302	0.055170238	0.412166241	Up testes
gene1603_IGSF3	IGSF3	immunoglobulin superfamily member 3	2.112239557	3.377760231	6.307834641	0.016562118	0.338309731	Up testes
gene10826_CD302	CD302	CD302 molecule	2.113916075	1.941052952	3.859183995	0.057094722	0.415416994	Up testes
gene6407_FAM60A	FAM60A	family with sequence similarity 60 member A	2.119019074	3.046104005	5.083185303	0.030228187	0.366077965	Up testes
gene2237_CDO1	CDO1	cysteine dioxygenase type 1	2.120125629	6.386467898	8.816219252	0.005240163	0.297160168	Up testes
gene6406_DENND5B	DENND5B	DENN domain containing 5B	2.120415275	5.373746373	6.494266434	0.015151205	0.335159983	Up testes
gene6699_GABPA	GABPA	GA binding protein transcription factor alpha subunit	2.121505099	4.593097547	6.008496731	0.019133058	0.350815667	Up testes
gene13405_CD276	CD276	CD276 molecule	2.121851842	2.821512183	5.624330225	0.023084104	0.353882893	Up testes
gene15203_ALDH6A1	ALDH6A1	aldehyde dehydrogenase 6 family member A1	2.121956764	4.320911161	7.673248039	0.008746804	0.315454804	Up testes
gene6464_SMS	SMS	spermine synthase	2.125807267	4.779705041	7.3163898	0.0103047	0.31889333	Up testes
gene628_IFRD2	IFRD2	interferon related developmental regulator 2	2.126890112	3.969855252	6.282151541	0.016767349	0.338353549	Up testes
gene4369_SP1	SP1	Sp1 transcription factor	2.131595609	2.836054527	5.3576927	0.026343156	0.357433591	Up testes
gene19021_ARHGEF17	ARHGEF17	Rho guanine nucleotide exchange factor 17	2.133498244	3.688240242	8.643573844	0.005655137	0.304354875	Up testes
gene12236_PAPSS2	PAPSS2	3'-phosphoadenosine 5'-phosphosulfate synthase 2	2.136276553	2.817833851	6.021572427	0.019012164	0.349452055	Up testes
gene17433_SERGEF	SERGEF	secretion regulating guanine nucleotide exchange factor	2.136965483	3.062334958	12.46928497	0.00113702	0.28644708	Up testes
gene8343_ZBTB26	ZBTB26	zinc finger and BTB domain containing 26	2.137034775	3.27523835	6.504358201	0.015078624	0.335159983	Up testes
gene17626_LOC110089021	LOC110089021	caspase-10-like	2.137622045	3.527788297	9.729847136	0.003523809	0.28644708	Up testes
gene5748_NCF4	NCF4	neutrophil cytosolic factor 4	2.138281088	2.531707106	4.032117716	0.052059093	0.409260153	Up testes
gene9983_PFKFB4	PFKFB4	6-phosphofructo-2-kinase/fructose-2	2.139575004	3.261252792	5.874873613	0.020417305	0.350815667	Up testes
gene11781_SLC35B4	SLC35B4	solute carrier family 35 member B4	2.141805707	2.601683276	5.526586076	0.024224952	0.355553012	Up testes
gene5438_LOC110075581	LOC110075581	CD99 antigen-like	2.143128592	7.084812893	13.72731575	0.000694165	0.254813112	Up testes
gene15936_TSPAN3	TSPAN3	tetraspanin 3	2.146751819	6.452238005	6.712072891	0.013665028	0.328293125	Up testes
gene10786_ENSA	ENSA	endosulfine alpha	2.148532943	6.240887978	11.958911	0.001395176	0.28644708	Up testes
gene6436_DCP1B	DCP1B	decapping mRNA 1B	2.154268089	2.867451245	3.837736634	0.05775595	0.416922752	Up testes
gene15536_BCL2L1	BCL2L1	BCL2 like 1	2.154474064	3.252095606	5.837551175	0.020792465	0.351108603	Up testes
gene1442_UBTD2	UBTD2	ubiquitin domain containing 2	2.156301425	4.637710029	9.666305176	0.003621173	0.28644708	Up testes
gene19994_LOC110091599	LOC110091599	endothelin-converting enzyme 2-like	2.161612326	3.777679592	5.385560454	0.025980215	0.357433591	Up testes
gene10479_ABT1	ABT1	activator of basal transcription 1	2.165284831	3.663403904	9.085067596	0.004657444	0.28644708	Up testes
gene6226_LNX2	LNX2	ligand of numb-protein X 2	2.166861951	3.739558319	10.89342646	0.002157499	0.28644708	Up testes
gene18512_CHST3	CHST3	carbohydrate sulfotransferase 3	2.169226347	3.055799302	7.484415903	0.009536972	0.317253546	Up testes
gene21482_LOC110071188	LOC110071188	zinc finger protein 665-like	2.172966838	2.852221903	3.818958221	0.058341865	0.417320467	Up testes
gene14719_OXSR1	OXSR1	oxidative stress responsive 1	2.174457866	5.206492395	8.24521802	0.006752933	0.307007382	Up testes
gene3622_ZDHHC21	ZDHHC21	zinc finger DHHC-type containing 21	2.174766172	1.40240094	4.118534136	0.049728238	0.404820295	Up testes
gene1151_CCNY	CCNY	cyclin Y	2.174995621	3.170326898	8.49312349	0.006045473	0.307007382	Up testes
gene7687_ARRB1	ARRB1	arrestin beta 1	2.180044931	3.332304602	6.777556274	0.013249526	0.328293125	Up testes
gene12156_MYL9	MYL9	myosin light chain 9	2.180750986	7.999417713	5.908980429	0.020080871	0.350815667	Up testes
gene8825_SPTLC2	SPTLC2	serine palmitoyltransferase long chain base subunit 2	2.181437834	3.130477656	5.305841404	0.027033206	0.358647562	Up testes
gene7872_RTN4RL2	RTN4RL2	reticulon 4 receptor like 2	2.182168727	3.228104659	6.589161365	0.014483321	0.331353865	Up testes
gene21029_GLB1	GLB1	galactosidase beta 1	2.191734993	2.533616037	5.349979472	0.026444582	0.357433591	Up testes
gene4102_SEPT10	40422	septin 10	2.192959043	4.407196664	15.13283853	0.000406888	0.250270117	Up testes
gene10060_EPAS1	EPAS1	endothelial PAS domain protein 1	2.193783713	7.861292589	18.94784312	0.000103479	0.21339988	Up testes
gene9964_DUSP7	DUSP7	dual specificity phosphatase 7	2.195635426	3.881752954	6.772492947	0.013281163	0.328293125	Up testes
gene594_PRKD3	PRKD3	protein kinase D3	2.196050514	3.441889622	5.177142456	0.028832426	0.36411074	Up testes
gene13859_NPHP3	NPHP3	nephrocystin 3	2.19873679	2.891296491	3.904420915	0.05572737	0.413237969	Up testes
gene6591_STXBP6	STXBP6	syntaxin binding protein 6	2.198960803	3.166761813	6.684697168	0.013842873	0.32931371	Up testes
gene21025_PEBP1	PEBP1	phosphatidylethanolamine binding protein 1	2.200060385	5.531050567	6.714140909	0.013651693	0.328293125	Up testes
gene12356_SLC1A1	SLC1A1	solute carrier family 1 member 1	2.20019172	4.16644766	4.158089801	0.048699933	0.401423995	Up testes
gene12155_TGIF2	TGIF2	TGFB induced factor homeobox 2	2.200898419	5.759449153	5.908380752	0.020086734	0.350815667	Up testes
gene12361_JAK2	JAK2	Janus kinase 2	2.201437355	4.295857637	5.319087373	0.026855076	0.358647562	Up testes
gene593_QPCT	QPCT	glutaminyl-peptide cyclotransferase	2.204305699	3.091763822	5.29049652	0.02724117	0.359616562	Up testes
gene21100_PANX1	PANX1	pannexin 1	2.212673874	4.954266668	8.398349514	0.00630609	0.307007382	Up testes
gene20599_YOD1	YOD1	YOD1 deubiquitinase	2.213736997	2.483954715	4.753064106	0.035748099	0.376781916	Up testes
gene13191_LDLRAP1	LDLRAP1	low density lipoprotein receptor adaptor protein 1	2.214964854	2.086284418	3.838386089	0.057735803	0.416922752	Up testes
gene20340_LOC110069968	LOC110069968	zinc finger protein 135-like	2.217091775	1.933384095	4.386030728	0.043212068	0.389877895	Up testes
gene20783_LOC110070442	LOC110070442	oocyte zinc finger protein XlCOF6-like	2.218367076	3.251291324	7.361239232	0.01009349	0.317253546	Up testes
gene478_ESYT1	ESYT1	extended synaptotagmin 1	2.21918528	4.070697134	4.529599762	0.04010637	0.385339411	Up testes
gene11200_GGT5	GGT5	gamma-glutamyltransferase 5	2.219343106	3.718523139	3.945262522	0.054523952	0.412166241	Up testes
gene19188_LOC110090735	LOC110090735	clathrin heavy chain 1-like	2.222532862	5.312073859	5.110865237	0.029809497	0.364886808	Up testes
gene13976_PRKCB	PRKCB	protein kinase C beta	2.223066907	2.082515625	4.431079783	0.042210044	0.38799116	Up testes
gene3449_CSRP1	CSRP1	cysteine and glycine rich protein 1	2.224194086	3.586546788	5.756801567	0.02162995	0.351108603	Up testes
gene7589_RAB3D	RAB3D	RAB3D	2.225812824	1.950356197	3.741045332	0.060844262	0.422126899	Up testes
gene10131_TBC1D22A	TBC1D22A	TBC1 domain family member 22A	2.226682075	4.094614699	11.96766026	0.00139026	0.28644708	Up testes
gene10155_ARL5A	ARL5A	ADP ribosylation factor like GTPase 5A	2.230425482	2.553587032	5.520490889	0.024298093	0.355553012	Up testes
gene4615_TMEM151B	TMEM151B	transmembrane protein 151B	2.231339233	3.000053392	6.730533469	0.01354649	0.328293125	Up testes
gene16752_LOC110088025	LOC110088025	zinc finger protein 483-like	2.231899268	3.118119038	5.394188719	0.025868948	0.357433591	Up testes
gene10624_GSKIP	GSKIP	GSK3B interacting protein	2.232406592	2.223420249	5.247193699	0.02783748	0.360296904	Up testes
gene14385_RAB11A	RAB11A	RAB11A	2.232812707	4.727521475	3.744566319	0.06072864	0.422014184	Up testes
gene14436_LOC110085523	LOC110085523	solute carrier family 2	2.234290937	4.33146429	6.339280064	0.016314526	0.338309731	Up testes
gene8570_ABCD4	ABCD4	ATP binding cassette subfamily D member 4	2.234641561	3.368622337	7.449814033	0.009689898	0.317253546	Up testes
gene14727_CD47	CD47	CD47 molecule	2.236700446	3.055085515	4.504635852	0.040628315	0.38674042	Up testes
gene14439_NECAP1	NECAP1	NECAP endocytosis associated 1	2.23828113	3.453773557	3.76915497	0.059927966	0.420729316	Up testes
gene16925_TNFRSF14	TNFRSF14	TNF receptor superfamily member 14	2.241245395	3.27493568	6.299303446	0.016629987	0.338309731	Up testes
gene16634_ZDHHC8	ZDHHC8	zinc finger DHHC-type containing 8	2.243203054	3.56923862	8.240458971	0.006767352	0.307007382	Up testes
gene12137_MYLK	MYLK	myosin light chain kinase	2.245536828	4.26630424	6.527138269	0.014916163	0.332533798	Up testes
gene12358_CDC37L1	CDC37L1	cell division cycle 37 like 1	2.246028901	1.08059471	4.212820178	0.047315576	0.397267089	Up testes
gene8191_UBL4A	UBL4A	ubiquitin like 4A	2.259602321	1.403844705	3.947663242	0.054454113	0.412166241	Up testes
gene7935_CD6	CD6	CD6 molecule	2.259963605	0.960292164	5.729793369	0.021918162	0.351207377	Up testes
gene14723_CSRNP1	CSRNP1	cysteine and serine rich nuclear protein 1	2.262397459	5.33009565	11.60487179	0.001610472	0.28644708	Up testes
gene7779_ZFAND2B	ZFAND2B	zinc finger AN1-type containing 2B	2.263906896	3.664369747	7.760234329	0.008406713	0.315454804	Up testes
gene5066_PLPP5	PLPP5	phospholipid phosphatase 5	2.264488994	2.880737361	4.47377482	0.041283881	0.387416589	Up testes
gene17506_BRINP1	BRINP1	BMP/retinoic acid inducible neural specific 1	2.265428395	2.12383353	4.895520574	0.033241665	0.37183655	Up testes
gene16265_RTBDN	RTBDN	retbindin	2.266927418	4.800203898	5.024404315	0.031138728	0.368958829	Up testes
gene11028_CDIPT	CDIPT	CDP-diacylglycerol--inositol 3-phosphatidyltransferase	2.269389845	3.374834567	8.287961479	0.006624892	0.307007382	Up testes
gene6805_PPP1R3G	PPP1R3G	protein phosphatase 1 regulatory subunit 3G	2.27090515	4.651083638	7.24444901	0.010653473	0.32070983	Up testes
gene957_KCTD20	KCTD20	potassium channel tetramerization domain containing 20	2.273204843	2.948477533	9.294479774	0.004251611	0.28644708	Up testes
gene12738_CSGALNACT2	CSGALNACT2	chondroitin sulfate N-acetylgalactosaminyltransferase 2	2.274301511	3.96858953	7.15202381	0.011120292	0.322584614	Up testes
gene16351_TMEM135	TMEM135	transmembrane protein 135	2.274658074	2.060308723	3.756711615	0.060331682	0.421397689	Up testes
gene5091_UNC5D	UNC5D	unc-5 netrin receptor D	2.280158914	0.617780238	3.930183087	0.054964895	0.412166241	Up testes
gene6304_CD81	CD81	CD81 molecule	2.283753418	5.762103608	11.58995375	0.001620287	0.28644708	Up testes
gene8974_FOXN2	FOXN2	forkhead box N2	2.283892612	3.445419179	6.529075033	0.014902438	0.332533798	Up testes
gene13906_MARS2	MARS2	methionyl-tRNA synthetase 2	2.285190631	2.252782071	5.178151834	0.028817818	0.36411074	Up testes
gene4506_ADAM10	ADAM10	ADAM metallopeptidase domain 10	2.286308945	5.594265496	4.996326178	0.031584187	0.368958829	Up testes
gene10287_LOC110081049	LOC110081049	dapper 1-like	2.287908077	2.504238281	4.206605322	0.047470572	0.397796034	Up testes
gene1545_TMEM181	TMEM181	transmembrane protein 181	2.28880534	2.734557959	4.793919743	0.035008785	0.374883136	Up testes
gene8553_SKIL	SKIL	SKI like proto-oncogene	2.289517283	3.333940482	7.043530913	0.011696498	0.325233289	Up testes
gene8187_GDI1	GDI1	GDP dissociation inhibitor 1	2.291746965	4.770653284	5.046080064	0.030799529	0.368671445	Up testes
gene12751_MAT1A	MAT1A	methionine adenosyltransferase 1A	2.298408572	3.169521148	3.832052123	0.057932624	0.417133451	Up testes
gene9593_HS6ST2	HS6ST2	heparan sulfate 6-O-sulfotransferase 2	2.298793068	4.250469914	10.67681783	0.002361008	0.28644708	Up testes
gene8658_IRF3	IRF3	interferon regulatory factor 3	2.299190226	3.486477104	4.042722534	0.051766669	0.4090718	Up testes
gene19396_LOC110090945	LOC110090945	teneurin-4	2.299318961	3.15315012	5.752850221	0.021671858	0.351108603	Up testes
gene1052_ELK4	ELK4	ELK4	2.3027315	1.886288456	5.938396794	0.019795522	0.350815667	Up testes
gene5204_RGS10	RGS10	regulator of G-protein signaling 10	2.305917861	2.990355153	6.564558748	0.014653374	0.331929253	Up testes
gene4390_CSRNP2	CSRNP2	cysteine and serine rich nuclear protein 2	2.307673111	3.038000596	6.724658232	0.013584095	0.328293125	Up testes
gene14930_B3GNT5	B3GNT5	UDP-GlcNAc:betaGal beta-1	2.308961029	3.929268309	5.431113582	0.025398592	0.356617628	Up testes
gene7896_LOC110078335	LOC110078335	macrophage-expressed gene 1 protein-like	2.31177771	4.242127739	3.832505424	0.057918514	0.417133451	Up testes
gene21981_LOC110071725	LOC110071725	up-regulator of cell proliferation-like	2.318884847	3.573366997	6.614238216	0.014312178	0.330153256	Up testes
gene20556_ACER3	ACER3	alkaline ceramidase 3	2.321906357	2.73195078	5.106768041	0.029871071	0.365381929	Up testes
gene13939_NAA40	NAA40	N(alpha)-acetyltransferase 40	2.322102841	3.125806277	6.30422935	0.016590763	0.338309731	Up testes
gene9602_LYPLA1	LYPLA1	lysophospholipase I	2.324162001	2.865897516	3.833670854	0.057882253	0.417133451	Up testes
gene4167_IRF7	IRF7	interferon regulatory factor 7	2.324739568	2.58349093	3.814161393	0.058492587	0.41794359	Up testes
gene10975_PODNL1	PODNL1	podocan like 1	2.326002634	1.885505581	5.467613162	0.02494277	0.356617628	Up testes
gene18773_FAM199X	FAM199X	family with sequence similarity 199	2.327885038	1.519248273	3.851923021	0.057317636	0.415416994	Up testes
gene16919_PEX10	PEX10	peroxisomal biogenesis factor 10	2.329336548	2.779771591	3.92925446	0.054992178	0.412166241	Up testes
gene5172_PAK2	PAK2	p21 (RAC1) activated kinase 2	2.335022039	4.980970237	9.417917231	0.004030226	0.28644708	Up testes
gene1600_PTGFRN	PTGFRN	prostaglandin F2 receptor inhibitor	2.335110493	3.52292145	4.686846767	0.036982874	0.379843105	Up testes
gene15411_LOC110086610	LOC110086610	transcription factor COE3-like	2.336808896	3.827178979	8.366864996	0.006395309	0.307007382	Up testes
gene14061_LOC110085112	LOC110085112	uncharacterized LOC110085112	2.339542843	3.821036881	8.396147252	0.006312287	0.307007382	Up testes
gene11358_GPD1L	GPD1L	glycerol-3-phosphate dehydrogenase 1-like	2.340074555	3.997065837	6.379268392	0.016005426	0.338309731	Up testes
gene903_DDX6	DDX6	DEAD-box helicase 6	2.340393767	5.267255185	7.562407983	0.009201699	0.317037026	Up testes
gene4359_CALCOCO1	CALCOCO1	calcium binding and coiled-coil domain 1	2.342372229	3.080642015	3.883055456	0.056368601	0.41466058	Up testes
gene8392_FAM102A	FAM102A	family with sequence similarity 102 member A	2.346452213	4.028286287	6.203381237	0.01741411	0.342043679	Up testes
gene11819_NACC1	NACC1	nucleus accumbens associated 1	2.347803504	4.471106516	9.68938671	0.003585477	0.28644708	Up testes
gene9839_UBE2R2	UBE2R2	ubiquitin conjugating enzyme E2 R2	2.350922612	4.673492151	9.206377322	0.004417548	0.28644708	Up testes
gene1298_LOC110084556	LOC110084556	acyl-CoA synthetase short-chain family member 3	2.357634844	1.322117123	4.391683021	0.043084923	0.389426957	Up testes
gene12310_LOC110083189	LOC110083189	protein NipSnap homolog 3B-like	2.359352464	2.887553609	3.889977995	0.056159948	0.41466058	Up testes
gene4523_PYGO1	PYGO1	pygopus family PHD finger 1	2.370290934	4.713929782	7.453905822	0.009671678	0.317253546	Up testes
gene9679_REEP1	REEP1	receptor accessory protein 1	2.372405534	2.568388967	4.02393351	0.052286016	0.409260153	Up testes
gene11379_LOC110082166	LOC110082166	nucleotide-binding oligomerization domain-containing protein 1-like	2.372979671	2.944222808	5.835542059	0.020812871	0.351108603	Up testes
gene8004_DNER	DNER	delta/notch like EGF repeat containing	2.373736513	4.578254879	7.764506002	0.008390382	0.315454804	Up testes
gene15000_ASAP3	ASAP3	ArfGAP with SH3 domain	2.374348373	2.791513701	4.358388405	0.043839832	0.390641301	Up testes
gene19155_LOC110090688	LOC110090688	interferon-inducible GTPase 5-like	2.379855418	4.189446471	6.072952317	0.018545061	0.346967514	Up testes
gene16122_RBPMS	RBPMS	RNA binding protein with multiple splicing	2.383084025	2.910889561	6.308190666	0.016559292	0.338309731	Up testes
gene20562_DPF2	DPF2	double PHD fingers 2	2.390870217	2.881512153	4.404043466	0.042808311	0.38895036	Up testes
gene580_EFCAB2	EFCAB2	EF-hand calcium binding domain 2	2.395987437	1.819590563	5.867217132	0.020493665	0.35094894	Up testes
gene386_CUNH17orf75	CUNH17orf75	chromosome unknown C17orf75 homolog	2.396827336	2.884970794	5.451108313	0.025147779	0.356617628	Up testes
gene2463_KCNIP1	KCNIP1	potassium voltage-gated channel interacting protein 1	2.397269423	1.675457689	4.365544521	0.043676359	0.390641301	Up testes
gene3321_PERM1	PERM1	PPARGC1 and ESRR induced regulator	2.398506129	2.522501076	3.794469015	0.059115886	0.418617382	Up testes
gene11919_STK40	STK40	serine/threonine kinase 40	2.398990658	3.046830612	6.173360911	0.017667649	0.342512042	Up testes
gene2129_DPP6	DPP6	dipeptidyl peptidase like 6	2.399425442	3.023332231	6.153965023	0.017833577	0.343867945	Up testes
gene17935_UHMK1	UHMK1	U2AF homology motif kinase 1	2.399944038	2.662132136	4.292737565	0.04537133	0.3942614	Up testes
gene3915_GHR	GHR	growth hormone receptor	2.407029525	3.359628817	4.463254342	0.041510008	0.387416589	Up testes
gene18047_LOC110089469	LOC110089469	interferon-induced protein 44-like	2.408786756	6.303081819	3.743480824	0.06076426	0.422014184	Up testes
gene12785_TTYH3	TTYH3	tweety family member 3	2.412462955	6.186572523	11.17079103	0.001923778	0.28644708	Up testes
gene14111_ACOX1	ACOX1	acyl-CoA oxidase 1	2.41292403	3.536854507	4.502703907	0.040669018	0.386763521	Up testes
gene6214_SLC7A1	SLC7A1	solute carrier family 7 member 1	2.415019365	5.423982601	7.780565045	0.008329289	0.315454804	Up testes
gene13683_SNX8	SNX8	sorting nexin 8	2.415662723	2.421336567	5.449923273	0.025162569	0.356617628	Up testes
gene19735_ZBTB45	ZBTB45	zinc finger and BTB domain containing 45	2.415908015	2.605656181	8.731552495	0.005439445	0.299868455	Up testes
gene19249_ALKBH5	ALKBH5	alkB homolog 5	2.417179211	3.758431261	5.00383234	0.031464425	0.368958829	Up testes
gene15287_NAT14	NAT14	N-acetyltransferase 14 (putative)	2.421126581	1.69566834	4.781634041	0.035229331	0.375626427	Up testes
gene467_ANKRD52	ANKRD52	ankyrin repeat domain 52	2.426401951	1.831076778	4.999107906	0.031539746	0.368958829	Up testes
gene9733_IFNAR1	IFNAR1	interferon alpha and beta receptor subunit 1	2.43061307	1.913232598	5.675069122	0.022514982	0.351394542	Up testes
gene14022_SEC11C	SEC11C	SEC11 homolog C	2.434457707	3.671341239	5.395841176	0.025847698	0.357433591	Up testes
gene12984_EIF2AK2	EIF2AK2	eukaryotic translation initiation factor 2 alpha kinase 2	2.435154201	6.065392809	8.799251463	0.005279466	0.297438554	Up testes
gene17293_MEX3C	MEX3C	mex-3 RNA binding family member C	2.436659248	4.177320401	4.221588385	0.047097847	0.39712171	Up testes
gene9960_TWF2	TWF2	twinfilin actin binding protein 2	2.437626782	4.059704652	10.09474666	0.003016136	0.28644708	Up testes
gene2410_LOXL2	LOXL2	lysyl oxidase like 2	2.437836508	2.795292884	7.292916333	0.010417133	0.31889333	Up testes
gene5711_MRPS28	MRPS28	mitochondrial ribosomal protein S28	2.439819433	3.323723226	4.254174277	0.046298301	0.396257232	Up testes
gene18523_ITGAV	ITGAV	integrin subunit alpha V	2.44025798	3.112384823	6.5592734	0.014690186	0.331929253	Up testes
gene2473_SLIT3	SLIT3	slit guidance ligand 3	2.441032579	4.386686651	11.04223375	0.002028566	0.28644708	Up testes
gene12312_SLC44A1	SLC44A1	solute carrier family 44 member 1	2.441122508	3.337906656	6.59898959	0.014415985	0.330341961	Up testes
gene4675_PDK4	PDK4	pyruvate dehydrogenase kinase 4	2.441665933	3.393085444	4.066584419	0.051115294	0.40793044	Up testes
gene4708_GDF6	GDF6	growth differentiation factor 6	2.441940501	2.779361917	6.6388049	0.014146628	0.32931371	Up testes
gene19695_CMTR2	CMTR2	cap methyltransferase 2	2.441950147	2.208149424	4.594675598	0.038779993	0.382293807	Up testes
gene4324_EFNB1	EFNB1	ephrin B1	2.442628865	2.667964194	5.450630406	0.025153742	0.356617628	Up testes
gene14789_ITCH	ITCH	itchy E3 ubiquitin protein ligase	2.443576575	3.132031842	4.663348002	0.037432219	0.380728214	Up testes
gene18768_PGRMC1	PGRMC1	progesterone receptor membrane component 1	2.444363774	3.903955761	4.441899889	0.041973191	0.387601928	Up testes
gene15665_CABLES2	CABLES2	Cdk5 and Abl enzyme substrate 2	2.446940718	3.308180699	6.90130415	0.012501004	0.327713054	Up testes
gene4637_STEAP2	STEAP2	STEAP2 metalloreductase	2.447023451	1.781910642	5.177269507	0.029002733	0.36411074	Up testes
gene20537_ABHD4	ABHD4	abhydrolase domain containing 4	2.449933457	3.627637657	6.092613528	0.018369613	0.346048767	Up testes
gene10171_TXNDC5	TXNDC5	thioredoxin domain containing 5	2.452053439	5.20494879	9.223856244	0.004384085	0.28644708	Up testes
gene8331_TTLL11	TTLL11	tubulin tyrosine ligase like 11	2.454242456	2.187669916	6.482746813	0.015234515	0.335159983	Up testes
gene3336_B3GALT6	B3GALT6	beta-1	2.455207501	2.01634888	6.568551442	0.01462563	0.331929253	Up testes
gene3525_CNOT6	CNOT6	CCR4-NOT transcription complex subunit 6	2.455999446	4.619654296	6.223688412	0.017244835	0.341481972	Up testes
gene17602_NKIRAS2	NKIRAS2	NFKB inhibitor interacting Ras like 2	2.457543207	2.790006661	4.053141638	0.051481131	0.4090718	Up testes
gene21460_TBC1D10A	TBC1D10A	TBC1 domain family member 10A	2.459747258	3.143362602	5.788059022	0.02130151	0.351108603	Up testes
gene20833_LOC110070498	LOC110070498	zinc finger protein 345-like	2.469279822	2.959756156	10.64598662	0.002391599	0.28644708	Up testes
gene11062_ZNF865	ZNF865	zinc finger protein 865	2.470538786	2.787756132	5.165958078	0.028994832	0.36411074	Up testes
gene18806_PAQR3	PAQR3	progestin and adipoQ receptor family member 3	2.470862692	2.724122561	6.059069502	0.018670035	0.347970834	Up testes
gene3134_AGTR1	AGTR1	angiotensin II receptor type 1	2.481335124	3.092908411	9.794102018	0.003428187	0.28644708	Up testes
gene1771_SLC25A10	SLC25A10	solute carrier family 25 member 10	2.491474255	3.227361916	5.799594093	0.021181673	0.351108603	Up testes
gene20546_LOC110070184	LOC110070184	zinc finger protein 91-like	2.491477773	1.679798468	4.331662747	0.044456318	0.391086731	Up testes
gene7304_MAPRE2	MAPRE2	microtubule associated protein RP/EB family member 2	2.493011713	3.163349086	6.061745503	0.018645875	0.347895422	Up testes
gene17208_TMEM86A	TMEM86A	transmembrane protein 86A	2.495365726	1.469689862	4.588294941	0.038907894	0.382293807	Up testes
gene3396_NDRG3	NDRG3	NDRG family member 3	2.496923414	4.552801092	12.47528251	0.001134307	0.28644708	Up testes
gene12080_PBX3	PBX3	PBX homeobox 3	2.497945022	4.194087257	6.949680829	0.012220873	0.325265362	Up testes
gene9360_ACSL3	ACSL3	acyl-CoA synthetase long-chain family member 3	2.499370612	2.632737019	7.380169752	0.01000574	0.317253546	Up testes
gene12081_MVB12B	MVB12B	multivesicular body subunit 12B	2.500186754	2.231799181	3.787616352	0.059334509	0.418617382	Up testes
gene5523_SPINT2	SPINT2	serine peptidase inhibitor	2.501339076	4.177073114	5.612482066	0.023219236	0.354050391	Up testes
gene5588_SYCN	SYCN	syncollin	2.506178853	5.489812436	3.787745017	0.059330396	0.418617382	Up testes
gene9260_DEPDC1	DEPDC1	DEP domain containing 1	2.508637215	2.498264158	5.42572387	0.025466664	0.356617628	Up testes
gene7395_LOC110077800	LOC110077800	adenosine kinase-like	2.511763356	1.855030511	5.061834619	0.030555517	0.367516147	Up testes
gene16015_LOC110087253	LOC110087253	extracellular serine/threonine protein kinase FAM20C-like	2.514384946	1.104943202	3.760188604	0.060218571	0.421259465	Up testes
gene20965_UCP2	UCP2	uncoupling protein 2	2.517137626	4.111602575	4.715738637	0.036438474	0.378636434	Up testes
gene4325_FAM155B	FAM155B	family with sequence similarity 155 member B	2.517724043	4.427292465	11.83558745	0.001466474	0.28644708	Up testes
gene12706_RIN3	RIN3	Ras and Rab interactor 3	2.518574569	2.137017796	7.083490867	0.01148062	0.325233289	Up testes
gene17785_GPR173	GPR173	G protein-coupled receptor 173	2.519349095	1.78597769	6.986274446	0.012013463	0.325233289	Up testes
gene8386_AK1	AK1	adenylate kinase 1	2.525292956	3.028047733	5.479231326	0.024799547	0.356617628	Up testes
gene15215_LOC110086397	LOC110086397	zinc finger protein 22-like	2.528640405	0.763421049	5.701735686	0.022221987	0.351207377	Up testes
gene18974_DDR1	DDR1	discoidin domain receptor tyrosine kinase 1	2.53511358	5.056149659	6.733506344	0.013527505	0.328293125	Up testes
gene4888_LRP6	LRP6	LDL receptor related protein 6	2.538436809	4.750987871	7.569497505	0.009171856	0.316639565	Up testes
gene11205_CRKL	CRKL	CRK like proto-oncogene	2.540276686	3.921324274	5.742784671	0.021779012	0.351108603	Up testes
gene15353_MOB3C	MOB3C	MOB kinase activator 3C	2.541331397	3.357003531	5.325974712	0.026762961	0.358302461	Up testes
gene17441_TIRAP	TIRAP	TIR domain containing adaptor protein	2.542030567	1.511868375	4.013567585	0.052575002	0.409739522	Up testes
gene1102_ARHGAP1	ARHGAP1	Rho GTPase activating protein 1	2.543400283	3.925526202	5.682814927	0.022429447	0.351207377	Up testes
gene13172_LOC110084121	LOC110084121	interferon-induced protein with tetratricopeptide repeats 5-like	2.548176772	2.177632508	4.157471372	0.048715828	0.401423995	Up testes
gene9083_PTPA	PTPA	protein phosphatase 2 phosphatase activator	2.549922527	2.433654626	5.553832221	0.023900914	0.355553012	Up testes
gene20436_PRRT1	PRRT1	proline rich transmembrane protein 1	2.561229666	1.412585821	4.502398089	0.040675465	0.386763521	Up testes
gene12295_PDE3B	PDE3B	phosphodiesterase 3B	2.561454862	3.050715779	8.782859582	0.005317734	0.298272842	Up testes
gene2333_TMEM127	TMEM127	transmembrane protein 127	2.562121127	3.152791399	7.511305833	0.009419919	0.317253546	Up testes
gene5152_SEPT2	37500	septin 2	2.567653185	4.290796003	8.290200095	0.006618258	0.307007382	Up testes
gene21034_LOC110070710	LOC110070710	zinc finger protein 665-like	2.571933977	1.886045063	4.634092095	0.038000024	0.380728214	Up testes
gene21032_SLC35F6	SLC35F6	solute carrier family 35 member F6	2.573980361	1.869237636	3.851482359	0.057331196	0.415416994	Up testes
gene19612_LOC110091177	LOC110091177	zinc finger protein 501-like	2.575014696	1.600256991	5.54325521	0.024026144	0.355553012	Up testes
gene9760_PIK3R6	PIK3R6	phosphoinositide-3-kinase regulatory subunit 6	2.575475884	3.964061151	4.726756652	0.036233179	0.37803117	Up testes
gene366_RHEBL1	RHEBL1	Ras homolog enriched in brain like 1	2.593810847	2.63635678	10.79803472	0.00224472	0.28644708	Up testes
gene8845_NUDT12	NUDT12	nudix hydrolase 12	2.59722692	3.01096986	9.659257892	0.003632147	0.28644708	Up testes
gene14277_COMT	COMT	catechol-O-methyltransferase	2.598678661	2.416094165	6.297351432	0.016645559	0.338309731	Up testes
gene12954_UGT8	UGT8	UDP glycosyltransferase 8	2.600567679	3.892765528	7.510481128	0.009423486	0.317253546	Up testes
gene3913_SELENOP	SELENOP	selenoprotein P	2.604860014	8.931231024	5.93483197	0.019829867	0.350815667	Up testes
gene183_TNFAIP3	TNFAIP3	TNF alpha induced protein 3	2.605963237	2.068939943	7.687839329	0.008688742	0.315454804	Up testes
gene1750_C1QTNF1	C1QTNF1	C1q and TNF related 1	2.616797247	2.645638359	11.61865487	0.00160146	0.28644708	Up testes
gene983_UHRF1BP1	UHRF1BP1	UHRF1 binding protein 1	2.617253655	3.025886828	8.051519087	0.007367316	0.309572506	Up testes
gene5141_GPC1	GPC1	glypican 1	2.620334394	6.888535466	10.44025192	0.002606848	0.28644708	Up testes
gene5875_SREBF2	SREBF2	sterol regulatory element binding transcription factor 2	2.623047811	4.151608741	3.803115259	0.058841315	0.418264486	Up testes
gene238_JAZF1	JAZF1	JAZF zinc finger 1	2.623458314	2.322697709	5.083555655	0.030222542	0.366077965	Up testes
gene13237_SPRED2	SPRED2	sprouty related EVH1 domain containing 2	2.625696161	2.807026614	4.189901049	0.047889948	0.398606615	Up testes
gene2481_LOC110072315	LOC110072315	mitochondrial glutamate carrier 1-like	2.625839035	1.418708196	3.87718947	0.056761271	0.414797907	Up testes
gene7365_LPAR1	LPAR1	lysophosphatidic acid receptor 1	2.62598978	3.409776448	10.42548053	0.002623078	0.28644708	Up testes
gene8722_MADCAM1	MADCAM1	mucosal vascular addressin cell adhesion molecule 1	2.629128491	2.508095825	4.59223557	0.038828849	0.382293807	Up testes
gene4177_PIDD1	PIDD1	p53-induced death domain protein 1	2.629554004	2.217864981	9.155001481	0.004517494	0.28644708	Up testes
gene12838_GPR135	GPR135	G protein-coupled receptor 135	2.631701524	2.082473645	5.766139769	0.021531257	0.351108603	Up testes
gene13630_PIANP	PIANP	PILR alpha associated neural protein	2.633334899	0.996078188	4.324610548	0.044620577	0.391715228	Up testes
gene3821_CTHRC1	CTHRC1	collagen triple helix repeat containing 1	2.633343513	4.896053786	15.21321536	0.000394851	0.250270117	Up testes
gene4379_TSPAN31	TSPAN31	tetraspanin 31	2.63417556	3.009518658	4.540824499	0.039874082	0.385339411	Up testes
gene8955_CRYZ	CRYZ	crystallin zeta	2.638986012	3.12033676	4.795131556	0.034987113	0.374883136	Up testes
gene16495_TP53	TP53	tumor protein p53	2.63926195	4.694237763	7.867154099	0.008007998	0.310958113	Up testes
gene7076_FIBIN	FIBIN	fin bud initiation factor homolog (zebrafish)	2.63937296	2.350994496	7.904052944	0.007875144	0.310958113	Up testes
gene2573_NRP2	NRP2	neuropilin 2	2.642898861	3.638537044	13.3939032	0.000789995	0.261315019	Up testes
gene5766_SH3BP1	SH3BP1	SH3 domain binding protein 1	2.645573798	2.594244156	6.330706624	0.016381632	0.338309731	Up testes
gene16518_FAM107B	FAM107B	family with sequence similarity 107 member B	2.64936711	2.3970899	5.424428476	0.025483055	0.356617628	Up testes
gene19687_LOC110091270	LOC110091270	hephaestin-like protein 1	2.659857367	1.594634737	4.795384789	0.034982586	0.374883136	Up testes
gene5592_SAMD4B	SAMD4B	sterile alpha motif domain containing 4B	2.661484338	3.721007613	6.431788869	0.01560902	0.336625454	Up testes
gene13327_NUFIP2	NUFIP2	NUFIP2	2.66533495	2.75803763	9.860865168	0.003331759	0.28644708	Up testes
gene18425_SESN2	SESN2	sestrin 2	2.670215211	2.234312809	6.799319038	0.013114467	0.328293125	Up testes
gene17967_SAMD10	SAMD10	sterile alpha motif domain containing 10	2.673412599	3.092239714	5.904972968	0.020120088	0.350815667	Up testes
gene3113_LOC110072995	LOC110072995	DNA primase large subunit-like	2.675442869	1.055405034	3.744082962	0.060744498	0.422014184	Up testes
gene3875_ABCC4	ABCC4	ATP binding cassette subfamily C member 4	2.677183073	1.835106014	4.98509791	0.031764264	0.368958829	Up testes
gene7867_APLNR	APLNR	apelin receptor	2.68153351	2.572630214	5.014208548	0.031299687	0.368958829	Up testes
gene12591_MIPOL1	MIPOL1	mirror-image polydactyly 1	2.68306188	0.849677781	5.253683534	0.027747213	0.360296904	Up testes
gene15558_ATP1A3	ATP1A3	ATPase Na+/K+ transporting subunit alpha 3	2.693447629	2.980346106	3.749883055	0.060554512	0.422014184	Up testes
gene13763_TDG	TDG	thymine DNA glycosylase	2.697020572	2.012241285	7.616314833	0.00897737	0.315454804	Up testes
gene5140_LOC110075313	LOC110075313	glypican-5-like	2.698753706	2.335572059	7.032672264	0.011755911	0.325233289	Up testes
gene18257_PLAG1	PLAG1	PLAG1 zinc finger	2.699584283	2.692879909	13.43236684	0.000778256	0.261315019	Up testes
gene8876_YES1	YES1	YES proto-oncogene 1	2.70632268	3.519936137	9.147084683	0.004533109	0.28644708	Up testes
gene17590_CLDND1	CLDND1	claudin domain containing 1	2.708497616	3.045809882	4.415776036	0.042547554	0.388818026	Up testes
gene13569_ARHGEF28	ARHGEF28	Rho guanine nucleotide exchange factor 28	2.714075637	3.305904502	6.917234766	0.012408	0.326649567	Up testes
gene10224_PARVA	PARVA	parvin alpha	2.71739339	2.800044638	8.268731327	0.006682172	0.307007382	Up testes
gene17309_MAPK1	MAPK1	mitogen-activated protein kinase 1	2.724328743	3.548065671	7.700951819	0.008636916	0.315454804	Up testes
gene15188_SSTR1	SSTR1	somatostatin receptor 1	2.731825895	3.098130348	9.416849123	0.004032088	0.28644708	Up testes
gene7333_LRRN1	LRRN1	leucine rich repeat neuronal 1	2.731934699	4.904889382	5.199882398	0.028505269	0.362519954	Up testes
gene17302_HIC2	HIC2	HIC ZBTB transcriptional repressor 2	2.742713215	2.309589188	6.534416993	0.014864652	0.332533798	Up testes
gene18050_LOC110089470	LOC110089470	uncharacterized LOC110089470	2.745247534	3.759100696	6.733417118	0.013528074	0.328293125	Up testes
gene7445_SOX9	SOX9	SRY-box 9	2.758900251	7.288136067	11.47349783	0.001699126	0.28644708	Up testes
gene9758_LOC110080384	LOC110080384	E3 ubiquitin-protein ligase listerin-like	2.761055139	3.551862776	7.422278953	0.009813473	0.317253546	Up testes
gene10078_SRF	SRF	serum response factor	2.761433785	1.252767651	4.984869588	0.031767938	0.368958829	Up testes
gene21411_LOC110071115	LOC110071115	H-2 class I histocompatibility antigen	2.763843164	4.69104573	4.84259672	0.034149677	0.37384624	Up testes
gene6781_TOR1AIP2	TOR1AIP2	torsin 1A interacting protein 2	2.76412765	1.263457913	5.31482693	0.02691223	0.358647562	Up testes
gene6654_LOC110076953	LOC110076953	tumor necrosis factor receptor superfamily member 1A-like	2.766753371	3.01820783	5.876000036	0.020406097	0.350815667	Up testes
gene20330_LOC110069952	LOC110069952	protein ANTAGONIST OF LIKE HETEROCHROMATIN PROTEIN 1-like	2.770530182	1.223768414	4.533267112	0.040030314	0.385339411	Up testes
gene15123_HSPB8	HSPB8	heat shock protein family B (small) member 8	2.774678818	1.705009082	4.798115689	0.034933808	0.374883136	Up testes
gene14793_RALY	RALY	RALY heterogeneous nuclear ribonucleoprotein	2.780092617	2.967791143	5.983875273	0.019362963	0.350815667	Up testes
gene11348_GXYLT1	GXYLT1	glucoside xylosyltransferase 1	2.799624977	3.078539182	7.848857708	0.008074762	0.311743509	Up testes
gene16881_SUMO1	SUMO1	small ubiquitin-like modifier 1	2.802070425	4.547873756	11.77303583	0.001504109	0.28644708	Up testes
gene12656_PCDH19	PCDH19	protocadherin 19	2.804739454	1.4105448	7.875949446	0.007976113	0.310958113	Up testes
gene15701_METTL26	METTL26	methyltransferase like 26	2.818371696	3.226111345	4.359822875	0.043807009	0.390641301	Up testes
gene2347_CNNM4	CNNM4	cyclin and CBS domain divalent metal cation transport mediator 4	2.818577375	2.339356413	4.388456476	0.043157452	0.389791792	Up testes
gene10514_DHTKD1	DHTKD1	dehydrogenase E1 and transketolase domain containing 1	2.822073511	2.989251463	7.618502228	0.008968392	0.315454804	Up testes
gene13411_PKDCC	PKDCC	protein kinase domain containing	2.822719498	3.843488835	9.555954751	0.003797147	0.28644708	Up testes
gene2414_NKX3-1	NKX3-1	NK3 homeobox 1	2.843097385	5.563435622	4.069335827	0.05104077	0.40793044	Up testes
gene15806_GABRG2	GABRG2	gamma-aminobutyric acid type A receptor gamma2 subunit	2.845273931	2.332453433	4.605107847	0.038571869	0.381914951	Up testes
gene1567_CGGBP1	CGGBP1	CGG triplet repeat binding protein 1	2.850762542	3.500441346	9.150262803	0.004526834	0.28644708	Up testes
gene9597_LOC110080226	LOC110080226	transmembrane protein 68-like	2.852846805	0.67387263	4.370661037	0.043759486	0.390641301	Up testes
gene20633_LOC110070285	LOC110070285	actin-85C	2.856680599	7.944222246	8.710827882	0.00548945	0.301414349	Up testes
gene5931_FOXO1	FOXO1	forkhead box O1	2.856990436	2.224643836	3.921482237	0.055221113	0.412166241	Up testes
gene17267_RGMA	RGMA	repulsive guidance molecule family member a	2.861516617	1.248235924	4.064199531	0.051179987	0.40793044	Up testes
gene14769_GNA13	GNA13	G protein subunit alpha 13	2.864371257	1.996201043	3.995010297	0.053096768	0.411452371	Up testes
gene14771_SLC16A6	SLC16A6	solute carrier family 16 member 6	2.869479196	5.651038465	10.33154922	0.002728832	0.28644708	Up testes
gene544_NID1	NID1	nidogen 1	2.877921732	6.157709415	8.956609357	0.004926725	0.287196761	Up testes
gene13289_LOC110084254	LOC110084254	uncharacterized LOC110084254	2.887520458	2.040858869	5.350469875	0.026438121	0.357433591	Up testes
gene7374_GNG10	GNG10	G protein subunit gamma 10	2.887968227	2.99628475	7.205549946	0.010847324	0.320953083	Up testes
gene19182_FZD7	FZD7	frizzled class receptor 7	2.890136934	2.048055833	4.015657037	0.05251661	0.409626924	Up testes
gene7970_PDGFRA	PDGFRA	platelet derived growth factor receptor alpha	2.895400214	5.743220282	9.549891384	0.003807077	0.28644708	Up testes
gene12715_BTBD7	BTBD7	BTB domain containing 7	2.899323972	2.044021015	5.074428269	0.030361977	0.366462497	Up testes
gene6780_LOC110077042	LOC110077042	ADAMTS-like protein 2	2.908534917	2.120258598	5.005359312	0.031440123	0.368958829	Up testes
gene4458_LOC110074569	LOC110074569	thrombospondin type-1 domain-containing protein 4-like	2.909655888	0.501574547	3.806454907	0.058735639	0.418264486	Up testes
gene10563_GLG1	GLG1	golgi glycoprotein 1	2.912739795	5.494651556	10.46146098	0.002583733	0.28644708	Up testes
gene11351_NRCAM	NRCAM	neuronal cell adhesion molecule	2.91315641	4.145264491	5.281545646	0.027363281	0.359616562	Up testes
gene16690_RBM15	RBM15	RNA binding motif protein 15	2.91719138	2.806018287	6.65025527	0.014070173	0.32931371	Up testes
gene11489_LOC110082374	LOC110082374	monocarboxylate transporter 13-like	2.920212544	2.437439593	5.111648729	0.029797738	0.364886808	Up testes
gene1436_ERGIC1	ERGIC1	endoplasmic reticulum-golgi intermediate compartment 1	2.920824466	2.602503348	8.483812456	0.006070559	0.307007382	Up testes
gene12260_CD164	CD164	CD164 molecule	2.920884169	2.601318259	4.418088884	0.042496356	0.388818026	Up testes
gene6319_CTSD	CTSD	cathepsin D	2.922718682	7.943280681	7.573934589	0.009153231	0.316628573	Up testes
gene1447_LOC110086222	LOC110086222	complement factor H-like	2.923371777	4.371732092	3.734719473	0.061052604	0.423063239	Up testes
gene3072_PLEKHO2	PLEKHO2	pleckstrin homology domain containing O2	2.924629377	2.173962079	6.174685016	0.017656382	0.342512042	Up testes
gene15965_MAP2K3	MAP2K3	mitogen-activated protein kinase kinase 3	2.925130988	2.44479239	5.414523023	0.025608766	0.356617628	Up testes
gene19466_LOC110091020	LOC110091020	protein tyrosine phosphatase type IVA 3	2.925475852	3.418368571	11.91625815	0.001419409	0.28644708	Up testes
gene1644_RNF4	RNF4	ring finger protein 4	2.930578725	2.341422614	5.442423544	0.025256388	0.356617628	Up testes
gene9615_TMEM123	TMEM123	transmembrane protein 123	2.930940913	2.087893479	6.99532465	0.011962753	0.325233289	Up testes
gene4682_DLX5	DLX5	distal-less homeobox 5	2.931066263	0.169458983	3.958383363	0.054356213	0.412166241	Up testes
gene236_CREB5	CREB5	cAMP responsive element binding protein 5	2.935955755	1.30639759	5.631759497	0.022999806	0.353882893	Up testes
gene5381_DHRS11	DHRS11	dehydrogenase/reductase 11	2.936781702	2.907589902	4.442490242	0.04196031	0.387601928	Up testes
gene14116_TRIM47	TRIM47	tripartite motif containing 47	2.954430382	2.780850384	5.116276552	0.029728386	0.364886808	Up testes
gene2594_LOC110072437	LOC110072437	histone-lysine N-methyltransferase	2.954519084	0.217904566	4.192333586	0.048034042	0.399421536	Up testes
gene10870_FBLN2	FBLN2	fibulin 2	2.95633004	4.07021191	7.888970745	0.00792916	0.310958113	Up testes
gene15539_LOC110086739	LOC110086739	uncharacterized LOC110086739	2.965194716	2.519297647	5.513643773	0.024380543	0.355553012	Up testes
gene15247_TGFB1I1	TGFB1I1	transforming growth factor beta 1 induced transcript 1	2.96665581	3.531320722	9.241562154	0.004350464	0.28644708	Up testes
gene6110_CBFA2T3	CBFA2T3	CBFA2/RUNX1 translocation partner 3	2.969491009	3.860922855	4.263859045	0.046063558	0.396257232	Up testes
gene19881_LOC110091480	LOC110091480	GRB2-associated-binding protein 2-like	2.97412641	2.136415867	5.982644278	0.019374536	0.350815667	Up testes
gene1335_PNKD	PNKD	paroxysmal nonkinesigenic dyskinesia	2.976200719	0.253875216	4.506353838	0.040787228	0.386866335	Up testes
gene8878_METTL4	METTL4	methyltransferase like 4	2.979129094	2.253210465	6.243954381	0.017077674	0.33990271	Up testes
gene21437_LOC110071143	LOC110071143	uncharacterized LOC110071143	2.979370949	3.117157887	6.454423501	0.01544146	0.335159983	Up testes
gene577_DESI2	DESI2	desumoylating isopeptidase 2	2.979707403	1.42838927	4.399503262	0.042909688	0.38895036	Up testes
gene18279_MFHAS1	MFHAS1	malignant fibrous histiocytoma amplified sequence 1	2.984776006	2.537120859	4.511522768	0.040483584	0.386630003	Up testes
gene18899_LOC110090346	LOC110090346	zinc finger protein 397-like	2.98800022	1.704287539	6.86248739	0.012730774	0.328154199	Up testes
gene2658_ABHD8	ABHD8	abhydrolase domain containing 8	2.992521603	0.715093504	3.908628507	0.056043028	0.414416509	Up testes
gene11640_GPR153	GPR153	G protein-coupled receptor 153	2.997526478	1.815229435	9.292622679	0.004255039	0.28644708	Up testes
gene16348_ME3	ME3	malic enzyme 3	2.997948323	1.726898118	4.88563127	0.033409312	0.37183655	Up testes
gene2315_CDS2	CDS2	CDP-diacylglycerol synthase 2	3.000501077	1.767610159	4.017484836	0.052465589	0.409626924	Up testes
gene8728_MIER2	MIER2	MIER family member 2	3.002526562	1.502417272	4.63648132	0.037953301	0.380728214	Up testes
gene18251_TINAGL1	TINAGL1	tubulointerstitial nephritis antigen like 1	3.005175624	4.301302898	8.976095938	0.004884827	0.28644708	Up testes
gene9818_TACR3	TACR3	tachykinin receptor 3	3.01137073	2.404028473	4.823162554	0.03448988	0.374374511	Up testes
gene14655_MSANTD3	MSANTD3	Myb/SANT DNA binding domain containing 3	3.014944524	2.987852339	8.326996935	0.006510228	0.307007382	Up testes
gene13658_CASR	CASR	calcium sensing receptor	3.016649953	1.06149875	3.744390846	0.060734397	0.422014184	Up testes
gene18682_SERPINH1	SERPINH1	serpin family H member 1	3.024292784	6.844994091	20.60470953	5.90E-05	0.212236319	Up testes
gene21969_LOC110071713	LOC110071713	glucose-fructose oxidoreductase domain-containing protein 2-like	3.047336404	1.875129099	5.660337494	0.022678638	0.351940211	Up testes
gene6773_TOR3A	TOR3A	torsin family 3 member A	3.048047202	2.790553696	5.129161715	0.029536213	0.364886808	Up testes
gene15608_MEGF6	MEGF6	multiple EGF like domains 6	3.04960395	2.000311895	4.762037987	0.035584259	0.376157411	Up testes
gene12970_LOC110083913	LOC110083913	transmembrane and coiled-coil domains protein 1-like	3.053417764	1.0749908	5.040315649	0.03088934	0.368671445	Up testes
gene13371_TIMP3	TIMP3	TIMP metallopeptidase inhibitor 3	3.057031512	4.248262284	8.380746846	0.006355806	0.307007382	Up testes
gene7713_RHOG	RHOG	ras homolog family member G	3.069831144	1.727971412	7.175060143	0.011001919	0.322415583	Up testes
gene8506_EHD4	EHD4	EH domain containing 4	3.072895204	2.555768635	8.156118205	0.007028437	0.309572506	Up testes
gene20224_LIX1L	LIX1L	limb and CNS expressed 1 like	3.085141115	3.559733973	7.288787363	0.010437046	0.318938416	Up testes
gene15301_LOC110086486	LOC110086486	zinc finger protein 883-like	3.085552972	0.658850731	4.501875187	0.041307594	0.387416589	Up testes
gene13058_XYLT1	XYLT1	xylosyltransferase 1	3.08561335	3.219105471	10.19407147	0.002891885	0.28644708	Up testes
gene16132_SPECC1	SPECC1	sperm antigen with calponin homology and coiled-coil domains 1	3.090639602	3.941719182	9.453114274	0.00396938	0.28644708	Up testes
gene14095_ORAI2	ORAI2	ORAI calcium release-activated calcium modulator 2	3.090880931	1.645984589	4.651238106	0.037666116	0.380728214	Up testes
gene9380_ANO6	ANO6	anoctamin 6	3.092891934	0.885579734	6.810903629	0.013043179	0.328293125	Up testes
gene13151_LOC110084101	LOC110084101	anthrax toxin receptor 2-like	3.094149885	0.023623724	3.760403183	0.060430187	0.421499903	Up testes
gene7210_TMEM200A	TMEM200A	transmembrane protein 200A	3.096349853	1.829831459	4.064434706	0.051173603	0.40793044	Up testes
gene15787_LOC110087015	LOC110087015	serine/threonine-protein phosphatase 2A 56 kDa regulatory subunit delta isoform-like	3.115855389	2.502214639	5.902851765	0.02014088	0.350815667	Up testes
gene2328_ADRA2B	ADRA2B	adrenoceptor alpha 2B	3.118206937	2.773707305	5.01749378	0.031247725	0.368958829	Up testes
gene21556_LOC110071270	LOC110071270	calpain-5-like	3.121654849	2.048296433	5.457523154	0.025067883	0.356617628	Up testes
gene14859_PTER	PTER	phosphotriesterase related	3.123769059	1.62024866	4.092524659	0.050417428	0.406157352	Up testes
gene496_FMNL3	FMNL3	formin like 3	3.137667859	3.497267205	8.581853799	0.005811902	0.304354875	Up testes
gene2709_CRTC1	CRTC1	CREB regulated transcription coactivator 1	3.152506414	2.627708957	9.116676246	0.004593624	0.28644708	Up testes
gene17541_CDON	CDON	cell adhesion associated	3.154413353	4.764830053	8.15392143	0.00703538	0.309572506	Up testes
gene21695_LOC110071415	LOC110071415	zinc finger protein 91-like	3.15549247	1.753198006	6.381725556	0.01598664	0.338309731	Up testes
gene5757_C1QTNF6	C1QTNF6	C1q and TNF related 6	3.167078753	3.165809126	7.633860501	0.008905627	0.315454804	Up testes
gene7060_MTAP	MTAP	methylthioadenosine phosphorylase	3.167174354	2.87004222	6.314660409	0.016508031	0.338309731	Up testes
gene14713_PLCD1	PLCD1	phospholipase C delta 1	3.168483424	1.957563656	6.274644757	0.016827852	0.338353549	Up testes
gene4171_TMEM80	TMEM80	transmembrane protein 80	3.177361337	1.604686572	4.021655575	0.052349371	0.409260153	Up testes
gene12615_CUNH3orf58	CUNH3orf58	chromosome unknown C3orf58 homolog	3.177729585	3.630298324	9.706960526	0.003558552	0.28644708	Up testes
gene16338_DNAJC12	DNAJC12	DnaJ heat shock protein family (Hsp40) member C12	3.1784236	1.17158952	4.892567001	0.033473557	0.37183655	Up testes
gene19565_APCDD1L	APCDD1L	APC down-regulated 1 like	3.181185317	2.823286775	4.894029284	0.033266887	0.37183655	Up testes
gene12479_ZNF407	ZNF407	zinc finger protein 407	3.181270863	1.551919468	5.903789722	0.020131683	0.350815667	Up testes
gene6645_LRRC58	LRRC58	leucine rich repeat containing 58	3.181742014	2.189332908	4.880625257	0.033494527	0.37183655	Up testes
[truncated: 332 more rows]
