# Supplementary material for: Developmental dynamics of sex reprogramming by high incubation temperatures in a dragon lizard
Source: BMC Genomics. 2022 Apr 22;23:322. doi: 10.1186/s12864-022-08544-2 (PMC9034607; doi:10.1186/s12864-022-08544-2)
Supplement: Supplementary file 3 — Additional file 3: Table S2. Gene ontology (GO) enrichment for process and function (denoted in GO Type column) for genes differentially expressed between testes and testes-like gonads (denoted in Phenotype column). Outputs were generated by GOrilla at a significance threshold of P ≤ 0.05. [file 12864_2022_8544_MOESM3_ESM.xlsx]

## Sheet: GOFUNCTION_Testes-like
Phenotype	GO Type	GO Term	Description	P-value	FDR q-value	Enrichment	N	B	n	b	Genes
Testes	Process	GO:0010033	response to organic substance	4.88e-09	7.17e-05	1.49	13091	1636	992	185	[SSH1 - slingshot protein phosphatase 1, TSC1 - tuberous sclerosis 1, FLT3 - fms-related tyrosine kinase 3, ELK1 - elk1, member of ets oncogene family, FIBIN - fin bud initiation factor homolog (zebrafish), GSN - gelsolin, BRCA1 - breast cancer 1, early onset, LIFR - leukemia inhibitory factor receptor alpha, SCAP - srebf chaperone, LDLR - low density lipoprotein receptor, NRP2 - neuropilin 2, AB…
Testes	Process	GO:0042221	response to chemical	2.51e-08	0.000184	1.41	13091	2034	992	217	[NCF4 - neutrophil cytosolic factor 4, 40kda, BNIP3L - bcl2/adenovirus e1b 19kda interacting protein 3-like, TSC1 - tuberous sclerosis 1, ELK1 - elk1, member of ets oncogene family, FIBIN - fin bud initiation factor homolog (zebrafish), BRCA1 - breast cancer 1, early onset, GDI1 - gdp dissociation inhibitor 1, PPP1R9A - protein phosphatase 1, regulatory subunit 9a, LIFR - leukemia inhibitory fact…
Testes	Process	GO:0051239	regulation of multicellular organismal process	3.07e-08	0.00015	1.35	13091	2504	992	257	[SH3BP1 - sh3-domain binding protein 1, MARK2 - map/microtubule affinity-regulating kinase 2, SEMA3G - sema domain, immunoglobulin domain (ig), short basic domain, secreted, (semaphorin) 3g, TSC1 - tuberous sclerosis 1, BRCA1 - breast cancer 1, early onset, LIMK1 - lim domain kinase 1, GDI1 - gdp dissociation inhibitor 1, PPP1R9A - protein phosphatase 1, regulatory subunit 9a, DOCK5 - dedicator o…
Testes	Process	GO:0023051	regulation of signaling	3.69e-08	0.000135	1.32	13091	2829	992	284	[SH3BP1 - sh3-domain binding protein 1, TSC1 - tuberous sclerosis 1, BRCA1 - breast cancer 1, early onset, GDI1 - gdp dissociation inhibitor 1, CARD14 - caspase recruitment domain family, member 14, LIFR - leukemia inhibitory factor receptor alpha, PPP1R9A - protein phosphatase 1, regulatory subunit 9a, ENSA - endosulfine alpha, ABL1 - c-abl oncogene 1, non-receptor tyrosine kinase, FXYD1 - fxyd …
Testes	Process	GO:0070887	cellular response to chemical stimulus	3.96e-08	0.000117	1.52	13091	1316	992	152	[NCF4 - neutrophil cytosolic factor 4, 40kda, BNIP3L - bcl2/adenovirus e1b 19kda interacting protein 3-like, TSC1 - tuberous sclerosis 1, SSH1 - slingshot protein phosphatase 1, DDX3X - dead (asp-glu-ala-asp) box helicase 3, x-linked, FLT3 - fms-related tyrosine kinase 3, ELK1 - elk1, member of ets oncogene family, BRCA1 - breast cancer 1, early onset, GSN - gelsolin, PPP1R9A - protein phosphatas…
Testes	Process	GO:0071310	cellular response to organic substance	6.41e-08	0.000157	1.59	13091	1056	992	127	[SSH1 - slingshot protein phosphatase 1, FLT3 - fms-related tyrosine kinase 3, ELK1 - elk1, member of ets oncogene family, BRCA1 - breast cancer 1, early onset, GSN - gelsolin, NRP2 - neuropilin 2, ABL1 - c-abl oncogene 1, non-receptor tyrosine kinase, ZFP36L1 - zfp36 ring finger protein-like 1, PAK4 - p21 protein (cdc42/rac)-activated kinase 4, FOXO1 - forkhead box o1, ZFAND6 - zinc finger, an1-…
Testes	Process	GO:0007165	signal transduction	1.01e-07	0.000211	1.28	13091	3354	992	325	[NCF4 - neutrophil cytosolic factor 4, 40kda, MARK2 - map/microtubule affinity-regulating kinase 2, SH3BP1 - sh3-domain binding protein 1, SEMA3G - sema domain, immunoglobulin domain (ig), short basic domain, secreted, (semaphorin) 3g, FIBIN - fin bud initiation factor homolog (zebrafish), BRCA1 - breast cancer 1, early onset, GDI1 - gdp dissociation inhibitor 1, LIMK1 - lim domain kinase 1, CARD…
Testes	Process	GO:2000026	regulation of multicellular organismal development	1.06e-07	0.000194	1.43	13091	1704	992	185	[DDX6 - dead (asp-glu-ala-asp) box helicase 6, MARK2 - map/microtubule affinity-regulating kinase 2, SEMA3G - sema domain, immunoglobulin domain (ig), short basic domain, secreted, (semaphorin) 3g, TSC1 - tuberous sclerosis 1, RBM15 - rna binding motif protein 15, BRCA1 - breast cancer 1, early onset, LIMK1 - lim domain kinase 1, GDI1 - gdp dissociation inhibitor 1, TCF12 - transcription factor 1…
Testes	Process	GO:0009966	regulation of signal transduction	1.1e-07	0.00018	1.34	13091	2480	992	252	[SH3BP1 - sh3-domain binding protein 1, TSC1 - tuberous sclerosis 1, BRCA1 - breast cancer 1, early onset, GDI1 - gdp dissociation inhibitor 1, CARD14 - caspase recruitment domain family, member 14, LIFR - leukemia inhibitory factor receptor alpha, ABL1 - c-abl oncogene 1, non-receptor tyrosine kinase, MYO9B - myosin ixb, GPC3 - glypican 3, SPRED2 - sprouty-related, evh1 domain containing 2, SOX9…
Testes	Process	GO:0010646	regulation of cell communication	1.11e-07	0.000163	1.31	13091	2801	992	279	[SH3BP1 - sh3-domain binding protein 1, TSC1 - tuberous sclerosis 1, BRCA1 - breast cancer 1, early onset, GDI1 - gdp dissociation inhibitor 1, CARD14 - caspase recruitment domain family, member 14, LIFR - leukemia inhibitory factor receptor alpha, PPP1R9A - protein phosphatase 1, regulatory subunit 9a, ENSA - endosulfine alpha, ABL1 - c-abl oncogene 1, non-receptor tyrosine kinase, MYO9B - myosi…
Testes	Process	GO:0051094	positive regulation of developmental process	3.26e-07	0.000436	1.53	13091	1130	992	131	[MARK2 - map/microtubule affinity-regulating kinase 2, BRCA1 - breast cancer 1, early onset, TCF12 - transcription factor 12, GDI1 - gdp dissociation inhibitor 1, LIMK1 - lim domain kinase 1, ENC1 - ectodermal-neural cortex 1 (with btb domain), PPP1R9A - protein phosphatase 1, regulatory subunit 9a, SDCBP - syndecan binding protein (syntenin), SYT17 - synaptotagmin xvii, RIN2 - ras and rab intera…
Testes	Process	GO:1902531	regulation of intracellular signal transduction	4.25e-07	0.000521	1.44	13091	1500	992	164	[KANK2 - kn motif and ankyrin repeat domains 2, SH3BP1 - sh3-domain binding protein 1, SEC14L1 - sec14-like 1 (s. cerevisiae), TSC1 - tuberous sclerosis 1, DDX3X - dead (asp-glu-ala-asp) box helicase 3, x-linked, FLT3 - fms-related tyrosine kinase 3, BRCA1 - breast cancer 1, early onset, STK40 - serine/threonine kinase 40, GDI1 - gdp dissociation inhibitor 1, CARD14 - caspase recruitment domain f…
Testes	Process	GO:0051240	positive regulation of multicellular organismal process	4.64e-07	0.000525	1.47	13091	1368	992	152	[MARK2 - map/microtubule affinity-regulating kinase 2, SSH1 - slingshot protein phosphatase 1, DDX3X - dead (asp-glu-ala-asp) box helicase 3, x-linked, BRCA1 - breast cancer 1, early onset, TCF12 - transcription factor 12, GDI1 - gdp dissociation inhibitor 1, LIMK1 - lim domain kinase 1, ENC1 - ectodermal-neural cortex 1 (with btb domain), PPP1R9A - protein phosphatase 1, regulatory subunit 9a, S…
Testes	Process	GO:0048522	positive regulation of cellular process	5.13e-07	0.000539	1.22	13091	4252	992	393	[CREB5 - camp responsive element binding protein 5, MAD2L1BP - mad2l1 binding protein, LIMK1 - lim domain kinase 1, PRR16 - proline rich 16, GDI1 - gdp dissociation inhibitor 1, LIFR - leukemia inhibitory factor receptor alpha, PPP1R9A - protein phosphatase 1, regulatory subunit 9a, MADCAM1 - mucosal vascular addressin cell adhesion molecule 1, DOCK5 - dedicator of cytokinesis 5, LDLR - low densi…
Testes	Process	GO:0001932	regulation of protein phosphorylation	5.89e-07	0.000577	1.51	13091	1142	992	131	[MARK2 - map/microtubule affinity-regulating kinase 2, TSC1 - tuberous sclerosis 1, DDX3X - dead (asp-glu-ala-asp) box helicase 3, x-linked, FLT3 - fms-related tyrosine kinase 3, STK40 - serine/threonine kinase 40, CARD14 - caspase recruitment domain family, member 14, PPP1R9A - protein phosphatase 1, regulatory subunit 9a, CCNI2 - cyclin i family, member 2, SDCBP - syndecan binding protein (synt…
Testes	Process	GO:0031589	cell-substrate adhesion	6.36e-07	0.000584	2.66	13091	149	992	30	[ITGA4 - integrin, alpha 4 (antigen cd49d, alpha 4 subunit of vla-4 receptor), TEK - tek tyrosine kinase, endothelial, TSC1 - tuberous sclerosis 1, ITGA8 - integrin, alpha 8, ATP1B2 - atpase, na+/k+ transporting, beta 2 polypeptide, MADCAM1 - mucosal vascular addressin cell adhesion molecule 1, USH2A - usher syndrome 2a (autosomal recessive, mild), CD96 - cd96 molecule, ABL1 - c-abl oncogene 1, n…
Testes	Process	GO:0030334	regulation of cell migration	6.43e-07	0.000556	1.68	13091	709	992	90	[SH3BP1 - sh3-domain binding protein 1, SEMA3G - sema domain, immunoglobulin domain (ig), short basic domain, secreted, (semaphorin) 3g, SSH1 - slingshot protein phosphatase 1, DRD2 - dopamine receptor d2, CAMK1D - calcium/calmodulin-dependent protein kinase id, PFN2 - profilin 2, LGR6 - leucine-rich repeat containing g protein-coupled receptor 6, ATP1B2 - atpase, na+/k+ transporting, beta 2 poly…
Testes	Process	GO:0040017	positive regulation of locomotion	1.01e-06	0.000825	1.85	13091	456	992	64	[SEMA3G - sema domain, immunoglobulin domain (ig), short basic domain, secreted, (semaphorin) 3g, SSH1 - slingshot protein phosphatase 1, CAMK1D - calcium/calmodulin-dependent protein kinase id, LGR6 - leucine-rich repeat containing g protein-coupled receptor 6, SDCBP - syndecan binding protein (syntenin), MADCAM1 - mucosal vascular addressin cell adhesion molecule 1, RIN2 - ras and rab interacto…
Testes	Process	GO:0016477	cell migration	1.21e-06	0.000938	1.68	13091	668	992	85	[KANK2 - kn motif and ankyrin repeat domains 2, AVL9 - avl9 homolog (s. cerevisiase), SH3BP1 - sh3-domain binding protein 1, MARK2 - map/microtubule affinity-regulating kinase 2, SEMA3G - sema domain, immunoglobulin domain (ig), short basic domain, secreted, (semaphorin) 3g, DRD2 - dopamine receptor d2, PPP1R9B - protein phosphatase 1, regulatory subunit 9b, ATP1B2 - atpase, na+/k+ transporting, …
Testes	Process	GO:0048583	regulation of response to stimulus	1.32e-06	0.00097	1.26	13091	3206	992	306	[SH3BP1 - sh3-domain binding protein 1, SEMA3G - sema domain, immunoglobulin domain (ig), short basic domain, secreted, (semaphorin) 3g, TSC1 - tuberous sclerosis 1, BRCA1 - breast cancer 1, early onset, GDI1 - gdp dissociation inhibitor 1, LIMK1 - lim domain kinase 1, CARD14 - caspase recruitment domain family, member 14, LIFR - leukemia inhibitory factor receptor alpha, MADCAM1 - mucosal vascul…
Testes	Process	GO:0050793	regulation of developmental process	1.44e-06	0.001	1.34	13091	2141	992	217	[MEX3C - mex-3 rna binding family member c, MARK2 - map/microtubule affinity-regulating kinase 2, SEMA3G - sema domain, immunoglobulin domain (ig), short basic domain, secreted, (semaphorin) 3g, TSC1 - tuberous sclerosis 1, BRCA1 - breast cancer 1, early onset, GDI1 - gdp dissociation inhibitor 1, LIMK1 - lim domain kinase 1, PPP1R9A - protein phosphatase 1, regulatory subunit 9a, DOCK5 - dedicat…
Testes	Process	GO:2000147	positive regulation of cell motility	1.6e-06	0.00107	1.86	13091	433	992	61	[SEMA3G - sema domain, immunoglobulin domain (ig), short basic domain, secreted, (semaphorin) 3g, SSH1 - slingshot protein phosphatase 1, CAMK1D - calcium/calmodulin-dependent protein kinase id, LGR6 - leucine-rich repeat containing g protein-coupled receptor 6, SDCBP - syndecan binding protein (syntenin), MADCAM1 - mucosal vascular addressin cell adhesion molecule 1, RIN2 - ras and rab interacto…
Testes	Process	GO:0050790	regulation of catalytic activity	1.65e-06	0.00106	1.35	13091	1958	992	201	[NCF4 - neutrophil cytosolic factor 4, 40kda, SH3BP1 - sh3-domain binding protein 1, MARK2 - map/microtubule affinity-regulating kinase 2, TSC1 - tuberous sclerosis 1, GDI1 - gdp dissociation inhibitor 1, LIMK1 - lim domain kinase 1, CARD14 - caspase recruitment domain family, member 14, PPP1R9A - protein phosphatase 1, regulatory subunit 9a, DOCK5 - dedicator of cytokinesis 5, ENSA - endosulfine…
Testes	Process	GO:0030335	positive regulation of cell migration	1.68e-06	0.00103	1.87	13091	424	992	60	[SEMA3G - sema domain, immunoglobulin domain (ig), short basic domain, secreted, (semaphorin) 3g, SSH1 - slingshot protein phosphatase 1, CAMK1D - calcium/calmodulin-dependent protein kinase id, LGR6 - leucine-rich repeat containing g protein-coupled receptor 6, SDCBP - syndecan binding protein (syntenin), MADCAM1 - mucosal vascular addressin cell adhesion molecule 1, RIN2 - ras and rab interacto…
Testes	Process	GO:1905475	regulation of protein localization to membrane	1.73e-06	0.00102	2.49	13091	164	992	31	[AP2B1 - adaptor-related protein complex 2, beta 1 subunit, CRKL - v-crk avian sarcoma virus ct10 oncogene homolog-like, SSH1 - slingshot protein phosphatase 1, GSN - gelsolin, GDI1 - gdp dissociation inhibitor 1, PPP1R9B - protein phosphatase 1, regulatory subunit 9b, TP53 - tumor protein p53, ADAM10 - adam metallopeptidase domain 10, GPC1 - glypican 1, WNK3 - wnk lysine deficient protein kinase…
Testes	Process	GO:0007166	cell surface receptor signaling pathway	1.78e-06	0.00101	1.39	13091	1637	992	173	[NCF4 - neutrophil cytosolic factor 4, 40kda, SH3BP1 - sh3-domain binding protein 1, MARK2 - map/microtubule affinity-regulating kinase 2, SEMA3G - sema domain, immunoglobulin domain (ig), short basic domain, secreted, (semaphorin) 3g, DDX3X - dead (asp-glu-ala-asp) box helicase 3, x-linked, DTX3L - deltex 3-like (drosophila), ITGA8 - integrin, alpha 8, FLT3 - fms-related tyrosine kinase 3, RBM15…
Testes	Process	GO:0032268	regulation of cellular protein metabolic process	2.04e-06	0.00111	1.34	13091	2069	992	210	[MARK2 - map/microtubule affinity-regulating kinase 2, TSC1 - tuberous sclerosis 1, BRCA1 - breast cancer 1, early onset, LIMK1 - lim domain kinase 1, PRR16 - proline rich 16, CARD14 - caspase recruitment domain family, member 14, PPP1R9A - protein phosphatase 1, regulatory subunit 9a, ENSA - endosulfine alpha, ABL1 - c-abl oncogene 1, non-receptor tyrosine kinase, LDLR - low density lipoprotein …
Testes	Process	GO:2000145	regulation of cell motility	2.15e-06	0.00113	1.62	13091	750	992	92	[SH3BP1 - sh3-domain binding protein 1, SEMA3G - sema domain, immunoglobulin domain (ig), short basic domain, secreted, (semaphorin) 3g, SSH1 - slingshot protein phosphatase 1, DRD2 - dopamine receptor d2, CAMK1D - calcium/calmodulin-dependent protein kinase id, PFN2 - profilin 2, LGR6 - leucine-rich repeat containing g protein-coupled receptor 6, ATP1B2 - atpase, na+/k+ transporting, beta 2 poly…
Testes	Process	GO:0034097	response to cytokine	2.34e-06	0.00119	1.87	13091	409	992	58	[TIMP2 - timp metallopeptidase inhibitor 2, TIMP3 - timp metallopeptidase inhibitor 3, AES - amino-terminal enhancer of split, FLT3 - fms-related tyrosine kinase 3, GSN - gelsolin, BRCA1 - breast cancer 1, early onset, LIFR - leukemia inhibitory factor receptor alpha, IFNAR1 - interferon (alpha, beta and omega) receptor 1, NRP2 - neuropilin 2, ZFP36L1 - zfp36 ring finger protein-like 1, NR5A2 - n…
Testes	Process	GO:0000187	activation of MAPK activity	2.62e-06	0.00128	2.64	13091	135	992	27	[CRKL - v-crk avian sarcoma virus ct10 oncogene homolog-like, SHC1 - shc (src homology 2 domain containing) transforming protein 1, TAOK1 - tao kinase 1, ARRB1 - arrestin, beta 1, FGF2 - fibroblast growth factor 2 (basic), TGFA - transforming growth factor, alpha, MAP3K11 - mitogen-activated protein kinase kinase kinase 11, CD81 - cd81 molecule, MAP2K2 - mitogen-activated protein kinase kinase 2,…
Testes	Process	GO:0048646	anatomical structure formation involved in morphogenesis	2.65e-06	0.00125	1.69	13091	609	992	78	[TSC1 - tuberous sclerosis 1, FUZ - fuzzy planar cell polarity protein, VANGL2 - vangl planar cell polarity protein 2, ABL1 - c-abl oncogene 1, non-receptor tyrosine kinase, NRP2 - neuropilin 2, GPC1 - glypican 1, EPAS1 - endothelial pas domain protein 1, UGT8 - udp glycosyltransferase 8, CDON - cell adhesion associated, oncogene regulated, CLIC4 - chloride intracellular channel 4, PARVA - parvin…
Testes	Process	GO:0040012	regulation of locomotion	2.75e-06	0.00126	1.59	13091	807	992	97	[SH3BP1 - sh3-domain binding protein 1, SEMA3G - sema domain, immunoglobulin domain (ig), short basic domain, secreted, (semaphorin) 3g, SSH1 - slingshot protein phosphatase 1, MADCAM1 - mucosal vascular addressin cell adhesion molecule 1, SDCBP - syndecan binding protein (syntenin), RIN2 - ras and rab interactor 2, DOCK5 - dedicator of cytokinesis 5, ABL1 - c-abl oncogene 1, non-receptor tyrosin…
Testes	Process	GO:0031399	regulation of protein modification process	2.93e-06	0.00131	1.41	13091	1479	992	158	[MARK2 - map/microtubule affinity-regulating kinase 2, TSC1 - tuberous sclerosis 1, DDX3X - dead (asp-glu-ala-asp) box helicase 3, x-linked, DTX3L - deltex 3-like (drosophila), FLT3 - fms-related tyrosine kinase 3, BRCA1 - breast cancer 1, early onset, STK40 - serine/threonine kinase 40, PPP2R2D - protein phosphatase 2, regulatory subunit b, delta, LIMK1 - lim domain kinase 1, CARD14 - caspase re…
Testes	Process	GO:0050794	regulation of cellular process	3.01e-06	0.0013	1.11	13091	7743	992	654	[CREB5 - camp responsive element binding protein 5, MEX3C - mex-3 rna binding family member c, MAD2L1BP - mad2l1 binding protein, SH3BP1 - sh3-domain binding protein 1, MSL3 - male-specific lethal 3 homolog (drosophila), PRR16 - proline rich 16, LIMK1 - lim domain kinase 1, GDI1 - gdp dissociation inhibitor 1, PPP1R9A - protein phosphatase 1, regulatory subunit 9a, LIFR - leukemia inhibitory fact…
Testes	Process	GO:0043085	positive regulation of catalytic activity	3.3e-06	0.00139	1.48	13091	1124	992	126	[MARK2 - map/microtubule affinity-regulating kinase 2, SH3BP1 - sh3-domain binding protein 1, TSC1 - tuberous sclerosis 1, DDX3X - dead (asp-glu-ala-asp) box helicase 3, x-linked, DTX3L - deltex 3-like (drosophila), FLT3 - fms-related tyrosine kinase 3, GSN - gelsolin, GDI1 - gdp dissociation inhibitor 1, CARD14 - caspase recruitment domain family, member 14, PPP1R9A - protein phosphatase 1, regu…
Testes	Process	GO:0051272	positive regulation of cellular component movement	3.96e-06	0.00162	1.81	13091	445	992	61	[SEMA3G - sema domain, immunoglobulin domain (ig), short basic domain, secreted, (semaphorin) 3g, SSH1 - slingshot protein phosphatase 1, CAMK1D - calcium/calmodulin-dependent protein kinase id, LGR6 - leucine-rich repeat containing g protein-coupled receptor 6, SDCBP - syndecan binding protein (syntenin), MADCAM1 - mucosal vascular addressin cell adhesion molecule 1, RIN2 - ras and rab interacto…
Testes	Process	GO:1901342	regulation of vasculature development	4.44e-06	0.00176	2.06	13091	276	992	43	[TEK - tek tyrosine kinase, endothelial, SMOC2 - sparc related modular calcium binding 2, PPP1R16B - protein phosphatase 1, regulatory subunit 16b, EPN2 - epsin 2, STAT1 - signal transducer and activator of transcription 1, 91kda, BRCA1 - breast cancer 1, early onset, RIN2 - ras and rab interactor 2, NFE2L2 - nuclear factor (erythroid-derived 2)-like 2, ADAM10 - adam metallopeptidase domain 10, F…
Testes	Process	GO:0019220	regulation of phosphate metabolic process	5.11e-06	0.00197	1.4	13091	1459	992	155	[MARK2 - map/microtubule affinity-regulating kinase 2, TSC1 - tuberous sclerosis 1, DDX3X - dead (asp-glu-ala-asp) box helicase 3, x-linked, FLT3 - fms-related tyrosine kinase 3, STK40 - serine/threonine kinase 40, PPP2R2D - protein phosphatase 2, regulatory subunit b, delta, CARD14 - caspase recruitment domain family, member 14, PPP1R9A - protein phosphatase 1, regulatory subunit 9a, CCNI2 - cyc…
Testes	Process	GO:0051174	regulation of phosphorus metabolic process	5.11e-06	0.00192	1.4	13091	1459	992	155	[MARK2 - map/microtubule affinity-regulating kinase 2, TSC1 - tuberous sclerosis 1, DDX3X - dead (asp-glu-ala-asp) box helicase 3, x-linked, FLT3 - fms-related tyrosine kinase 3, STK40 - serine/threonine kinase 40, PPP2R2D - protein phosphatase 2, regulatory subunit b, delta, CARD14 - caspase recruitment domain family, member 14, PPP1R9A - protein phosphatase 1, regulatory subunit 9a, CCNI2 - cyc…
Testes	Process	GO:0065007	biological regulation	5.45e-06	0.002	1.09	13091	8760	992	726	[CREB5 - camp responsive element binding protein 5, MEX3C - mex-3 rna binding family member c, MAD2L1BP - mad2l1 binding protein, SH3BP1 - sh3-domain binding protein 1, MSL3 - male-specific lethal 3 homolog (drosophila), PRR16 - proline rich 16, LIMK1 - lim domain kinase 1, GDI1 - gdp dissociation inhibitor 1, ABAT - 4-aminobutyrate aminotransferase, PPP1R9A - protein phosphatase 1, regulatory su…
Testes	Process	GO:0006024	glycosaminoglycan biosynthetic process	5.77e-06	0.00207	3.03	13091	87	992	20	[NDST1 - n-deacetylase/n-sulfotransferase (heparan glucosaminyl) 1, CSGALNACT2 - chondroitin sulfate n-acetylgalactosaminyltransferase 2, GPC3 - glypican 3, CHST3 - carbohydrate (chondroitin 6) sulfotransferase 3, CSPG5 - chondroitin sulfate proteoglycan 5 (neuroglycan c), EXT2 - exostosin glycosyltransferase 2, ST3GAL6 - st3 beta-galactoside alpha-2,3-sialyltransferase 6, DSEL - dermatan sulfate…
Testes	Process	GO:0016192	vesicle-mediated transport	5.93e-06	0.00207	1.42	13091	1327	992	143	[CD93 - cd93 molecule, NCF4 - neutrophil cytosolic factor 4, 40kda, SNF8 - snf8, escrt-ii complex subunit, DDX3X - dead (asp-glu-ala-asp) box helicase 3, x-linked, DTX3L - deltex 3-like (drosophila), CREG1 - cellular repressor of e1a-stimulated genes 1, GSN - gelsolin, PSAP - prosaposin, GDI1 - gdp dissociation inhibitor 1, ERGIC1 - endoplasmic reticulum-golgi intermediate compartment (ergic) 1, …
Testes	Process	GO:0042325	regulation of phosphorylation	6.97e-06	0.00238	1.43	13091	1286	992	139	[MARK2 - map/microtubule affinity-regulating kinase 2, TSC1 - tuberous sclerosis 1, DDX3X - dead (asp-glu-ala-asp) box helicase 3, x-linked, FLT3 - fms-related tyrosine kinase 3, STK40 - serine/threonine kinase 40, CARD14 - caspase recruitment domain family, member 14, PPP1R9A - protein phosphatase 1, regulatory subunit 9a, SDCBP - syndecan binding protein (syntenin), CCNI2 - cyclin i family, mem…
Testes	Process	GO:0065009	regulation of molecular function	7.04e-06	0.00235	1.29	13091	2463	992	240	[NCF4 - neutrophil cytosolic factor 4, 40kda, SH3BP1 - sh3-domain binding protein 1, MARK2 - map/microtubule affinity-regulating kinase 2, TSC1 - tuberous sclerosis 1, GDI1 - gdp dissociation inhibitor 1, LIMK1 - lim domain kinase 1, CARD14 - caspase recruitment domain family, member 14, PPP1R9A - protein phosphatase 1, regulatory subunit 9a, DOCK5 - dedicator of cytokinesis 5, ENSA - endosulfine…
Testes	Process	GO:0034446	substrate adhesion-dependent cell spreading	9.35e-06	0.00305	3.6	13091	55	992	15	[TEK - tek tyrosine kinase, endothelial, ITGA4 - integrin, alpha 4 (antigen cd49d, alpha 4 subunit of vla-4 receptor), ITGA8 - integrin, alpha 8, SRGAP2 - slit-robo rho gtpase activating protein 2, USH2A - usher syndrome 2a (autosomal recessive, mild), ABL1 - c-abl oncogene 1, non-receptor tyrosine kinase, AXL - axl receptor tyrosine kinase, FZD7 - frizzled family receptor 7, PARVA - parvin, alph…
Testes	Process	GO:0040011	locomotion	9.47e-06	0.00303	1.54	13091	820	992	96	[KANK2 - kn motif and ankyrin repeat domains 2, AVL9 - avl9 homolog (s. cerevisiase), MARK2 - map/microtubule affinity-regulating kinase 2, SH3BP1 - sh3-domain binding protein 1, CMTM3 - cklf-like marvel transmembrane domain containing 3, SEMA3G - sema domain, immunoglobulin domain (ig), short basic domain, secreted, (semaphorin) 3g, DRD2 - dopamine receptor d2, LGR6 - leucine-rich repeat contain…
Testes	Process	GO:0032147	activation of protein kinase activity	9.5e-06	0.00297	2.02	13091	275	992	42	[CRKL - v-crk avian sarcoma virus ct10 oncogene homolog-like, MARK2 - map/microtubule affinity-regulating kinase 2, SHC1 - shc (src homology 2 domain containing) transforming protein 1, DRD2 - dopamine receptor d2, CARD14 - caspase recruitment domain family, member 14, TAOK1 - tao kinase 1, ARRB1 - arrestin, beta 1, TIRAP - toll-interleukin 1 receptor (tir) domain containing adaptor protein, FGF2…
Testes	Process	GO:0048518	positive regulation of biological process	1.03e-05	0.00316	1.18	13091	4737	992	422	[CREB5 - camp responsive element binding protein 5, MAD2L1BP - mad2l1 binding protein, LIMK1 - lim domain kinase 1, PRR16 - proline rich 16, GDI1 - gdp dissociation inhibitor 1, LIFR - leukemia inhibitory factor receptor alpha, PPP1R9A - protein phosphatase 1, regulatory subunit 9a, MADCAM1 - mucosal vascular addressin cell adhesion molecule 1, DOCK5 - dedicator of cytokinesis 5, LDLR - low densi…
Testes	Process	GO:0051056	regulation of small GTPase mediated signal transduction	1.09e-05	0.00325	1.97	13091	295	992	44	[ARHGEF28 - rho guanine nucleotide exchange factor (gef) 28, CRKL - v-crk avian sarcoma virus ct10 oncogene homolog-like, KANK2 - kn motif and ankyrin repeat domains 2, TIMP2 - timp metallopeptidase inhibitor 2, SH3BP1 - sh3-domain binding protein 1, SHC1 - shc (src homology 2 domain containing) transforming protein 1, IQSEC1 - iq motif and sec7 domain 1, GDI1 - gdp dissociation inhibitor 1, PIK3…
Testes	Process	GO:0051338	regulation of transferase activity	1.31e-05	0.00384	1.53	13091	848	992	98	[MARK2 - map/microtubule affinity-regulating kinase 2, DDX3X - dead (asp-glu-ala-asp) box helicase 3, x-linked, TSC1 - tuberous sclerosis 1, DTX3L - deltex 3-like (drosophila), FLT3 - fms-related tyrosine kinase 3, LIMK1 - lim domain kinase 1, CARD14 - caspase recruitment domain family, member 14, PPP1R9A - protein phosphatase 1, regulatory subunit 9a, CCNI2 - cyclin i family, member 2, WWTR1 - w…
Testes	Function	GO:0045309	protein phosphorylated amino acid binding	1.33e-05	0.0573	3.7	13091	50	992	14	[CRKL - v-crk avian sarcoma virus ct10 oncogene homolog-like, SHE - src homology 2 domain containing e, SHC1 - shc (src homology 2 domain containing) transforming protein 1, MAPK1 - mitogen-activated protein kinase 1, NCK2 - nck adaptor protein 2, PIK3R2 - phosphoinositide-3-kinase, regulatory subunit 2 (beta), ARRB1 - arrestin, beta 1, PTPN11 - protein tyrosine phosphatase, non-receptor type 11,…
Testes	Process	GO:1904018	positive regulation of vasculature development	1.51e-05	0.00434	2.37	13091	156	992	28	[TEK - tek tyrosine kinase, endothelial, PPP1R16B - protein phosphatase 1, regulatory subunit 16b, SMOC2 - sparc related modular calcium binding 2, BRCA1 - breast cancer 1, early onset, RIN2 - ras and rab interactor 2, FGF2 - fibroblast growth factor 2 (basic), NFE2L2 - nuclear factor (erythroid-derived 2)-like 2, ABL1 - c-abl oncogene 1, non-receptor tyrosine kinase, PDGFD - platelet derived gro…
Testes	Process	GO:0051270	regulation of cellular component movement	1.52e-05	0.0043	1.54	13091	808	992	94	[SH3BP1 - sh3-domain binding protein 1, SEMA3G - sema domain, immunoglobulin domain (ig), short basic domain, secreted, (semaphorin) 3g, SSH1 - slingshot protein phosphatase 1, DRD2 - dopamine receptor d2, CAMK1D - calcium/calmodulin-dependent protein kinase id, PFN2 - profilin 2, LGR6 - leucine-rich repeat containing g protein-coupled receptor 6, ATP1B2 - atpase, na+/k+ transporting, beta 2 poly…
Testes	Process	GO:0006023	aminoglycan biosynthetic process	1.67e-05	0.00463	2.84	13091	93	992	20	[NDST1 - n-deacetylase/n-sulfotransferase (heparan glucosaminyl) 1, CSGALNACT2 - chondroitin sulfate n-acetylgalactosaminyltransferase 2, GPC3 - glypican 3, CHST3 - carbohydrate (chondroitin 6) sulfotransferase 3, CSPG5 - chondroitin sulfate proteoglycan 5 (neuroglycan c), EXT2 - exostosin glycosyltransferase 2, ST3GAL6 - st3 beta-galactoside alpha-2,3-sialyltransferase 6, DSEL - dermatan sulfate…
Testes	Process	GO:0045597	positive regulation of cell differentiation	1.7e-05	0.00462	1.53	13091	821	992	95	[TIMP2 - timp metallopeptidase inhibitor 2, MARK2 - map/microtubule affinity-regulating kinase 2, DRD2 - dopamine receptor d2, CAMK1D - calcium/calmodulin-dependent protein kinase id, TCF12 - transcription factor 12, GDI1 - gdp dissociation inhibitor 1, LIMK1 - lim domain kinase 1, ATP1B2 - atpase, na+/k+ transporting, beta 2 polypeptide, ENC1 - ectodermal-neural cortex 1 (with btb domain), PPP1R…
Testes	Process	GO:0048870	cell motility	1.79e-05	0.00479	1.55	13091	747	992	88	[KANK2 - kn motif and ankyrin repeat domains 2, AVL9 - avl9 homolog (s. cerevisiase), SH3BP1 - sh3-domain binding protein 1, MARK2 - map/microtubule affinity-regulating kinase 2, SEMA3G - sema domain, immunoglobulin domain (ig), short basic domain, secreted, (semaphorin) 3g, DRD2 - dopamine receptor d2, PPP1R9B - protein phosphatase 1, regulatory subunit 9b, ATP1B2 - atpase, na+/k+ transporting, …
Testes	Process	GO:0010562	positive regulation of phosphorus metabolic process	1.88e-05	0.00494	1.5	13091	899	992	102	[MARK2 - map/microtubule affinity-regulating kinase 2, DDX3X - dead (asp-glu-ala-asp) box helicase 3, x-linked, FLT3 - fms-related tyrosine kinase 3, CARD14 - caspase recruitment domain family, member 14, PPP1R9A - protein phosphatase 1, regulatory subunit 9a, SDCBP - syndecan binding protein (syntenin), ABL1 - c-abl oncogene 1, non-receptor tyrosine kinase, CDON - cell adhesion associated, oncog…
Testes	Process	GO:0045937	positive regulation of phosphate metabolic process	1.88e-05	0.00485	1.5	13091	899	992	102	[MARK2 - map/microtubule affinity-regulating kinase 2, DDX3X - dead (asp-glu-ala-asp) box helicase 3, x-linked, FLT3 - fms-related tyrosine kinase 3, CARD14 - caspase recruitment domain family, member 14, PPP1R9A - protein phosphatase 1, regulatory subunit 9a, SDCBP - syndecan binding protein (syntenin), ABL1 - c-abl oncogene 1, non-receptor tyrosine kinase, CDON - cell adhesion associated, oncog…
Testes	Process	GO:0032502	developmental process	1.9e-05	0.00482	1.2	13091	3964	992	359	[MEX3C - mex-3 rna binding family member c, SH3BP1 - sh3-domain binding protein 1, TSC1 - tuberous sclerosis 1, ELK1 - elk1, member of ets oncogene family, CREG1 - cellular repressor of e1a-stimulated genes 1, BRCA1 - breast cancer 1, early onset, LIMK1 - lim domain kinase 1, PPP1R9A - protein phosphatase 1, regulatory subunit 9a, ELK4 - elk4, ets-domain protein (srf accessory protein 1), SCAP - …
Testes	Process	GO:0043408	regulation of MAPK cascade	2.11e-05	0.00525	1.65	13091	561	992	70	[TIMP2 - timp metallopeptidase inhibitor 2, TIMP3 - timp metallopeptidase inhibitor 3, DRD2 - dopamine receptor d2, FLT3 - fms-related tyrosine kinase 3, STK40 - serine/threonine kinase 40, TAOK1 - tao kinase 1, SDCBP - syndecan binding protein (syntenin), CASR - calcium-sensing receptor, ABL1 - c-abl oncogene 1, non-receptor tyrosine kinase, CDON - cell adhesion associated, oncogene regulated, F…
Testes	Process	GO:0051246	regulation of protein metabolic process	2.35e-05	0.00575	1.29	13091	2204	992	215	[MARK2 - map/microtubule affinity-regulating kinase 2, TSC1 - tuberous sclerosis 1, BRCA1 - breast cancer 1, early onset, LIMK1 - lim domain kinase 1, PRR16 - proline rich 16, CARD14 - caspase recruitment domain family, member 14, PPP1R9A - protein phosphatase 1, regulatory subunit 9a, ENSA - endosulfine alpha, ABL1 - c-abl oncogene 1, non-receptor tyrosine kinase, LDLR - low density lipoprotein …
Testes	Process	GO:0043406	positive regulation of MAP kinase activity	2.37e-05	0.00572	2.09	13091	221	992	35	[CRKL - v-crk avian sarcoma virus ct10 oncogene homolog-like, SHC1 - shc (src homology 2 domain containing) transforming protein 1, FLT3 - fms-related tyrosine kinase 3, TAOK1 - tao kinase 1, ARRB1 - arrestin, beta 1, FGF2 - fibroblast growth factor 2 (basic), PDGFD - platelet derived growth factor d, JAK2 - janus kinase 2, TGFA - transforming growth factor, alpha, EIF2AK2 - eukaryotic translatio…
Testes	Process	GO:0044272	sulfur compound biosynthetic process	2.38e-05	0.00565	2.4	13091	143	992	26	[MLYCD - malonyl-coa decarboxylase, CSGALNACT2 - chondroitin sulfate n-acetylgalactosaminyltransferase 2, PAPSS2 - 3'-phosphoadenosine 5'-phosphosulfate synthase 2, CSPG5 - chondroitin sulfate proteoglycan 5 (neuroglycan c), CDO1 - cysteine dioxygenase type 1, LUM - lumican, GCLM - glutamate-cysteine ligase, modifier subunit, ACSL3 - acyl-coa synthetase long-chain family member 3, ST3GAL2 - st3 b…
Testes	Process	GO:0045595	regulation of cell differentiation	2.44e-05	0.0057	1.36	13091	1524	992	157	[MEX3C - mex-3 rna binding family member c, MARK2 - map/microtubule affinity-regulating kinase 2, DDX6 - dead (asp-glu-ala-asp) box helicase 6, SEMA3G - sema domain, immunoglobulin domain (ig), short basic domain, secreted, (semaphorin) 3g, TSC1 - tuberous sclerosis 1, RBM15 - rna binding motif protein 15, TCF12 - transcription factor 12, GDI1 - gdp dissociation inhibitor 1, LIMK1 - lim domain ki…
Testes	Process	GO:0002376	immune system process	2.51e-05	0.00577	1.38	13091	1387	992	145	[CD93 - cd93 molecule, OPRK1 - opioid receptor, kappa 1, NCF4 - neutrophil cytosolic factor 4, 40kda, BNIP3L - bcl2/adenovirus e1b 19kda interacting protein 3-like, SEC14L1 - sec14-like 1 (s. cerevisiae), TSC1 - tuberous sclerosis 1, DDX3X - dead (asp-glu-ala-asp) box helicase 3, x-linked, DTX3L - deltex 3-like (drosophila), FLT3 - fms-related tyrosine kinase 3, CREG1 - cellular repressor of e1a-…
Testes	Process	GO:0009653	anatomical structure morphogenesis	2.63e-05	0.00595	1.42	13091	1184	992	127	[SSH1 - slingshot protein phosphatase 1, ITGA8 - integrin, alpha 8, RBM15 - rna binding motif protein 15, STK40 - serine/threonine kinase 40, VANGL2 - vangl planar cell polarity protein 2, PBX2 - pre-b-cell leukemia homeobox 2, WWTR1 - ww domain containing transcription regulator 1, PBX3 - pre-b-cell leukemia homeobox 3, NRP2 - neuropilin 2, ABL1 - c-abl oncogene 1, non-receptor tyrosine kinase, …
Testes	Process	GO:0045859	regulation of protein kinase activity	2.95e-05	0.00657	1.58	13091	661	992	79	[MARK2 - map/microtubule affinity-regulating kinase 2, DDX3X - dead (asp-glu-ala-asp) box helicase 3, x-linked, TSC1 - tuberous sclerosis 1, DRD2 - dopamine receptor d2, GSKIP - gsk3b interacting protein, FLT3 - fms-related tyrosine kinase 3, CARD14 - caspase recruitment domain family, member 14, PPP1R9A - protein phosphatase 1, regulatory subunit 9a, TAOK1 - tao kinase 1, CCNI2 - cyclin i family…
Testes	Process	GO:0048523	negative regulation of cellular process	3e-05	0.00659	1.2	13091	3707	992	337	[MAD2L1BP - mad2l1 binding protein, SH3BP1 - sh3-domain binding protein 1, BNIP3L - bcl2/adenovirus e1b 19kda interacting protein 3-like, SEMA3G - sema domain, immunoglobulin domain (ig), short basic domain, secreted, (semaphorin) 3g, MSL3 - male-specific lethal 3 homolog (drosophila), TSC1 - tuberous sclerosis 1, CREG1 - cellular repressor of e1a-stimulated genes 1, BRCA1 - breast cancer 1, earl…
Testes	Process	GO:0002009	morphogenesis of an epithelium	3.05e-05	0.00659	2	13091	251	992	38	[HOXA13 - homeobox a13, RBM15 - rna binding motif protein 15, LRP6 - low density lipoprotein receptor-related protein 6, MICAL2 - microtubule associated monooxygenase, calponin and lim domain containing 2, ACVR1 - activin a receptor, type i, VANGL2 - vangl planar cell polarity protein 2, LIN7C - lin-7 homolog c (c. elegans), SEMA3C - sema domain, immunoglobulin domain (ig), short basic domain, se…
Testes	Process	GO:0043062	extracellular structure organization	3.18e-05	0.00676	1.86	13091	327	992	46	[ITGA4 - integrin, alpha 4 (antigen cd49d, alpha 4 subunit of vla-4 receptor), TIMP2 - timp metallopeptidase inhibitor 2, SMOC2 - sparc related modular calcium binding 2, OPTC - opticin, CAPN1 - calpain 1, (mu/i) large subunit, ITGA8 - integrin, alpha 8, CRISPLD2 - cysteine-rich secretory protein lccl domain containing 2, ADAMTS5 - adam metallopeptidase with thrombospondin type 1 motif, 5, PDGFRA…
Testes	Process	GO:0022610	biological adhesion	3.35e-05	0.00703	1.57	13091	674	992	80	[CD93 - cd93 molecule, TSC1 - tuberous sclerosis 1, ITGA8 - integrin, alpha 8, ATP1B2 - atpase, na+/k+ transporting, beta 2 polypeptide, MADCAM1 - mucosal vascular addressin cell adhesion molecule 1, USH2A - usher syndrome 2a (autosomal recessive, mild), ABL1 - c-abl oncogene 1, non-receptor tyrosine kinase, NRP2 - neuropilin 2, FIBCD1 - fibrinogen c domain containing 1, CDON - cell adhesion asso…
Testes	Process	GO:1902533	positive regulation of intracellular signal transduction	3.8e-05	0.00786	1.5	13091	827	992	94	[FAM132A - family with sequence similarity 132, member a, TIMP2 - timp metallopeptidase inhibitor 2, DDX3X - dead (asp-glu-ala-asp) box helicase 3, x-linked, DRD2 - dopamine receptor d2, FLT3 - fms-related tyrosine kinase 3, CARD14 - caspase recruitment domain family, member 14, TAOK1 - tao kinase 1, SDCBP - syndecan binding protein (syntenin), CASR - calcium-sensing receptor, ABL1 - c-abl oncoge…
Testes	Process	GO:0045765	regulation of angiogenesis	4.08e-05	0.00832	1.99	13091	245	992	37	[TEK - tek tyrosine kinase, endothelial, SMOC2 - sparc related modular calcium binding 2, PPP1R16B - protein phosphatase 1, regulatory subunit 16b, EPN2 - epsin 2, STAT1 - signal transducer and activator of transcription 1, 91kda, BRCA1 - breast cancer 1, early onset, NFE2L2 - nuclear factor (erythroid-derived 2)-like 2, FGF2 - fibroblast growth factor 2 (basic), ABL1 - c-abl oncogene 1, non-rece…
Testes	Process	GO:0032956	regulation of actin cytoskeleton organization	4.12e-05	0.00828	1.9	13091	292	992	42	[TEK - tek tyrosine kinase, endothelial, SH3BP1 - sh3-domain binding protein 1, TSC1 - tuberous sclerosis 1, SSH1 - slingshot protein phosphatase 1, BAIAP2L1 - bai1-associated protein 2-like 1, PFN2 - profilin 2, GSN - gelsolin, NCK2 - nck adaptor protein 2, FSCN1 - fascin homolog 1, actin-bundling protein (strongylocentrotus purpuratus), LIMK1 - lim domain kinase 1, JMY - junction mediating and …
Testes	Process	GO:0051247	positive regulation of protein metabolic process	4.14e-05	0.00822	1.38	13091	1332	992	139	[SNF8 - snf8, escrt-ii complex subunit, MARK2 - map/microtubule affinity-regulating kinase 2, DDX3X - dead (asp-glu-ala-asp) box helicase 3, x-linked, FLT3 - fms-related tyrosine kinase 3, BRCA1 - breast cancer 1, early onset, GSN - gelsolin, PRR16 - proline rich 16, CARD14 - caspase recruitment domain family, member 14, PPP1R9A - protein phosphatase 1, regulatory subunit 9a, SDCBP - syndecan bin…
Testes	Process	GO:0032879	regulation of localization	4.33e-05	0.00849	1.28	13091	2177	992	211	[SH3BP1 - sh3-domain binding protein 1, BNIP3L - bcl2/adenovirus e1b 19kda interacting protein 3-like, SEMA3G - sema domain, immunoglobulin domain (ig), short basic domain, secreted, (semaphorin) 3g, GDI1 - gdp dissociation inhibitor 1, PPP1R9A - protein phosphatase 1, regulatory subunit 9a, MADCAM1 - mucosal vascular addressin cell adhesion molecule 1, DOCK5 - dedicator of cytokinesis 5, ENSA - …
Testes	Process	GO:0043549	regulation of kinase activity	4.34e-05	0.00838	1.52	13091	754	992	87	[MARK2 - map/microtubule affinity-regulating kinase 2, DDX3X - dead (asp-glu-ala-asp) box helicase 3, x-linked, TSC1 - tuberous sclerosis 1, DRD2 - dopamine receptor d2, GSKIP - gsk3b interacting protein, FLT3 - fms-related tyrosine kinase 3, CARD14 - caspase recruitment domain family, member 14, PPP1R9A - protein phosphatase 1, regulatory subunit 9a, TAOK1 - tao kinase 1, CCNI2 - cyclin i family…
Testes	Process	GO:0007155	cell adhesion	4.48e-05	0.00856	1.56	13091	669	992	79	[CD93 - cd93 molecule, TSC1 - tuberous sclerosis 1, ITGA8 - integrin, alpha 8, ATP1B2 - atpase, na+/k+ transporting, beta 2 polypeptide, MADCAM1 - mucosal vascular addressin cell adhesion molecule 1, USH2A - usher syndrome 2a (autosomal recessive, mild), ABL1 - c-abl oncogene 1, non-receptor tyrosine kinase, NRP2 - neuropilin 2, FIBCD1 - fibrinogen c domain containing 1, CDON - cell adhesion asso…
Testes	Process	GO:0001763	morphogenesis of a branching structure	4.85e-05	0.00913	2.4	13091	132	992	24	[CSF1 - colony stimulating factor 1 (macrophage), HOXA13 - homeobox a13, SFRP1 - secreted frizzled-related protein 1, GPC3 - glypican 3, DRD2 - dopamine receptor d2, RBM15 - rna binding motif protein 15, SOX9 - sry (sex determining region y)-box 9, FEM1B - fem-1 homolog b (c. elegans), TGM2 - transglutaminase 2, GBX2 - gastrulation brain homeobox 2, LRP6 - low density lipoprotein receptor-related…
Testes	Process	GO:0043410	positive regulation of MAPK cascade	5e-05	0.0093	1.73	13091	412	992	54	[TIMP2 - timp metallopeptidase inhibitor 2, DRD2 - dopamine receptor d2, FLT3 - fms-related tyrosine kinase 3, TAOK1 - tao kinase 1, SDCBP - syndecan binding protein (syntenin), CASR - calcium-sensing receptor, ABL1 - c-abl oncogene 1, non-receptor tyrosine kinase, CDON - cell adhesion associated, oncogene regulated, MAP3K11 - mitogen-activated protein kinase kinase kinase 11, CD81 - cd81 molecul…
Testes	Process	GO:0042327	positive regulation of phosphorylation	5.03e-05	0.00923	1.49	13091	844	992	95	[TIMP2 - timp metallopeptidase inhibitor 2, MARK2 - map/microtubule affinity-regulating kinase 2, DDX3X - dead (asp-glu-ala-asp) box helicase 3, x-linked, DRD2 - dopamine receptor d2, FLT3 - fms-related tyrosine kinase 3, PFN2 - profilin 2, CARD14 - caspase recruitment domain family, member 14, TAOK1 - tao kinase 1, PPP1R9A - protein phosphatase 1, regulatory subunit 9a, SDCBP - syndecan binding …
Testes	Process	GO:1901698	response to nitrogen compound	5.03e-05	0.00912	1.53	13091	714	992	83	[UBQLN1 - ubiquilin 1, PANX1 - pannexin 1, MAN1A1 - mannosidase, alpha, class 1a, member 1, SSH1 - slingshot protein phosphatase 1, TSC1 - tuberous sclerosis 1, DRD2 - dopamine receptor d2, FLT3 - fms-related tyrosine kinase 3, ATP1A3 - atpase, na+/k+ transporting, alpha 3 polypeptide, GSN - gelsolin, BRCA1 - breast cancer 1, early onset, PPP1R9B - protein phosphatase 1, regulatory subunit 9b, CA…
Testes	Process	GO:0009719	response to endogenous stimulus	5.04e-05	0.00903	1.48	13091	855	992	96	[TIMP2 - timp metallopeptidase inhibitor 2, TIMP3 - timp metallopeptidase inhibitor 3, PAQR7 - progestin and adipoq receptor family member vii, TSC1 - tuberous sclerosis 1, SSH1 - slingshot protein phosphatase 1, FLT3 - fms-related tyrosine kinase 3, ELK1 - elk1, member of ets oncogene family, ATP1A3 - atpase, na+/k+ transporting, alpha 3 polypeptide, FIBIN - fin bud initiation factor homolog (ze…
Testes	Process	GO:0048856	anatomical structure development	5.43e-05	0.00962	1.24	13091	2717	992	255	[TSC1 - tuberous sclerosis 1, CREG1 - cellular repressor of e1a-stimulated genes 1, BRCA1 - breast cancer 1, early onset, LIMK1 - lim domain kinase 1, ABL1 - c-abl oncogene 1, non-receptor tyrosine kinase, NRP2 - neuropilin 2, MTPN - myotrophin, EPAS1 - endothelial pas domain protein 1, ZFP36L1 - zfp36 ring finger protein-like 1, PAK4 - p21 protein (cdc42/rac)-activated kinase 4, DPF2 - d4, zinc …
Testes	Process	GO:0032970	regulation of actin filament-based process	5.56e-05	0.00973	1.84	13091	315	992	44	[TEK - tek tyrosine kinase, endothelial, SH3BP1 - sh3-domain binding protein 1, TSC1 - tuberous sclerosis 1, SSH1 - slingshot protein phosphatase 1, BAIAP2L1 - bai1-associated protein 2-like 1, PFN2 - profilin 2, GSN - gelsolin, NCK2 - nck adaptor protein 2, JMY - junction mediating and regulatory protein, p53 cofactor, FSCN1 - fascin homolog 1, actin-bundling protein (strongylocentrotus purpurat…
Testes	Process	GO:0050789	regulation of biological process	5.67e-05	0.0098	1.09	13091	8243	992	681	[CREB5 - camp responsive element binding protein 5, MEX3C - mex-3 rna binding family member c, MAD2L1BP - mad2l1 binding protein, SH3BP1 - sh3-domain binding protein 1, MSL3 - male-specific lethal 3 homolog (drosophila), PRR16 - proline rich 16, LIMK1 - lim domain kinase 1, GDI1 - gdp dissociation inhibitor 1, PPP1R9A - protein phosphatase 1, regulatory subunit 9a, LIFR - leukemia inhibitory fact…
Testes	Process	GO:0061138	morphogenesis of a branching epithelium	5.7e-05	0.00974	2.43	13091	125	992	23	[CSF1 - colony stimulating factor 1 (macrophage), HOXA13 - homeobox a13, SFRP1 - secreted frizzled-related protein 1, GPC3 - glypican 3, RBM15 - rna binding motif protein 15, SOX9 - sry (sex determining region y)-box 9, FEM1B - fem-1 homolog b (c. elegans), GBX2 - gastrulation brain homeobox 2, TGM2 - transglutaminase 2, LRP6 - low density lipoprotein receptor-related protein 6, TGFBR2 - transfor…
Testes	Process	GO:0042127	regulation of cell proliferation	6.36e-05	0.0107	1.38	13091	1241	992	130	[KANK2 - kn motif and ankyrin repeat domains 2, TSC1 - tuberous sclerosis 1, FLT3 - fms-related tyrosine kinase 3, BRCA1 - breast cancer 1, early onset, LIFR - leukemia inhibitory factor receptor alpha, SDCBP - syndecan binding protein (syntenin), WWTR1 - ww domain containing transcription regulator 1, NRP2 - neuropilin 2, ABL1 - c-abl oncogene 1, non-receptor tyrosine kinase, CDON - cell adhesio…
Testes	Function	GO:0004672	protein kinase activity	6.5e-05	0.14	1.66	13091	477	992	60	[MARK2 - map/microtubule affinity-regulating kinase 2, CAMK1D - calcium/calmodulin-dependent protein kinase id, FLT3 - fms-related tyrosine kinase 3, LIMK1 - lim domain kinase 1, PPP1R9B - protein phosphatase 1, regulatory subunit 9b, CDK14 - cyclin-dependent kinase 14, TAOK1 - tao kinase 1, ABL1 - c-abl oncogene 1, non-receptor tyrosine kinase, NRP2 - neuropilin 2, WNK3 - wnk lysine deficient pr…
Testes	Process	GO:0001525	angiogenesis	7.1e-05	0.0119	1.96	13091	242	992	36	[TEK - tek tyrosine kinase, endothelial, SHC1 - shc (src homology 2 domain containing) transforming protein 1, ACVR1 - activin a receptor, type i, PDGFRA - platelet-derived growth factor receptor, alpha polypeptide, NRP2 - neuropilin 2, EPAS1 - endothelial pas domain protein 1, PARVA - parvin, alpha, PRCP - prolylcarboxypeptidase (angiotensinase c), CLIC4 - chloride intracellular channel 4, JAM3 …
Testes	Process	GO:0032330	regulation of chondrocyte differentiation	7.28e-05	0.012	3.6	13091	44	992	12	[TGFBR1 - transforming growth factor, beta receptor 1, PTPN11 - protein tyrosine phosphatase, non-receptor type 11, GLG1 - golgi glycoprotein 1, GDF6 - growth differentiation factor 6, PKDCC - protein kinase domain containing, cytoplasmic, WNT9A - wingless-type mmtv integration site family, member 9a, SMAD3 - smad family member 3, SOX9 - sry (sex determining region y)-box 9, SOX6 - sry (sex deter…
Testes	Process	GO:0040007	growth	7.51e-05	0.0123	1.94	13091	252	992	37	[MEX3C - mex-3 rna binding family member c, ITGA4 - integrin, alpha 4 (antigen cd49d, alpha 4 subunit of vla-4 receptor), GSN - gelsolin, STK40 - serine/threonine kinase 40, PSAP - prosaposin, ETNK2 - ethanolamine kinase 2, LGR6 - leucine-rich repeat containing g protein-coupled receptor 6, LRP6 - low density lipoprotein receptor-related protein 6, TP53 - tumor protein p53, WWTR1 - ww domain cont…
Testes	Process	GO:1903391	regulation of adherens junction organization	7.56e-05	0.0122	2.93	13091	72	992	16	[CLASP2 - cytoplasmic linker associated protein 2, TEK - tek tyrosine kinase, endothelial, EPHA3 - eph receptor a3, SFRP1 - secreted frizzled-related protein 1, TSC1 - tuberous sclerosis 1, IQSEC1 - iq motif and sec7 domain 1, MAPRE2 - microtubule-associated protein, rp/eb family, member 2, ABL1 - c-abl oncogene 1, non-receptor tyrosine kinase, PTPRA - protein tyrosine phosphatase, receptor type,…
Testes	Function	GO:0001784	phosphotyrosine residue binding	8e-05	0.115	3.82	13091	38	992	11	[PTPN11 - protein tyrosine phosphatase, non-receptor type 11, YES1 - v-yes-1 yamaguchi sarcoma viral oncogene homolog 1, ABL1 - c-abl oncogene 1, non-receptor tyrosine kinase, CRKL - v-crk avian sarcoma virus ct10 oncogene homolog-like, GRB2 - growth factor receptor-bound protein 2, SHE - src homology 2 domain containing e, SHC1 - shc (src homology 2 domain containing) transforming protein 1, MAP…
Testes	Process	GO:0043405	regulation of MAP kinase activity	8.52e-05	0.0136	1.87	13091	282	992	40	[CRKL - v-crk avian sarcoma virus ct10 oncogene homolog-like, SHC1 - shc (src homology 2 domain containing) transforming protein 1, FLT3 - fms-related tyrosine kinase 3, TAOK1 - tao kinase 1, ARRB1 - arrestin, beta 1, FGF2 - fibroblast growth factor 2 (basic), PDGFD - platelet derived growth factor d, JAK2 - janus kinase 2, TGFA - transforming growth factor, alpha, EIF2AK2 - eukaryotic translatio…
Testes	Process	GO:0051716	cellular response to stimulus	9.18e-05	0.0145	1.25	13091	2324	992	221	[NCF4 - neutrophil cytosolic factor 4, 40kda, BNIP3L - bcl2/adenovirus e1b 19kda interacting protein 3-like, TSC1 - tuberous sclerosis 1, ELK1 - elk1, member of ets oncogene family, BRCA1 - breast cancer 1, early onset, PPP1R9A - protein phosphatase 1, regulatory subunit 9a, SCAP - srebf chaperone, ABL1 - c-abl oncogene 1, non-receptor tyrosine kinase, NRP2 - neuropilin 2, LDLR - low density lipo…
Testes	Process	GO:0001934	positive regulation of protein phosphorylation	9.26e-05	0.0145	1.49	13091	781	992	88	[TIMP2 - timp metallopeptidase inhibitor 2, MARK2 - map/microtubule affinity-regulating kinase 2, DDX3X - dead (asp-glu-ala-asp) box helicase 3, x-linked, DRD2 - dopamine receptor d2, FLT3 - fms-related tyrosine kinase 3, PFN2 - profilin 2, CARD14 - caspase recruitment domain family, member 14, TAOK1 - tao kinase 1, PPP1R9A - protein phosphatase 1, regulatory subunit 9a, SDCBP - syndecan binding …
Testes	Process	GO:0030198	extracellular matrix organization	9.49e-05	0.0147	1.85	13091	293	992	41	[ITGA4 - integrin, alpha 4 (antigen cd49d, alpha 4 subunit of vla-4 receptor), TIMP2 - timp metallopeptidase inhibitor 2, OPTC - opticin, SMOC2 - sparc related modular calcium binding 2, CAPN1 - calpain 1, (mu/i) large subunit, ITGA8 - integrin, alpha 8, CRISPLD2 - cysteine-rich secretory protein lccl domain containing 2, ADAMTS5 - adam metallopeptidase with thrombospondin type 1 motif, 5, MADCAM…
Testes	Process	GO:0032270	positive regulation of cellular protein metabolic process	9.67e-05	0.0148	1.37	13091	1264	992	131	[MARK2 - map/microtubule affinity-regulating kinase 2, DDX3X - dead (asp-glu-ala-asp) box helicase 3, x-linked, FLT3 - fms-related tyrosine kinase 3, BRCA1 - breast cancer 1, early onset, GSN - gelsolin, PRR16 - proline rich 16, CARD14 - caspase recruitment domain family, member 14, PPP1R9A - protein phosphatase 1, regulatory subunit 9a, SDCBP - syndecan binding protein (syntenin), ABL1 - c-abl o…
Testes	Process	GO:1903827	regulation of cellular protein localization	0.0001	0.0152	1.64	13091	474	992	59	[AP2B1 - adaptor-related protein complex 2, beta 1 subunit, BNIP3L - bcl2/adenovirus e1b 19kda interacting protein 3-like, SSH1 - slingshot protein phosphatase 1, DTX3L - deltex 3-like (drosophila), GSN - gelsolin, XPO4 - exportin 4, GDI1 - gdp dissociation inhibitor 1, PPP1R9B - protein phosphatase 1, regulatory subunit 9b, WWTR1 - ww domain containing transcription regulator 1, GPC1 - glypican …
Testes	Function	GO:0016773	phosphotransferase activity, alcohol group as acceptor	0.000101	0.109	1.58	13091	568	992	68	[MARK2 - map/microtubule affinity-regulating kinase 2, FLT3 - fms-related tyrosine kinase 3, CAMK1D - calcium/calmodulin-dependent protein kinase id, LIMK1 - lim domain kinase 1, PPP1R9B - protein phosphatase 1, regulatory subunit 9b, CDK14 - cyclin-dependent kinase 14, TAOK1 - tao kinase 1, ABL1 - c-abl oncogene 1, non-receptor tyrosine kinase, NRP2 - neuropilin 2, WNK3 - wnk lysine deficient pr…
Testes	Process	GO:0000904	cell morphogenesis involved in differentiation	0.000104	0.0156	2.51	13091	105	992	20	[HOXA13 - homeobox a13, TEK - tek tyrosine kinase, endothelial, ITGA4 - integrin, alpha 4 (antigen cd49d, alpha 4 subunit of vla-4 receptor), ITGA8 - integrin, alpha 8, CDHR1 - cadherin-related family member 1, SPINT2 - serine peptidase inhibitor, kunitz type, 2, SRGAP2 - slit-robo rho gtpase activating protein 2, USH2A - usher syndrome 2a (autosomal recessive, mild), AXL - axl receptor tyrosine …
Testes	Process	GO:1903510	mucopolysaccharide metabolic process	0.000104	0.0154	2.58	13091	97	992	19	[NDST1 - n-deacetylase/n-sulfotransferase (heparan glucosaminyl) 1, CSGALNACT2 - chondroitin sulfate n-acetylgalactosaminyltransferase 2, CHST3 - carbohydrate (chondroitin 6) sulfotransferase 3, CSPG5 - chondroitin sulfate proteoglycan 5 (neuroglycan c), ARSB - arylsulfatase b, EXT2 - exostosin glycosyltransferase 2, ST3GAL6 - st3 beta-galactoside alpha-2,3-sialyltransferase 6, DSEL - dermatan su…
Testes	Process	GO:0030203	glycosaminoglycan metabolic process	0.000107	0.0157	2.33	13091	130	992	23	[NDST1 - n-deacetylase/n-sulfotransferase (heparan glucosaminyl) 1, CSGALNACT2 - chondroitin sulfate n-acetylgalactosaminyltransferase 2, GPC3 - glypican 3, CHST3 - carbohydrate (chondroitin 6) sulfotransferase 3, CSPG5 - chondroitin sulfate proteoglycan 5 (neuroglycan c), ARSB - arylsulfatase b, EXT2 - exostosin glycosyltransferase 2, ST3GAL6 - st3 beta-galactoside alpha-2,3-sialyltransferase 6,…
Testes	Process	GO:0048589	developmental growth	0.000109	0.0158	1.92	13091	247	992	36	[MEX3C - mex-3 rna binding family member c, ITGA4 - integrin, alpha 4 (antigen cd49d, alpha 4 subunit of vla-4 receptor), GSN - gelsolin, STK40 - serine/threonine kinase 40, PSAP - prosaposin, ETNK2 - ethanolamine kinase 2, LGR6 - leucine-rich repeat containing g protein-coupled receptor 6, LRP6 - low density lipoprotein receptor-related protein 6, TP53 - tumor protein p53, WWTR1 - ww domain cont…
Testes	Process	GO:0071363	cellular response to growth factor stimulus	0.000113	0.0162	1.94	13091	238	992	35	[CRKL - v-crk avian sarcoma virus ct10 oncogene homolog-like, SHC1 - shc (src homology 2 domain containing) transforming protein 1, STAR - steroidogenic acute regulatory protein, PPP1R9B - protein phosphatase 1, regulatory subunit 9b, DLX5 - distal-less homeobox 5, ACVR1 - activin a receptor, type i, CASR - calcium-sensing receptor, PDGFD - platelet derived growth factor d, GCLM - glutamate-cyste…
Testes	Process	GO:0045766	positive regulation of angiogenesis	0.000113	0.0162	2.28	13091	139	992	24	[PIK3R6 - phosphoinositide-3-kinase, regulatory subunit 6, TEK - tek tyrosine kinase, endothelial, SP1 - sp1 transcription factor, SMOC2 - sparc related modular calcium binding 2, PPP1R16B - protein phosphatase 1, regulatory subunit 16b, AGO2 - argonaute risc catalytic component 2, BRCA1 - breast cancer 1, early onset, APLNR - apelin receptor, TGFBR2 - transforming growth factor, beta receptor ii…
Testes	Process	GO:0071900	regulation of protein serine/threonine kinase activity	0.000113	0.016	1.67	13091	435	992	55	[DDX3X - dead (asp-glu-ala-asp) box helicase 3, x-linked, FLT3 - fms-related tyrosine kinase 3, TAOK1 - tao kinase 1, CCNI2 - cyclin i family, member 2, ABL1 - c-abl oncogene 1, non-receptor tyrosine kinase, SIRT1 - sirtuin 1, MAP3K11 - mitogen-activated protein kinase kinase kinase 11, CD81 - cd81 molecule, PEA15 - phosphoprotein enriched in astrocytes 15, MAPKAPK5 - mitogen-activated protein ki…
Testes	Function	GO:0048495	Roundabout binding	0.000114	0.0985	8.25	13091	8	992	5	[MYO9B - myosin ixb, TGFB1I1 - transforming growth factor beta 1 induced transcript 1, SLIT3 - slit homolog 3 (drosophila), LGR6 - leucine-rich repeat containing g protein-coupled receptor 6, LRTM2 - leucine-rich repeats and transmembrane domains 2]
Testes	Process	GO:1902043	positive regulation of extrinsic apoptotic signaling pathway via death domain receptors	0.000116	0.0162	6.6	13091	12	992	6	[STK3 - serine/threonine kinase 3, SFRP1 - secreted frizzled-related protein 1, PEA15 - phosphoprotein enriched in astrocytes 15, TIMP3 - timp metallopeptidase inhibitor 3, SKIL - ski-like oncogene, THBS1 - thrombospondin 1]
Testes	Process	GO:0070848	response to growth factor	0.000118	0.0164	1.88	13091	267	992	38	[CRKL - v-crk avian sarcoma virus ct10 oncogene homolog-like, SHC1 - shc (src homology 2 domain containing) transforming protein 1, STAR - steroidogenic acute regulatory protein, ELK1 - elk1, member of ets oncogene family, PPP1R9B - protein phosphatase 1, regulatory subunit 9b, DLX5 - distal-less homeobox 5, ACVR1 - activin a receptor, type i, CASR - calcium-sensing receptor, LUM - lumican, PDGFD…
Testes	Process	GO:0051347	positive regulation of transferase activity	0.000118	0.0163	1.57	13091	571	992	68	[MARK2 - map/microtubule affinity-regulating kinase 2, DDX3X - dead (asp-glu-ala-asp) box helicase 3, x-linked, DRD2 - dopamine receptor d2, DTX3L - deltex 3-like (drosophila), FLT3 - fms-related tyrosine kinase 3, CARD14 - caspase recruitment domain family, member 14, PPP1R9A - protein phosphatase 1, regulatory subunit 9a, TAOK1 - tao kinase 1, ABL1 - c-abl oncogene 1, non-receptor tyrosine kina…
Testes	Process	GO:0071902	positive regulation of protein serine/threonine kinase activity	0.000125	0.0171	1.84	13091	287	992	40	[CRKL - v-crk avian sarcoma virus ct10 oncogene homolog-like, SHC1 - shc (src homology 2 domain containing) transforming protein 1, DDX3X - dead (asp-glu-ala-asp) box helicase 3, x-linked, FLT3 - fms-related tyrosine kinase 3, CCND3 - cyclin d3, TAOK1 - tao kinase 1, CCNY - cyclin y, ARRB1 - arrestin, beta 1, FGF2 - fibroblast growth factor 2 (basic), PDGFD - platelet derived growth factor d, JAK…
Testes	Process	GO:0007167	enzyme linked receptor protein signaling pathway	0.000126	0.017	1.55	13091	604	992	71	[ARHGEF28 - rho guanine nucleotide exchange factor (gef) 28, NCF4 - neutrophil cytosolic factor 4, 40kda, AP2B1 - adaptor-related protein complex 2, beta 1 subunit, FLT3 - fms-related tyrosine kinase 3, LIFR - leukemia inhibitory factor receptor alpha, SDCBP - syndecan binding protein (syntenin), ABL1 - c-abl oncogene 1, non-receptor tyrosine kinase, NRP2 - neuropilin 2, PXN - paxillin, FOXO4 - f…
Testes	Process	GO:0010648	negative regulation of cell communication	0.000126	0.0168	1.39	13091	1123	992	118	[KANK2 - kn motif and ankyrin repeat domains 2, SH3BP1 - sh3-domain binding protein 1, SEC14L1 - sec14-like 1 (s. cerevisiae), PNKD - paroxysmal nonkinesigenic dyskinesia, DDX3X - dead (asp-glu-ala-asp) box helicase 3, x-linked, TSC1 - tuberous sclerosis 1, BRCA1 - breast cancer 1, early onset, PPP1R9A - protein phosphatase 1, regulatory subunit 9a, SAMHD1 - sam domain and hd domain 1, WWTR1 - ww…
Testes	Process	GO:0042592	homeostatic process	0.000127	0.0168	1.38	13091	1146	992	120	[MEX3C - mex-3 rna binding family member c, NCF4 - neutrophil cytosolic factor 4, 40kda, DDX3X - dead (asp-glu-ala-asp) box helicase 3, x-linked, FLT3 - fms-related tyrosine kinase 3, RALY - raly heterogeneous nuclear ribonucleoprotein, WWTR1 - ww domain containing transcription regulator 1, ABL1 - c-abl oncogene 1, non-receptor tyrosine kinase, LDLR - low density lipoprotein receptor, SLC41A1 - …
Testes	Process	GO:0023057	negative regulation of signaling	0.000136	0.0178	1.38	13091	1125	992	118	[KANK2 - kn motif and ankyrin repeat domains 2, SH3BP1 - sh3-domain binding protein 1, SEC14L1 - sec14-like 1 (s. cerevisiae), PNKD - paroxysmal nonkinesigenic dyskinesia, DDX3X - dead (asp-glu-ala-asp) box helicase 3, x-linked, TSC1 - tuberous sclerosis 1, BRCA1 - breast cancer 1, early onset, PPP1R9A - protein phosphatase 1, regulatory subunit 9a, SAMHD1 - sam domain and hd domain 1, WWTR1 - ww…
Testes	Process	GO:0098657	import into cell	0.000142	0.0184	1.62	13091	480	992	59	[CD93 - cd93 molecule, NCF4 - neutrophil cytosolic factor 4, 40kda, AP2B1 - adaptor-related protein complex 2, beta 1 subunit, EPN2 - epsin 2, DRD2 - dopamine receptor d2, FAM155B - family with sequence similarity 155, member b, ATP1A3 - atpase, na+/k+ transporting, alpha 3 polypeptide, ATP1B2 - atpase, na+/k+ transporting, beta 2 polypeptide, SLC7A1 - solute carrier family 7 (cationic amino acid…
Testes	Process	GO:0044093	positive regulation of molecular function	0.000147	0.0189	1.34	13091	1403	992	142	[MARK2 - map/microtubule affinity-regulating kinase 2, SH3BP1 - sh3-domain binding protein 1, TSC1 - tuberous sclerosis 1, DDX3X - dead (asp-glu-ala-asp) box helicase 3, x-linked, DTX3L - deltex 3-like (drosophila), FLT3 - fms-related tyrosine kinase 3, GSN - gelsolin, GDI1 - gdp dissociation inhibitor 1, CARD14 - caspase recruitment domain family, member 14, PPP1R9A - protein phosphatase 1, regu…
Testes	Process	GO:0048729	tissue morphogenesis	0.000151	0.0193	1.79	13091	309	992	42	[HOXA13 - homeobox a13, RBM15 - rna binding motif protein 15, LRP6 - low density lipoprotein receptor-related protein 6, MICAL2 - microtubule associated monooxygenase, calponin and lim domain containing 2, ACVR1 - activin a receptor, type i, VANGL2 - vangl planar cell polarity protein 2, LIN7C - lin-7 homolog c (c. elegans), SEMA3C - sema domain, immunoglobulin domain (ig), short basic domain, se…
Testes	Process	GO:1903076	regulation of protein localization to plasma membrane	0.000182	0.023	2.64	13091	85	992	17	[EPHA3 - eph receptor a3, STX3 - syntaxin 3, PKDCC - protein kinase domain containing, cytoplasmic, RAB11A - rab11a, member ras oncogene family, ZDHHC8 - zinc finger, dhhc-type containing 8, PPP1R9B - protein phosphatase 1, regulatory subunit 9b, ARHGAP44 - rho gtpase activating protein 44, CLIP3 - cap-gly domain containing linker protein 3, CSK - c-src tyrosine kinase, LYPLA1 - lysophospholipase…
Testes	Process	GO:0033688	regulation of osteoblast proliferation	0.000185	0.0233	4.59	13091	23	992	8	[ABL1 - c-abl oncogene 1, non-receptor tyrosine kinase, SFRP1 - secreted frizzled-related protein 1, CTHRC1 - collagen triple helix repeat containing 1, ITGAV - integrin, alpha v, NELL1 - nel-like 1 (chicken), SMAD3 - smad family member 3, GATA1 - gata binding protein 1 (globin transcription factor 1), EIF2AK2 - eukaryotic translation initiation factor 2-alpha kinase 2]
Testes	Process	GO:0046777	protein autophosphorylation	0.000187	0.0233	2.1	13091	170	992	27	[TEK - tek tyrosine kinase, endothelial, MARK2 - map/microtubule affinity-regulating kinase 2, FLT3 - fms-related tyrosine kinase 3, TAOK1 - tao kinase 1, PDGFRA - platelet-derived growth factor receptor, alpha polypeptide, ABL1 - c-abl oncogene 1, non-receptor tyrosine kinase, UHMK1 - u2af homology motif (uhm) kinase 1, JAK2 - janus kinase 2, OXSR1 - oxidative stress responsive 1, WNK3 - wnk lys…
Testes	Process	GO:1901699	cellular response to nitrogen compound	0.000197	0.0244	1.68	13091	393	992	50	[SSH1 - slingshot protein phosphatase 1, ATP1A3 - atpase, na+/k+ transporting, alpha 3 polypeptide, BRCA1 - breast cancer 1, early onset, PPP1R9B - protein phosphatase 1, regulatory subunit 9b, CASR - calcium-sensing receptor, ABL1 - c-abl oncogene 1, non-receptor tyrosine kinase, ZFP36L1 - zfp36 ring finger protein-like 1, HCN4 - hyperpolarization activated cyclic nucleotide-gated potassium chan…
Testes	Process	GO:0110053	regulation of actin filament organization	0.0002	0.0245	1.93	13091	226	992	33	[SH3BP1 - sh3-domain binding protein 1, TSC1 - tuberous sclerosis 1, SSH1 - slingshot protein phosphatase 1, BAIAP2L1 - bai1-associated protein 2-like 1, GSN - gelsolin, PFN2 - profilin 2, LIMK1 - lim domain kinase 1, JMY - junction mediating and regulatory protein, p53 cofactor, NCK2 - nck adaptor protein 2, PPP1R9A - protein phosphatase 1, regulatory subunit 9a, ABL1 - c-abl oncogene 1, non-rec…
Testes	Process	GO:0035455	response to interferon-alpha	0.000201	0.0244	6.09	13091	13	992	6	[ADAR - adenosine deaminase, rna-specific, AXL - axl receptor tyrosine kinase, IFNAR1 - interferon (alpha, beta and omega) receptor 1, LAMP3 - lysosomal-associated membrane protein 3, STAR - steroidogenic acute regulatory protein, EIF2AK2 - eukaryotic translation initiation factor 2-alpha kinase 2]
Testes	Process	GO:0006897	endocytosis	0.000202	0.0244	1.71	13091	363	992	47	[CD93 - cd93 molecule, ITGA4 - integrin, alpha 4 (antigen cd49d, alpha 4 subunit of vla-4 receptor), NCF4 - neutrophil cytosolic factor 4, 40kda, AP2B1 - adaptor-related protein complex 2, beta 1 subunit, RIN3 - ras and rab interactor 3, EPN2 - epsin 2, DRD2 - dopamine receptor d2, LRP6 - low density lipoprotein receptor-related protein 6, ARRB1 - arrestin, beta 1, RIN2 - ras and rab interactor 2…
Testes	Process	GO:1901701	cellular response to oxygen-containing compound	0.000206	0.0246	1.51	13091	657	992	75	[SSH1 - slingshot protein phosphatase 1, ATP1A3 - atpase, na+/k+ transporting, alpha 3 polypeptide, ELK1 - elk1, member of ets oncogene family, BRCA1 - breast cancer 1, early onset, PPP1R9B - protein phosphatase 1, regulatory subunit 9b, CASR - calcium-sensing receptor, ABL1 - c-abl oncogene 1, non-receptor tyrosine kinase, WNT9A - wingless-type mmtv integration site family, member 9a, PXN - paxi…
Testes	Process	GO:0031323	regulation of cellular metabolic process	0.000231	0.0274	1.15	13091	4624	992	402	[CREB5 - camp responsive element binding protein 5, MSL3 - male-specific lethal 3 homolog (drosophila), PRR16 - proline rich 16, LIMK1 - lim domain kinase 1, PPP1R9A - protein phosphatase 1, regulatory subunit 9a, LDLR - low density lipoprotein receptor, ABL1 - c-abl oncogene 1, non-receptor tyrosine kinase, MTPN - myotrophin, SLC35B4 - solute carrier family 35 (udp-xylose/udp-n-acetylglucosamine…
Testes	Function	GO:1990763	arrestin family protein binding	0.000241	0.173	7.33	13091	9	992	5	[ITCH - itchy e3 ubiquitin protein ligase, GPR61 - g protein-coupled receptor 61, CREB1 - camp responsive element binding protein 1, GPR135 - g protein-coupled receptor 135, ARRB1 - arrestin, beta 1]
Testes	Process	GO:0051893	regulation of focal adhesion assembly	0.00025	0.0294	2.89	13091	64	992	14	[CLASP2 - cytoplasmic linker associated protein 2, TEK - tek tyrosine kinase, endothelial, SFRP1 - secreted frizzled-related protein 1, EPHA3 - eph receptor a3, TSC1 - tuberous sclerosis 1, ABL1 - c-abl oncogene 1, non-receptor tyrosine kinase, PTPRA - protein tyrosine phosphatase, receptor type, a, LIMS1 - lim and senescent cell antigen-like domains 1, THBS1 - thrombospondin 1, SRC - v-src avian…
Testes	Process	GO:0090109	regulation of cell-substrate junction assembly	0.00025	0.0292	2.89	13091	64	992	14	[CLASP2 - cytoplasmic linker associated protein 2, TEK - tek tyrosine kinase, endothelial, EPHA3 - eph receptor a3, SFRP1 - secreted frizzled-related protein 1, TSC1 - tuberous sclerosis 1, ABL1 - c-abl oncogene 1, non-receptor tyrosine kinase, PTPRA - protein tyrosine phosphatase, receptor type, a, LIMS1 - lim and senescent cell antigen-like domains 1, SRC - v-src avian sarcoma (schmidt-ruppin a…
Testes	Function	GO:0016301	kinase activity	0.000251	0.155	1.52	13091	618	992	71	[MARK2 - map/microtubule affinity-regulating kinase 2, FLT3 - fms-related tyrosine kinase 3, CAMK1D - calcium/calmodulin-dependent protein kinase id, LIMK1 - lim domain kinase 1, PPP1R9B - protein phosphatase 1, regulatory subunit 9b, CDK14 - cyclin-dependent kinase 14, TAOK1 - tao kinase 1, ABL1 - c-abl oncogene 1, non-receptor tyrosine kinase, NRP2 - neuropilin 2, WNK3 - wnk lysine deficient pr…
Testes	Process	GO:0051493	regulation of cytoskeleton organization	0.000252	0.0292	1.61	13091	459	992	56	[SH3BP1 - sh3-domain binding protein 1, MARK2 - map/microtubule affinity-regulating kinase 2, TSC1 - tuberous sclerosis 1, SSH1 - slingshot protein phosphatase 1, PFN2 - profilin 2, GSN - gelsolin, BRCA1 - breast cancer 1, early onset, LIMK1 - lim domain kinase 1, TAOK1 - tao kinase 1, PPP1R9A - protein phosphatase 1, regulatory subunit 9a, ABL1 - c-abl oncogene 1, non-receptor tyrosine kinase, M…
Testes	Function	GO:0060089	molecular transducer activity	0.000265	0.143	1.47	13091	728	992	81	[CD93 - cd93 molecule, OPRK1 - opioid receptor, kappa 1, PAQR7 - progestin and adipoq receptor family member vii, RTBDN - retbindin, DRD2 - dopamine receptor d2, FLT3 - fms-related tyrosine kinase 3, PAQR9 - progestin and adipoq receptor family member ix, LGR6 - leucine-rich repeat containing g protein-coupled receptor 6, CDK14 - cyclin-dependent kinase 14, LIFR - leukemia inhibitory factor recep…
Testes	Process	GO:0006022	aminoglycan metabolic process	0.000268	0.0307	2.2	13091	138	992	23	[NDST1 - n-deacetylase/n-sulfotransferase (heparan glucosaminyl) 1, CSGALNACT2 - chondroitin sulfate n-acetylgalactosaminyltransferase 2, GPC3 - glypican 3, CHST3 - carbohydrate (chondroitin 6) sulfotransferase 3, CSPG5 - chondroitin sulfate proteoglycan 5 (neuroglycan c), ARSB - arylsulfatase b, EXT2 - exostosin glycosyltransferase 2, ST3GAL6 - st3 beta-galactoside alpha-2,3-sialyltransferase 6,…
Testes	Process	GO:0006887	exocytosis	0.000272	0.031	1.54	13091	566	992	66	[CD93 - cd93 molecule, TIMP2 - timp metallopeptidase inhibitor 2, TIMP3 - timp metallopeptidase inhibitor 3, GTPBP2 - gtp binding protein 2, CPPED1 - calcineurin-like phosphoesterase domain containing 1, DDX3X - dead (asp-glu-ala-asp) box helicase 3, x-linked, CAPN1 - calpain 1, (mu/i) large subunit, CREG1 - cellular repressor of e1a-stimulated genes 1, GSN - gelsolin, PSAP - prosaposin, SYT17 - …
Testes	Process	GO:0007568	aging	0.000272	0.0308	2.02	13091	183	992	28	[GLRX2 - glutaredoxin 2, TIMP2 - timp metallopeptidase inhibitor 2, GSN - gelsolin, PPP1R9B - protein phosphatase 1, regulatory subunit 9b, PPP1R9A - protein phosphatase 1, regulatory subunit 9a, TACR3 - tachykinin receptor 3, TP53 - tumor protein p53, WNT16 - wingless-type mmtv integration site family, member 16, SCAP - srebf chaperone, NFE2L2 - nuclear factor (erythroid-derived 2)-like 2, GRB2 …
Testes	Process	GO:0001667	ameboidal-type cell migration	0.000274	0.0307	2.15	13091	147	992	24	[TGFBR1 - transforming growth factor, beta receptor 1, KANK2 - kn motif and ankyrin repeat domains 2, SEMA3G - sema domain, immunoglobulin domain (ig), short basic domain, secreted, (semaphorin) 3g, GPC3 - glypican 3, GBX2 - gastrulation brain homeobox 2, ARSB - arylsulfatase b, TPBG - trophoblast glycoprotein, LOXL2 - lysyl oxidase-like 2, ACVR1 - activin a receptor, type i, SEMA3C - sema domain…
Testes	Process	GO:0008284	positive regulation of cell proliferation	0.000275	0.0306	1.48	13091	685	992	77	[DRD2 - dopamine receptor d2, CAPN1 - calpain 1, (mu/i) large subunit, FLT3 - fms-related tyrosine kinase 3, LIFR - leukemia inhibitory factor receptor alpha, SDCBP - syndecan binding protein (syntenin), SLC7A1 - solute carrier family 7 (cationic amino acid transporter, y+ system), member 1, WWTR1 - ww domain containing transcription regulator 1, CASR - calcium-sensing receptor, ABL1 - c-abl onco…
Testes	Function	GO:0051219	phosphoprotein binding	0.000279	0.134	2.64	13091	80	992	16	[CRKL - v-crk avian sarcoma virus ct10 oncogene homolog-like, SHE - src homology 2 domain containing e, SHC1 - shc (src homology 2 domain containing) transforming protein 1, MAPK1 - mitogen-activated protein kinase 1, NCK2 - nck adaptor protein 2, PIK3R2 - phosphoinositide-3-kinase, regulatory subunit 2 (beta), ARRB1 - arrestin, beta 1, PTPN11 - protein tyrosine phosphatase, non-receptor type 11,…
Testes	Function	GO:0005102	signaling receptor binding	0.000282	0.122	1.36	13091	1134	992	117	[CMTM3 - cklf-like marvel transmembrane domain containing 3, SH3BP1 - sh3-domain binding protein 1, SEC14L1 - sec14-like 1 (s. cerevisiae), SEMA3G - sema domain, immunoglobulin domain (ig), short basic domain, secreted, (semaphorin) 3g, FLT3 - fms-related tyrosine kinase 3, LIFR - leukemia inhibitory factor receptor alpha, MADCAM1 - mucosal vascular addressin cell adhesion molecule 1, SDCBP - syn…
Testes	Process	GO:0010243	response to organonitrogen compound	0.000286	0.0316	1.49	13091	675	992	76	[UBQLN1 - ubiquilin 1, PANX1 - pannexin 1, MAN1A1 - mannosidase, alpha, class 1a, member 1, SSH1 - slingshot protein phosphatase 1, TSC1 - tuberous sclerosis 1, DRD2 - dopamine receptor d2, FLT3 - fms-related tyrosine kinase 3, ATP1A3 - atpase, na+/k+ transporting, alpha 3 polypeptide, GSN - gelsolin, BRCA1 - breast cancer 1, early onset, PPP1R9B - protein phosphatase 1, regulatory subunit 9b, SC…
Testes	Process	GO:0030155	regulation of cell adhesion	0.000296	0.0325	1.54	13091	557	992	65	[TSC1 - tuberous sclerosis 1, GSN - gelsolin, SLC7A1 - solute carrier family 7 (cationic amino acid transporter, y+ system), member 1, RIN2 - ras and rab interactor 2, DOCK5 - dedicator of cytokinesis 5, ABL1 - c-abl oncogene 1, non-receptor tyrosine kinase, GPM6B - glycoprotein m6b, CD81 - cd81 molecule, PCDH8 - protocadherin 8, CLASP2 - cytoplasmic linker associated protein 2, STX3 - syntaxin 3…
Testes	Process	GO:0033674	positive regulation of kinase activity	0.000298	0.0324	1.57	13091	504	992	60	[MARK2 - map/microtubule affinity-regulating kinase 2, DDX3X - dead (asp-glu-ala-asp) box helicase 3, x-linked, DRD2 - dopamine receptor d2, FLT3 - fms-related tyrosine kinase 3, CARD14 - caspase recruitment domain family, member 14, PPP1R9A - protein phosphatase 1, regulatory subunit 9a, TAOK1 - tao kinase 1, ABL1 - c-abl oncogene 1, non-receptor tyrosine kinase, PAK4 - p21 protein (cdc42/rac)-a…
Testes	Process	GO:0009968	negative regulation of signal transduction	0.000318	0.0344	1.38	13091	1046	992	109	[KANK2 - kn motif and ankyrin repeat domains 2, SH3BP1 - sh3-domain binding protein 1, SEC14L1 - sec14-like 1 (s. cerevisiae), DDX3X - dead (asp-glu-ala-asp) box helicase 3, x-linked, TSC1 - tuberous sclerosis 1, BRCA1 - breast cancer 1, early onset, SAMHD1 - sam domain and hd domain 1, WWTR1 - ww domain containing transcription regulator 1, ABL1 - c-abl oncogene 1, non-receptor tyrosine kinase, …
Testes	Process	GO:0061035	regulation of cartilage development	0.00032	0.0343	2.96	13091	58	992	13	[TGFBR1 - transforming growth factor, beta receptor 1, PKDCC - protein kinase domain containing, cytoplasmic, SOX9 - sry (sex determining region y)-box 9, SOX6 - sry (sex determining region y)-box 6, LOXL2 - lysyl oxidase-like 2, SNAI2 - snail family zinc finger 2, GLG1 - golgi glycoprotein 1, PTPN11 - protein tyrosine phosphatase, non-receptor type 11, FRZB - frizzled-related protein, GDF6 - gro…
Testes	Process	GO:0031401	positive regulation of protein modification process	0.000323	0.0344	1.39	13091	967	992	102	[MARK2 - map/microtubule affinity-regulating kinase 2, DDX3X - dead (asp-glu-ala-asp) box helicase 3, x-linked, FLT3 - fms-related tyrosine kinase 3, BRCA1 - breast cancer 1, early onset, CARD14 - caspase recruitment domain family, member 14, PPP1R9A - protein phosphatase 1, regulatory subunit 9a, SDCBP - syndecan binding protein (syntenin), ABL1 - c-abl oncogene 1, non-receptor tyrosine kinase, …
Testes	Process	GO:0009991	response to extracellular stimulus	0.000326	0.0344	1.65	13091	391	992	49	[PANX1 - pannexin 1, TSC1 - tuberous sclerosis 1, SSH1 - slingshot protein phosphatase 1, AES - amino-terminal enhancer of split, GSN - gelsolin, USF2 - upstream transcription factor 2, c-fos interacting, ENSA - endosulfine alpha, CASR - calcium-sensing receptor, LDLR - low density lipoprotein receptor, ACSL3 - acyl-coa synthetase long-chain family member 3, FOXO4 - forkhead box o4, OXCT1 - 3-oxo…
Testes	Process	GO:0071495	cellular response to endogenous stimulus	0.000327	0.0344	1.51	13091	602	992	69	[SSH1 - slingshot protein phosphatase 1, FLT3 - fms-related tyrosine kinase 3, ATP1A3 - atpase, na+/k+ transporting, alpha 3 polypeptide, ELK1 - elk1, member of ets oncogene family, BRCA1 - breast cancer 1, early onset, PPP1R9B - protein phosphatase 1, regulatory subunit 9b, CASR - calcium-sensing receptor, ABL1 - c-abl oncogene 1, non-receptor tyrosine kinase, ZFP36L1 - zfp36 ring finger protein…
Testes	Process	GO:0007584	response to nutrient	0.000337	0.0351	2.05	13091	167	992	26	[PANX1 - pannexin 1, SSH1 - slingshot protein phosphatase 1, STAR - steroidogenic acute regulatory protein, GSN - gelsolin, USF2 - upstream transcription factor 2, c-fos interacting, ARSB - arylsulfatase b, ENSA - endosulfine alpha, CASR - calcium-sensing receptor, GCLM - glutamate-cysteine ligase, modifier subunit, ACSL3 - acyl-coa synthetase long-chain family member 3, TYR - tyrosinase, OXCT1 -…
Testes	Process	GO:0032269	negative regulation of cellular protein metabolic process	0.00038	0.0394	1.43	13091	814	992	88	[TIMP2 - timp metallopeptidase inhibitor 2, DDX6 - dead (asp-glu-ala-asp) box helicase 6, TIMP3 - timp metallopeptidase inhibitor 3, TSC1 - tuberous sclerosis 1, DDX3X - dead (asp-glu-ala-asp) box helicase 3, x-linked, DTX3L - deltex 3-like (drosophila), DRD2 - dopamine receptor d2, GSKIP - gsk3b interacting protein, R3HDML - r3h domain containing-like, BRCA1 - breast cancer 1, early onset, LIMK1…
Testes	Process	GO:0048731	system development	0.000395	0.0406	1.5	13091	606	992	69	[TIMP2 - timp metallopeptidase inhibitor 2, AES - amino-terminal enhancer of split, CAMK1D - calcium/calmodulin-dependent protein kinase id, GSN - gelsolin, LIMK1 - lim domain kinase 1, PPP1R9B - protein phosphatase 1, regulatory subunit 9b, TCF12 - transcription factor 12, ENC1 - ectodermal-neural cortex 1 (with btb domain), KIF2A - kinesin heavy chain member 2a, FRZB - frizzled-related protein,…
Testes	Process	GO:0048585	negative regulation of response to stimulus	0.000398	0.0406	1.32	13091	1306	992	131	[KANK2 - kn motif and ankyrin repeat domains 2, SH3BP1 - sh3-domain binding protein 1, SEC14L1 - sec14-like 1 (s. cerevisiae), SEMA3G - sema domain, immunoglobulin domain (ig), short basic domain, secreted, (semaphorin) 3g, DDX3X - dead (asp-glu-ala-asp) box helicase 3, x-linked, TSC1 - tuberous sclerosis 1, BRCA1 - breast cancer 1, early onset, SAMHD1 - sam domain and hd domain 1, WWTR1 - ww dom…
Testes	Process	GO:0051248	negative regulation of protein metabolic process	0.0004	0.0406	1.41	13091	860	992	92	[TIMP2 - timp metallopeptidase inhibitor 2, DDX6 - dead (asp-glu-ala-asp) box helicase 6, TIMP3 - timp metallopeptidase inhibitor 3, TSC1 - tuberous sclerosis 1, DDX3X - dead (asp-glu-ala-asp) box helicase 3, x-linked, DTX3L - deltex 3-like (drosophila), DRD2 - dopamine receptor d2, GSKIP - gsk3b interacting protein, R3HDML - r3h domain containing-like, BRCA1 - breast cancer 1, early onset, LIMK1…
Testes	Function	GO:0098772	molecular function regulator	0.000407	0.159	1.31	13091	1365	992	136	[NCF4 - neutrophil cytosolic factor 4, 40kda, SNF8 - snf8, escrt-ii complex subunit, MARK2 - map/microtubule affinity-regulating kinase 2, CMTM3 - cklf-like marvel transmembrane domain containing 3, SH3BP1 - sh3-domain binding protein 1, SEMA3G - sema domain, immunoglobulin domain (ig), short basic domain, secreted, (semaphorin) 3g, TSC1 - tuberous sclerosis 1, DDX3X - dead (asp-glu-ala-asp) box …
Testes	Process	GO:1901700	response to oxygen-containing compound	0.000408	0.0411	1.37	13091	1053	992	109	[SSH1 - slingshot protein phosphatase 1, TSC1 - tuberous sclerosis 1, ELK1 - elk1, member of ets oncogene family, FIBIN - fin bud initiation factor homolog (zebrafish), BRCA1 - breast cancer 1, early onset, GSN - gelsolin, SCAP - srebf chaperone, ABL1 - c-abl oncogene 1, non-receptor tyrosine kinase, ZFP36L1 - zfp36 ring finger protein-like 1, OXCT1 - 3-oxoacid coa transferase 1, FOXO1 - forkhead…
Testes	Process	GO:0090118	receptor-mediated endocytosis involved in cholesterol transport	0.000434	0.0434	13.2	13091	3	992	3	[LDLR - low density lipoprotein receptor, LDLRAP1 - low density lipoprotein receptor adaptor protein 1, LRP6 - low density lipoprotein receptor-related protein 6]
Testes	Process	GO:1903393	positive regulation of adherens junction organization	0.000452	0.0449	3.71	13091	32	992	9	[TEK - tek tyrosine kinase, endothelial, SFRP1 - secreted frizzled-related protein 1, ABL1 - c-abl oncogene 1, non-receptor tyrosine kinase, TSC1 - tuberous sclerosis 1, LIMS1 - lim and senescent cell antigen-like domains 1, IQSEC1 - iq motif and sec7 domain 1, SMAD3 - smad family member 3, MAPRE2 - microtubule-associated protein, rp/eb family, member 2, DUSP3 - dual specificity phosphatase 3]
Testes	Process	GO:0022603	regulation of anatomical structure morphogenesis	0.000461	0.0455	1.39	13091	920	992	97	[MARK2 - map/microtubule affinity-regulating kinase 2, SEMA3G - sema domain, immunoglobulin domain (ig), short basic domain, secreted, (semaphorin) 3g, BRCA1 - breast cancer 1, early onset, LIMK1 - lim domain kinase 1, GDI1 - gdp dissociation inhibitor 1, PPP1R9A - protein phosphatase 1, regulatory subunit 9a, SYT17 - synaptotagmin xvii, RIN2 - ras and rab interactor 2, VANGL2 - vangl planar cell…
Testes	Process	GO:0060341	regulation of cellular localization	0.000476	0.0466	1.43	13091	775	992	84	[FAM132A - family with sequence similarity 132, member a, AP2B1 - adaptor-related protein complex 2, beta 1 subunit, BNIP3L - bcl2/adenovirus e1b 19kda interacting protein 3-like, PNKD - paroxysmal nonkinesigenic dyskinesia, SSH1 - slingshot protein phosphatase 1, DTX3L - deltex 3-like (drosophila), DRD2 - dopamine receptor d2, GSN - gelsolin, PPP1R9B - protein phosphatase 1, regulatory subunit 9…
Testes	Process	GO:0051057	positive regulation of small GTPase mediated signal transduction	0.000485	0.0472	2.72	13091	68	992	14	[CSF1 - colony stimulating factor 1 (macrophage), CRKL - v-crk avian sarcoma virus ct10 oncogene homolog-like, SHC1 - shc (src homology 2 domain containing) transforming protein 1, MAPRE2 - microtubule-associated protein, rp/eb family, member 2, SOS2 - son of sevenless homolog 2 (drosophila), ARRB1 - arrestin, beta 1, RASGEF1A - rasgef domain family, member 1a, GRB2 - growth factor receptor-bound…
Testes	Process	GO:0048519	negative regulation of biological process	0.000488	0.0472	1.15	13091	4113	992	359	[MAD2L1BP - mad2l1 binding protein, SH3BP1 - sh3-domain binding protein 1, BNIP3L - bcl2/adenovirus e1b 19kda interacting protein 3-like, SEMA3G - sema domain, immunoglobulin domain (ig), short basic domain, secreted, (semaphorin) 3g, MSL3 - male-specific lethal 3 homolog (drosophila), TSC1 - tuberous sclerosis 1, CREG1 - cellular repressor of e1a-stimulated genes 1, BRCA1 - breast cancer 1, earl…
Testes	Process	GO:0051492	regulation of stress fiber assembly	0.000497	0.0477	2.51	13091	84	992	16	[TGFBR1 - transforming growth factor, beta receptor 1, CLASP2 - cytoplasmic linker associated protein 2, SFRP1 - secreted frizzled-related protein 1, TSC1 - tuberous sclerosis 1, PFN2 - profilin 2, CD47 - cd47 molecule, LIMK1 - lim domain kinase 1, PPP1R9A - protein phosphatase 1, regulatory subunit 9a, ABL1 - c-abl oncogene 1, non-receptor tyrosine kinase, LPAR1 - lysophosphatidic acid receptor …
Testes	Process	GO:0001952	regulation of cell-matrix adhesion	0.000501	0.0478	2.3	13091	109	992	19	[CSF1 - colony stimulating factor 1 (macrophage), CLASP2 - cytoplasmic linker associated protein 2, TEK - tek tyrosine kinase, endothelial, SFRP1 - secreted frizzled-related protein 1, EPHA3 - eph receptor a3, TSC1 - tuberous sclerosis 1, DDR1 - discoidin domain receptor tyrosine kinase 1, RIN2 - ras and rab interactor 2, ABL1 - c-abl oncogene 1, non-receptor tyrosine kinase, PTPRA - protein tyro…
Testes	Process	GO:0070482	response to oxygen levels	0.000503	0.0477	1.8	13091	257	992	35	[UBQLN1 - ubiquilin 1, TEK - tek tyrosine kinase, endothelial, BNIP3L - bcl2/adenovirus e1b 19kda interacting protein 3-like, TSC1 - tuberous sclerosis 1, DRD2 - dopamine receptor d2, TP53 - tumor protein p53, SCAP - srebf chaperone, CASR - calcium-sensing receptor, EPAS1 - endothelial pas domain protein 1, ZFP36L1 - zfp36 ring finger protein-like 1, ALKBH5 - alkb, alkylation repair homolog 5 (e.…
Testes	Process	GO:0006468	protein phosphorylation	0.000513	0.0483	1.42	13091	788	992	85	[MARK2 - map/microtubule affinity-regulating kinase 2, FLT3 - fms-related tyrosine kinase 3, CAMK1D - calcium/calmodulin-dependent protein kinase id, STK40 - serine/threonine kinase 40, PPP1R9B - protein phosphatase 1, regulatory subunit 9b, CDK14 - cyclin-dependent kinase 14, LIMK1 - lim domain kinase 1, TAOK1 - tao kinase 1, CASR - calcium-sensing receptor, ABL1 - c-abl oncogene 1, non-receptor…
Testes	Process	GO:0009888	tissue development	0.000521	0.0488	1.56	13091	483	992	57	[KANK2 - kn motif and ankyrin repeat domains 2, AMER2 - apc membrane recruitment protein 2, GSN - gelsolin, LGR6 - leucine-rich repeat containing g protein-coupled receptor 6, USH2A - usher syndrome 2a (autosomal recessive, mild), CASR - calcium-sensing receptor, FRZB - frizzled-related protein, NRP2 - neuropilin 2, MTPN - myotrophin, ARRDC3 - arrestin domain containing 3, RCN3 - reticulocalbin 3…
Testes	Process	GO:0060429	epithelium development	0.000542	0.0504	2.18	13091	127	992	21	[SFRP1 - secreted frizzled-related protein 1, KANK2 - kn motif and ankyrin repeat domains 2, MEOX2 - mesenchyme homeobox 2, SMAD2 - smad family member 2, GJA4 - gap junction protein, alpha 4, 37kda, STAT1 - signal transducer and activator of transcription 1, 91kda, SOX9 - sry (sex determining region y)-box 9, SNAI2 - snail family zinc finger 2, SEMA3C - sema domain, immunoglobulin domain (ig), sh…
Testes	Process	GO:0030030	cell projection organization	0.000551	0.0509	1.45	13091	712	992	78	[SH3BP1 - sh3-domain binding protein 1, MARK2 - map/microtubule affinity-regulating kinase 2, ARMC9 - armadillo repeat containing 9, TSC1 - tuberous sclerosis 1, DRD2 - dopamine receptor d2, BTBD3 - btb (poz) domain containing 3, TMEM106B - transmembrane protein 106b, ATP1A3 - atpase, na+/k+ transporting, alpha 3 polypeptide, GSN - gelsolin, PPP1R9B - protein phosphatase 1, regulatory subunit 9b,…
Testes	Process	GO:0010810	regulation of cell-substrate adhesion	0.000554	0.0509	1.93	13091	191	992	28	[TEK - tek tyrosine kinase, endothelial, CRKL - v-crk avian sarcoma virus ct10 oncogene homolog-like, TSC1 - tuberous sclerosis 1, CSPG5 - chondroitin sulfate proteoglycan 5 (neuroglycan c), RIN2 - ras and rab interactor 2, DOCK5 - dedicator of cytokinesis 5, ABL1 - c-abl oncogene 1, non-receptor tyrosine kinase, FZD7 - frizzled family receptor 7, JAK2 - janus kinase 2, DLC1 - deleted in liver ca…
Testes	Process	GO:0045860	positive regulation of protein kinase activity	0.000556	0.0508	1.58	13091	442	992	53	[MARK2 - map/microtubule affinity-regulating kinase 2, DDX3X - dead (asp-glu-ala-asp) box helicase 3, x-linked, DRD2 - dopamine receptor d2, FLT3 - fms-related tyrosine kinase 3, CARD14 - caspase recruitment domain family, member 14, TAOK1 - tao kinase 1, PPP1R9A - protein phosphatase 1, regulatory subunit 9a, ABL1 - c-abl oncogene 1, non-receptor tyrosine kinase, PAK4 - p21 protein (cdc42/rac)-a…
Testes	Process	GO:0050896	response to stimulus	0.000562	0.051	1.16	13091	3702	992	326	[NCF4 - neutrophil cytosolic factor 4, 40kda, BNIP3L - bcl2/adenovirus e1b 19kda interacting protein 3-like, TSC1 - tuberous sclerosis 1, ELK1 - elk1, member of ets oncogene family, FIBIN - fin bud initiation factor homolog (zebrafish), BRCA1 - breast cancer 1, early onset, GDI1 - gdp dissociation inhibitor 1, LIFR - leukemia inhibitory factor receptor alpha, PPP1R9A - protein phosphatase 1, regu…
Testes	Process	GO:0051171	regulation of nitrogen compound metabolic process	0.000564	0.0508	1.14	13091	4350	992	377	[CREB5 - camp responsive element binding protein 5, MARK2 - map/microtubule affinity-regulating kinase 2, MSL3 - male-specific lethal 3 homolog (drosophila), TSC1 - tuberous sclerosis 1, ELK1 - elk1, member of ets oncogene family, CREG1 - cellular repressor of e1a-stimulated genes 1, BRCA1 - breast cancer 1, early onset, LIMK1 - lim domain kinase 1, PRR16 - proline rich 16, CARD14 - caspase recru…
Testes	Process	GO:0098609	cell-cell adhesion	0.000603	0.054	1.66	13091	350	992	44	[CD93 - cd93 molecule, ITGA4 - integrin, alpha 4 (antigen cd49d, alpha 4 subunit of vla-4 receptor), SHC1 - shc (src homology 2 domain containing) transforming protein 1, ITGA8 - integrin, alpha 8, BAIAP2L1 - bai1-associated protein 2-like 1, LRP6 - low density lipoprotein receptor-related protein 6, ATP1B2 - atpase, na+/k+ transporting, beta 2 polypeptide, PDGFRA - platelet-derived growth factor…
Testes	Process	GO:0051897	positive regulation of protein kinase B signaling	0.000611	0.0544	2.12	13091	137	992	22	[TGFBR1 - transforming growth factor, beta receptor 1, FAM132A - family with sequence similarity 132, member a, TEK - tek tyrosine kinase, endothelial, C1QTNF1 - c1q and tumor necrosis factor related protein 1, INSR - insulin receptor, KIAA1161 - kiaa1161, IGFBP5 - insulin-like growth factor binding protein 5, PIK3R2 - phosphoinositide-3-kinase, regulatory subunit 2 (beta), TPBG - trophoblast gly…
Testes	Function	GO:0038023	signaling receptor activity	0.000627	0.225	1.45	13091	693	992	76	[CD93 - cd93 molecule, OPRK1 - opioid receptor, kappa 1, PAQR7 - progestin and adipoq receptor family member vii, RTBDN - retbindin, DRD2 - dopamine receptor d2, FLT3 - fms-related tyrosine kinase 3, PAQR9 - progestin and adipoq receptor family member ix, LGR6 - leucine-rich repeat containing g protein-coupled receptor 6, LIFR - leukemia inhibitory factor receptor alpha, CASR - calcium-sensing re…
Testes	Process	GO:0032231	regulation of actin filament bundle assembly	0.000629	0.0557	2.39	13091	94	992	17	[TGFBR1 - transforming growth factor, beta receptor 1, CLASP2 - cytoplasmic linker associated protein 2, SFRP1 - secreted frizzled-related protein 1, TSC1 - tuberous sclerosis 1, PFN2 - profilin 2, CD47 - cd47 molecule, LIMK1 - lim domain kinase 1, PPP1R9A - protein phosphatase 1, regulatory subunit 9a, ABL1 - c-abl oncogene 1, non-receptor tyrosine kinase, LPAR1 - lysophosphatidic acid receptor …
Testes	Process	GO:0006790	sulfur compound metabolic process	0.000633	0.0557	1.73	13091	290	992	38	[GLRX2 - glutaredoxin 2, MLYCD - malonyl-coa decarboxylase, NFS1 - nfs1 cysteine desulfurase, CSGALNACT2 - chondroitin sulfate n-acetylgalactosaminyltransferase 2, PAPSS2 - 3'-phosphoadenosine 5'-phosphosulfate synthase 2, CSPG5 - chondroitin sulfate proteoglycan 5 (neuroglycan c), PDZD11 - pdz domain containing 11, ARSB - arylsulfatase b, MICAL2 - microtubule associated monooxygenase, calponin a…
Testes	Process	GO:0014070	response to organic cyclic compound	0.000647	0.0566	1.49	13091	595	992	67	[PANX1 - pannexin 1, PAQR7 - progestin and adipoq receptor family member vii, SSH1 - slingshot protein phosphatase 1, DRD2 - dopamine receptor d2, ATP1A3 - atpase, na+/k+ transporting, alpha 3 polypeptide, ELK1 - elk1, member of ets oncogene family, FLT3 - fms-related tyrosine kinase 3, FIBIN - fin bud initiation factor homolog (zebrafish), GSN - gelsolin, BRCA1 - breast cancer 1, early onset, PP…
Testes	Process	GO:0032880	regulation of protein localization	0.000732	0.0636	1.43	13091	730	992	79	[FAM132A - family with sequence similarity 132, member a, AP2B1 - adaptor-related protein complex 2, beta 1 subunit, BNIP3L - bcl2/adenovirus e1b 19kda interacting protein 3-like, SSH1 - slingshot protein phosphatase 1, DTX3L - deltex 3-like (drosophila), DRD2 - dopamine receptor d2, GSN - gelsolin, XPO4 - exportin 4, GDI1 - gdp dissociation inhibitor 1, PPP1R9B - protein phosphatase 1, regulator…
Testes	Process	GO:0080090	regulation of primary metabolic process	0.000735	0.0635	1.14	13091	4505	992	388	[CREB5 - camp responsive element binding protein 5, MSL3 - male-specific lethal 3 homolog (drosophila), LIMK1 - lim domain kinase 1, PRR16 - proline rich 16, PPP1R9A - protein phosphatase 1, regulatory subunit 9a, LDLR - low density lipoprotein receptor, ABL1 - c-abl oncogene 1, non-receptor tyrosine kinase, MTPN - myotrophin, SLC35B4 - solute carrier family 35 (udp-xylose/udp-n-acetylglucosamine…
Testes	Process	GO:0006928	movement of cell or subcellular component	0.000738	0.0634	1.33	13091	1128	992	114	[KANK2 - kn motif and ankyrin repeat domains 2, SH3BP1 - sh3-domain binding protein 1, MARK2 - map/microtubule affinity-regulating kinase 2, SEMA3G - sema domain, immunoglobulin domain (ig), short basic domain, secreted, (semaphorin) 3g, GSN - gelsolin, VANGL2 - vangl planar cell polarity protein 2, DOCK5 - dedicator of cytokinesis 5, NRP2 - neuropilin 2, ABL1 - c-abl oncogene 1, non-receptor tyr…
Testes	Process	GO:0001775	cell activation	0.000738	0.0631	1.44	13091	708	992	77	[CD93 - cd93 molecule, TIMP2 - timp metallopeptidase inhibitor 2, CPPED1 - calcineurin-like phosphoesterase domain containing 1, DDX3X - dead (asp-glu-ala-asp) box helicase 3, x-linked, TSC1 - tuberous sclerosis 1, CAPN1 - calpain 1, (mu/i) large subunit, FLT3 - fms-related tyrosine kinase 3, CREG1 - cellular repressor of e1a-stimulated genes 1, PSAP - prosaposin, GSN - gelsolin, SDCBP - syndecan…
Testes	Process	GO:0032332	positive regulation of chondrocyte differentiation	0.00077	0.0654	4.95	13091	16	992	6	[GDF6 - growth differentiation factor 6, PKDCC - protein kinase domain containing, cytoplasmic, SMAD3 - smad family member 3, SOX9 - sry (sex determining region y)-box 9, SOX6 - sry (sex determining region y)-box 6, LOXL2 - lysyl oxidase-like 2]
Testes	Process	GO:0030278	regulation of ossification	0.000787	0.0665	1.98	13091	167	992	25	[PHOSPHO1 - phosphatase, orphan 1, NELL1 - nel-like 1 (chicken), TPH1 - tryptophan hydroxylase 1, LRP6 - low density lipoprotein receptor-related protein 6, ACVR1 - activin a receptor, type i, WWTR1 - ww domain containing transcription regulator 1, RASSF2 - ras association (ralgds/af-6) domain family member 2, CEBPA - ccaat/enhancer binding protein (c/ebp), alpha, AXIN2 - axin 2, GPM6B - glycopro…
Testes	Function	GO:0016772	transferase activity, transferring phosphorus-containing groups	0.000788	0.262	1.42	13091	743	992	80	[MARK2 - map/microtubule affinity-regulating kinase 2, POLR1B - polymerase (rna) i polypeptide b, 128kda, FLT3 - fms-related tyrosine kinase 3, CAMK1D - calcium/calmodulin-dependent protein kinase id, LIMK1 - lim domain kinase 1, PPP1R9B - protein phosphatase 1, regulatory subunit 9b, CDK14 - cyclin-dependent kinase 14, TAOK1 - tao kinase 1, ABL1 - c-abl oncogene 1, non-receptor tyrosine kinase, …
Testes	Process	GO:0036293	response to decreased oxygen levels	0.0008	0.0672	1.8	13091	234	992	32	[UBQLN1 - ubiquilin 1, TEK - tek tyrosine kinase, endothelial, BNIP3L - bcl2/adenovirus e1b 19kda interacting protein 3-like, TSC1 - tuberous sclerosis 1, DRD2 - dopamine receptor d2, TP53 - tumor protein p53, CASR - calcium-sensing receptor, SCAP - srebf chaperone, EPAS1 - endothelial pas domain protein 1, ZFP36L1 - zfp36 ring finger protein-like 1, ALKBH5 - alkb, alkylation repair homolog 5 (e.…
Testes	Process	GO:0060338	regulation of type I interferon-mediated signaling pathway	0.000835	0.0697	3.77	13091	28	992	8	[ADAR - adenosine deaminase, rna-specific, TTLL12 - tubulin tyrosine ligase-like family, member 12, PTPN11 - protein tyrosine phosphatase, non-receptor type 11, IRF3 - interferon regulatory factor 3, IRF7 - interferon regulatory factor 7, MAVS - mitochondrial antiviral signaling protein, PTPN1 - protein tyrosine phosphatase, non-receptor type 1, SAMHD1 - sam domain and hd domain 1]
Testes	Process	GO:0032924	activin receptor signaling pathway	0.00087	0.0723	4.2	13091	22	992	7	[TGFBR1 - transforming growth factor, beta receptor 1, GDF6 - growth differentiation factor 6, SMAD2 - smad family member 2, SMAD3 - smad family member 3, TGIF2 - tgfb-induced factor homeobox 2, ACVR1 - activin a receptor, type i, TGFBR2 - transforming growth factor, beta receptor ii (70/80kda)]
Testes	Process	GO:0010631	epithelial cell migration	0.000885	0.0731	2.57	13091	72	992	14	[TGFBR1 - transforming growth factor, beta receptor 1, KANK2 - kn motif and ankyrin repeat domains 2, ARSB - arylsulfatase b, LOXL2 - lysyl oxidase-like 2, FGF2 - fibroblast growth factor 2 (basic), STARD13 - star-related lipid transfer (start) domain containing 13, PTPN11 - protein tyrosine phosphatase, non-receptor type 11, ABL1 - c-abl oncogene 1, non-receptor tyrosine kinase, CDH5 - cadherin …
Testes	Process	GO:0071560	cellular response to transforming growth factor beta stimulus	0.000898	0.0737	2.96	13091	49	992	11	[TGFBR1 - transforming growth factor, beta receptor 1, SFRP1 - secreted frizzled-related protein 1, CRKL - v-crk avian sarcoma virus ct10 oncogene homolog-like, PDGFD - platelet derived growth factor d, LIMS1 - lim and senescent cell antigen-like domains 1, STAR - steroidogenic acute regulatory protein, ZFP36L1 - zfp36 ring finger protein-like 1, SMAD3 - smad family member 3, SOX9 - sry (sex dete…
Testes	Process	GO:0051336	regulation of hydrolase activity	0.000906	0.0739	1.36	13091	973	992	100	[SH3BP1 - sh3-domain binding protein 1, DDX3X - dead (asp-glu-ala-asp) box helicase 3, x-linked, TSC1 - tuberous sclerosis 1, R3HDML - r3h domain containing-like, GSN - gelsolin, GDI1 - gdp dissociation inhibitor 1, PPP2R2D - protein phosphatase 2, regulatory subunit b, delta, RIN2 - ras and rab interactor 2, DOCK5 - dedicator of cytokinesis 5, STXBP5 - syntaxin binding protein 5 (tomosyn), ENSA …
Testes	Process	GO:0071345	cellular response to cytokine stimulus	0.000917	0.0745	1.67	13091	316	992	40	[ITGA4 - integrin, alpha 4 (antigen cd49d, alpha 4 subunit of vla-4 receptor), CRKL - v-crk avian sarcoma virus ct10 oncogene homolog-like, STAR - steroidogenic acute regulatory protein, FLT3 - fms-related tyrosine kinase 3, JARID2 - jumonji, at rich interactive domain 2, STAT1 - signal transducer and activator of transcription 1, 91kda, BRCA1 - breast cancer 1, early onset, GSN - gelsolin, NFE2L…
Testes	Process	GO:1902903	regulation of supramolecular fiber organization	0.000927	0.0749	1.68	13091	306	992	39	[SH3BP1 - sh3-domain binding protein 1, TSC1 - tuberous sclerosis 1, SSH1 - slingshot protein phosphatase 1, BAIAP2L1 - bai1-associated protein 2-like 1, PFN2 - profilin 2, GSN - gelsolin, NCK2 - nck adaptor protein 2, LIMK1 - lim domain kinase 1, JMY - junction mediating and regulatory protein, p53 cofactor, TAOK1 - tao kinase 1, PPP1R9A - protein phosphatase 1, regulatory subunit 9a, ATXN7 - at…
Testes	Process	GO:1904375	regulation of protein localization to cell periphery	0.000957	0.0768	2.24	13091	106	992	18	[EPHA3 - eph receptor a3, PKDCC - protein kinase domain containing, cytoplasmic, STX3 - syntaxin 3, RAB11A - rab11a, member ras oncogene family, ZDHHC8 - zinc finger, dhhc-type containing 8, PPP1R9B - protein phosphatase 1, regulatory subunit 9b, ARHGAP44 - rho gtpase activating protein 44, CLIP3 - cap-gly domain containing linker protein 3, CSK - c-src tyrosine kinase, ADAM10 - adam metallopepti…
Testes	Process	GO:1905477	positive regulation of protein localization to membrane	0.000957	0.0764	2.24	13091	106	992	18	[EPHA3 - eph receptor a3, AP2B1 - adaptor-related protein complex 2, beta 1 subunit, AKT2 - v-akt murine thymoma viral oncogene homolog 2, STX3 - syntaxin 3, SSH1 - slingshot protein phosphatase 1, RAB11A - rab11a, member ras oncogene family, ZDHHC8 - zinc finger, dhhc-type containing 8, PPP1R9B - protein phosphatase 1, regulatory subunit 9b, CLIP3 - cap-gly domain containing linker protein 3, TP…
Testes	Function	GO:0050839	cell adhesion molecule binding	0.000968	0.298	1.55	13091	442	992	52	[DDX6 - dead (asp-glu-ala-asp) box helicase 6, MARK2 - map/microtubule affinity-regulating kinase 2, TIMP2 - timp metallopeptidase inhibitor 2, DDX3X - dead (asp-glu-ala-asp) box helicase 3, x-linked, EPN2 - epsin 2, ADAMTS5 - adam metallopeptidase with thrombospondin type 1 motif, 5, MADCAM1 - mucosal vascular addressin cell adhesion molecule 1, GOLGA3 - golgin a3, CASR - calcium-sensing recepto…
Testes	Function	GO:0005518	collagen binding	0.000978	0.281	2.78	13091	57	992	12	[TGFBI - transforming growth factor, beta-induced, 68kda, LUM - lumican, THBS1 - thrombospondin 1, SERPINH1 - serpin peptidase inhibitor, clade h (heat shock protein 47), member 1, (collagen binding protein 1), C1QTNF1 - c1q and tumor necrosis factor related protein 1, MRC2 - mannose receptor, c type 2, SMAD3 - smad family member 3, ITGB1 - integrin, beta 1 (fibronectin receptor, beta polypeptide…
Testes	Process	GO:0031098	stress-activated protein kinase signaling cascade	0.000999	0.0794	2.44	13091	81	992	15	[CRKL - v-crk avian sarcoma virus ct10 oncogene homolog-like, MAP3K12 - mitogen-activated protein kinase kinase kinase 12, MAPKAPK2 - mitogen-activated protein kinase-activated protein kinase 2, MAPK1 - mitogen-activated protein kinase 1, MAP3K13 - mitogen-activated protein kinase kinase kinase 13, TAOK1 - tao kinase 1, CASR - calcium-sensing receptor, STK3 - serine/threonine kinase 3, BTRC - bet…
Testes	Process	droitin sulfate proteoglycan 5 (neuroglycan c), GPR153 - g protein-coupled receptor 153, NCK2 - nck adaptor protein 2, MICAL2 - microtubule associated monooxygenase, calponin and lim domain containing 2, DYRK2 - dual-specificity tyrosine-(y)-phosphorylation regulated kinase 2, LEPROTL1 - leptin receptor overlapping transcript-like 1, SGTB - small glutamine-rich tetratricopeptide repeat (tpr)-cont…
Testes-like	Process	GO:0008380	RNA splicing	4.52e-12	6.65e-08	2.87	13091	339	700	52	[RSRC1 - arginine/serine-rich coiled-coil 1, NCBP1 - nuclear cap binding protein subunit 1, 80kda, MAGOH - mago-nashi homolog, proliferation-associated (drosophila), PRPF40B - prp40 pre-mrna processing factor 40 homolog b (s. cerevisiae), CCAR1 - cell division cycle and apoptosis regulator 1, CSTF2 - cleavage stimulation factor, 3' pre-rna, subunit 2, 64kda, SREK1 - splicing regulatory glutamine/…
Testes-like	Function	GO:0003723	RNA binding	1.99e-10	8.58e-07	1.73	13091	1398	700	129	[POP1 - processing of precursor 1, ribonuclease p/mrp subunit (s. cerevisiae), NCBP1 - nuclear cap binding protein subunit 1, 80kda, TCOF1 - treacher collins-franceschetti syndrome 1, PARN - poly(a)-specific ribonuclease, SEC61B - sec61 beta subunit, SREK1 - splicing regulatory glutamine/lysine-rich protein 1, ARL6IP4 - adp-ribosylation-like factor 6 interacting protein 4, ABCF1 - atp-binding cas…
Testes-like	Process	GO:0000375	RNA splicing, via transesterification reactions	4.69e-10	3.44e-06	3.03	13091	241	700	39	[RSRC1 - arginine/serine-rich coiled-coil 1, PPIL1 - peptidylprolyl isomerase (cyclophilin)-like 1, SNRPC - small nuclear ribonucleoprotein polypeptide c, DNAJC8 - dnaj (hsp40) homolog, subfamily c, member 8, SNRPD1 - small nuclear ribonucleoprotein d1 polypeptide 16kda, DDX39A - dead (asp-glu-ala-asp) box polypeptide 39a, NCBP1 - nuclear cap binding protein subunit 1, 80kda, SNRPD3 - small nucle…
Testes-like	Process	GO:0000377	RNA splicing, via transesterification reactions with bulged adenosine as nucleophile	9.11e-10	4.46e-06	3.01	13091	236	700	38	[RSRC1 - arginine/serine-rich coiled-coil 1, PPIL1 - peptidylprolyl isomerase (cyclophilin)-like 1, SNRPC - small nuclear ribonucleoprotein polypeptide c, DNAJC8 - dnaj (hsp40) homolog, subfamily c, member 8, SNRPD1 - small nuclear ribonucleoprotein d1 polypeptide 16kda, DDX39A - dead (asp-glu-ala-asp) box polypeptide 39a, NCBP1 - nuclear cap binding protein subunit 1, 80kda, SNRPD3 - small nucle…
Testes-like	Process	GO:0000398	mRNA splicing, via spliceosome	9.11e-10	3.35e-06	3.01	13091	236	700	38	[RSRC1 - arginine/serine-rich coiled-coil 1, PPIL1 - peptidylprolyl isomerase (cyclophilin)-like 1, SNRPC - small nuclear ribonucleoprotein polypeptide c, DNAJC8 - dnaj (hsp40) homolog, subfamily c, member 8, SNRPD1 - small nuclear ribonucleoprotein d1 polypeptide 16kda, DDX39A - dead (asp-glu-ala-asp) box polypeptide 39a, NCBP1 - nuclear cap binding protein subunit 1, 80kda, SNRPD3 - small nucle…
Testes-like	Process	GO:0006396	RNA processing	1.37e-09	4.03e-06	2	13091	747	700	80	[RSRC1 - arginine/serine-rich coiled-coil 1, POP1 - processing of precursor 1, ribonuclease p/mrp subunit (s. cerevisiae), NCBP1 - nuclear cap binding protein subunit 1, 80kda, MAGOH - mago-nashi homolog, proliferation-associated (drosophila), PARN - poly(a)-specific ribonuclease, PRPF40B - prp40 pre-mrna processing factor 40 homolog b (s. cerevisiae), CSTF2 - cleavage stimulation factor, 3' pre-…
Testes-like	Process	GO:0042730	fibrinolysis	2.48e-09	6.07e-06	11	13091	17	700	10	[FGG - fibrinogen gamma chain, HRG - histidine-rich glycoprotein, FGA - fibrinogen alpha chain, FGB - fibrinogen beta chain, F12 - coagulation factor xii (hageman factor), F2 - coagulation factor ii (thrombin), PLG - plasminogen, KLKB1 - kallikrein b, plasma (fletcher factor) 1, SERPINF2 - serpin peptidase inhibitor, clade f (alpha-2 antiplasmin, pigment epithelium derived factor), member 2, CPB2…
Testes-like	Process	GO:0016071	mRNA metabolic process	1.84e-08	3.85e-05	2.07	13091	577	700	64	[RSRC1 - arginine/serine-rich coiled-coil 1, NCBP1 - nuclear cap binding protein subunit 1, 80kda, MAGOH - mago-nashi homolog, proliferation-associated (drosophila), RPL22 - ribosomal protein l22, PARN - poly(a)-specific ribonuclease, PRPF40B - prp40 pre-mrna processing factor 40 homolog b (s. cerevisiae), CCAR1 - cell division cycle and apoptosis regulator 1, CSTF2 - cleavage stimulation factor,…
Testes-like	Process	GO:0006397	mRNA processing	3.46e-08	6.36e-05	2.31	13091	397	700	49	[RSRC1 - arginine/serine-rich coiled-coil 1, NCBP1 - nuclear cap binding protein subunit 1, 80kda, MAGOH - mago-nashi homolog, proliferation-associated (drosophila), PRPF40B - prp40 pre-mrna processing factor 40 homolog b (s. cerevisiae), CSTF2 - cleavage stimulation factor, 3' pre-rna, subunit 2, 64kda, CCAR1 - cell division cycle and apoptosis regulator 1, SREK1 - splicing regulatory glutamine/…
Testes-like	Process	GO:0034622	cellular protein-containing complex assembly	7.16e-08	0.000117	1.96	13091	638	700	67	[NCBP1 - nuclear cap binding protein subunit 1, 80kda, XPA - xeroderma pigmentosum, complementation group a, NDUFA3 - nadh dehydrogenase (ubiquinone) 1 alpha subcomplex, 3, 9kda, MRPL20 - mitochondrial ribosomal protein l20, NDUFA2 - nadh dehydrogenase (ubiquinone) 1 alpha subcomplex, 2, 8kda, HMGB2 - high mobility group box 2, NDUFA6 - nadh dehydrogenase (ubiquinone) 1 alpha subcomplex, 6, 14kda…
Testes-like	Process	GO:0006120	mitochondrial electron transport, NADH to ubiquinone	2.68e-07	0.000393	6.07	13091	37	700	12	[NDUFB11 - nadh dehydrogenase (ubiquinone) 1 beta subcomplex, 11, 17.3kda, NDUFB9 - nadh dehydrogenase (ubiquinone) 1 beta subcomplex, 9, 22kda, NDUFB6 - nadh dehydrogenase (ubiquinone) 1 beta subcomplex, 6, 17kda, NDUFB5 - nadh dehydrogenase (ubiquinone) 1 beta subcomplex, 5, 16kda, NDUFS6 - nadh dehydrogenase (ubiquinone) fe-s protein 6, 13kda (nadh-coenzyme q reductase), NDUFA3 - nadh dehydrog…
Testes-like	Function	GO:0008137	NADH dehydrogenase (ubiquinone) activity	6.2e-07	0.00134	6.23	13091	33	700	11	[NDUFB9 - nadh dehydrogenase (ubiquinone) 1 beta subcomplex, 9, 22kda, NDUFB6 - nadh dehydrogenase (ubiquinone) 1 beta subcomplex, 6, 17kda, NDUFB5 - nadh dehydrogenase (ubiquinone) 1 beta subcomplex, 5, 16kda, NDUFS6 - nadh dehydrogenase (ubiquinone) fe-s protein 6, 13kda (nadh-coenzyme q reductase), NDUFA3 - nadh dehydrogenase (ubiquinone) 1 alpha subcomplex, 3, 9kda, NDUFB3 - nadh dehydrogenas…
Testes-like	Function	GO:0050136	NADH dehydrogenase (quinone) activity	6.2e-07	0.000891	6.23	13091	33	700	11	[NDUFB9 - nadh dehydrogenase (ubiquinone) 1 beta subcomplex, 9, 22kda, NDUFB6 - nadh dehydrogenase (ubiquinone) 1 beta subcomplex, 6, 17kda, NDUFB5 - nadh dehydrogenase (ubiquinone) 1 beta subcomplex, 5, 16kda, NDUFS6 - nadh dehydrogenase (ubiquinone) fe-s protein 6, 13kda (nadh-coenzyme q reductase), NDUFA3 - nadh dehydrogenase (ubiquinone) 1 alpha subcomplex, 3, 9kda, NDUFB3 - nadh dehydrogenas…
Testes-like	Function	GO:0003954	NADH dehydrogenase activity	6.2e-07	0.000668	6.23	13091	33	700	11	[NDUFB9 - nadh dehydrogenase (ubiquinone) 1 beta subcomplex, 9, 22kda, NDUFB6 - nadh dehydrogenase (ubiquinone) 1 beta subcomplex, 6, 17kda, NDUFB5 - nadh dehydrogenase (ubiquinone) 1 beta subcomplex, 5, 16kda, NDUFS6 - nadh dehydrogenase (ubiquinone) fe-s protein 6, 13kda (nadh-coenzyme q reductase), NDUFA3 - nadh dehydrogenase (ubiquinone) 1 alpha subcomplex, 3, 9kda, NDUFB3 - nadh dehydrogenas…
Testes-like	Process	GO:0051917	regulation of fibrinolysis	7.59e-07	0.00101	10.91	13091	12	700	7	[HRG - histidine-rich glycoprotein, F12 - coagulation factor xii (hageman factor), PLG - plasminogen, F2 - coagulation factor ii (thrombin), KLKB1 - kallikrein b, plasma (fletcher factor) 1, SERPINF2 - serpin peptidase inhibitor, clade f (alpha-2 antiplasmin, pigment epithelium derived factor), member 2, CPB2 - carboxypeptidase b2 (plasma)]
Testes-like	Process	GO:1901360	organic cyclic compound metabolic process	1.78e-06	0.00218	1.36	13091	2603	700	189	[RSRC1 - arginine/serine-rich coiled-coil 1, POP1 - processing of precursor 1, ribonuclease p/mrp subunit (s. cerevisiae), NCBP1 - nuclear cap binding protein subunit 1, 80kda, TCOF1 - treacher collins-franceschetti syndrome 1, DALRD3 - dalr anticodon binding domain containing 3, PARN - poly(a)-specific ribonuclease, AANAT - aralkylamine n-acetyltransferase, HSD11B1 - hydroxysteroid (11-beta) deh…
Testes-like	Process	GO:0030195	negative regulation of blood coagulation	2.25e-06	0.00254	5.56	13091	37	700	11	[FGG - fibrinogen gamma chain, FGA - fibrinogen alpha chain, HRG - histidine-rich glycoprotein, FGB - fibrinogen beta chain, F12 - coagulation factor xii (hageman factor), F2 - coagulation factor ii (thrombin), PLG - plasminogen, VTN - vitronectin, KLKB1 - kallikrein b, plasma (fletcher factor) 1, SERPINF2 - serpin peptidase inhibitor, clade f (alpha-2 antiplasmin, pigment epithelium derived fact…
Testes-like	Process	GO:0034641	cellular nitrogen compound metabolic process	2.52e-06	0.00265	1.34	13091	2717	700	195	[RSRC1 - arginine/serine-rich coiled-coil 1, POP1 - processing of precursor 1, ribonuclease p/mrp subunit (s. cerevisiae), NCBP1 - nuclear cap binding protein subunit 1, 80kda, AANAT - aralkylamine n-acetyltransferase, ARL6IP4 - adp-ribosylation-like factor 6 interacting protein 4, ABCF1 - atp-binding cassette, sub-family f (gcn20), member 1, MGME1 - mitochondrial genome maintenance exonuclease 1…
Testes-like	Process	GO:1900047	negative regulation of hemostasis	3.02e-06	0.00295	5.41	13091	38	700	11	[FGG - fibrinogen gamma chain, FGA - fibrinogen alpha chain, HRG - histidine-rich glycoprotein, FGB - fibrinogen beta chain, F12 - coagulation factor xii (hageman factor), PLG - plasminogen, F2 - coagulation factor ii (thrombin), VTN - vitronectin, KLKB1 - kallikrein b, plasma (fletcher factor) 1, SERPINF2 - serpin peptidase inhibitor, clade f (alpha-2 antiplasmin, pigment epithelium derived fact…
Testes-like	Process	GO:0022904	respiratory electron transport chain	3.78e-06	0.00347	4.5	13091	54	700	13	[NDUFB11 - nadh dehydrogenase (ubiquinone) 1 beta subcomplex, 11, 17.3kda, NDUFB9 - nadh dehydrogenase (ubiquinone) 1 beta subcomplex, 9, 22kda, NDUFB6 - nadh dehydrogenase (ubiquinone) 1 beta subcomplex, 6, 17kda, NDUFB5 - nadh dehydrogenase (ubiquinone) 1 beta subcomplex, 5, 16kda, NDUFA3 - nadh dehydrogenase (ubiquinone) 1 alpha subcomplex, 3, 9kda, SDHD - succinate dehydrogenase complex, subu…
Testes-like	Process	GO:0090304	nucleic acid metabolic process	4.66e-06	0.00403	1.42	13091	1866	700	142	[RSRC1 - arginine/serine-rich coiled-coil 1, POP1 - processing of precursor 1, ribonuclease p/mrp subunit (s. cerevisiae), NCBP1 - nuclear cap binding protein subunit 1, 80kda, TCOF1 - treacher collins-franceschetti syndrome 1, DALRD3 - dalr anticodon binding domain containing 3, PARN - poly(a)-specific ribonuclease, SREK1 - splicing regulatory glutamine/lysine-rich protein 1, ARL6IP4 - adp-ribos…
Testes-like	Process	GO:0061045	negative regulation of wound healing	4.71e-06	0.00385	4.42	13091	55	700	13	[FGG - fibrinogen gamma chain, F12 - coagulation factor xii (hageman factor), CLDN19 - claudin 19, CDKN1A - cyclin-dependent kinase inhibitor 1a (p21, cip1), CPB2 - carboxypeptidase b2 (plasma), HRG - histidine-rich glycoprotein, FGA - fibrinogen alpha chain, FGB - fibrinogen beta chain, PLG - plasminogen, F2 - coagulation factor ii (thrombin), VTN - vitronectin, KLKB1 - kallikrein b, plasma (fle…
Testes-like	Function	GO:0016655	oxidoreductase activity, acting on NAD(P)H, quinone or similar compound as acceptor	5.25e-06	0.00453	5.14	13091	40	700	11	[NDUFB9 - nadh dehydrogenase (ubiquinone) 1 beta subcomplex, 9, 22kda, NDUFB6 - nadh dehydrogenase (ubiquinone) 1 beta subcomplex, 6, 17kda, NDUFB5 - nadh dehydrogenase (ubiquinone) 1 beta subcomplex, 5, 16kda, NDUFS6 - nadh dehydrogenase (ubiquinone) fe-s protein 6, 13kda (nadh-coenzyme q reductase), NDUFA3 - nadh dehydrogenase (ubiquinone) 1 alpha subcomplex, 3, 9kda, NDUFB3 - nadh dehydrogenas…
Testes-like	Process	GO:0050819	negative regulation of coagulation	5.25e-06	0.00406	5.14	13091	40	700	11	[FGG - fibrinogen gamma chain, FGA - fibrinogen alpha chain, HRG - histidine-rich glycoprotein, FGB - fibrinogen beta chain, F12 - coagulation factor xii (hageman factor), PLG - plasminogen, F2 - coagulation factor ii (thrombin), VTN - vitronectin, KLKB1 - kallikrein b, plasma (fletcher factor) 1, SERPINF2 - serpin peptidase inhibitor, clade f (alpha-2 antiplasmin, pigment epithelium derived fact…
Testes-like	Function	GO:0016651	oxidoreductase activity, acting on NAD(P)H	5.43e-06	0.0039	4.09	13091	64	700	14	[NOX4 - nadph oxidase 4, NDUFB9 - nadh dehydrogenase (ubiquinone) 1 beta subcomplex, 9, 22kda, NDUFB6 - nadh dehydrogenase (ubiquinone) 1 beta subcomplex, 6, 17kda, NDUFB5 - nadh dehydrogenase (ubiquinone) 1 beta subcomplex, 5, 16kda, NDUFA3 - nadh dehydrogenase (ubiquinone) 1 alpha subcomplex, 3, 9kda, NDUFB3 - nadh dehydrogenase (ubiquinone) 1 beta subcomplex, 3, 12kda, NDUFA2 - nadh dehydrogen…
Testes-like	Process	GO:0016070	RNA metabolic process	8.45e-06	0.00621	1.5	13091	1330	700	107	[RSRC1 - arginine/serine-rich coiled-coil 1, POP1 - processing of precursor 1, ribonuclease p/mrp subunit (s. cerevisiae), NCBP1 - nuclear cap binding protein subunit 1, 80kda, TCOF1 - treacher collins-franceschetti syndrome 1, DALRD3 - dalr anticodon binding domain containing 3, PARN - poly(a)-specific ribonuclease, SREK1 - splicing regulatory glutamine/lysine-rich protein 1, ARL6IP4 - adp-ribos…
Testes-like	Process	GO:0046483	heterocycle metabolic process	9.15e-06	0.0064	1.35	13091	2433	700	175	[RSRC1 - arginine/serine-rich coiled-coil 1, POP1 - processing of precursor 1, ribonuclease p/mrp subunit (s. cerevisiae), NCBP1 - nuclear cap binding protein subunit 1, 80kda, TCOF1 - treacher collins-franceschetti syndrome 1, DALRD3 - dalr anticodon binding domain containing 3, PARN - poly(a)-specific ribonuclease, AANAT - aralkylamine n-acetyltransferase, SREK1 - splicing regulatory glutamine/…
Testes-like	Process	GO:0022618	ribonucleoprotein complex assembly	1.09e-05	0.00731	2.49	13091	203	700	27	[SNRPC - small nuclear ribonucleoprotein polypeptide c, SNRPD1 - small nuclear ribonucleoprotein d1 polypeptide 16kda, NUFIP1 - nuclear fragile x mental retardation protein interacting protein 1, NCBP1 - nuclear cap binding protein subunit 1, 80kda, SNRPD3 - small nuclear ribonucleoprotein d3 polypeptide 18kda, SNRPE - small nuclear ribonucleoprotein polypeptide e, SNRPF - small nuclear ribonucle…
Testes-like	Process	GO:0010257	NADH dehydrogenase complex assembly	1.15e-05	0.00734	4.4	13091	51	700	12	[NDUFB11 - nadh dehydrogenase (ubiquinone) 1 beta subcomplex, 11, 17.3kda, NDUFB9 - nadh dehydrogenase (ubiquinone) 1 beta subcomplex, 9, 22kda, NDUFB6 - nadh dehydrogenase (ubiquinone) 1 beta subcomplex, 6, 17kda, NDUFB5 - nadh dehydrogenase (ubiquinone) 1 beta subcomplex, 5, 16kda, NDUFS6 - nadh dehydrogenase (ubiquinone) fe-s protein 6, 13kda (nadh-coenzyme q reductase), NDUFA3 - nadh dehydrog…
Testes-like	Process	GO:0032981	mitochondrial respiratory chain complex I assembly	1.15e-05	0.00704	4.4	13091	51	700	12	[NDUFB11 - nadh dehydrogenase (ubiquinone) 1 beta subcomplex, 11, 17.3kda, NDUFB9 - nadh dehydrogenase (ubiquinone) 1 beta subcomplex, 9, 22kda, NDUFB6 - nadh dehydrogenase (ubiquinone) 1 beta subcomplex, 6, 17kda, NDUFB5 - nadh dehydrogenase (ubiquinone) 1 beta subcomplex, 5, 16kda, NDUFS6 - nadh dehydrogenase (ubiquinone) fe-s protein 6, 13kda (nadh-coenzyme q reductase), NDUFA3 - nadh dehydrog…
Testes-like	Process	GO:0006725	cellular aromatic compound metabolic process	1.27e-05	0.00748	1.34	13091	2463	700	176	[RSRC1 - arginine/serine-rich coiled-coil 1, POP1 - processing of precursor 1, ribonuclease p/mrp subunit (s. cerevisiae), NCBP1 - nuclear cap binding protein subunit 1, 80kda, TCOF1 - treacher collins-franceschetti syndrome 1, DALRD3 - dalr anticodon binding domain containing 3, PARN - poly(a)-specific ribonuclease, AANAT - aralkylamine n-acetyltransferase, SREK1 - splicing regulatory glutamine/…
Testes-like	Process	GO:0033108	mitochondrial respiratory chain complex assembly	2.73e-05	0.0154	3.8	13091	64	700	13	[NDUFB11 - nadh dehydrogenase (ubiquinone) 1 beta subcomplex, 11, 17.3kda, NDUFB9 - nadh dehydrogenase (ubiquinone) 1 beta subcomplex, 9, 22kda, NDUFB6 - nadh dehydrogenase (ubiquinone) 1 beta subcomplex, 6, 17kda, NDUFB5 - nadh dehydrogenase (ubiquinone) 1 beta subcomplex, 5, 16kda, NDUFA3 - nadh dehydrogenase (ubiquinone) 1 alpha subcomplex, 3, 9kda, NDUFB3 - nadh dehydrogenase (ubiquinone) 1 b…
Testes-like	Process	GO:0071826	ribonucleoprotein complex subunit organization	3.39e-05	0.0184	2.34	13091	216	700	27	[SNRPC - small nuclear ribonucleoprotein polypeptide c, SNRPD1 - small nuclear ribonucleoprotein d1 polypeptide 16kda, NUFIP1 - nuclear fragile x mental retardation protein interacting protein 1, NCBP1 - nuclear cap binding protein subunit 1, 80kda, SNRPD3 - small nuclear ribonucleoprotein d3 polypeptide 18kda, SNRPE - small nuclear ribonucleoprotein polypeptide e, SNRPF - small nuclear ribonucle…
Testes-like	Process	GO:0000245	spliceosomal complex assembly	4.24e-05	0.0223	5.75	13091	26	700	8	[SNRPD1 - small nuclear ribonucleoprotein d1 polypeptide 16kda, NCBP1 - nuclear cap binding protein subunit 1, 80kda, ZRSR2 - zinc finger (ccch type), rna-binding motif and serine/arginine rich 2, SRPK2 - srsf protein kinase 2, SNRPE - small nuclear ribonucleoprotein polypeptide e, RBM5 - rna binding motif protein 5, SNRPG - small nuclear ribonucleoprotein polypeptide g, DDX39B - dead (asp-glu-al…
Testes-like	Process	GO:0051918	negative regulation of fibrinolysis	4.54e-05	0.023	10.39	13091	9	700	5	[HRG - histidine-rich glycoprotein, F2 - coagulation factor ii (thrombin), PLG - plasminogen, SERPINF2 - serpin peptidase inhibitor, clade f (alpha-2 antiplasmin, pigment epithelium derived factor), member 2, CPB2 - carboxypeptidase b2 (plasma)]
Testes-like	Process	GO:1903035	negative regulation of response to wounding	5.36e-05	0.0262	3.58	13091	68	700	13	[FGG - fibrinogen gamma chain, F12 - coagulation factor xii (hageman factor), CLDN19 - claudin 19, CDKN1A - cyclin-dependent kinase inhibitor 1a (p21, cip1), CPB2 - carboxypeptidase b2 (plasma), HRG - histidine-rich glycoprotein, FGA - fibrinogen alpha chain, FGB - fibrinogen beta chain, PLG - plasminogen, F2 - coagulation factor ii (thrombin), VTN - vitronectin, KLKB1 - kallikrein b, plasma (fle…
Testes-like	Process	GO:0006139	nucleobase-containing compound metabolic process	8.42e-05	0.0399	1.31	13091	2308	700	162	[RSRC1 - arginine/serine-rich coiled-coil 1, POP1 - processing of precursor 1, ribonuclease p/mrp subunit (s. cerevisiae), NCBP1 - nuclear cap binding protein subunit 1, 80kda, TCOF1 - treacher collins-franceschetti syndrome 1, DALRD3 - dalr anticodon binding domain containing 3, PARN - poly(a)-specific ribonuclease, SREK1 - splicing regulatory glutamine/lysine-rich protein 1, ARL6IP4 - adp-ribos…
Testes-like	Process	GO:0019835	cytolysis	0.000152	0.0698	8.5	13091	11	700	5	[ROMO1 - reactive oxygen species modulator 1, C9 - complement component 9, HRG - histidine-rich glycoprotein, F2 - coagulation factor ii (thrombin), C8G - complement component 8, gamma polypeptide]
Testes-like	Process	GO:0051838	cytolysis by host of symbiont cells	0.000152	0.0678	18.7	13091	3	700	3	[ROMO1 - reactive oxygen species modulator 1, HRG - histidine-rich glycoprotein, F2 - coagulation factor ii (thrombin)]
Testes-like	Process	GO:0051801	cytolysis in other organism involved in symbiotic interaction	0.000152	0.0658	18.7	13091	3	700	3	[ROMO1 - reactive oxygen species modulator 1, HRG - histidine-rich glycoprotein, F2 - coagulation factor ii (thrombin)]
Testes-like	Process	GO:0051919	positive regulation of fibrinolysis	0.000152	0.0639	18.7	13091	3	700	3	[F12 - coagulation factor xii (hageman factor), PLG - plasminogen, KLKB1 - kallikrein b, plasma (fletcher factor) 1]
Testes-like	Process	GO:0051715	cytolysis in other organism	0.000152	0.0622	18.7	13091	3	700	3	[ROMO1 - reactive oxygen species modulator 1, HRG - histidine-rich glycoprotein, F2 - coagulation factor ii (thrombin)]
Testes-like	Process	GO:0022900	electron transport chain	0.000222	0.0883	2.98	13091	88	700	14	[NOX4 - nadph oxidase 4, NDUFB11 - nadh dehydrogenase (ubiquinone) 1 beta subcomplex, 11, 17.3kda, NDUFB9 - nadh dehydrogenase (ubiquinone) 1 beta subcomplex, 9, 22kda, NDUFB6 - nadh dehydrogenase (ubiquinone) 1 beta subcomplex, 6, 17kda, NDUFB5 - nadh dehydrogenase (ubiquinone) 1 beta subcomplex, 5, 16kda, NDUFA3 - nadh dehydrogenase (ubiquinone) 1 alpha subcomplex, 3, 9kda, SDHD - succinate deh…
Testes-like	Function	GO:0003676	nucleic acid binding	0.000228	0.141	1.25	13091	2867	700	192	[POP1 - processing of precursor 1, ribonuclease p/mrp subunit (s. cerevisiae), NCBP1 - nuclear cap binding protein subunit 1, 80kda, TCOF1 - treacher collins-franceschetti syndrome 1, TTC14 - tetratricopeptide repeat domain 14, PARN - poly(a)-specific ribonuclease, SEC61B - sec61 beta subunit, SREK1 - splicing regulatory glutamine/lysine-rich protein 1, TCF21 - transcription factor 21, ARL6IP4 - …
Testes-like	Process	GO:0034116	positive regulation of heterotypic cell-cell adhesion	0.000249	0.0963	7.79	13091	12	700	5	[FGG - fibrinogen gamma chain, FGA - fibrinogen alpha chain, FGB - fibrinogen beta chain, LCK - lymphocyte-specific protein tyrosine kinase, IL1B - interleukin 1, beta]
Testes-like	Process	GO:0043933	protein-containing complex subunit organization	0.00027	0.102	1.41	13091	1286	700	97	[ANP32E - acidic (leucine-rich) nuclear phosphoprotein 32 family, member e, NCBP1 - nuclear cap binding protein subunit 1, 80kda, NDUFA3 - nadh dehydrogenase (ubiquinone) 1 alpha subcomplex, 3, 9kda, NDUFA2 - nadh dehydrogenase (ubiquinone) 1 alpha subcomplex, 2, 8kda, MICAL1 - microtubule associated monooxygenase, calponin and lim domain containing 1, MIF - macrophage migration inhibitory factor…
Testes-like	Process	GO:0065003	protein-containing complex assembly	0.000357	0.131	1.46	13091	1026	700	80	[NCBP1 - nuclear cap binding protein subunit 1, 80kda, NDUFA3 - nadh dehydrogenase (ubiquinone) 1 alpha subcomplex, 3, 9kda, XPA - xeroderma pigmentosum, complementation group a, MRPL20 - mitochondrial ribosomal protein l20, NDUFA2 - nadh dehydrogenase (ubiquinone) 1 alpha subcomplex, 2, 8kda, HMGB2 - high mobility group box 2, FANCA - fanconi anemia, complementation group a, NDUFA6 - nadh dehydr…
Testes-like	Function	GO:0003755	peptidyl-prolyl cis-trans isomerase activity	0.00042	0.227	4.85	13091	27	700	7	[FKBP11 - fk506 binding protein 11, 19 kda, PPIL1 - peptidylprolyl isomerase (cyclophilin)-like 1, PPIL3 - peptidylprolyl isomerase (cyclophilin)-like 3, PIN4 - protein (peptidylprolyl cis/trans isomerase) nima-interacting, 4 (parvulin), FKBP2 - fk506 binding protein 2, 13kda, FKBP7 - fk506 binding protein 7, PPIG - peptidylprolyl isomerase g (cyclophilin g)]
Testes-like	Process	GO:0019730	antimicrobial humoral response	0.00042	0.151	4.85	13091	27	700	7	[ROMO1 - reactive oxygen species modulator 1, HRG - histidine-rich glycoprotein, FGA - fibrinogen alpha chain, RARRES2 - retinoic acid receptor responder (tazarotene induced) 2, FGB - fibrinogen beta chain, F2 - coagulation factor ii (thrombin), OCIAD2 - ocia domain containing 2]
Testes-like	Function	GO:0003735	structural constituent of ribosome	0.000475	0.227	2.4	13091	140	700	18	[RPL35 - ribosomal protein l35, MRPL22 - mitochondrial ribosomal protein l22, RPL22 - ribosomal protein l22, MRPS33 - mitochondrial ribosomal protein s33, MRPL30 - mitochondrial ribosomal protein l30, MRPL52 - mitochondrial ribosomal protein l52, MRPL20 - mitochondrial ribosomal protein l20, RPLP1 - ribosomal protein, large, p1, MRPS17 - mitochondrial ribosomal protein s17, RPL14 - ribosomal prot…
Testes-like	Process	GO:0031639	plasminogen activation	0.000477	0.167	9.35	13091	8	700	4	[FGG - fibrinogen gamma chain, FGA - fibrinogen alpha chain, FGB - fibrinogen beta chain, KLKB1 - kallikrein b, plasma (fletcher factor) 1]
Testes-like	Process	GO:0000184	nuclear-transcribed mRNA catabolic process, nonsense-mediated decay	0.000498	0.17	2.65	13091	106	700	15	[RPL35 - ribosomal protein l35, NCBP1 - nuclear cap binding protein subunit 1, 80kda, MAGOH - mago-nashi homolog, proliferation-associated (drosophila), RPL22 - ribosomal protein l22, SKIV2L - superkiller viralicidic activity 2-like (s. cerevisiae), PARN - poly(a)-specific ribonuclease, RPLP1 - ribosomal protein, large, p1, RPL14 - ribosomal protein l14, RPS15A - ribosomal protein s15a, RPL38 - r…
Testes-like	Process	GO:0006369	termination of RNA polymerase II transcription	0.000535	0.179	4.68	13091	28	700	7	[NCBP1 - nuclear cap binding protein subunit 1, 80kda, SNRPD3 - small nuclear ribonucleoprotein d3 polypeptide 18kda, SNRPE - small nuclear ribonucleoprotein polypeptide e, SNRPF - small nuclear ribonucleoprotein polypeptide f, SNRPG - small nuclear ribonucleoprotein polypeptide g, CSTF2 - cleavage stimulation factor, 3' pre-rna, subunit 2, 64kda, WDR33 - wd repeat domain 33]
Testes-like	Process	GO:0008152	metabolic process	0.000561	0.183	1.12	13091	6407	700	385	[RSRC1 - arginine/serine-rich coiled-coil 1, POP1 - processing of precursor 1, ribonuclease p/mrp subunit (s. cerevisiae), GFRA3 - gdnf family receptor alpha 3, AANAT - aralkylamine n-acetyltransferase, SEC61B - sec61 beta subunit, ARL6IP4 - adp-ribosylation-like factor 6 interacting protein 4, ABCF1 - atp-binding cassette, sub-family f (gcn20), member 1, FKBP11 - fk506 binding protein 11, 19 kda…
Testes-like	Process	GO:0043606	formamide metabolic process	0.000585	0.187	14.03	13091	4	700	3	[AMDHD1 - amidohydrolase domain containing 1, HAL - histidine ammonia-lyase, FTCD - formimidoyltransferase cyclodeaminase]
Testes-like	Process	GO:0019557	histidine catabolic process to glutamate and formate	0.000585	0.183	14.03	13091	4	700	3	[AMDHD1 - amidohydrolase domain containing 1, HAL - histidine ammonia-lyase, FTCD - formimidoyltransferase cyclodeaminase]
Testes-like	Process	GO:0019556	histidine catabolic process to glutamate and formamide	0.000585	0.179	14.03	13091	4	700	3	[AMDHD1 - amidohydrolase domain containing 1, HAL - histidine ammonia-lyase, FTCD - formimidoyltransferase cyclodeaminase]
Testes-like	Process	GO:0030193	regulation of blood coagulation	0.000601	0.18	3.16	13091	65	700	11	[FGG - fibrinogen gamma chain, FGA - fibrinogen alpha chain, HRG - histidine-rich glycoprotein, FGB - fibrinogen beta chain, F12 - coagulation factor xii (hageman factor), F2 - coagulation factor ii (thrombin), PLG - plasminogen, VTN - vitronectin, KLKB1 - kallikrein b, plasma (fletcher factor) 1, SERPINF2 - serpin peptidase inhibitor, clade f (alpha-2 antiplasmin, pigment epithelium derived fact…
Testes-like	Process	GO:0034660	ncRNA metabolic process	0.000615	0.181	1.68	13091	480	700	43	[POP1 - processing of precursor 1, ribonuclease p/mrp subunit (s. cerevisiae), TAF11 - taf11 rna polymerase ii, tata box binding protein (tbp)-associated factor, 28kda, NCBP1 - nuclear cap binding protein subunit 1, 80kda, DKC1 - dyskeratosis congenita 1, dyskerin, TCOF1 - treacher collins-franceschetti syndrome 1, TDRKH - tudor and kh domain containing, DALRD3 - dalr anticodon binding domain con…
Testes-like	Process	GO:0031638	zymogen activation	0.000673	0.194	4.51	13091	29	700	7	[HGFAC - hgf activator, FGG - fibrinogen gamma chain, FGA - fibrinogen alpha chain, FGB - fibrinogen beta chain, F12 - coagulation factor xii (hageman factor), KLKB1 - kallikrein b, plasma (fletcher factor) 1, CIDEB - cell death-inducing dffa-like effector b]
Testes-like	Process	GO:1900046	regulation of hemostasis	0.000687	0.194	3.12	13091	66	700	11	[FGG - fibrinogen gamma chain, FGA - fibrinogen alpha chain, HRG - histidine-rich glycoprotein, FGB - fibrinogen beta chain, F12 - coagulation factor xii (hageman factor), PLG - plasminogen, F2 - coagulation factor ii (thrombin), VTN - vitronectin, KLKB1 - kallikrein b, plasma (fletcher factor) 1, SERPINF2 - serpin peptidase inhibitor, clade f (alpha-2 antiplasmin, pigment epithelium derived fact…
Testes-like	Process	GO:0008334	histone mRNA metabolic process	0.000816	0.226	5.1	13091	22	700	6	[NCBP1 - nuclear cap binding protein subunit 1, 80kda, SNRPD3 - small nuclear ribonucleoprotein d3 polypeptide 18kda, SNRPE - small nuclear ribonucleoprotein polypeptide e, SNRPF - small nuclear ribonucleoprotein polypeptide f, SNRPG - small nuclear ribonucleoprotein polypeptide g, LSM1 - lsm1 homolog, u6 small nuclear rna associated (s. cerevisiae)]
Testes-like	Function	GO:0015347	sodium-independent organic anion transmembrane transporter activity	0.000823	0.355	8.31	13091	9	700	4	[SLCO1A2 - solute carrier organic anion transporter family, member 1a2, SLCO1C1 - solute carrier organic anion transporter family, member 1c1, SLCO1B3 - solute carrier organic anion transporter family, member 1b3, SLCO5A1 - solute carrier organic anion transporter family, member 5a1]
Testes-like	Function	GO:0016859	cis-trans isomerase activity	0.000838	0.329	4.36	13091	30	700	7	[FKBP11 - fk506 binding protein 11, 19 kda, PPIL1 - peptidylprolyl isomerase (cyclophilin)-like 1, PPIL3 - peptidylprolyl isomerase (cyclophilin)-like 3, PIN4 - protein (peptidylprolyl cis/trans isomerase) nima-interacting, 4 (parvulin), FKBP2 - fk506 binding protein 2, 13kda, FKBP7 - fk506 binding protein 7, PPIG - peptidylprolyl isomerase g (cyclophilin g)]
