# Supplementary material for: Developmental dynamics of sex reprogramming by high incubation temperatures in a dragon lizard
Source: BMC Genomics. 2022 Apr 22;23:322. doi: 10.1186/s12864-022-08544-2 (PMC9034607; doi:10.1186/s12864-022-08544-2)
Supplement: Supplementary file 4 — Additional file 4: Table S3. Genes differentially expressed between the testes at 36 °C and testes at 28 °C from the early developmental switch regime sampled at stage 12. A log-fold change cut-off of − 1 to 1 and P-value cut-off of 0.01 was applied. The “direction” column indicates genes that were upregulated in the 28 °C testes compared with 36 °C testes (negative log-fold changes), and those that were upregulated in the 36 °C testes compared with 28 °C testes (positive log-fold changes). [file 12864_2022_8544_MOESM4_ESM.csv]

Full Gene ID	Gene ID	Gee Name	logFC	logCPM	F	PValue	FDR	Direction
gene18800_LOC110090294	LOC110090294	keratin	-9.505145582	-0.459148994	13.92603151	0.000847855	0.215654343	Up 28deg testes
gene3279_ANGPTL7	ANGPTL7	angiopoietin like 7	-9.426381987	-0.449659613	11.52670644	0.002115606	0.312103249	Up 28deg testes
gene17079_LOC110088401	LOC110088401	endothelin B receptor-like	-9.26573851	-0.818805098	11.23514687	0.002845574	0.331509346	Up 28deg testes
gene9426_PAX6	PAX6	paired box 6	-9.225473961	-0.918760131	10.95488594	0.00271351	0.331509346	Up 28deg testes
gene7161_LOC110077501	LOC110077501	cysteine-rich venom protein helothermine-like	-9.028734753	-0.698464449	15.08039468	0.00048005	0.194477582	Up 28deg testes
gene5293_LOC110075424	LOC110075424	serpin B12-like	-8.989103273	0.088877677	12.42881926	0.00125424	0.25281084	Up 28deg testes
gene4762_LOC110074843	LOC110074843	keratin	-8.734705409	-0.794738781	11.75240893	0.001770513	0.302033529	Up 28deg testes
gene153_STX11	STX11	syntaxin 11	-8.440832441	-0.78396755	11.82964178	0.001548407	0.284906936	Up 28deg testes
gene14752_TMEM71	TMEM71	transmembrane protein 71	-8.358599242	0.476124821	14.48734243	0.000539716	0.194477582	Up 28deg testes
gene2437_KCNIP4	KCNIP4	potassium voltage-gated channel interacting protein 4	-8.031959256	0.798198883	11.32835098	0.001852717	0.302307556	Up 28deg testes
gene17205_PTPRJ	PTPRJ	protein tyrosine phosphatase	-8.009016918	0.00434197	13.00660277	0.000976071	0.231556885	Up 28deg testes
gene17950_LOC110089365	LOC110089365	guanylate cyclase activator 2B-like	-7.925701786	0.828196609	6.369227408	0.01854664	0.445942513	Up 28deg testes
gene10320_CNIH2	CNIH2	cornichon family AMPA receptor auxiliary protein 2	-7.834597306	-1.28928423	11.77853212	0.001752764	0.302033529	Up 28deg testes
gene16076_FHIT	FHIT	fragile histidine triad	-7.622305535	0.301649908	10.09925609	0.00307958	0.331509346	Up 28deg testes
gene6043_LOC110076326	LOC110076326	histamine H3 receptor-like	-7.383068121	-1.384047288	5.820375159	0.024929867	0.458669566	Up 28deg testes
gene1339_GPBAR1	GPBAR1	G protein-coupled bile acid receptor 1	-7.349855473	-0.963474381	7.059906435	0.012012196	0.41340569	Up 28deg testes
gene5668_AIRE	AIRE	autoimmune regulator	-7.33772602	-0.946177067	8.694156792	0.005990722	0.367115766	Up 28deg testes
gene8500_LOC110079006	LOC110079006	cytosolic phospholipase A2 epsilon-like	-7.31599324	0.57467262	9.245465184	0.004500382	0.355384487	Up 28deg testes
gene4542_LOC110074591	LOC110074591	putative protein FAM172B	-7.294689559	-0.437332086	10.85455901	0.002249	0.324155812	Up 28deg testes
gene7700_LOC110078161	LOC110078161	transmembrane O-methyltransferase	-7.270162851	-0.459246503	9.635560499	0.003951775	0.351271501	Up 28deg testes
gene1510_CUNH6orf118	CUNH6orf118	chromosome unknown C6orf118 homolog	-7.14588293	-1.433834161	5.868557039	0.021597316	0.451503279	Up 28deg testes
gene10420_LOC110081122	LOC110081122	lysozyme C	-7.139140456	-0.468735406	7.186793651	0.011089478	0.40763084	Up 28deg testes
gene3593_SLC6A5	SLC6A5	solute carrier family 6 member 5	-7.125089298	-1.184597232	6.204923494	0.018438744	0.445942513	Up 28deg testes
gene18797_LOC110090291	LOC110090291	keratin	-7.093407009	-1.894372114	9.166721079	0.006837311	0.372035632	Up 28deg testes
gene6785_FOXF2	FOXF2	forkhead box F2	-7.041362178	-0.894815502	7.620017816	0.009436375	0.38952635	Up 28deg testes
gene804_TECTA	TECTA	tectorin alpha	-7.036016333	-0.105923791	8.511814358	0.006100854	0.368513534	Up 28deg testes
gene243_HOXA13	HOXA13	homeobox A13	-7.027416747	-1.703661145	11.69765588	0.001983958	0.306379787	Up 28deg testes
gene5769_LOC110075921	LOC110075921	urotensin-2 receptor-like	-7.0205658	-1.370131979	5.471745262	0.026607142	0.463385309	Up 28deg testes
gene12238_LOC110083124	LOC110083124	multiple inositol polyphosphate phosphatase 1-like	-7.01688875	0.058509602	8.209462735	0.007068042	0.375178668	Up 28deg testes
gene8318_CLIC3	CLIC3	chloride intracellular channel 3	-6.99795135	-1.808750653	8.43260827	0.00737264	0.382187769	Up 28deg testes
gene19116_LOC110090645	LOC110090645	zinc finger and SCAN domain-containing protein 31-like	-6.996070676	-1.083693037	7.431138434	0.010406318	0.402703321	Up 28deg testes
gene6506_LOC110076784	LOC110076784	neuritin-like	-6.984985629	-1.251932608	7.384809525	0.010930113	0.406357825	Up 28deg testes
gene2888_TMEM154	TMEM154	transmembrane protein 154	-6.967813122	-1.094452417	6.706078715	0.014002347	0.427887977	Up 28deg testes
gene10634_LOC110081357	LOC110081357	la-related protein 6-like	-6.952876153	-0.127969134	4.898938906	0.035412367	0.495365712	Up 28deg testes
gene21147_LOC110070831	LOC110070831	sulfotransferase 6B1-like	-6.936970091	-1.398914941	5.197072958	0.032536434	0.482915155	Up 28deg testes
gene18993_GPHA2	GPHA2	glycoprotein hormone alpha 2	-6.905387948	-1.401705834	6.373422514	0.017248917	0.444482605	Up 28deg testes
gene15002_CATSPER4	CATSPER4	cation channel sperm associated 4	-6.77641508	-0.893269413	7.77114977	0.008946953	0.384625707	Up 28deg testes
gene2045_BCAS1	BCAS1	breast carcinoma amplified sequence 1	-6.770886676	-1.230197926	6.677916115	0.015206126	0.435903649	Up 28deg testes
gene20274_LOC110069903	LOC110069903	solute carrier family 22 member 6-A-like	-6.755478665	-1.073171755	5.331390593	0.027490798	0.465699934	Up 28deg testes
gene14027_LOC110085076	LOC110085076	leucine-rich repeat-containing protein 37A2-like	-6.755478665	-0.118634928	5.295540221	0.027580324	0.465699934	Up 28deg testes
gene9813_ARHGEF38	ARHGEF38	Rho guanine nucleotide exchange factor 38	-6.729763643	-1.019919063	7.598538993	0.009798023	0.395950017	Up 28deg testes
gene11142_PEX5L	PEX5L	peroxisomal biogenesis factor 5 like	-6.721913792	-0.116780523	7.796349952	0.008396312	0.384625707	Up 28deg testes
gene17196_TMEM91	TMEM91	transmembrane protein 91	-6.718311711	-1.226749888	9.161061905	0.005111363	0.355384487	Up 28deg testes
gene14688_LOC110085801	LOC110085801	E3 ubiquitin/ISG15 ligase TRIM25-like	-6.633201295	-0.73188271	5.543105951	0.025002061	0.458669566	Up 28deg testes
gene1340_LOC110085094	LOC110085094	intermediate filament protein ON3-like	-6.621045121	-0.594307943	7.434554497	0.010008517	0.398864789	Up 28deg testes
gene5825_TRPM6	TRPM6	transient receptor potential cation channel subfamily M member 6	-6.621021775	-0.864485482	5.909036895	0.020608138	0.448770351	Up 28deg testes
gene18338_SLC26A4	SLC26A4	solute carrier family 26 member 4	-6.614898054	-1.365805237	6.749653349	0.015415801	0.437818882	Up 28deg testes
gene12338_RCAN2	RCAN2	regulator of calcineurin 2	-6.60782879	-1.174191131	6.171623118	0.018936496	0.447274704	Up 28deg testes
gene15607_ARHGEF16	ARHGEF16	Rho guanine nucleotide exchange factor 16	-6.586978332	-0.662657493	7.73885733	0.008617412	0.384625707	Up 28deg testes
gene20484_LOC110070122	LOC110070122	kallikrein-14-like	-6.561297796	0.902598342	4.896878274	0.033659445	0.486767362	Up 28deg testes
gene10680_LOC110081403	LOC110081403	fibrinogen-like protein 1	-6.539130026	-0.945154481	8.445178452	0.006462129	0.372035632	Up 28deg testes
gene18559_PLD4	PLD4	phospholipase D family member 4	-6.539130026	-1.684828087	5.734021203	0.023251512	0.45639366	Up 28deg testes
gene17055_LOC110088364	LOC110088364	serine protease 33-like	-6.496178543	-1.480182021	7.788162771	0.009013744	0.384625707	Up 28deg testes
gene2066_EN1	EN1	engrailed homeobox 1	-6.405795465	-1.679140461	5.812577862	0.023824247	0.45715389	Up 28deg testes
gene16713_LOC110088004	LOC110088004	TRPM8 channel-associated factor homolog	-6.365373023	-1.444468537	5.727176537	0.023573431	0.45715389	Up 28deg testes
gene7950_PPP1R32	PPP1R32	protein phosphatase 1 regulatory subunit 32	-6.358145661	-0.489710603	4.596736607	0.039424238	0.504870202	Up 28deg testes
gene11190_RAB36	RAB36	RAB36	-6.295517019	-0.869986529	7.843447104	0.008940021	0.384625707	Up 28deg testes
gene4760_LOC110074887	LOC110074887	keratin	-6.293723643	1.489410252	8.031035175	0.007554995	0.382187769	Up 28deg testes
gene9325_LOC110079930	LOC110079930	epidermal differentiation-specific protein-like	-6.268833965	-1.535953982	6.160229249	0.01845002	0.445942513	Up 28deg testes
gene12015_LOC110082867	LOC110082867	synergin gamma-like	-6.268833965	-0.824889726	5.048276776	0.031002821	0.476416132	Up 28deg testes
gene16203_LOC110087450	LOC110087450	cholesterol 7-desaturase-like	-6.257288361	-1.405158045	7.853082123	0.008902684	0.384625707	Up 28deg testes
gene6515_LOC110076760	LOC110076760	antileukoproteinase-like	-6.257288361	1.110482448	5.835990864	0.021344596	0.450214793	Up 28deg testes
gene17470_GHRHR	GHRHR	growth hormone releasing hormone receptor	-6.257288361	-1.389187303	5.584260212	0.024304027	0.458177018	Up 28deg testes
gene18186_LOC110089627	LOC110089627	phospholipase A2 inhibitor and Ly6/PLAUR domain-containing protein-like	-6.255017236	-1.183303314	5.023901068	0.034006554	0.488925484	Up 28deg testes
gene9958_LOC110080606	LOC110080606	protein-glutamine gamma-glutamyltransferase 5-like	-6.205047227	-1.582667761	6.840084801	0.013942156	0.427559457	Up 28deg testes
gene4372_LOC110074416	LOC110074416	leucine-rich repeat-containing protein 3-like	-6.184847422	-0.89933419	5.687858634	0.023116963	0.45639366	Up 28deg testes
gene6481_RS1	RS1	retinoschisin 1	-6.182895099	-0.857595178	4.482195305	0.042566558	0.511247372	Up 28deg testes
gene10_PRDM1	PRDM1	PR/SET domain 1	-6.148667402	0.14281955	11.02043906	0.002021605	0.307483866	Up 28deg testes
gene21656_LOC110071374	LOC110071374	zinc finger protein 214-like	-6.147977253	-0.436216872	6.34802158	0.016570953	0.442304247	Up 28deg testes
gene1582_GABRR3	GABRR3	gamma-aminobutyric acid type A receptor rho3 subunit	-6.111003082	-1.223070794	5.574216381	0.024228675	0.458177018	Up 28deg testes
gene12441_PLAC8	PLAC8	placenta specific 8	-6.102996703	0.504685442	7.236272815	0.010839464	0.406357825	Up 28deg testes
gene13625_LPAR5	LPAR5	lysophosphatidic acid receptor 5	-6.089682517	-1.249467838	6.509848057	0.015500233	0.438341665	Up 28deg testes
gene14886_LOC110086012	LOC110086012	uncharacterized LOC110086012	-6.089682517	-1.297885589	5.390247013	0.027154333	0.465472099	Up 28deg testes
gene4776_LOC110074903	LOC110074903	gastrin/cholecystokinin-like peptide	-6.089682517	-1.516395139	4.351976558	0.045777498	0.518110881	Up 28deg testes
gene16746_LOC110088058	LOC110088058	histone H2B.5-like	-6.087389117	-1.104025581	3.990148371	0.056208272	0.541119156	Up 28deg testes
gene10294_LRRN4CL	LRRN4CL	LRRN4 C-terminal like	-6.05958513	-0.411509151	5.622766689	0.023482865	0.45715389	Up 28deg testes
gene11749_LOC110082592	LOC110082592	succinate--CoA ligase [ADP-forming] subunit beta	-6.050794573	-0.4519255	7.210414971	0.011087391	0.40763084	Up 28deg testes
gene20247_LOC110069873	LOC110069873	C-type lectin domain family 2 member D-like	-6.049864799	-0.529014599	8.887407582	0.005174203	0.355384487	Up 28deg testes
gene20654_PDE6B	PDE6B	phosphodiesterase 6B	-6.036766571	-1.628098819	5.710289564	0.024027995	0.458177018	Up 28deg testes
gene7678_CHRDL2	CHRDL2	chordin like 2	-6.032969341	-0.203476124	5.377664332	0.026673171	0.463385309	Up 28deg testes
gene18475_LOC110089938	LOC110089938	epididymal sperm-binding protein 1-like	-6.028659415	-2.194388068	3.910498633	0.064140672	0.557278202	Up 28deg testes
gene21756_LOC110071484	LOC110071484	glutathione S-transferase kappa 1-like	-6.028480855	-1.188957375	4.879636419	0.034874684	0.492817374	Up 28deg testes
gene5814_LOC110076000	LOC110076000	guanine nucleotide-binding protein subunit alpha-14-like	-6.014958322	-0.34328579	6.986163515	0.012567469	0.41340569	Up 28deg testes
gene7288_LOC110077658	LOC110077658	opsin-5-like	-6.010431753	-0.689295879	6.879749438	0.013694784	0.42372984	Up 28deg testes
gene222_LOC110073146	LOC110073146	vitelline membrane outer layer protein 1 homolog	-6.001670346	-0.259048767	4.793092098	0.037295306	0.496951849	Up 28deg testes
gene6722_CORIN	CORIN	corin	-5.978478097	-0.497025534	4.027438186	0.052940156	0.535828057	Up 28deg testes
gene12092_LOC110082964	LOC110082964	uncharacterized LOC110082964	-5.964639876	-1.950580507	6.189328241	0.019506145	0.447274704	Up 28deg testes
gene17061_LOC110088362	LOC110088362	serine protease 27-like	-5.964639876	-1.619382276	5.568165073	0.024494351	0.45829352	Up 28deg testes
gene4478_GCNT3	GCNT3	glucosaminyl (N-acetyl) transferase 3	-5.932576839	-1.173965036	5.862315547	0.023290607	0.45639366	Up 28deg testes
gene7591_CCDC159	CCDC159	coiled-coil domain containing 159	-5.930802435	-0.260080931	6.527863741	0.015222352	0.435903649	Up 28deg testes
gene964_LOC110081331	LOC110081331	uncharacterized LOC110081331	-5.915103835	-0.733216552	4.517363203	0.041815298	0.511247372	Up 28deg testes
gene18435_UPK1A	UPK1A	uroplakin 1A	-5.90054832	-0.37153287	5.163072785	0.029864225	0.473186525	Up 28deg testes
gene12610_PAQR9	PAQR9	progestin and adipoQ receptor family member 9	-5.89731462	-1.438943358	6.0768431	0.019192989	0.447274704	Up 28deg testes
gene7573_LOC110077998	LOC110077998	galactosylceramide sulfotransferase-like	-5.89731462	-1.273321771	4.740148331	0.036881532	0.496951849	Up 28deg testes
gene17582_LOC110088978	LOC110088978	endonuclease domain-containing 1 protein-like	-5.88589654	-1.137420712	5.475092271	0.025627356	0.461239073	Up 28deg testes
gene16083_TNFAIP6	TNFAIP6	TNF alpha induced protein 6	-5.882133345	0.576895261	9.986609023	0.003124341	0.331525142	Up 28deg testes
gene2637_PRR22	PRR22	proline rich 22	-5.875226512	-1.267217287	8.025279799	0.007574508	0.382187769	Up 28deg testes
gene8208_ITIH6	ITIH6	inter-alpha-trypsin inhibitor heavy chain family member 6	-5.858662829	-0.116954913	9.285601529	0.004288794	0.355384487	Up 28deg testes
gene6144_COCH	COCH	cochlin	-5.846599676	-0.812880988	8.789130316	0.005480365	0.355384487	Up 28deg testes
gene1601_CD101	CD101	CD101 molecule	-5.841362275	-1.280174918	5.049472157	0.032913573	0.484487794	Up 28deg testes
gene13640_GNB3	GNB3	G protein subunit beta 3	-5.838978886	-0.602457842	4.480825849	0.042070934	0.511247372	Up 28deg testes
gene10100_HAND1	HAND1	heart and neural crest derivatives expressed 1	-5.82632431	-1.914068736	4.878395147	0.03729465	0.496951849	Up 28deg testes
gene8662_PRRG2	PRRG2	proline rich and Gla domain 2	-5.82632431	-1.337279426	4.45477918	0.043453824	0.513315318	Up 28deg testes
gene3917_FBXO4	FBXO4	F-box protein 4	-5.808390531	-0.328186017	6.154115301	0.018171448	0.445719196	Up 28deg testes
gene5784_SLC16A8	SLC16A8	solute carrier family 16 member 8	-5.799480081	0.311623828	6.600657474	0.014445616	0.431522229	Up 28deg testes
gene7131_SCP2D1	SCP2D1	SCP2 sterol binding domain containing 1	-5.798103392	-1.270001384	5.756093166	0.022183075	0.451503279	Up 28deg testes
gene19261_LOC110090802	LOC110090802	phosphatidylinositol 3-kinase catalytic subunit type 3-like	-5.762853989	-1.00324245	5.465622077	0.025361146	0.460884222	Up 28deg testes
gene20080_LTB4R	LTB4R	leukotriene B4 receptor	-5.751248192	-1.705084696	3.817588963	0.061032697	0.552932563	Up 28deg testes
gene3526_LOC110073477	LOC110073477	uncharacterized LOC110073477	-5.720672377	-0.735147512	3.830411461	0.059917678	0.550502965	Up 28deg testes
gene10419_LOC110081109	LOC110081109	fibrillin-2-like	-5.715266923	-1.29837808	5.332377317	0.027926745	0.468522836	Up 28deg testes
gene8130_LOC110078522	LOC110078522	sulfotransferase family cytosolic 1B member 1-like	-5.715266923	-0.435128746	4.185591938	0.048982671	0.527524456	Up 28deg testes
gene11692_GJB5	GJB5	gap junction protein beta 5	-5.704419797	-1.561448843	6.343591123	0.016923929	0.443146347	Up 28deg testes
gene935_LOC110081307	LOC110081307	armadillo repeat-containing protein 12-like	-5.672074959	-1.58319505	4.72041172	0.037494398	0.496951849	Up 28deg testes
gene12828_VSIG8	VSIG8	V-set and immunoglobulin domain containing 8	-5.671589333	-0.954151867	5.949941151	0.02734096	0.46550277	Up 28deg testes
gene5493_BHMG1	BHMG1	basic helix-loop-helix and HMG-box containing 1	-5.632617539	0.225146271	5.55468518	0.024655002	0.458669566	Up 28deg testes
gene21290_LOC110070984	LOC110070984	POU domain	-5.632617539	-1.336845507	4.877296642	0.033993669	0.488925484	Up 28deg testes
gene18427_LOC110089886	LOC110089886	uncharacterized LOC110089886	-5.632578379	0.97624646	7.67965123	0.008752791	0.384625707	Up 28deg testes
gene19771_SLC36A4	SLC36A4	solute carrier family 36 member 4	-5.62692941	0.382160055	4.315450371	0.045105754	0.518110881	Up 28deg testes
gene4795_HCRT	HCRT	hypocretin neuropeptide precursor	-5.579954101	-1.970384437	5.388533932	0.029788819	0.473186525	Up 28deg testes
gene13825_LOC110084816	LOC110084816	forkhead box protein H1-like	-5.574048078	-0.989767097	4.817756429	0.035708312	0.495674931	Up 28deg testes
gene7490_SSUH2	SSUH2	ssu-2 homolog (C. elegans)	-5.562194945	-1.979942271	6.223051738	0.019794358	0.447274704	Up 28deg testes
gene10070_STPG4	STPG4	sperm-tail PG-rich repeat containing 4	-5.496031338	-1.559984257	5.069866716	0.033267314	0.486240026	Up 28deg testes
gene1556_CD96	CD96	CD96 molecule	-5.496031338	-0.654413491	3.919474782	0.057529343	0.541953983	Up 28deg testes
gene13811_LOC110084834	LOC110084834	riboflavin transporter 2-like	-5.480914095	-0.029472962	3.398185279	0.073922502	0.572679534	Up 28deg testes
gene18925_LOC110090428	LOC110090428	lipopolysaccharide-induced tumor necrosis factor-alpha factor homolog	-5.474664531	-1.870455885	3.432655637	0.07782596	0.575205905	Up 28deg testes
gene21549_LOC110071262	LOC110071262	complement C3-like	-5.461757975	-0.95945349	7.978059925	0.008433413	0.384625707	Up 28deg testes
gene14169_LOC110085247	LOC110085247	extracellular matrix protein FRAS1-like	-5.436862951	-1.446745231	5.577117803	0.025052461	0.458669566	Up 28deg testes
gene814_TRIM29	TRIM29	tripartite motif containing 29	-5.422639562	-0.997834997	8.483289988	0.006792291	0.372035632	Up 28deg testes
gene6865_ASCL3	ASCL3	achaete-scute family bHLH transcription factor 3	-5.417768369	-1.952325472	6.319295055	0.01748268	0.444482605	Up 28deg testes
gene12814_LOC110083752	LOC110083752	neurexin-2	-5.404967686	-0.563984595	4.820964717	0.034776513	0.492817374	Up 28deg testes
gene12797_LOC110083737	LOC110083737	cytochrome P450 3A24-like	-5.398546205	0.023978765	3.446351621	0.072532821	0.570776041	Up 28deg testes
gene8222_PLB1	PLB1	phospholipase B1	-5.363347564	0.909425552	12.72936123	0.001009673	0.231556885	Up 28deg testes
gene16373_RPGRIP1	RPGRIP1	retinitis pigmentosa GTPase regulator interacting protein 1	-5.360560825	0.505719226	4.403682393	0.044023733	0.51470053	Up 28deg testes
gene11623_LOC110082456	LOC110082456	urotensin-2-like	-5.360560825	-1.233310483	3.813914103	0.061545861	0.555084452	Up 28deg testes
gene11336_LOC110082111	LOC110082111	protocadherin gamma-B1-like	-5.343824346	1.833418456	11.4574716	0.001687839	0.30095739	Up 28deg testes
gene20638_LOC110070291	LOC110070291	carboxypeptidase inhibitor SmCI-like	-5.333805451	-1.569742292	3.849434926	0.059664565	0.549738144	Up 28deg testes
gene16254_LOC110087494	LOC110087494	potassium voltage-gated channel subfamily A member 6-like	-5.327078722	-1.210423342	4.40008444	0.044379526	0.515505903	Up 28deg testes
gene16308_FUT4	FUT4	fucosyltransferase 4	-5.300022229	-0.335497091	4.153331567	0.049559784	0.527711951	Up 28deg testes
gene18935_MSRB1	MSRB1	methionine sulfoxide reductase B1	-5.295773247	1.502230843	7.284061948	0.010391875	0.402703321	Up 28deg testes
gene11325_LOC110082104	LOC110082104	protocadherin gamma-A5-like	-5.293221067	-1.410466794	4.538151189	0.041378136	0.511247372	Up 28deg testes
gene6596_LOC110076891	LOC110076891	putative sodium-coupled neutral amino acid transporter 11	-5.293221067	-1.76881643	4.60502598	0.043010034	0.511247372	Up 28deg testes
gene14464_LOC110085542	LOC110085542	fructose-1	-5.293221067	-1.520426792	3.672895815	0.06447363	0.558126074	Up 28deg testes
gene5805_CBX7	CBX7	chromobox 7	-5.279017475	0.520311903	9.353577996	0.004104233	0.351271501	Up 28deg testes
gene17552_LOC110088936	LOC110088936	pinopsin-like	-5.257358328	-0.524269307	3.856916728	0.058196232	0.544261974	Up 28deg testes
gene21036_LOC110070709	LOC110070709	vomeronasal type-2 receptor 26-like	-5.257358328	-1.463770885	3.870848876	0.058662147	0.546082076	Up 28deg testes
gene819_MFRP	MFRP	membrane frizzled-related protein	-5.257358328	-0.485853353	3.704608806	0.063107919	0.557061014	Up 28deg testes
gene17916_LOC110089316	LOC110089316	cholinesterase-like	-5.257358328	-0.610569784	3.430725417	0.074835835	0.573041973	Up 28deg testes
gene8604_LRRC74A	LRRC74A	leucine rich repeat containing 74A	-5.257358328	-0.865221182	3.16034605	0.084580954	0.585446474	Up 28deg testes
gene6434_LRTM2	LRTM2	leucine rich repeats and transmembrane domains 2	-5.221841131	-1.202426942	5.088823567	0.030768097	0.476416132	Up 28deg testes
gene921_IL10RA	IL10RA	interleukin 10 receptor subunit alpha	-5.200340154	-0.484436562	4.629398793	0.038554796	0.499882871	Up 28deg testes
gene11903_TMEM54	TMEM54	transmembrane protein 54	-5.1948647	1.234983574	9.876957893	0.00327437	0.337104235	Up 28deg testes
gene15053_LOC110086232	LOC110086232	waprin-Phi1-like	-5.185928323	-1.639777454	3.493156194	0.070713598	0.568337542	Up 28deg testes
gene14291_LRRN3	LRRN3	leucine rich repeat neuronal 3	-5.183734813	1.687232343	7.4376051	0.009679019	0.394344855	Up 28deg testes
gene7362_TMEM215	TMEM215	transmembrane protein 215	-5.178699364	-0.979311364	3.947017862	0.055767868	0.540673233	Up 28deg testes
gene21162_LOC110070847	LOC110070847	transmembrane protein 68-like	-5.178699364	-2.153756362	4.029712578	0.056439579	0.541119156	Up 28deg testes
gene2620_LOC110072652	LOC110072652	protein-lysine 6-oxidase-like	-5.178699364	-0.665486383	3.621489129	0.065982625	0.560971336	Up 28deg testes
gene10560_FA2H	FA2H	fatty acid 2-hydroxylase	-5.178699364	-1.232552017	3.611124033	0.066946125	0.56263689	Up 28deg testes
gene18798_LOC110090292	LOC110090292	keratin	-5.178699364	-1.182531434	3.394281723	0.074618779	0.572679534	Up 28deg testes
gene21826_LOC110071560	LOC110071560	desmoplakin-like	-5.129662958	-1.888108266	3.694480606	0.066903222	0.56263689	Up 28deg testes
gene3493_CXCL14	CXCL14	C-X-C motif chemokine ligand 14	-5.10264435	3.969982675	6.808883301	0.012979217	0.416924073	Up 28deg testes
gene4533_ZPLD1	ZPLD1	zona pellucida like domain containing 1	-5.091656829	-1.557590651	3.45285414	0.073216052	0.571419913	Up 28deg testes
gene14194_JCHAIN	JCHAIN	joining chain of multimeric IgA and IgM	-5.08400609	-1.350294538	4.556211108	0.040734725	0.508000483	Up 28deg testes
gene9259_RPE65	RPE65	RPE65	-5.08400609	-1.426998234	3.829999816	0.059930612	0.550502965	Up 28deg testes
gene18244_TFAP2E	TFAP2E	transcription factor AP-2 epsilon	-5.073325918	-0.20916276	8.748444788	0.00607244	0.368513534	Up 28deg testes
gene21459_LOC110071164	LOC110071164	class I histocompatibility antigen	-5.053242699	-1.495303346	3.360543955	0.07695416	0.575188772	Up 28deg testes
gene10305_PCP4L1	PCP4L1	Purkinje cell protein 4 like 1	-5.036899166	0.215364512	9.029025591	0.004729534	0.355384487	Up 28deg testes
gene20182_POMC	POMC	proopiomelanocortin	-4.996934272	-0.106398797	9.411220901	0.004061998	0.351271501	Up 28deg testes
gene13373_BPIFC	BPIFC	BPI fold containing family C	-4.988421345	-1.103266123	4.348848892	0.045277071	0.518110881	Up 28deg testes
gene13678_TNFSF11	TNFSF11	TNF superfamily member 11	-4.988421345	-1.405978277	3.643427362	0.065496699	0.559828592	Up 28deg testes
gene15890_SLC15A5	SLC15A5	solute carrier family 15 member 5	-4.988421345	-0.878592848	3.534362639	0.069444697	0.567058598	Up 28deg testes
gene13299_FOXN1	FOXN1	forkhead box N1	-4.98165104	-0.654781803	9.496067604	0.004043647	0.351271501	Up 28deg testes
gene833_COLCA2	COLCA2	colorectal cancer associated 2	-4.931098881	-0.719226453	3.726507393	0.062374053	0.5566675	Up 28deg testes
gene21075_LOC110070754	LOC110070754	zinc finger protein 202-like	-4.927641571	0.86179063	6.05677637	0.018599791	0.446188599	Up 28deg testes
gene19336_LOC110090882	LOC110090882	cytochrome b-245 heavy chain-like	-4.914573311	-2.285416617	4.074333979	0.056945346	0.541822365	Up 28deg testes
gene8729_LOC110079290	LOC110079290	interleukin-6 receptor subunit beta-like	-4.914573311	-0.593820904	3.56751482	0.067158502	0.56263689	Up 28deg testes
gene3289_LOC110073237	LOC110073237	uncharacterized LOC110073237	-4.84985392	-0.389660195	5.824375148	0.020830893	0.448770351	Up 28deg testes
gene15222_LOC110086393	LOC110086393	perforin-1-like	-4.83573573	-0.396973396	6.869332717	0.012849029	0.416173807	Up 28deg testes
gene723_EIF4E1B	EIF4E1B	eukaryotic translation initiation factor 4E family member 1B	-4.830487256	-0.189661225	4.904360495	0.033740773	0.4873036	Up 28deg testes
gene21558_LOC110071272	LOC110071272	C-type lectin domain family 5 member A-like	-4.829819815	0.030800832	7.827274034	0.008184655	0.384625707	Up 28deg testes
gene21464_LOC110071170	LOC110071170	neurotrophin receptor-interacting factor homolog	-4.821687708	-1.548605619	3.569241275	0.067095451	0.56263689	Up 28deg testes
gene7111_RGS1	RGS1	regulator of G-protein signaling 1	-4.81287101	-0.004693537	3.704767409	0.062583321	0.556990342	Up 28deg testes
gene18997_LOC110090516	LOC110090516	alpha-1A adrenergic receptor-like	-4.804967632	0.482264511	5.826567956	0.020808537	0.448770351	Up 28deg testes
gene1285_TMEM40	TMEM40	transmembrane protein 40	-4.797615745	-0.125772442	7.685660298	0.008728856	0.384625707	Up 28deg testes
gene18801_LOC110090296	LOC110090296	keratin	-4.785754353	2.274476776	6.612660094	0.014927276	0.435903649	Up 28deg testes
gene20776_SDCBP2	SDCBP2	syndecan binding protein 2	-4.779743928	0.53046848	11.46280976	0.001718073	0.302033529	Up 28deg testes
gene16824_LOC110088130	LOC110088130	lens fiber membrane intrinsic protein-like	-4.777438168	-1.364536119	3.445268508	0.073181352	0.571419913	Up 28deg testes
gene18755_PRR5L	PRR5L	proline rich 5 like	-4.768251782	0.177072963	5.942294455	0.019664711	0.447274704	Up 28deg testes
gene145_GRM1	GRM1	glutamate metabotropic receptor 1	-4.747305152	1.281903692	8.619030136	0.005902257	0.365089076	Up 28deg testes
gene17962_LOC110089372	LOC110089372	tripartite motif-containing protein 54-like	-4.734558117	0.470780793	8.407919607	0.006228135	0.371454572	Up 28deg testes
gene7876_LOC110078359	#N/A	#N/A	-4.651490286	-1.48072568	3.983874312	0.056001439	0.541048452	Up 28deg testes
gene4614_TCTE1	TCTE1	t-complex-associated-testis-expressed 1	-4.651490286	-0.779531366	3.250064516	0.079963174	0.578607243	Up 28deg testes
gene19439_LOC110090992	LOC110090992	uncharacterized LOC110090992	-4.651490286	-0.764136159	3.276489056	0.080546798	0.578607243	Up 28deg testes
gene21604_LOC110071320	LOC110071320	protein kinase C theta type-like	-4.643492436	-0.488366715	6.186043616	0.017896783	0.444482605	Up 28deg testes
gene8867_PITX1	PITX1	paired like homeodomain 1	-4.638534223	-0.28358782	6.177901003	0.018126297	0.445719196	Up 28deg testes
gene297_AGR2	AGR2	anterior gradient 2	-4.616629129	3.404690096	5.439753164	0.026072447	0.462037955	Up 28deg testes
gene1182_LOC110083044	LOC110083044	phthiocerol/phenolphthiocerol synthesis polyketide synthase type I PpsD-like	-4.614076889	-0.62713969	5.47015186	0.026126084	0.462133924	Up 28deg testes
gene21072_LOC110070748	LOC110070748	T-complex protein 1 subunit zeta-like	-4.614034985	2.047604919	4.209300242	0.047899819	0.524147919	Up 28deg testes
gene3773_HPDL	HPDL	4-hydroxyphenylpyruvate dioxygenase like	-4.594724252	-0.042157933	6.736703999	0.013429421	0.42309794	Up 28deg testes
gene21092_LOC110070769	LOC110070769	neurotrophin receptor-interacting factor homolog	-4.584139562	-1.349010341	3.742231837	0.061586762	0.555084452	Up 28deg testes
gene18958_LOC110090469	LOC110090469	interleukin-8-like	-4.584139562	-1.411540598	3.190809418	0.083161552	0.583773864	Up 28deg testes
gene10631_LOC110081351	LOC110081351	uncharacterized LOC110081351	-4.577550891	-1.206347889	4.16605425	0.049231695	0.527711951	Up 28deg testes
gene14519_ADIRF	ADIRF	adipogenesis regulatory factor	-4.527819739	0.422064409	5.860121831	0.022683583	0.452382163	Up 28deg testes
gene7571_CDKN2D	CDKN2D	cyclin dependent kinase inhibitor 2D	-4.527057494	0.071008217	6.315148898	0.016548012	0.442304247	Up 28deg testes
gene17219_LOC110088564	LOC110088564	glycerophosphodiester phosphodiesterase domain-containing protein 5-like	-4.524492065	-0.78769693	6.724341594	0.013625966	0.423380098	Up 28deg testes
gene18645_SOWAHA	SOWAHA	sosondowah ankyrin repeat domain family member A	-4.524066846	-0.224974759	9.251410907	0.004352838	0.355384487	Up 28deg testes
gene10002_EBPL	EBPL	emopamil binding protein like	-4.517629779	0.635818459	6.636985853	0.01419949	0.431115667	Up 28deg testes
gene9956_CCDC102B	CCDC102B	coiled-coil domain containing 102B	-4.513450493	0.012978134	3.75958529	0.060767887	0.55272648	Up 28deg testes
gene7070_LOC110077393	LOC110077393	integrase/recombinase xerD homolog	-4.508731287	-1.423391816	4.04101414	0.051882123	0.53028267	Up 28deg testes
gene17456_LOC110088828	LOC110088828	perilipin-3-like	-4.491675517	0.016518577	6.038714787	0.019047816	0.447274704	Up 28deg testes
gene5468_LGALS4	LGALS4	galectin 4	-4.428477987	4.412982588	5.134773486	0.029509469	0.473186525	Up 28deg testes
gene18075_FZD3	FZD3	frizzled class receptor 3	-4.425828866	5.666811715	9.063167378	0.004659206	0.355384487	Up 28deg testes
gene20479_LOC110070118	LOC110070118	serine protease 55-like	-4.420453049	1.992109701	6.180836112	0.017515688	0.444482605	Up 28deg testes
gene4896_LOC110074990	LOC110074990	succinate dehydrogenase assembly factor 2	-4.392499842	-1.703278889	4.485673784	0.041504282	0.511247372	Up 28deg testes
gene21370_LOC110071070	LOC110071070	zinc finger and SCAN domain-containing protein 31-like	-4.378252076	0.632973554	8.340375535	0.006498041	0.372035632	Up 28deg testes
gene15044_LOC110086171	LOC110086171	fatty acid desaturase 1-like	-4.339235646	-0.538202733	6.995348581	0.01199995	0.41340569	Up 28deg testes
gene5104_LOC110075222	LOC110075222	toll-like receptor 6	-4.331711825	0.278175401	6.045923533	0.01869802	0.447154609	Up 28deg testes
gene5292_SERPINB5	SERPINB5	serpin family B member 5	-4.295810184	0.994536795	6.238254976	0.017308918	0.444482605	Up 28deg testes
gene16544_CEBPE	CEBPE	CCAAT/enhancer binding protein epsilon	-4.266108911	1.242008571	3.715920847	0.061536151	0.555084452	Up 28deg testes
gene3563_LOC110073516	LOC110073516	guanylyl cyclase-activating protein 2-like	-4.252833422	-0.335476225	5.331850833	0.027089352	0.465280461	Up 28deg testes
gene11068_LOC110081777	LOC110081777	uncharacterized LOC110081777	-4.210153851	0.563348316	4.621121941	0.038132839	0.497770246	Up 28deg testes
gene18458_LOC110089916	LOC110089916	cytosolic phospholipase A2 gamma-like	-4.185949594	-0.489576691	5.198095768	0.028761365	0.471067824	Up 28deg testes
gene11577_ZMYND15	ZMYND15	zinc finger MYND-type containing 15	-4.133493184	0.331549424	5.537982308	0.024476687	0.45829352	Up 28deg testes
gene7128_SYNDIG1	SYNDIG1	synapse differentiation inducing 1	-4.10828579	0.62563019	11.20138719	0.001875605	0.303181947	Up 28deg testes
gene13724_LOC110084728	LOC110084728	synaptonemal complex protein 2-like	-4.102509862	-0.955665896	3.689097776	0.062875406	0.556994291	Up 28deg testes
gene18179_PHLDB3	PHLDB3	pleckstrin homology like domain family B member 3	-4.087407174	0.266486951	6.049462898	0.018803619	0.447274704	Up 28deg testes
gene21790_LOC110071521	LOC110071521	mitochondrial fission process protein 1-like	-4.07549818	-0.288290297	5.708083926	0.0220546	0.451503279	Up 28deg testes
gene21139_LOC110070821	LOC110070821	uncharacterized LOC110070821	-4.03189231	-0.498200639	4.564266678	0.0394566	0.504870202	Up 28deg testes
gene341_PECAM1	PECAM1	platelet and endothelial cell adhesion molecule 1	-4.023033861	0.322990929	6.192539003	0.017417001	0.444482605	Up 28deg testes
gene21166_LOC110070851	#N/A	#N/A	-3.984964115	-1.463743556	3.970192755	0.05509427	0.539588942	Up 28deg testes
gene21799_LOC110071531	LOC110071531	acidic fibroblast growth factor intracellular-binding protein-like	-3.984734556	-0.294373755	5.079477103	0.031125707	0.476416132	Up 28deg testes
gene241_EVX1	EVX1	even-skipped homeobox 1	-3.982977179	-1.050618415	5.591556048	0.024880502	0.458669566	Up 28deg testes
gene6091_SPIRE2	SPIRE2	spire type actin nucleation factor 2	-3.976795202	0.189627347	5.795654102	0.021126127	0.449666763	Up 28deg testes
gene12171_CYTIP	CYTIP	cytohesin 1 interacting protein	-3.973118301	-0.087717905	5.726822248	0.021852271	0.451503279	Up 28deg testes
gene6390_COL17A1	COL17A1	collagen type XVII alpha 1 chain	-3.965935919	3.229761024	5.621567416	0.023015448	0.455483503	Up 28deg testes
gene11328_LOC110082089	LOC110082089	protocadherin gamma-A4-like	-3.945467055	-0.215079769	4.235099087	0.046634362	0.520086175	Up 28deg testes
gene14964_LOC110086107	LOC110086107	UDP-glucuronosyltransferase 1-6-like	-3.941737421	1.044906866	3.807021583	0.058579116	0.545896766	Up 28deg testes
gene15786_LOC110086971	LOC110086971	coiled-coil domain-containing protein 166-like	-3.926774576	0.059699259	4.881520068	0.033538642	0.486240026	Up 28deg testes
gene21160_LOC110070845	LOC110070845	A.superbus venom factor 1-like	-3.87173762	6.465458099	6.492474052	0.015081821	0.435903649	Up 28deg testes
gene7623_LOC110077957	LOC110077957	A.superbus venom factor 1-like	-3.857607742	2.23992262	4.973980667	0.032583371	0.482915155	Up 28deg testes
gene5273_PTPN3	PTPN3	protein tyrosine phosphatase	-3.843951539	0.375939179	5.371314756	0.026059573	0.462037955	Up 28deg testes
gene11874_SIX2	SIX2	SIX homeobox 2	-3.834235963	-0.130259044	5.808093012	0.022014939	0.451503279	Up 28deg testes
gene7993_GRK7	GRK7	G protein-coupled receptor kinase 7	-3.802937051	0.991012087	8.225830567	0.006839301	0.372035632	Up 28deg testes
gene14574_CUNH1orf141	CUNH1orf141	chromosome unknown C1orf141 homolog	-3.772893036	-0.974496508	4.216028298	0.048762937	0.52614083	Up 28deg testes
gene7382_KIAA1958	KIAA1958	KIAA1958 ortholog	-3.770458215	-0.288185559	3.580636895	0.066237799	0.562143751	Up 28deg testes
gene3834_LOC110073801	LOC110073801	nardilysin-like	-3.763626954	0.879763867	5.67753321	0.022538266	0.451743949	Up 28deg testes
gene13290_HIC1	HIC1	HIC ZBTB transcriptional repressor 1	-3.750084156	-0.317560985	5.247171795	0.028444245	0.468606174	Up 28deg testes
gene2816_LOC110072620	LOC110072620	chymotrypsin-like elastase family member 2A	-3.749426787	-1.337847078	3.697809817	0.063622633	0.557278202	Up 28deg testes
gene11665_GRHL3	GRHL3	grainyhead like transcription factor 3	-3.745959095	0.387328609	6.9154219	0.012344117	0.41340569	Up 28deg testes
gene17800_P2RY11	P2RY11	purinergic receptor P2Y11	-3.701466871	-0.961087548	4.387932431	0.043879547	0.51470053	Up 28deg testes
gene14296_DDX60	DDX60	DExD/H-box helicase 60	-3.696724502	8.278523249	3.919087327	0.055155377	0.539588942	Up 28deg testes
gene1658_CRH	CRH	corticotropin releasing hormone	-3.69458186	3.466436017	4.170623354	0.048247533	0.525221516	Up 28deg testes
gene9271_LOC110079891	LOC110079891	aldehyde oxidase 3-like	-3.670199087	-1.078160002	4.592737667	0.039988033	0.505579688	Up 28deg testes
gene12741_LOC110083680	LOC110083680	PLIalpha-like protein	-3.661047539	3.997843898	4.092766269	0.050478918	0.527817827	Up 28deg testes
gene16197_HDHD3	HDHD3	haloacid dehalogenase like hydrolase domain containing 3	-3.619393579	0.962245396	5.861669304	0.020454177	0.447274704	Up 28deg testes
gene4653_TMBIM7P	TMBIM7P	transmembrane BAX inhibitor motif containing 7	-3.615054746	-0.554119832	3.837972378	0.057819109	0.542909501	Up 28deg testes
gene20835_LOC110070499	LOC110070499	zinc finger protein with KRAB and SCAN domains 7-like	-3.61074467	1.16938073	7.795325172	0.008213734	0.384625707	Up 28deg testes
gene1321_LOC110084764	LOC110084764	glioma pathogenesis-related protein 1-like	-3.599606967	-0.521047587	3.247896964	0.079823831	0.578607243	Up 28deg testes
gene12296_LOC110083178	LOC110083178	vitamin D 25-hydroxylase	-3.589243131	0.144686322	5.186846898	0.028748258	0.471067824	Up 28deg testes
gene17134_LOC110088479	LOC110088479	cocaine- and amphetamine-regulated transcript protein-like	-3.583018815	0.750317374	3.710283806	0.061724489	0.555084452	Up 28deg testes
gene1846_SOCS2	SOCS2	suppressor of cytokine signaling 2	-3.55477908	-0.726271898	3.540459423	0.068397411	0.563871121	Up 28deg testes
gene2121_SHH	SHH	sonic hedgehog	-3.544276413	1.779242874	3.43716962	0.072895848	0.571419913	Up 28deg testes
gene3698_TBATA	TBATA	thymus	-3.538585313	0.510321691	4.920786587	0.032702136	0.483213026	Up 28deg testes
gene15627_TRIM69	TRIM69	tripartite motif containing 69	-3.530951074	1.740679262	5.692254617	0.022376055	0.451503279	Up 28deg testes
gene1881_RARG	RARG	retinoic acid receptor gamma	-3.525321752	1.626427854	8.227593442	0.006752949	0.372035632	Up 28deg testes
gene17202_LOC110088518	LOC110088518	homeobox protein otx5	-3.518102554	-1.469827249	4.116019235	0.050788813	0.527999621	Up 28deg testes
gene8667_TSKS	TSKS	testis specific serine kinase substrate	-3.513443883	0.189502618	3.430029194	0.072167107	0.570460074	Up 28deg testes
gene10963_LOC110081756	LOC110081756	adenylate kinase isoenzyme 1	-3.494248229	0.518409813	7.341630498	0.01011821	0.401386587	Up 28deg testes
gene15896_LOC110087134	LOC110087134	cytoplasmic phosphatidylinositol transfer protein 1-like	-3.494084651	-0.034179331	5.862822655	0.020586171	0.448770351	Up 28deg testes
gene5916_FAM124A	FAM124A	family with sequence similarity 124 member A	-3.485223139	0.52651609	6.737150019	0.013426588	0.42309794	Up 28deg testes
gene4771_LOC110074873	LOC110074873	keratin	-3.483932623	0.040789524	3.642519392	0.064972188	0.559516141	Up 28deg testes
gene21716_LOC110071440	LOC110071440	protein brambleberry-like	-3.464807442	-1.044428531	3.966505838	0.054195107	0.538227125	Up 28deg testes
gene916_MPZL2	MPZL2	myelin protein zero like 2	-3.430420698	0.195459657	4.362568518	0.043616784	0.514594748	Up 28deg testes
gene11515_TMEM102	TMEM102	transmembrane protein 102	-3.429027073	-0.515599719	4.665609548	0.037848551	0.496951849	Up 28deg testes
gene5665_ESPNL	ESPNL	espin-like	-3.427901452	0.078683798	4.929794489	0.032726533	0.483213026	Up 28deg testes
gene14477_RAPGEFL1	RAPGEFL1	Rap guanine nucleotide exchange factor like 1	-3.426085257	0.270216643	5.969866609	0.019402341	0.447274704	Up 28deg testes
gene9494_INAFM2	INAFM2	InaF motif containing 2	-3.417172494	0.150117525	4.24708613	0.04634104	0.519115687	Up 28deg testes
gene18070_CHRNA2	CHRNA2	cholinergic receptor nicotinic alpha 2 subunit	-3.410842364	-0.88988846	4.282277906	0.046589751	0.520086175	Up 28deg testes
gene12591_MIPOL1	MIPOL1	mirror-image polydactyly 1	-3.405441567	0.849493619	6.957040345	0.012105169	0.41340569	Up 28deg testes
gene7158_LOC110077509	LOC110077509	serotriflin-like	-3.395947801	-1.079356586	3.514541202	0.069625992	0.567058598	Up 28deg testes
gene17805_LOC110089209	LOC110089209	neurexin-1-like	-3.395180936	-0.205056353	3.990932193	0.053496906	0.536072856	Up 28deg testes
gene21525_LOC110071235	LOC110071235	zinc finger protein 79-like	-3.392360338	-0.219522042	3.23572208	0.080143963	0.578607243	Up 28deg testes
gene11719_MYO1G	MYO1G	myosin IG	-3.387612708	0.254800587	5.728129017	0.021986043	0.451503279	Up 28deg testes
gene7748_CATIP	CATIP	ciliogenesis associated TTC17 interacting protein	-3.344080633	0.593117218	6.499353645	0.015032389	0.435903649	Up 28deg testes
gene7663_VEPH1	VEPH1	ventricular zone expressed PH domain containing 1	-3.344050314	3.947014702	8.789715046	0.005255456	0.355384487	Up 28deg testes
gene11335_LOC110082110	LOC110082110	protocadherin gamma-A6-like	-3.343775856	0.696489676	4.697248812	0.036665587	0.496798998	Up 28deg testes
gene13351_MYL7	MYL7	myosin light chain 7	-3.334390759	1.042141985	4.084773781	0.050491617	0.527817827	Up 28deg testes
gene4905_PTHLH	PTHLH	parathyroid hormone like hormone	-3.331689573	1.136524987	7.861695011	0.007969033	0.384625707	Up 28deg testes
gene4874_WNT7B	WNT7B	Wnt family member 7B	-3.328085312	0.410321766	3.856777583	0.057238786	0.541856383	Up 28deg testes
gene18793_LOC110090300	LOC110090300	keratin	-3.318178536	4.349449956	3.762011821	0.060019912	0.550718511	Up 28deg testes
gene11424_LOC110082213	LOC110082213	ERI1 exoribonuclease 2-like	-3.316504124	0.397869281	5.70105778	0.022130987	0.451503279	Up 28deg testes
gene13329_ABHD15	ABHD15	abhydrolase domain containing 15	-3.312012539	-1.082130184	3.325508595	0.078091144	0.575906367	Up 28deg testes
gene20056_RP1L1	RP1L1	RP1 like 1	-3.27890647	1.208822134	4.031999307	0.051928088	0.53028267	Up 28deg testes
gene8965_AK5	AK5	adenylate kinase 5	-3.261115372	1.254449442	8.213515298	0.006795867	0.372035632	Up 28deg testes
gene21163_EFEMP1	EFEMP1	EGF containing fibulin like extracellular matrix protein 1	-3.256644501	2.702856285	6.479620229	0.01517465	0.435903649	Up 28deg testes
gene3350_LOC110073295	LOC110073295	C-factor-like	-3.251211415	0.102565053	4.648090085	0.037605843	0.496951849	Up 28deg testes
gene835_LOC110079374	LOC110079374	uncharacterized LOC110079374	-3.251088319	0.702793517	4.524365913	0.040091169	0.505774508	Up 28deg testes
gene15009_RAB42	RAB42	RAB42	-3.243974438	-1.229632889	3.911106537	0.0574414	0.541856383	Up 28deg testes
gene4458_LOC110074569	LOC110074569	thrombospondin type-1 domain-containing protein 4-like	-3.223343539	0.501298235	4.696520509	0.036679328	0.496798998	Up 28deg testes
gene17683_LOC110089087	LOC110089087	tumor suppressor candidate 5 homolog	-3.218165375	2.243133079	4.757967163	0.035539541	0.495674931	Up 28deg testes
gene15163_SMIM19	SMIM19	small integral membrane protein 19	-3.210035848	1.174166519	6.344525931	0.016188416	0.442292375	Up 28deg testes
gene2356_LOC110072141	LOC110072141	neuropeptide Y receptor type 4-like	-3.206366208	0.427115914	4.343061847	0.04425752	0.514863811	Up 28deg testes
gene7592_PLPPR2	PLPPR2	phospholipid phosphatase related 2	-3.199710416	-0.702797648	4.01591517	0.053518639	0.536072856	Up 28deg testes
gene3812_RRM2B	RRM2B	ribonucleotide reductase regulatory TP53 inducible subunit M2B	-3.189670363	0.150104361	3.753195049	0.060517592	0.55272648	Up 28deg testes
gene17262_ST8SIA2	ST8SIA2	ST8 alpha-N-acetyl-neuraminide alpha-2	-3.174353285	0.457664761	5.781945851	0.021268632	0.450214793	Up 28deg testes
gene11350_CNTN1	CNTN1	contactin 1	-3.16597508	5.159920304	4.924764164	0.032635988	0.483213026	Up 28deg testes
gene4455_LOC110074559	LOC110074559	uncharacterized LOC110074559	-3.159451605	-1.661941205	3.408377629	0.076597661	0.575188772	Up 28deg testes
gene10359_DCST2	DCST2	DC-STAMP domain containing 2	-3.158080573	-0.3108442	3.942547569	0.054889745	0.539470055	Up 28deg testes
gene19954_CHST14	CHST14	carbohydrate sulfotransferase 14	-3.135122348	1.521370684	9.950265572	0.003173239	0.332632406	Up 28deg testes
gene4613_LOC110074672	LOC110074672	uncharacterized LOC110074672	-3.115612396	-0.124074535	3.367859497	0.074463616	0.572679534	Up 28deg testes
gene8283_LIX1	LIX1	limb and CNS expressed 1	-3.11283358	-0.35430388	3.983346409	0.053712665	0.536072856	Up 28deg testes
gene5267_LOC110075376	LOC110075376	formin-like protein 7	-3.080827364	-0.145199438	3.228371328	0.081448292	0.58020167	Up 28deg testes
gene16857_LOC110088166	LOC110088166	uncharacterized LOC110088166	-3.08054499	-0.185891707	4.134376416	0.04938106	0.527711951	Up 28deg testes
gene3113_LOC110072995	LOC110072995	DNA primase large subunit-like	-3.066349963	1.054032352	5.221689207	0.028086573	0.468522836	Up 28deg testes
gene13927_SLITRK4	SLITRK4	SLIT and NTRK like family member 4	-3.06343318	0.450187324	3.862287352	0.057069981	0.541822365	Up 28deg testes
gene15704_ABCA3	ABCA3	ATP binding cassette subfamily A member 3	-3.053155871	1.600290653	5.050886431	0.030612357	0.476416132	Up 28deg testes
gene9436_ARL14EP	ARL14EP	ADP ribosylation factor like GTPase 14 effector protein	-3.052578221	1.179267844	9.673915279	0.003572834	0.347167069	Up 28deg testes
gene14054_WNT3A	WNT3A	Wnt family member 3A	-3.052302983	-0.95736591	3.243653212	0.081342545	0.579846159	Up 28deg testes
gene6423_B4GALNT3	B4GALNT3	beta-1	-3.048838005	3.792888488	6.886626486	0.012512408	0.41340569	Up 28deg testes
gene8741_CELF5	CELF5	CUGBP Elav-like family member 5	-3.04389339	-0.861276453	3.980617384	0.054519769	0.538227125	Up 28deg testes
gene11403_IGSF6	IGSF6	immunoglobulin superfamily member 6	-3.04087115	-0.573967303	3.817564609	0.058911286	0.54704675	Up 28deg testes
gene9841_AQP3	AQP3	aquaporin 3 (Gill blood group)	-3.038318196	5.213182591	5.868708048	0.020383907	0.447274704	Up 28deg testes
gene6168_PLEKHD1	PLEKHD1	pleckstrin homology and coiled-coil domain containing D1	-3.034962514	1.875836938	8.290025781	0.006566085	0.372035632	Up 28deg testes
gene1351_IGFBP2	IGFBP2	insulin like growth factor binding protein 2	-3.015309931	3.237488327	6.715025873	0.013567894	0.423380098	Up 28deg testes
gene2741_TMEM38A	TMEM38A	transmembrane protein 38A	-3.013069251	0.157971602	3.719199404	0.061426905	0.555084452	Up 28deg testes
gene15059_SPINT4	SPINT4	serine peptidase inhibitor	-2.998918119	0.005833504	4.634556575	0.037869304	0.496951849	Up 28deg testes
gene15015_SFN	SFN	stratifin	-2.988245772	3.436154533	4.056750562	0.051248846	0.528193576	Up 28deg testes
gene7728_LOC110078138	LOC110078138	leukocyte cysteine proteinase inhibitor 1-like	-2.977950103	-0.070742337	3.715940932	0.061747369	0.555084452	Up 28deg testes
gene8736_LOC110079299	LOC110079299	duodenase-1-like	-2.96701115	5.052653672	3.246653681	0.079879136	0.578607243	Up 28deg testes
gene18608_LPCAT2	LPCAT2	lysophosphatidylcholine acyltransferase 2	-2.963087764	1.705462939	4.534652852	0.03987782	0.505579688	Up 28deg testes
gene9884_FER1L6	FER1L6	fer-1 like family member 6	-2.957125898	2.445358544	5.387788909	0.025846296	0.461489566	Up 28deg testes
gene15473_LOC110086670	LOC110086670	succinate--hydroxymethylglutarate CoA-transferase-like	-2.939114051	-0.033654464	4.543450247	0.039883081	0.505579688	Up 28deg testes
gene6371_MPPED1	MPPED1	metallophosphoesterase domain containing 1	-2.936181826	0.699955137	4.225168168	0.046878918	0.520964097	Up 28deg testes
gene3893_ITGA2	ITGA2	integrin subunit alpha 2	-2.934685295	2.560838353	8.570478914	0.005792321	0.364305378	Up 28deg testes
gene5838_APOLD1	APOLD1	apolipoprotein L domain containing 1	-2.934646395	-0.050166574	3.353351621	0.075064708	0.573041973	Up 28deg testes
gene5310_VEGFD	VEGFD	vascular endothelial growth factor D	-2.928755865	-0.76786277	3.266922637	0.079218151	0.578603167	Up 28deg testes
gene7132_SLC24A3	SLC24A3	solute carrier family 24 member 3	-2.915399304	2.361263895	5.461718329	0.024912252	0.458669566	Up 28deg testes
gene17282_CBLN4	CBLN4	cerebellin 4 precursor	-2.896469981	0.952612824	4.601619483	0.038518978	0.499882871	Up 28deg testes
gene3857_KCTD12	KCTD12	potassium channel tetramerization domain containing 12	-2.893368533	0.520705375	3.839248267	0.057571058	0.54205173	Up 28deg testes
gene3876_SOX21	SOX21	SRY-box 21	-2.887698468	-0.093366909	4.047999241	0.05148788	0.528193576	Up 28deg testes
gene8866_CATSPER3	CATSPER3	cation channel sperm associated 3	-2.887445698	0.005185959	3.352917489	0.075784018	0.57486744	Up 28deg testes
gene15007_LOC110086169	LOC110086169	discoidin	-2.884847285	0.274267231	3.61361781	0.065270441	0.559828592	Up 28deg testes
gene6777_LOC110077075	LOC110077075	tudor domain-containing protein 5-like	-2.882658413	0.370193828	4.249015111	0.046490196	0.520086175	Up 28deg testes
gene11693_LOC110082489	LOC110082489	gap junction beta-3 protein-like	-2.872396809	-1.536768177	3.596568741	0.068149207	0.56289813	Up 28deg testes
gene11809_LOC110082636	LOC110082636	protein CYR61-like	-2.868954996	0.335942268	4.198000203	0.047555188	0.523561125	Up 28deg testes
gene11101_TMC4	TMC4	transmembrane channel like 4	-2.864840432	0.398625412	3.458031433	0.070846051	0.568787285	Up 28deg testes
gene20096_LOC110091706	LOC110091706	complement factor H-like	-2.86412136	0.008084881	3.391396865	0.073952292	0.572679534	Up 28deg testes
gene12127_PROSER2	PROSER2	proline and serine rich 2	-2.862097499	0.957681259	5.158752477	0.028989854	0.471691929	Up 28deg testes
gene3900_EMB	EMB	embigin	-2.861466951	4.667433757	9.74875883	0.003459574	0.345877451	Up 28deg testes
gene1335_PNKD	PNKD	paroxysmal nonkinesigenic dyskinesia	-2.850487268	0.252192884	4.940008657	0.03255747	0.482915155	Up 28deg testes
gene4984_LOC110075071	LOC110075071	uncharacterized LOC110075071	-2.849446601	3.797389031	6.092277888	0.018282342	0.445719196	Up 28deg testes
gene608_DOCK3	DOCK3	dedicator of cytokinesis 3	-2.839081135	1.607500391	5.661213044	0.022569632	0.451810594	Up 28deg testes
gene21267_MMD2	MMD2	monocyte to macrophage differentiation associated 2	-2.837636923	2.806819461	6.104197232	0.018177078	0.445719196	Up 28deg testes
gene13027_LOC110083973	LOC110083973	alcohol dehydrogenase 1B-like	-2.837200725	1.326105436	3.230717761	0.080591838	0.578607243	Up 28deg testes
gene20747_LOC110070407	LOC110070407	zinc finger protein 91-like	-2.833755652	0.644800572	4.335281938	0.044244226	0.514863811	Up 28deg testes
gene4348_HOXC6	HOXC6	homeobox C6	-2.832951082	5.555363596	7.160368184	0.011007141	0.406793813	Up 28deg testes
gene15906_PPL	PPL	periplakin	-2.827794983	3.368487291	5.967354823	0.019426085	0.447274704	Up 28deg testes
gene11963_LOC110082841	LOC110082841	killer cell lectin-like receptor subfamily F member 1	-2.817369615	1.636902726	4.95726331	0.032100956	0.481551416	Up 28deg testes
gene11643_RNF207	RNF207	ring finger protein 207	-2.809883609	1.89156116	7.001600301	0.011854835	0.41340569	Up 28deg testes
gene11078_SULT2B1	SULT2B1	sulfotransferase family 2B member 1	-2.807901139	2.514648583	4.654032735	0.037490789	0.496951849	Up 28deg testes
gene9276_CUNH2orf69	CUNH2orf69	chromosome unknown C2orf69 homolog	-2.806773618	1.060630699	4.025357725	0.052112037	0.530935446	Up 28deg testes
gene1368_LOC110085694	LOC110085694	CST complex subunit STN1-like	-2.796319514	0.109429589	3.238271838	0.080029861	0.578607243	Up 28deg testes
gene9998_KCNRG	KCNRG	potassium channel regulator	-2.784010375	0.577118653	4.955583262	0.032128379	0.481551416	Up 28deg testes
gene852_LOC110079396	LOC110079396	uncharacterized LOC110079396	-2.775457491	2.304632269	7.893028906	0.007856232	0.383315991	Up 28deg testes
gene5818_GCNT1	GCNT1	glucosaminyl (N-acetyl) transferase 1	-2.773363418	0.501200805	3.548118013	0.067642886	0.56263689	Up 28deg testes
gene19877_TMEM139	TMEM139	transmembrane protein 139	-2.771828551	0.215375888	3.257687756	0.079874545	0.578607243	Up 28deg testes
gene14743_GABRA2	GABRA2	gamma-aminobutyric acid type A receptor alpha2 subunit	-2.770279318	0.361286498	4.119796275	0.049562543	0.527711951	Up 28deg testes
gene12625_LOC110083544	LOC110083544	gap junction beta-2 protein-like	-2.766723431	0.282958735	3.82359529	0.058058267	0.543973885	Up 28deg testes
gene12626_LOC110083557	LOC110083557	gap junction beta-6 protein-like	-2.757890681	1.726181928	3.213973063	0.081124689	0.57962343	Up 28deg testes
gene19393_HTR2A	HTR2A	5-hydroxytryptamine receptor 2A	-2.755673264	0.118627941	3.531245695	0.068052799	0.56263689	Up 28deg testes
gene21622_LOC110071339	LOC110071339	zinc finger protein 445-like	-2.753416986	1.299964045	4.443653613	0.041809188	0.511247372	Up 28deg testes
gene3717_OIT3	OIT3	oncoprotein induced transcript 3	-2.747432436	1.446156042	3.578949466	0.066298911	0.562286321	Up 28deg testes
gene18058_GCA	GCA	grancalcin	-2.736734674	5.845054577	43.1282638	1.04E-07	0.001793726	Up 28deg testes
gene16534_REM2	REM2	RRAD and GEM like GTPase 2	-2.719563004	1.084954215	4.237937574	0.04656472	0.520086175	Up 28deg testes
gene915_CD3E	CD3E	CD3e molecule	-2.718266495	0.151002931	3.223786628	0.080680509	0.578607243	Up 28deg testes
gene3439_LGR6	LGR6	leucine rich repeat containing G protein-coupled receptor 6	-2.701550671	-1.59169066	3.230047082	0.082978082	0.583647377	Up 28deg testes
gene14010_CTIF	CTIF	cap binding complex dependent translation initiation factor	-2.695553049	4.730490216	7.355681676	0.010052595	0.399700425	Up 28deg testes
gene15453_LOC110086638	LOC110086638	protein FAM46C-like	-2.694798317	-1.13364554	3.214902564	0.082058001	0.58250119	Up 28deg testes
gene10406_SYK	SYK	spleen associated tyrosine kinase	-2.692236878	0.817192068	5.026942212	0.031156539	0.476466396	Up 28deg testes
gene4774_LOC110074882	LOC110074882	keratin	-2.671196534	1.597861257	3.550932168	0.067322817	0.56263689	Up 28deg testes
gene14769_GNA13	GNA13	G protein subunit alpha 13	-2.669411851	1.995974921	4.355924049	0.043768666	0.51470053	Up 28deg testes
gene4758_LOC110074871	LOC110074871	keratin	-2.664877465	4.544193782	6.59733326	0.014347	0.431115667	Up 28deg testes
gene2244_DTWD2	DTWD2	DTW domain containing 2	-2.644980222	3.079959593	8.55473711	0.005833062	0.365089076	Up 28deg testes
gene18256_CHCHD7	CHCHD7	coiled-coil-helix-coiled-coil-helix domain containing 7	-2.644262921	3.486882291	23.10239848	2.52E-05	0.048403973	Up 28deg testes
gene21234_LOC110070926	LOC110070926	zinc finger and SCAN domain-containing protein 2-like	-2.642881777	3.935956009	10.03670785	0.003058247	0.331509346	Up 28deg testes
gene10382_TFAP2C	TFAP2C	transcription factor AP-2 gamma	-2.640380649	1.482360978	3.143251612	0.084408112	0.58490493	Up 28deg testes
gene5365_TBX4	TBX4	T-box 4	-2.616040256	2.618205487	5.215640019	0.028172048	0.468522836	Up 28deg testes
gene1756_DNAH17	DNAH17	dynein axonemal heavy chain 17	-2.615599744	2.038401589	4.388147263	0.043037475	0.511247372	Up 28deg testes
gene12269_DDO	DDO	D-aspartate oxidase	-2.614874277	1.243463038	4.257799127	0.046080609	0.51861703	Up 28deg testes
gene14328_GAS2	GAS2	growth arrest specific 2	-2.608180225	1.805429756	4.18423513	0.047901922	0.524147919	Up 28deg testes
gene14832_LOC110085962	LOC110085962	cGMP-dependent protein kinase 1	-2.604626013	-0.036247338	3.192730039	0.08231976	0.58250119	Up 28deg testes
gene989_LOC110080366	LOC110080366	regulatory protein MIG2-like	-2.603630037	1.234423091	3.88195891	0.056264528	0.541119156	Up 28deg testes
gene13046_GDE1	GDE1	glycerophosphodiester phosphodiesterase 1	-2.594345445	2.165977516	8.156884394	0.006971482	0.375178668	Up 28deg testes
gene302_SOSTDC1	SOSTDC1	sclerostin domain containing 1	-2.586722934	3.553232136	5.39368046	0.025770484	0.461441149	Up 28deg testes
gene15581_TSPAN15	TSPAN15	tetraspanin 15	-2.582847969	2.215571129	3.851473631	0.057193684	0.541856383	Up 28deg testes
gene5785_BAIAP2L2	BAIAP2L2	BAI1 associated protein 2 like 2	-2.578668261	1.790568652	3.767360428	0.05984666	0.550502965	Up 28deg testes
gene21474_LOC110071180	LOC110071180	zinc finger protein 883-like	-2.572415107	6.006795492	6.420232278	0.015611613	0.438341665	Up 28deg testes
gene3252_NBL1	NBL1	neuroblastoma 1	-2.564909884	3.015964755	10.44862069	0.002568092	0.331509346	Up 28deg testes
gene2827_CAMK2N1	CAMK2N1	calcium/calmodulin dependent protein kinase II inhibitor 1	-2.560636921	2.280422595	4.115758263	0.049668696	0.527711951	Up 28deg testes
gene17596_LOC110088967	LOC110088967	protein kinase C theta type-like	-2.555421016	-0.987632673	3.410627688	0.074564734	0.572679534	Up 28deg testes
gene355_PMEL	PMEL	premelanosome protein	-2.54826242	2.179662785	4.25200224	0.04622133	0.51861703	Up 28deg testes
gene5283_LOC110075413	LOC110075413	lisH domain and HEAT repeat-containing protein KIAA1468-like	-2.548083991	0.51766126	3.534519938	0.06793078	0.56263689	Up 28deg testes
gene13028_LOC110083977	LOC110083977	alcohol dehydrogenase 1B-like	-2.541311331	5.042038761	8.905709858	0.004993141	0.355384487	Up 28deg testes
gene16944_LOC110088257	LOC110088257	arachidonate 12-lipoxygenase	-2.531668064	1.196910067	3.746984308	0.060509665	0.55272648	Up 28deg testes
gene13628_LOC110084667	LOC110084667	transcription factor HES-7.1-like	-2.529981366	0.213072351	3.446855796	0.071283564	0.568858531	Up 28deg testes
gene8973_PPP1R21	PPP1R21	protein phosphatase 1 regulatory subunit 21	-2.5220714	1.884763847	7.25579976	0.010529125	0.40330567	Up 28deg testes
gene18949_ISM1	ISM1	isthmin 1	-2.508477238	2.155215783	3.633819504	0.064343465	0.557278202	Up 28deg testes
gene4595_KIF6	KIF6	kinesin family member 6	-2.499027424	1.272931175	4.585617999	0.038838997	0.502175983	Up 28deg testes
gene15525_HCK	HCK	HCK proto-oncogene	-2.49604988	1.248699439	3.909987149	0.055424976	0.539588942	Up 28deg testes
gene7430_SCD	SCD	stearoyl-CoA desaturase	-2.479944167	3.207321566	3.863017089	0.05683987	0.541822365	Up 28deg testes
gene2486_SIKE1	SIKE1	suppressor of IKBKE 1	-2.477670398	0.859107074	4.35659096	0.043753395	0.51470053	Up 28deg testes
gene15835_LOC110087058	LOC110087058	voltage-dependent T-type calcium channel subunit alpha-1H-like	-2.474573826	7.250719913	4.054033595	0.051322926	0.528193576	Up 28deg testes
gene3031_NFATC1	NFATC1	nuclear factor of activated T-cells 1	-2.471527779	1.642445779	3.228476605	0.080692641	0.578607243	Up 28deg testes
gene21208_LOC110070895	LOC110070895	uncharacterized LOC110070895	-2.468496882	2.893541479	4.088354826	0.050395744	0.527817827	Up 28deg testes
gene14713_PLCD1	PLCD1	phospholipase C delta 1	-2.465842598	1.957819538	5.548071452	0.023867366	0.45715389	Up 28deg testes
gene13820_LOC110084815	LOC110084815	uncharacterized LOC110084815	-2.451816624	1.923408785	4.253274304	0.04619041	0.51861703	Up 28deg testes
gene4237_LOC110074318	LOC110074318	synaptotagmin-like protein 4	-2.451008334	2.048991305	5.399115211	0.025700764	0.46124304	Up 28deg testes
gene4555_COL8A1	COL8A1	collagen type VIII alpha 1 chain	-2.448770404	3.587165162	4.158634778	0.048554205	0.525527868	Up 28deg testes
gene10173_EEF1E1	EEF1E1	eukaryotic translation elongation factor 1 epsilon 1	-2.441323801	3.992877894	28.48216243	4.85E-06	0.027983092	Up 28deg testes
gene5063_LOC110075183	LOC110075183	major prion protein homolog	-2.435945855	1.276331333	4.095040011	0.050217302	0.527817827	Up 28deg testes
gene14754_LRRC6	LRRC6	leucine rich repeat containing 6	-2.434918595	3.417950791	5.003941982	0.031349143	0.476881944	Up 28deg testes
gene7658_LXN	LXN	latexin	-2.425027906	3.621889906	7.16828456	0.010966615	0.406357825	Up 28deg testes
gene9116_CUNH9orf116	CUNH9orf116	chromosome unknown C9orf116 homolog	-2.419452497	3.148757379	6.392653057	0.01581913	0.439656348	Up 28deg testes
gene13348_CAPG	CAPG	capping actin protein	-2.415810711	2.848473932	10.15718701	0.002905324	0.331509346	Up 28deg testes
gene17974_TNFRSF6B	TNFRSF6B	TNF receptor superfamily member 6b	-2.40998299	3.253510219	3.744024751	0.06060664	0.55272648	Up 28deg testes
gene17147_S100A1	S100A1	S100 calcium binding protein A1	-2.406377198	7.849091262	6.844230604	0.012764693	0.414962285	Up 28deg testes
gene14108_EVPL	EVPL	envoplakin	-2.399606455	3.191990742	5.086797306	0.030061473	0.473852294	Up 28deg testes
gene17776_ANKRD2	ANKRD2	ankyrin repeat domain 2	-2.394614535	0.448000606	3.213821246	0.081131582	0.57962343	Up 28deg testes
gene20853_KDF1	KDF1	keratinocyte differentiation factor 1	-2.383713341	0.954648983	3.261155671	0.079013922	0.578429754	Up 28deg testes
gene11358_GPD1L	GPD1L	glycerol-3-phosphate dehydrogenase 1-like	-2.380502918	3.997488874	8.794087508	0.005245306	0.355384487	Up 28deg testes
gene3328_RNF223	RNF223	ring finger protein 223	-2.379073266	-0.913699334	3.183717162	0.082735811	0.583361697	Up 28deg testes
gene7967_LNX1	LNX1	ligand of numb-protein X 1	-2.377832837	1.612260849	5.942626632	0.019661527	0.447274704	Up 28deg testes
gene6823_LOC110077126	LOC110077126	E3 ubiquitin-protein ligase RNF170-like	-2.370026828	1.661063781	3.680612406	0.06272644	0.556990342	Up 28deg testes
gene4629_RUNDC3B	RUNDC3B	RUN domain containing 3B	-2.368687701	1.966718706	8.95129769	0.004893906	0.355384487	Up 28deg testes
gene12970_LOC110083913	LOC110083913	transmembrane and coiled-coil domains protein 1-like	-2.357663086	1.07749281	3.745726792	0.060550849	0.55272648	Up 28deg testes
gene2539_ERBB4	ERBB4	erb-b2 receptor tyrosine kinase 4	-2.355563336	1.632278418	4.070150329	0.050885214	0.528049707	Up 28deg testes
gene20481_LOC110070123	LOC110070123	ras-related protein Rab-39B-like	-2.354298734	6.741702253	3.271168383	0.078573957	0.577164861	Up 28deg testes
gene8635_SOST	SOST	sclerostin	-2.346319996	2.459708681	4.442398472	0.041836534	0.511247372	Up 28deg testes
gene18423_PHACTR4	PHACTR4	phosphatase and actin regulator 4	-2.342991379	2.77302499	6.728601559	0.013480998	0.423380098	Up 28deg testes
gene19545_LOC110091105	LOC110091105	serine/threonine-protein kinase VRK2-like	-2.333878249	1.464869194	3.611643044	0.065125955	0.559516141	Up 28deg testes
gene3476_ALKAL2	ALKAL2	ALK and LTK ligand 2	-2.333611856	3.884710474	9.835779093	0.00333268	0.340877951	Up 28deg testes
gene9134_BLNK	BLNK	B-cell linker	-2.327526879	2.839884842	5.801940836	0.021061118	0.449666763	Up 28deg testes
gene9257_DIRAS3	DIRAS3	DIRAS family GTPase 3	-2.326858173	1.777592095	6.123723962	0.018006041	0.444518463	Up 28deg testes
gene12971_LOC110083923	LOC110083923	latent-transforming growth factor beta-binding protein 1-like	-2.326160853	3.787274849	7.661723422	0.008731075	0.384625707	Up 28deg testes
gene5630_PROCR	PROCR	protein C receptor	-2.317487162	1.384808899	3.993817869	0.052995454	0.535828057	Up 28deg testes
gene14059_GJC2	GJC2	gap junction protein gamma 2	-2.313139689	2.407757641	3.715741613	0.061542129	0.555084452	Up 28deg testes
gene19654_LOC110091229	LOC110091229	ras-related protein Rab-11A-like	-2.308396865	2.726109495	4.56652372	0.039224683	0.504870202	Up 28deg testes
gene15433_TMEM42	TMEM42	transmembrane protein 42	-2.304665603	1.923228905	5.043034115	0.030734272	0.476416132	Up 28deg testes
gene10227_RASSF10	RASSF10	Ras association domain family member 10	-2.299409945	1.722942689	4.050818045	0.051410753	0.528193576	Up 28deg testes
gene3142_CP	CP	ceruloplasmin	-2.287219261	3.827392092	3.380080623	0.073961443	0.572679534	Up 28deg testes
gene547_EDARADD	EDARADD	EDAR associated death domain	-2.283640299	2.26097704	5.420917741	0.02542312	0.460884222	Up 28deg testes
gene11965_LOC110082803	LOC110082803	B-cell differentiation antigen CD72-like	-2.279165716	1.185619895	3.361479003	0.074727307	0.572909357	Up 28deg testes
gene179_HEBP2	HEBP2	heme binding protein 2	-2.265134767	4.16611108	9.235774567	0.004320344	0.355384487	Up 28deg testes
gene16209_RNF208	RNF208	ring finger protein 208	-2.264405028	2.372470375	8.93065204	0.004938584	0.355384487	Up 28deg testes
gene14357_CREG2	CREG2	cellular repressor of E1A stimulated genes 2	-2.263648687	0.650056524	3.145217793	0.084314833	0.584809751	Up 28deg testes
gene14472_THRA	THRA	thyroid hormone receptor	-2.25698633	2.386852297	8.772032311	0.005296721	0.355384487	Up 28deg testes
gene4568_LOC110074599	LOC110074599	lymphotactin-like	-2.251492384	1.622768766	3.4721943	0.07029589	0.567275494	Up 28deg testes
gene19904_LOC110091505	LOC110091505	potassium voltage-gated channel subfamily A member 5-like	-2.250422184	1.928094101	3.479302321	0.070021574	0.567058598	Up 28deg testes
gene7088_SERPINE1	SERPINE1	serpin family E member 1	-2.248730772	2.456218203	5.957541772	0.01951915	0.447274704	Up 28deg testes
gene6867_AKIP1	AKIP1	A-kinase interacting protein 1	-2.247695369	1.406766507	4.381726146	0.043182103	0.512261765	Up 28deg testes
gene5846_EMP1	EMP1	epithelial membrane protein 1	-2.23541857	4.032150313	5.70423146	0.022096448	0.451503279	Up 28deg testes
gene6911_STARD5	STARD5	StAR related lipid transfer domain containing 5	-2.229642234	3.638290421	6.018114762	0.018952284	0.447274704	Up 28deg testes
gene2744_F2RL3	F2RL3	F2R like thrombin/trypsin receptor 3	-2.223674485	0.868556022	3.915671015	0.055462694	0.539588942	Up 28deg testes
gene16158_TMEM211	TMEM211	transmembrane protein 211	-2.21055461	1.529842196	3.296879206	0.07745673	0.575188772	Up 28deg testes
gene15911_SEC14L5	SEC14L5	SEC14 like lipid binding 5	-2.195704286	0.921083903	3.893052875	0.055930551	0.540839319	Up 28deg testes
gene8947_LOC110079488	LOC110079488	formin-like protein 20	-2.191442721	5.591036619	6.93409505	0.012236286	0.41340569	Up 28deg testes
gene12566_KLHL36	KLHL36	kelch like family member 36	-2.187962532	1.704072456	4.293735026	0.045218699	0.518110881	Up 28deg testes
gene8127_LOC110078534	LOC110078534	trichohyalin-like	-2.183545305	5.59884259	5.297270587	0.027042046	0.464946425	Up 28deg testes
gene14931_COL15A1	COL15A1	collagen type XV alpha 1 chain	-2.168971656	6.200289251	4.868554815	0.033584462	0.486496535	Up 28deg testes
gene15205_LOC110086380	LOC110086380	zinc-binding protein A33-like	-2.167572245	2.730164265	3.153845276	0.083906897	0.584809751	Up 28deg testes
gene19363_LOC110090909	LOC110090909	FXYD domain-containing ion transport regulator 3-like	-2.165927975	2.676350186	3.485571165	0.069780635	0.567058598	Up 28deg testes
gene10521_ITPR2	ITPR2	inositol 1	-2.162859914	6.555888353	7.672548723	0.008687884	0.384625707	Up 28deg testes
gene21133_LOC110070812	LOC110070812	zinc finger protein 850-like	-2.158089306	2.169203024	3.351491151	0.075142183	0.573041973	Up 28deg testes
gene14990_COL6A6	COL6A6	collagen type VI alpha 6 chain	-2.155387631	3.655702294	3.221091851	0.080802208	0.578607243	Up 28deg testes
gene13702_LOC110084698	LOC110084698	myosin phosphatase Rho-interacting protein-like	-2.15001655	2.820828586	3.705220557	0.061894201	0.555266098	Up 28deg testes
gene18430_LOC110089887	LOC110089887	tyrosine-protein kinase Fyn-like	-2.148981228	4.555738319	10.09574819	0.002982263	0.331509346	Up 28deg testes
gene7248_ACTR1A	ACTR1A	ARP1 actin-related protein 1 homolog A	-2.145798297	3.205504664	5.538852774	0.023976613	0.458177018	Up 28deg testes
gene17367_JAKMIP1	JAKMIP1	janus kinase and microtubule interacting protein 1	-2.143406889	1.506912032	3.345805928	0.075379486	0.573587148	Up 28deg testes
gene9012_CACFD1	CACFD1	calcium channel flower domain containing 1	-2.141542817	1.539269674	5.415089158	0.025497024	0.460884222	Up 28deg testes
gene1013_PIFO	PIFO	primary cilia formation	-2.132922324	3.781765895	9.090994636	0.004602711	0.355384487	Up 28deg testes
gene5204_RGS10	RGS10	regulator of G-protein signaling 10	-2.132804111	2.990085225	6.575506601	0.014496715	0.432302024	Up 28deg testes
gene9665_MARCH10	40238	membrane associated ring-CH-type finger 10	-2.128202859	1.655254246	3.854500233	0.057100682	0.541822365	Up 28deg testes
gene10287_LOC110081049	LOC110081049	dapper 1-like	-2.125984204	2.504183377	4.789913668	0.034962295	0.492834435	Up 28deg testes
gene18007_METRN	METRN	meteorin	-2.114286106	1.645055299	3.552380724	0.067269449	0.56263689	Up 28deg testes
gene320_ICA1	ICA1	islet cell autoantigen 1	-2.114093037	3.768522472	7.578274548	0.009071856	0.384625707	Up 28deg testes
gene17397_LOC110088756	LOC110088756	uncharacterized LOC110088756	-2.105399217	3.703366887	4.056648835	0.051251618	0.528193576	Up 28deg testes
gene15637_RBPMS2	RBPMS2	RNA binding protein with multiple splicing 2	-2.103626225	3.651342968	6.399149183	0.015769984	0.439463265	Up 28deg testes
gene20741_PEX26	PEX26	peroxisomal biogenesis factor 26	-2.099982176	2.47168062	4.57891629	0.03897389	0.503054031	Up 28deg testes
gene4116_FHL2	FHL2	four and a half LIM domains 2	-2.095127083	2.540817335	4.990887554	0.031557447	0.478167588	Up 28deg testes
gene12932_CCDC62	CCDC62	coiled-coil domain containing 62	-2.092513154	3.734756568	4.864602848	0.03365227	0.486767362	Up 28deg testes
gene3329_CUNH1orf159	CUNH1orf159	chromosome unknown C1orf159 homolog	-2.091045701	2.494319174	5.007425469	0.031293811	0.476881944	Up 28deg testes
gene15495_FNIP1	FNIP1	folliculin interacting protein 1	-2.090485979	4.493882835	7.987479053	0.007526439	0.382187769	Up 28deg testes
gene20748_LOC110070406	LOC110070406	zinc finger protein 391-like	-2.090154257	3.381607392	6.881925806	0.012540114	0.41340569	Up 28deg testes
gene2528_IRF6	IRF6	interferon regulatory factor 6	-2.088800379	4.236748241	9.279763755	0.004238258	0.355384487	Up 28deg testes
gene3333_TNFRSF18	TNFRSF18	TNF receptor superfamily member 18	-2.086457665	1.120107478	3.673171816	0.062980519	0.557061014	Up 28deg testes
gene14268_EMCN	EMCN	endomucin	-2.076773951	1.700976137	3.706700052	0.061844557	0.555266098	Up 28deg testes
gene6026_LOC110076287	LOC110076287	zinc finger protein 423-like	-2.070950677	2.844139986	5.681242885	0.022347961	0.451503279	Up 28deg testes
gene8830_SAMD15	SAMD15	sterile alpha motif domain containing 15	-2.068285447	2.177313237	3.86629354	0.056739887	0.541822365	Up 28deg testes
gene10937_ANXA1	ANXA1	annexin A1	-2.064751917	4.298933002	7.66459656	0.008719589	0.384625707	Up 28deg testes
gene4726_OSR2	OSR2	odd-skipped related transciption factor 2	-2.043112731	3.163755531	5.534866967	0.024024016	0.458177018	Up 28deg testes
gene6899_HGF	HGF	hepatocyte growth factor	-2.031454194	5.006686245	11.47891021	0.001673053	0.30095739	Up 28deg testes
gene2519_RAP1A	RAP1A	RAP1A	-2.029138648	4.560333595	16.17483321	0.000270735	0.194477582	Up 28deg testes
gene11445_GLIS1	GLIS1	GLIS family zinc finger 1	-2.028000774	2.327739376	7.137703264	0.011124061	0.40763084	Up 28deg testes
gene4081_F10	F10	coagulation factor X	-2.027924289	4.96085725	4.063071289	0.051076963	0.528049707	Up 28deg testes
gene21677_LOC110071395	LOC110071395	zinc finger protein 709-like	-2.02113021	3.676292415	5.987967006	0.019232162	0.447274704	Up 28deg testes
gene14822_LOC110085952	LOC110085952	claudin-1-like	-2.018303661	3.680534278	3.478417335	0.070055663	0.567058598	Up 28deg testes
gene15396_RPS6KA5	RPS6KA5	ribosomal protein S6 kinase A5	-2.012088436	3.879035086	6.494356603	0.015068277	0.435903649	Up 28deg testes
gene17490_BCL11B	BCL11B	B-cell CLL/lymphoma 11B	-2.001121776	3.467874624	8.209153663	0.006809223	0.372035632	Up 28deg testes
gene9278_SATB2	SATB2	SATB homeobox 2	-1.99910332	4.441253412	4.493468657	0.040739524	0.508000483	Up 28deg testes
gene4349_HOXC8	HOXC8	homeobox C8	-1.987760789	4.342280708	4.63886215	0.037785267	0.496951849	Up 28deg testes
gene19971_ZBTB47	ZBTB47	zinc finger and BTB domain containing 47	-1.979745907	4.252465194	5.225070277	0.028038922	0.468522836	Up 28deg testes
gene4316_OPHN1	OPHN1	oligophrenin 1	-1.9654884	4.147940654	4.752023004	0.035648092	0.495674931	Up 28deg testes
gene173_ABRACL	ABRACL	ABRA C-terminal like	-1.964824484	1.838219294	3.427474435	0.07204949	0.570460074	Up 28deg testes
gene16250_RAD51AP1	RAD51AP1	RAD51 associated protein 1	-1.960844504	5.102367626	10.34915798	0.002678243	0.331509346	Up 28deg testes
gene6082_CDH1	CDH1	cadherin 1	-1.95657067	4.393737686	3.440445134	0.071535894	0.569128257	Up 28deg testes
gene18686_P2RY6	P2RY6	pyrimidinergic receptor P2Y6	-1.950907008	1.364016722	3.170860028	0.083108871	0.583773864	Up 28deg testes
gene11280_GRB7	GRB7	growth factor receptor bound protein 7	-1.946077253	1.753923397	3.57837812	0.066319617	0.562286321	Up 28deg testes
gene1591_CD247	CD247	CD247 molecule	-1.940563862	1.980275054	3.911307396	0.055385772	0.539588942	Up 28deg testes
gene2029_RIPOR3	RIPOR3	RIPOR family member 3	-1.935006763	3.673495662	4.891117972	0.033200168	0.486240026	Up 28deg testes
gene13302_ALDOC	ALDOC	aldolase	-1.93435957	5.150875355	9.474067687	0.00389508	0.351271501	Up 28deg testes
gene18609_LOC110090096	LOC110090096	calpain small subunit 1-like	-1.920401806	2.797764173	4.450928235	0.04165108	0.511247372	Up 28deg testes
gene1221_PDLIM3	PDLIM3	PDZ and LIM domain 3	-1.913571117	3.324145774	5.303717963	0.026954918	0.464946425	Up 28deg testes
gene17701_SCN1B	SCN1B	sodium voltage-gated channel beta subunit 1	-1.908758527	2.118750238	5.206058438	0.028308016	0.468606174	Up 28deg testes
gene9144_DDAH1	DDAH1	dimethylarginine dimethylaminohydrolase 1	-1.902996434	2.198271081	3.363260199	0.07465359	0.572679534	Up 28deg testes
gene4779_HAP1	HAP1	huntingtin associated protein 1	-1.90235458	1.782780206	3.671597307	0.063034431	0.557061014	Up 28deg testes
gene8810_ING1	ING1	inhibitor of growth family member 1	-1.897103425	4.198556114	12.28480535	0.001206063	0.25182016	Up 28deg testes
gene18039_APOE	APOE	apolipoprotein E	-1.896180933	9.080071778	4.689832893	0.036805769	0.496951849	Up 28deg testes
gene9872_CCSER1	CCSER1	coiled-coil serine rich protein 1	-1.887666883	1.912158565	4.237287707	0.046580654	0.520086175	Up 28deg testes
gene4019_IGSF11	IGSF11	immunoglobulin superfamily member 11	-1.883881741	5.365652711	6.488702972	0.015108992	0.435903649	Up 28deg testes
gene17947_FABP3	FABP3	fatty acid binding protein 3	-1.880716343	5.511884217	6.980344286	0.011973548	0.41340569	Up 28deg testes
gene518_DISC1	DISC1	disrupted in schizophrenia 1	-1.877421367	4.665754141	4.063829043	0.0510564	0.528049707	Up 28deg testes
gene10549_DOK4	DOK4	docking protein 4	-1.863175714	3.055498581	5.861560365	0.020455267	0.447274704	Up 28deg testes
gene19089_PLP2	PLP2	proteolipid protein 2	-1.857941672	4.066420288	3.313605997	0.076739449	0.575188772	Up 28deg testes
gene5158_DTYMK	DTYMK	deoxythymidylate kinase	-1.84811864	2.256894573	4.148591468	0.048812769	0.526350157	Up 28deg testes
gene12353_LOC110083252	LOC110083252	histone-arginine methyltransferase CARM1-like	-1.846322268	1.78584514	3.568653202	0.066673165	0.56263689	Up 28deg testes
gene9046_PLPP7	PLPP7	phospholipid phosphatase 7 (inactive)	-1.845640279	2.72403697	6.927520832	0.012274133	0.41340569	Up 28deg testes
gene9778_FN3KRP	FN3KRP	fructosamine 3 kinase related protein	-1.844403436	3.626509	7.588658653	0.009028684	0.384625707	Up 28deg testes
gene10122_CPNE8	CPNE8	copine 8	-1.839974284	3.888635011	6.878763738	0.012558789	0.41340569	Up 28deg testes
gene10625_AK7	AK7	adenylate kinase 7	-1.837172289	3.287321393	3.319914329	0.076470868	0.575188772	Up 28deg testes
gene4395_BIN2	BIN2	bridging integrator 2	-1.830097753	2.93741143	3.270444718	0.078605663	0.577164861	Up 28deg testes
gene15238_LOC110086382	LOC110086382	pyrin-like	-1.818642973	3.496961301	3.556982543	0.067100221	0.56263689	Up 28deg testes
gene20379_LOC110070020	LOC110070020	keratin	-1.814231069	7.328602485	8.712215917	0.005438895	0.355384487	Up 28deg testes
gene17390_LRCH3	LRCH3	leucine rich repeats and calponin homology domain containing 3	-1.808017783	2.107921938	4.162286057	0.048460578	0.525221516	Up 28deg testes
gene6278_COMMD8	COMMD8	COMM domain containing 8	-1.807208414	2.47065955	3.392249141	0.07346519	0.571419913	Up 28deg testes
gene15587_SRGN	SRGN	serglycin	-1.801195637	4.01370541	3.258496418	0.079131235	0.578467387	Up 28deg testes
gene1675_CSPP1	CSPP1	centrosome and spindle pole associated protein 1	-1.800191024	9.203116913	3.332572623	0.075935102	0.575188772	Up 28deg testes
gene20334_LOC110069969	LOC110069969	zinc finger and SCAN domain-containing protein 31-like	-1.799811971	1.925539274	3.318422029	0.076534309	0.575188772	Up 28deg testes
gene16265_RTBDN	RTBDN	retbindin	-1.794592874	4.800057071	3.907839019	0.055488828	0.539588942	Up 28deg testes
gene17138_S100A6	S100A6	S100 calcium binding protein A6	-1.788382642	7.177740307	6.792640907	0.013079091	0.418918435	Up 28deg testes
gene1468_RARB	RARB	retinoic acid receptor beta	-1.781595305	3.740170013	7.312776241	0.010254395	0.402703321	Up 28deg testes
gene3405_LOC110073326	LOC110073326	arf-GAP with SH3 domain	-1.781532818	2.580242231	3.742605794	0.060653196	0.55272648	Up 28deg testes
gene21408_LOC110071113	LOC110071113	zinc finger protein 135-like	-1.779482632	3.592964272	6.137233033	0.017888731	0.444482605	Up 28deg testes
gene9416_DEPDC7	DEPDC7	DEP domain containing 7	-1.775243135	1.704559818	3.475718488	0.070159734	0.567275494	Up 28deg testes
gene17645_LRRC73	LRRC73	leucine rich repeat containing 73	-1.774511234	1.69884001	3.817591386	0.058246353	0.544261974	Up 28deg testes
gene7948_LOC110078324	LOC110078324	cleavage and polyadenylation specificity factor subunit 7-like	-1.77255131	3.009194455	4.085282004	0.050477998	0.527817827	Up 28deg testes
gene5031_WIF1	WIF1	WNT inhibitory factor 1	-1.770798817	5.638607791	3.280046759	0.078186132	0.57594009	Up 28deg testes
gene11706_LOC110082539	LOC110082539	mucin-19-like	-1.768387615	7.344965228	4.662416759	0.037329124	0.496951849	Up 28deg testes
gene12204_PLPPR4	PLPPR4	phospholipid phosphatase related 4	-1.764292759	3.268694193	5.733394749	0.021781781	0.451503279	Up 28deg testes
gene48_LYRM2	LYRM2	LYR motif containing 2	-1.759076629	2.771237615	5.493458101	0.024522539	0.45829352	Up 28deg testes
gene6895_GNAI1	GNAI1	G protein subunit alpha i1	-1.759041859	5.558916967	9.625162654	0.003648732	0.348072966	Up 28deg testes
gene1853_BTG1	BTG1	BTG anti-proliferation factor 1	-1.750181895	6.605110455	8.11593774	0.007101481	0.375178668	Up 28deg testes
gene17986_IRF5	IRF5	interferon regulatory factor 5	-1.74978628	1.294976567	3.24244532	0.07984349	0.578607243	Up 28deg testes
gene3810_NCALD	NCALD	neurocalcin delta	-1.748365149	2.101619385	3.289285587	0.077784837	0.575188772	Up 28deg testes
gene1844_PLXNC1	PLXNC1	plexin C1	-1.742806877	2.838477921	4.727240643	0.036104579	0.495969265	Up 28deg testes
gene3067_NTRK3	NTRK3	neurotrophic receptor tyrosine kinase 3	-1.734608239	4.395602663	3.353584519	0.075055016	0.573041973	Up 28deg testes
gene18944_CCDC15	CCDC15	coiled-coil domain containing 15	-1.733780744	7.050250822	6.312856287	0.016436486	0.442304247	Up 28deg testes
gene16233_MCM3AP	MCM3AP	minichromosome maintenance complex component 3 associated protein	-1.732811628	6.366639043	3.13947077	0.084587809	0.585446474	Up 28deg testes
gene16163_LOC110087420	LOC110087420	aldehyde dehydrogenase	-1.729894468	4.759169642	4.983097203	0.031682473	0.478167588	Up 28deg testes
gene11349_PDZRN4	PDZRN4	PDZ domain containing ring finger 4	-1.727161653	3.704811205	6.153241407	0.017750786	0.444482605	Up 28deg testes
gene13371_TIMP3	TIMP3	TIMP metallopeptidase inhibitor 3	-1.720128359	4.247987428	3.447186813	0.071270562	0.568858531	Up 28deg testes
gene5655_MSL2	MSL2	male-specific lethal 2 homolog (Drosophila)	-1.709078854	4.855843332	10.18669584	0.002869125	0.331509346	Up 28deg testes
gene1448_LOC110086298	LOC110086298	complement factor H-like	-1.703656472	6.211668527	3.231888126	0.080315877	0.578607243	Up 28deg testes
gene13965_MLST8	MLST8	MTOR associated protein	-1.701180597	3.808299186	5.792742601	0.021156307	0.449666763	Up 28deg testes
gene9018_SURF2	SURF2	surfeit 2	-1.696959801	4.785507563	14.564179	0.000494501	0.194477582	Up 28deg testes
gene13676_DGKH	DGKH	diacylglycerol kinase eta	-1.696915035	2.851273017	3.363003224	0.07466422	0.572679534	Up 28deg testes
gene4654_GATAD1	GATAD1	GATA zinc finger domain containing 1	-1.694540321	4.362317397	13.2981093	0.000806567	0.215654343	Up 28deg testes
gene2890_FHDC1	FHDC1	FH2 domain containing 1	-1.688479726	2.769902922	3.42711373	0.072063831	0.570460074	Up 28deg testes
gene4037_CUNHXorf38	CUNHXorf38	chromosome unknown CXorf38 homolog	-1.688363975	3.740780332	12.45051608	0.001128491	0.243979854	Up 28deg testes
gene8857_JADE2	JADE2	jade family PHD finger 2	-1.687738181	4.247187963	5.544460799	0.02391009	0.45746562	Up 28deg testes
gene8332_LOC110078806	LOC110078806	carboxyl-terminal PDZ ligand of neuronal nitric oxide synthase protein-like	-1.686526387	3.739525912	7.278999261	0.010416319	0.402703321	Up 28deg testes
gene7877_SLC43A1	SLC43A1	solute carrier family 43 member 1	-1.686233997	5.102789513	11.07099502	0.001979635	0.306379787	Up 28deg testes
gene86_ME1	ME1	malic enzyme 1	-1.680698919	2.556676248	3.39422676	0.073384892	0.571419913	Up 28deg testes
gene15677_LOC110086884	LOC110086884	cadherin-4-like	-1.673240568	2.953990137	3.611395482	0.06513475	0.559516141	Up 28deg testes
gene20393_LOC110070029	LOC110070029	zinc finger protein 208-like	-1.673230782	4.251502771	4.333254301	0.044291244	0.514863811	Up 28deg testes
gene6285_OLFM3	OLFM3	olfactomedin 3	-1.662063176	2.940611485	4.637613142	0.037809625	0.496951849	Up 28deg testes
gene19320_CALCOCO2	CALCOCO2	calcium binding and coiled-coil domain 2	-1.658884338	6.091400827	4.262003511	0.045978842	0.51861703	Up 28deg testes
gene20964_DNAJB13	DNAJB13	DnaJ heat shock protein family (Hsp40) member B13	-1.652753176	3.228175308	3.401412935	0.073093931	0.571419913	Up 28deg testes
gene16533_LRP10	LRP10	LDL receptor related protein 10	-1.649007569	2.768870997	4.724274249	0.036159646	0.495969265	Up 28deg testes
gene837_CUNH11orf88	CUNH11orf88	chromosome unknown C11orf88 homolog	-1.648135382	3.025293583	4.53890555	0.039789984	0.505579688	Up 28deg testes
gene12380_LIMK1	LIMK1	LIM domain kinase 1	-1.642866538	2.392168208	5.290410901	0.027135081	0.465472099	Up 28deg testes
gene2966_SPATA5	SPATA5	spermatogenesis associated 5	-1.641598375	2.270345065	4.542408958	0.039717783	0.505579688	Up 28deg testes
gene13124_EXPH5	EXPH5	exophilin 5	-1.640719168	3.445502579	4.732301975	0.036010834	0.495969265	Up 28deg testes
gene8078_LOC110078568	LOC110078568	trans-1	-1.631273108	7.021093162	3.595093787	0.065716786	0.56025507	Up 28deg testes
gene18648_CCNI2	CCNI2	cyclin I family member 2	-1.62711214	2.278917691	3.487747638	0.0696972	0.567058598	Up 28deg testes
gene85_PRSS35	PRSS35	protease	-1.620761133	5.03230969	10.12128895	0.002950019	0.331509346	Up 28deg testes
gene5726_SNX16	SNX16	sorting nexin 16	-1.617893619	4.044868648	8.517208503	0.005931431	0.365089076	Up 28deg testes
gene3070_AKAP13	AKAP13	A-kinase anchoring protein 13	-1.616118058	7.455068399	3.66145329	0.063383	0.557278202	Up 28deg testes
gene10781_CTSK	CTSK	cathepsin K	-1.614056625	4.090683011	6.550617855	0.014669489	0.433715348	Up 28deg testes
gene851_BCO2	BCO2	beta-carotene oxygenase 2	-1.608756977	4.413780956	9.151371148	0.004482634	0.355384487	Up 28deg testes
gene5106_FAM114A1	FAM114A1	family with sequence similarity 114 member A1	-1.607288123	4.817911877	3.810979946	0.058454251	0.545103412	Up 28deg testes
gene5914_SF3B6	SF3B6	splicing factor 3b subunit 6	-1.602937338	4.773827875	5.71991895	0.021926575	0.451503279	Up 28deg testes
gene16602_ALCAM	ALCAM	activated leukocyte cell adhesion molecule	-1.597486129	4.444217324	5.074696289	0.030245891	0.473852294	Up 28deg testes
gene12008_MORC2	MORC2	MORC family CW-type zinc finger 2	-1.596375044	9.048789367	4.008226672	0.052589836	0.534112622	Up 28deg testes
gene14350_PDCL3	PDCL3	phosducin like 3	-1.595448759	4.319341239	10.29241404	0.002743329	0.331509346	Up 28deg testes
gene7124_TADA2B	TADA2B	transcriptional adaptor 2B	-1.589421831	6.17181089	3.414574962	0.072564351	0.570776041	Up 28deg testes
gene14706_SLC9A3R1	SLC9A3R1	SLC9A3 regulator 1	-1.587222379	4.709594634	5.646947569	0.02272896	0.452382163	Up 28deg testes
gene5718_MRPL53	MRPL53	mitochondrial ribosomal protein L53	-1.586332439	5.148698235	10.69651248	0.002314016	0.325357762	Up 28deg testes
gene13587_ARSB	ARSB	arylsulfatase B	-1.585244105	3.036913534	5.342309751	0.026439735	0.463385309	Up 28deg testes
gene7533_ADAM12	ADAM12	ADAM metallopeptidase domain 12	-1.584571275	3.337412473	4.640392123	0.037755455	0.496951849	Up 28deg testes
gene7585_LDLR	LDLR	low density lipoprotein receptor	-1.579282724	3.37599409	3.465851031	0.070541705	0.568337542	Up 28deg testes
gene1338_AAMP	AAMP	angio associated migratory cell protein	-1.578247544	4.80152811	12.92400941	0.000934647	0.230937824	Up 28deg testes
gene12565_COTL1	COTL1	coactosin like F-actin binding protein 1	-1.57727349	4.46259113	6.463006958	0.015295543	0.43655399	Up 28deg testes
gene3960_MRPS36	MRPS36	mitochondrial ribosomal protein S36	-1.574131177	4.787213752	7.841438928	0.008042877	0.384625707	Up 28deg testes
gene5731_HMOX1	HMOX1	heme oxygenase 1	-1.57301809	3.975935897	4.556604317	0.039426699	0.504870202	Up 28deg testes
gene20952_LOC110070623	LOC110070623	microtubule-associated proteins 1A/1B light chain 3A	-1.57272559	5.35104412	7.817361768	0.008131606	0.384625707	Up 28deg testes
gene16614_HOXB8	HOXB8	homeobox B8	-1.569548915	3.674901276	3.735808989	0.060876748	0.55272648	Up 28deg testes
gene2941_PDE5A	PDE5A	phosphodiesterase 5A	-1.567164301	2.838496109	3.649523158	0.063795687	0.557278202	Up 28deg testes
gene19184_ABI2	ABI2	abl interactor 2	-1.566026271	2.898308987	4.065205171	0.051019079	0.528049707	Up 28deg testes
gene4427_PTPRC	PTPRC	protein tyrosine phosphatase	-1.565932023	3.877662258	3.285516361	0.077948276	0.575242504	Up 28deg testes
gene8815_ARGLU1	ARGLU1	arginine and glutamate rich 1	-1.565550873	8.824119013	3.181002373	0.082637234	0.583361697	Up 28deg testes
gene17047_LOC110088384	LOC110088384	claudin-4-like	-1.55954398	6.618489524	5.549544145	0.023849964	0.45715389	Up 28deg testes
gene19835_DAP	DAP	death associated protein	-1.556358561	5.72422036	19.16249925	9.34E-05	0.115407544	Up 28deg testes
gene14391_SNAPC5	SNAPC5	small nuclear RNA activating complex polypeptide 5	-1.552348876	3.528691667	7.027481787	0.011711994	0.41340569	Up 28deg testes
gene8843_CUNH5orf30	CUNH5orf30	chromosome unknown C5orf30 homolog	-1.551034289	3.359363408	7.169643286	0.010959675	0.406357825	Up 28deg testes
gene7510_PDGFRL	PDGFRL	platelet derived growth factor receptor like	-1.54688874	4.227809674	3.547917665	0.067434028	0.56263689	Up 28deg testes
gene15435_KIAA1143	KIAA1143	KIAA1143 ortholog	-1.546758416	5.375271595	11.14426866	0.001920442	0.305012473	Up 28deg testes
gene9957_TMX3	TMX3	thioredoxin related transmembrane protein 3	-1.544381534	5.537465619	4.090719295	0.050332551	0.527817827	Up 28deg testes
gene682_GFRA3	GFRA3	GDNF family receptor alpha 3	-1.543261539	4.921659931	4.043026933	0.051624241	0.528651789	Up 28deg testes
gene12937_ARL6IP4	ARL6IP4	ADP ribosylation factor like GTPase 6 interacting protein 4	-1.538582916	6.774313185	3.736756861	0.060845517	0.55272648	Up 28deg testes
gene187_PEX7	PEX7	peroxisomal biogenesis factor 7	-1.536301365	3.918186712	9.192598053	0.004402566	0.355384487	Up 28deg testes
gene5115_SMIM14	SMIM14	small integral membrane protein 14	-1.534143114	5.087543139	13.6484997	0.000703406	0.215654343	Up 28deg testes
gene4086_GRTP1	GRTP1	growth hormone regulated TBC protein 1	-1.532466468	1.958615692	3.163604832	0.083448106	0.58457612	Up 28deg testes
gene11173_CUNH12orf43	CUNH12orf43	chromosome unknown C12orf43 homolog	-1.520663967	5.625201318	3.600646678	0.065517878	0.559828592	Up 28deg testes
gene383_CD63	CD63	CD63 molecule	-1.511653112	7.601304218	5.22474121	0.028043555	0.468522836	Up 28deg testes
gene15126_ZFR	ZFR	zinc finger RNA binding protein	-1.50948961	8.090911385	3.461688069	0.07070355	0.568337542	Up 28deg testes
gene9805_PAPSS1	PAPSS1	3'-phosphoadenosine 5'-phosphosulfate synthase 1	-1.500054367	6.847819093	8.277733066	0.006602436	0.372035632	Up 28deg testes
gene16475_CHD3	CHD3	chromodomain helicase DNA binding protein 3	-1.498447304	9.358909064	4.104291887	0.049971497	0.527817827	Up 28deg testes
gene10943_CUNH9orf85	CUNH9orf85	chromosome unknown C9orf85 homolog	-1.497552267	3.627769482	11.24783531	0.001839966	0.302307556	Up 28deg testes
gene4107_LIMS1	LIMS1	LIM zinc finger domain containing 1	-1.493289478	4.814621314	9.496608577	0.00385723	0.351143751	Up 28deg testes
gene17995_WSCD1	WSCD1	WSC domain containing 1	-1.487921916	2.865389913	4.152562582	0.048710352	0.525901532	Up 28deg testes
gene13455_PML	PML	promyelocytic leukemia	-1.487623125	6.10882384	3.504118407	0.069073178	0.565412768	Up 28deg testes
gene13672_NAA16	NAA16	N(alpha)-acetyltransferase 16	-1.487067252	6.182117395	6.245306516	0.016979419	0.443146347	Up 28deg testes
gene6508_SYS1	SYS1	SYS1	-1.485172028	4.493399627	12.15328879	0.001271655	0.25281084	Up 28deg testes
gene7630_FAM210A	FAM210A	family with sequence similarity 210 member A	-1.483834068	6.546868909	4.123744649	0.049458988	0.527711951	Up 28deg testes
gene7045_PLIN2	PLIN2	perilipin 2	-1.481658741	4.500091234	13.5647961	0.000726707	0.215654343	Up 28deg testes
gene10394_PMEPA1	PMEPA1	prostate transmembrane protein	-1.479692384	4.685969052	5.045950352	0.030688933	0.476416132	Up 28deg testes
gene16102_ZFYVE21	ZFYVE21	zinc finger FYVE-type containing 21	-1.479372709	5.857180659	8.833086956	0.00515569	0.355384487	Up 28deg testes
gene3646_SLC10A7	SLC10A7	solute carrier family 10 member 7	-1.477629226	3.324713197	3.84871969	0.057278453	0.541856383	Up 28deg testes
gene1584_MPC2	MPC2	mitochondrial pyruvate carrier 2	-1.476762816	4.762325225	6.850974455	0.012724199	0.414459033	Up 28deg testes
gene6765_KIAA1614	KIAA1614	KIAA1614 ortholog	-1.474880278	4.243684824	4.413960025	0.042461415	0.511247372	Up 28deg testes
gene4828_CDK5RAP3	CDK5RAP3	CDK5 regulatory subunit associated protein 3	-1.47262004	6.259227204	5.9364935	0.019720398	0.447274704	Up 28deg testes
gene15247_TGFB1I1	TGFB1I1	transforming growth factor beta 1 induced transcript 1	-1.470146298	3.531426276	3.297300502	0.077438572	0.575188772	Up 28deg testes
gene3413_EIF6	EIF6	eukaryotic translation initiation factor 6	-1.467696891	4.998517425	7.90254506	0.007822314	0.383315991	Up 28deg testes
gene11784_LOC110082622	LOC110082622	protocadherin-11 X-linked-like	-1.461032643	4.302758702	6.901156617	0.012427182	0.41340569	Up 28deg testes
gene11322_LOC110082079	LOC110082079	protocadherin beta-16-like	-1.460435526	3.116342068	3.308779453	0.076945656	0.575188772	Up 28deg testes
gene12181_CUNH1orf198	CUNH1orf198	chromosome unknown C1orf198 homolog	-1.458009803	5.455101604	7.650688344	0.008775341	0.384625707	Up 28deg testes
gene8995_GEMIN6	GEMIN6	gem nuclear organelle associated protein 6	-1.457720597	3.568130363	6.279908302	0.016698929	0.442304247	Up 28deg testes
gene10822_RBMS1	RBMS1	RNA binding motif single stranded interacting protein 1	-1.455731773	6.447056095	5.865602241	0.020414881	0.447274704	Up 28deg testes
gene2495_OLFML3	OLFML3	olfactomedin like 3	-1.454258151	4.747260687	7.305925866	0.010287016	0.402703321	Up 28deg testes
gene6218_POMP	POMP	proteasome maturation protein	-1.453505157	4.299390334	3.882793816	0.056239317	0.541119156	Up 28deg testes
gene15624_WNT4	WNT4	Wnt family member 4	-1.449797838	4.060535757	4.081899034	0.050568726	0.527843502	Up 28deg testes
gene6732_OCIAD2	OCIAD2	OCIA domain containing 2	-1.449481923	5.358503372	4.955270049	0.032133494	0.481551416	Up 28deg testes
gene11343_ZCRB1	ZCRB1	zinc finger CCHC-type and RNA binding motif containing 1	-1.448810098	7.820556066	3.17884942	0.082737098	0.583361697	Up 28deg testes
gene10936_LOC110081706	LOC110081706	retinal dehydrogenase 1-like	-1.446603151	7.759316032	4.411214399	0.042522285	0.511247372	Up 28deg testes
gene6737_TES	TES	testin LIM domain protein	-1.443601485	5.150332004	10.13881093	0.002928112	0.331509346	Up 28deg testes
gene2979_PLK4	PLK4	polo like kinase 4	-1.442154296	3.895119077	8.825190157	0.005173703	0.355384487	Up 28deg testes
gene1307_PAWR	PAWR	pro-apoptotic WT1 regulator	-1.442025097	4.55746481	11.90813395	0.001404249	0.272897664	Up 28deg testes
gene14904_LOC110086035	LOC110086035	N(4)-(beta-N-acetylglucosaminyl)-L-asparaginase-like	-1.441912789	4.059339113	4.633490278	0.037890147	0.496951849	Up 28deg testes
gene2793_CFD	CFD	complement factor D	-1.4399936	5.144188471	5.153053625	0.029073192	0.472076593	Up 28deg testes
gene19392_LIG4	LIG4	DNA ligase 4	-1.439238329	3.73506975	5.325381766	0.026664387	0.463385309	Up 28deg testes
gene8837_FAM174A	FAM174A	family with sequence similarity 174 member A	-1.428200705	5.11445053	4.988683187	0.03159277	0.478167588	Up 28deg testes
gene1259_SPATA4	SPATA4	spermatogenesis associated 4	-1.428029889	3.173335382	5.192703496	0.028498721	0.468995129	Up 28deg testes
gene1992_LOC110071775	LOC110071775	oxidative stress-responsive serine-rich protein 1-like	-1.423651924	3.818704602	5.838563617	0.020686695	0.448770351	Up 28deg testes
gene9883_TMEM65	TMEM65	transmembrane protein 65	-1.422708355	5.172857208	8.309963075	0.006507582	0.372035632	Up 28deg testes
gene13006_HIBCH	HIBCH	3-hydroxyisobutyryl-CoA hydrolase	-1.420290805	3.041278815	4.698556378	0.036640931	0.496798998	Up 28deg testes
gene18109_TUBAL3	TUBAL3	tubulin alpha like 3	-1.41915609	6.619117662	13.95903424	0.000623651	0.203521984	Up 28deg testes
gene9810_NPNT	NPNT	nephronectin	-1.417488514	5.820351921	8.067046012	0.007260113	0.380517934	Up 28deg testes
gene6519_STK4	STK4	serine/threonine kinase 4	-1.413316933	2.984141078	3.725481686	0.061218172	0.554070904	Up 28deg testes
gene5728_HMGXB4	HMGXB4	HMG-box containing 4	-1.413186672	6.428249445	3.189226694	0.082256996	0.58250119	Up 28deg testes
gene18748_LOC110090242	LOC110090242	glutathione S-transferase 3-like	-1.412689209	9.294845064	5.863691168	0.020433965	0.447274704	Up 28deg testes
gene17111_IFT20	IFT20	intraflagellar transport 20	-1.411831986	4.837401673	8.762451998	0.005319222	0.355384487	Up 28deg testes
gene6836_PLPP3	PLPP3	phospholipid phosphatase 3	-1.411441688	5.215955513	3.341024077	0.075579731	0.574605288	Up 28deg testes
gene5919_DHRS12	DHRS12	dehydrogenase/reductase 12	-1.411199409	3.962640793	7.924405591	0.007744989	0.382735226	Up 28deg testes
gene5681_IWS1	IWS1	IWS1	-1.402584607	9.173389509	4.238587918	0.04654878	0.520086175	Up 28deg testes
gene3143_TM4SF18	TM4SF18	transmembrane 4 L six family member 18	-1.400379489	5.999764607	3.616898527	0.064939565	0.559516141	Up 28deg testes
gene9355_SERPINE2	SERPINE2	serpin family E member 2	-1.395943844	6.88263722	3.763780855	0.059962548	0.550502965	Up 28deg testes
gene13096_LOC110084058	LOC110084058	V-type proton ATPase subunit e 2	-1.395022805	4.5792051	5.019165757	0.031108113	0.476416132	Up 28deg testes
gene4195_ZEB2	ZEB2	zinc finger E-box binding homeobox 2	-1.394873298	8.166545272	3.261565736	0.078995849	0.578429754	Up 28deg testes
gene9372_AMIGO2	AMIGO2	adhesion molecule with Ig like domain 2	-1.394089056	3.051759893	3.736542424	0.06085258	0.55272648	Up 28deg testes
gene15479_DUSP19	DUSP19	dual specificity phosphatase 19	-1.392480806	4.138287336	5.515158494	0.024259902	0.458177018	Up 28deg testes
gene93_FAM46A	FAM46A	family with sequence similarity 46 member A	-1.39063314	5.594657018	3.934510979	0.054701746	0.538486848	Up 28deg testes
gene8831_TMED8	TMED8	transmembrane p24 trafficking protein family member 8	-1.390630009	3.405248471	3.542672264	0.06762803	0.56263689	Up 28deg testes
gene11269_MED1	MED1	mediator complex subunit 1	-1.39038024	7.347808963	3.628793317	0.064519892	0.558247152	Up 28deg testes
gene10812_S100A11	S100A11	S100 calcium binding protein A11	-1.386127133	8.296051032	5.870836548	0.02036271	0.447274704	Up 28deg testes
gene18124_ZNRF2	ZNRF2	zinc and ring finger 2	-1.385884264	5.068620799	5.921524622	0.019864883	0.447274704	Up 28deg testes
gene13571_HEXB	HEXB	hexosaminidase subunit beta	-1.383531179	6.735372175	7.507734154	0.009371052	0.389192579	Up 28deg testes
gene5220_HTRA1	HTRA1	HtrA serine peptidase 1	-1.38034028	4.395449521	3.402251208	0.073060075	0.571419913	Up 28deg testes
gene14271_LOC110085344	LOC110085344	histone H2A.Z	-1.375480579	3.412284116	3.434744236	0.071761125	0.570395415	Up 28deg testes
gene10541_TMEM14A	TMEM14A	transmembrane protein 14A	-1.372275218	3.911035165	3.705626922	0.061880561	0.555266098	Up 28deg testes
gene7385_SNX30	SNX30	sorting nexin family member 30	-1.36891106	4.13141562	5.031860882	0.030908661	0.476416132	Up 28deg testes
gene10481_LOC110081178	LOC110081178	ZW10 interactor-like	-1.367597685	3.976465405	5.548776478	0.023859033	0.45715389	Up 28deg testes
gene13273_INPP5K	INPP5K	inositol polyphosphate-5-phosphatase K	-1.366888164	3.757740726	4.395611121	0.042870029	0.511247372	Up 28deg testes
gene5127_LIMCH1	LIMCH1	LIM and calponin homology domains 1	-1.362847897	5.648514806	3.602948042	0.065435638	0.559828592	Up 28deg testes
gene19380_LOC110090928	LOC110090928	14 kDa phosphohistidine phosphatase-like	-1.361226371	5.042104629	8.868984342	0.005074647	0.355384487	Up 28deg testes
gene12450_PRDX5	PRDX5	peroxiredoxin 5	-1.361059925	7.887057889	6.88974371	0.012494071	0.41340569	Up 28deg testes
gene4209_SDC1	SDC1	syndecan 1	-1.360574885	5.447024149	4.740046954	0.035867896	0.495969265	Up 28deg testes
gene6266_MTF2	MTF2	metal response element binding transcription factor 2	-1.360329032	6.582809804	4.129669177	0.049304051	0.527711951	Up 28deg testes
gene2985_SCLT1	SCLT1	sodium channel and clathrin linker 1	-1.359228801	6.846309246	4.030786934	0.051961613	0.53028267	Up 28deg testes
gene9995_MRPL19	MRPL19	mitochondrial ribosomal protein L19	-1.358469476	4.910822911	7.246231356	0.010576032	0.40330567	Up 28deg testes
gene3009_TDP2	TDP2	tyrosyl-DNA phosphodiesterase 2	-1.357144007	4.442329528	7.392875771	0.009881105	0.398051704	Up 28deg testes
gene8265_NRBF2	NRBF2	nuclear receptor binding factor 2	-1.357132155	4.117453099	11.70686652	0.001524081	0.284906936	Up 28deg testes
gene21475_LOC110071181	LOC110071181	zinc finger protein 420-like	-1.357096482	4.704052723	3.842648178	0.057465834	0.541856383	Up 28deg testes
gene9427_ELP4	ELP4	elongator acetyltransferase complex subunit 4	-1.355789191	4.80315371	3.259370713	0.079092644	0.578429754	Up 28deg testes
gene3485_CLN8	CLN8	CLN8	-1.353820305	3.074512846	6.214392619	0.017234318	0.444482605	Up 28deg testes
gene12125_ETFRF1	ETFRF1	electron transfer flavoprotein regulatory factor 1	-1.352758699	3.215384129	4.056186307	0.051264221	0.528193576	Up 28deg testes
gene12865_CNBP	CNBP	CCHC-type zinc finger nucleic acid binding protein	-1.352397629	8.825509794	13.8268516	0.00065636	0.210229734	Up 28deg testes
gene11506_DLG4	DLG4	discs large MAGUK scaffold protein 4	-1.351513756	3.157296385	3.692235979	0.062331797	0.5566675	Up 28deg testes
gene14960_ASB1	ASB1	ankyrin repeat and SOCS box containing 1	-1.350977128	3.190176485	6.47674027	0.015195534	0.435903649	Up 28deg testes
gene16806_POLR3GL	POLR3GL	RNA polymerase III subunit G like	-1.350881346	6.53252382	5.270605862	0.027405648	0.465626811	Up 28deg testes
gene1110_LOC110081963	LOC110081963	protein kinase C and casein kinase substrate in neurons protein 3-like	-1.348749341	5.397887652	6.162691152	0.017669896	0.444482605	Up 28deg testes
gene2603_MEX3D	MEX3D	mex-3 RNA binding family member D	-1.347888352	5.542848351	3.594266812	0.065746466	0.56025507	Up 28deg testes
gene14303_LOC110085378	LOC110085378	histone PARylation factor 1	-1.346802597	6.223714234	5.624397991	0.022983304	0.455483503	Up 28deg testes
gene19154_LOC110090689	LOC110090689	interferon-inducible GTPase 5-like	-1.344341288	3.162165908	3.297357391	0.077436121	0.575188772	Up 28deg testes
gene20455_WDHD1	WDHD1	WD repeat and HMG-box DNA binding protein 1	-1.343432781	7.380881222	6.494241996	0.015069101	0.435903649	Up 28deg testes
gene4579_CCDC80	CCDC80	coiled-coil domain containing 80	-1.34316283	9.892610714	4.075849527	0.050731416	0.527999621	Up 28deg testes
gene16831_CTSF	CTSF	cathepsin F	-1.342622045	6.257732178	6.754937846	0.013314127	0.42309794	Up 28deg testes
gene6688_UTP23	UTP23	UTP23	-1.342292935	4.929090814	5.363837177	0.026157009	0.462133924	Up 28deg testes
gene3723_DNAJC9	DNAJC9	DnaJ heat shock protein family (Hsp40) member C9	-1.339393302	6.914638375	6.098521822	0.018227118	0.445719196	Up 28deg testes
gene3959_CENPH	CENPH	centromere protein H	-1.332934989	4.404292701	6.736653942	0.013429739	0.42309794	Up 28deg testes
gene1461_ZNF385D	ZNF385D	zinc finger protein 385D	-1.332898343	2.627196999	3.330289087	0.076031442	0.575188772	Up 28deg testes
gene5334_MID1	MID1	midline 1	-1.332803527	3.955281154	3.403528704	0.073008512	0.571419913	Up 28deg testes
gene15183_RPIA	RPIA	ribose 5-phosphate isomerase A	-1.331261721	3.389042877	3.222928595	0.080719236	0.578607243	Up 28deg testes
gene17827_MYBBP1A	MYBBP1A	MYB binding protein 1a	-1.331066721	7.440931013	5.103510769	0.029808773	0.473186525	Up 28deg testes
gene12987_STRN	STRN	striatin	-1.329413289	4.160139934	4.32013045	0.044596902	0.5162972	Up 28deg testes
gene12258_CEP57L1	CEP57L1	centrosomal protein 57 like 1	-1.329208701	4.164950921	3.865572319	0.056761879	0.541822365	Up 28deg testes
gene9002_TMEM178A	TMEM178A	transmembrane protein 178A	-1.328297896	4.088897599	5.870187902	0.020369167	0.447274704	Up 28deg testes
gene15819_GRIN2A	GRIN2A	glutamate ionotropic receptor NMDA type subunit 2A	-1.325980877	5.857760031	4.234863858	0.046640138	0.520086175	Up 28deg testes
gene2887_FBXW7	FBXW7	F-box and WD repeat domain containing 7	-1.325479439	6.673582901	3.384088833	0.073797569	0.572679534	Up 28deg testes
gene19156_LOC110090694	LOC110090694	zinc finger protein 576-like	-1.323595791	2.166884699	3.517799338	0.068556462	0.564345024	Up 28deg testes
gene676_KDM3B	KDM3B	lysine demethylase 3B	-1.319468887	8.258510419	5.203186049	0.028348915	0.468606174	Up 28deg testes
gene3423_LOC110073378	LOC110073378	uncharacterized LOC110073378	-1.319407643	2.840518506	4.308864965	0.044861127	0.518110881	Up 28deg testes
gene8981_EPCAM	EPCAM	epithelial cell adhesion molecule	-1.318954728	7.247682502	4.533963843	0.039892071	0.505579688	Up 28deg testes
gene6313_LSP1	LSP1	lymphocyte-specific protein 1	-1.31515254	7.233949897	6.375609743	0.015948856	0.439954411	Up 28deg testes
gene965_ITPR3	ITPR3	inositol 1	-1.314780804	7.022681868	3.928829461	0.054868366	0.539470055	Up 28deg testes
gene12739_RASGEF1A	RASGEF1A	RasGEF domain family member 1A	-1.314176732	4.074941984	4.996220168	0.031472175	0.477912852	Up 28deg testes
gene20093_LGALS3	LGALS3	galectin 3	-1.313193399	4.253319646	4.487669042	0.0408625	0.50845885	Up 28deg testes
gene10336_FDPS	FDPS	farnesyl diphosphate synthase	-1.312969217	3.631071788	5.82397015	0.020835025	0.448770351	Up 28deg testes
gene7148_EHBP1	EHBP1	EH domain binding protein 1	-1.308141379	5.006788804	7.877512338	0.007911876	0.383315991	Up 28deg testes
gene19102_LOC110090635	LOC110090635	zinc finger and SCAN domain-containing protein 16-like	-1.307857051	5.062362254	3.798486192	0.058849369	0.546941798	Up 28deg testes
gene6166_ERH	ERH	enhancer of rudimentary homolog (Drosophila)	-1.306556483	7.248719986	12.709996	0.001017479	0.231556885	Up 28deg testes
gene4643_CDK14	CDK14	cyclin dependent kinase 14	-1.306539985	4.654766896	5.849925322	0.020572004	0.448770351	Up 28deg testes
gene6924_CUNH15orf40	CUNH15orf40	chromosome unknown C15orf40 homolog	-1.303798677	5.291747502	10.03093205	0.00306579	0.331509346	Up 28deg testes
gene20223_RBM8A	RBM8A	RNA binding motif protein 8A	-1.302850852	7.275891407	11.50543489	0.00165495	0.30095739	Up 28deg testes
gene13327_NUFIP2	NUFIP2	NUFIP2	-1.299635001	2.758616826	3.413306078	0.072615218	0.570776041	Up 28deg testes
gene10831_GLI3	GLI3	GLI family zinc finger 3	-1.296098763	3.56790045	3.997267032	0.052898044	0.535828057	Up 28deg testes
gene15457_SH3BGRL	SH3BGRL	SH3 domain binding glutamate rich protein like	-1.291461533	5.586461362	6.345326808	0.016182195	0.442292375	Up 28deg testes
gene8772_CHAF1A	CHAF1A	chromatin assembly factor 1 subunit A	-1.289269059	7.719335522	4.162472502	0.048455802	0.525221516	Up 28deg testes
gene3873_DZIP1	DZIP1	DAZ interacting zinc finger protein 1	-1.288788671	5.833293222	3.152755546	0.0839583	0.584809751	Up 28deg testes
gene1432_BNIP1	BNIP1	BCL2 interacting protein 1	-1.288454343	3.756173106	5.663861577	0.022540184	0.451743949	Up 28deg testes
gene17119_LOC110088449	LOC110088449	ephrin type-A receptor 5	-1.288334175	3.30614289	3.662441673	0.063348944	0.557278202	Up 28deg testes
gene5414_MIS12	MIS12	MIS12	-1.286101418	4.248209039	6.174773313	0.017567052	0.444482605	Up 28deg testes
gene17883_BRD3	BRD3	bromodomain containing 3	-1.285652395	7.397516389	4.075835049	0.050731806	0.527999621	Up 28deg testes
gene3821_CTHRC1	CTHRC1	collagen triple helix repeat containing 1	-1.283791897	4.895993215	5.406695789	0.025603858	0.461239073	Up 28deg testes
gene8885_LOC110079422	LOC110079422	myosin regulatory light chain 2	-1.280803902	8.305441681	8.024954582	0.007399721	0.382187769	Up 28deg testes
gene10476_LOC110081132	LOC110081132	cold-inducible RNA-binding protein-like	-1.280723395	9.754761531	4.726006306	0.036127482	0.495969265	Up 28deg testes
gene17014_RPA2	RPA2	replication protein A2	-1.280142528	3.904711913	3.365486113	0.074561581	0.572679534	Up 28deg testes
gene19471_WDR46	WDR46	WD repeat domain 46	-1.27971678	5.282627504	8.708467295	0.00544794	0.355384487	Up 28deg testes
gene17934_PIGC	PIGC	phosphatidylinositol glycan anchor biosynthesis class C	-1.278303667	2.680015446	3.264983207	0.078845412	0.57808828	Up 28deg testes
gene17865_FRMD5	FRMD5	FERM domain containing 5	-1.273452885	3.214900833	3.543792264	0.067586555	0.56263689	Up 28deg testes
gene10317_ADAMTS4	ADAMTS4	ADAM metallopeptidase with thrombospondin type 1 motif 4	-1.272721177	3.236911988	3.854257721	0.057108127	0.541822365	Up 28deg testes
gene14383_DENND4A	DENND4A	DENN domain containing 4A	-1.271220581	4.428416968	4.251376202	0.046236555	0.51861703	Up 28deg testes
gene6410_TMTC1	TMTC1	transmembrane and tetratricopeptide repeat containing 1	-1.271052535	2.338813153	3.71242249	0.061652958	0.555084452	Up 28deg testes
gene8783_TNFAIP8L1	TNFAIP8L1	TNF alpha induced protein 8 like 1	-1.270449304	3.12253479	4.504901327	0.040498288	0.507211003	Up 28deg testes
gene17929_TTI2	TTI2	TELO2 interacting protein 2	-1.269489704	4.931105787	4.413381141	0.042474241	0.511247372	Up 28deg testes
gene4175_CEND1	CEND1	cell cycle exit and neuronal differentiation 1	-1.263534267	5.191879848	4.585180101	0.038847795	0.502175983	Up 28deg testes
gene9483_RAD51	RAD51	RAD51 recombinase	-1.263474751	4.289529088	4.224411375	0.046897612	0.520964097	Up 28deg testes
gene5316_GEMIN8	GEMIN8	gem nuclear organelle associated protein 8	-1.262195336	4.081850074	5.803577422	0.02104423	0.449666763	Up 28deg testes
gene12600_BRMS1L	BRMS1L	breast cancer metastasis-suppressor 1 like	-1.26186302	5.026560717	8.780514872	0.005276883	0.355384487	Up 28deg testes
gene10791_LOC110081523	LOC110081523	selenium-binding protein 1-like	-1.261412506	5.879717665	7.336177411	0.010143797	0.401480821	Up 28deg testes
gene3992_LYSMD3	LYSMD3	LysM domain containing 3	-1.260122121	2.862303491	6.669834306	0.01386153	0.426425328	Up 28deg testes
gene16199_POLE3	POLE3	DNA polymerase epsilon 3	-1.259190974	5.909364461	8.111769662	0.007114859	0.375178668	Up 28deg testes
gene2915_PDGFC	PDGFC	platelet derived growth factor C	-1.258945444	3.823674501	3.834300133	0.057724581	0.542611063	Up 28deg testes
gene2573_NRP2	NRP2	neuropilin 2	-1.257911398	3.63873263	4.421165056	0.042302136	0.511247372	Up 28deg testes
gene15406_HIPK3	HIPK3	homeodomain interacting protein kinase 3	-1.256149718	4.733859983	3.146622079	0.084248282	0.584809751	Up 28deg testes
gene19038_RASAL2	RASAL2	RAS protein activator like 2	-1.251932145	4.981714949	3.228049655	0.080488408	0.578607243	Up 28deg testes
gene4598_KCNK5	KCNK5	potassium two pore domain channel subfamily K member 5	-1.249880877	6.301043735	4.527851174	0.040018746	0.505598409	Up 28deg testes
gene8168_HAUS7	HAUS7	HAUS augmin like complex subunit 7	-1.249873572	4.231655537	7.43345059	0.009697601	0.394344855	Up 28deg testes
gene5442_LOC110075730	LOC110075730	histone H3.3-like	-1.249148244	7.432702256	5.377196719	0.025983206	0.461876179	Up 28deg testes
gene9067_SET	SET	SET nuclear proto-oncogene	-1.247330582	9.045113099	6.708000616	0.013613098	0.423380098	Up 28deg testes
gene15680_LOC110086903	LOC110086903	uncharacterized LOC110086903	-1.245530371	6.473851482	3.224968876	0.080627183	0.578607243	Up 28deg testes
gene7154_COMMD1	COMMD1	copper metabolism domain containing 1	-1.242488978	4.226447478	6.246354013	0.016970854	0.443146347	Up 28deg testes
gene2587_MYO1F	MYO1F	myosin IF	-1.242334287	3.242563899	3.483850213	0.069846686	0.567058598	Up 28deg testes
gene2235_FEM1C	FEM1C	fem-1 homolog C	-1.238192412	3.837364103	6.189253902	0.017444642	0.444482605	Up 28deg testes
gene216_CTGF	CTGF	connective tissue growth factor	-1.237931312	7.090099443	3.4482075	0.071230487	0.568858531	Up 28deg testes
gene4941_LOC110075032	LOC110075032	cytochrome c oxidase subunit 7A2	-1.235808111	6.158476497	4.449000955	0.041692904	0.511247372	Up 28deg testes
gene3822_SLC25A32	SLC25A32	solute carrier family 25 member 32	-1.234199276	3.603453994	3.356969658	0.074914299	0.573041973	Up 28deg testes
gene12309_LOC110083208	LOC110083208	protein NipSnap homolog 3B-like	-1.234107951	4.461622729	4.111221757	0.049788253	0.527711951	Up 28deg testes
gene5716_ZNF704	ZNF704	zinc finger protein 704	-1.233838622	2.157737999	3.267608602	0.078730061	0.577723357	Up 28deg testes
gene4502_CCNB2	CCNB2	cyclin B2	-1.232601504	2.628697152	3.346556494	0.075348109	0.573587148	Up 28deg testes
gene3693_UNC5B	UNC5B	unc-5 netrin receptor B	-1.227796158	5.487828376	3.599005632	0.065576592	0.559828592	Up 28deg testes
gene20385_ETAA1	ETAA1	ETAA1	-1.227632439	3.58626893	3.586530823	0.066024834	0.560971336	Up 28deg testes
gene6933_GABPB1	GABPB1	GA binding protein transcription factor beta subunit 1	-1.22752593	5.194035476	5.219455344	0.028118105	0.468522836	Up 28deg testes
gene1573_PROS1	PROS1	protein S (alpha)	-1.223989692	5.06657635	4.293832755	0.04521638	0.518110881	Up 28deg testes
gene7084_METTL15	METTL15	methyltransferase like 15	-1.221917852	4.110863009	8.52077447	0.005922008	0.365089076	Up 28deg testes
gene1801_UTP18	UTP18	UTP18	-1.216901967	6.960994206	3.189221293	0.082257245	0.58250119	Up 28deg testes
gene2175_DCLRE1A	DCLRE1A	DNA cross-link repair 1A	-1.216743982	4.6680922	6.753309194	0.013324381	0.42309794	Up 28deg testes
gene4095_RASA3	RASA3	RAS p21 protein activator 3	-1.21471241	4.073631852	3.354523385	0.075015958	0.573041973	Up 28deg testes
gene17358_PRKCA	PRKCA	protein kinase C alpha	-1.213772456	3.862926053	3.562738664	0.066889212	0.56263689	Up 28deg testes
gene12105_HMGB3	HMGB3	high mobility group box 3	-1.213250663	10.32417132	4.289370815	0.045322422	0.518110881	Up 28deg testes
gene10401_CCDC171	CCDC171	coiled-coil domain containing 171	-1.212814308	2.905738307	3.256491626	0.079219805	0.578603167	Up 28deg testes
gene5326_TMSB4X	TMSB4X	thymosin beta 4	-1.210985338	9.381707465	7.760781104	0.00834427	0.384625707	Up 28deg testes
gene5896_SLC25A17	SLC25A17	solute carrier family 25 member 17	-1.207394387	4.044757999	7.454968622	0.00960177	0.394344855	Up 28deg testes
gene19232_RPSA	RPSA	ribosomal protein SA	-1.205075388	10.82420802	3.326359681	0.07619754	0.575188772	Up 28deg testes
gene9784_AKAP8	AKAP8	A-kinase anchoring protein 8	-1.204940576	7.018018841	3.91289037	0.055338808	0.539588942	Up 28deg testes
gene17473_FAM49B	FAM49B	family with sequence similarity 49 member B	-1.204908362	4.791952302	6.19245079	0.017417742	0.444482605	Up 28deg testes
gene9089_LOC110079613	LOC110079613	paired mesoderm homeobox protein 2	-1.204064428	5.012144931	5.835716044	0.020715548	0.448770351	Up 28deg testes
gene1962_PIN1	PIN1	peptidylprolyl cis/trans isomerase	-1.20298446	7.559554007	14.33766416	0.000539169	0.194477582	Up 28deg testes
gene1151_CCNY	CCNY	cyclin Y	-1.202848406	3.170219143	3.453007835	0.071042347	0.568787285	Up 28deg testes
gene2239_AP3S1	AP3S1	adaptor related protein complex 3 sigma 1 subunit	-1.201694554	4.835225485	7.61907816	0.008903478	0.384625707	Up 28deg testes
gene5112_RPL9	RPL9	ribosomal protein L9	-1.201463213	9.284780397	4.179805169	0.048014101	0.52460638	Up 28deg testes
gene14761_CEP112	CEP112	centrosomal protein 112	-1.201058102	4.426774043	3.146832114	0.084238333	0.584809751	Up 28deg testes
gene9307_JAGN1	JAGN1	jagunal homolog 1	-1.193898547	3.146708284	5.866561877	0.020405306	0.447274704	Up 28deg testes
gene4571_NME7	NME7	NME/NM23 family member 7	-1.193194062	3.124581907	3.234613654	0.080193622	0.578607243	Up 28deg testes
gene12994_COL3A1	COL3A1	collagen type III alpha 1 chain	-1.192185027	9.650698838	4.16092191	0.048495534	0.525221516	Up 28deg testes
gene4711_PTDSS1	PTDSS1	phosphatidylserine synthase 1	-1.18927622	3.909403848	3.878991889	0.056354222	0.541119156	Up 28deg testes
gene2102_LOC110071890	LOC110071890	isopentenyl-diphosphate Delta-isomerase 1	-1.188586448	4.550041765	6.29660929	0.016565339	0.442304247	Up 28deg testes
gene7504_MBD4	MBD4	methyl-CpG binding domain 4	-1.188487376	4.256384703	3.379569802	0.073982357	0.572679534	Up 28deg testes
gene12964_FGD5	FGD5	FYVE	-1.187606005	4.684432954	3.228457619	0.080470051	0.578607243	Up 28deg testes
gene3576_CCND1	CCND1	cyclin D1	-1.187205124	7.474904826	6.192442243	0.017417814	0.444482605	Up 28deg testes
gene6440_HDHD5	HDHD5	haloacid dehalogenase like hydrolase domain containing 5	-1.18671584	6.760077929	8.247022196	0.006694195	0.372035632	Up 28deg testes
gene15303_NDRG2	NDRG2	NDRG family member 2	-1.184698549	7.52085797	7.560426589	0.009146577	0.384625707	Up 28deg testes
gene13035_RPS13	RPS13	ribosomal protein S13	-1.179703497	9.987940368	3.418271741	0.072416381	0.570776041	Up 28deg testes
gene2009_STAU1	STAU1	staufen double-stranded RNA binding protein 1	-1.179511915	8.023354626	7.070205767	0.01148023	0.41281092	Up 28deg testes
gene5341_RAD51C	RAD51C	RAD51 paralog C	-1.177426739	5.450610988	6.912893175	0.012358798	0.41340569	Up 28deg testes
gene4433_CUNH1orf53	CUNH1orf53	chromosome unknown C1orf53 homolog	-1.175998262	4.322976451	4.604002569	0.038471565	0.499882871	Up 28deg testes
gene1282_FGD3	FGD3	FYVE	-1.174825766	3.55956643	4.424503592	0.042228554	0.511247372	Up 28deg testes
gene11887_CCDC28B	CCDC28B	coiled-coil domain containing 28B	-1.173128062	4.323278055	6.268625106	0.01678984	0.442909303	Up 28deg testes
gene996_FOXP4	FOXP4	forkhead box P4	-1.173028646	4.381393767	5.271209074	0.027397364	0.465626811	Up 28deg testes
gene12372_CLYBL	CLYBL	citrate lyase beta like	-1.172892975	3.298947256	3.593380859	0.065778279	0.56025507	Up 28deg testes
gene20427_SRPX	SRPX	sushi repeat containing protein	-1.172844407	5.670342368	3.18986833	0.082227414	0.58250119	Up 28deg testes
gene6783_GMDS	GMDS	GDP-mannose 4	-1.170390759	3.634203566	3.604038055	0.065396727	0.559828592	Up 28deg testes
gene1070_ALKBH3	ALKBH3	alkB homolog 3	-1.169164358	4.840341811	4.721867352	0.036204395	0.496040929	Up 28deg testes
gene6292_PSMG1	PSMG1	proteasome assembly chaperone 1	-1.168328966	5.016496797	7.244141402	0.010586307	0.40330567	Up 28deg testes
gene8986_PYGB	PYGB	glycogen phosphorylase B	-1.167732052	3.159017237	3.566405933	0.066755162	0.56263689	Up 28deg testes
gene18628_ZNF148	ZNF148	zinc finger protein 148	-1.166984161	3.184467251	3.373134581	0.074246394	0.572679534	Up 28deg testes
gene10893_PRDX6	PRDX6	peroxiredoxin 6	-1.166737101	6.967342861	5.734217386	0.021772975	0.451503279	Up 28deg testes
gene2647_KANK3	KANK3	KN motif and ankyrin repeat domains 3	-1.16656673	5.18156546	3.153368094	0.083929402	0.584809751	Up 28deg testes
gene12185_FAM89A	FAM89A	family with sequence similarity 89 member A	-1.166174356	4.34210375	4.465189078	0.041343031	0.511247372	Up 28deg testes
gene14608_NUDT21	NUDT21	nudix hydrolase 21	-1.164479284	6.27035245	5.33216349	0.026574138	0.463385309	Up 28deg testes
gene7047_RPS6	RPS6	ribosomal protein S6	-1.164406046	9.989770663	3.573393908	0.066500556	0.562591807	Up 28deg testes
gene9960_TWF2	TWF2	twinfilin actin binding protein 2	-1.163186611	4.059890321	3.441062661	0.071511545	0.569128257	Up 28deg testes
gene10204_SLC39A6	SLC39A6	solute carrier family 39 member 6	-1.162991834	6.208094424	10.30112051	0.002733235	0.331509346	Up 28deg testes
gene9168_ARPC5	ARPC5	actin related protein 2/3 complex subunit 5	-1.159321574	6.338460504	5.868035473	0.020390611	0.447274704	Up 28deg testes
gene7117_UBE2D2	UBE2D2	ubiquitin conjugating enzyme E2 D2	-1.15893159	7.163473687	12.66107495	0.001037487	0.232661755	Up 28deg testes
gene6998_BTF3	BTF3	basic transcription factor 3	-1.15359074	8.314794009	3.87415481	0.056500787	0.541405878	Up 28deg testes
gene9696_VDAC2	VDAC2	voltage dependent anion channel 2	-1.152514386	7.549436081	5.877199105	0.020299487	0.447274704	Up 28deg testes
gene14787_DYNLRB1	DYNLRB1	dynein light chain roadblock-type 1	-1.150663085	5.427281467	5.084270154	0.030099885	0.473852294	Up 28deg testes
gene9163_PRKACB	PRKACB	protein kinase cAMP-activated catalytic subunit beta	-1.149552845	6.128796261	11.2853225	0.001811727	0.302040518	Up 28deg testes
gene1619_CHMP2B	CHMP2B	charged multivesicular body protein 2B	-1.147930066	4.537518363	7.124741714	0.011191524	0.409127215	Up 28deg testes
gene10128_GRAMD4	GRAMD4	GRAM domain containing 4	-1.146485073	5.682695846	6.32741198	0.016321965	0.442292375	Up 28deg testes
gene17411_GNPNAT1	GNPNAT1	glucosamine-phosphate N-acetyltransferase 1	-1.14592758	4.912575695	8.916309224	0.004969878	0.355384487	Up 28deg testes
gene3300_CTNNBIP1	CTNNBIP1	catenin beta interacting protein 1	-1.145822404	5.820604169	6.123465896	0.01800829	0.444518463	Up 28deg testes
gene388_RHOT1	RHOT1	ras homolog family member T1	-1.145579848	3.553990881	4.280715938	0.045528894	0.518110881	Up 28deg testes
gene2357_LOC110072142	LOC110072142	histone H2A.V-like	-1.142512273	7.787815747	5.334878824	0.026538097	0.463385309	Up 28deg testes
gene5052_BNIP3	BNIP3	BCL2 interacting protein 3	-1.141825319	4.930667375	4.205430992	0.047369159	0.52328261	Up 28deg testes
gene8474_RANBP17	RANBP17	RAN binding protein 17	-1.13682025	4.188309244	4.70974629	0.036430668	0.496798998	Up 28deg testes
gene3536_SQSTM1	SQSTM1	sequestosome 1	-1.136455171	6.97512573	4.820384876	0.034421235	0.490418703	Up 28deg testes
gene4622_CAPN11	CAPN11	calpain 11	-1.136123595	5.241962835	3.20333923	0.081609098	0.581107844	Up 28deg testes
gene6065_PSMD7	PSMD7	proteasome 26S subunit	-1.133713512	8.368303274	6.621194402	0.014185234	0.431115667	Up 28deg testes
gene5724_ZFAND1	ZFAND1	zinc finger AN1-type containing 1	-1.133575661	4.141301538	8.020299685	0.007415336	0.382187769	Up 28deg testes
gene5872_CENPM	CENPM	centromere protein M	-1.133245905	4.305345389	4.438553323	0.041920431	0.511247372	Up 28deg testes
gene8031_LOC110078518	LOC110078518	brain-specific angiogenesis inhibitor 1-associated protein 2-like	-1.130404974	4.211364563	3.315709897	0.076649757	0.575188772	Up 28deg testes
gene12559_HSBP1	HSBP1	heat shock factor binding protein 1	-1.127262664	7.405425006	5.068450327	0.03034156	0.474920929	Up 28deg testes
gene10403_BNC2	BNC2	basonuclin 2	-1.127213942	3.535876411	3.85601016	0.057054347	0.541822365	Up 28deg testes
gene6657_NAA50	NAA50	N(alpha)-acetyltransferase 50	-1.126578435	4.871122333	4.405222961	0.042655446	0.511247372	Up 28deg testes
gene597_CEBPZOS	CEBPZOS	CEBPZ opposite strand	-1.126146146	2.982360212	5.076481724	0.030218604	0.473852294	Up 28deg testes
gene10068_MCFD2	MCFD2	multiple coagulation factor deficiency 2	-1.119502106	4.511068508	3.960798988	0.05393805	0.537392002	Up 28deg testes
gene9974_SPCS1	SPCS1	signal peptidase complex subunit 1	-1.118928901	5.849038952	3.417356953	0.072452966	0.570776041	Up 28deg testes
gene17213_LOC110088549	LOC110088549	L-lactate dehydrogenase A chain	-1.118910055	5.758194153	5.565589609	0.023661249	0.45715389	Up 28deg testes
gene11375_FAM198A	FAM198A	family with sequence similarity 198 member A	-1.114125901	3.664392563	3.233881004	0.080226465	0.578607243	Up 28deg testes
gene8593_CUNH14orf1	CUNH14orf1	chromosome unknown C14orf1 homolog	-1.109990331	3.096569311	3.492678051	0.069508603	0.567058598	Up 28deg testes
gene5225_ACBD3	ACBD3	acyl-CoA binding domain containing 3	-1.108749321	7.45182491	3.299368134	0.077349526	0.575188772	Up 28deg testes
gene5878_SNU13	SNU13	small nuclear ribonucleoprotein 13	-1.108489896	5.724836415	7.370262835	0.009984988	0.398846095	Up 28deg testes
gene20877_LOC110070546	LOC110070546	zinc finger protein 91-like	-1.107019115	4.649870818	3.67679173	0.062856765	0.556994291	Up 28deg testes
gene15048_FEN1	FEN1	flap structure-specific endonuclease 1	-1.106840494	5.181614233	4.632473996	0.037910025	0.496951849	Up 28deg testes
gene1342_ARPC2	ARPC2	actin related protein 2/3 complex subunit 2	-1.105878602	6.984728614	7.504901497	0.009383285	0.389192579	Up 28deg testes
gene14861_RSU1	RSU1	Ras suppressor protein 1	-1.104592681	6.155308662	4.955270984	0.032133479	0.481551416	Up 28deg testes
gene8660_RRAS	RRAS	related RAS viral (r-ras) oncogene homolog	-1.103255405	5.700424035	10.58270068	0.002427175	0.330554534	Up 28deg testes
gene12191_CUNH6orf120	CUNH6orf120	chromosome unknown C6orf120 homolog	-1.102679428	3.788673436	3.151359515	0.084024204	0.584809751	Up 28deg testes
gene5215_ATE1	ATE1	arginyltransferase 1	-1.101646108	5.264650016	3.973901154	0.053561822	0.536072856	Up 28deg testes
gene6825_JUN	JUN	Jun proto-oncogene	-1.101357391	6.878514948	5.7554686	0.021546834	0.451503279	Up 28deg testes
gene11292_PURA	PURA	purine rich element binding protein A	-1.10122629	5.450317639	6.770799776	0.013214696	0.421699979	Up 28deg testes
gene6529_PKIG	PKIG	cAMP-dependent protein kinase inhibitor gamma	-1.100654725	3.823095276	5.374967423	0.02601212	0.461915437	Up 28deg testes
gene539_GGPS1	GGPS1	geranylgeranyl diphosphate synthase 1	-1.100398894	3.015380571	3.403482915	0.073010359	0.571419913	Up 28deg testes
gene2834_YBX1	YBX1	Y-box binding protein 1	-1.099997699	10.60612392	4.049463116	0.05144781	0.528193576	Up 28deg testes
gene3293_CENPS	CENPS	centromere protein S	-1.099799088	4.989057543	3.617213142	0.064928426	0.559516141	Up 28deg testes
gene14683_SUMO2	SUMO2	small ubiquitin-like modifier 2	-1.098902178	8.137145732	7.902161075	0.007823679	0.383315991	Up 28deg testes
gene15294_LOC110086460	LOC110086460	zinc finger and SCAN domain-containing protein 20-like	-1.098534297	3.877791688	5.783300786	0.021254501	0.450214793	Up 28deg testes
gene12100_GSN	GSN	gelsolin	-1.098277734	6.201357156	3.43160803	0.071885368	0.570460074	Up 28deg testes
gene5565_ERCC1	ERCC1	ERCC excision repair 1	-1.097611365	5.634695983	5.965675533	0.019441977	0.447274704	Up 28deg testes
gene5972_CDKN2C	CDKN2C	cyclin dependent kinase inhibitor 2C	-1.095714712	4.159492289	3.534148986	0.067944592	0.56263689	Up 28deg testes
gene9935_TAF1B	TAF1B	TATA-box binding protein associated factor	-1.095711367	3.667536448	6.632734676	0.014107702	0.430347121	Up 28deg testes
gene12473_LOC110083376	LOC110083376	cytochrome b5	-1.095470869	6.253167551	4.665362017	0.037272512	0.496951849	Up 28deg testes
gene15153_RPL5	RPL5	ribosomal protein L5	-1.095406072	9.818012264	4.084486279	0.050499322	0.527817827	Up 28deg testes
gene19213_PCGF2	PCGF2	polycomb group ring finger 2	-1.094045735	3.915150989	4.257755458	0.046081668	0.51861703	Up 28deg testes
gene9816_CXXC4	CXXC4	CXXC finger protein 4	-1.093489219	3.725954437	5.696689014	0.022178629	0.451503279	Up 28deg testes
gene5380_GGNBP2	GGNBP2	gametogenetin binding protein 2	-1.091902858	7.547870185	3.253793097	0.0793392	0.578607243	Up 28deg testes
gene20863_RAB6A	RAB6A	RAB6A	-1.091065359	4.48479607	4.642575066	0.037712962	0.496951849	Up 28deg testes
gene7596_CCDC151	CCDC151	coiled-coil domain containing 151	-1.090452863	2.987531513	3.16460137	0.083401418	0.58448579	Up 28deg testes
gene12605_PSMA6	PSMA6	proteasome subunit alpha 6	-1.085666745	6.538561905	5.092849931	0.029969692	0.473186525	Up 28deg testes
gene5798_JOSD1	JOSD1	Josephin domain containing 1	-1.084121869	4.430636835	3.672884308	0.06299036	0.557061014	Up 28deg testes
gene1848_UBE2N	UBE2N	ubiquitin conjugating enzyme E2 N	-1.078974853	6.450483044	8.775114732	0.005289503	0.355384487	Up 28deg testes
gene4482_ANXA2	ANXA2	annexin A2	-1.078389372	7.595776428	4.630975409	0.037939357	0.496951849	Up 28deg testes
gene13560_NUP50	NUP50	nucleoporin 50	-1.0780174	5.62871054	9.085105192	0.004614607	0.355384487	Up 28deg testes
gene17593_RAB18	RAB18	RAB18	-1.077723457	5.279830929	4.248228225	0.046313199	0.519115687	Up 28deg testes
gene18426_FAM76A	FAM76A	family with sequence similarity 76 member A	-1.076221036	4.013831269	7.220768685	0.010701954	0.405079609	Up 28deg testes
gene13038_CUNH11orf58	CUNH11orf58	chromosome unknown C11orf58 homolog	-1.076159392	6.54803357	13.98050349	0.000618503	0.203521984	Up 28deg testes
gene9146_CUNH1orf52	CUNH1orf52	chromosome unknown C1orf52 homolog	-1.07408073	5.407789971	4.343398635	0.044056557	0.51470053	Up 28deg testes
gene4720_RIDA	RIDA	reactive intermediate imine deaminase A homolog	-1.074074729	5.845814045	5.381994082	0.0259211	0.461489566	Up 28deg testes
gene3726_CISD1	CISD1	CDGSH iron sulfur domain 1	-1.073395303	4.605632578	5.119713022	0.029566007	0.473186525	Up 28deg testes
gene3041_FAH	FAH	fumarylacetoacetate hydrolase	-1.072119769	5.842523307	5.094871492	0.029939105	0.473186525	Up 28deg testes
gene20665_PCYT1A	PCYT1A	phosphate cytidylyltransferase 1	-1.068313199	3.429308923	3.53038139	0.068085049	0.56263689	Up 28deg testes
gene8471_LOC110078965	LOC110078965	GDNF-inducible zinc finger protein 1-like	-1.0680661	6.769830693	4.342723842	0.044072126	0.51470053	Up 28deg testes
gene11137_NIFK	NIFK	nucleolar protein interacting with the FHA domain of MKI67	-1.067879123	6.624539997	3.47377022	0.070234969	0.567275494	Up 28deg testes
gene6492_MAFB	MAFB	MAF bZIP transcription factor B	-1.066130116	6.176990629	4.685457556	0.036888751	0.496951849	Up 28deg testes
gene5007_YEATS4	YEATS4	YEATS domain containing 4	-1.065609317	5.037768455	10.06812962	0.003017554	0.331509346	Up 28deg testes
gene1606_TIMMDC1	TIMMDC1	translocase of inner mitochondrial membrane domain containing 1	-1.064848824	4.216176009	4.842101642	0.034041204	0.489017161	Up 28deg testes
gene14796_IER3IP1	IER3IP1	immediate early response 3 interacting protein 1	-1.064362126	6.470624265	9.101924004	0.004580723	0.355384487	Up 28deg testes
gene17340_SKIV2L	SKIV2L	Ski2 like RNA helicase	-1.062753483	6.232742725	4.659986947	0.037375898	0.496951849	Up 28deg testes
gene14469_PSMD3	PSMD3	proteasome 26S subunit	-1.061703733	5.967376174	4.280995404	0.04552221	0.518110881	Up 28deg testes
gene17694_LOC110089098	LOC110089098	cytochrome c oxidase subunit 6B1	-1.061350079	7.007471612	4.281768668	0.045503724	0.518110881	Up 28deg testes
gene90_UBE3D	UBE3D	ubiquitin protein ligase E3D	-1.059473766	3.975338562	4.225662372	0.046866714	0.520964097	Up 28deg testes
gene17615_ARL1	ARL1	ADP ribosylation factor like GTPase 1	-1.058300526	6.424761831	5.913905665	0.019938864	0.447274704	Up 28deg testes
gene17065_TFPI	TFPI	tissue factor pathway inhibitor	-1.058255858	5.907672804	4.559841267	0.039360651	0.504870202	Up 28deg testes
gene14138_PRICKLE2	PRICKLE2	prickle planar cell polarity protein 2	-1.058023276	3.086181401	4.479139765	0.041044097	0.509253014	Up 28deg testes
gene3109_ZNF451	ZNF451	zinc finger protein 451	-1.057442196	4.176174015	5.969292065	0.01940777	0.447274704	Up 28deg testes
gene6196_N4BP2L2	N4BP2L2	NEDD4 binding protein 2 like 2	-1.057013988	4.80050333	4.340257643	0.044129077	0.514863811	Up 28deg testes
gene11376_RPL14	RPL14	ribosomal protein L14	-1.054746891	9.264649798	4.738777021	0.035891291	0.495969265	Up 28deg testes
gene8990_EIF4A3	EIF4A3	eukaryotic translation initiation factor 4A3	-1.054544623	7.274842809	5.907251045	0.020003724	0.447274704	Up 28deg testes
gene887_TAGLN	TAGLN	transgelin	-1.052352119	5.674660177	3.734887952	0.060907111	0.55272648	Up 28deg testes
gene17900_SPTSSA	SPTSSA	serine palmitoyltransferase small subunit A	-1.052195627	4.539809983	6.651036099	0.013985681	0.427887977	Up 28deg testes
gene8341_ZBTB6	ZBTB6	zinc finger and BTB domain containing 6	-1.050742153	5.517720218	5.360143962	0.026205278	0.462133924	Up 28deg testes
gene4236_SMARCA1	SMARCA1	SWI/SNF related	-1.047071523	9.012632214	5.228886143	0.027985247	0.468522836	Up 28deg testes
gene455_RBMS2	RBMS2	RNA binding motif single stranded interacting protein 2	-1.047053504	3.581196437	3.457502193	0.070866703	0.568787285	Up 28deg testes
gene14697_HID1	HID1	HID1 domain containing	-1.042858257	4.5720569	4.520593913	0.040169712	0.506396017	Up 28deg testes
gene747_RNF145	RNF145	ring finger protein 145	-1.042379577	5.980920433	5.903788843	0.020037559	0.447274704	Up 28deg testes
gene2967_SPRY1	SPRY1	sprouty RTK signaling antagonist 1	-1.042209295	4.873463447	4.045449073	0.051557766	0.528283841	Up 28deg testes
gene10582_KIFC3	KIFC3	kinesin family member C3	-1.041445753	4.939963328	3.774207228	0.059625687	0.549738144	Up 28deg testes
gene4069_NDUFV3	NDUFV3	NADH:ubiquinone oxidoreductase subunit V3	-1.041129933	4.779797761	5.064473734	0.030402641	0.475446731	Up 28deg testes
gene14018_LMAN1	LMAN1	lectin	-1.039005189	6.894377378	3.655188459	0.063599342	0.557278202	Up 28deg testes
gene19290_CUNH20orf96	CUNH20orf96	chromosome unknown C20orf96 homolog	-1.038613227	4.736397397	4.082416336	0.050554841	0.527843502	Up 28deg testes
gene18831_VWC2	VWC2	von Willebrand factor C domain containing 2	-1.037629291	2.432095453	3.614526861	0.065023604	0.559516141	Up 28deg testes
gene14207_TMEM167B	TMEM167B	transmembrane protein 167B	-1.037078064	2.752316329	3.312037222	0.076806405	0.575188772	Up 28deg testes
gene13891_BRCC3	BRCC3	BRCA1/BRCA2-containing complex subunit 3	-1.03598687	4.752336699	4.125456913	0.049414154	0.527711951	Up 28deg testes
gene19455_RCBTB2	RCBTB2	RCC1 and BTB domain containing protein 2	-1.03333556	6.088952112	3.341094676	0.07557677	0.574605288	Up 28deg testes
gene16314_FAM76B	FAM76B	family with sequence similarity 76 member B	-1.031130487	5.461800297	5.792133758	0.021162624	0.449666763	Up 28deg testes
gene10065_CRIPT	CRIPT	CXXC repeat containing interactor of PDZ3 domain	-1.026346096	5.091462197	4.64907203	0.037586805	0.496951849	Up 28deg testes
gene2047_PFDN4	PFDN4	prefoldin subunit 4	-1.026102633	5.471599782	5.446947897	0.025095896	0.458835746	Up 28deg testes
gene7957_DCUN1D4	DCUN1D4	defective in cullin neddylation 1 domain containing 4	-1.026087006	4.541241743	5.688845908	0.022264436	0.451503279	Up 28deg testes
gene20176_LOC110069798	LOC110069798	transmembrane emp24 domain-containing protein 10-like	-1.024044234	8.003723841	3.682498526	0.062662215	0.556990342	Up 28deg testes
gene12206_SNX7	SNX7	sorting nexin 7	-1.023247635	5.202875565	4.088524827	0.050391197	0.527817827	Up 28deg testes
gene4227_MYCN	MYCN	MYCN proto-oncogene	-1.021868287	4.863197708	3.248495886	0.07957416	0.578607243	Up 28deg testes
gene4797_RAB5C	RAB5C	RAB5C	-1.021811345	6.192867293	10.52128637	0.002490672	0.331509346	Up 28deg testes
gene15669_OSBPL2	OSBPL2	oxysterol binding protein like 2	-1.02156429	4.985700424	4.873556222	0.033498862	0.486240026	Up 28deg testes
gene2091_DARS	DARS	aspartyl-tRNA synthetase	-1.021218017	5.761447243	3.545158389	0.067536003	0.56263689	Up 28deg testes
gene5014_RAP1B	RAP1B	RAP1B	-1.015577719	6.691280251	8.236372715	0.006726332	0.372035632	Up 28deg testes
gene12368_UBAC2	UBAC2	UBA domain containing 2	-1.013220779	4.714480369	7.637643261	0.00882798	0.384625707	Up 28deg testes
gene1134_EIF2S1	EIF2S1	eukaryotic translation initiation factor 2 subunit alpha	-1.012594773	5.98993478	5.518257967	0.02422264	0.458177018	Up 28deg testes
gene10378_CSTF1	CSTF1	cleavage stimulation factor subunit 1	-1.01212806	4.733163678	3.271032063	0.078579929	0.577164861	Up 28deg testes
gene3961_CDK7	CDK7	cyclin dependent kinase 7	-1.011901831	3.963577399	3.289307515	0.077783887	0.575188772	Up 28deg testes
gene928_RPL10A	RPL10A	ribosomal protein L10a	-1.011131684	9.292744478	4.333114792	0.044294481	0.514863811	Up 28deg testes
gene7125_GRPEL1	GRPEL1	GrpE like 1	-1.010875714	4.931780605	4.388801866	0.043022761	0.511247372	Up 28deg testes
gene16303_ITPKB	ITPKB	inositol-trisphosphate 3-kinase B	-1.010671176	6.045329812	4.729002558	0.036071915	0.495969265	Up 28deg testes
gene9959_FLRT2	FLRT2	fibronectin leucine rich transmembrane protein 2	-1.009244803	5.625634853	6.350182988	0.01614453	0.442292375	Up 28deg testes
gene12429_DYNLRB2	DYNLRB2	dynein light chain roadblock-type 2	-1.008842496	5.862468679	3.412014804	0.072667024	0.570776041	Up 28deg testes
gene7433_WIPI1	WIPI1	WD repeat domain	-1.008126126	4.778440644	3.780385254	0.059427074	0.54965277	Up 28deg testes
gene1696_RPL7	RPL7	ribosomal protein L7	-1.007344953	9.788191823	3.657753657	0.06351066	0.557278202	Up 28deg testes
gene6927_WHAMM	WHAMM	WAS protein homolog associated with actin	-1.005568007	6.005184965	4.986750905	0.031623768	0.478167588	Up 28deg testes
gene14368_KANK1	KANK1	KN motif and ankyrin repeat domains 1	-1.005451928	4.859314457	4.473527194	0.041164077	0.510009936	Up 28deg testes
gene6734_FOXP2	FOXP2	forkhead box P2	-1.005303856	3.569339663	3.424921084	0.072151078	0.570460074	Up 28deg testes
gene6539_RCAN1	RCAN1	regulator of calcineurin 1	-1.004509188	4.017185359	3.654284344	0.063630631	0.557278202	Up 28deg testes
gene525_PCNX2	PCNX2	pecanex homolog 2 (Drosophila)	-1.001564258	4.531410027	3.429305369	0.071976742	0.570460074	Up 28deg testes
gene19923_LOC110091523	LOC110091523	RNA-binding protein 40-like	-0.99954571	3.851045165	4.495026245	0.040706565	0.508000483	Up 28deg testes
gene6279_EXTL2	EXTL2	exostosin like glycosyltransferase 2	-0.998439232	5.470319384	3.980395314	0.053376418	0.536072856	Up 28deg testes
gene1841_NDUFA12	NDUFA12	NADH:ubiquinone oxidoreductase subunit A12	-0.996393999	6.611766303	4.793318602	0.034901377	0.492817374	Up 28deg testes
gene7373_DNAJC25	DNAJC25	DnaJ heat shock protein family (Hsp40) member C25	-0.996287307	4.494014423	4.463841141	0.04137204	0.511247372	Up 28deg testes
gene10686_COPG1	COPG1	coatomer protein complex subunit gamma 1	-0.995652585	5.441396333	8.87311013	0.00506542	0.355384487	Up 28deg testes
gene8406_NDUFV2	NDUFV2	NADH:ubiquinone oxidoreductase core subunit V2	-0.995519563	6.018140472	5.168552319	0.028847152	0.471067824	Up 28deg testes
gene1692_TERF1	TERF1	telomeric repeat binding factor 1	-0.994997888	3.746148255	3.793151845	0.059018969	0.547635245	Up 28deg testes
gene4866_MBD5	MBD5	methyl-CpG binding domain protein 5	-0.994446109	5.674386819	3.687592892	0.062489108	0.556990342	Up 28deg testes
gene1025_SNRPE	SNRPE	small nuclear ribonucleoprotein polypeptide E	-0.993923156	6.991331006	6.066120058	0.018515668	0.445942513	Up 28deg testes
gene418_CA10	CA10	carbonic anhydrase 10	-0.993017484	3.472101135	3.275134771	0.078400431	0.577027175	Up 28deg testes
gene7701_LOC110078077	LOC110078077	secreted frizzled-related protein 2-like	-0.989264046	5.659786125	4.008529642	0.052581344	0.534112622	Up 28deg testes
gene1336_LOC110085072	LOC110085072	protein lifeguard 3-like	-0.988611983	5.470051033	3.844229123	0.057416977	0.541856383	Up 28deg testes
gene10006_RAB20	RAB20	RAB20	-0.984983085	4.132246871	4.580462402	0.038942724	0.503027152	Up 28deg testes
gene5947_CTNNA1	CTNNA1	catenin alpha 1	-0.984693439	7.155579003	4.94548289	0.032293783	0.482537666	Up 28deg testes
gene12779_COPS8	COPS8	COP9 signalosome subunit 8	-0.984448921	5.386801804	8.050797598	0.007313668	0.382166797	Up 28deg testes
gene19619_MGAT1	MGAT1	mannosyl (alpha-1	-0.982262869	3.558882373	4.186131742	0.047853983	0.524147919	Up 28deg testes
gene5300_SYAP1	SYAP1	synapse associated protein 1	-0.979547826	5.875954542	3.364843597	0.074588126	0.572679534	Up 28deg testes
gene14341_TXNDC9	TXNDC9	thioredoxin domain containing 9	-0.97947331	6.715208777	5.077310373	0.030205949	0.473852294	Up 28deg testes
gene12567_USP10	USP10	ubiquitin specific peptidase 10	-0.979424885	5.684277721	3.498750278	0.069277111	0.566532822	Up 28deg testes
gene15609_TPRG1L	TPRG1L	tumor protein p63 regulated 1 like	-0.979120242	6.59148967	5.880610661	0.020265674	0.447274704	Up 28deg testes
gene6610_SPC25	SPC25	SPC25	-0.979039163	4.680840892	4.101706924	0.050040041	0.527817827	Up 28deg testes
gene5958_PRPF38A	PRPF38A	pre-mRNA processing factor 38A	-0.978159956	5.53429479	8.540890718	0.005869151	0.365089076	Up 28deg testes
gene19549_LOC110091109	LOC110091109	EH domain-containing protein 1-like	-0.976195543	5.06169612	6.335548684	0.016258322	0.442292375	Up 28deg testes
gene12820_ARHGEF2	ARHGEF2	Rho/Rac guanine nucleotide exchange factor 2	-0.974078434	6.7939511	3.173790187	0.082972303	0.583647377	Up 28deg testes
gene11441_MAGOH	MAGOH	mago homolog	-0.973884822	5.753419335	3.900212525	0.055716179	0.540475061	Up 28deg testes
gene11729_LOC110082529	LOC110082529	tigger transposable element-derived protein 3-like	-0.973501045	4.245195924	4.732409684	0.036008842	0.495969265	Up 28deg testes
gene10894_ANKRD45	ANKRD45	ankyrin repeat domain 45	-0.973143127	3.944571043	3.86210387	0.056867772	0.541822365	Up 28deg testes
gene3657_ABCE1	ABCE1	ATP binding cassette subfamily E member 1	-0.972152532	5.721472666	8.540021381	0.005871425	0.365089076	Up 28deg testes
gene8657_LASP1	LASP1	LIM and SH3 protein 1	-0.969582405	7.038407641	7.173637997	0.0109393	0.406357825	Up 28deg testes
gene12917_LOC110083830	LOC110083830	calcium release-activated calcium channel protein 1	-0.968452344	4.858656179	8.599078946	0.005719077	0.362906895	Up 28deg testes
gene14893_PDK1	PDK1	pyruvate dehydrogenase kinase 1	-0.96781646	6.11649614	5.511664964	0.024301977	0.458177018	Up 28deg testes
gene5243_TP53BP2	TP53BP2	tumor protein p53 binding protein 2	-0.967809664	5.261939049	4.049687335	0.051441676	0.528193576	Up 28deg testes
gene10670_MYO1D	MYO1D	myosin ID	-0.967494873	6.15794	3.693391403	0.062292719	0.5566675	Up 28deg testes
gene4700_INTS8	INTS8	integrator complex subunit 8	-0.96726866	5.66232742	3.311598007	0.076825162	0.575188772	Up 28deg testes
gene14782_RHBDF2	RHBDF2	rhomboid 5 homolog 2	-0.967081189	3.529238384	4.092257662	0.050291484	0.527817827	Up 28deg testes
gene20634_CHEK1	CHEK1	checkpoint kinase 1	-0.966657127	4.871203579	5.282093038	0.027248361	0.46550277	Up 28deg testes
gene14952_RPS14	RPS14	ribosomal protein S14	-0.96470904	9.716278756	3.405187817	0.072941607	0.571419913	Up 28deg testes
gene9671_MAP3K3	MAP3K3	mitogen-activated protein kinase kinase kinase 3	-0.96318079	5.059089741	4.944008204	0.03231801	0.482537666	Up 28deg testes
gene11453_TCEANC2	TCEANC2	transcription elongation factor A N-terminal and central domain containing 2	-0.961773944	3.610435282	3.248259736	0.079584653	0.578607243	Up 28deg testes
gene8870_USP14	USP14	ubiquitin specific peptidase 14	-0.960512194	5.324803063	7.789197211	0.00823673	0.384625707	Up 28deg testes
gene15620_P3H1	P3H1	prolyl 3-hydroxylase 1	-0.960438304	5.640574192	4.832346122	0.03421135	0.489100997	Up 28deg testes
gene15960_BUD31	BUD31	BUD31 homolog	-0.959487898	5.463044647	3.879411323	0.056341532	0.541119156	Up 28deg testes
gene362_SARNP	SARNP	SAP domain containing ribonucleoprotein	-0.959348049	7.202948955	7.116269214	0.01123586	0.409127215	Up 28deg testes
gene11644_RPL22	RPL22	ribosomal protein L22	-0.958926649	9.231959846	3.317844677	0.076558869	0.575188772	Up 28deg testes
gene7011_MCCC2	MCCC2	methylcrotonoyl-CoA carboxylase 2	-0.958837915	5.375595878	4.024167354	0.052145082	0.530935446	Up 28deg testes
gene19589_KHDRBS3	KHDRBS3	KH RNA binding domain containing	-0.954721135	5.291392886	4.070935556	0.050863993	0.528049707	Up 28deg testes
gene17863_CTDSPL2	CTDSPL2	CTD small phosphatase like 2	-0.954562103	5.099359985	3.936403104	0.05464638	0.538486848	Up 28deg testes
gene6869_RPL27A	RPL27A	ribosomal protein L27a	-0.953739465	9.563033314	3.156313742	0.083790588	0.584809751	Up 28deg testes
gene5251_AIDA	AIDA	axin interactor	-0.953558509	5.651709732	5.82962354	0.020777427	0.448770351	Up 28deg testes
gene3415_LZTR1	LZTR1	leucine zipper like transcription regulator 1	-0.951831073	4.55387564	4.763558009	0.035437773	0.495365712	Up 28deg testes
gene17562_RPRD1B	RPRD1B	regulation of nuclear pre-mRNA domain containing 1B	-0.951680718	7.026779415	3.303092147	0.077189433	0.575188772	Up 28deg testes
gene21214_NKAP	NKAP	NFKB activating protein	-0.951019874	8.082603249	3.734130406	0.060932098	0.55272648	Up 28deg testes
gene5778_EIF3L	EIF3L	eukaryotic translation initiation factor 3 subunit L	-0.950807855	7.788503863	6.464313987	0.015285995	0.43655399	Up 28deg testes
gene5269_ZNF830	ZNF830	zinc finger protein 830	-0.950411732	5.84689883	8.720217989	0.005419642	0.355384487	Up 28deg testes
gene11006_THOC6	THOC6	THO complex 6	-0.94940833	4.671508166	3.481857531	0.069923255	0.567058598	Up 28deg testes
gene6133_MAP1LC3B	MAP1LC3B	microtubule associated protein 1 light chain 3 beta	-0.947929277	5.806821654	4.695793919	0.036693043	0.496798998	Up 28deg testes
gene5156_THAP4	THAP4	THAP domain containing 4	-0.946937433	5.243900771	9.606097445	0.003678879	0.348072966	Up 28deg testes
gene5618_THAP8	THAP8	THAP domain containing 8	-0.94682919	5.104504226	5.115889784	0.029623098	0.473186525	Up 28deg testes
gene2279_KANSL3	KANSL3	KAT8 regulatory NSL complex subunit 3	0.947181403	7.491707816	7.882548333	0.00789377	0.383315991	Up 36deg testes
gene16574_THADA	THADA	THADA	0.949338695	4.055080898	4.517781197	0.04022839	0.506397548	Up 36deg testes
gene14658_LOC110085769	LOC110085769	inversin-like	0.952881092	4.291241761	4.404875322	0.042663187	0.511247372	Up 36deg testes
gene217_PLCL2	PLCL2	phospholipase C like 2	0.954127289	5.135150634	3.212528527	0.081190303	0.57962343	Up 36deg testes
gene15736_PNKP	PNKP	polynucleotide kinase 3'-phosphatase	0.954280051	5.601274346	3.805864289	0.058615679	0.545943338	Up 36deg testes
gene7408_USP54	USP54	ubiquitin specific peptidase 54	0.954838126	5.292532912	6.949152818	0.01215007	0.41340569	Up 36deg testes
gene2714_CERS1	CERS1	ceramide synthase 1	0.957726051	5.286688164	3.503090193	0.069112187	0.565451463	Up 36deg testes
gene9782_WIZ	WIZ	widely interspaced zinc finger motifs	0.959478758	6.70814489	7.275006286	0.010435642	0.402703321	Up 36deg testes
gene13760_NT5DC3	NT5DC3	5'-nucleotidase domain containing 3	0.960572593	4.219493428	3.436872572	0.071676947	0.569988261	Up 36deg testes
gene15068_ZSWIM1	ZSWIM1	zinc finger SWIM-type containing 1	0.962113836	5.666644905	6.509387191	0.014960607	0.435903649	Up 36deg testes
gene18385_PLXND1	PLXND1	plexin D1	0.962184482	6.042070691	3.406160307	0.072902423	0.571419913	Up 36deg testes
gene377_SPATS2	SPATS2	spermatogenesis associated serine rich 2	0.962345789	6.734221774	4.883561631	0.03332833	0.486240026	Up 36deg testes
gene13448_MAN2A2	MAN2A2	mannosidase alpha class 2A member 2	0.969030201	6.541531063	5.275061732	0.02734452	0.46550277	Up 36deg testes
gene9790_CAMSAP3	CAMSAP3	calmodulin regulated spectrin associated protein family member 3	0.969874775	5.11838418	5.338577457	0.026489089	0.463385309	Up 36deg testes
gene9177_TRMT1L	TRMT1L	tRNA methyltransferase 1 like	0.970734959	6.663308594	4.89588274	0.03311963	0.486240026	Up 36deg testes
gene10747_CIART	CIART	circadian associated repressor of transcription	0.973318624	4.245596914	4.156897932	0.048598812	0.525681709	Up 36deg testes
gene13192_MAN1C1	MAN1C1	mannosidase alpha class 1C member 1	0.973321138	6.571507592	3.855121432	0.057081614	0.541822365	Up 36deg testes
gene18133_TEP1	TEP1	telomerase associated protein 1	0.974470067	5.138622697	4.041802417	0.051657883	0.528683284	Up 36deg testes
gene9310_CRELD1	CRELD1	cysteine rich with EGF like domains 1	0.975966077	4.509179307	3.571957322	0.066552809	0.562591807	Up 36deg testes
gene9179_IVNS1ABP	IVNS1ABP	influenza virus NS1A binding protein	0.977145871	8.474243549	3.369835959	0.074382144	0.572679534	Up 36deg testes
gene11135_MFN1	MFN1	mitofusin 1	0.978176294	7.313343233	4.711456341	0.036398651	0.496798998	Up 36deg testes
gene3584_ZDHHC13	ZDHHC13	zinc finger DHHC-type containing 13	0.978313034	4.582025199	3.94511505	0.054392257	0.538227125	Up 36deg testes
gene4610_CMTR1	CMTR1	cap methyltransferase 1	0.979823237	7.033896314	13.23923156	0.000825422	0.215654343	Up 36deg testes
gene2503_PHTF1	PHTF1	putative homeodomain transcription factor 1	0.982070922	5.188098892	3.308405719	0.076961649	0.575188772	Up 36deg testes
gene11630_ZBTB48	ZBTB48	zinc finger and BTB domain containing 48	0.985908865	4.905265197	5.298565142	0.027024527	0.464946425	Up 36deg testes
gene2634_ANGPTL4	ANGPTL4	angiopoietin like 4	0.986309218	8.43495216	3.298612849	0.07738204	0.575188772	Up 36deg testes
gene8339_PDCL	PDCL	phosducin like	0.987526864	6.00090719	7.60974477	0.008941695	0.384625707	Up 36deg testes
gene20327_LOC110069954	LOC110069954	zinc finger protein RFP-like	0.98790146	6.817885406	5.798036406	0.021101467	0.449666763	Up 36deg testes
gene14855_FAM171A1	FAM171A1	family with sequence similarity 171 member A1	0.991133641	4.863542047	5.700684019	0.022135059	0.451503279	Up 36deg testes
gene10562_RFWD3	RFWD3	ring finger and WD repeat domain 3	0.991403478	7.015510676	4.882264754	0.033350381	0.486240026	Up 36deg testes
gene17154_INTS3	INTS3	integrator complex subunit 3	0.991820081	5.123601653	4.393947549	0.042907288	0.511247372	Up 36deg testes
gene12760_TRIB2	TRIB2	tribbles pseudokinase 2	0.991989641	5.528785838	4.066329236	0.050988617	0.528049707	Up 36deg testes
gene1736_SLC26A11	SLC26A11	solute carrier family 26 member 11	0.993030513	5.217264887	3.470747582	0.07035187	0.567275494	Up 36deg testes
gene20004_LOC110091615	LOC110091615	zinc finger protein 883-like	0.994019438	4.294616066	6.156847216	0.017719873	0.444482605	Up 36deg testes
gene12555_TRAFD1	TRAFD1	TRAF-type zinc finger domain containing 1	0.996352521	6.670596512	4.449115231	0.041690422	0.511247372	Up 36deg testes
gene16913_RPS6KA6	RPS6KA6	ribosomal protein S6 kinase A6	0.996409869	6.268809588	5.264199761	0.027493792	0.465699934	Up 36deg testes
gene11763_SLC4A2	SLC4A2	solute carrier family 4 member 2	0.996901021	6.698537083	5.979542925	0.019311163	0.447274704	Up 36deg testes
gene2976_INTU	INTU	inturned planar cell polarity protein	0.997187904	4.789304035	5.181286934	0.028662855	0.470800319	Up 36deg testes
gene10769_GABPB2	GABPB2	GA binding protein transcription factor beta subunit 2	0.99767847	4.29654491	4.771331677	0.035296799	0.494326668	Up 36deg testes
gene533_TARBP1	TARBP1	TAR (HIV-1) RNA binding protein 1	0.998884586	5.858399824	5.123382342	0.029511328	0.473186525	Up 36deg testes
gene7808_STK11IP	STK11IP	serine/threonine kinase 11 interacting protein	1.000355195	6.027397641	4.798157272	0.034815007	0.492817374	Up 36deg testes
gene16480_DNAH2	DNAH2	dynein axonemal heavy chain 2	1.000685996	5.302975106	5.903446893	0.020040905	0.447274704	Up 36deg testes
gene17592_CEP78	CEP78	centrosomal protein 78	1.001991906	4.598747161	5.490311282	0.02456088	0.45829352	Up 36deg testes
gene6889_GSAP	GSAP	gamma-secretase activating protein	1.003171699	5.889067523	3.661195462	0.063391888	0.557278202	Up 36deg testes
gene9866_HERC3	HERC3	HECT and RLD domain containing E3 ubiquitin protein ligase 3	1.004281183	6.619976944	5.670108457	0.022470893	0.451743949	Up 36deg testes
gene5361_MED13	MED13	mediator complex subunit 13	1.007146237	7.943231205	5.530573091	0.024075196	0.458177018	Up 36deg testes
gene10735_MTMR11	MTMR11	myotubularin related protein 11	1.009110853	6.819711413	5.019114062	0.031108928	0.476416132	Up 36deg testes
gene9224_WDR54	WDR54	WD repeat domain 54	1.009570825	4.141824597	5.451001341	0.025045353	0.458669566	Up 36deg testes
gene12678_MCM9	MCM9	minichromosome maintenance 9 homologous recombination repair factor	1.012334736	4.269278613	3.359857747	0.074794477	0.573041973	Up 36deg testes
gene17730_KIAA0556	KIAA0556	KIAA0556 ortholog	1.0149444	6.161670155	6.139599561	0.017868266	0.444482605	Up 36deg testes
gene13973_ARHGAP17	ARHGAP17	Rho GTPase activating protein 17	1.015423563	6.288116766	9.001002491	0.004788105	0.355384487	Up 36deg testes
gene7737_TRIM3	TRIM3	tripartite motif containing 3	1.015666285	5.385300665	3.741403472	0.060692675	0.55272648	Up 36deg testes
gene2879_DCLK2	DCLK2	doublecortin like kinase 2	1.016145365	4.707061938	3.824193148	0.058039575	0.543973885	Up 36deg testes
gene1722_SLC38A10	SLC38A10	solute carrier family 38 member 10	1.019673936	6.012513247	6.502969727	0.015006476	0.435903649	Up 36deg testes
gene19870_LOC110091464	LOC110091464	zinc finger protein 260-like	1.021141297	4.518152318	4.286307645	0.045395379	0.518110881	Up 36deg testes
gene7693_ARAP1	ARAP1	ArfGAP with RhoGAP domain	1.022067605	6.110686468	12.36559832	0.001167559	0.249309811	Up 36deg testes
gene11908_MACF1	MACF1	microtubule-actin crosslinking factor 1	1.02210056	9.067881848	5.434860298	0.025247277	0.45965989	Up 36deg testes
gene4285_LOC110074297	LOC110074297	ligand of Numb protein X 2-like	1.023819126	6.79707569	8.912379635	0.004978489	0.355384487	Up 36deg testes
gene13774_MAPK15	MAPK15	mitogen-activated protein kinase 15	1.028857937	6.422502336	4.393179149	0.04292451	0.511247372	Up 36deg testes
gene11542_GIGYF1	GIGYF1	GRB10 interacting GYF protein 1	1.030271853	5.55785075	5.463325846	0.024892354	0.458669566	Up 36deg testes
gene9676_PTCD3	PTCD3	pentatricopeptide repeat domain 3	1.032703228	5.750181745	6.781870415	0.013145774	0.420275976	Up 36deg testes
gene14272_DNAJB14	DNAJB14	DnaJ heat shock protein family (Hsp40) member B14	1.034828627	5.600398275	9.197063695	0.004393985	0.355384487	Up 36deg testes
gene1212_SKIDA1	SKIDA1	SKI/DACH domain containing 1	1.036575203	4.090857031	4.752870261	0.035632597	0.495674931	Up 36deg testes
gene10767_SEMA6C	SEMA6C	semaphorin 6C	1.037199037	5.5649554	5.596701394	0.023299931	0.45639366	Up 36deg testes
gene462_STAT2	STAT2	signal transducer and activator of transcription 2	1.041057513	8.282152013	5.549581812	0.023849519	0.45715389	Up 36deg testes
gene18593_ZNF768	ZNF768	zinc finger protein 768	1.042727777	3.417794483	3.221319577	0.080791915	0.578607243	Up 36deg testes
gene19767_LOC110091347	LOC110091347	zinc finger protein OZF-like	1.044510416	4.009030799	5.562684402	0.023695297	0.45715389	Up 36deg testes
gene14125_RECQL5	RECQL5	RecQ like helicase 5	1.048138554	5.250340199	4.171426212	0.048227072	0.525221516	Up 36deg testes
gene10137_TSC22D1	TSC22D1	TSC22 domain family member 1	1.049258785	5.985234424	5.902648878	0.020048714	0.447274704	Up 36deg testes
gene3185_TIPARP	TIPARP	TCDD inducible poly(ADP-ribose) polymerase	1.049567236	5.472106905	6.60540932	0.014292027	0.431115667	Up 36deg testes
gene15755_MAPRE3	MAPRE3	microtubule associated protein RP/EB family member 3	1.049669586	4.880553277	6.589557197	0.014400146	0.431115667	Up 36deg testes
gene16986_RABGGTA	RABGGTA	Rab geranylgeranyltransferase alpha subunit	1.053096748	5.49138802	5.305339065	0.026933059	0.464946425	Up 36deg testes
gene6165_GALNT16	GALNT16	polypeptide N-acetylgalactosaminyltransferase 16	1.055526281	5.533449163	6.502886198	0.015007074	0.435903649	Up 36deg testes
gene6408_CAPRIN2	CAPRIN2	caprin family member 2	1.057410025	5.190445016	4.782994069	0.035086452	0.493534256	Up 36deg testes
gene14408_DUS2	DUS2	dihydrouridine synthase 2	1.058384587	5.273591877	10.45520868	0.002560969	0.331509346	Up 36deg testes
gene14943_HMGXB3	HMGXB3	HMG-box containing 3	1.059783329	6.769265894	4.265898757	0.045884778	0.518110881	Up 36deg testes
gene2351_SEMA4C	SEMA4C	semaphorin 4C	1.059876523	6.517419674	4.876733052	0.033444613	0.486240026	Up 36deg testes
gene20252_LOC110069880	LOC110069880	zinc finger protein 420-like	1.06077898	5.447175704	3.226313426	0.080566584	0.578607243	Up 36deg testes
gene13012_GLS	GLS	glutaminase	1.061152689	6.504089799	5.258153745	0.027577264	0.465699934	Up 36deg testes
gene8424_LOC110078899	LOC110078899	protein spire homolog 1-like	1.061525676	4.818056238	4.74955589	0.035693252	0.495674931	Up 36deg testes
gene6930_PDE8A	PDE8A	phosphodiesterase 8A	1.062044126	6.037143498	4.999792254	0.031415195	0.4774668	Up 36deg testes
gene15852_PNPT1	PNPT1	polyribonucleotide nucleotidyltransferase 1	1.068989619	5.359210074	5.222052308	0.028081452	0.468522836	Up 36deg testes
gene13240_CEP68	CEP68	centrosomal protein 68	1.069331752	5.506603622	7.290016942	0.010363202	0.402703321	Up 36deg testes
gene21051_LOC110070724	LOC110070724	uncharacterized LOC110070724	1.069343934	3.091847929	3.570225391	0.066615866	0.562591807	Up 36deg testes
gene16476_LOC110087748	LOC110087748	cytochrome b5 domain-containing protein 1	1.070177127	3.639632462	3.308479358	0.076958497	0.575188772	Up 36deg testes
gene17137_CRTC2	CRTC2	CREB regulated transcription coactivator 2	1.071718668	6.193026234	5.452880886	0.025021954	0.458669566	Up 36deg testes
gene2297_TIA1	TIA1	TIA1 cytotoxic granule associated RNA binding protein	1.072963896	8.452519776	7.931543603	0.007719918	0.382735226	Up 36deg testes
gene10880_VAMP4	VAMP4	vesicle associated membrane protein 4	1.076619324	5.02767987	7.443293571	0.009653639	0.394344855	Up 36deg testes
gene15593_SLC25A16	SLC25A16	solute carrier family 25 member 16	1.078157107	5.106444569	5.679255649	0.022369848	0.451503279	Up 36deg testes
gene18226_HHIPL1	HHIPL1	HHIP like 1	1.082666172	5.047487259	5.69617323	0.022184261	0.451503279	Up 36deg testes
gene715_NSD1	NSD1	nuclear receptor binding SET domain protein 1	1.08318093	6.642329033	6.857991139	0.012682214	0.414459033	Up 36deg testes
gene2784_GTPBP3	GTPBP3	GTP binding protein 3 (mitochondrial)	1.083467488	5.1052402	10.89567087	0.002129289	0.312103249	Up 36deg testes
gene20714_LOC110070371	LOC110070371	uncharacterized LOC110070371	1.083535388	4.013646769	4.227559917	0.046819891	0.520964097	Up 36deg testes
gene9135_ZNF518A	ZNF518A	zinc finger protein 518A	1.091284739	4.308631063	3.306495325	0.077043457	0.575188772	Up 36deg testes
gene356_DGKA	DGKA	diacylglycerol kinase alpha	1.093164129	5.932781415	3.21989152	0.080856482	0.578607243	Up 36deg testes
gene14212_PSRC1	PSRC1	proline and serine rich coiled-coil 1	1.094346225	3.056098304	3.877602188	0.056396287	0.541119156	Up 36deg testes
gene4500_FAM81A	FAM81A	family with sequence similarity 81 member A	1.097597727	3.591272946	4.114836966	0.049692951	0.527711951	Up 36deg testes
gene19299_PHC1	PHC1	polyhomeotic homolog 1	1.098907982	5.871938482	8.692722754	0.005486104	0.355384487	Up 36deg testes
gene14507_ALG1	ALG1	ALG1	1.102927579	5.4774447	4.513778838	0.040312048	0.506713067	Up 36deg testes
gene9078_NUP188	NUP188	nucleoporin 188	1.102945829	6.445669257	5.954767698	0.019545546	0.447274704	Up 36deg testes
gene664_AMT	AMT	aminomethyltransferase	1.106844758	4.904787212	4.347390471	0.043964581	0.51470053	Up 36deg testes
gene16033_LOC110087267	LOC110087267	zinc finger protein 84-like	1.108328867	6.155979092	11.76509823	0.001488332	0.284906936	Up 36deg testes
gene13399_BBS4	BBS4	Bardet-Biedl syndrome 4	1.109013736	3.533228225	3.462132833	0.070686239	0.568337542	Up 36deg testes
gene4582_GTPBP8	GTPBP8	GTP binding protein 8 (putative)	1.111864079	3.015980695	3.611909654	0.065116485	0.559516141	Up 36deg testes
gene11766_AGAP3	AGAP3	ArfGAP with GTPase domain	1.113893292	7.16785613	6.589662488	0.014399425	0.431115667	Up 36deg testes
gene7942_LOC110078320	LOC110078320	cytochrome b ascorbate-dependent protein 3	1.118797732	4.290682082	3.397289807	0.073260714	0.571419913	Up 36deg testes
gene13764_GLT8D2	GLT8D2	glycosyltransferase 8 domain containing 2	1.11917409	6.221917388	4.785587486	0.035039862	0.493525619	Up 36deg testes
gene3344_CPTP	CPTP	ceramide-1-phosphate transfer protein	1.119754634	3.194596998	3.771208325	0.059722362	0.549738144	Up 36deg testes
gene9024_GBGT1	GBGT1	globoside alpha-1	1.120561822	5.562705173	3.668905754	0.063126711	0.557061014	Up 36deg testes
gene9027_CEL	CEL	carboxyl ester lipase	1.121103279	6.406113639	3.372418576	0.074275836	0.572679534	Up 36deg testes
gene4651_ANKIB1	ANKIB1	ankyrin repeat and IBR domain containing 1	1.124462411	6.860127275	5.715580701	0.02197341	0.451503279	Up 36deg testes
gene15282_LOC110086450	LOC110086450	uncharacterized LOC110086450	1.12802775	5.242703778	6.487333705	0.015118871	0.435903649	Up 36deg testes
gene11960_LOC110082805	LOC110082805	phospholipid-transporting ATPase ID-like	1.12879837	7.678505644	6.293435784	0.016590635	0.442304247	Up 36deg testes
gene13775_FAM83H	FAM83H	family with sequence similarity 83 member H	1.131707144	7.222679485	5.258372114	0.027574244	0.465699934	Up 36deg testes
gene20133_LOC110091743	LOC110091743	zinc finger protein 501-like	1.132619308	4.325111817	7.284802764	0.010388304	0.402703321	Up 36deg testes
gene17641_XPO5	XPO5	exportin 5	1.132863375	6.737775184	8.595526331	0.005728121	0.362906895	Up 36deg testes
gene15305_LOC110086449	LOC110086449	von Willebrand factor A domain-containing protein 5A-like	1.138000326	6.56499925	10.60029491	0.002409304	0.330554534	Up 36deg testes
gene15723_SHANK1	SHANK1	SH3 and multiple ankyrin repeat domains 1	1.138041511	6.687358502	10.40480039	0.002616015	0.331509346	Up 36deg testes
gene14025_MALT1	MALT1	MALT1 paracaspase	1.138406642	3.701819305	5.033828625	0.030877871	0.476416132	Up 36deg testes
gene19694_CEP295	CEP295	centrosomal protein 295	1.141177438	7.015740732	6.301111906	0.016529521	0.442304247	Up 36deg testes
gene13988_EARS2	EARS2	glutamyl-tRNA synthetase 2	1.142612488	4.895112209	7.444133315	0.009649898	0.394344855	Up 36deg testes
gene20882_LOC110070550	LOC110070550	tigger transposable element-derived protein 1-like	1.143840845	8.643732278	4.83278375	0.034203698	0.489100997	Up 36deg testes
gene18163_EFR3B	EFR3B	EFR3 homolog B	1.144168971	4.664272368	4.402766197	0.042710181	0.511247372	Up 36deg testes
gene12440_COQ2	COQ2	coenzyme Q2	1.14697595	3.419966953	3.677131911	0.062845149	0.556994291	Up 36deg testes
gene15410_LOC110086607	LOC110086607	RING finger protein 145-like	1.147666934	5.770867827	9.533929431	0.003795422	0.350751049	Up 36deg testes
gene12542_SSH1	SSH1	slingshot protein phosphatase 1	1.148502262	3.527368824	3.20869189	0.081364861	0.579846159	Up 36deg testes
gene14987_PIK3R4	PIK3R4	phosphoinositide-3-kinase regulatory subunit 4	1.148831729	5.325093739	4.795104942	0.034869464	0.492817374	Up 36deg testes
gene19487_PRPF39	PRPF39	pre-mRNA processing factor 39	1.15039587	7.979520801	4.9666037	0.03194896	0.481349482	Up 36deg testes
gene19520_XPO1	XPO1	exportin 1	1.151753567	9.615654052	4.734712431	0.035966281	0.495969265	Up 36deg testes
gene12030_RHBDD3	RHBDD3	rhomboid domain containing 3	1.152613599	3.81769338	4.200170988	0.047500759	0.523552043	Up 36deg testes
gene16894_ITPR1	ITPR1	inositol 1	1.1535986	6.222376693	4.45471845	0.041568962	0.511247372	Up 36deg testes
gene7537_EDRF1	EDRF1	erythroid differentiation regulatory factor 1	1.15579551	5.104636261	8.944455038	0.004908666	0.355384487	Up 36deg testes
gene10591_CCDC113	CCDC113	coiled-coil domain containing 113	1.156038389	3.768447806	3.251926036	0.079421926	0.578607243	Up 36deg testes
gene20883_LOC110070549	LOC110070549	zinc finger protein RFP-like	1.160217121	3.964268008	3.296851185	0.077457938	0.575188772	Up 36deg testes
gene4520_LOC110074535	LOC110074535	uncharacterized LOC110074535	1.162818563	4.837403095	4.475734599	0.041116843	0.509789908	Up 36deg testes
gene16701_SMAD3	SMAD3	SMAD family member 3	1.165231794	5.670585813	5.384085127	0.02589408	0.461489566	Up 36deg testes
gene3319_KLHL17	KLHL17	kelch like family member 17	1.166054474	3.749216023	3.894826314	0.055877367	0.540839319	Up 36deg testes
gene5230_EPHX1	EPHX1	epoxide hydrolase 1	1.175126697	5.785326054	4.139517879	0.049047672	0.527711951	Up 36deg testes
gene6409_IPO8	IPO8	importin 8	1.176491213	6.894513461	9.731083602	0.003485972	0.346513671	Up 36deg testes
gene20472_LOC110070112	LOC110070112	zinc finger protein 208-like	1.179437569	7.179870455	4.698303132	0.036645705	0.496798998	Up 36deg testes
gene18441_KMT2B	KMT2B	lysine methyltransferase 2B	1.180760149	6.668433438	9.003177849	0.004783531	0.355384487	Up 36deg testes
gene6277_CDC14A	CDC14A	cell division cycle 14A	1.181014418	5.864843335	5.67567292	0.022409366	0.451503279	Up 36deg testes
gene6061_DHX38	DHX38	DEAH-box helicase 38	1.181164706	6.344730357	11.70023092	0.001528213	0.284906936	Up 36deg testes
gene4626_VEGFA	VEGFA	vascular endothelial growth factor A	1.182678075	6.341468527	3.893039638	0.055930949	0.540839319	Up 36deg testes
gene8394_SLC25A25	SLC25A25	solute carrier family 25 member 25	1.184810151	4.060317057	3.263820239	0.07889657	0.578218253	Up 36deg testes
gene16155_TRPV3	TRPV3	transient receptor potential cation channel subfamily V member 3	1.187893199	5.485759953	3.660123705	0.063428846	0.557278202	Up 36deg testes
gene4258_CAPN6	CAPN6	calpain 6	1.188369002	3.843570198	3.313014993	0.076764666	0.575188772	Up 36deg testes
gene8666_CPT1C	CPT1C	carnitine palmitoyltransferase 1C	1.191323178	3.388767251	4.02814219	0.052034829	0.530657079	Up 36deg testes
gene3265_CLCN6	CLCN6	chloride voltage-gated channel 6	1.191361917	4.716636766	6.987820824	0.011931647	0.41340569	Up 36deg testes
gene4434_DENND1B	DENND1B	DENN domain containing 1B	1.192865995	3.029173002	3.550236018	0.067348481	0.56263689	Up 36deg testes
gene3255_TMCO4	TMCO4	transmembrane and coiled-coil domains 4	1.193277405	5.730780919	7.021565948	0.01174448	0.41340569	Up 36deg testes
gene2511_MOV10	MOV10	Mov10 RISC complex RNA helicase	1.194959231	8.62923098	4.085130361	0.050482061	0.527817827	Up 36deg testes
gene21763_LOC110071492	LOC110071492	probable ATP-dependent RNA helicase DDX52	1.197475788	3.218868723	3.48105461	0.069954133	0.567058598	Up 36deg testes
gene13824_PPP1R16A	PPP1R16A	protein phosphatase 1 regulatory subunit 16A	1.197679352	5.469455314	6.282135423	0.016681047	0.442304247	Up 36deg testes
gene6619_FASTKD1	FASTKD1	FAST kinase domains 1	1.198575011	4.103153553	4.408980905	0.042571872	0.511247372	Up 36deg testes
gene9249_SEMA4F	SEMA4F	ssemaphorin 4F	1.199897143	5.22545888	4.905945963	0.032950232	0.484614974	Up 36deg testes
gene6635_SLC22A15	SLC22A15	solute carrier family 22 member 15	1.200504263	5.382749693	7.743706778	0.00840961	0.384625707	Up 36deg testes
gene14575_SLC35D1	SLC35D1	solute carrier family 35 member D1	1.2042667	3.290667129	6.552385752	0.014657143	0.433715348	Up 36deg testes
gene220_OXNAD1	OXNAD1	oxidoreductase NAD binding domain containing 1	1.204701527	3.747134582	6.423233846	0.015589206	0.438341665	Up 36deg testes
gene275_FAM126A	FAM126A	family with sequence similarity 126 member A	1.206254625	6.576472773	6.246713996	0.016967911	0.443146347	Up 36deg testes
gene17236_ZNF804A	ZNF804A	zinc finger protein 804A	1.207099816	3.060342178	3.592386157	0.065814018	0.56025507	Up 36deg testes
gene15352_MKNK1	MKNK1	MAP kinase interacting serine/threonine kinase 1	1.208929945	5.025046457	5.966785387	0.019431473	0.447274704	Up 36deg testes
gene15388_CYLD	CYLD	CYLD lysine 63 deubiquitinase	1.210396547	2.954304958	3.79011562	0.059115745	0.547945299	Up 36deg testes
gene2498_AP4B1	AP4B1	adaptor related protein complex 4 beta 1 subunit	1.210626803	3.948127271	6.700892322	0.013659002	0.423380098	Up 36deg testes
gene2243_SEMA6A	SEMA6A	semaphorin 6A	1.211919724	7.522726905	7.685444903	0.008636728	0.384625707	Up 36deg testes
gene17563_TGM2	TGM2	transglutaminase 2	1.213519003	7.56877645	6.958494511	0.012096911	0.41340569	Up 36deg testes
gene3613_BTAF1	BTAF1	B-TFIID TATA-box binding protein associated factor 1	1.215766481	5.83766796	5.678101288	0.022382573	0.451503279	Up 36deg testes
gene17589_MMP15	MMP15	matrix metallopeptidase 15	1.216173253	5.341163091	4.074624226	0.050764439	0.527999621	Up 36deg testes
gene1166_SVIL	SVIL	supervillin	1.216309699	8.607873305	4.112880709	0.049744495	0.527711951	Up 36deg testes
gene270_TRA2A	TRA2A	transformer 2 alpha homolog	1.216382823	8.639098837	3.869179796	0.056651972	0.541822365	Up 36deg testes
gene14226_AMPD2	AMPD2	adenosine monophosphate deaminase 2	1.216774274	4.232712312	3.285283259	0.077958397	0.575242504	Up 36deg testes
gene20568_LOC110070210	LOC110070210	zinc finger protein 585A-like	1.220572135	5.184434814	12.74609133	0.00100298	0.231556885	Up 36deg testes
gene19608_LOC110091171	LOC110091171	uncharacterized LOC110091171	1.220733539	5.804495925	4.969846762	0.031896369	0.480976109	Up 36deg testes
gene14616_LOC110085721	LOC110085721	F-box/LRR-repeat protein 8-like	1.222502004	4.695359215	4.415604254	0.042425009	0.511247372	Up 36deg testes
gene15734_BCL2L12	BCL2L12	BCL2 like 12	1.223126937	4.917059373	4.283460196	0.045463315	0.518110881	Up 36deg testes
gene15667_LAMA5	LAMA5	laminin subunit alpha 5	1.223171463	6.423226766	3.610915674	0.065151799	0.559516141	Up 36deg testes
gene18595_FBRS	FBRS	fibrosin	1.225804982	8.425333269	9.686065322	0.003554182	0.347167069	Up 36deg testes
gene12699_TC2N	TC2N	tandem C2 domains	1.226472225	3.646027024	3.570915446	0.066590734	0.562591807	Up 36deg testes
gene13511_ABHD11	ABHD11	abhydrolase domain containing 11	1.227784548	3.459548431	4.83303322	0.034199336	0.489100997	Up 36deg testes
gene18030_BCL3	BCL3	B-cell CLL/lymphoma 3	1.228665702	3.765697504	3.244005026	0.079773965	0.578607243	Up 36deg testes
gene19762_LOC110091354	LOC110091354	zinc finger protein 420-like	1.228923552	6.812923574	7.266411515	0.010477364	0.402703321	Up 36deg testes
gene438_LOC110074375	LOC110074375	uncharacterized protein C594.04c-like	1.230814471	3.04103333	3.753070411	0.060310785	0.552614199	Up 36deg testes
gene20523_LOC110070169	LOC110070169	gastrula zinc finger protein XlCGF7.1-like	1.232032433	4.918207834	5.594162112	0.023329195	0.45644996	Up 36deg testes
gene5646_EHHADH	EHHADH	enoyl-CoA hydratase and 3-hydroxyacyl CoA dehydrogenase	1.232255324	4.110425323	3.905366028	0.055562437	0.539588942	Up 36deg testes
gene1823_CFAP54	CFAP54	cilia and flagella associated protein 54	1.233129958	4.143902829	3.363941087	0.074625431	0.572679534	Up 36deg testes
gene13421_LOC110084423	LOC110084423	SH3 and multiple ankyrin repeat domains protein 3-like	1.233921772	6.973902927	3.743515991	0.060623328	0.55272648	Up 36deg testes
gene3730_LOC110073718	LOC110073718	zona pellucida-binding protein 2-like	1.234135477	3.969160151	4.955077865	0.032136633	0.481551416	Up 36deg testes
gene5563_CIPC	CIPC	CLOCK interacting pacemaker	1.234424034	4.28493689	4.66550102	0.037269843	0.496951849	Up 36deg testes
gene4846_ANKRD29	ANKRD29	ankyrin repeat domain 29	1.23452209	4.32979266	4.529838898	0.039977505	0.505579688	Up 36deg testes
gene3191_CROCC	CROCC	ciliary rootlet coiled-coil	1.23569878	6.702068858	7.546233798	0.009206466	0.384625707	Up 36deg testes
gene2735_CALR3	CALR3	calreticulin 3	1.236255549	4.752532282	3.685789017	0.062550343	0.556990342	Up 36deg testes
gene20569_LOC110070214	LOC110070214	zinc finger protein 888-like	1.236481916	6.359906271	5.942770704	0.019660146	0.447274704	Up 36deg testes
gene19203_PLEKHM1	PLEKHM1	pleckstrin homology and RUN domain containing M1	1.237721603	5.527415922	8.820739641	0.005183884	0.355384487	Up 36deg testes
gene19104_LOC110090634	LOC110090634	zinc finger and SCAN domain-containing protein 21-like	1.241563021	2.833308256	3.721173288	0.061361236	0.555075283	Up 36deg testes
gene7761_STK36	STK36	serine/threonine kinase 36	1.242433553	5.033413355	5.35293921	0.026299722	0.463217921	Up 36deg testes
gene4857_TAF4B	TAF4B	TATA-box binding protein associated factor 4b	1.242791983	3.024453442	3.913963938	0.055306982	0.539588942	Up 36deg testes
gene8387_ST6GALNAC6	ST6GALNAC6	ST6 N-acetylgalactosaminide alpha-2	1.243277199	6.134084847	5.641735493	0.022787477	0.453025515	Up 36deg testes
gene64_RARS2	RARS2	arginyl-tRNA synthetase 2	1.243420142	5.482453753	5.565492209	0.023662389	0.45715389	Up 36deg testes
gene18572_ABCC5	ABCC5	ATP binding cassette subfamily C member 5	1.244094902	9.305847636	5.359671678	0.026211458	0.462133924	Up 36deg testes
gene12887_ATXN2	ATXN2	ataxin 2	1.244449482	5.788550219	3.749442134	0.060429262	0.55272648	Up 36deg testes
gene21310_LOC110071005	LOC110071005	zinc finger protein 98-like	1.246181131	4.457729272	3.549511439	0.067375205	0.56263689	Up 36deg testes
gene21312_LOC110071008	LOC110071008	zinc finger protein 420-like	1.246306258	4.288116627	3.507604074	0.068941116	0.564853411	Up 36deg testes
gene3395_RALGAPB	RALGAPB	Ral GTPase activating protein non-catalytic beta subunit	1.251803624	4.156211358	4.570780931	0.03913833	0.504799814	Up 36deg testes
gene18184_LOC110089618	LOC110089618	heat shock cognate 71 kDa protein-like	1.252278691	8.094325488	5.794186236	0.021141337	0.449666763	Up 36deg testes
gene11957_FAM214B	FAM214B	family with sequence similarity 214 member B	1.252517768	5.96777801	8.997311225	0.004795878	0.355384487	Up 36deg testes
gene2818_DNAJC16	DNAJC16	DnaJ heat shock protein family (Hsp40) member C16	1.254348551	5.107259441	3.773513955	0.059648021	0.549738144	Up 36deg testes
gene20462_LOC110070097	LOC110070097	gastrula zinc finger protein XlCGF8.2DB-like	1.255548039	2.629574737	4.635915908	0.03784275	0.496951849	Up 36deg testes
gene3575_ORAOV1	ORAOV1	oral cancer overexpressed 1	1.255872129	3.657768017	4.051347314	0.051396286	0.528193576	Up 36deg testes
gene2739_MED26	MED26	mediator complex subunit 26	1.256494631	3.871716978	5.914486891	0.01993321	0.447274704	Up 36deg testes
gene12109_MAMLD1	MAMLD1	mastermind like domain containing 1	1.259643517	5.745396677	8.847892416	0.005122099	0.355384487	Up 36deg testes
gene20724_LOC110070383	LOC110070383	zinc finger protein 709-like	1.260000453	3.875823289	5.882602436	0.020245962	0.447274704	Up 36deg testes
gene6210_USPL1	USPL1	ubiquitin specific peptidase like 1	1.260430851	6.080933986	6.183964243	0.017489251	0.444482605	Up 36deg testes
gene12367_DOCK9	DOCK9	dedicator of cytokinesis 9	1.261212794	6.443321626	5.893249112	0.020140943	0.447274704	Up 36deg testes
gene2222_EPB41L4A	EPB41L4A	erythrocyte membrane protein band 4.1 like 4A	1.263892245	4.259003339	6.404923564	0.015726437	0.439463265	Up 36deg testes
gene3227_TMEM269	TMEM269	transmembrane protein 269	1.266393903	7.141571647	3.982113997	0.053327469	0.536072856	Up 36deg testes
gene13098_SLC25A28	SLC25A28	solute carrier family 25 member 28	1.274164802	6.391631849	8.309449604	0.006509082	0.372035632	Up 36deg testes
gene3617_CCNJ	CCNJ	cyclin J	1.275073972	3.567519983	4.720908933	0.03622223	0.496040929	Up 36deg testes
gene18810_CUNHXorf57	CUNHXorf57	chromosome unknown CXorf57 homolog	1.277232511	6.486772586	10.02414045	0.003074686	0.331509346	Up 36deg testes
gene11264_CACNB1	CACNB1	calcium voltage-gated channel auxiliary subunit beta 1	1.277855507	3.86336531	3.970137254	0.053669605	0.536072856	Up 36deg testes
gene5347_GDPD1	GDPD1	glycerophosphodiester phosphodiesterase domain containing 1	1.279758175	3.662488508	6.244387867	0.016986935	0.443146347	Up 36deg testes
gene4498_DAPK2	DAPK2	death associated protein kinase 2	1.281693383	5.844940327	6.879608566	0.012553797	0.41340569	Up 36deg testes
gene8243_NMNAT3	NMNAT3	nicotinamide nucleotide adenylyltransferase 3	1.28388923	4.390941976	4.817279072	0.034475962	0.490778803	Up 36deg testes
gene7715_STIM1	STIM1	stromal interaction molecule 1	1.284337678	4.891558054	5.022653085	0.031053185	0.476416132	Up 36deg testes
gene5567_EXOC3L2	EXOC3L2	exocyst complex component 3 like 2	1.284661412	4.074646596	4.265604549	0.045891875	0.518110881	Up 36deg testes
gene9393_TEX30	TEX30	testis expressed 30	1.287062063	4.22255513	5.109162662	0.029723843	0.473186525	Up 36deg testes
gene10874_PTPDC1	PTPDC1	protein tyrosine phosphatase domain containing 1	1.28874266	4.699897931	6.229992864	0.017105175	0.444482605	Up 36deg testes
gene16898_GLDC	GLDC	glycine decarboxylase	1.288834126	3.93015692	7.583137158	0.009051612	0.384625707	Up 36deg testes
gene11227_RELL2	RELL2	RELT like 2	1.289933948	4.01629016	3.557614472	0.06707702	0.56263689	Up 36deg testes
gene8117_LOC110078495	LOC110078495	tyrosine-protein phosphatase non-receptor type substrate 1-like	1.293312897	5.731704538	4.323262058	0.044523756	0.515920109	Up 36deg testes
gene3519_CLK4	CLK4	CDC like kinase 4	1.294532142	6.267232331	5.569265521	0.023618244	0.45715389	Up 36deg testes
gene16322_CHRNA4	CHRNA4	cholinergic receptor nicotinic alpha 4 subunit	1.294551328	3.686254257	4.444749595	0.041785325	0.511247372	Up 36deg testes
gene16227_FBXW5	FBXW5	F-box and WD repeat domain containing 5	1.294648062	7.155051146	6.398008629	0.015778601	0.439463265	Up 36deg testes
gene15573_LOC110086772	LOC110086772	guanylate-binding protein 1-like	1.295320848	5.710731977	3.513599837	0.068714613	0.564345024	Up 36deg testes
gene13108_CADPS2	CADPS2	calcium dependent secretion activator 2	1.295333476	5.365109294	7.38960501	0.009896059	0.398051704	Up 36deg testes
gene16627_LOC110087928	LOC110087928	autism susceptibility gene 2 protein-like	1.297577718	7.51973564	5.042964635	0.030735353	0.476416132	Up 36deg testes
gene17770_ZFYVE27	ZFYVE27	zinc finger FYVE-type containing 27	1.298191426	5.260421736	9.343194871	0.00412281	0.351271501	Up 36deg testes
gene1103_ZNF408	ZNF408	zinc finger protein 408	1.299385059	4.509670633	6.929738877	0.01226135	0.41340569	Up 36deg testes
gene5776_GALR3	GALR3	galanin receptor 3	1.302292185	2.990377814	4.209516075	0.047267231	0.52328261	Up 36deg testes
gene12161_NCOA6	NCOA6	nuclear receptor coactivator 6	1.303917598	6.221452045	9.653790003	0.003603959	0.348072966	Up 36deg testes
gene634_APEH	APEH	acylaminoacyl-peptide hydrolase	1.310449424	6.996662981	9.365737144	0.004082593	0.351271501	Up 36deg testes
gene2642_NRTN	NRTN	neurturin	1.311394574	6.235043027	3.5220559	0.068396575	0.563871121	Up 36deg testes
gene5581_EML2	EML2	echinoderm microtubule associated protein like 2	1.312718112	6.975660478	6.998727628	0.011870804	0.41340569	Up 36deg testes
gene20723_LOC110070380	LOC110070380	cytoplasmic FMR1-interacting protein 2	1.313977114	2.364373352	3.300740086	0.077290503	0.575188772	Up 36deg testes
gene4041_DDX3X	DDX3X	DEAD-box helicase 3	1.316284987	8.411125051	9.771883141	0.00342536	0.345877451	Up 36deg testes
gene7435_FAM20A	FAM20A	FAM20A	1.316301699	3.82966035	4.171393381	0.048227909	0.525221516	Up 36deg testes
gene859_TTC12	TTC12	tetratricopeptide repeat domain 12	1.316431856	3.30618495	5.182836355	0.028640519	0.470800319	Up 36deg testes
gene10824_PLA2R1	PLA2R1	phospholipase A2 receptor 1	1.316599625	4.697871609	3.849093213	0.057266948	0.541856383	Up 36deg testes
gene14786_PRPSAP1	PRPSAP1	phosphoribosyl pyrophosphate synthetase associated protein 1	1.317594987	6.942509722	13.53777425	0.000734403	0.215654343	Up 36deg testes
gene16035_LOC110087273	LOC110087273	zinc finger and SCAN domain-containing protein 2-like	1.318099253	6.093784749	7.22063794	0.010702605	0.405079609	Up 36deg testes
gene13178_UBXN11	UBXN11	UBX domain protein 11	1.320440263	3.635836328	3.801573935	0.058751444	0.546325255	Up 36deg testes
gene8004_DNER	DNER	delta/notch like EGF repeat containing	1.320605063	4.578120451	3.536325161	0.06786361	0.56263689	Up 36deg testes
gene3767_CCDC17	CCDC17	coiled-coil domain containing 17	1.326928205	2.344182361	3.428481111	0.072009482	0.570460074	Up 36deg testes
gene12671_ALPK1	ALPK1	alpha kinase 1	1.328381698	3.639830838	3.563621635	0.066856909	0.56263689	Up 36deg testes
gene2444_PCYOX1L	PCYOX1L	prenylcysteine oxidase 1 like	1.331739153	4.678946831	3.860389036	0.056920208	0.541822365	Up 36deg testes
gene13782_LOC110084820	LOC110084820	epiplakin-like	1.335087785	6.534275146	6.599815232	0.014330081	0.431115667	Up 36deg testes
gene17733_RHBDF1	RHBDF1	rhomboid 5 homolog 1	1.33528548	6.64360308	6.103441113	0.018183736	0.445719196	Up 36deg testes
gene3213_LOC110073169	LOC110073169	protein DDI1 homolog 2	1.336086802	6.312813338	10.2282122	0.002819006	0.331509346	Up 36deg testes
gene6490_LOC110076735	LOC110076735	ralBP1-associated Eps domain-containing protein 2-like	1.336770975	4.379900569	5.750975526	0.021594434	0.451503279	Up 36deg testes
gene12534_MYO1H	MYO1H	myosin IH	1.336796678	4.578133912	5.505291268	0.024378944	0.45829352	Up 36deg testes
gene11968_TMEM8B	TMEM8B	transmembrane protein 8B	1.339983097	3.834663273	5.215664371	0.028171704	0.468522836	Up 36deg testes
gene14211_CELSR2	CELSR2	cadherin EGF LAG seven-pass G-type receptor 2	1.341034041	3.119734171	7.065318062	0.011506493	0.412896877	Up 36deg testes
gene17343_NEU1	NEU1	neuraminidase 1	1.341794066	5.856180874	17.0764154	0.000195009	0.194477582	Up 36deg testes
gene3700_ADAMTS14	ADAMTS14	ADAM metallopeptidase with thrombospondin type 1 motif 14	1.343263016	4.2757379	4.422007811	0.042283548	0.511247372	Up 36deg testes
gene12730_CCSER2	CCSER2	coiled-coil serine rich protein 2	1.343548053	5.176895342	11.14205832	0.001922199	0.305012473	Up 36deg testes
gene9023_CCDC180	CCDC180	coiled-coil domain containing 180	1.348775922	4.663086781	4.953815846	0.032157255	0.481551416	Up 36deg testes
gene10030_LOC110080686	LOC110080686	cohesin subunit SA-2-like	1.349379533	7.678134549	7.099130295	0.011326124	0.409825594	Up 36deg testes
gene11994_BTBD6	BTBD6	BTB domain containing 6	1.349779199	7.208754455	7.193641676	0.01083788	0.406357825	Up 36deg testes
gene3429_PPFIA4	PPFIA4	PTPRF interacting protein alpha 4	1.350072378	5.577000381	6.303340557	0.016511823	0.442304247	Up 36deg testes
gene5247_TLR5	TLR5	toll like receptor 5	1.350293498	3.674489206	4.699202673	0.036628751	0.496798998	Up 36deg testes
gene10050_OGDHL	OGDHL	oxoglutarate dehydrogenase-like	1.352225929	4.933688179	5.041306472	0.030761167	0.476416132	Up 36deg testes
gene13795_OPLAH	OPLAH	5-oxoprolinase (ATP-hydrolysing)	1.355951918	6.145249545	12.55651134	0.001081665	0.236816108	Up 36deg testes
gene7127_AFAP1	AFAP1	actin filament associated protein 1	1.356116281	7.726331777	7.049713595	0.011590772	0.41340569	Up 36deg testes
gene17206_PTPN5	PTPN5	protein tyrosine phosphatase	1.356163973	2.197395618	3.153974758	0.083900792	0.584809751	Up 36deg testes
gene11308_DND1	DND1	DND microRNA-mediated repression inhibitor 1	1.356496374	5.297667832	3.19293397	0.08208624	0.58250119	Up 36deg testes
gene19035_EML1	EML1	echinoderm microtubule associated protein like 1	1.357778708	5.383714195	11.68954057	0.001534893	0.284906936	Up 36deg testes
gene15655_LOC110086840	LOC110086840	S phase cyclin A-associated protein in the endoplasmic reticulum-like	1.360089715	3.126658256	4.288373308	0.045346166	0.518110881	Up 36deg testes
gene983_UHRF1BP1	UHRF1BP1	UHRF1 binding protein 1	1.36236782	3.025714011	3.151051046	0.084038774	0.584809751	Up 36deg testes
gene11109_TMEM143	TMEM143	transmembrane protein 143	1.362688319	3.976076343	5.988398786	0.019228122	0.447274704	Up 36deg testes
gene8376_CERCAM	CERCAM	cerebral endothelial cell adhesion molecule	1.366367762	4.927000985	7.316476033	0.010236824	0.402703321	Up 36deg testes
gene21653_LOC110071371	LOC110071371	guanylate-binding protein 1-like	1.368774317	5.20547842	7.638807598	0.008823268	0.384625707	Up 36deg testes
gene17189_RELB	RELB	RELB proto-oncogene	1.368995609	4.140727653	10.69212998	0.002318268	0.325357762	Up 36deg testes
gene18132_PARP2	PARP2	poly(ADP-ribose) polymerase 2	1.370447004	4.551688542	4.115389561	0.049678401	0.527711951	Up 36deg testes
gene19823_ENPP1	ENPP1	ectonucleotide pyrophosphatase/phosphodiesterase 1	1.370454725	5.218734263	4.336265987	0.044221426	0.514863811	Up 36deg testes
gene12208_DPYD	DPYD	dihydropyrimidine dehydrogenase	1.372351681	3.983247679	4.155481775	0.048635216	0.525717397	Up 36deg testes
gene7740_DNHD1	DNHD1	dynein heavy chain domain 1	1.377158829	5.63068586	7.967019636	0.007596598	0.382187769	Up 36deg testes
gene15239_LOC110086381	LOC110086381	uncharacterized LOC110086381	1.377518004	4.762062654	5.994027565	0.019175542	0.447274704	Up 36deg testes
gene16634_ZDHHC8	ZDHHC8	zinc finger DHHC-type containing 8	1.37995029	3.56913254	4.005753722	0.052659207	0.534503308	Up 36deg testes
gene20192_PUS10	PUS10	pseudouridylate synthase 10	1.381377169	4.327362304	5.3416389	0.026448599	0.463385309	Up 36deg testes
gene8371_COQ4	COQ4	coenzyme Q4	1.38182347	3.206776955	4.206904391	0.047332368	0.52328261	Up 36deg testes
gene10060_EPAS1	EPAS1	endothelial PAS domain protein 1	1.382080896	7.861293383	9.952696926	0.003169943	0.332632406	Up 36deg testes
gene3111_BAG2	BAG2	BCL2 associated athanogene 2	1.382667074	3.854695363	5.577456576	0.02352272	0.45715389	Up 36deg testes
gene13242_SLC1A4	SLC1A4	solute carrier family 1 member 4	1.384090163	3.368438066	3.982740686	0.053309633	0.536072856	Up 36deg testes
gene16153_TRPV1	TRPV1	transient receptor potential cation channel subfamily V member 1	1.384137841	5.782803608	8.115609505	0.007102534	0.375178668	Up 36deg testes
gene8696_TBC1D32	TBC1D32	TBC1 domain family member 32	1.384557315	5.01367329	5.603853328	0.02321772	0.45639366	Up 36deg testes
gene3241_ALDH4A1	ALDH4A1	aldehyde dehydrogenase 4 family member A1	1.391175864	6.275750772	14.4768203	0.000511245	0.194477582	Up 36deg testes
gene6001_KIAA0895	KIAA0895	KIAA0895 ortholog	1.39502959	4.154642722	4.777346731	0.035188138	0.494004896	Up 36deg testes
gene16210_NDOR1	NDOR1	NADPH dependent diflavin oxidoreductase 1	1.395368649	5.478684574	5.968242233	0.019417693	0.447274704	Up 36deg testes
gene16174_RPH3AL	RPH3AL	rabphilin 3A like (without C2 domains)	1.396029357	3.181207123	4.493677783	0.040735097	0.508000483	Up 36deg testes
gene15816_TXNDC11	TXNDC11	thioredoxin domain containing 11	1.400580873	6.529635374	14.02769036	0.000607348	0.203521984	Up 36deg testes
gene4521_NEDD4	NEDD4	neural precursor cell expressed	1.400952742	6.152909059	7.536146269	0.009249289	0.385483601	Up 36deg testes
gene9074_KYAT1	KYAT1	kynurenine aminotransferase 1	1.402262768	3.504290292	4.62580734	0.038040702	0.497318206	Up 36deg testes
gene12152_EPB41L1	EPB41L1	erythrocyte membrane protein band 4.1 like 1	1.406846273	5.885996254	5.787774391	0.021207914	0.450076183	Up 36deg testes
gene1603_IGSF3	IGSF3	immunoglobulin superfamily member 3	1.408172845	3.377604221	3.836531648	0.057655289	0.542301004	Up 36deg testes
gene470_CNPY2	CNPY2	canopy FGF signaling regulator 2	1.409897081	5.364238839	10.35746953	0.002668849	0.331509346	Up 36deg testes
gene4157_CHKA	CHKA	choline kinase alpha	1.41194977	9.245444675	7.117903567	0.011227293	0.409127215	Up 36deg testes
gene180_ARFGEF3	ARFGEF3	ARFGEF family member 3	1.414718918	4.804372607	4.548944974	0.039583467	0.505579688	Up 36deg testes
gene20196_LOC110069821	LOC110069821	zinc finger protein OZF-like	1.420043623	2.625816988	4.09263457	0.050281428	0.527817827	Up 36deg testes
gene1832_NTN4	NTN4	netrin 4	1.420205416	3.049484534	4.380379281	0.043212507	0.512271091	Up 36deg testes
gene3090_FAM169B	FAM169B	family with sequence similarity 169 member B	1.420734759	3.126587582	4.306168146	0.044924634	0.518110881	Up 36deg testes
gene9117_PPP1R26	PPP1R26	protein phosphatase 1 regulatory subunit 26	1.426493066	5.610370036	12.85572427	0.00096027	0.231556885	Up 36deg testes
gene10246_POT1	POT1	protection of telomeres 1	1.43131019	3.911703456	7.105447073	0.011292765	0.409825594	Up 36deg testes
gene11352_PNPLA8	PNPLA8	patatin like phospholipase domain containing 8	1.435297734	5.849744711	13.34923152	0.000790566	0.215654343	Up 36deg testes
gene9578_LRCH2	LRCH2	leucine rich repeats and calponin homology domain containing 2	1.436112558	4.354421536	6.347357814	0.016166431	0.442292375	Up 36deg testes
gene12558_MLYCD	MLYCD	malonyl-CoA decarboxylase	1.439082346	4.189077554	3.783683755	0.059321334	0.549262199	Up 36deg testes
gene6778_LOC110077073	LOC110077073	tudor domain-containing protein 5-like	1.43981896	4.668119553	5.965408371	0.019444507	0.447274704	Up 36deg testes
gene10705_LOC110081510	LOC110081510	death-associated protein kinase 2-like	1.440709723	6.71818582	5.046242206	0.030684399	0.476416132	Up 36deg testes
gene7632_CEP192	CEP192	centrosomal protein 192	1.444803564	5.268562416	9.591016843	0.003702913	0.348072966	Up 36deg testes
gene16997_IRF9	IRF9	interferon regulatory factor 9	1.44585962	6.390239832	10.38778864	0.002634875	0.331509346	Up 36deg testes
gene19880_NARS2	NARS2	asparaginyl-tRNA synthetase 2	1.447735066	3.691140058	4.490789044	0.040796292	0.508000483	Up 36deg testes
gene9255_GADD45A	GADD45A	growth arrest and DNA damage inducible alpha	1.449948993	6.378563495	5.124146875	0.029499949	0.473186525	Up 36deg testes
gene11736_LOC110082575	LOC110082575	uncharacterized LOC110082575	1.453333454	6.727112366	3.611426718	0.06513364	0.559516141	Up 36deg testes
gene20034_LOC110091644	LOC110091644	zinc finger protein 436-like	1.456287114	4.219356412	4.358263077	0.043715133	0.51470053	Up 36deg testes
gene19663_LOC110091233	LOC110091233	interferon-induced protein 44-like	1.456349163	4.9360209	4.26817264	0.045829965	0.518110881	Up 36deg testes
gene11757_NOS3	NOS3	nitric oxide synthase 3	1.457499192	3.962056305	3.772938655	0.059666561	0.549738144	Up 36deg testes
gene2695_APC2	APC2	APC2	1.463011018	4.299864656	3.919444125	0.055144836	0.539588942	Up 36deg testes
gene21176_AGMAT	AGMAT	agmatinase	1.464739534	5.8833906	6.423161365	0.015589747	0.438341665	Up 36deg testes
gene20920_LOC110070590	LOC110070590	protein ANTAGONIST OF LIKE HETEROCHROMATIN PROTEIN 1-like	1.465291429	5.307213647	7.569776723	0.00910735	0.384625707	Up 36deg testes
gene12892_CCDC63	CCDC63	coiled-coil domain containing 63	1.466232373	2.657328636	3.452604012	0.071058153	0.568787285	Up 36deg testes
gene20250_LOC110069885	LOC110069885	zinc finger protein 239-like	1.468375215	3.574100412	5.466444227	0.024853803	0.458669566	Up 36deg testes
gene6101_LOC110076314	LOC110076314	sulfotransferase family cytosolic 2B member 1-like	1.469238573	4.823214011	7.96569013	0.007601182	0.382187769	Up 36deg testes
gene15765_SLC5A6	SLC5A6	solute carrier family 5 member 6	1.469288746	4.741818564	4.398663493	0.042801757	0.511247372	Up 36deg testes
gene10865_KIAA1257	KIAA1257	KIAA1257 ortholog	1.469468353	4.932680784	3.949851266	0.054254653	0.538227125	Up 36deg testes
gene15493_ACSL6	ACSL6	acyl-CoA synthetase long-chain family member 6	1.477419498	3.452425409	4.693458605	0.03673716	0.496798998	Up 36deg testes
gene13449_FES	FES	FES proto-oncogene	1.477484711	3.292536358	6.553577054	0.014648831	0.433715348	Up 36deg testes
gene18285_ORC5	ORC5	origin recognition complex subunit 5	1.478326356	4.573979064	7.205501099	0.010778229	0.406357825	Up 36deg testes
gene20710_LOC110070372	LOC110070372	zinc finger protein 271-like	1.481570988	3.906699033	7.074965107	0.011454718	0.41281092	Up 36deg testes
gene7575_S1PR5	S1PR5	sphingosine-1-phosphate receptor 5	1.483064874	5.755869499	7.377527876	0.009951486	0.398428002	Up 36deg testes
gene19745_DOK7	DOK7	docking protein 7	1.483950608	4.60458177	3.888849787	0.056056824	0.541048452	Up 36deg testes
gene7439_LOC110077807	LOC110077807	ATP-binding cassette sub-family A member 5-like	1.485750168	6.669412598	3.15138053	0.084023211	0.584809751	Up 36deg testes
gene5350_DHX40	DHX40	DEAH-box helicase 40	1.486856886	3.512778873	7.22053184	0.010703133	0.405079609	Up 36deg testes
gene15390_SALL1	SALL1	spalt like transcription factor 1	1.487430109	7.074732737	6.876470392	0.012572352	0.41340569	Up 36deg testes
gene12149_SRSF6	SRSF6	serine and arginine rich splicing factor 6	1.489799292	9.398209344	6.074689205	0.018438879	0.445942513	Up 36deg testes
gene18974_DDR1	DDR1	discoidin domain receptor tyrosine kinase 1	1.489800695	5.05598147	3.41993302	0.072349996	0.570776041	Up 36deg testes
gene18687_LOC110090186	LOC110090186	zinc finger protein 436-like	1.489817426	5.406149816	12.16714399	0.00126457	0.25281084	Up 36deg testes
gene13411_PKDCC	PKDCC	protein kinase domain containing	1.491061621	3.843528525	3.983137014	0.053298357	0.536072856	Up 36deg testes
gene16528_GDPD5	GDPD5	glycerophosphodiester phosphodiesterase domain containing 5	1.493848682	5.468531073	5.276868022	0.027319782	0.46550277	Up 36deg testes
gene1362_BIN1	BIN1	bridging integrator 1	1.500385569	4.965041451	9.017356143	0.004753831	0.355384487	Up 36deg testes
gene4284_LOC110074299	LOC110074299	pre-mRNA 3'-end-processing factor FIP1-like	1.502993482	6.226269838	9.60571028	0.003679494	0.348072966	Up 36deg testes
gene4177_PIDD1	PIDD1	p53-induced death domain protein 1	1.505754873	2.217616949	4.271037885	0.045760999	0.518110881	Up 36deg testes
gene21471_LOC110071175	LOC110071175	zinc finger protein OZF-like	1.511180839	5.850010839	4.984694997	0.031656786	0.478167588	Up 36deg testes
gene20039_LOC110091639	LOC110091639	zinc finger protein 224-like	1.51549298	3.403715422	3.720107684	0.061396678	0.555084452	Up 36deg testes
gene21157_LOC110070843	LOC110070843	gastrula zinc finger protein XlCGF7.1-like	1.51901364	4.866230056	7.551325223	0.009184934	0.384625707	Up 36deg testes
gene1452_SATB1	SATB1	SATB homeobox 1	1.520064921	3.409621627	3.412740326	0.072637911	0.570776041	Up 36deg testes
gene20524_LOC110070165	LOC110070165	zinc finger protein 345-like	1.52261824	3.949046117	5.091870052	0.02998453	0.473186525	Up 36deg testes
gene8732_TLE2	TLE2	transducin like enhancer of split 2	1.523254106	4.434003739	9.347566064	0.004114978	0.351271501	Up 36deg testes
gene7277_LOC110077598	LOC110077598	prominin-1-A-like	1.529108153	5.936419471	7.788479992	0.008239426	0.384625707	Up 36deg testes
gene3276_LOC110073223	LOC110073223	F-box only protein 44-like	1.534001261	6.316348726	10.10267208	0.002973485	0.331509346	Up 36deg testes
gene14714_DLEC1	DLEC1	deleted in lung and esophageal cancer 1	1.535402912	6.171473075	9.690393993	0.003547562	0.347167069	Up 36deg testes
gene2931_LOC110072807	LOC110072807	bifunctional heparan sulfate N-deacetylase/N-sulfotransferase 3	1.537999403	4.572183872	3.527379309	0.068197199	0.563025662	Up 36deg testes
gene5182_CEP63	CEP63	centrosomal protein 63	1.538325798	4.750612258	16.00681045	0.000288009	0.194477582	Up 36deg testes
gene15517_NOL4L	NOL4L	nucleolar protein 4 like	1.539285583	4.121968979	8.645636139	0.005601955	0.360191121	Up 36deg testes
gene1663_ADHFE1	ADHFE1	alcohol dehydrogenase	1.539298727	3.633263418	3.209178927	0.081342678	0.579846159	Up 36deg testes
gene3507_MYOT	MYOT	myotilin	1.542497213	4.021205005	6.078817895	0.018402005	0.445942513	Up 36deg testes
gene15778_LOC110087003	LOC110087003	E3 ubiquitin-protein ligase RNF19B-like	1.543099134	7.40274345	13.45915917	0.000757289	0.215654343	Up 36deg testes
gene21750_LOC110071477	LOC110071477	zinc finger protein 665-like	1.543572939	2.321236053	3.487410819	0.069710104	0.567058598	Up 36deg testes
gene5050_DPYSL4	DPYSL4	dihydropyrimidinase like 4	1.544634164	3.596825957	4.461034085	0.041432524	0.511247372	Up 36deg testes
gene3420_KLHL12	KLHL12	kelch like family member 12	1.546892915	6.438150236	13.35126636	0.000789936	0.215654343	Up 36deg testes
gene11342_PPHLN1	PPHLN1	periphilin 1	1.548161411	5.333072803	10.00345976	0.003101942	0.331509346	Up 36deg testes
gene10779_SETDB1	SETDB1	SET domain bifurcated 1	1.548300614	6.947505241	8.241079873	0.006712107	0.372035632	Up 36deg testes
gene15029_SIRT3	SIRT3	sirtuin 3	1.549517975	3.564636443	6.473198458	0.015221258	0.435903649	Up 36deg testes
gene4615_TMEM151B	TMEM151B	transmembrane protein 151B	1.549950558	3.000134911	4.188782097	0.04778708	0.524112449	Up 36deg testes
gene20300_LOC110069928	LOC110069928	zinc finger protein 845-like	1.550248314	4.216590991	10.53561343	0.002475702	0.331509346	Up 36deg testes
gene21089_LOC110070767	LOC110070767	zinc finger protein 2-like	1.55173018	2.899576079	3.802588118	0.058719319	0.546320252	Up 36deg testes
gene17084_DYRK3	DYRK3	dual specificity tyrosine phosphorylation regulated kinase 3	1.551964048	5.499025793	15.56026883	0.000339838	0.194477582	Up 36deg testes
gene489_CACNB3	CACNB3	calcium voltage-gated channel auxiliary subunit beta 3	1.55254016	7.242503681	9.244923	0.004303134	0.355384487	Up 36deg testes
gene19957_LOC110091567	LOC110091567	RLA class II histocompatibility antigen	1.554059515	4.999265617	4.427375256	0.042165374	0.511247372	Up 36deg testes
gene18618_RNFT2	RNFT2	ring finger protein	1.554451652	6.130915767	12.63280711	0.001049238	0.232661755	Up 36deg testes
gene15111_IQCD	IQCD	IQ motif containing D	1.555564637	2.783040909	5.415506944	0.025491719	0.460884222	Up 36deg testes
gene12961_GRIP2	GRIP2	glutamate receptor interacting protein 2	1.558109063	5.885934734	6.42139794	0.015602907	0.438341665	Up 36deg testes
gene16069_TEKT2	TEKT2	tektin 2	1.558383655	4.66640057	4.562588662	0.039304688	0.504870202	Up 36deg testes
gene3620_FREM1	FREM1	FRAS1 related extracellular matrix 1	1.559834542	5.667718827	5.829194433	0.020781793	0.448770351	Up 36deg testes
gene19641_LOC110091210	LOC110091210	transcription factor GATA-4-like	1.559923355	4.580694031	3.454950301	0.070966374	0.568787285	Up 36deg testes
gene20574_EGLN3	EGLN3	egl-9 family hypoxia inducible factor 3	1.561546203	4.580672516	8.380669576	0.006304561	0.372035632	Up 36deg testes
gene13879_SLCO4A1	SLCO4A1	solute carrier organic anion transporter family member 4A1	1.565559088	3.509181503	4.628533569	0.037987204	0.496994467	Up 36deg testes
gene10069_TTC7A	TTC7A	tetratricopeptide repeat domain 7A	1.569980474	2.82752947	3.650736556	0.063753577	0.557278202	Up 36deg testes
gene15652_TMEM266	TMEM266	transmembrane protein 266	1.570596313	3.633196062	3.640394972	0.064113464	0.557278202	Up 36deg testes
gene17740_LOC110089118	LOC110089118	axin-1-like	1.573141742	4.465474374	3.938240776	0.054592667	0.538486848	Up 36deg testes
gene1003_LOC110080559	LOC110080559	uncharacterized LOC110080559	1.573660411	8.957435747	6.679570692	0.013797694	0.426151623	Up 36deg testes
gene13280_LOC110084300	LOC110084300	apoptosis-inducing factor 3-like	1.574606577	5.555432898	5.341333739	0.026452632	0.463385309	Up 36deg testes
gene13959_PKD1	PKD1	polycystin 1	1.57510804	5.150215654	3.963093165	0.053871963	0.537042921	Up 36deg testes
gene5205_TIAL1	TIAL1	TIA1 cytotoxic granule associated RNA binding protein like 1	1.576389894	8.56599089	10.00113255	0.003105025	0.331509346	Up 36deg testes
gene10667_ACBD4	ACBD4	acyl-CoA binding domain containing 4	1.580775947	5.18692565	7.430080455	0.009712703	0.394344855	Up 36deg testes
gene18984_LOC110090496	LOC110090496	multidrug resistance-associated protein 6-like	1.582062306	5.053231692	7.183688264	0.010888217	0.406357825	Up 36deg testes
gene16214_LOC110087478	LOC110087478	uncharacterized LOC110087478	1.585303628	3.883686617	3.671331366	0.063043542	0.557061014	Up 36deg testes
gene9626_TMEM106A	TMEM106A	transmembrane protein 106A	1.585504574	4.017758196	8.039238041	0.007352027	0.382187769	Up 36deg testes
gene16107_TBC1D2	TBC1D2	TBC1 domain family member 2	1.58843389	4.984527605	3.861177215	0.056896101	0.541822365	Up 36deg testes
gene16539_CUNH14orf93	CUNH14orf93	chromosome unknown C14orf93 homolog	1.593459111	3.506905855	4.930133487	0.032546927	0.482915155	Up 36deg testes
gene7731_FAM160A2	FAM160A2	family with sequence similarity 160 member A2	1.594522845	5.343870477	11.01442258	0.002026663	0.307483866	Up 36deg testes
gene7457_TSTD2	TSTD2	thiosulfate sulfurtransferase like domain containing 2	1.595478616	6.061281929	10.98110969	0.00205491	0.309058489	Up 36deg testes
gene6903_LOC110077283	LOC110077283	transmembrane protein 2-like	1.595503121	4.123967391	4.876201281	0.033453687	0.486240026	Up 36deg testes
gene11795_PTGER1	PTGER1	prostaglandin E receptor 1	1.596397732	3.847735773	5.256623837	0.027598429	0.465699934	Up 36deg testes
gene17503_LOC110088877	LOC110088877	solute carrier family 12 member 9-like	1.597311863	2.923653609	3.50407649	0.069074767	0.565412768	Up 36deg testes
gene380_ITGA7	ITGA7	integrin subunit alpha 7	1.597863533	2.260100476	3.413405096	0.072611247	0.570776041	Up 36deg testes
gene8118_NFATC2IP	NFATC2IP	nuclear factor of activated T-cells 2 interacting protein	1.600882834	5.532087202	13.20602989	0.00083626	0.215654343	Up 36deg testes
gene4252_ACSL4	ACSL4	acyl-CoA synthetase long-chain family member 4	1.602338389	4.392056332	8.228365671	0.006750603	0.372035632	Up 36deg testes
gene20928_IL15RA	IL15RA	interleukin 15 receptor subunit alpha	1.607342366	3.5902522	6.002160419	0.019099844	0.447274704	Up 36deg testes
gene3055_POLG	POLG	DNA polymerase gamma	1.607588772	5.463889606	16.09134573	0.000279177	0.194477582	Up 36deg testes
gene21485_TAP1	TAP1	transporter 1	1.611118481	4.566426403	3.655714408	0.063581148	0.557278202	Up 36deg testes
gene9914_LOC110080577	LOC110080577	rab9 effector protein with kelch motifs-like	1.611411083	2.991447357	5.019403542	0.031104364	0.476416132	Up 36deg testes
gene6786_EXOC2	EXOC2	exocyst complex component 2	1.616170861	3.681673794	5.133291378	0.029364214	0.472747757	Up 36deg testes
gene5410_WSB1	WSB1	WD repeat and SOCS box containing 1	1.618213927	10.62128817	7.38138457	0.00993375	0.398428002	Up 36deg testes
gene7935_CD6	CD6	CD6 molecule	1.618528101	0.959769464	3.665049101	0.063259197	0.557278202	Up 36deg testes
gene1922_STAT6	STAT6	signal transducer and activator of transcription 6	1.619421154	4.476270597	14.4576402	0.000515001	0.194477582	Up 36deg testes
gene6174_SLC8A3	SLC8A3	solute carrier family 8 member A3	1.620319639	2.988293855	3.906798465	0.055519787	0.539588942	Up 36deg testes
gene20291_LOC110069918	LOC110069918	zinc finger protein 883-like	1.621136907	5.420505035	11.32656979	0.001781188	0.302033529	Up 36deg testes
gene10696_INSRR	INSRR	insulin receptor related receptor	1.621311144	6.529165473	14.63604882	0.000481162	0.194477582	Up 36deg testes
gene3805_LOC110073789	LOC110073789	fatty-acid amide hydrolase 1-like	1.623556195	3.685426883	6.389155134	0.015845662	0.439656348	Up 36deg testes
gene14131_LLGL2	LLGL2	LLGL2	1.624351356	7.09739117	8.580358715	0.005766906	0.36403069	Up 36deg testes
gene13727_CDH26	CDH26	cadherin 26	1.624933569	4.258978303	4.918324259	0.032743158	0.483213026	Up 36deg testes
gene16840_VANGL2	VANGL2	VANGL planar cell polarity protein 2	1.625073962	3.470864757	6.713243806	0.013579346	0.423380098	Up 36deg testes
gene17953_EPHB2	EPHB2	EPH receptor B2	1.625264675	3.115020482	4.706225979	0.036496673	0.496798998	Up 36deg testes
gene1838_VEZT	VEZT	vezatin	1.63012658	3.587193924	8.708109096	0.005448805	0.355384487	Up 36deg testes
gene15416_PCED1A	PCED1A	PC-esterase domain containing 1A	1.632473446	6.152870924	3.487815827	0.069694587	0.567058598	Up 36deg testes
gene20771_ZNF740	ZNF740	zinc finger protein 740	1.641337715	6.563804965	14.7531008	0.000460247	0.194477582	Up 36deg testes
gene12002_LOC110082886	LOC110082886	2'-5'-oligoadenylate synthase 3-like	1.64221635	8.702284231	3.865268984	0.056771131	0.541822365	Up 36deg testes
gene8750_KDM4B	KDM4B	lysine demethylase 4B	1.648716895	5.400385574	14.40788342	0.000524881	0.194477582	Up 36deg testes
gene18814_ETNK1	ETNK1	ethanolamine kinase 1	1.656212219	7.014249698	8.075391945	0.007232768	0.380236952	Up 36deg testes
gene5996_ELMO1	ELMO1	engulfment and cell motility 1	1.656333905	4.514745759	8.415386314	0.006207367	0.371454572	Up 36deg testes
gene19461_CEP72	CEP72	centrosomal protein 72	1.659715735	4.842463981	9.578475426	0.003723028	0.348072966	Up 36deg testes
gene5602_LOC110075770	LOC110075770	uncharacterized LOC110075770	1.663481923	3.454721807	3.180162764	0.082676163	0.583361697	Up 36deg testes
gene20322_LOC110069961	LOC110069961	zinc finger protein OZF-like	1.669523459	3.367263272	6.817313597	0.012927704	0.416924073	Up 36deg testes
gene9306_RPUSD3	RPUSD3	RNA pseudouridylate synthase domain containing 3	1.673437978	3.878991701	6.883544581	0.012530566	0.41340569	Up 36deg testes
gene15999_SORBS1	SORBS1	sorbin and SH3 domain containing 1	1.674335336	6.031902161	9.036468374	0.004714107	0.355384487	Up 36deg testes
gene11758_KCNH2	KCNH2	potassium voltage-gated channel subfamily H member 2	1.674367086	3.795312879	7.138226386	0.011121347	0.40763084	Up 36deg testes
gene6069_NFAT5	NFAT5	nuclear factor of activated T-cells 5	1.676864737	6.745317345	3.465127656	0.070569798	0.568337542	Up 36deg testes
gene17669_LOC110089052	LOC110089052	ly6/PLAUR domain-containing protein 2-like	1.677651118	1.926131335	3.270824939	0.078589003	0.577164861	Up 36deg testes
gene84_SNAP91	SNAP91	synaptosome associated protein 91	1.679362902	2.964366335	3.984161429	0.053269222	0.536072856	Up 36deg testes
gene8363_PTGES2	PTGES2	prostaglandin E synthase 2	1.683453524	4.689472927	13.48008264	0.000751125	0.215654343	Up 36deg testes
gene18515_ATP1B4	ATP1B4	ATPase Na+/K+ transporting family member beta 4	1.684125517	1.923513231	3.86332365	0.056830507	0.541822365	Up 36deg testes
gene9040_NTNG2	NTNG2	netrin G2	1.684170686	3.139512101	3.772062517	0.059694808	0.549738144	Up 36deg testes
gene13863_DNAJC13	DNAJC13	DnaJ heat shock protein family (Hsp40) member C13	1.684260088	6.945427754	17.41459084	0.000172704	0.194477582	Up 36deg testes
gene13145_RASGEF1B	RASGEF1B	RasGEF domain family member 1B	1.69184674	2.928024532	4.761441412	0.035476263	0.495365712	Up 36deg testes
gene8354_ADGRD2	ADGRD2	adhesion G protein-coupled receptor D2	1.693399322	2.581281239	3.741055709	0.060704099	0.55272648	Up 36deg testes
gene4798_KAT2A	KAT2A	lysine acetyltransferase 2A	1.694592163	5.258746875	12.2581703	0.001219051	0.25182016	Up 36deg testes
gene21866_LOC110071604	LOC110071604	zinc finger protein 252-like	1.696502784	3.829316027	5.731747142	0.021799428	0.451503279	Up 36deg testes
gene16877_ICA1L	ICA1L	islet cell autoantigen 1 like	1.703579702	2.384289905	3.227898825	0.080495196	0.578607243	Up 36deg testes
gene6961_SEMA6D	SEMA6D	semaphorin 6D	1.707335074	5.492778448	5.362692009	0.026171965	0.462133924	Up 36deg testes
gene5177_RAB6B	RAB6B	RAB6B	1.710836208	1.945790258	3.290949297	0.077712818	0.575188772	Up 36deg testes
gene5023_HELB	HELB	DNA helicase B	1.714504918	5.915828214	9.496516496	0.003857384	0.351143751	Up 36deg testes
gene7286_B4GALT6	B4GALT6	beta-1	1.722831055	2.566278546	4.349037907	0.043926684	0.51470053	Up 36deg testes
gene10900_ZBTB37	ZBTB37	zinc finger and BTB domain containing 37	1.731500188	3.295581612	5.137580796	0.029300779	0.472747757	Up 36deg testes
gene14558_PTPRCAP	PTPRCAP	protein tyrosine phosphatase	1.733324606	1.079376816	3.150232006	0.084077474	0.584809751	Up 36deg testes
gene11640_GPR153	GPR153	G protein-coupled receptor 153	1.743470767	1.814678051	4.441154555	0.041863655	0.511247372	Up 36deg testes
gene15523_PLAGL2	PLAGL2	PLAG1 like zinc finger 2	1.743752316	2.543967109	5.171293685	0.02880737	0.471067824	Up 36deg testes
gene12471_FBXO15	FBXO15	F-box protein 15	1.747702155	4.031500129	4.655557339	0.037461334	0.496951849	Up 36deg testes
gene11668_MYOM3	MYOM3	myomesin 3	1.751766843	4.827612027	3.978796751	0.05342199	0.536072856	Up 36deg testes
gene5822_NMRK1	NMRK1	nicotinamide riboside kinase 1	1.757595275	2.030024436	6.157570567	0.017713679	0.444482605	Up 36deg testes
gene19518_LOC110091079	LOC110091079	uncharacterized protein KIAA1841-like	1.75798328	3.03007578	3.9432448	0.054446701	0.538227125	Up 36deg testes
gene3047_PEX11A	PEX11A	peroxisomal biogenesis factor 11 alpha	1.758470614	2.026281182	3.825964127	0.057984243	0.543869563	Up 36deg testes
gene21709_LOC110071433	LOC110071433	zinc finger protein 436-like	1.761203642	4.034564772	12.96877234	0.000918244	0.230173232	Up 36deg testes
gene14702_FDXR	FDXR	ferredoxin reductase	1.763705228	6.728080795	10.28403855	0.002753078	0.331509346	Up 36deg testes
gene16542_CDH24	CDH24	cadherin 24	1.777908048	3.849372305	5.030236286	0.030934107	0.476416132	Up 36deg testes
gene2101_WDR37	WDR37	WD repeat domain 37	1.780745626	4.554558857	9.423752969	0.003981003	0.351271501	Up 36deg testes
gene12646_FBXL2	FBXL2	F-box and leucine rich repeat protein 2	1.781299259	1.458728411	3.787369879	0.059203413	0.548463974	Up 36deg testes
gene4688_TMEM67	TMEM67	transmembrane protein 67	1.783128025	2.356717742	3.488859353	0.069654625	0.567058598	Up 36deg testes
gene15234_FUS	FUS	FUS RNA binding protein	1.783677857	10.81756758	9.370345245	0.004074424	0.351271501	Up 36deg testes
gene12957_ARSJ	ARSJ	arylsulfatase family member J	1.788270762	5.830537088	5.657438933	0.022611666	0.452128761	Up 36deg testes
gene3440_LOC110073332	LOC110073332	receptor-type tyrosine-protein phosphatase V-like	1.794174024	4.77966817	9.277461947	0.004242512	0.355384487	Up 36deg testes
gene18626_HEG1	HEG1	heart development protein with EGF like domains 1	1.798569895	1.728641388	3.353919074	0.075041095	0.573041973	Up 36deg testes
gene6728_SLC10A4	SLC10A4	solute carrier family 10 member 4	1.801098244	2.235514092	4.092606287	0.050282182	0.527817827	Up 36deg testes
gene9583_AGTR2	AGTR2	angiotensin II receptor type 2	1.803299225	2.912303629	4.287857618	0.045358447	0.518110881	Up 36deg testes
gene21650_LOC110071368	LOC110071368	zinc finger protein 709-like	1.808602549	1.732895659	3.450640227	0.071135072	0.568817475	Up 36deg testes
gene10561_MLKL	MLKL	mixed lineage kinase domain like pseudokinase	1.815853087	3.5355831	6.613017318	0.014240448	0.431115667	Up 36deg testes
gene1565_LOC110088037	LOC110088037	OX-2 membrane glycoprotein-like	1.828655046	2.730293426	3.537645075	0.067814545	0.56263689	Up 36deg testes
gene10118_ABCD2	ABCD2	ATP binding cassette subfamily D member 2	1.828698654	2.82675496	4.724709871	0.036151554	0.495969265	Up 36deg testes
gene5434_LOC110075589	LOC110075589	arylsulfatase D-like	1.829880391	3.118821551	5.832773429	0.02074541	0.448770351	Up 36deg testes
gene12274_FUT10	FUT10	fucosyltransferase 10	1.830242228	3.782537356	8.732857434	0.005389378	0.355384487	Up 36deg testes
gene3077_LRRK1	LRRK1	leucine rich repeat kinase 1	1.830586718	4.627574666	4.704437535	0.036530257	0.496798998	Up 36deg testes
gene11213_LOC110082006	LOC110082006	solute carrier family 2	1.830785319	2.086581305	3.366741279	0.074509754	0.572679534	Up 36deg testes
gene2405_RHOBTB2	RHOBTB2	Rho related BTB domain containing 2	1.834428521	4.061747178	6.381917435	0.015900712	0.439656348	Up 36deg testes
gene10975_PODNL1	PODNL1	podocan like 1	1.835580056	1.884366855	4.399422345	0.042784803	0.511247372	Up 36deg testes
gene11285_LRRC3C	LRRC3C	leucine rich repeat containing 3C	1.836049097	4.045459406	4.63382477	0.037883607	0.496951849	Up 36deg testes
gene9830_KIAA1161	KIAA1161	KIAA1161 ortholog	1.837207275	3.494251551	7.029877084	0.011698868	0.41340569	Up 36deg testes
gene7049_ACER2	ACER2	alkaline ceramidase 2	1.837448246	5.575371755	14.6086058	0.00048621	0.194477582	Up 36deg testes
gene10793_POGZ	POGZ	pogo transposable element derived with ZNF domain	1.838404677	6.143715654	8.875667261	0.005059711	0.355384487	Up 36deg testes
gene14885_SLC25A12	SLC25A12	solute carrier family 25 member 12	1.840756106	5.152411751	9.388233623	0.004042875	0.351271501	Up 36deg testes
gene20929_TSGA13	TSGA13	testis specific 13	1.844416024	2.647918318	4.128587672	0.049332295	0.527711951	Up 36deg testes
gene19759_LOC110091342	LOC110091342	roundabout homolog 1-like	1.847810074	2.179824824	4.712276011	0.036383316	0.496798998	Up 36deg testes
gene11074_DBP	DBP	D-box binding PAR bZIP transcription factor	1.848637416	4.255930611	7.927137682	0.007735383	0.382735226	Up 36deg testes
gene3479_FAM110C	FAM110C	family with sequence similarity 110 member C	1.849649223	3.451128055	7.666891315	0.008710427	0.384625707	Up 36deg testes
gene7708_LOC110078137	LOC110078137	erythroblast NAD(P)(+)--arginine ADP-ribosyltransferase-like	1.851971907	5.751649856	4.872640927	0.03351451	0.486240026	Up 36deg testes
gene7325_LOC110077679	LOC110077679	uncharacterized LOC110077679	1.857989991	1.599531864	3.16604872	0.083333662	0.584484599	Up 36deg testes
gene16045_CFI	CFI	complement factor I	1.859398178	3.758414511	4.214131393	0.047152363	0.523168537	Up 36deg testes
gene6058_LOC110076288	LOC110076288	polycystic kidney disease protein 1-like 2	1.86017543	2.450150993	5.710295338	0.022030617	0.451503279	Up 36deg testes
gene8683_RNF217	RNF217	ring finger protein 217	1.86488056	2.335767899	4.056571496	0.051253725	0.528193576	Up 36deg testes
gene5615_SYNE4	SYNE4	spectrin repeat containing nuclear envelope family member 4	1.867598132	1.122605959	3.44968907	0.07117236	0.568852655	Up 36deg testes
gene3785_BTBD19	BTBD19	BTB domain containing 19	1.878744714	4.467247933	15.79307423	0.000311686	0.194477582	Up 36deg testes
gene7581_LOC110078023	LOC110078023	cytochrome P450 4F22	1.880169761	4.263649234	6.738404215	0.013418625	0.42309794	Up 36deg testes
gene13538_ASL	ASL	argininosuccinate lyase	1.888086645	5.032919823	4.935875173	0.032451982	0.482915155	Up 36deg testes
gene10715_LOC110081459	LOC110081459	sodium/potassium-transporting ATPase subunit alpha-2	1.897270713	4.522878592	5.492920643	0.024529083	0.45829352	Up 36deg testes
gene20287_LOC110069920	LOC110069920	zinc finger protein 135-like	1.902148296	2.816490337	5.441257145	0.025167042	0.458848303	Up 36deg testes
gene7468_FRMPD1	FRMPD1	FERM and PDZ domain containing 1	1.903887925	3.495333903	3.247251499	0.079629468	0.578607243	Up 36deg testes
gene16919_PEX10	PEX10	peroxisomal biogenesis factor 10	1.904087374	2.779291869	3.634371009	0.064324139	0.557278202	Up 36deg testes
gene17994_EXO5	EXO5	exonuclease 5	1.913521293	6.506447641	25.38901402	1.23E-05	0.030339196	Up 36deg testes
gene19902_NBEAL2	NBEAL2	neurobeachin like 2	1.918540974	4.270039132	3.730245055	0.06106043	0.552932563	Up 36deg testes
gene13425_CPT1B	CPT1B	carnitine palmitoyltransferase 1B	1.919618773	4.915768442	6.816206212	0.012934458	0.416924073	Up 36deg testes
gene19787_AGBL3	AGBL3	ATP/GTP binding protein like 3	1.923932427	1.230610127	3.373710902	0.074222704	0.572679534	Up 36deg testes
gene19268_LOC110090810	LOC110090810	zinc finger protein 420-like	1.924478127	4.130003755	19.66937495	7.85E-05	0.11311515	Up 36deg testes
gene19342_VIPR1	VIPR1	vasoactive intestinal peptide receptor 1	1.926172883	2.95071039	4.37633721	0.043303894	0.512701723	Up 36deg testes
gene21038_LOC110070712	LOC110070712	zinc finger protein 501-like	1.927101688	4.513373157	9.903713019	0.003237068	0.337104235	Up 36deg testes
gene2623_RAX2	RAX2	retina and anterior neural fold homeobox 2	1.927631461	7.24621624	9.420939117	0.003985867	0.351271501	Up 36deg testes
gene20163_RSAD2	RSAD2	radical S-adenosyl methionine domain containing 2	1.930217733	4.255153102	5.380936716	0.025934774	0.461489566	Up 36deg testes
gene4331_LOC110074448	LOC110074448	unconventional myosin-Ia-like	1.945203194	1.497735577	3.571906733	0.06655465	0.562591807	Up 36deg testes
gene807_GRIK4	GRIK4	glutamate ionotropic receptor kainate type subunit 4	1.960528296	2.353080186	4.138801844	0.049066262	0.527711951	Up 36deg testes
gene20590_LOC110070236	LOC110070236	zinc finger protein 420-like	1.970860135	7.227174908	9.353751957	0.004103923	0.351271501	Up 36deg testes
gene10750_RPRD2	RPRD2	regulation of nuclear pre-mRNA domain containing 2	1.976568733	3.384680145	5.38336477	0.025903385	0.461489566	Up 36deg testes
gene19_GRIK2	GRIK2	glutamate ionotropic receptor kainate type subunit 2	1.980253928	2.024586514	3.220160708	0.080844306	0.578607243	Up 36deg testes
gene17797_CUNH19orf66	CUNH19orf66	chromosome unknown C19orf66 homolog	1.984267753	4.066864283	7.914589339	0.007779609	0.383315991	Up 36deg testes
gene21609_LOC110071325	LOC110071325	17-beta-hydroxysteroid dehydrogenase type 6-like	1.984450044	3.467456691	3.556298852	0.067125334	0.56263689	Up 36deg testes
gene10916_RNF144B	RNF144B	ring finger protein 144B	1.988552048	5.04085303	8.661745868	0.005562027	0.358958306	Up 36deg testes
gene11166_CABP1	CABP1	calcium binding protein 1	1.998372341	3.170634163	7.824026882	0.008106939	0.384625707	Up 36deg testes
gene9242_LOC110079832	LOC110079832	BCL2/adenovirus E1B 19 kDa protein-interacting protein 3-like	1.998426064	2.93890318	4.286307058	0.045395393	0.518110881	Up 36deg testes
gene6900_CACNA2D1	CACNA2D1	calcium voltage-gated channel auxiliary subunit alpha2delta 1	1.998453687	2.777099414	6.060773941	0.018563749	0.445942513	Up 36deg testes
gene21380_LOC110071081	LOC110071081	membrane-spanning 4-domains subfamily A member 4A-like	2.003539988	1.038324158	3.275609069	0.07837971	0.577027175	Up 36deg testes
gene8391_DPM2	DPM2	dolichyl-phosphate mannosyltransferase subunit 2	2.004301468	2.47030529	3.827075356	0.057949555	0.54383912	Up 36deg testes
gene8695_GJA1	GJA1	gap junction protein alpha 1	2.007065992	5.985636757	5.703030353	0.022109513	0.451503279	Up 36deg testes
gene10949_LOC110081703	LOC110081703	MAM domain-containing protein 2-like	2.011752397	2.451936169	3.591866131	0.065832711	0.56025507	Up 36deg testes
gene21244_LOC110070935	LOC110070935	zinc finger protein 91-like	2.019153565	4.484564632	5.470995935	0.024797648	0.458669566	Up 36deg testes
gene14263_MANBA	MANBA	mannosidase beta	2.023891602	6.156750896	14.80314643	0.000451601	0.194477582	Up 36deg testes
gene3733_FAM183A	FAM183A	family with sequence similarity 183 member A	2.024090722	1.782583354	5.143635538	0.029211491	0.472747757	Up 36deg testes
gene10529_ARNTL2	ARNTL2	aryl hydrocarbon receptor nuclear translocator like 2	2.027354681	4.426178503	8.234764806	0.006731198	0.372035632	Up 36deg testes
gene5988_AMPH	AMPH	amphiphysin	2.02763619	1.570532591	4.682538627	0.036944224	0.496951849	Up 36deg testes
gene1085_CHST1	CHST1	carbohydrate sulfotransferase 1	2.035546922	4.324075139	10.18490231	0.002871311	0.331509346	Up 36deg testes
gene11737_LOC110082574	LOC110082574	uncharacterized LOC110082574	2.036076151	7.607661401	7.881069015	0.007899084	0.383315991	Up 36deg testes
gene20766_LOC110070427	LOC110070427	thaicobrin-like	2.037880946	3.937985663	9.883305879	0.003265479	0.337104235	Up 36deg testes
gene6372_EFCAB6	EFCAB6	EF-hand calcium binding domain 6	2.043994477	2.715121441	3.336794827	0.075757332	0.57486744	Up 36deg testes
gene17081_IKBKE	IKBKE	inhibitor of nuclear factor kappa B kinase subunit epsilon	2.044727807	5.083693847	8.847240007	0.005123574	0.355384487	Up 36deg testes
gene11555_LOC110082325	LOC110082325	insulin receptor substrate 1-like	2.045131526	4.657072017	15.02162273	0.000415823	0.194477582	Up 36deg testes
gene9267_LOC110079859	LOC110079859	cystathionine gamma-lyase-like	2.05459623	2.232144287	4.621891983	0.038117679	0.497770246	Up 36deg testes
gene16289_ADGRB2	ADGRB2	adhesion G protein-coupled receptor B2	2.063750232	2.406704966	4.451326911	0.041642434	0.511247372	Up 36deg testes
gene15941_KCNK2	KCNK2	potassium two pore domain channel subfamily K member 2	2.067759589	2.776214967	7.613586691	0.008925942	0.384625707	Up 36deg testes
gene14902_TCF15	TCF15	transcription factor 15	2.076185699	1.933101059	4.657128714	0.037431002	0.496951849	Up 36deg testes
gene14890_DLX2	DLX2	distal-less homeobox 2	2.077308019	1.604723069	3.511441934	0.068796037	0.564555784	Up 36deg testes
gene4308_LOC110074335	LOC110074335	heat shock factor protein 3-like	2.083056497	5.186666836	5.217978208	0.028138976	0.468522836	Up 36deg testes
gene4048_EFHC2	EFHC2	EF-hand domain containing 2	2.090105167	3.036285185	8.798987946	0.005233954	0.355384487	Up 36deg testes
gene18976_LOC110090490	LOC110090490	protocadherin Fat 3-like	2.092533871	2.489043296	5.112383123	0.029675567	0.473186525	Up 36deg testes
gene20307_LOC110069942	LOC110069942	zinc finger protein 271-like	2.097513014	2.9769885	8.738999565	0.005374737	0.355384487	Up 36deg testes
gene11200_GGT5	GGT5	gamma-glutamyltransferase 5	2.097546393	3.718153996	3.703527764	0.061951057	0.555266098	Up 36deg testes
gene4991_LOC110075060	LOC110075060	heparan sulfate glucosamine 3-O-sulfotransferase 3B1-like	2.101500709	3.194110051	7.766167034	0.008323772	0.384625707	Up 36deg testes
gene1479_EOMES	EOMES	eomesodermin	2.10204686	1.93858251	3.641633205	0.064070255	0.557278202	Up 36deg testes
gene21156_LOC110070840	LOC110070840	zinc finger protein RFP-like	2.103354047	4.772447327	8.127704829	0.007063859	0.375178668	Up 36deg testes
gene17788_RIBC1	RIBC1	RIB43A domain with coiled-coils 1	2.111415205	1.044158733	3.364695027	0.074594266	0.572679534	Up 36deg testes
gene337_CEP95	CEP95	centrosomal protein 95	2.118080129	6.516622723	15.33908856	0.000369089	0.194477582	Up 36deg testes
gene4256_CHRDL1	CHRDL1	chordin like 1	2.124616356	0.739328258	4.615469476	0.038244317	0.498743759	Up 36deg testes
gene11389_LOC110082201	LOC110082201	calpain-15-like	2.126586008	4.536485987	7.667023287	0.008709901	0.384625707	Up 36deg testes
gene9912_LOC110080570	LOC110080570	hippocampus abundant transcript-like protein 1	2.134214902	8.958462553	7.79528086	0.0082139	0.384625707	Up 36deg testes
gene18164_LOC110089605	LOC110089605	thrombomodulin-like	2.134985911	2.224686147	8.214483146	0.006792907	0.372035632	Up 36deg testes
gene2824_UBXN10	UBXN10	UBX domain protein 10	2.136305689	4.557914366	12.0718848	0.001314144	0.258288979	Up 36deg testes
gene21411_LOC110071115	LOC110071115	H-2 class I histocompatibility antigen	2.13711518	4.690850366	3.912843696	0.055340192	0.539588942	Up 36deg testes
gene19874_LOC110091463	LOC110091463	zinc finger protein 260-like	2.143770541	5.704336501	9.755371635	0.003449753	0.345877451	Up 36deg testes
gene20426_LOC110070061	LOC110070061	RING finger protein 112-like	2.149537776	1.69839239	3.376114816	0.074123984	0.572679534	Up 36deg testes
gene13788_PARP10	PARP10	poly(ADP-ribose) polymerase family member 10	2.152853801	7.950799777	22.15717719	3.42E-05	0.059139856	Up 36deg testes
gene6397_NEURL1	NEURL1	neuralized E3 ubiquitin protein ligase 1	2.153317795	2.740445971	6.745214638	0.013375474	0.42309794	Up 36deg testes
gene580_EFCAB2	EFCAB2	EF-hand calcium binding domain 2	2.153755282	1.818908352	5.327737328	0.026633002	0.463385309	Up 36deg testes
gene11860_KIAA1324L	KIAA1324L	KIAA1324 like	2.163744493	4.896635607	6.492851762	0.015079103	0.435903649	Up 36deg testes
gene1471_NGLY1	NGLY1	N-glycanase 1	2.165701172	5.363542232	9.823387787	0.003350442	0.340877951	Up 36deg testes
gene2701_PRSS57	PRSS57	protease	2.171743574	1.790143929	4.178178104	0.048055376	0.524725874	Up 36deg testes
gene16273_LOC110087527	LOC110087527	glutamate receptor ionotropic	2.179637518	4.157107499	7.574772585	0.009086465	0.384625707	Up 36deg testes
gene7095_LOC110077435	LOC110077435	2-acylglycerol O-acyltransferase 2-like	2.197502971	4.625706405	10.09788976	0.002979545	0.331509346	Up 36deg testes
gene20529_LOC110070167	LOC110070167	zinc finger protein 260-like	2.199141285	2.296173071	7.070289793	0.011479779	0.41281092	Up 36deg testes
gene13316_FAM222B	FAM222B	family with sequence similarity 222 member B	2.199830269	0.71908793	3.188218624	0.082303497	0.58250119	Up 36deg testes
gene19462_TPPP	TPPP	tubulin polymerization promoting protein	2.20303408	0.09770278	3.712381796	0.061654319	0.555084452	Up 36deg testes
gene18602_LOC110090082	LOC110090082	zinc finger and SCAN domain-containing protein 22-like	2.20359399	2.416425518	4.760930947	0.035485553	0.495365712	Up 36deg testes
gene4365_MAP3K12	MAP3K12	mitogen-activated protein kinase kinase kinase 12	2.219919241	4.618140213	15.33591538	0.000369527	0.194477582	Up 36deg testes
gene5134_ATP8A1	ATP8A1	ATPase phospholipid transporting 8A1	2.230759409	2.925033523	4.308469492	0.044870433	0.518110881	Up 36deg testes
gene1937_PDE1B	PDE1B	phosphodiesterase 1B	2.235344071	5.093928371	8.441173479	0.006136211	0.368513534	Up 36deg testes
gene7709_LOC110078136	LOC110078136	erythroblast NAD(P)(+)--arginine ADP-ribosyltransferase-like	2.237179603	0.883239075	3.317564282	0.076792411	0.575188772	Up 36deg testes
gene603_LOC110076425	LOC110076425	semaphorin-3D-like	2.253355118	6.539191055	6.701220938	0.013656876	0.423380098	Up 36deg testes
gene15558_ATP1A3	ATP1A3	ATPase Na+/K+ transporting subunit alpha 3	2.260300091	2.980150076	3.18667545	0.082374738	0.58250119	Up 36deg testes
gene15791_PTCRA	PTCRA	pre T-cell antigen receptor alpha	2.261477262	3.137418877	9.163887619	0.004458162	0.355384487	Up 36deg testes
gene21695_LOC110071415	LOC110071415	zinc finger protein 91-like	2.269337779	1.752802534	4.322801701	0.044534501	0.515920109	Up 36deg testes
gene16032_LOC110087268	LOC110087268	kyphoscoliosis peptidase-like	2.273030091	3.160440474	7.480978792	0.009487288	0.390695554	Up 36deg testes
gene19660_BGLAP	BGLAP	bone gamma-carboxyglutamate protein	2.273397426	2.267509608	3.887557662	0.056095706	0.541119156	Up 36deg testes
gene16085_LOC110087326	LOC110087326	dynein heavy chain 7	2.274623233	6.317636655	12.25014494	0.001222993	0.25182016	Up 36deg testes
gene18433_KIRREL2	KIRREL2	kin of IRRE like 2 (Drosophila)	2.281448449	1.987565046	4.832955275	0.034200699	0.489100997	Up 36deg testes
gene6487_RAI2	RAI2	retinoic acid induced 2	2.299510049	2.475476356	6.968922976	0.012037863	0.41340569	Up 36deg testes
gene10690_CELSR3	CELSR3	cadherin EGF LAG seven-pass G-type receptor 3	2.300056496	1.947095005	5.496799972	0.024481893	0.45829352	Up 36deg testes
gene21186_FAM131B	FAM131B	family with sequence similarity 131 member B	2.301149802	1.189547168	4.252419778	0.046211178	0.51861703	Up 36deg testes
gene10349_TRIM46	TRIM46	tripartite motif containing 46	2.302286848	1.105047526	3.547379616	0.067453899	0.56263689	Up 36deg testes
gene16728_LOC110088039	LOC110088039	zinc finger protein RFP-like	2.303513005	6.615514439	19.21205881	9.18E-05	0.115407544	Up 36deg testes
gene21617_LOC110071332	LOC110071332	gastrula zinc finger protein XlCGF49.1-like	2.306284359	1.271874301	4.203670419	0.047413162	0.523329963	Up 36deg testes
gene20924_LOC110070593	LOC110070593	zinc finger protein 850-like	2.30726573	5.222723908	16.70536285	0.000223032	0.194477582	Up 36deg testes
gene17619_ANO4	ANO4	anoctamin 4	2.311606649	2.112502441	4.10498171	0.049953223	0.527817827	Up 36deg testes
gene19040_NECAB3	NECAB3	N-terminal EF-hand calcium binding protein 3	2.313369101	1.663505828	3.884299821	0.056193873	0.541119156	Up 36deg testes
gene16479_KDM6B	KDM6B	lysine demethylase 6B	2.323209552	10.25190373	8.37601283	0.006317721	0.372035632	Up 36deg testes
gene19214_ADCY8	ADCY8	adenylate cyclase 8	2.327560342	1.858988902	5.013646205	0.031195267	0.476637221	Up 36deg testes
gene3360_TMEM240	TMEM240	transmembrane protein 240	2.327579098	-0.05594412	3.892693116	0.055941347	0.540839319	Up 36deg testes
gene19121_LOC110090649	LOC110090649	uncharacterized LOC110090649	2.330286283	1.846135624	3.212324859	0.081199559	0.57962343	Up 36deg testes
gene19683_LOC110091253	LOC110091253	uncharacterized LOC110091253	2.330811769	1.458493082	4.205052405	0.047378617	0.52328261	Up 36deg testes
gene20474_LOC110070108	LOC110070108	zinc finger protein RFP-like	2.333740722	3.584229901	13.96376058	0.000622514	0.203521984	Up 36deg testes
gene11472_BSND	BSND	barttin CLCNK type accessory beta subunit	2.341773044	1.823668757	4.208067323	0.047303351	0.52328261	Up 36deg testes
gene5749_CSF2RB	CSF2RB	colony stimulating factor 2 receptor beta common subunit	2.35606321	1.741174117	5.018457299	0.031119285	0.476416132	Up 36deg testes
gene15615_LOC110086815	LOC110086815	uncharacterized oxidoreductase YjhC-like	2.356906514	4.191554733	6.614461367	0.01423068	0.431115667	Up 36deg testes
gene11546_LOC110082395	LOC110082395	UDP-GlcNAc:betaGal beta-1	2.361193124	0.677443438	3.149002357	0.084360565	0.584809751	Up 36deg testes
gene18046_LOC110089455	LOC110089455	galectin-9-like	2.367982921	5.991139715	5.86503795	0.020420514	0.447274704	Up 36deg testes
gene16320_LOC110087581	LOC110087581	DEP domain-containing mTOR-interacting protein-like	2.370318714	5.390365525	3.296313373	0.077481125	0.575188772	Up 36deg testes
gene2676_LOC110072709	LOC110072709	galactoside 3(4)-L-fucosyltransferase-like	2.374345633	0.949426839	4.300781297	0.04524632	0.518110881	Up 36deg testes
gene5748_NCF4	NCF4	neutrophil cytosolic factor 4	2.383397638	2.531023409	5.971228936	0.019389476	0.447274704	Up 36deg testes
gene5871_SEPT3	37865	septin 3	2.389553738	1.417353946	4.798481163	0.034809234	0.492817374	Up 36deg testes
gene13047_TMC5	TMC5	transmembrane channel like 5	2.390317906	2.317122342	8.464670809	0.006072132	0.368513534	Up 36deg testes
gene6375_LOC110076625	LOC110076625	patatin-like phospholipase domain-containing protein 2	2.400368009	4.375742018	6.148799364	0.017788948	0.444482605	Up 36deg testes
gene20551_LOC110070195	LOC110070195	zinc finger protein 202-like	2.430535894	2.131004515	3.536889283	0.067842635	0.56263689	Up 36deg testes
gene11339_PUS7L	PUS7L	pseudouridylate synthase 7 like	2.43646919	3.578202232	8.316118587	0.006489633	0.372035632	Up 36deg testes
gene3156_ERICH6	ERICH6	glutamate rich 6	2.43952236	0.674721858	5.113967328	0.029651851	0.473186525	Up 36deg testes
gene8498_PLA2G4F	PLA2G4F	phospholipase A2 group IVF	2.445019188	2.287033492	4.510717875	0.040376157	0.506842836	Up 36deg testes
gene18788_ODF3B	ODF3B	outer dense fiber of sperm tails 3B	2.445916676	0.679664435	4.097856574	0.05014233	0.527817827	Up 36deg testes
gene3844_SYBU	SYBU	syntabulin	2.461433118	3.940600637	7.945046804	0.007672728	0.382442382	Up 36deg testes
gene796_CUNH11orf63	CUNH11orf63	chromosome unknown C11orf63 homolog	2.462025093	1.610075971	5.004631124	0.031338188	0.476881944	Up 36deg testes
gene4637_STEAP2	STEAP2	STEAP2 metalloreductase	2.465706775	1.781023557	5.976504315	0.019479706	0.447274704	Up 36deg testes
gene3874_CLDN10	CLDN10	claudin 10	2.467494631	1.22075593	4.535676784	0.039856652	0.505579688	Up 36deg testes
gene17965_UCKL1	UCKL1	uridine-cytidine kinase 1 like 1	2.473016309	5.219719022	14.99536365	0.000419959	0.194477582	Up 36deg testes
gene18263_LOC110089707	LOC110089707	transmembrane protein 68-like	2.474715866	-0.076537036	3.713369735	0.062057301	0.555848302	Up 36deg testes
gene2823_LOC110072693	LOC110072693	tigger transposable element-derived protein 1-like	2.487315066	0.173755218	3.391987388	0.073475826	0.571419913	Up 36deg testes
gene657_LOC110076945	LOC110076945	NACHT	2.491075073	5.771151265	15.06342391	0.000409326	0.194477582	Up 36deg testes
gene10249_KLHL1	KLHL1	kelch like family member 1	2.491610613	1.875808962	7.737683542	0.008432791	0.384625707	Up 36deg testes
gene17234_USP35	USP35	ubiquitin specific peptidase 35	2.49207415	1.052453169	5.400635544	0.025681297	0.46124304	Up 36deg testes
gene7094_MOGAT3	MOGAT3	monoacylglycerol O-acyltransferase 3	2.492740266	3.373252467	11.06637641	0.00198343	0.306379787	Up 36deg testes
gene3297_RBP7	RBP7	retinol binding protein 7	2.501031618	3.32522149	5.413849951	0.025512766	0.460884222	Up 36deg testes
gene1476_NEK10	NEK10	NIMA related kinase 10	2.502469448	3.30906384	8.135082056	0.007040381	0.375178668	Up 36deg testes
gene17498_LOC110088881	LOC110088881	cytochrome P450 2J2-like	2.512416806	1.542273252	4.075059913	0.050752694	0.527999621	Up 36deg testes
gene8782_LOC110079249	LOC110079249	actin-like	2.514386298	1.171790645	4.527346157	0.040216485	0.506397548	Up 36deg testes
gene21170_LOC110070854	LOC110070854	class I histocompatibility antigen	2.530193896	3.715064812	4.402933331	0.042706455	0.511247372	Up 36deg testes
gene9834_KIF24	KIF24	kinesin family member 24	2.548432433	2.256852215	5.170734746	0.028815476	0.471067824	Up 36deg testes
gene11080_NTN5	NTN5	netrin 5	2.549267508	-1.22935527	3.236285863	0.081672629	0.581153237	Up 36deg testes
gene7805_OBSL1	OBSL1	obscurin like 1	2.55241653	3.110481256	6.286446157	0.016646495	0.442304247	Up 36deg testes
gene15700_WFIKKN1	WFIKKN1	WAP	2.555618503	1.859235996	6.198175327	0.017369685	0.444482605	Up 36deg testes
gene14062_OBSCN	OBSCN	obscurin	2.559503018	2.971074069	5.514347097	0.024269668	0.458177018	Up 36deg testes
gene20213_LOC110069831	LOC110069831	zinc finger protein 501-like	2.564386438	2.820137422	4.847777335	0.033942639	0.48881922	Up 36deg testes
gene13063_LOC110084018	LOC110084018	TBC1 domain family member 24-like	2.566999794	1.519605422	3.647078141	0.063880633	0.557278202	Up 36deg testes
gene17115_NOS2	NOS2	nitric oxide synthase 2	2.569628504	1.291212248	5.281333627	0.027258729	0.46550277	Up 36deg testes
gene9373_SLC38A4	SLC38A4	solute carrier family 38 member 4	2.571125141	2.344571419	4.352106273	0.043856196	0.51470053	Up 36deg testes
gene19270_LOC110090805	LOC110090805	zinc finger protein 345-like	2.587281021	3.933157597	9.523546207	0.003812511	0.350751049	Up 36deg testes
gene15532_LOC110086716	LOC110086716	interferon regulatory factor 4-like	2.591567193	1.659593714	3.238984645	0.079997995	0.578607243	Up 36deg testes
gene17689_MAG	MAG	myelin associated glycoprotein	2.597236718	-0.458417332	3.518795196	0.068519018	0.564335681	Up 36deg testes
gene11576_TM4SF5	TM4SF5	transmembrane 4 L six family member 5	2.604428283	1.558572375	4.820323718	0.034422312	0.490418703	Up 36deg testes
gene6623_KLHL23	KLHL23	kelch like family member 23	2.607263514	1.247745998	3.566204229	0.066978329	0.56263689	Up 36deg testes
gene17201_PRSS16	PRSS16	protease	2.614068551	2.929408091	8.29750981	0.006544059	0.372035632	Up 36deg testes
gene20331_LOC110069972	LOC110069972	zinc finger protein 24-like	2.615097929	-0.151303944	4.884968828	0.033304422	0.486240026	Up 36deg testes
gene20955_LOC110070631	LOC110070631	zinc finger and SCAN domain-containing protein 31-like	2.616214451	2.860732317	10.5933406	0.002416351	0.330554534	Up 36deg testes
gene2328_ADRA2B	ADRA2B	adrenoceptor alpha 2B	2.619927441	2.773070041	4.732553723	0.036006178	0.495969265	Up 36deg testes
gene666_UBA7	UBA7	ubiquitin like modifier activating enzyme 7	2.620486493	5.848094001	26.1268042	9.80E-06	0.030339196	Up 36deg testes
gene9131_LOC110079720	LOC110079720	homeobox expressed in ES cells 1-like	2.622652643	1.108435703	4.792121352	0.034922784	0.492817374	Up 36deg testes
gene17333_LOC110088700	LOC110088700	golgin subfamily A member 6-like protein 2	2.638689462	1.498388801	8.32407165	0.00646652	0.372035632	Up 36deg testes
gene81_MRAP2	MRAP2	melanocortin 2 receptor accessory protein 2	2.642441344	0.030990923	3.648430318	0.064273182	0.557278202	Up 36deg testes
gene6325_MUC5B	MUC5B	mucin 5B	2.64661232	1.592874905	3.18188596	0.082820632	0.583361697	Up 36deg testes
gene19264_LOC110090803	LOC110090803	H-2 class II histocompatibility antigen	2.652967149	1.71122464	4.067662865	0.050952501	0.528049707	Up 36deg testes
gene4431_NEK7	NEK7	NIMA related kinase 7	2.653307654	6.813828616	27.38519126	6.71E-06	0.029009424	Up 36deg testes
gene7029_ACOT12	ACOT12	acyl-CoA thioesterase 12	2.671278342	1.42711496	5.132040692	0.029382738	0.472747757	Up 36deg testes
gene13704_LRFN2	LRFN2	leucine rich repeat and fibronectin type III domain containing 2	2.676022818	2.520485092	7.668691116	0.008703249	0.384625707	Up 36deg testes
gene5462_LOC110075639	LOC110075639	rho GTPase-activating protein 11A-like	2.677777844	1.262372173	4.608627276	0.038379737	0.499861391	Up 36deg testes
gene2749_IL12RB1	IL12RB1	interleukin 12 receptor subunit beta 1	2.685296659	2.799376056	7.167260244	0.010971849	0.406357825	Up 36deg testes
gene18941_LOC110090448	LOC110090448	pappalysin-1-like	2.688835451	1.745249782	4.277802149	0.045598638	0.518110881	Up 36deg testes
gene5246_SUSD4	SUSD4	sushi domain containing 4	2.692213029	0.648386759	4.677529434	0.037039634	0.496951849	Up 36deg testes
gene3309_LOC110073257	LOC110073257	solute carrier family 2	2.698796073	1.887687295	6.986432727	0.011939415	0.41340569	Up 36deg testes
gene11456_LOC110082265	LOC110082265	NADH-cytochrome b5 reductase-like	2.706972702	0.427683616	4.514321099	0.040300702	0.506713067	Up 36deg testes
gene20431_LOC110070068	LOC110070068	zinc finger protein 135-like	2.708770988	4.583330214	9.120055224	0.004544493	0.355384487	Up 36deg testes
gene15549_TMEM145	TMEM145	transmembrane protein 145	2.710312741	1.01407566	6.310745185	0.016453168	0.442304247	Up 36deg testes
gene16229_LOC110087472	LOC110087472	lipocalin-like	2.710628062	3.523119604	3.79111776	0.059083784	0.547942694	Up 36deg testes
gene19346_EFR3A	EFR3A	EFR3 homolog A	2.710668383	0.312033681	3.65249871	0.063692478	0.557278202	Up 36deg testes
gene21548_LOC110071259	LOC110071259	E3 ubiquitin-protein ligase TRIM39-like	2.736599917	-0.481585408	3.186261299	0.082393869	0.58250119	Up 36deg testes
gene18218_LOC110089646	LOC110089646	secreted frizzled-related protein 2-like	2.737566467	0.123751986	4.660093302	0.037955215	0.496951849	Up 36deg testes
gene20909_LOC110070578	LOC110070578	sodium-dependent lysophosphatidylcholine symporter 1-A-like	2.738859174	0.049849342	3.537174619	0.067832029	0.56263689	Up 36deg testes
gene13855_BFSP2	BFSP2	beaded filament structural protein 2	2.741450292	1.277319457	5.137604662	0.029300427	0.472747757	Up 36deg testes
gene21553_LOC110071267	LOC110071267	zinc finger protein RFP-like	2.748326491	1.905592097	5.337402272	0.02650465	0.463385309	Up 36deg testes
gene20762_LOC110070423	LOC110070423	uncharacterized LOC110070423	2.769422819	0.950050929	5.440528249	0.02517617	0.458848303	Up 36deg testes
gene21289_LOC110070982	LOC110070982	alpha-tectorin-like	2.776124163	0.700602821	3.301273888	0.077267552	0.575188772	Up 36deg testes
gene15872_APOD	APOD	apolipoprotein D	2.780801645	0.804140498	4.172869771	0.048190307	0.525221516	Up 36deg testes
gene10154_NEB	NEB	nebulin	2.789694078	4.448189121	5.597609139	0.023289479	0.45639366	Up 36deg testes
gene16904_PDCD1LG2	PDCD1LG2	programmed cell death 1 ligand 2	2.802126776	2.497503532	7.000946055	0.01185847	0.41340569	Up 36deg testes
gene9523_SLC25A53	SLC25A53	solute carrier family 25 member 53	2.802678443	1.827200587	6.588544955	0.01440708	0.431115667	Up 36deg testes
gene11145_RTN4R	RTN4R	reticulon 4 receptor	2.811427372	1.517743631	5.109372482	0.029720695	0.473186525	Up 36deg testes
gene12397_LOC110083276	LOC110083276	C-C motif chemokine 4-like	2.829002455	0.352266988	3.575888306	0.066409935	0.562500602	Up 36deg testes
gene14972_ANKEF1	ANKEF1	ankyrin repeat and EF-hand domain containing 1	2.835432999	0.098997647	4.105049055	0.04995144	0.527817827	Up 36deg testes
gene8905_KYAT3	KYAT3	kynurenine aminotransferase 3	2.83589319	6.915262058	16.71537488	0.000222222	0.194477582	Up 36deg testes
gene6348_LOC110076607	LOC110076607	transmembrane protein 132D-like	2.837297262	0.697140702	3.543162147	0.067609885	0.56263689	Up 36deg testes
gene791_ATP12A	ATP12A	ATPase H+/K+ transporting non-gastric alpha2 subunit	2.84064708	0.074275354	4.375250346	0.044944592	0.518110881	Up 36deg testes
gene1002_PRICKLE4	PRICKLE4	prickle planar cell polarity protein 4	2.843773054	4.191345917	14.3776654	0.00053098	0.194477582	Up 36deg testes
gene17855_ANKDD1A	ANKDD1A	ankyrin repeat and death domain containing 1A	2.855414904	0.471309951	3.658764476	0.063689167	0.557278202	Up 36deg testes
gene13992_SCNN1G	SCNN1G	sodium channel epithelial 1 gamma subunit	2.861863328	-0.353581556	3.646309469	0.063907364	0.557278202	Up 36deg testes
gene2359_POLM	POLM	DNA polymerase mu	2.867045145	5.018098027	20.48981258	5.94E-05	0.093415844	Up 36deg testes
gene6443_SLC25A18	SLC25A18	solute carrier family 25 member 18	2.868220137	1.141765808	4.89573066	0.033297318	0.486240026	Up 36deg testes
gene19006_LOC110090520	LOC110090520	MAM domain-containing protein 2-like	2.869816812	0.220449997	3.484864267	0.070025563	0.567058598	Up 36deg testes
gene20987_LOC110070658	LOC110070658	ensconsin-like	2.873514866	3.182550206	10.09387618	0.002984642	0.331509346	Up 36deg testes
gene19761_LOC110091351	LOC110091351	zinc finger protein 239-like	2.874528762	0.168342265	3.150586645	0.084285638	0.584809751	Up 36deg testes
gene10450_LOC110081201	LOC110081201	leucine-rich repeat neuronal protein 1-like	2.875148957	1.550202525	6.182507726	0.017501555	0.444482605	Up 36deg testes
gene15531_DUSP15	DUSP15	dual specificity phosphatase 15	2.876254248	-0.475877593	4.488719862	0.041028697	0.509253014	Up 36deg testes
gene15447_LOC110086629	LOC110086629	putative P2Y purinoceptor 10	2.876277337	-0.409479991	3.286109818	0.077922518	0.575242504	Up 36deg testes
gene2666_SLC5A5	SLC5A5	solute carrier family 5 member 5	2.885905035	1.588579607	4.374841614	0.043337761	0.512701723	Up 36deg testes
gene2548_UNC80	UNC80	unc-80 homolog	2.896462867	2.77968818	3.942315185	0.054473785	0.538227125	Up 36deg testes
gene3226_LOC110073187	LOC110073187	proproteinase E-like	2.90453657	1.824629393	6.134556417	0.017911909	0.444482605	Up 36deg testes
gene15808_GABRA6	GABRA6	gamma-aminobutyric acid type A receptor alpha6 subunit	2.904985202	2.244833575	6.946353365	0.012166049	0.41340569	Up 36deg testes
gene17886_DBH	DBH	dopamine beta-hydroxylase	2.920510069	3.721815732	3.950144474	0.054246147	0.538227125	Up 36deg testes
gene7061_LOC110077364	LOC110077364	cyclin-dependent kinase 4 inhibitor B-like	2.921283649	0.431994886	4.698087234	0.036649775	0.496798998	Up 36deg testes
gene6754_RGS16	RGS16	regulator of G-protein signaling 16	2.927164267	1.920722223	4.275386524	0.045656547	0.518110881	Up 36deg testes
gene7671_LOC110078143	LOC110078143	sialidase-3-like	2.927483161	1.60961897	3.950819195	0.054226578	0.538227125	Up 36deg testes
gene4251_KCNE5	KCNE5	potassium voltage-gated channel subfamily E regulatory subunit 5	2.930673816	-1.011839549	3.306927824	0.077481189	0.575188772	Up 36deg testes
gene5735_LOC110075963	LOC110075963	apolipoprotein L5-like	2.93343587	2.069701517	5.814792213	0.0209289	0.449666763	Up 36deg testes
gene4488_LOC110074572	LOC110074572	C2 calcium-dependent domain-containing protein 4C-like	2.951265505	2.359813472	4.661883156	0.03733939	0.496951849	Up 36deg testes
gene4046_LOC110074070	LOC110074070	amine oxidase [flavin-containing] B-like	2.953141235	2.883891904	8.000158352	0.007483308	0.382187769	Up 36deg testes
gene531_SLC35F3	SLC35F3	solute carrier family 35 member F3	2.953424528	2.07916335	7.964598917	0.007604946	0.382187769	Up 36deg testes
gene14201_CACNA1S	CACNA1S	calcium voltage-gated channel subunit alpha1 S	2.959627347	1.860176386	4.292135358	0.045256688	0.518110881	Up 36deg testes
gene13991_SCNN1B	SCNN1B	sodium channel epithelial 1 beta subunit	2.963530934	1.666485227	6.326230365	0.01633123	0.442292375	Up 36deg testes
gene4974_LOC110075078	LOC110075078	myosin-1B-like	2.971419123	3.552856323	4.452688008	0.041612931	0.511247372	Up 36deg testes
gene18738_CALB1	CALB1	calbindin 1	2.984604809	5.062227467	10.02931217	0.003067909	0.331509346	Up 36deg testes
gene9761_MFSD6L	MFSD6L	major facilitator superfamily domain containing 6 like	2.992459793	3.490867518	6.084186776	0.018354173	0.445942513	Up 36deg testes
gene20340_LOC110069968	LOC110069968	zinc finger protein 135-like	2.99889426	1.934233445	8.882239661	0.005045067	0.355384487	Up 36deg testes
gene21631_LOC110071349	LOC110071349	zinc finger protein 572-like	3.006044751	-0.679282317	3.368499725	0.074657714	0.572679534	Up 36deg testes
gene2947_NDNF	NDNF	neuron derived neurotrophic factor	3.020015127	1.736815755	5.315874068	0.026791473	0.463385309	Up 36deg testes
gene6028_CBLN1	CBLN1	cerebellin 1 precursor	3.027398065	1.315537843	4.530995296	0.039953534	0.505579688	Up 36deg testes
gene14017_CCBE1	CCBE1	collagen and calcium binding EGF domains 1	3.037821497	1.284319256	6.064712019	0.018528318	0.445942513	Up 36deg testes
gene1387_LOC110085710	LOC110085710	uncharacterized LOC110085710	3.038561726	2.522585364	4.067413494	0.050959252	0.528049707	Up 36deg testes
gene9827_DNAI1	DNAI1	dynein axonemal intermediate chain 1	3.043179144	2.725756187	14.42687381	0.000521087	0.194477582	Up 36deg testes
gene15868_LOC110087094	LOC110087094	disks large homolog 1-like	3.043664867	-0.692124992	3.424809676	0.072606412	0.570776041	Up 36deg testes
gene3223_LDLRAD2	LDLRAD2	low density lipoprotein receptor class A domain containing 2	3.044818747	2.293927295	12.78511327	0.000987551	0.231556885	Up 36deg testes
gene21704_LOC110071427	LOC110071427	C-reactive protein-like	3.060021803	1.212052534	3.763717779	0.059964592	0.550502965	Up 36deg testes
gene9150_MCOLN2	MCOLN2	mucolipin 2	3.061566291	1.71993791	9.312016404	0.004179131	0.354324782	Up 36deg testes
gene18386_RHO	RHO	rhodopsin	3.102500408	0.977849544	3.733836314	0.060941801	0.55272648	Up 36deg testes
gene20495_LOC110070136	LOC110070136	carbonic anhydrase 15-like	3.10789983	1.008331098	4.039615009	0.05171804	0.528985942	Up 36deg testes
gene8788_UNC13A	UNC13A	unc-13 homolog A	3.113859528	3.699140829	8.181451649	0.006894709	0.37382721	Up 36deg testes
gene21641_LOC110071359	LOC110071359	zinc finger and SCAN domain-containing protein 23-like	3.115882578	-0.017116844	3.488843611	0.069872937	0.567058598	Up 36deg testes
gene9076_PHYHD1	PHYHD1	phytanoyl-CoA dioxygenase domain containing 1	3.116902018	-0.435777255	3.477091333	0.070324765	0.567275494	Up 36deg testes
gene7366_MUSK	MUSK	muscle associated receptor tyrosine kinase	3.123461002	0.262236327	5.10587119	0.029941419	0.473186525	Up 36deg testes
gene12119_KCNJ8	KCNJ8	potassium voltage-gated channel subfamily J member 8	3.127169472	0.208131515	3.607577202	0.06548531	0.559828592	Up 36deg testes
gene13901_SASH3	SASH3	SAM and SH3 domain containing 3	3.133051551	1.329437694	5.45662206	0.02497545	0.458669566	Up 36deg testes
gene7099_LOC110077417	LOC110077417	transmembrane 4 L6 family member 5-like	3.139271012	2.465984749	10.67743688	0.002332583	0.325357762	Up 36deg testes
gene9824_LOC110080499	LOC110080499	NACHT	3.14936547	3.532571992	13.25123186	0.000821541	0.215654343	Up 36deg testes
gene11848_LOC110082709	LOC110082709	cystine/glutamate transporter-like	3.153278242	2.530990478	4.640461229	0.037754109	0.496951849	Up 36deg testes
gene1733_NPTX1	NPTX1	neuronal pentraxin 1	3.1739787	0.834717508	3.195687366	0.081959676	0.58250119	Up 36deg testes
gene8145_TEX28	TEX28	testis expressed 28	3.190238676	-1.018275579	3.577143472	0.067048832	0.56263689	Up 36deg testes
gene10990_MAST1	MAST1	microtubule associated serine/threonine kinase 1	3.197518645	5.817822261	25.55709174	1.17E-05	0.030339196	Up 36deg testes
gene11791_CCDC68	CCDC68	coiled-coil domain containing 68	3.199688574	1.240419949	3.876990983	0.056414799	0.541119156	Up 36deg testes
gene21728_LOC110071454	LOC110071454	zinc finger protein OZF-like	3.22437996	1.53099151	5.412394543	0.025531269	0.460884222	Up 36deg testes
gene14441_LOC110085529	LOC110085529	mucolipin-1-like	3.231097999	-1.658559217	4.272883541	0.047980681	0.524572598	Up 36deg testes
gene9870_SNCA	SNCA	synuclein alpha	3.233109993	0.863866789	4.116799613	0.049641297	0.527711951	Up 36deg testes
gene21579_LOC110071293	LOC110071293	tumor necrosis factor ligand superfamily member 10-like	3.236226866	-0.405117534	3.24727889	0.080087037	0.578607243	Up 36deg testes
gene4977_LOC110075072	LOC110075072	myosin-3	3.244637456	7.93967393	8.311317684	0.006503628	0.372035632	Up 36deg testes
gene10929_JARID2	JARID2	jumonji and AT-rich interaction domain containing 2	3.25196701	8.944722175	29.67952325	3.43E-06	0.027983092	Up 36deg testes
gene16704_IQCH	IQCH	IQ motif containing H	3.260372007	1.465502689	9.691977414	0.003545144	0.347167069	Up 36deg testes
gene5183_KY	KY	kyphoscoliosis peptidase	3.2642163	-0.981712778	3.868148144	0.058427312	0.545103412	Up 36deg testes
gene10186_SYCP2L	SYCP2L	synaptonemal complex protein 2 like	3.28386182	1.039228139	4.117424445	0.049624864	0.527711951	Up 36deg testes
gene637_SLC38A3	SLC38A3	solute carrier family 38 member 3	3.284695346	2.637294373	11.27940363	0.001816155	0.302040518	Up 36deg testes
gene14701_FADS6	FADS6	fatty acid desaturase 6	3.285871505	3.225132135	7.819180313	0.008124867	0.384625707	Up 36deg testes
gene20849_LOC110070514	LOC110070514	class I histocompatibility antigen	3.296394575	1.887853433	4.780665178	0.035128347	0.493566116	Up 36deg testes
gene7685_LOC110078087	LOC110078087	disintegrin and metalloproteinase domain-containing protein 21-like	3.313377847	0.097307602	3.848973459	0.057270636	0.541856383	Up 36deg testes
gene10663_C1QL1	C1QL1	complement C1q like 1	3.329809896	-0.556510148	3.243173202	0.081682673	0.581153237	Up 36deg testes
gene3534_LTC4S	LTC4S	leukotriene C4 synthase	3.3450949	-0.54492092	3.162301943	0.083733899	0.584809751	Up 36deg testes
gene21776_LOC110071507	LOC110071507	zinc finger and SCAN domain-containing protein 21-like	3.348509131	3.399038462	14.346745	0.000537298	0.194477582	Up 36deg testes
gene2613_CREB3L3	CREB3L3	cAMP responsive element binding protein 3 like 3	3.35477156	2.545495438	3.530707684	0.068072872	0.56263689	Up 36deg testes
gene481_DDN	DDN	dendrin	3.375405808	1.928472262	5.135327882	0.029334078	0.472747757	Up 36deg testes
gene574_CATSPERE	CATSPERE	catsper channel auxiliary subunit epsilon	3.385581824	1.238655325	6.122916163	0.018013082	0.444518463	Up 36deg testes
gene5660_LOC110075858	LOC110075858	allantoinase	3.398792049	3.738669175	4.554735972	0.039464877	0.504870202	Up 36deg testes
gene6661_LOC110076956	LOC110076956	uncharacterized LOC110076956	3.403187525	-1.195069924	3.662355519	0.064282492	0.557278202	Up 36deg testes
gene20743_LOC110070404	LOC110070404	bone morphogenetic protein receptor type-1A-like	3.40988892	1.272469131	5.99006513	0.019499881	0.447274704	Up 36deg testes
gene15438_TENM1	TENM1	teneurin transmembrane protein 1	3.434968116	1.426172854	8.264003108	0.006643291	0.372035632	Up 36deg testes
gene9300_CPNE9	CPNE9	copine family member 9	3.469210834	0.241914472	3.431421787	0.072111822	0.570460074	Up 36deg testes
gene11019_SEZ6L2	SEZ6L2	seizure related 6 homolog like 2	3.484270147	4.198729376	14.86824971	0.00044061	0.194477582	Up 36deg testes
gene6843_LOC110077169	LOC110077169	inner centromere protein-like	3.490455711	1.321504423	4.42304842	0.042260609	0.511247372	Up 36deg testes
gene13826_GPR20	GPR20	G protein-coupled receptor 20	3.50070186	-0.716567441	4.236719261	0.047219097	0.52328261	Up 36deg testes
gene17500_CHRNG	CHRNG	cholinergic receptor nicotinic gamma subunit	3.516989169	-1.109454383	4.092749625	0.051967456	0.53028267	Up 36deg testes
gene20222_LOC110069859	LOC110069859	gonadotropin-releasing hormone II receptor-like	3.528338054	-1.490784157	3.394747807	0.074894528	0.573041973	Up 36deg testes
gene8025_CACNG8	CACNG8	calcium voltage-gated channel auxiliary subunit gamma 8	3.532784598	-0.21851879	3.237470828	0.080288952	0.578607243	Up 36deg testes
gene15107_LOC110086281	LOC110086281	L-serine dehydratase/L-threonine deaminase-like	3.532823129	0.574011576	3.275216554	0.078619358	0.577164861	Up 36deg testes
gene7137_INSM1	INSM1	INSM transcriptional repressor 1	3.550226496	1.083163402	4.746405535	0.035751009	0.495869651	Up 36deg testes
gene19266_LOC110090804	LOC110090804	RLA class II histocompatibility antigen	3.560353164	2.689217511	8.44737818	0.00611922	0.368513534	Up 36deg testes
gene18607_CCK	CCK	cholecystokinin	3.565391865	0.179274312	6.44954231	0.015394286	0.437818882	Up 36deg testes
gene422_LOC110075106	LOC110075106	uncharacterized LOC110075106	3.567879304	0.704207332	6.256800881	0.016885683	0.443146347	Up 36deg testes
gene1561_TMPRSS7	TMPRSS7	transmembrane protease	3.577027145	0.064593349	5.480301817	0.025004033	0.458669566	Up 36deg testes
gene15348_LOC110086525	LOC110086525	interferon-inducible GTPase 5-like	3.598728721	2.229809581	6.927348942	0.012275125	0.41340569	Up 36deg testes
gene16216_FAM166A	FAM166A	family with sequence similarity 166 member A	3.600878627	-0.729292491	3.711522461	0.062119146	0.55611426	Up 36deg testes
gene2289_LOC110072208	LOC110072208	substance-P receptor-like	3.602784457	-1.189609134	3.574468951	0.067401897	0.56263689	Up 36deg testes
gene5955_SLC26A8	SLC26A8	solute carrier family 26 member 8	3.604183771	1.049203934	3.970355476	0.054313515	0.538227125	Up 36deg testes
gene2838_LOC110072699	LOC110072699	coiled-coil domain-containing protein 30-like	3.624512051	2.903921029	15.69084216	0.000323732	0.194477582	Up 36deg testes
gene7328_CUNHXorf21	CUNHXorf21	chromosome unknown CXorf21 homolog	3.625015478	-1.220401764	3.992449972	0.053453851	0.536072856	Up 36deg testes
gene8048_LOC110078481	LOC110078481	immunoglobulin superfamily member 1-like	3.625931368	-0.43716686	3.934715019	0.054695772	0.538486848	Up 36deg testes
gene6567_LCA5L	LCA5L	LCA5L	3.654172907	1.201904953	4.086766117	0.050438252	0.527817827	Up 36deg testes
gene11901_FNDC5	FNDC5	fibronectin type III domain containing 5	3.707506525	-0.163785686	3.292749521	0.077634974	0.575188772	Up 36deg testes
gene2913_TDO2	TDO2	tryptophan 2	3.716486544	1.621128859	4.078375188	0.050663423	0.527999621	Up 36deg testes
gene13462_LOC110084450	LOC110084450	cholesterol side-chain cleavage enzyme	3.731389262	6.477194167	16.37278785	0.000251782	0.194477582	Up 36deg testes
gene3955_CD180	CD180	CD180 molecule	3.750554896	-1.333104511	5.03954831	0.033752874	0.4873036	Up 36deg testes
gene9606_OPRK1	OPRK1	opioid receptor kappa 1	3.759151325	-0.157822046	4.697159129	0.03704116	0.496951849	Up 36deg testes
gene21111_LOC110070790	LOC110070790	uncharacterized LOC110070790	3.762656634	1.397999811	6.093281366	0.018273455	0.445719196	Up 36deg testes
gene20738_LOC110070395	LOC110070395	tubulin alpha-4 chain-like	3.778043018	0.643089534	4.116086658	0.050296366	0.527817827	Up 36deg testes
gene14115_LOC110085169	LOC110085169	tripartite motif-containing protein 65-like	3.779118978	2.045714335	7.644074136	0.008801988	0.384625707	Up 36deg testes
gene8579_PROX2	PROX2	prospero homeobox 2	3.785389056	-0.976481914	4.38305391	0.043990071	0.51470053	Up 36deg testes
gene14828_CD38	CD38	CD38 molecule	3.786902938	0.618639139	6.598442989	0.014339433	0.431115667	Up 36deg testes
gene11632_LOC110082448	LOC110082448	taste receptor type 1 member 1-like	3.808519247	-0.786852917	5.150524328	0.029640266	0.473186525	Up 36deg testes
gene2836_LOC110072697	LOC110072697	coiled-coil domain-containing protein 30-like	3.809374078	0.28365779	7.96141658	0.007615934	0.382187769	Up 36deg testes
gene9847_CELF4	CELF4	CUGBP Elav-like family member 4	3.822226589	0.70145663	4.277233622	0.046232733	0.51861703	Up 36deg testes
gene14695_KIF17	KIF17	kinesin family member 17	3.83049159	1.167257342	10.13980061	0.00292688	0.331509346	Up 36deg testes
gene6986_LOC110077300	LOC110077300	peptidyl-prolyl cis-trans isomerase FKBP8-like	3.835684775	-0.644911128	4.277057723	0.045616475	0.518110881	Up 36deg testes
gene19966_LOC110091575	LOC110091575	7-alpha-hydroxycholest-4-en-3-one 12-alpha-hydroxylase-like	3.860398502	-1.650856944	4.65286779	0.038544833	0.499882871	Up 36deg testes
gene17769_SFRP5	SFRP5	secreted frizzled related protein 5	3.872525059	5.360033432	8.755047753	0.005336683	0.355384487	Up 36deg testes
gene8586_ZC2HC1C	ZC2HC1C	zinc finger C2HC-type containing 1C	3.898311426	-0.310515172	5.94893067	0.019742035	0.447274704	Up 36deg testes
gene13207_LOC110084179	LOC110084179	cryptic protein-like	3.905951891	2.57067206	10.8057432	0.002210679	0.321310092	Up 36deg testes
gene5601_LOC110075771	LOC110075771	neuroglobin-like	3.917291509	0.470805599	4.89417092	0.03314854	0.486240026	Up 36deg testes
gene21943_LOC110071685	LOC110071685	zinc finger and SCAN domain-containing protein 2-like	3.958029187	-0.082310086	5.648486146	0.023021286	0.455483503	Up 36deg testes
gene7917_CABP2	CABP2	calcium binding protein 2	3.989339368	-0.529762504	4.684136879	0.037709318	0.496951849	Up 36deg testes
gene2658_ABHD8	ABHD8	abhydrolase domain containing 8	3.993170096	0.713295682	5.837306982	0.02099661	0.449666763	Up 36deg testes
gene18265_LOC110089705	LOC110089705	transmembrane protein 68-like	4.010274439	0.63172099	5.033099504	0.030889276	0.476416132	Up 36deg testes
gene20098_LOC110091709	LOC110091709	complement factor H-related protein 2-like	4.019829087	0.033191379	3.571163679	0.067266619	0.56263689	Up 36deg testes
gene2325_KCNIP3	KCNIP3	potassium voltage-gated channel interacting protein 3	4.032113614	1.265249962	5.419024265	0.025771979	0.461441149	Up 36deg testes
gene19387_FTCD	FTCD	formimidoyltransferase cyclodeaminase	4.069857413	2.187051784	3.638089067	0.064194018	0.557278202	Up 36deg testes
gene17123_LOC110088452	LOC110088452	zinc finger protein 536-like	4.07251372	0.374183183	4.826297691	0.034317307	0.490133897	Up 36deg testes
gene19341_UMODL1	UMODL1	uromodulin like 1	4.102776323	-0.705766155	6.037965314	0.019550464	0.447274704	Up 36deg testes
gene11185_ANHX	ANHX	anomalous homeobox	4.166303118	1.423286616	6.669642018	0.013862794	0.426425328	Up 36deg testes
gene19415_LOC110090966	LOC110090966	suppressor APC domain-containing protein 2-like	4.172975913	-0.370725891	5.566071347	0.024324971	0.458177018	Up 36deg testes
gene19712_SAPCD1	SAPCD1	suppressor APC domain containing 1	4.181200891	5.05413579	14.80047567	0.000452058	0.194477582	Up 36deg testes
gene14516_SSTR5	SSTR5	somatostatin receptor 5	4.183347637	0.335748543	4.580885537	0.039523777	0.505249998	Up 36deg testes
gene21154_LOC110070837	LOC110070837	zinc finger protein RFP-like	4.192727235	-0.996519159	4.136865626	0.049750868	0.527711951	Up 36deg testes
gene166_LOC110082522	LOC110082522	gap junction epsilon-1 protein-like	4.202202701	-1.446118367	5.342655248	0.028035766	0.468522836	Up 36deg testes
gene8764_LOC110079244	LOC110079244	cathepsin L1-like	4.207694688	-1.229768732	4.243885087	0.047524093	0.523552043	Up 36deg testes
gene21577_LOC110071291	LOC110071291	zinc finger protein OZF-like	4.22146892	1.037565645	6.075046856	0.018717619	0.447154609	Up 36deg testes
gene14504_CFAP99	CFAP99	cilia and flagella associated protein 99	4.261579191	-0.273970137	4.933327111	0.032667953	0.483213026	Up 36deg testes
gene3310_LOC110073122	LOC110073122	solute carrier family 2	4.295157293	1.27330326	5.552373656	0.023816567	0.45715389	Up 36deg testes
gene15187_TTC6	TTC6	tetratricopeptide repeat domain 6	4.311316965	2.198207379	6.402166565	0.015747213	0.439463265	Up 36deg testes
gene12478_LOC110083373	LOC110083373	cytosolic non-specific dipeptidase-like	4.313018932	2.60531371	3.195040297	0.082450288	0.582540924	Up 36deg testes
gene14772_MGAT5B	MGAT5B	mannosyl (alpha-1	4.324210866	-0.233881764	3.656070356	0.06424684	0.557278202	Up 36deg testes
gene19678_LOC110091245	LOC110091245	uncharacterized LOC110091245	4.332302254	1.665185474	8.82196657	0.005181075	0.355384487	Up 36deg testes
gene21555_LOC110071269	LOC110071269	vomeronasal type-2 receptor 26-like	4.334186428	-0.973587438	5.279408414	0.02842046	0.468606174	Up 36deg testes
gene15414_LOC110086612	LOC110086612	putative N-acetyltransferase 8B	4.345790663	-0.394918415	6.720292921	0.013534109	0.423380098	Up 36deg testes
gene15505_IGFALS	IGFALS	insulin like growth factor binding protein acid labile subunit	4.359138696	0.961046307	4.541051261	0.039932554	0.505579688	Up 36deg testes
gene16825_LOC110088132	LOC110088132	V-type proton ATPase catalytic subunit A-like	4.377401607	0.14541878	5.935596448	0.019870263	0.447274704	Up 36deg testes
gene8377_CFAP157	CFAP157	cilia and flagella associated protein 157	4.385722286	2.586710442	8.604664594	0.005704888	0.362906895	Up 36deg testes
gene21445_LOC110071154	LOC110071154	zinc finger and SCAN domain-containing protein 31-like	4.438846329	-0.167250966	7.060775318	0.011754731	0.41340569	Up 36deg testes
gene8245_RBP2	RBP2	retinol binding protein 2	4.461622214	0.22853457	5.774705532	0.021645587	0.451503279	Up 36deg testes
gene4973_LOC110075058	LOC110075058	myosin-1B-like	4.483444226	2.557940272	6.192213022	0.017419742	0.444482605	Up 36deg testes
gene17162_LOC110088453	LOC110088453	protein S100-A12-like	4.491224867	3.213318461	4.357230976	0.043738746	0.51470053	Up 36deg testes
gene6221_FLT3	FLT3	fms related tyrosine kinase 3	4.496235626	-0.954406187	5.836817991	0.021715327	0.451503279	Up 36deg testes
gene7726_LOC110078079	LOC110078079	olfactory receptor 52B2-like	4.506012125	-0.43526483	5.268380999	0.028147849	0.468522836	Up 36deg testes
gene3385_MYH7B	MYH7B	myosin heavy chain 7B	4.513247022	5.328024001	23.73967944	2.06E-05	0.044442724	Up 36deg testes
gene19267_LOC110090811	LOC110090811	H-2 class II histocompatibility antigen	4.567667479	-0.103712235	6.212362892	0.017673753	0.444482605	Up 36deg testes
gene4972_LOC110075082	LOC110075082	myosin-1B	4.569674563	4.123415446	6.380353836	0.015912631	0.439656348	Up 36deg testes
gene20239_LOC110069870	LOC110069870	kininogen-1-like	4.576185213	1.122567748	3.606018138	0.065540895	0.559828592	Up 36deg testes
gene18392_SIX4	SIX4	SIX homeobox 4	4.601576567	1.21551333	15.06835449	0.000408567	0.194477582	Up 36deg testes
gene6809_NRN1	NRN1	neuritin 1	4.629397939	4.001870035	6.380679348	0.015910149	0.439656348	Up 36deg testes
gene3311_LOC110073258	LOC110073258	solute carrier family 2	4.655515394	-0.777983799	8.02078663	0.007499082	0.382187769	Up 36deg testes
gene2485_LOC110072318	LOC110072318	bile acid receptor-like	4.659520806	0.912226523	4.154405544	0.048662902	0.525717397	Up 36deg testes
gene1327_KCNC2	KCNC2	potassium voltage-gated channel subfamily C member 2	4.661610952	0.146919388	6.541972572	0.014730021	0.434761854	Up 36deg testes
gene125_IYD	IYD	iodotyrosine deiodinase	4.681618332	-0.099537475	3.483565309	0.070305683	0.567275494	Up 36deg testes
gene15360_LOC110086538	LOC110086538	cytochrome P450 4B1-like	4.692545688	-0.745852823	6.229463276	0.017381802	0.444482605	Up 36deg testes
gene21824_LOC110071558	LOC110071558	zinc finger protein 239-like	4.777577354	-0.806531468	6.897182566	0.012563414	0.41340569	Up 36deg testes
gene3845_KCNV1	KCNV1	potassium voltage-gated channel modifier subfamily V member 1	4.806548411	-0.938753472	3.689113497	0.06422239	0.557278202	Up 36deg testes
gene6749_ANKRD7	ANKRD7	ankyrin repeat domain 7	4.80905042	1.672728017	4.642430706	0.037715771	0.496951849	Up 36deg testes
gene8648_LOC110079140	LOC110079140	parathyroid hormone/parathyroid hormone-related peptide receptor-like	4.812835355	-1.486007675	3.978095223	0.054334183	0.538227125	Up 36deg testes
gene18404_ZACN	ZACN	zinc activated ion channel	4.813883374	-1.159602161	3.762232232	0.063648582	0.557278202	Up 36deg testes
gene19720_TNFRSF11B	TNFRSF11B	TNF receptor superfamily member 11b	4.818531726	-1.696051464	4.036510649	0.054149896	0.538227125	Up 36deg testes
gene21720_LOC110071445	LOC110071445	aldo-keto reductase family 1 member C3 homolog	4.843503931	-1.129464947	6.07678637	0.019379379	0.447274704	Up 36deg testes
gene10214_CMBL	CMBL	carboxymethylenebutenolidase homolog	4.886786708	1.07651796	5.291961535	0.027276014	0.46550277	Up 36deg testes
gene18692_LOC110090188	LOC110090188	steroid 21-hydroxylase-like	4.940417581	4.360061216	3.882293433	0.056680745	0.541822365	Up 36deg testes
gene16921_LOC110088229	LOC110088229	probable glutamate receptor	4.998756522	-0.83988074	7.041566747	0.012113701	0.41340569	Up 36deg testes
gene5599_LOC110075611	LOC110075611	transmembrane protein 229b-like	5.001485674	-1.551441009	3.69292117	0.064092629	0.557278202	Up 36deg testes
gene18182_LOC110089609	LOC110089609	ly6/PLAUR domain-containing protein 3-like	5.001485674	-1.991501432	3.689411245	0.06891514	0.564853411	Up 36deg testes
gene21811_LOC110071544	LOC110071544	oocyte zinc finger protein XlCOF22-like	5.001485674	-0.862878806	3.513175304	0.069677634	0.567058598	Up 36deg testes
gene17414_TRIM9	TRIM9	tripartite motif containing 9	5.007392438	-1.483638118	3.423538349	0.073732418	0.572679534	Up 36deg testes
gene5709_STMN2	STMN2	stathmin 2	5.043926282	3.659153859	6.352368505	0.01612761	0.442292375	Up 36deg testes
gene12852_OTX2	OTX2	orthodenticle homeobox 2	5.096332865	-0.85315005	6.398994239	0.016328156	0.442292375	Up 36deg testes
gene1690_TRPA1	TRPA1	transient receptor potential cation channel subfamily A member 1	5.118141799	-1.750287791	3.866448831	0.060322364	0.552614199	Up 36deg testes
gene17429_SLCO1B3	SLCO1B3	solute carrier organic anion transporter family member 1B3	5.145903606	2.377328011	5.022178958	0.031231571	0.476770742	Up 36deg testes
gene8079_SLC17A7	SLC17A7	solute carrier family 17 member 7	5.179503688	-0.526857045	3.467592449	0.070922965	0.568787285	Up 36deg testes
gene21512_LOC110071221	LOC110071221	vomeronasal type-2 receptor 26-like	5.180431195	-1.026656262	3.749021384	0.062537156	0.556990342	Up 36deg testes
gene18402_FOXJ1	FOXJ1	forkhead box J1	5.181358665	0.284476569	4.039814236	0.052356184	0.532677972	Up 36deg testes
gene19123_LOC110090650	LOC110090650	zinc finger protein 202-like	5.181358665	0.129589927	3.186999675	0.082820966	0.583361697	Up 36deg testes
gene17972_LOC110089391	LOC110089391	regulator of telomere elongation helicase 1-like	5.182286097	-0.847053183	3.3260223	0.076914906	0.575188772	Up 36deg testes
gene15895_MSS51	MSS51	MSS51 mitochondrial translational activator	5.188675393	-0.40844581	6.371835311	0.016241253	0.442292375	Up 36deg testes
gene10208_GABBR2	GABBR2	gamma-aminobutyric acid type B receptor subunit 2	5.209277563	0.881003147	9.538414693	0.003788066	0.350751049	Up 36deg testes
gene20220_LOC110069847	LOC110069847	prostaglandin E2 receptor EP2 subtype-like	5.255849563	-1.717029815	4.039919384	0.056685177	0.541822365	Up 36deg testes
gene6098_SPATA33	SPATA33	spermatogenesis associated 33	5.330865417	-2.06612106	4.539638148	0.043432819	0.513315318	Up 36deg testes
gene21777_LOC110071508	LOC110071508	vomeronasal type-2 receptor 26-like	5.333755176	-1.701695972	3.499065382	0.072570655	0.570776041	Up 36deg testes
gene13723_LOC110084745	LOC110084745	synaptonemal complex protein 2-like	5.334631491	-1.310056752	3.27322281	0.08231703	0.58250119	Up 36deg testes
gene11774_CIB3	CIB3	calcium and integrin binding family member 3	5.33638393	-1.283402757	4.025054491	0.05300658	0.535828057	Up 36deg testes
gene21889_LOC110071629	LOC110071629	zinc finger protein 598-like	5.337260053	0.291760748	3.318717974	0.076977469	0.575188772	Up 36deg testes
gene20549_XKR6	XKR6	XK related 6	5.360808203	-0.108161857	8.175005055	0.006996829	0.375178668	Up 36deg testes
gene13059_LOC110084022	LOC110084022	netrin-1-like	5.443874677	-1.537371226	3.970350784	0.055382891	0.539588942	Up 36deg testes
gene19360_BPIFB4	BPIFB4	BPI fold containing family B member 4	5.468481283	-0.764345167	4.20632048	0.048458405	0.525221516	Up 36deg testes
gene14325_LOC110085404	LOC110085404	granzyme A-like	5.470972915	-1.753349464	4.51652052	0.041563607	0.511247372	Up 36deg testes
gene3135_LOC110073048	LOC110073048	carboxypeptidase B-like	5.471419798	1.079184712	9.043629441	0.004764692	0.355384487	Up 36deg testes
gene4147_TESMIN	TESMIN	testis expressed metallothionein like protein	5.473463831	-0.922435941	3.821359097	0.063852388	0.557278202	Up 36deg testes
gene4436_CRB1	CRB1	crumbs 1	5.47512404	-1.888800974	3.728516109	0.062893724	0.556994291	Up 36deg testes
gene17977_LOC110089395	LOC110089395	uncharacterized LOC110089395	5.479302014	0.225691141	8.488898767	0.006006809	0.367115766	Up 36deg testes
gene13111_LOC110084063	LOC110084063	V-type proton ATPase subunit S1-like	5.596373584	-1.893109177	4.173726475	0.054254452	0.538227125	Up 36deg testes
gene5585_LOC110075620	LOC110075620	uncharacterized LOC110075620	5.601105639	-0.913422383	3.879921929	0.056984581	0.541822365	Up 36deg testes
gene11297_SLC4A9	SLC4A9	solute carrier family 4 member 9	5.601893995	-0.734040287	4.448410664	0.042774367	0.511247372	Up 36deg testes
gene8538_SPATA16	SPATA16	spermatogenesis associated 16	5.602682259	-1.365076696	4.269696984	0.047156554	0.523168537	Up 36deg testes
gene15982_LOC110087220	LOC110087220	deleted in malignant brain tumors 1 protein-like	5.609113191	-1.947650285	3.670321681	0.067738848	0.56263689	Up 36deg testes
gene15120_SRRM4	SRRM4	serine/arginine repetitive matrix 4	5.613001351	2.41801283	4.374950904	0.043335285	0.512701723	Up 36deg testes
gene2537_LOC110072430	LOC110072430	sperm-associated antigen 16 protein-like	5.683716886	-0.068718346	4.141045539	0.049418522	0.527711951	Up 36deg testes
gene1961_LOC110071745	LOC110071745	microtubule-associated proteins 1A/1B light chain 3C-like	5.684820271	-1.851346388	4.563871732	0.04292171	0.511247372	Up 36deg testes
gene15259_LHX5	LHX5	LIM homeobox 5	5.704685201	-0.399481591	4.914959298	0.033158397	0.486240026	Up 36deg testes
gene6686_SLC30A8	SLC30A8	solute carrier family 30 member 8	5.717826758	-1.040881981	4.696754067	0.039453525	0.504870202	Up 36deg testes
gene9202_VAX2	VAX2	ventral anterior homeobox 2	5.720077942	-0.725853076	5.54903036	0.024344628	0.458177018	Up 36deg testes
gene1084_LOC110082493	LOC110082493	astacin-like metalloendopeptidase	5.720077942	-1.571289211	4.051284681	0.053097468	0.536072856	Up 36deg testes
gene4816_TBX21	TBX21	T-box 21	5.723827932	-0.729452761	3.797287431	0.06006648	0.550853568	Up 36deg testes
gene12301_AMTN	AMTN	amelotin	5.75657754	-0.650006781	4.507723771	0.041749828	0.511247372	Up 36deg testes
gene11964_LOC110082844	LOC110082844	B-cell differentiation antigen CD72-like	5.791474748	-0.102120845	5.501933908	0.024738909	0.458669566	Up 36deg testes
gene9468_AGXT2	AGXT2	alanine--glyoxylate aminotransferase 2	5.826647335	0.134295668	4.914099004	0.033368491	0.486240026	Up 36deg testes
gene18718_LOC110090213	LOC110090213	disks large homolog 2-like	5.829510278	-1.628075519	5.556822292	0.025058819	0.458669566	Up 36deg testes
gene20895_LOC110070568	LOC110070568	acrosin-like	5.830941131	-1.185458144	3.76661542	0.061960197	0.555266098	Up 36deg testes
gene2320_LOC110072237	LOC110072237	glycine-rich protein 1-like	5.831656403	-0.543706294	5.67628898	0.023246339	0.45639366	Up 36deg testes
gene7023_ANKRD34B	ANKRD34B	ankyrin repeat domain 34B	5.833086636	-1.511818111	4.899157446	0.035097545	0.493534256	Up 36deg testes
gene13476_CPLX3	CPLX3	complexin 3	5.833086636	-0.339170548	4.375629651	0.044158861	0.514863811	Up 36deg testes
gene16508_RBP3	RBP3	retinol binding protein 3	5.889781135	-1.91017149	5.329141819	0.03017868	0.473852294	Up 36deg testes
gene13131_RAB39A	RAB39A	RAB39A	5.903955105	0.442959051	5.535904013	0.025550538	0.460884222	Up 36deg testes
gene3274_DISP3	DISP3	dispatched RND transporter family member 3	5.908435145	1.832260904	9.600396525	0.003687945	0.348072966	Up 36deg testes
gene15599_LOC110086802	LOC110086802	myopalladin-like	5.91783259	-1.705839587	5.096528767	0.032496659	0.482915155	Up 36deg testes
gene20530_LOC110070177	#N/A	#N/A	5.924540048	-1.688153349	4.435783333	0.046668232	0.520086175	Up 36deg testes
gene12690_RFX6	RFX6	regulatory factor X6	5.930015169	0.475224403	6.531133094	0.015060231	0.435903649	Up 36deg testes
gene12758_LOC110083682	LOC110083682	rap1 GTPase-GDP dissociation stimulator 1-like	5.932750219	-1.126113544	4.785816921	0.036042838	0.495969265	Up 36deg testes
gene19347_LOC110090894	LOC110090894	otoconin-90-like	5.932750219	-0.838146014	4.191707952	0.049377295	0.527711951	Up 36deg testes
gene14721_LOC110085828	LOC110085828	solute carrier family 22 member 13-like	5.932750219	-1.122300266	3.531913209	0.068715924	0.564345024	Up 36deg testes
gene21356_LOC110071055	LOC110071055	zinc finger protein 595-like	5.933433718	-1.701172367	5.228811145	0.030188266	0.473852294	Up 36deg testes
gene18063_PRR35	PRR35	proline rich 35	5.934800401	-1.483005565	5.142030173	0.033378141	0.486240026	Up 36deg testes
gene3553_EHF	EHF	ETS homologous factor	5.934800401	-1.290255059	4.062496039	0.052789256	0.535509079	Up 36deg testes
gene12968_TRH	TRH	thyrotropin releasing hormone	5.951862445	-0.855221812	5.249889232	0.028406079	0.468606174	Up 36deg testes
gene2064_C1QL2	C1QL2	complement C1q like 2	5.961254212	-0.230055287	5.153993841	0.029589064	0.473186525	Up 36deg testes
gene1499_LOC110086894	LOC110086894	centromere protein J-like	6.018445465	-0.273110142	5.413048973	0.025848225	0.461489566	Up 36deg testes
gene6758_LOC110077044	LOC110077044	zinc finger protein 99-like	6.024697048	-0.757704857	4.545577946	0.040467752	0.507195821	Up 36deg testes
gene8131_LOC110078523	LOC110078523	sulfotransferase 1C1-like	6.024836276	-0.633994374	4.504302298	0.042381439	0.511247372	Up 36deg testes
gene5714_LOC110075881	LOC110075881	spindle assembly checkpoint component MAD1-like	6.027315873	-0.325119843	5.001100066	0.03236168	0.482537666	Up 36deg testes
gene12188_TRIM67	TRIM67	tripartite motif containing 67	6.029278887	-0.740978364	5.981732647	0.019735578	0.447274704	Up 36deg testes
gene15616_SLC45A1	SLC45A1	solute carrier family 45 member 1	6.029933013	0.40556984	4.435322541	0.042821708	0.511247372	Up 36deg testes
gene8984_VSX1	VSX1	visual system homeobox 1	6.029933013	-1.911467317	3.951279367	0.057759579	0.542645126	Up 36deg testes
gene19832_LOC110091427	LOC110091427	cuticle collagen 2C-like	6.068265545	-1.909216127	5.885845103	0.023042788	0.455483503	Up 36deg testes
gene10306_LOC110080958	LOC110080958	nuclear receptor subfamily 1 group I member 3-like	6.068265545	-1.151843549	4.762404747	0.036712108	0.496798998	Up 36deg testes
gene14232_LOC110085303	LOC110085303	kelch-like protein 12	6.112998313	-0.451815347	4.56008671	0.040654772	0.508000483	Up 36deg testes
gene15374_LOC110086560	LOC110086560	complement component receptor 1-like protein	6.169750824	-0.945127257	5.556584551	0.025554346	0.460884222	Up 36deg testes
gene12799_LOC110083731	LOC110083731	cytochrome P450 3A29-like	6.175676095	-1.145230652	4.808498692	0.036404379	0.496798998	Up 36deg testes
gene18272_LRRC14B	LRRC14B	leucine rich repeat containing 14B	6.192625792	-1.449825452	4.39788821	0.045741527	0.518110881	Up 36deg testes
gene11052_LOC110081858	LOC110081858	histone H3	6.195647558	-1.675970138	5.742505179	0.022716107	0.452382163	Up 36deg testes
gene9323_LOC110079960	LOC110079960	probable G-protein coupled receptor 22	6.196853318	-0.354100429	6.866752254	0.012992719	0.416924073	Up 36deg testes
gene21035_LOC110070708	LOC110070708	tripartite motif-containing protein 7-like	6.199869907	-1.001595656	6.049980842	0.019264017	0.447274704	Up 36deg testes
gene11861_GRM3	GRM3	glutamate metabotropic receptor 3	6.202281329	-1.096894631	4.372329626	0.045623054	0.518110881	Up 36deg testes
gene7316_LOC110077654	LOC110077654	chloride channel protein D-like	6.226430335	-1.381032422	5.620693454	0.025060288	0.458669566	Up 36deg testes
gene11847_LOC110082703	LOC110082703	cystine/glutamate transporter-like	6.226430335	-1.866825115	4.603915916	0.043032947	0.511247372	Up 36deg testes
gene17199_B3GNT8	B3GNT8	UDP-GlcNAc:betaGal beta-1	6.25410841	-0.765522068	7.646713833	0.009090945	0.384625707	Up 36deg testes
gene21659_LOC110071377	LOC110071377	vomeronasal type-2 receptor 26-like	6.257217047	-1.205358334	4.604470009	0.041667036	0.511247372	Up 36deg testes
gene5597_LOC110075675	LOC110075675	mRNA decay activator protein ZFP36L1-like	6.275405178	-1.480265715	5.679912388	0.023855999	0.45715389	Up 36deg testes
gene8047_LOC110078537	LOC110078537	T-cell-interacting	6.280798264	-1.219443264	3.999784355	0.055185819	0.539588942	Up 36deg testes
gene7690_PHOX2A	PHOX2A	paired like homeobox 2a	6.283117065	-1.319344164	3.753587933	0.062732261	0.556990342	Up 36deg testes
gene4318_LOC110074359	LOC110074359	androgen receptor-like	6.295306604	-0.62907519	5.804081095	0.021675259	0.451503279	Up 36deg testes
gene21033_LOC110070705	LOC110070705	uncharacterized LOC110070705	6.297957485	-1.143144568	7.223384336	0.011741218	0.41340569	Up 36deg testes
gene14735_LOC110085859	LOC110085859	T-cell receptor-associated transmembrane adapter 1	6.32139043	-0.958840988	4.71157042	0.037188079	0.496951849	Up 36deg testes
gene20206_LOC110069835	LOC110069835	zinc finger protein with KRAB and SCAN domains 4-like	6.322723177	-0.181216302	5.261662434	0.028447993	0.468606174	Up 36deg testes
gene465_LOC110074641	LOC110074641	inactive dipeptidyl peptidase 10-like	6.34061619	-1.030370598	7.388594817	0.010220151	0.402703321	Up 36deg testes
gene4096_LOC110074102	LOC110074102	uncharacterized protein C17orf105	6.358077692	-0.877159977	4.536990243	0.040423624	0.507010155	Up 36deg testes
gene4145_LOC110074193	LOC110074193	SITS-binding protein-like	6.358635943	-0.69334118	4.449867455	0.042742476	0.511247372	Up 36deg testes
gene13341_LOC110084276	LOC110084276	tumor suppressor candidate 5 homolog	6.368494544	-1.61309029	5.846333198	0.023819616	0.45715389	Up 36deg testes
gene2078_LYPD1	LYPD1	LY6/PLAUR domain containing 1	6.368494544	-0.016068917	5.57687799	0.023843771	0.45715389	Up 36deg testes
gene11715_LOC110082542	LOC110082542	uncharacterized LOC110082542	6.390475907	-1.158241278	4.869455229	0.034798011	0.492817374	Up 36deg testes
gene18753_RAG1	RAG1	recombination activating 1	6.411282178	-0.500735132	5.168779476	0.030775653	0.476416132	Up 36deg testes
gene9853_LOC110080502	LOC110080502	reticulon-4-like	6.412818756	1.222024784	5.068718061	0.031520907	0.478167588	Up 36deg testes
[truncated: 68 more rows]
