# Supplementary material for: Developmental dynamics of sex reprogramming by high incubation temperatures in a dragon lizard
Source: BMC Genomics. 2022 Apr 22;23:322. doi: 10.1186/s12864-022-08544-2 (PMC9034607; doi:10.1186/s12864-022-08544-2)
Supplement: Supplementary file 5 — Additional file 5: Table S4. Gene ontology (GO) enrichment for process and function (denoted in GO Type column) for genes differentially expressed between 36 °C testes and 28 °C testes (denoted in Phenotype column). Outputs were generated by GOrilla at a significance threshold of P ≤ 0.05. [file 12864_2022_8544_MOESM5_ESM.xlsx]

## Sheet: Sheet1
Phenotype	GO Type	GO Term	Description	P-value	FDR q-value	Enrichment	N	B	n	b	Genes
28deg testes	Process	GO:0045058	T cell selection	5.91e-06	0.0869	7.22	13091	20	725	8	[GLI3 - gli family zinc finger 3, AIRE - autoimmune regulator, BCL11B - b-cell cll/lymphoma 11b (zinc finger protein), SYK - spleen tyrosine kinase, CD3E - cd3e molecule, epsilon (cd3-tcr complex), SHH - sonic hedgehog, PTPRC - protein tyrosine phosphatase, receptor type, c, ITPKB - inositol-trisphosphate 3-kinase b]
28deg testes	Process	GO:0043368	positive T cell selection	0.000103	0.753	9.03	13091	10	725	5	[BCL11B - b-cell cll/lymphoma 11b (zinc finger protein), SHH - sonic hedgehog, CD3E - cd3e molecule, epsilon (cd3-tcr complex), PTPRC - protein tyrosine phosphatase, receptor type, c, ITPKB - inositol-trisphosphate 3-kinase b]
28deg testes	Process	GO:0045060	negative thymic T cell selection	0.000103	0.502	9.03	13091	10	725	5	[AIRE - autoimmune regulator, GLI3 - gli family zinc finger 3, CD3E - cd3e molecule, epsilon (cd3-tcr complex), SHH - sonic hedgehog, PTPRC - protein tyrosine phosphatase, receptor type, c]
28deg testes	Process	GO:0045061	thymic T cell selection	0.00014	0.515	6.77	13091	16	725	6	[GLI3 - gli family zinc finger 3, AIRE - autoimmune regulator, CD3E - cd3e molecule, epsilon (cd3-tcr complex), SHH - sonic hedgehog, PTPRC - protein tyrosine phosphatase, receptor type, c, ITPKB - inositol-trisphosphate 3-kinase b]
28deg testes	Process	GO:0043383	negative T cell selection	0.000179	0.527	8.21	13091	11	725	5	[GLI3 - gli family zinc finger 3, AIRE - autoimmune regulator, SHH - sonic hedgehog, CD3E - cd3e molecule, epsilon (cd3-tcr complex), PTPRC - protein tyrosine phosphatase, receptor type, c]
28deg testes	Process	GO:0000184	nuclear-transcribed mRNA catabolic process, nonsense-mediated decay	0.000228	0.56	2.73	13091	106	725	16	[RPSA - ribosomal protein sa, MAGOH - mago-nashi homolog, proliferation-associated (drosophila), RPL22 - ribosomal protein l22, SKIV2L - superkiller viralicidic activity 2-like (s. cerevisiae), RPL14 - ribosomal protein l14, RPL10A - ribosomal protein l10a, RPL9 - ribosomal protein l9, EIF4A3 - eukaryotic translation initiation factor 4a3, CTIF - cbp80/20-dependent translation initiation factor, …
28deg testes	Process	GO:0035116	embryonic hindlimb morphogenesis	0.00031	0.651	5.06	13091	25	725	7	[RARG - retinoic acid receptor, gamma, RARB - retinoic acid receptor, beta, PITX1 - paired-like homeodomain 1, SHH - sonic hedgehog, OSR2 - odd-skipped related 2 (drosophila), MED1 - mediator complex subunit 1, TBX4 - t-box 4]
28deg testes	Process	GO:0016055	Wnt signaling pathway	0.00036	0.661	1.9	13091	304	725	32	[CTNNBIP1 - catenin, beta interacting protein 1, SLC9A3R1 - solute carrier family 9, subfamily a (nhe3, cation proton antiporter 3), member 3 regulator 1, SHH - sonic hedgehog, WIF1 - wnt inhibitory factor 1, LGR6 - leucine-rich repeat containing g protein-coupled receptor 6, CDK14 - cyclin-dependent kinase 14, PDE6B - phosphodiesterase 6b, cgmp-specific, rod, beta, CXXC4 - cxxc finger protein 4,…
28deg testes	Process	GO:0045861	negative regulation of proteolysis	0.000456	0.745	2.03	13091	231	725	26	[CAMK2N1 - calcium/calmodulin-dependent protein kinase ii inhibitor 1, TIMP3 - timp metallopeptidase inhibitor 3, ITIH6 - inter-alpha-trypsin inhibitor heavy chain family, member 6, SHH - sonic hedgehog, PROS1 - protein s (alpha), SFN - stratifin, RPL5 - ribosomal protein l5, PML - promyelocytic leukemia, PDCL3 - phosducin-like 3, FNIP1 - folliculin interacting protein 1, TFPI - tissue factor pat…
28deg testes	Process	GO:1905114	cell surface receptor signaling pathway involved in cell-cell signaling	0.000508	0.746	1.86	13091	310	725	32	[CTNNBIP1 - catenin, beta interacting protein 1, SLC9A3R1 - solute carrier family 9, subfamily a (nhe3, cation proton antiporter 3), member 3 regulator 1, SHH - sonic hedgehog, WIF1 - wnt inhibitory factor 1, LGR6 - leucine-rich repeat containing g protein-coupled receptor 6, CDK14 - cyclin-dependent kinase 14, PDE6B - phosphodiesterase 6b, cgmp-specific, rod, beta, CXXC4 - cxxc finger protein 4,…
28deg testes	Process	GO:0045059	positive thymic T cell selection	0.000546	0.729	9.03	13091	8	725	4	[CD3E - cd3e molecule, epsilon (cd3-tcr complex), SHH - sonic hedgehog, PTPRC - protein tyrosine phosphatase, receptor type, c, ITPKB - inositol-trisphosphate 3-kinase b]
28deg testes	Process	GO:0008544	epidermis development	0.000575	0.704	3.69	13091	44	725	9	[CTGF - connective tissue growth factor, EMP1 - epithelial membrane protein 1, GJB5 - gap junction protein, beta 5, 31.1kda, EVPL - envoplakin, YBX1 - y box binding protein 1, FOXN1 - forkhead box n1, PTHLH - parathyroid hormone-like hormone, COL17A1 - collagen, type xvii, alpha 1, GRHL3 - grainyhead-like 3 (drosophila)]
28deg testes	Process	GO:1902804	negative regulation of synaptic vesicle transport	0.000649	0.733	13.54	13091	4	725	3	[RAP1A - rap1a, member of ras oncogene family, RAP1B - rap1b, member of ras oncogene family, CNIH2 - cornichon homolog 2 (drosophila)]
28deg testes	Process	GO:0033077	T cell differentiation in thymus	0.00066	0.693	4.51	13091	28	725	7	[GLI3 - gli family zinc finger 3, BCL11B - b-cell cll/lymphoma 11b (zinc finger protein), SHH - sonic hedgehog, LIG4 - ligase iv, dna, atp-dependent, RPS6 - ribosomal protein s6, PTPRC - protein tyrosine phosphatase, receptor type, c, MAFB - v-maf avian musculoaponeurotic fibrosarcoma oncogene homolog b]
28deg testes	Process	GO:0042177	negative regulation of protein catabolic process	0.000873	0.855	2.51	13091	108	725	15	[USP14 - ubiquitin specific peptidase 14 (trna-guanine transglycosylase), CDK5RAP3 - cdk5 regulatory subunit associated protein 3, GRIN2A - glutamate receptor, ionotropic, n-methyl d-aspartate 2a, SERPINE2 - serpin peptidase inhibitor, clade e (nexin, plasminogen activator inhibitor type 1), member 2, TIMP3 - timp metallopeptidase inhibitor 3, SHH - sonic hedgehog, PIN1 - peptidylprolyl cis/trans…
28deg testes	Process	GO:0072718	response to cisplatin	0.00094	0.863	8.03	13091	9	725	4	[RAD51 - rad51 recombinase, KDM3B - lysine (k)-specific demethylase 3b, HMOX1 - heme oxygenase (decycling) 1, ADIRF - adipogenesis regulatory factor]
36deg testes	Process	GO:0006811	ion transport	1.58e-06	0.0231	1.67	13091	1020	644	84	[CHRNB4 - cholinergic receptor, nicotinic, beta 4 (neuronal), GLTPD1 - glycolipid transfer protein domain containing 1, CHRNG - cholinergic receptor, nicotinic, gamma (muscle), NOS2 - nitric oxide synthase 2, inducible, SLC8A3 - solute carrier family 8 (sodium/calcium exchanger), member 3, ATP1A3 - atpase, na+/k+ transporting, alpha 3 polypeptide, ATP12A - atpase, h+/k+ transporting, nongastric, …
36deg testes	Process	GO:0034220	ion transmembrane transport	3.02e-06	0.0222	1.79	13091	738	644	65	[CHRNB4 - cholinergic receptor, nicotinic, beta 4 (neuronal), CHRNG - cholinergic receptor, nicotinic, gamma (muscle), SLC8A3 - solute carrier family 8 (sodium/calcium exchanger), member 3, ATP1A3 - atpase, na+/k+ transporting, alpha 3 polypeptide, ATP12A - atpase, h+/k+ transporting, nongastric, alpha polypeptide, CHRNA4 - cholinergic receptor, nicotinic, alpha 4 (neuronal), TRPC5 - transient re…
36deg testes	Process	GO:0023052	signaling	5.23e-06	0.0256	1.95	13091	510	644	49	[CHRNB4 - cholinergic receptor, nicotinic, beta 4 (neuronal), OPRK1 - opioid receptor, kappa 1, CHRNG - cholinergic receptor, nicotinic, gamma (muscle), CRB1 - crumbs homolog 1 (drosophila), SSH1 - slingshot protein phosphatase 1, CHRNA4 - cholinergic receptor, nicotinic, alpha 4 (neuronal), NTN4 - netrin 4, CACNG8 - calcium channel, voltage-dependent, gamma subunit 8, KCNQ3 - potassium voltage-g…
36deg testes	Process	GO:0098916	anterograde trans-synaptic signaling	5.59e-06	0.0205	2.44	13091	250	644	30	[CEL - carboxyl ester lipase, CHRNB4 - cholinergic receptor, nicotinic, beta 4 (neuronal), OPRK1 - opioid receptor, kappa 1, CHRNG - cholinergic receptor, nicotinic, gamma (muscle), SSH1 - slingshot protein phosphatase 1, SNCA - synuclein, alpha (non a4 component of amyloid precursor), GLS - glutaminase, CHRNA4 - cholinergic receptor, nicotinic, alpha 4 (neuronal), KCNQ3 - potassium voltage-gated…
36deg testes	Process	GO:0007268	chemical synaptic transmission	5.59e-06	0.0164	2.44	13091	250	644	30	[CEL - carboxyl ester lipase, CHRNB4 - cholinergic receptor, nicotinic, beta 4 (neuronal), OPRK1 - opioid receptor, kappa 1, CHRNG - cholinergic receptor, nicotinic, gamma (muscle), SSH1 - slingshot protein phosphatase 1, SNCA - synuclein, alpha (non a4 component of amyloid precursor), GLS - glutaminase, CHRNA4 - cholinergic receptor, nicotinic, alpha 4 (neuronal), KCNQ3 - potassium voltage-gated…
36deg testes	Process	GO:0099537	trans-synaptic signaling	7.16e-06	0.0175	2.37	13091	266	644	31	[CEL - carboxyl ester lipase, CHRNB4 - cholinergic receptor, nicotinic, beta 4 (neuronal), OPRK1 - opioid receptor, kappa 1, CHRNG - cholinergic receptor, nicotinic, gamma (muscle), SSH1 - slingshot protein phosphatase 1, SNCA - synuclein, alpha (non a4 component of amyloid precursor), GLS - glutaminase, CHRNA4 - cholinergic receptor, nicotinic, alpha 4 (neuronal), ZACN - zinc activated ligand-ga…
36deg testes	Process	GO:0099536	synaptic signaling	9.71e-06	0.0204	2.33	13091	270	644	31	[CEL - carboxyl ester lipase, CHRNB4 - cholinergic receptor, nicotinic, beta 4 (neuronal), OPRK1 - opioid receptor, kappa 1, CHRNG - cholinergic receptor, nicotinic, gamma (muscle), SSH1 - slingshot protein phosphatase 1, SNCA - synuclein, alpha (non a4 component of amyloid precursor), GLS - glutaminase, CHRNA4 - cholinergic receptor, nicotinic, alpha 4 (neuronal), ZACN - zinc activated ligand-ga…
36deg testes	Process	GO:0035637	multicellular organismal signaling	7.63e-05	0.14	3.48	13091	76	644	13	[KCNIP3 - kv channel interacting protein 3, calsenilin, KCNIP2 - kv channel interacting protein 2, CACNB1 - calcium channel, voltage-dependent, beta 1 subunit, CACNA2D1 - calcium channel, voltage-dependent, alpha 2/delta subunit 1, CACNB3 - calcium channel, voltage-dependent, beta 3 subunit, BIN1 - bridging integrator 1, DMRT3 - doublesex and mab-3 related transcription factor 3, CACNA1S - calciu…
36deg testes	Process	GO:0007528	neuromuscular junction development	0.000121	0.197	5.08	13091	32	644	8	[NEDD4 - neural precursor cell expressed, developmentally down-regulated 4, e3 ubiquitin protein ligase, CACNB1 - calcium channel, voltage-dependent, beta 1 subunit, MUSK - muscle, skeletal, receptor tyrosine kinase, DOK7 - docking protein 7, CACNB3 - calcium channel, voltage-dependent, beta 3 subunit, UNC13A - unc-13 homolog a (c. elegans), SHANK1 - sh3 and multiple ankyrin repeat domains 1, P2R…
36deg testes	Process	GO:0042133	neurotransmitter metabolic process	0.000185	0.271	3.39	13091	72	644	12	[PDE1B - phosphodiesterase 1b, calmodulin-dependent, GLDC - glycine dehydrogenase (decarboxylating), AGXT2 - alanine--glyoxylate aminotransferase 2, DBH - dopamine beta-hydroxylase (dopamine beta-monooxygenase), NOS2 - nitric oxide synthase 2, inducible, TH - tyrosine hydroxylase, AMT - aminomethyltransferase, TRH - thyrotropin-releasing hormone, NOS3 - nitric oxide synthase 3 (endothelial cell),…
36deg testes	Process	GO:0050877	nervous system process	0.000201	0.269	1.65	13091	667	644	54	[CHRNB4 - cholinergic receptor, nicotinic, beta 4 (neuronal), OPRK1 - opioid receptor, kappa 1, CHRNG - cholinergic receptor, nicotinic, gamma (muscle), EML2 - echinoderm microtubule associated protein like 2, SLC8A3 - solute carrier family 8 (sodium/calcium exchanger), member 3, TCF15 - transcription factor 15 (basic helix-loop-helix), CHRNA4 - cholinergic receptor, nicotinic, alpha 4 (neuronal)…
36deg testes	Process	GO:0018958	phenol-containing compound metabolic process	0.000296	0.363	3.44	13091	65	644	11	[IYD - iodotyrosine deiodinase, PDE1B - phosphodiesterase 1b, calmodulin-dependent, EPAS1 - endothelial pas domain protein 1, INSM1 - insulinoma-associated 1, DBH - dopamine beta-hydroxylase (dopamine beta-monooxygenase), STAR - steroidogenic acute regulatory protein, AGTR2 - angiotensin ii receptor, type 2, TH - tyrosine hydroxylase, SLC5A5 - solute carrier family 5 (sodium/iodide cotransporter)…
36deg testes	Process	GO:0061337	cardiac conduction	0.00034	0.384	3.39	13091	66	644	11	[KCNIP3 - kv channel interacting protein 3, calsenilin, KCNIP2 - kv channel interacting protein 2, CACNG8 - calcium channel, voltage-dependent, gamma subunit 8, KCNH2 - potassium voltage-gated channel, subfamily h (eag-related), member 2, HCN4 - hyperpolarization activated cyclic nucleotide-gated potassium channel 4, KCNE1L - kcne1-like, CACNB1 - calcium channel, voltage-dependent, beta 1 subunit…
36deg testes	Process	GO:0009064	glutamine family amino acid metabolic process	0.000411	0.431	3.57	13091	57	644	10	[ALDH4A1 - aldehyde dehydrogenase 4 family, member a1, ASL - argininosuccinate lyase, ADHFE1 - alcohol dehydrogenase, iron containing, 1, AGMAT - agmatine ureohydrolase (agmatinase), NOS2 - nitric oxide synthase 2, inducible, FTCD - formimidoyltransferase cyclodeaminase, NOS3 - nitric oxide synthase 3 (endothelial cell), GLS - glutaminase, SLC25A12 - solute carrier family 25 (aspartate/glutamate …
36deg testes	Process	GO:0030517	negative regulation of axon extension	0.000432	0.423	4.28	13091	38	644	8	[SEMA4F - sema domain, immunoglobulin domain (ig), transmembrane domain (tm) and short cytoplasmic domain, (semaphorin) 4f, MAG - myelin associated glycoprotein, TRIM46 - tripartite motif containing 46, RTN4R - reticulon 4 receptor, SEMA6D - sema domain, transmembrane domain (tm), and cytoplasmic domain, (semaphorin) 6d, SEMA6C - sema domain, transmembrane domain (tm), and cytoplasmic domain, (se…
36deg testes	Process	GO:0055085	transmembrane transport	0.000477	0.438	1.47	13091	1024	644	74	[CHRNB4 - cholinergic receptor, nicotinic, beta 4 (neuronal), CHRNG - cholinergic receptor, nicotinic, gamma (muscle), SLC8A3 - solute carrier family 8 (sodium/calcium exchanger), member 3, ATP1A3 - atpase, na+/k+ transporting, alpha 3 polypeptide, ATP12A - atpase, h+/k+ transporting, nongastric, alpha polypeptide, CHRNA4 - cholinergic receptor, nicotinic, alpha 4 (neuronal), TRPC5 - transient re…
36deg testes	Process	GO:0030001	metal ion transport	0.000494	0.427	1.69	13091	516	644	43	[PKD1 - polycystic kidney disease 1 (autosomal dominant), MCOLN2 - mucolipin 2, SLC5A6 - solute carrier family 5 (sodium/multivitamin and iodide cotransporter), member 6, ATP1A3 - atpase, na+/k+ transporting, alpha 3 polypeptide, SLC8A3 - solute carrier family 8 (sodium/calcium exchanger), member 3, ATP12A - atpase, h+/k+ transporting, nongastric, alpha polypeptide, CHRNA4 - cholinergic receptor,…
36deg testes	Process	GO:0140115	export across plasma membrane	0.000509	0.416	4.74	13091	30	644	7	[KCNIP2 - kv channel interacting protein 2, ABCC5 - atp-binding cassette, sub-family c (cftr/mrp), member 5, KCNH2 - potassium voltage-gated channel, subfamily h (eag-related), member 2, GJA1 - gap junction protein, alpha 1, 43kda, KCNE1L - kcne1-like, ATP1A3 - atpase, na+/k+ transporting, alpha 3 polypeptide, ATP12A - atpase, h+/k+ transporting, nongastric, alpha polypeptide]
36deg testes	Process	GO:0009065	glutamine family amino acid catabolic process	0.000525	0.406	5.54	13091	22	644	6	[ALDH4A1 - aldehyde dehydrogenase 4 family, member a1, ADHFE1 - alcohol dehydrogenase, iron containing, 1, NOS2 - nitric oxide synthase 2, inducible, NOS3 - nitric oxide synthase 3 (endothelial cell), GLS - glutaminase, GAD1 - glutamate decarboxylase 1 (brain, 67kda)]
36deg testes	Process	GO:0007267	cell-cell signaling	0.000528	0.388	1.76	13091	440	644	38	[CHRNB4 - cholinergic receptor, nicotinic, beta 4 (neuronal), CEL - carboxyl ester lipase, PKD1 - polycystic kidney disease 1 (autosomal dominant), OPRK1 - opioid receptor, kappa 1, CHRNG - cholinergic receptor, nicotinic, gamma (muscle), CRB1 - crumbs homolog 1 (drosophila), SSH1 - slingshot protein phosphatase 1, SNCA - synuclein, alpha (non a4 component of amyloid precursor), CHRNA4 - choliner…
36deg testes	Process	GO:0042423	catecholamine biosynthetic process	0.000564	0.395	6.78	13091	15	644	5	[AGTR2 - angiotensin ii receptor, type 2, DBH - dopamine beta-hydroxylase (dopamine beta-monooxygenase), INSM1 - insulinoma-associated 1, TH - tyrosine hydroxylase, SNCA - synuclein, alpha (non a4 component of amyloid precursor)]
36deg testes	Process	GO:0009713	catechol-containing compound biosynthetic process	0.000564	0.377	6.78	13091	15	644	5	[AGTR2 - angiotensin ii receptor, type 2, DBH - dopamine beta-hydroxylase (dopamine beta-monooxygenase), INSM1 - insulinoma-associated 1, TH - tyrosine hydroxylase, SNCA - synuclein, alpha (non a4 component of amyloid precursor)]
36deg testes	Process	GO:0042415	norepinephrine metabolic process	0.0006	0.383	9.03	13091	9	644	4	[EPAS1 - endothelial pas domain protein 1, INSM1 - insulinoma-associated 1, DBH - dopamine beta-hydroxylase (dopamine beta-monooxygenase), TH - tyrosine hydroxylase]
36deg testes	Process	GO:0098660	inorganic ion transmembrane transport	0.000602	0.369	1.68	13091	521	644	43	[PKD1 - polycystic kidney disease 1 (autosomal dominant), MCOLN2 - mucolipin 2, ATP1A3 - atpase, na+/k+ transporting, alpha 3 polypeptide, SLC8A3 - solute carrier family 8 (sodium/calcium exchanger), member 3, ATP12A - atpase, h+/k+ transporting, nongastric, alpha polypeptide, SLC25A28 - solute carrier family 25 (mitochondrial iron transporter), member 28, TRPV3 - transient receptor potential cat…
36deg testes	Process	GO:0042391	regulation of membrane potential	0.000633	0.372	1.84	13091	353	644	32	[CHRNB4 - cholinergic receptor, nicotinic, beta 4 (neuronal), CHRNG - cholinergic receptor, nicotinic, gamma (muscle), SSH1 - slingshot protein phosphatase 1, SLC8A3 - solute carrier family 8 (sodium/calcium exchanger), member 3, ATP1A3 - atpase, na+/k+ transporting, alpha 3 polypeptide, CHRNA4 - cholinergic receptor, nicotinic, alpha 4 (neuronal), MFN1 - mitofusin 1, TRPC5 - transient receptor p…
36deg testes	Process	GO:0001578	microtubule bundle formation	0.000653	0.369	3.66	13091	50	644	9	[PSRC1 - proline/serine-rich coiled-coil 1, CAPN6 - calpain 6, FES - feline sarcoma oncogene, TRIM46 - tripartite motif containing 46, FOXJ1 - forkhead box j1, CCSER2 - coiled-coil serine-rich protein 2, NEURL - neuralized homolog (drosophila), TTC12 - tetratricopeptide repeat domain 12, TPPP - tubulin polymerization promoting protein]
36deg testes	Process	GO:0050808	synapse organization	0.000658	0.358	2.35	13091	156	644	18	[PLXND1 - plexin d1, CBLN1 - cerebellin 1 precursor, CACNB1 - calcium channel, voltage-dependent, beta 1 subunit, SYBU - syntabulin (syntaxin-interacting), MUSK - muscle, skeletal, receptor tyrosine kinase, SLC8A3 - solute carrier family 8 (sodium/calcium exchanger), member 3, SNCA - synuclein, alpha (non a4 component of amyloid precursor), CACNB3 - calcium channel, voltage-dependent, beta 3 subu…
36deg testes	Process	GO:0006820	anion transport	0.000669	0.351	1.72	13091	461	644	39	[SLC35D1 - solute carrier family 35 (udp-glca/udp-galnac transporter), member d1, GLTPD1 - glycolipid transfer protein domain containing 1, NOS2 - nitric oxide synthase 2, inducible, SLC5A6 - solute carrier family 5 (sodium/multivitamin and iodide cotransporter), member 6, GLS - glutaminase, SLC25A18 - solute carrier family 25 (glutamate carrier), member 18, PLA2G4F - phospholipase a2, group ivf,…
36deg testes	Process	GO:0030516	regulation of axon extension	0.000711	0.36	2.94	13091	83	644	12	[TRPC5 - transient receptor potential cation channel, subfamily c, member 5, SEMA4F - sema domain, immunoglobulin domain (ig), transmembrane domain (tm) and short cytoplasmic domain, (semaphorin) 4f, MAG - myelin associated glycoprotein, VEGFA - vascular endothelial growth factor a, TRIM46 - tripartite motif containing 46, RTN4R - reticulon 4 receptor, SEMA6D - sema domain, transmembrane domain (…
36deg testes	Function	GO:0015075	ion transmembrane transporter activity	1.82e-07	0.000783	1.93	13091	696	644	66	[CHRNB4 - cholinergic receptor, nicotinic, beta 4 (neuronal), CHRNG - cholinergic receptor, nicotinic, gamma (muscle), ATP1A3 - atpase, na+/k+ transporting, alpha 3 polypeptide, SLC8A3 - solute carrier family 8 (sodium/calcium exchanger), member 3, ATP12A - atpase, h+/k+ transporting, nongastric, alpha polypeptide, CHRNA4 - cholinergic receptor, nicotinic, alpha 4 (neuronal), TRPC5 - transient re…
36deg testes		GO:0015318	inorganic molecular entity transmembrane transporter activity	7.4e-07	0.0016	1.91	13091	649	644	61	[CHRNB4 - cholinergic receptor, nicotinic, beta 4 (neuronal), CHRNG - cholinergic receptor, nicotinic, gamma (muscle), ATP1A3 - atpase, na+/k+ transporting, alpha 3 polypeptide, SLC8A3 - solute carrier family 8 (sodium/calcium exchanger), member 3, ATP12A - atpase, h+/k+ transporting, nongastric, alpha polypeptide, CHRNA4 - cholinergic receptor, nicotinic, alpha 4 (neuronal), TRPC5 - transient re…
36deg testes		GO:0005216	ion channel activity	9.62e-07	0.00138	2.3	13091	344	644	39	[PKD1 - polycystic kidney disease 1 (autosomal dominant), CHRNB4 - cholinergic receptor, nicotinic, beta 4 (neuronal), MCOLN2 - mucolipin 2, CHRNG - cholinergic receptor, nicotinic, gamma (muscle), CHRNA4 - cholinergic receptor, nicotinic, alpha 4 (neuronal), TRPV3 - transient receptor potential cation channel, subfamily v, member 3, SLC26A8 - solute carrier family 26 (anion exchanger), member 8,…
36deg testes		GO:0022838	substrate-specific channel activity	1.84e-06	0.00198	2.25	13091	353	644	39	[PKD1 - polycystic kidney disease 1 (autosomal dominant), CHRNB4 - cholinergic receptor, nicotinic, beta 4 (neuronal), MCOLN2 - mucolipin 2, CHRNG - cholinergic receptor, nicotinic, gamma (muscle), CHRNA4 - cholinergic receptor, nicotinic, alpha 4 (neuronal), TRPV3 - transient receptor potential cation channel, subfamily v, member 3, SLC26A8 - solute carrier family 26 (anion exchanger), member 8,…
36deg testes		GO:0022803	passive transmembrane transporter activity	2.1e-06	0.00181	2.18	13091	382	644	41	[PKD1 - polycystic kidney disease 1 (autosomal dominant), CHRNB4 - cholinergic receptor, nicotinic, beta 4 (neuronal), MCOLN2 - mucolipin 2, CHRNG - cholinergic receptor, nicotinic, gamma (muscle), CHRNA4 - cholinergic receptor, nicotinic, alpha 4 (neuronal), TRPV3 - transient receptor potential cation channel, subfamily v, member 3, SLC26A8 - solute carrier family 26 (anion exchanger), member 8,…
36deg testes		GO:0015267	channel activity	2.1e-06	0.00151	2.18	13091	382	644	41	[PKD1 - polycystic kidney disease 1 (autosomal dominant), CHRNB4 - cholinergic receptor, nicotinic, beta 4 (neuronal), MCOLN2 - mucolipin 2, CHRNG - cholinergic receptor, nicotinic, gamma (muscle), CHRNA4 - cholinergic receptor, nicotinic, alpha 4 (neuronal), TRPV3 - transient receptor potential cation channel, subfamily v, member 3, SLC26A8 - solute carrier family 26 (anion exchanger), member 8,…
36deg testes		GO:0022857	transmembrane transporter activity	2.51e-06	0.00155	1.74	13091	842	644	72	[CHRNB4 - cholinergic receptor, nicotinic, beta 4 (neuronal), CHRNG - cholinergic receptor, nicotinic, gamma (muscle), SLC8A3 - solute carrier family 8 (sodium/calcium exchanger), member 3, ATP1A3 - atpase, na+/k+ transporting, alpha 3 polypeptide, ATP12A - atpase, h+/k+ transporting, nongastric, alpha polypeptide, CHRNA4 - cholinergic receptor, nicotinic, alpha 4 (neuronal), TRPC5 - transient re…
36deg testes		GO:0022836	gated channel activity	5.67e-06	0.00306	2.32	13091	289	644	33	[CHRNB4 - cholinergic receptor, nicotinic, beta 4 (neuronal), MCOLN2 - mucolipin 2, CHRNG - cholinergic receptor, nicotinic, gamma (muscle), CHRNA4 - cholinergic receptor, nicotinic, alpha 4 (neuronal), SCNN1G - sodium channel, non-voltage-gated 1, gamma subunit, CACNG8 - calcium channel, voltage-dependent, gamma subunit 8, SCNN1B - sodium channel, non-voltage-gated 1, beta subunit, ZACN - zinc a…
36deg testes		GO:0005215	transporter activity	6.92e-06	0.00332	1.66	13091	930	644	76	[CHRNB4 - cholinergic receptor, nicotinic, beta 4 (neuronal), GLTPD1 - glycolipid transfer protein domain containing 1, CHRNG - cholinergic receptor, nicotinic, gamma (muscle), SLC8A3 - solute carrier family 8 (sodium/calcium exchanger), member 3, ATP1A3 - atpase, na+/k+ transporting, alpha 3 polypeptide, ATP12A - atpase, h+/k+ transporting, nongastric, alpha polypeptide, CHRNA4 - cholinergic rec…
36deg testes		GO:0022839	ion gated channel activity	7.7e-06	0.00332	2.32	13091	280	644	32	[CHRNB4 - cholinergic receptor, nicotinic, beta 4 (neuronal), MCOLN2 - mucolipin 2, CHRNG - cholinergic receptor, nicotinic, gamma (muscle), CHRNA4 - cholinergic receptor, nicotinic, alpha 4 (neuronal), SCNN1G - sodium channel, non-voltage-gated 1, gamma subunit, CACNG8 - calcium channel, voltage-dependent, gamma subunit 8, SCNN1B - sodium channel, non-voltage-gated 1, beta subunit, ZACN - zinc a…
36deg testes		GO:0022890	inorganic cation transmembrane transporter activity	1.01e-05	0.00394	1.97	13091	464	644	45	[CHRNB4 - cholinergic receptor, nicotinic, beta 4 (neuronal), PKD1 - polycystic kidney disease 1 (autosomal dominant), MCOLN2 - mucolipin 2, CHRNG - cholinergic receptor, nicotinic, gamma (muscle), SLC5A6 - solute carrier family 5 (sodium/multivitamin and iodide cotransporter), member 6, SLC8A3 - solute carrier family 8 (sodium/calcium exchanger), member 3, ATP1A3 - atpase, na+/k+ transporting, a…
36deg testes		GO:0005261	cation channel activity	1.21e-05	0.00436	2.31	13091	273	644	31	[PKD1 - polycystic kidney disease 1 (autosomal dominant), CHRNB4 - cholinergic receptor, nicotinic, beta 4 (neuronal), MCOLN2 - mucolipin 2, CHRNG - cholinergic receptor, nicotinic, gamma (muscle), CHRNA4 - cholinergic receptor, nicotinic, alpha 4 (neuronal), TRPV3 - transient receptor potential cation channel, subfamily v, member 3, TRPC5 - transient receptor potential cation channel, subfamily …
36deg testes		GO:0046873	metal ion transmembrane transporter activity	1.66e-05	0.0055	2.1	13091	359	644	37	[PKD1 - polycystic kidney disease 1 (autosomal dominant), MCOLN2 - mucolipin 2, SLC5A6 - solute carrier family 5 (sodium/multivitamin and iodide cotransporter), member 6, ATP1A3 - atpase, na+/k+ transporting, alpha 3 polypeptide, SLC8A3 - solute carrier family 8 (sodium/calcium exchanger), member 3, ATP12A - atpase, h+/k+ transporting, nongastric, alpha polypeptide, TRPV3 - transient receptor pot…
36deg testes		GO:0008324	cation transmembrane transporter activity	2.08e-05	0.0064	1.88	13091	507	644	47	[CHRNB4 - cholinergic receptor, nicotinic, beta 4 (neuronal), PKD1 - polycystic kidney disease 1 (autosomal dominant), MCOLN2 - mucolipin 2, CHRNG - cholinergic receptor, nicotinic, gamma (muscle), SLC5A6 - solute carrier family 5 (sodium/multivitamin and iodide cotransporter), member 6, SLC8A3 - solute carrier family 8 (sodium/calcium exchanger), member 3, ATP1A3 - atpase, na+/k+ transporting, a…
36deg testes		GO:0022834	ligand-gated channel activity	2.48e-05	0.00712	3.02	13091	121	644	18	[CHRNB4 - cholinergic receptor, nicotinic, beta 4 (neuronal), MCOLN2 - mucolipin 2, CHRNG - cholinergic receptor, nicotinic, gamma (muscle), GRIK2 - glutamate receptor, ionotropic, kainate 2, GRIK4 - glutamate receptor, ionotropic, kainate 4, CHRNA4 - cholinergic receptor, nicotinic, alpha 4 (neuronal), GABRA6 - gamma-aminobutyric acid (gaba) a receptor, alpha 6, P2RX2 - purinergic receptor p2x, …
36deg testes		GO:0015276	ligand-gated ion channel activity	2.48e-05	0.00667	3.02	13091	121	644	18	[CHRNB4 - cholinergic receptor, nicotinic, beta 4 (neuronal), MCOLN2 - mucolipin 2, CHRNG - cholinergic receptor, nicotinic, gamma (muscle), GRIK2 - glutamate receptor, ionotropic, kainate 2, GRIK4 - glutamate receptor, ionotropic, kainate 4, CHRNA4 - cholinergic receptor, nicotinic, alpha 4 (neuronal), GABRA6 - gamma-aminobutyric acid (gaba) a receptor, alpha 6, P2RX2 - purinergic receptor p2x, …
36deg testes		GO:0099094	ligand-gated cation channel activity	7.36e-05	0.0187	3.14	13091	97	644	15	[CHRNB4 - cholinergic receptor, nicotinic, beta 4 (neuronal), MCOLN2 - mucolipin 2, CHRNG - cholinergic receptor, nicotinic, gamma (muscle), GRIK2 - glutamate receptor, ionotropic, kainate 2, GRIK4 - glutamate receptor, ionotropic, kainate 4, CHRNA4 - cholinergic receptor, nicotinic, alpha 4 (neuronal), P2RX2 - purinergic receptor p2x, ligand-gated ion channel, 2, KCNJ8 - potassium inwardly-recti…
36deg testes		GO:0010181	FMN binding	0.000392	0.0939	7.26	13091	14	644	5	[IYD - iodotyrosine deiodinase, NOS2 - nitric oxide synthase 2, inducible, NOS3 - nitric oxide synthase 3 (endothelial cell), DUS2 - dihydrouridine synthase 2, NDOR1 - nadph dependent diflavin oxidoreductase 1]
36deg testes		GO:0034617	tetrahydrobiopterin binding	0.000457	0.104	15.25	13091	4	644	3	[NOS2 - nitric oxide synthase 2, inducible, TH - tyrosine hydroxylase, NOS3 - nitric oxide synthase 3 (endothelial cell)]
36deg testes		GO:0015291	secondary active transmembrane transporter activity	0.000538	0.116	2.21	13091	193	644	21	[SLC38A3 - solute carrier family 38, member 3, SLC35D1 - solute carrier family 35 (udp-glca/udp-galnac transporter), member d1, SLC10A4 - solute carrier family 10, member 4, SLCO1B3 - solute carrier organic anion transporter family, member 1b3, SLC45A1 - solute carrier family 45, member 1, SLCO4A1 - solute carrier organic anion transporter family, member 4a1, CLCN6 - chloride channel, voltage-sen…
36deg testes		GO:0022804	active transmembrane transporter activity	0.000765	0.157	1.94	13091	283	644	27	[SLC35D1 - solute carrier family 35 (udp-glca/udp-galnac transporter), member d1, SLC5A6 - solute carrier family 5 (sodium/multivitamin and iodide cotransporter), member 6, SLC8A3 - solute carrier family 8 (sodium/calcium exchanger), member 3, ATP1A3 - atpase, na+/k+ transporting, alpha 3 polypeptide, ATP12A - atpase, h+/k+ transporting, nongastric, alpha polypeptide, SLC25A18 - solute carrier fa…
36deg testes		GO:0005230	extracellular ligand-gated ion channel activity	0.00082	0.161	3.28	13091	62	644	10	[CHRNB4 - cholinergic receptor, nicotinic, beta 4 (neuronal), TRPV1 - transient receptor potential cation channel, subfamily v, member 1, CHRNG - cholinergic receptor, nicotinic, gamma (muscle), GRIK2 - glutamate receptor, ionotropic, kainate 2, ZACN - zinc activated ligand-gated ion channel, GRIK4 - glutamate receptor, ionotropic, kainate 4, GABRD - gamma-aminobutyric acid (gaba) a receptor, del…
