# Supplementary material for: Developmental dynamics of sex reprogramming by high incubation temperatures in a dragon lizard
Source: BMC Genomics. 2022 Apr 22;23:322. doi: 10.1186/s12864-022-08544-2 (PMC9034607; doi:10.1186/s12864-022-08544-2)
Supplement: Supplementary file 6 — Additional file 6: Table S5. Genes differentially expressed between the testes at 28 °C and ovaries at 36 °C from the mid developmental switch regime sampled at stage 9. A log-fold change cut-off of − 1 to 1 and P-value cut-off of 0.01 was applied. The “direction” column indicates genes that were upregulated in the 28 °C testes compared with 36 °C ovaries (negative log-fold changes), and those that were upregulated in the 36 °C ovaries compared with 28 °C testes (positive log-fold changes). [file 12864_2022_8544_MOESM6_ESM.csv]

Full Gene ID	Gene ID	Gene Name	logFC	logCPM	F	PValue	FDR	Direction
gene9441_C9	C9	complement C9	-10.80725867	4.100086211	7.049760626	0.011699398	0.807413384	Up testes
gene20484_LOC110070122	LOC110070122	kallikrein-14-like	-10.54890912	0.902598342	10.6071835	0.002539987	0.627594404	Up testes
gene15465_ANGPTL3	ANGPTL3	angiopoietin like 3	-9.623114715	3.047106789	5.316946767	0.027904008	0.918523966	Up testes
gene3052_RHCG	RHCG	Rh family C glycoprotein	-9.596806014	5.155624495	22.56825095	3.77E-05	0.126550213	Up testes
gene12569_LOC110083471	LOC110083471	hepatocyte nuclear factor 4-beta-like	-8.581416811	0.99612123	6.22628585	0.017408225	0.876024512	Up testes
gene17028_HRG	HRG	histidine rich glycoprotein	-8.577424946	1.218407628	6.638536593	0.015276751	0.857096107	Up testes
gene15556_LOC110086753	LOC110086753	cornifelin homolog	-8.461845002	1.906589294	5.669609608	0.023131281	0.893824022	Up testes
gene19624_RNF39	RNF39	ring finger protein 39	-8.450957119	3.073807449	12.85348047	0.000961124	0.46328133	Up testes
gene819_MFRP	MFRP	membrane frizzled-related protein	-8.333226415	-0.485853353	9.337639611	0.00447827	0.659291117	Up testes
gene18036_LOC110089439	LOC110089439	uncharacterized LOC110089439	-7.998398466	1.547751023	5.614779683	0.023244178	0.893824022	Up testes
gene21381_LOC110071080	LOC110071080	sushi	-7.791879292	0.85573836	6.064700796	0.018665645	0.882487452	Up testes
gene11350_CNTN1	CNTN1	contactin 1	-7.790621726	5.159920304	12.7650228	0.000995463	0.46328133	Up testes
gene7623_LOC110077957	LOC110077957	A.superbus venom factor 1-like	-7.769066106	2.23992262	10.74900251	0.002446705	0.627110151	Up testes
gene13933_LOC110084966	LOC110084966	coagulation factor IX-like	-7.651367861	2.583239548	5.84492786	0.020622366	0.887274734	Up testes
gene21351_LOC110071050	LOC110071050	zinc finger protein 665-like	-7.583583479	5.161159182	12.749951	0.001001443	0.46328133	Up testes
gene4922_COL9A1	COL9A1	collagen type IX alpha 1 chain	-7.582516279	7.27543589	16.81933414	0.000213996	0.284714056	Up testes
gene19148_LOC110090675	LOC110090675	alpha-1-antitrypsin-like	-7.552759972	3.314250378	5.711521036	0.022322747	0.893824022	Up testes
gene18038_LOC110089440	LOC110089440	uncharacterized LOC110089440	-7.510882263	0.901034802	3.863904237	0.060401199	0.996193701	Up testes
gene11521_LOC110082299	LOC110082299	asialoglycoprotein receptor 1-like	-7.495410414	1.461876791	6.219952695	0.017461021	0.876024512	Up testes
gene5755_TMPRSS6	TMPRSS6	transmembrane protease	-7.427415729	1.060346507	6.285700336	0.016921253	0.876024512	Up testes
gene3464_ALLC	ALLC	allantoicase	-7.329098697	1.66058622	6.62897571	0.014253368	0.832858968	Up testes
gene13214_HSD17B3	HSD17B3	hydroxysteroid 17-beta dehydrogenase 3	-7.188605436	5.40725759	10.55914149	0.002494792	0.627110151	Up testes
gene21160_LOC110070845	LOC110070845	A.superbus venom factor 1-like	-7.134039699	6.465458099	10.83892326	0.00218027	0.589217997	Up testes
gene145_GRM1	GRM1	glutamate metabotropic receptor 1	-7.104387381	1.281903692	7.68672766	0.00892827	0.762340902	Up testes
gene8051_LOC110078480	LOC110078480	leukocyte immunoglobulin-like receptor subfamily A member 3	-7.098481288	-0.496587833	5.276262393	0.029219593	0.918523966	Up testes
gene14957_LOC110086096	LOC110086096	HRAS-like suppressor 3	-7.089013613	0.825852559	3.340991962	0.076545324	0.996193701	Up testes
gene9133_DNTT	DNTT	DNA nucleotidylexotransferase	-7.072860007	-0.556670391	7.237614815	0.010832768	0.80646405	Up testes
gene6799_FAM217A	FAM217A	family with sequence similarity 217 member A	-7.044922318	0.533976874	7.524586781	0.009395445	0.777529301	Up testes
gene21584_LOC110071298	LOC110071298	cytochrome P450 2H2-like	-7.020637543	-0.981785996	5.042669277	0.032719136	0.952889955	Up testes
gene2171_HABP2	HABP2	hyaluronan binding protein 2	-7.008263599	2.215727639	4.550352817	0.039938363	0.971021789	Up testes
gene17682_LOC110089095	LOC110089095	transmembrane protein 91-like	-6.972315726	0.794556899	7.192112818	0.011585781	0.807413384	Up testes
gene3254_HTR6	HTR6	5-hydroxytryptamine receptor 6	-6.938067397	-1.774014495	8.864668976	0.006679351	0.737503806	Up testes
gene20483_LOC110070119	LOC110070119	kallikrein-14-like	-6.887687749	-1.827212402	4.965301318	0.040269401	0.971021789	Up testes
gene21483_LOC110071190	LOC110071190	cytochrome P450 2H2-like	-6.879383592	-1.319734703	3.400380247	0.080588331	0.996193701	Up testes
gene6912_TMC3	TMC3	transmembrane channel like 3	-6.833049074	-0.588307148	7.822721688	0.008506537	0.753359832	Up testes
gene9976_LOC110080622	LOC110080622	inter-alpha-trypsin inhibitor heavy chain H3-like	-6.828411198	4.184926858	5.337290031	0.026506137	0.915099279	Up testes
gene9637_LOC110080313	LOC110080313	glucose-6-phosphatase-like	-6.806575558	-0.898064693	6.291038105	0.018371459	0.879284811	Up testes
gene18451_LOC110089939	LOC110089939	alpha-fetoprotein-like	-6.760121864	7.830812944	4.884846969	0.033306492	0.954046278	Up testes
gene21951_LOC110071693	LOC110071693	cornifelin homolog	-6.677105489	0.481799291	3.42117279	0.074833909	0.996193701	Up testes
gene18037_LOC110089446	LOC110089446	apolipoprotein A-I-like	-6.676207473	4.577838345	4.346496962	0.04398515	0.984172709	Up testes
gene21879_LOC110071618	LOC110071618	general transcription factor IIH subunit 3-like	-6.620941868	-0.271802989	4.138763386	0.049938439	0.986148405	Up testes
gene12179_AGT	AGT	angiotensinogen	-6.607924638	2.65561766	6.213911406	0.017238318	0.876024512	Up testes
gene17429_SLCO1B3	SLCO1B3	solute carrier organic anion transporter family member 1B3	-6.56655092	2.377328011	4.544700433	0.039857325	0.971021789	Up testes
gene20612_LOC110070260	LOC110070260	cytosolic phospholipase A2 gamma-like	-6.561345015	-1.04692532	3.730139214	0.063881495	0.996193701	Up testes
gene856_LOC110079586	LOC110079586	uncharacterized LOC110079586	-6.514392222	1.786210586	6.303566641	0.016510028	0.873264372	Up testes
gene19149_LOC110090683	LOC110090683	alpha-1-antitrypsin-like	-6.495342502	-1.218382008	4.255266179	0.051530767	0.994612671	Up testes
gene8110_LOC110078524	LOC110078524	integrin alpha-M-like	-6.483983742	3.622131665	7.417873552	0.009767614	0.789792298	Up testes
gene297_AGR2	AGR2	anterior gradient 2	-6.470379892	3.404690096	3.735920975	0.062061519	0.996193701	Up testes
gene8441_LOC110078920	LOC110078920	uncharacterized LOC110078920	-6.451079426	-0.019199924	6.940031833	0.012314036	0.823333146	Up testes
gene5679_PROC	PROC	protein C	-6.441993063	2.332920002	7.687587916	0.008628259	0.753708899	Up testes
gene12050_LOC110082916	LOC110082916	cytochrome P450 2H2-like	-6.380153263	-0.970673942	3.296813064	0.082305499	0.997022312	Up testes
gene7285_TTR	TTR	transthyretin	-6.371928739	4.315524456	4.569298429	0.039168377	0.971021789	Up testes
gene13865_LOC110084864	LOC110084864	prostatic acid phosphatase-like	-6.370096452	-0.414956376	4.128765605	0.052374932	0.996193701	Up testes
gene5307_ACE2	ACE2	angiotensin I converting enzyme 2	-6.370096452	-0.651728788	3.341059184	0.077770519	0.996193701	Up testes
gene9137_LOC110079745	LOC110079745	epithelial chloride channel protein-like	-6.353641869	0.669651859	5.175015627	0.028919311	0.918523966	Up testes
gene2165_TECTB	TECTB	tectorin beta	-6.326250469	-0.98217408	6.347733047	0.017903068	0.876024512	Up testes
gene12478_LOC110083373	LOC110083373	cytosolic non-specific dipeptidase-like	-6.315687529	2.60531371	4.658315103	0.037784623	0.971021789	Up testes
gene11008_LOC110081778	LOC110081778	zymogen granule membrane protein 16-like	-6.313054597	0.664097461	4.562579482	0.03949098	0.971021789	Up testes
gene5955_SLC26A8	SLC26A8	solute carrier family 26 member 8	-6.298706726	1.049203934	3.778929269	0.060141319	0.996193701	Up testes
gene12743_LOC110083663	LOC110083663	pulmonary surfactant-associated protein D-like	-6.272487808	0.831598675	4.890534612	0.034197808	0.957095941	Up testes
gene17273_LOC110088618	LOC110088618	alpha-1-antitrypsin-like	-6.184204996	-0.884385897	3.496247724	0.072678946	0.996193701	Up testes
gene18473_LOC110089936	LOC110089936	uncharacterized LOC110089936	-6.15760078	-1.302130431	5.332844461	0.028168841	0.918523966	Up testes
gene8440_LOC110078923	LOC110078923	small serum protein 5-like	-6.148843274	3.98506245	6.374404131	0.015958076	0.85984699	Up testes
gene20974_LOC110070641	LOC110070641	phospholipase A2 inhibitor subunit gamma B-like	-6.13374422	-1.242869931	2.842601497	0.107104619	1	Up testes
gene8044_TTYH1	TTYH1	tweety family member 1	-6.114221849	5.948032151	19.2787006	8.97E-05	0.194026131	Up testes
gene14194_JCHAIN	JCHAIN	joining chain of multimeric IgA and IgM	-6.099797635	-1.350294538	6.501336958	0.015889607	0.85916967	Up testes
gene18035_LOC110089460	LOC110089460	uncharacterized LOC110089460	-6.091013276	0.535355969	4.207486531	0.048977737	0.986148405	Up testes
gene5680_LOC110075865	LOC110075865	coagulation factor VII-like	-6.070925432	1.813210024	5.181682727	0.028657147	0.918523966	Up testes
gene1966_LOC110071550	LOC110071550	hepatic lectin-like	-6.047851704	0.889148587	4.167300407	0.048741145	0.986148405	Up testes
gene6830_C8B	C8B	complement C8 beta chain	-6.018815139	6.484246237	14.51342427	0.000504157	0.435915016	Up testes
gene2484_SYCP1	SYCP1	synaptonemal complex protein 1	-6.003402872	1.523508418	3.923470009	0.055232105	0.996193701	Up testes
gene881_APOC3	APOC3	apolipoprotein C3	-5.985106923	5.049201276	4.223684722	0.04691557	0.985504646	Up testes
gene6742_MET	MET	MET proto-oncogene	-5.976944633	7.736643587	21.39646516	4.39E-05	0.126550213	Up testes
gene9300_CPNE9	CPNE9	copine family member 9	-5.968576555	0.241914472	4.349876925	0.044100373	0.984172709	Up testes
gene13027_LOC110083973	LOC110083973	alcohol dehydrogenase 1B-like	-5.930362016	1.326105436	7.347493471	0.010191969	0.789792298	Up testes
gene13520_LOC110084515	LOC110084515	eosinophil peroxidase-like	-5.847672206	0.387745821	6.298913857	0.016677102	0.876024512	Up testes
gene12746_LOC110083686	LOC110083686	mannose-binding protein C-like	-5.841922919	-0.664744591	3.747381278	0.062936944	0.996193701	Up testes
gene18075_FZD3	FZD3	frizzled class receptor 3	-5.822841521	5.666811715	9.176496757	0.004433653	0.659291117	Up testes
gene8130_LOC110078522	LOC110078522	sulfotransferase family cytosolic 1B member 1-like	-5.814116734	-0.435128746	3.93453949	0.05585813	0.996193701	Up testes
gene10393_PCK1	PCK1	phosphoenolpyruvate carboxykinase 1	-5.803137585	0.643097781	3.989971874	0.053308399	0.996193701	Up testes
gene17805_LOC110089209	LOC110089209	neurexin-1-like	-5.775164769	-0.205056353	5.175583388	0.02908658	0.918523966	Up testes
gene12166_LOC110083052	LOC110083052	40S ribosomal protein S12-like	-5.77130006	6.902092647	11.93019355	0.001391737	0.523293211	Up testes
gene67_CUNH6orf163	CUNH6orf163	chromosome unknown C6orf163 homolog	-5.718694538	-0.164975458	4.404485823	0.042863089	0.977308049	Up testes
gene2194_LOC110071990	LOC110071990	pancreatic lipase-related protein 2-like	-5.718694538	-0.575108001	3.164294515	0.084395445	0.997022312	Up testes
gene444_LOC110074406	LOC110074406	uncharacterized LOC110074406	-5.708917	0.079936198	5.37855998	0.026124685	0.915099279	Up testes
gene19215_LOC110090752	LOC110090752	inactive N-acetylated-alpha-linked acidic dipeptidase-like protein 2	-5.708917	-0.870183641	4.467918151	0.041885563	0.976351339	Up testes
gene20482_LOC110070121	LOC110070121	cationic trypsin-like	-5.698320914	-1.497780121	4.012551277	0.054489389	0.996193701	Up testes
gene18435_UPK1A	UPK1A	uroplakin 1A	-5.669938934	-0.37153287	4.232498351	0.04780518	0.985504646	Up testes
gene20096_LOC110091706	LOC110091706	complement factor H-like	-5.661099109	0.008084881	9.019090801	0.004886034	0.659291117	Up testes
gene8739_S1PR4	S1PR4	sphingosine-1-phosphate receptor 4	-5.650168272	-1.629677383	5.486960479	0.025282297	0.910359004	Up testes
gene135_ZC3H12D	ZC3H12D	zinc finger CCCH-type containing 12D	-5.63479211	2.358359403	5.014670331	0.03135025	0.941378329	Up testes
gene6480_PPEF1	PPEF1	protein phosphatase with EF-hand domain 1	-5.629633089	-1.48270777	6.20193071	0.019676105	0.884926061	Up testes
gene4456_CHRFAM7A	CHRFAM7A	CHRNA7 (exons 5-10) and FAM7A (exons A-E) fusion	-5.629378234	1.954620998	2.600310226	0.115748401	1	Up testes
gene8561_LRRC31	LRRC31	leucine rich repeat containing 31	-5.585236948	3.016293609	4.474816597	0.041736971	0.976088976	Up testes
gene18084_LOC110089509	LOC110089509	mucin-2-like	-5.55625541	0.395919373	4.30895947	0.045258618	0.984333385	Up testes
gene21245_LOC110070936	LOC110070936	IgGFc-binding protein-like	-5.555873766	-0.909619309	3.313991463	0.077968927	0.996193701	Up testes
gene8245_RBP2	RBP2	retinol binding protein 2	-5.545099271	0.22853457	4.171645261	0.04863004	0.986148405	Up testes
gene19017_LOC110090531	LOC110090531	zona pellucida sperm-binding protein 3-like	-5.537363902	-0.380401318	5.633651455	0.023358491	0.893824022	Up testes
gene20413_LOC110070048	LOC110070048	olfactomedin-4-like	-5.523398783	0.553290113	5.097630972	0.03006583	0.918523966	Up testes
gene9517_CLDN2	CLDN2	claudin 2	-5.499640684	-1.657408274	3.121111136	0.088888865	0.998200638	Up testes
gene3078_ALDH1A3	ALDH1A3	aldehyde dehydrogenase 1 family member A3	-5.483047509	5.303862224	17.26375772	0.000182299	0.262753973	Up testes
gene6686_SLC30A8	SLC30A8	solute carrier family 30 member 8	-5.47938941	-1.040881981	4.192182007	0.050719814	0.994612671	Up testes
gene20581_HAMP	HAMP	hepcidin antimicrobial peptide	-5.478926639	3.751817349	6.124282858	0.018001171	0.876024512	Up testes
gene12689_VGLL2	VGLL2	vestigial like family member 2	-5.477073233	0.835255922	2.85782088	0.099501199	0.998200638	Up testes
gene10808_C2CD4D	C2CD4D	C2 calcium dependent domain containing 4D	-5.455577762	2.895080152	11.85627937	0.001434133	0.527760987	Up testes
gene17917_LOC110089332	LOC110089332	cholinesterase-like	-5.447533718	1.335440322	5.14224996	0.029961603	0.918523966	Up testes
gene2313_BMP10	BMP10	bone morphogenetic protein 10	-5.442802739	-1.491252592	3.48895365	0.072166442	0.996193701	Up testes
gene15687_CALML4	CALML4	calmodulin like 4	-5.408982033	0.158395707	4.545483536	0.04024777	0.971021789	Up testes
gene19970_KLHL40	KLHL40	kelch like family member 40	-5.396321717	0.692347699	3.380446537	0.074399437	0.996193701	Up testes
gene4590_LOC110074603	LOC110074603	group 10 secretory phospholipase A2-like	-5.396148887	3.393430509	6.724980332	0.01387929	0.827566839	Up testes
gene6831_C8A	C8A	complement C8 alpha chain	-5.387228342	3.525997607	6.621963036	0.014180056	0.831383867	Up testes
gene15785_GCKR	GCKR	glucokinase regulator	-5.361406132	1.42318096	5.641076682	0.022794885	0.893824022	Up testes
gene18552_BIRC7	BIRC7	baculoviral IAP repeat containing 7	-5.35831186	-0.918458655	4.154192795	0.049537498	0.986148405	Up testes
gene5801_LOC110075916	LOC110075916	extracellular serine/threonine protein kinase FAM20C-like	-5.321881725	0.125463504	3.168991082	0.084758887	0.997022312	Up testes
gene13640_GNB3	GNB3	G protein subunit beta 3	-5.318778693	-0.602457842	3.275076669	0.079653418	0.996193701	Up testes
gene2404_PEBP4	PEBP4	phosphatidylethanolamine binding protein 4	-5.30961885	-1.175816752	4.083790427	0.053585505	0.996193701	Up testes
gene19341_UMODL1	UMODL1	uromodulin like 1	-5.268674447	-0.705766155	4.092942124	0.051404129	0.994612671	Up testes
gene21035_LOC110070708	LOC110070708	tripartite motif-containing protein 7-like	-5.268674447	-1.001595656	4.017682687	0.053212587	0.996193701	Up testes
gene9090_LOC110079669	LOC110079669	paired mesoderm homeobox protein 2-like	-5.222109008	-0.330674773	2.942577423	0.095852228	0.998200638	Up testes
gene16191_LOC110087464	LOC110087464	uncharacterized LOC110087464	-5.204619055	-1.352484412	4.823501668	0.035141941	0.958918569	Up testes
gene13874_COL9A3	COL9A3	collagen type IX alpha 3 chain	-5.162001312	5.618994831	9.08556726	0.004613672	0.659291117	Up testes
gene5385_LHX1	LHX1	LIM homeobox 1	-5.159887801	-1.658063126	3.604338244	0.068246597	0.996193701	Up testes
gene14224_GNAT2	GNAT2	G protein subunit alpha transducin 2	-5.146474564	-1.757930122	3.863282839	0.060881123	0.996193701	Up testes
gene19738_LOC110091313	LOC110091313	very long-chain acyl-CoA synthetase-like	-5.140519066	-1.132836737	2.717526352	0.110310364	1	Up testes
gene5809_LOC110075993	LOC110075993	uncharacterized LOC110075993	-5.132994386	-1.572131369	3.973828697	0.055282454	0.996193701	Up testes
gene21968_LOC110071712	LOC110071712	BTB/POZ domain-containing protein KCTD14-like	-5.132994386	-0.913243516	3.077616509	0.088860571	0.998200638	Up testes
gene12090_LOC110082931	LOC110082931	uncharacterized LOC110082931	-5.126799	-1.469822078	3.443496471	0.075186723	0.996193701	Up testes
gene5486_FOXA3	FOXA3	forkhead box A3	-5.119745277	2.137060709	4.670089079	0.037181849	0.970197441	Up testes
gene12724_FAM13C	FAM13C	family with sequence similarity 13 member C	-5.119447451	-0.831527948	3.37871899	0.074977849	0.996193701	Up testes
gene19685_LOC110091256	LOC110091256	zinc finger protein RFP-like	-5.113007039	-0.738585542	2.638377369	0.114029788	1	Up testes
gene21595_LOC110071309	LOC110071309	uncharacterized LOC110071309	-5.099485338	3.557159797	2.735188746	0.107026537	1	Up testes
gene3600_RBP4	RBP4	retinol binding protein 4	-5.098107794	4.58580356	3.2392535	0.07998598	0.996193701	Up testes
gene13157_FGFBP3	FGFBP3	fibroblast growth factor binding protein 3	-5.092422366	2.299968213	2.96824757	0.093196027	0.998200638	Up testes
gene7977_NMU	NMU	neuromedin U	-5.085208015	-1.774761149	3.755837899	0.06385933	0.996193701	Up testes
gene18453_LOC110089944	LOC110089944	alpha-fetoprotein-like	-5.06328528	3.069225751	4.045611774	0.051553304	0.994612671	Up testes
gene19737_LOC110091316	LOC110091316	very long-chain acyl-CoA synthetase-like	-5.057123469	-1.57431197	3.268956785	0.080538242	0.996193701	Up testes
gene18063_PRR35	PRR35	proline rich 35	-5.050719813	-1.483005565	3.496130717	0.074698146	0.996193701	Up testes
gene2620_LOC110072652	LOC110072652	protein-lysine 6-oxidase-like	-5.050719813	-0.665486383	3.260570326	0.080291824	0.996193701	Up testes
gene18742_KLHL31	KLHL31	kelch like family member 31	-5.050719813	0.43774393	2.466937511	0.125185394	1	Up testes
gene16231_LOC110087468	LOC110087468	lipocalin-15-like	-5.0367778	-0.267357492	3.071105468	0.089184074	0.998200638	Up testes
gene18040_APOC2	APOC2	apolipoprotein C2	-5.033977541	6.651298706	3.246406037	0.07966707	0.996193701	Up testes
gene21720_LOC110071445	LOC110071445	aldo-keto reductase family 1 member C3 homolog	-5.028755395	-1.129464947	3.580477777	0.06774369	0.996193701	Up testes
gene4772_LOC110074892	LOC110074892	keratin	-5.000106331	0.153085805	2.369516416	0.133465295	1	Up testes
gene20217_LOC110069840	LOC110069840	IgGFc-binding protein-like	-4.991173332	-2.166979074	3.282265272	0.084852963	0.997022312	Up testes
gene18070_CHRNA2	CHRNA2	cholinergic receptor nicotinic alpha 2 subunit	-4.985677379	-0.88988846	3.224745417	0.081893335	0.997022312	Up testes
gene8560_SAMD7	SAMD7	sterile alpha motif domain containing 7	-4.958320121	-0.3323601	3.841748326	0.058402954	0.996193701	Up testes
gene5478_GIPR	GIPR	gastric inhibitory polypeptide receptor	-4.956612867	-1.332435346	2.834460557	0.102887895	0.998200638	Up testes
gene6249_F3	F3	coagulation factor III	-4.947542956	4.058199498	5.788815792	0.021197086	0.893824022	Up testes
gene16219_LOC110087433	LOC110087433	protein AMBP-like	-4.933580504	5.364114704	3.219826846	0.080859407	0.996193701	Up testes
gene2414_NKX3-1	NKX3-1	NK3 homeobox 1	-4.928583829	5.563313095	8.480114868	0.006030404	0.719323266	Up testes
gene18982_LOC110090499	LOC110090499	vitellogenin-like	-4.916721423	-1.029110861	3.472170694	0.071815231	0.996193701	Up testes
gene20157_LOC110069780	LOC110069780	alpha-2-macroglobulin-like protein 1	-4.913875749	1.654172571	4.344573079	0.044029475	0.984172709	Up testes
gene19681_LOC110091246	LOC110091246	uncharacterized LOC110091246	-4.890220838	-0.977627567	2.473183322	0.124724128	1	Up testes
gene18711_LOC110090206	LOC110090206	N-terminal EF-hand calcium-binding protein 1-like	-4.871163993	-1.494371912	3.325948003	0.078072462	0.996193701	Up testes
gene18265_LOC110089705	LOC110089705	transmembrane protein 68-like	-4.868104468	0.63172099	6.196422052	0.017384389	0.876024512	Up testes
gene21018_LOC110070692	LOC110070692	cytochrome P450 2K1-like	-4.867498114	1.127923186	2.419071759	0.129045318	1	Up testes
gene20654_PDE6B	PDE6B	phosphodiesterase 6B	-4.82750098	-1.628098819	3.314523904	0.079649124	0.996193701	Up testes
gene13170_SLC16A12	SLC16A12	solute carrier family 16 member 12	-4.822433702	4.545393726	6.737199213	0.013426276	0.827566839	Up testes
gene5031_WIF1	WIF1	WNT inhibitory factor 1	-4.810294382	5.638607791	12.51852678	0.001098204	0.46328133	Up testes
gene5222_LOC110075337	LOC110075337	deleted in malignant brain tumors 1 protein-like	-4.809615107	-0.011274505	4.244031062	0.046611929	0.985504646	Up testes
gene18271_SPINK2	SPINK2	serine peptidase inhibitor	-4.803293166	7.442442033	9.785469759	0.003405425	0.642861596	Up testes
gene19605_LOC110091169	LOC110091169	cytochrome P450 2H1-like	-4.797613365	-1.958648926	2.976698364	0.095005289	0.998200638	Up testes
gene1965_LOC110071540	LOC110071540	hepatic lectin-like	-4.788904406	-0.292577155	3.632651565	0.066508769	0.996193701	Up testes
gene1193_GPR158	GPR158	G protein-coupled receptor 158	-4.748159477	-1.097708279	3.372478979	0.074726689	0.996193701	Up testes
gene4639_FAM237A	FAM237A	family with sequence similarity 237 member A	-4.748159477	-0.624551452	2.857945706	0.1005529	0.998200638	Up testes
gene9947_KCNF1	KCNF1	potassium voltage-gated channel modifier subfamily F member 1	-4.748159477	-0.691287414	2.753515507	0.106430935	1	Up testes
gene7870_P2RX3	P2RX3	purinergic receptor P2X 3	-4.731506137	-0.528033365	2.647563653	0.112359083	1	Up testes
gene15468_FOXD3	FOXD3	forkhead box D3	-4.731100966	-0.406096753	2.273844878	0.140729166	1	Up testes
gene21117_LOC110070796	LOC110070796	cytochrome P450 2K4-like	-4.713816716	-1.470667027	3.798106698	0.062051905	0.996193701	Up testes
gene19736_LOC110091312	LOC110091312	very long-chain acyl-CoA synthetase-like	-4.700943631	1.682234658	9.373640587	0.004068592	0.653928741	Up testes
gene10070_STPG4	STPG4	sperm-tail PG-rich repeat containing 4	-4.697952106	-1.559984257	3.314434187	0.080522903	0.996193701	Up testes
gene16252_AKAP3	AKAP3	A-kinase anchoring protein 3	-4.697952106	-2.079554028	2.681374487	0.116217122	1	Up testes
gene20180_LOC110069795	LOC110069795	uncharacterized LOC110069795	-4.688526814	13.01111372	6.71823967	0.013547269	0.827566839	Up testes
gene8672_LOC110079141	LOC110079141	lutropin subunit beta-like	-4.684548278	-0.469842999	2.997977735	0.092100708	0.998200638	Up testes
gene17517_LOC110088898	LOC110088898	slit homolog 2 protein-like	-4.684003033	-0.286541811	4.407369666	0.042607683	0.977308049	Up testes
gene8800_LOC110079227	LOC110079227	cartilage intermediate layer protein 2-like	-4.66407555	-0.649427901	2.627602898	0.114742753	1	Up testes
gene14157_SP9	SP9	Sp9 transcription factor	-4.662704865	-0.800280143	2.990521647	0.096437983	0.998200638	Up testes
gene1687_XKR9	XKR9	XK related 9	-4.662704865	-1.387153054	2.376820904	0.133198101	1	Up testes
gene20600_CUNH1orf116	CUNH1orf116	chromosome unknown C1orf116 homolog	-4.647372849	0.16082837	2.977125444	0.092726127	0.998200638	Up testes
gene17025_FETUB	FETUB	fetuin B	-4.639945366	6.147718343	2.564192104	0.117744617	1	Up testes
gene10759_LOC110081514	LOC110081514	uncharacterized LOC110081514	-4.639178295	3.771737632	6.237265869	0.017177283	0.876024512	Up testes
gene5677_SAG	SAG	S-antigen visual arrestin	-4.629886202	-1.595090522	2.456359455	0.126229884	1	Up testes
gene6785_FOXF2	FOXF2	forkhead box F2	-4.627543853	-0.894815502	2.50350806	0.123336488	1	Up testes
gene20988_RAP1GAP2	RAP1GAP2	RAP1 GTPase activating protein 2	-4.627543853	0.708653625	2.402208753	0.129839314	1	Up testes
gene4507_LIPC	LIPC	lipase C	-4.625549073	3.737822227	4.346982456	0.043973972	0.984172709	Up testes
gene5837_LOC110076029	LOC110076029	uncharacterized LOC110076029	-4.61477414	1.322698941	3.046100938	0.089165127	0.998200638	Up testes
gene21416_LOC110071121	LOC110071121	cytochrome P450 2C19-like	-4.613277257	1.700775148	5.629843341	0.022921603	0.893824022	Up testes
gene3328_RNF223	RNF223	ring finger protein 223	-4.60983064	-0.913699334	3.607382993	0.065492232	0.996193701	Up testes
gene19966_LOC110091575	LOC110091575	7-alpha-hydroxycholest-4-en-3-one 12-alpha-hydroxylase-like	-4.592030764	-1.650856944	2.965089726	0.094644368	0.998200638	Up testes
gene5874_SHISA8	SHISA8	shisa family member 8	-4.589982639	0.554304462	5.327526292	0.027147322	0.918523966	Up testes
gene13091_CPN1	CPN1	carboxypeptidase N subunit 1	-4.57980939	2.705921516	5.126057774	0.029471528	0.918523966	Up testes
gene11664_STPG1	STPG1	sperm tail PG-rich repeat containing 1	-4.574663939	-0.946386199	3.365570945	0.076093335	0.996193701	Up testes
gene980_SPDEF	SPDEF	SAM pointed domain containing ETS transcription factor	-4.57414569	-1.512564888	2.511383238	0.12247836	1	Up testes
gene14180_LOC110085260	LOC110085260	16 kDa beta-galactoside-binding lectin-like	-4.545838526	3.667652977	9.605612832	0.003679649	0.642861596	Up testes
gene17147_S100A1	S100A1	S100 calcium binding protein A1	-4.544782073	7.849091262	13.42515676	0.00076742	0.46328133	Up testes
gene13028_LOC110083977	LOC110083977	alcohol dehydrogenase 1B-like	-4.541302375	5.042038761	15.7752295	0.000313754	0.350347022	Up testes
gene17326_GC	GC	GC	-4.518783677	7.225319347	2.88699179	0.097624336	0.998200638	Up testes
gene15105_LOC110086259	LOC110086259	purpurin	-4.514064554	-1.528826823	2.526709765	0.124860095	1	Up testes
gene19439_LOC110090992	LOC110090992	uncharacterized LOC110090992	-4.501785799	-0.764136159	3.063679077	0.090526192	0.998200638	Up testes
gene18474_LOC110089937	LOC110089937	epididymal sperm-binding protein 1-like	-4.495699969	-1.758778137	2.860222773	0.104724228	0.998200638	Up testes
gene14853_MAVS	MAVS	mitochondrial antiviral signaling protein	-4.491526762	0.774607472	5.828312418	0.020935387	0.893824022	Up testes
gene11848_LOC110082709	LOC110082709	cystine/glutamate transporter-like	-4.486406017	2.530990478	5.648969397	0.022706305	0.893824022	Up testes
gene5175_LOC110075272	LOC110075272	ovotransferrin-like	-4.461735565	7.127319158	5.794682687	0.021136191	0.893824022	Up testes
gene11798_CUNH19orf67	CUNH19orf67	chromosome unknown C19orf67 homolog	-4.457279227	-1.2349367	2.940791837	0.09539104	0.998200638	Up testes
gene16546_RNF212B	RNF212B	ring finger protein 212B	-4.457279227	-0.438878112	2.874482893	0.100970141	0.998200638	Up testes
gene1200_CUNH10orf67	CUNH10orf67	chromosome unknown C10orf67 homolog	-4.457279227	-0.708075562	2.737053328	0.107169007	1	Up testes
gene3793_LOC110073776	LOC110073776	riboflavin-binding protein-like	-4.441190963	3.998536625	3.796029826	0.0589274	0.996193701	Up testes
gene14840_ASPN	ASPN	asporin	-4.439334285	0.615398461	2.59583257	0.115575906	1	Up testes
gene1061_CTSE	CTSE	cathepsin E	-4.438172332	3.091029548	2.738119865	0.107376239	1	Up testes
gene15572_DMRTC2	DMRTC2	DMRT like family C2	-4.438172332	-1.913287564	2.673891897	0.113919732	1	Up testes
gene20377_SERPIND1	SERPIND1	serpin family D member 1	-4.421646429	4.526541288	2.85774744	0.099276078	0.998200638	Up testes
gene21161_LOC110070846	LOC110070846	neurexin-1-like	-4.418979732	-1.651371377	3.128507875	0.087344326	0.998200638	Up testes
gene15115_RASAL1	RASAL1	RAS protein activator like 1	-4.399703706	-0.796832691	2.886179729	0.098396658	0.998200638	Up testes
gene8639_CUNH17orf105	CUNH17orf105	chromosome unknown C17orf105 homolog	-4.399703706	-1.406017776	2.7028926	0.112536479	1	Up testes
gene11114_RAMP1	RAMP1	receptor activity modifying protein 1	-4.387689694	1.200248643	6.542409718	0.014726954	0.837886169	Up testes
gene1690_TRPA1	TRPA1	transient receptor potential cation channel subfamily A member 1	-4.360911038	-1.750287791	2.723684488	0.111230409	1	Up testes
gene17414_TRIM9	TRIM9	tripartite motif containing 9	-4.360911038	-1.483638118	2.614236486	0.115943707	1	Up testes
gene12366_SLC15A1	SLC15A1	solute carrier family 15 member 1	-4.357111778	-0.096780502	3.15161175	0.084474844	0.997022312	Up testes
gene6037_LOC110076293	LOC110076293	borealin-2-like	-4.355365221	-0.418870161	4.033334633	0.05189119	0.995022207	Up testes
gene19146_LOC110090680	LOC110090680	alpha-1-antiproteinase 2-like	-4.349912305	6.455482516	3.076726053	0.087633714	0.998200638	Up testes
gene2977_SLC25A31	SLC25A31	solute carrier family 25 member 31	-4.347042922	2.357939351	4.121294931	0.049523209	0.986148405	Up testes
gene1640_LOC110089692	LOC110089692	fructose-bisphosphate aldolase A-like	-4.334890489	-0.692181677	3.533426499	0.068659404	0.996193701	Up testes
gene10187_ELOVL2	ELOVL2	ELOVL fatty acid elongase 2	-4.334686884	1.005768289	4.426850756	0.042176906	0.977308049	Up testes
gene9416_DEPDC7	DEPDC7	DEP domain containing 7	-4.329188094	1.704559818	11.54880291	0.001625798	0.530562185	Up testes
gene3771_LOC110073780	LOC110073780	selenoprotein Pb-like	-4.328895866	2.366818845	4.730917136	0.036036457	0.961728352	Up testes
gene1562_LOC110088643	LOC110088643	suppressor of tumorigenicity 14 protein-like	-4.328265744	-1.373313469	2.777503967	0.107030708	1	Up testes
gene7810_LOC110078228	LOC110078228	uncharacterized LOC110078228	-4.307832785	-1.442181646	2.951082637	0.095393843	0.998200638	Up testes
gene3439_LGR6	LGR6	leucine rich repeat containing G protein-coupled receptor 6	-4.287310778	-1.59169066	2.473394099	0.126901762	1	Up testes
gene17419_OTOR	OTOR	otoraplin	-4.260282629	-0.809039076	3.188041894	0.084192124	0.997022312	Up testes
gene11464_MROH7	MROH7	maestro heat like repeat family member 7	-4.24601188	-1.233303667	3.281020002	0.078849836	0.996193701	Up testes
gene13754_PMCH	PMCH	pro-melanin concentrating hormone	-4.24601188	-0.862087168	2.555807888	0.120266447	1	Up testes
gene5555_LOC110075668	LOC110075668	uncharacterized LOC110075668	-4.240509878	-0.278024613	4.276814245	0.045817604	0.985504646	Up testes
gene19150_LOC110090684	LOC110090684	alpha-1-antiproteinase-like	-4.229419813	3.947233401	2.77837421	0.103921447	0.998200638	Up testes
gene16946_LOC110088279	LOC110088279	hydroperoxide isomerase ALOXE3-like	-4.215355001	1.516300613	7.276824898	0.010426837	0.789792298	Up testes
gene2901_FGG	FGG	fibrinogen gamma chain	-4.211371114	6.226982868	3.826621143	0.057963731	0.996193701	Up testes
gene21932_LOC110071673	LOC110071673	zinc finger protein 24-like	-4.210298356	-0.075365753	4.913164968	0.033003837	0.954046278	Up testes
gene19468_LOC110091022	LOC110091022	brain-specific angiogenesis inhibitor 1-like	-4.204394906	-1.667122053	2.445089174	0.131973327	1	Up testes
gene18376_HMGCS2	HMGCS2	3-hydroxy-3-methylglutaryl-CoA synthase 2	-4.194029464	2.628243857	6.117566937	0.018059783	0.876024512	Up testes
gene461_APOF	APOF	apolipoprotein F	-4.188670667	3.370720523	3.82693673	0.057953881	0.996193701	Up testes
gene3900_EMB	EMB	embigin	-4.185490001	4.667433757	12.39025602	0.001156069	0.465008521	Up testes
gene7736_HPX	HPX	hemopexin	-4.181424466	4.255060947	6.179660696	0.017525634	0.876024512	Up testes
gene2899_FGB	FGB	fibrinogen beta chain	-4.176744931	5.851283789	3.345057125	0.075410804	0.996193701	Up testes
gene13424_LOC110084426	LOC110084426	kelch repeat and BTB domain-containing protein 13-like	-4.168228632	-1.389106625	3.875487058	0.057365503	0.996193701	Up testes
gene12881_TMEM116	TMEM116	transmembrane protein 116	-4.158837697	2.327865056	8.049207527	0.007318932	0.740417875	Up testes
gene7158_LOC110077509	LOC110077509	serotriflin-like	-4.157621769	-1.079356586	2.90197986	0.097787254	0.998200638	Up testes
gene6333_GALNT9	GALNT9	polypeptide N-acetylgalactosaminyltransferase 9	-4.156766444	1.884814817	4.773755964	0.035252961	0.959156366	Up testes
gene10583_CNGB1	CNGB1	cyclic nucleotide gated channel beta 1	-4.147798224	3.189963868	11.2900734	0.001808181	0.558469698	Up testes
gene21430_LOC110071136	LOC110071136	alpha-2-macroglobulin-like	-4.128714669	1.428405405	3.975954309	0.053503129	0.996193701	Up testes
gene2590_AMH	AMH	anti-Mullerian hormone	-4.119124757	10.881631	4.931195904	0.032529336	0.952889955	Up testes
gene17024_AHSG	AHSG	alpha 2-HS glycoprotein	-4.114655878	8.620440667	2.36064323	0.132870831	1	Up testes
gene2256_NT5DC4	NT5DC4	5'-nucleotidase domain containing 4	-4.108279281	4.108830757	4.129988041	0.049295727	0.986148405	Up testes
gene3346_LOC110073127	LOC110073127	taste receptor type 1 member 3-like	-4.097648731	-1.681418862	3.718611438	0.064669119	0.996193701	Up testes
gene4164_LMNTD2	LMNTD2	lamin tail domain containing 2	-4.095531598	-1.958734586	3.104820897	0.091764193	0.998200638	Up testes
gene3973_LOC110073982	LOC110073982	EGF-like repeat and discoidin I-like domain-containing protein 3	-4.095531598	-1.941973277	2.2952342	0.144470475	1	Up testes
gene4013_LOC110074027	LOC110074027	galactosylgalactosylxylosylprotein 3-beta-glucuronosyltransferase 1-like	-4.078394763	6.317409945	9.623124414	0.003651943	0.642861596	Up testes
gene1641_NKAIN3	NKAIN3	sodium/potassium transporting ATPase interacting 3	-4.075221639	1.976229445	5.651037925	0.022683152	0.893824022	Up testes
gene3142_CP	CP	ceruloplasmin	-4.054091075	3.827392092	6.399719031	0.015765681	0.85916967	Up testes
gene2394_LOC110072171	LOC110072171	ATPase family AAA domain-containing protein 1-A-like	-4.050765677	-0.55072439	2.49345918	0.123240192	1	Up testes
gene13086_LOC110084052	LOC110084052	claudin-15-like	-4.045088151	0.877506583	3.518654292	0.068741299	0.996193701	Up testes
gene8210_PFKFB1	PFKFB1	6-phosphofructo-2-kinase/fructose-2	-4.042184414	1.969109003	5.335964752	0.026523698	0.915099279	Up testes
gene19758_LOC110091340	LOC110091340	alpha-2-macroglobulin-like	-4.039197932	3.991101215	5.666282877	0.0225133	0.893824022	Up testes
gene3350_LOC110073295	LOC110073295	C-factor-like	-4.017084341	0.102565053	3.922311232	0.055060215	0.996193701	Up testes
gene4242_VSIG1	VSIG1	V-set and immunoglobulin domain containing 1	-3.993482031	3.154849043	4.748547819	0.035711722	0.961172391	Up testes
gene8164_PDZD4	PDZD4	PDZ domain containing 4	-3.948414429	3.945279414	9.564669852	0.003745306	0.642861596	Up testes
gene680_LOC110077196	LOC110077196	oocyte-specific histone RNA stem-loop-binding protein 2-like	-3.937952206	1.284795275	5.129987756	0.029413172	0.918523966	Up testes
gene6612_ABCB11	ABCB11	ATP binding cassette subfamily B member 11	-3.934708221	1.733837422	3.605939133	0.065328922	0.996193701	Up testes
gene14152_CHRNA1	CHRNA1	cholinergic receptor nicotinic alpha 1 subunit	-3.934097922	2.228217052	3.770633416	0.059740915	0.996193701	Up testes
gene15358_LOC110086552	LOC110086552	cytochrome P450 4B1-like	-3.93081707	-1.224336351	3.549841243	0.069861656	0.996193701	Up testes
gene9853_LOC110080502	LOC110080502	reticulon-4-like	-3.930784202	1.222024784	4.048943125	0.052872156	0.996193701	Up testes
gene5493_BHMG1	BHMG1	basic helix-loop-helix and HMG-box containing 1	-3.928031042	0.225146271	3.6254134	0.065843654	0.996193701	Up testes
gene348_ERBB3	ERBB3	erb-b2 receptor tyrosine kinase 3	-3.926420457	4.726396906	14.97775096	0.000422758	0.406223915	Up testes
gene9986_LOC110080639	LOC110080639	neural Wiskott-Aldrich syndrome protein-like	-3.926392409	0.164315154	2.942725357	0.094790216	0.998200638	Up testes
gene21484_LOC110071191	LOC110071191	HLA class I histocompatibility antigen	-3.926194902	1.398528062	3.892008357	0.055961902	0.996193701	Up testes
gene19145_SERPINA10	SERPINA10	serpin family A member 10	-3.918837771	1.687740176	3.275967511	0.078364054	0.996193701	Up testes
gene5422_ANOS1	ANOS1	anosmin 1	-3.915724775	2.651518288	5.631032155	0.022908156	0.893824022	Up testes
gene8169_LOC110078660	LOC110078660	extracellular matrix protein 2-like	-3.889869223	-1.498251077	3.014872291	0.093777595	0.998200638	Up testes
gene7771_CDK5R2	CDK5R2	cyclin dependent kinase 5 regulatory subunit 2	-3.88681671	0.808978902	4.218593762	0.047238715	0.985504646	Up testes
gene2589_JSRP1	JSRP1	junctional sarcoplasmic reticulum protein 1	-3.886257788	0.630256555	3.458567442	0.070825143	0.996193701	Up testes
gene21037_LOC110070713	LOC110070713	tigger transposable element-derived protein 1-like	-3.878478614	0.398293313	2.885734879	0.098165584	0.998200638	Up testes
gene15257_WNT16	WNT16	Wnt family member 16	-3.872694642	-1.649807089	3.448697378	0.073737466	0.996193701	Up testes
gene4544_IMPG2	IMPG2	interphotoreceptor matrix proteoglycan 2	-3.864609144	-0.593980674	2.413273357	0.130694053	1	Up testes
gene1020_FMOD	FMOD	fibromodulin	-3.859249866	8.997465525	10.11969073	0.002952025	0.637750267	Up testes
gene12607_PLS1	PLS1	plastin 1	-3.850080233	5.133041412	8.916194132	0.00497013	0.659291117	Up testes
gene8801_YJEFN3	YJEFN3	YjeF N-terminal domain containing 3	-3.849640021	-0.96116953	4.329345959	0.045471923	0.984333385	Up testes
gene4224_RAD51AP2	RAD51AP2	RAD51 associated protein 2	-3.83721283	1.12310788	3.359851224	0.075248659	0.996193701	Up testes
gene1935_LOC110071205	LOC110071205	gametocyte-specific factor 1-like	-3.827634049	4.790766014	4.053834978	0.051328346	0.994612671	Up testes
gene9832_LOC110080488	LOC110080488	uncharacterized LOC110080488	-3.826859686	-1.901267467	2.370742122	0.138352455	1	Up testes
gene8501_LOC110079007	LOC110079007	cytosolic phospholipase A2 epsilon-like	-3.826859686	-2.139212191	2.289713125	0.143680338	1	Up testes
gene5472_LOC110075641	LOC110075641	SPARC-related modular calcium-binding protein 1-like	-3.825727274	0.017386445	2.641752406	0.112509379	1	Up testes
gene18652_CUNH14orf39	CUNH14orf39	chromosome unknown C14orf39 homolog	-3.818990849	2.065822395	3.469045232	0.070417804	0.996193701	Up testes
gene19312_LOC110090859	LOC110090859	dimethylaniline monooxygenase [N-oxide-forming] 2-like	-3.817873247	-1.051899269	2.449050308	0.127651034	1	Up testes
gene18204_FRMD3	FRMD3	FERM domain containing 3	-3.816437142	2.391782419	7.14287329	0.011097274	0.80646405	Up testes
gene19597_CUNH3orf22	CUNH3orf22	chromosome unknown C3orf22 homolog	-3.807967946	0.075076639	4.773395579	0.035829024	0.961728352	Up testes
gene19621_LOC110091189	LOC110091189	acrosomal protein SP-10-like	-3.802380777	-1.707631431	2.312622159	0.140727316	1	Up testes
gene8642_LOC110079130	LOC110079130	slit homolog 1 protein-like	-3.802047249	0.933337544	7.578685991	0.00916566	0.765841786	Up testes
gene5650_SLC35G2	SLC35G2	solute carrier family 35 member G2	-3.799158618	-0.224118831	4.555239485	0.040503914	0.971021789	Up testes
gene2269_LOC110072202	LOC110072202	pulmonary surfactant-associated protein B-like	-3.771832027	-0.966547943	4.039512422	0.05342326	0.996193701	Up testes
gene9349_FAM3D	FAM3D	family with sequence similarity 3 member D	-3.770061105	-1.035702055	3.107936602	0.086819959	0.998200638	Up testes
gene15582_TACR2	TACR2	tachykinin receptor 2	-3.765810102	-0.641721072	4.518985818	0.040390774	0.971021789	Up testes
gene16808_LOC110088113	LOC110088113	intelectin-1-like	-3.762332908	0.723130537	2.518978415	0.121660156	1	Up testes
gene20260_LOC110069890	LOC110069890	regulator of G-protein signaling 8-like	-3.760841835	6.241686422	14.83118769	0.000446832	0.406758253	Up testes
gene8069_LOC110078559	LOC110078559	17-beta-hydroxysteroid dehydrogenase 14-like	-3.75694628	0.163227156	6.516753654	0.014908141	0.842651012	Up testes
gene18068_NME4	NME4	NME/NM23 nucleoside diphosphate kinase 4	-3.745404515	4.056304314	4.050734492	0.051413037	0.994612671	Up testes
gene21549_LOC110071262	LOC110071262	complement C3-like	-3.736915124	-0.95945349	3.495807637	0.071546929	0.996193701	Up testes
gene12725_PHYHIPL	PHYHIPL	phytanoyl-CoA 2-hydroxylase interacting protein like	-3.732718164	2.104957228	8.223712464	0.006764752	0.737503806	Up testes
gene15849_FOXF1	FOXF1	forkhead box F1	-3.72019951	1.295220187	4.891550107	0.033192855	0.954046278	Up testes
gene17172_TRAPPC3L	TRAPPC3L	trafficking protein particle complex 3 like	-3.713391334	0.905208916	4.12777966	0.049353407	0.986148405	Up testes
gene2509_PPM1J	PPM1J	protein phosphatase	-3.693881782	2.798956555	8.721560215	0.005416419	0.688841101	Up testes
gene16583_ITIH2	ITIH2	inter-alpha-trypsin inhibitor heavy chain 2	-3.690206113	5.585820585	2.19600189	0.146768504	1	Up testes
gene10946_TRPM3	TRPM3	transient receptor potential cation channel subfamily M member 3	-3.675165232	2.184232753	5.950071367	0.019590321	0.884926061	Up testes
gene10214_CMBL	CMBL	carboxymethylenebutenolidase homolog	-3.670460846	1.07651796	3.883643872	0.056420865	0.996193701	Up testes
gene16207_LOC110087454	LOC110087454	uncharacterized LOC110087454	-3.645699785	-1.001732513	2.671170079	0.11160055	1	Up testes
gene13971_SLC5A11	SLC5A11	solute carrier family 5 member 11	-3.635000391	2.717750302	3.453381122	0.07102774	0.996193701	Up testes
gene3826_DPYS	DPYS	dihydropyrimidinase	-3.614824418	0.930786246	3.747488006	0.060493178	0.996193701	Up testes
gene2045_BCAS1	BCAS1	breast carcinoma amplified sequence 1	-3.613529588	-1.230197926	2.25132387	0.144574741	1	Up testes
gene20227_LOC110069865	LOC110069865	toll-like receptor 2	-3.603203697	3.061553364	5.667830058	0.022496139	0.893824022	Up testes
gene1808_WFIKKN2	WFIKKN2	WAP	-3.5944558	0.078731892	5.145372939	0.02952932	0.918523966	Up testes
gene8478_FGF18	FGF18	fibroblast growth factor 18	-3.584343612	0.704824867	4.692327987	0.03675854	0.966224471	Up testes
gene19965_LOC110091574	LOC110091574	5-beta-cholestane-3-alpha	-3.582762793	1.621323198	4.055177995	0.051291709	0.994612671	Up testes
gene1448_LOC110086298	LOC110086298	complement factor H-like	-3.58082232	6.211668527	8.215831681	0.006788786	0.737503806	Up testes
gene21449_LOC110071155	LOC110071155	zinc finger protein 558-like	-3.576262501	2.567132656	2.31056284	0.136929485	1	Up testes
gene10584_LOC110081259	LOC110081259	uncharacterized LOC110081259	-3.566755402	1.245813549	6.56227471	0.014588294	0.837886169	Up testes
gene16492_SHBG	SHBG	sex hormone binding globulin	-3.555308299	1.910560324	3.594255128	0.065746885	0.996193701	Up testes
gene5941_CPB2	CPB2	carboxypeptidase B2	-3.548919613	2.615640593	2.367738798	0.132538454	1	Up testes
gene13666_CNMD	CNMD	chondromodulin	-3.547312197	6.631298149	7.326648765	0.010188676	0.789792298	Up testes
gene11576_TM4SF5	TM4SF5	transmembrane 4 L six family member 5	-3.522155634	1.558572375	4.987805733	0.031606842	0.945799214	Up testes
gene8961_MSH4	MSH4	mutS homolog 4	-3.52077783	1.689467534	3.656233011	0.063563214	0.996193701	Up testes
gene6051_TAT	TAT	tyrosine aminotransferase	-3.51681935	3.84075034	3.016721695	0.090662664	0.998200638	Up testes
gene11015_DOC2A	DOC2A	double C2 domain alpha	-3.510998122	0.77273947	3.646426087	0.064342958	0.996193701	Up testes
gene1040_CNTN2	CNTN2	contactin 2	-3.499881615	5.286275573	8.268654969	0.006629419	0.737503806	Up testes
gene12121_GYS2	GYS2	glycogen synthase 2	-3.495224679	1.690644907	3.687239813	0.062501088	0.996193701	Up testes
gene8551_SLC7A14	SLC7A14	solute carrier family 7 member 14	-3.486611703	1.419689754	4.607725658	0.038397621	0.971021789	Up testes
gene16204_GRIN1	GRIN1	glutamate ionotropic receptor NMDA type subunit 1	-3.484836789	-1.38926428	4.101356821	0.052727606	0.996193701	Up testes
gene3274_DISP3	DISP3	dispatched RND transporter family member 3	-3.47919084	1.832260904	2.490227216	0.122999203	1	Up testes
gene14515_SOX8	SOX8	SRY-box 8	-3.473282243	2.781560686	3.854444088	0.057310444	0.996193701	Up testes
gene12127_PROSER2	PROSER2	proline and serine rich 2	-3.469989698	0.957681259	5.225318146	0.028035432	0.918523966	Up testes
gene11351_NRCAM	NRCAM	neuronal cell adhesion molecule	-3.468381046	4.144949527	6.11122322	0.018115335	0.876024512	Up testes
gene5561_LOC110075782	LOC110075782	cytochrome P450 2G1-like	-3.464745807	-0.319380386	2.508232909	0.1239879	1	Up testes
gene11574_GLTPD2	GLTPD2	glycolipid transfer protein domain containing 2	-3.464745807	-0.22927454	2.191160145	0.147202181	1	Up testes
gene19886_LOC110091486	LOC110091486	IgGFc-binding protein-like	-3.45889742	2.518502983	2.438816006	0.126810724	1	Up testes
gene18704_UBE2U	UBE2U	ubiquitin conjugating enzyme E2 U (putative)	-3.457127137	2.490548921	4.488178075	0.04085169	0.971021789	Up testes
gene14252_LOC110085325	LOC110085325	estradiol 17-beta-dehydrogenase 11-like	-3.456068771	2.403478089	7.103531634	0.011302869	0.807413384	Up testes
gene682_GFRA3	GFRA3	GDNF family receptor alpha 3	-3.450836063	4.921659931	11.68622758	0.00153697	0.530562185	Up testes
gene2415_STC1	STC1	stanniocalcin 1	-3.446741859	-0.741685012	3.38074672	0.074894629	0.996193701	Up testes
gene1522_LOC110087397	LOC110087397	solute carrier family 22 member 2-like	-3.433755366	0.660364726	2.297121771	0.138043172	1	Up testes
gene16382_LOC110087640	LOC110087640	histone H2B 1/2/3/4/6-like	-3.43371264	0.449334519	2.917740159	0.095921159	0.998200638	Up testes
gene8427_AMN	AMN	amnion associated transmembrane protein	-3.433326308	-0.34081338	2.670270394	0.112258052	1	Up testes
gene11744_RARRES2	RARRES2	retinoic acid receptor responder 2	-3.418043738	4.491011999	3.865994741	0.056748997	0.996193701	Up testes
gene2774_GDF15	GDF15	growth differentiation factor 15	-3.39656472	0.40905207	3.135238656	0.084789464	0.997022312	Up testes
gene3309_LOC110073257	LOC110073257	solute carrier family 2	-3.394416976	1.887687295	6.71064523	0.013596062	0.827566839	Up testes
gene10234_LOC110080930	LOC110080930	NADH-cytochrome b5 reductase 2	-3.379912987	1.861172184	3.762665995	0.060209304	0.996193701	Up testes
gene21496_LOC110071203	LOC110071203	vomeronasal type-2 receptor 26-like	-3.359594407	0.510534646	3.375881227	0.075094488	0.996193701	Up testes
gene7608_TTC39A	TTC39A	tetratricopeptide repeat domain 39A	-3.352337026	3.005842621	5.516750094	0.02424076	0.906868363	Up testes
gene16265_RTBDN	RTBDN	retbindin	-3.351590735	4.800057071	8.052967392	0.007306492	0.740417875	Up testes
gene15286_LOC110086459	LOC110086459	soluble scavenger receptor cysteine-rich domain-containing protein SSC5D-like	-3.345622767	1.116428929	5.70163722	0.022124677	0.893824022	Up testes
gene296_AGR3	AGR3	anterior gradient 3	-3.341412843	-0.508573022	3.745759508	0.060983964	0.996193701	Up testes
gene1115_MYBPC3	MYBPC3	myosin binding protein C	-3.32752956	4.063521836	4.492964754	0.040750192	0.971021789	Up testes
gene15726_SYT3	SYT3	synaptotagmin 3	-3.307296661	4.1330741	7.64446576	0.008800408	0.762340902	Up testes
gene11535_TFR2	TFR2	transferrin receptor 2	-3.298400246	5.325597342	4.869504892	0.033568183	0.954046278	Up testes
gene17915_LOC110089325	LOC110089325	cholinesterase-like	-3.296075937	-1.349743266	3.235390919	0.084004408	0.997022312	Up testes
gene3544_LOC110073450	LOC110073450	neuropeptide Y receptor type 2-like	-3.294063431	-1.026103324	2.362188319	0.133223448	1	Up testes
gene20218_LOC110069842	LOC110069842	IgGFc-binding protein-like	-3.291603599	-1.188650934	2.438842384	0.128418417	1	Up testes
gene12232_LOC110083117	LOC110083117	gastric triacylglycerol lipase-like	-3.263403617	1.169650953	3.520490832	0.068455314	0.996193701	Up testes
gene12112_LOC110082987	LOC110082987	heat shock transcription factor	-3.259841816	-0.711166001	3.363967661	0.074844933	0.996193701	Up testes
gene21426_LOC110071131	LOC110071131	murinoglobulin-2-like	-3.247519053	0.097056885	2.382256535	0.131896779	1	Up testes
gene14397_PKD1L2	PKD1L2	polycystin 1 like 2	-3.230007021	1.801991277	4.022512814	0.052394175	0.996193701	Up testes
gene3809_GRHL2	GRHL2	grainyhead like transcription factor 2	-3.210320043	-0.320102649	2.210155921	0.145739408	1	Up testes
gene3476_ALKAL2	ALKAL2	ALK and LTK ligand 2	-3.207584707	3.884710474	11.7421131	0.001502335	0.530562185	Up testes
gene21267_MMD2	MMD2	monocyte to macrophage differentiation associated 2	-3.206208915	2.806819461	5.072115536	0.030285381	0.918975336	Up testes
gene15581_TSPAN15	TSPAN15	tetraspanin 15	-3.201291338	2.215571129	3.922767265	0.055046768	0.996193701	Up testes
gene8741_CELF5	CELF5	CUGBP Elav-like family member 5	-3.193325448	-0.861276453	3.885892016	0.05731094	0.996193701	Up testes
gene19239_BANF2	BANF2	barrier to autointegration factor 2	-3.189793264	0.464108311	2.23024533	0.144217249	1	Up testes
gene21425_LOC110071130	LOC110071130	alpha-2-macroglobulin-like protein 1	-3.189506344	3.919709721	3.098970598	0.086539954	0.998200638	Up testes
gene10452_LOC110081129	LOC110081129	proline-rich protein 36-like	-3.184225091	1.797986186	2.418644901	0.128343269	1	Up testes
gene7780_LOC110078168	LOC110078168	uncharacterized LOC110078168	-3.176374246	2.99744688	7.445391705	0.009644295	0.788813776	Up testes
gene844_HSPB2	HSPB2	heat shock protein family B (small) member 2	-3.163895398	4.629100588	6.812699452	0.012955871	0.823333146	Up testes
gene10420_LOC110081122	LOC110081122	lysozyme C	-3.158735892	-0.468735406	2.394646688	0.130670407	1	Up testes
gene9151_LPAR3	LPAR3	lysophosphatidic acid receptor 3	-3.155877106	3.56869374	5.490933668	0.024553292	0.906868363	Up testes
gene15426_TMEM158	TMEM158	transmembrane protein 158	-3.146567845	-0.831652916	2.621405156	0.114590488	1	Up testes
gene1180_LOC110082623	LOC110082623	patched domain-containing protein 3-like	-3.14596483	0.730399874	3.092310187	0.086865824	0.998200638	Up testes
gene5197_NANOS1	NANOS1	nanos C2HC-type zinc finger 1	-3.125881796	3.753122844	8.368218405	0.006339815	0.731022947	Up testes
gene21803_LOC110071535	LOC110071535	gastrula zinc finger protein XlCGF26.1-like	-3.119114536	1.597209642	2.799376705	0.102668661	0.998200638	Up testes
gene9705_KCNMA1	KCNMA1	potassium calcium-activated channel subfamily M alpha 1	-3.117163787	2.892858383	3.664413657	0.063281055	0.996193701	Up testes
gene1672_PPP1R42	PPP1R42	protein phosphatase 1 regulatory subunit 42	-3.107591821	0.993328341	5.732554364	0.02179078	0.893824022	Up testes
gene14496_FGFR3	FGFR3	fibroblast growth factor receptor 3	-3.099608591	3.977372977	6.667382246	0.013877657	0.827566839	Up testes
gene14947_SLC6A7	SLC6A7	solute carrier family 6 member 7	-3.095282185	-1.03102715	2.374778426	0.131981977	1	Up testes
gene8046_LOC110078563	LOC110078563	immunoglobulin superfamily member 1-like	-3.094765891	3.618463376	3.122918134	0.085379609	0.998200638	Up testes
gene9297_DNAH7	DNAH7	dynein axonemal heavy chain 7	-3.080804976	1.987171315	7.363031886	0.010018454	0.789792298	Up testes
gene11057_LOC110081859	LOC110081859	histone H4	-3.077995531	4.728947269	3.478622357	0.070047764	0.996193701	Up testes
gene446_FIGNL2	FIGNL2	fidgetin like 2	-3.075755502	-0.190984203	2.458531026	0.125333213	1	Up testes
gene376_DNAJC22	DNAJC22	DnaJ heat shock protein family (Hsp40) member C22	-3.075010263	0.341690092	2.298397716	0.137937	1	Up testes
gene18058_GCA	GCA	grancalcin	-3.069128245	5.845054577	35.20365934	7.51E-07	0.012988502	Up testes
gene9742_EVA1C	EVA1C	eva-1 homolog C	-3.058927945	1.805304847	3.400143603	0.073145232	0.996193701	Up testes
gene7203_MEGF10	MEGF10	multiple EGF like domains 10	-3.049248808	2.062023793	3.053435256	0.08902224	0.998200638	Up testes
gene12202_SMOC2	SMOC2	SPARC related modular calcium binding 2	-3.041560502	2.139963578	2.937166815	0.095090778	0.998200638	Up testes
gene700_F12	F12	coagulation factor XII	-3.040481178	3.270774858	2.489282348	0.123068052	1	Up testes
gene1951_LOC110071759	LOC110071759	histone H3-like	-3.031676015	-0.487277926	2.426619029	0.127734874	1	Up testes
gene5684_GPR17	GPR17	G protein-coupled receptor 17	-3.016521244	2.225779261	4.133291679	0.04920958	0.986148405	Up testes
gene4977_LOC110075072	LOC110075072	myosin-3	-3.008499074	7.93967393	4.838589866	0.034102346	0.957095941	Up testes
gene3256_RNF186	RNF186	ring finger protein 186	-2.989765311	1.243815192	2.695797747	0.109018782	1	Up testes
gene9969_NT5DC2	NT5DC2	5'-nucleotidase domain containing 2	-2.989074529	3.934345131	9.056799143	0.004672239	0.659291117	Up testes
gene16228_C8G	C8G	complement C8 gamma chain	-2.985654439	2.905287922	2.25966317	0.141202923	1	Up testes
gene4769_LOC110074845	LOC110074845	keratin	-2.985644783	-0.755266656	2.250290758	0.147018013	1	Up testes
gene6325_MUC5B	MUC5B	mucin 5B	-2.983252618	1.592874905	2.693975599	0.109365247	1	Up testes
gene20178_CTSW	CTSW	cathepsin W	-2.980991084	4.983456839	9.836968301	0.003330981	0.642861596	Up testes
gene10015_OCA2	OCA2	OCA2 melanosomal transmembrane protein	-2.980683378	-0.065122166	3.541205203	0.067898828	0.996193701	Up testes
gene18697_LOC110090193	LOC110090193	A.superbus venom factor 1-like	-2.977965714	6.107127012	7.192047332	0.010845926	0.80646405	Up testes
gene11411_LOC110082216	LOC110082216	putative short-chain dehydrogenase/reductase family 42E member 2	-2.965871935	1.561376337	2.189896813	0.147315585	1	Up testes
gene16966_LOC110088287	LOC110088287	histone H2A-IV-like	-2.965833773	0.253939311	3.305295046	0.077316778	0.996193701	Up testes
gene14579_TCTEX1D1	TCTEX1D1	Tctex1 domain containing 1	-2.964486386	-0.092114884	2.855513344	0.09987519	0.998200638	Up testes
gene13519_TSPOAP1	TSPOAP1	TSPO associated protein 1	-2.947576821	-0.297798967	2.575753431	0.118555923	1	Up testes
gene3313_CA6	CA6	carbonic anhydrase 6	-2.943597919	0.804645562	2.786906938	0.103410389	0.998200638	Up testes
gene11093_FAM83E	FAM83E	family with sequence similarity 83 member E	-2.940084484	1.655921524	2.722090368	0.107365467	1	Up testes
gene13925_SLITRK2	SLITRK2	SLIT and NTRK like family member 2	-2.937175274	3.829674562	3.31635618	0.076622229	0.996193701	Up testes
gene15481_FRZB	FRZB	frizzled-related protein	-2.928103284	6.945202272	9.536527667	0.003791159	0.642861596	Up testes
gene21278_LOC110070973	LOC110070973	rootletin-like	-2.927173759	-0.025518563	2.640720166	0.11257728	1	Up testes
gene14366_DMRT1	DMRT1	doublesex and mab-3 related transcription factor 1	-2.922231655	5.950557172	5.672226968	0.022447447	0.893824022	Up testes
gene9951_CBLN2	CBLN2	cerebellin 2 precursor	-2.922169773	2.483779363	3.751911231	0.060348608	0.996193701	Up testes
gene19167_LOC110090713	LOC110090713	B-cell receptor CD22-like	-2.910251806	-0.574929274	2.354286489	0.134112146	1	Up testes
gene9508_CHRM5	CHRM5	cholinergic receptor muscarinic 5	-2.895532076	0.90140443	3.100139555	0.086482903	0.998200638	Up testes
gene2082_ACMSD	ACMSD	aminocarboxymuconate semialdehyde decarboxylase	-2.894348959	0.329992563	2.860125406	0.099612113	0.998200638	Up testes
gene21790_LOC110071521	LOC110071521	mitochondrial fission process protein 1-like	-2.893569909	-0.288290297	3.744653414	0.060586027	0.996193701	Up testes
gene20261_LOC110069894	LOC110069894	uncharacterized LOC110069894	-2.88253821	3.437635768	3.972924187	0.053589776	0.996193701	Up testes
gene20839_NPHS1	NPHS1	NPHS1	-2.881000362	4.950190805	6.890634513	0.012488837	0.823333146	Up testes
gene18701_LOC110090191	LOC110090191	uncharacterized LOC110090191	-2.880785373	1.311682746	3.863778598	0.056816615	0.996193701	Up testes
gene8078_LOC110078568	LOC110078568	trans-1	-2.876034036	7.021093162	6.790762809	0.013090692	0.823333146	Up testes
gene4774_LOC110074882	LOC110074882	keratin	-2.868704056	1.597861257	2.286923074	0.138895238	1	Up testes
gene19276_PAK5	PAK5	p21 (RAC1) activated kinase 5	-2.867753621	1.759721103	3.686996872	0.062509333	0.996193701	Up testes
gene3883_LOC110073884	LOC110073884	chondroitin sulfate proteoglycan 4-like	-2.865859053	3.901093413	4.316375727	0.044684776	0.984172709	Up testes
gene4933_DDX43	DDX43	DEAD-box helicase 43	-2.849183049	3.703027485	6.334361322	0.016267593	0.86948403	Up testes
gene6739_CAV2	CAV2	caveolin 2	-2.845400407	3.538596086	7.60894839	0.008944964	0.762340902	Up testes
gene12356_SLC1A1	SLC1A1	solute carrier family 1 member 1	-2.844851975	4.166170646	5.694109272	0.022206813	0.893824022	Up testes
gene13213_SLC35D2	SLC35D2	solute carrier family 35 member D2	-2.840669471	1.311447799	2.585145832	0.11653461	1	Up testes
gene214_MOXD1	MOXD1	monooxygenase DBH like 1	-2.838146502	2.073158194	4.569677475	0.039160692	0.971021789	Up testes
gene8291_LOC110078753	LOC110078753	carnitine O-palmitoyltransferase 2	-2.828584465	0.511007254	3.011938338	0.091376515	0.998200638	Up testes
gene1334_LGR5	LGR5	leucine rich repeat containing G protein-coupled receptor 5	-2.825751889	0.407523704	2.395131522	0.130632705	1	Up testes
gene18749_LOC110090243	LOC110090243	glutathione S-transferase A4-like	-2.825624397	1.712198781	2.343083079	0.134277854	1	Up testes
gene17601_ZNF385C	ZNF385C	zinc finger protein 385C	-2.823014371	1.161465499	4.59768764	0.038597344	0.971021789	Up testes
gene4731_FBXO43	FBXO43	F-box protein 43	-2.810226141	0.649268097	3.665033559	0.063472981	0.996193701	Up testes
gene9769_LOC110080446	LOC110080446	transmembrane protein 238-like	-2.810213862	-0.907884732	2.994047012	0.092305781	0.998200638	Up testes
gene17294_SGCG	SGCG	sarcoglycan gamma	-2.797665968	3.144392881	5.446978325	0.025095516	0.910359004	Up testes
gene465_LOC110074641	LOC110074641	inactive dipeptidyl peptidase 10-like	-2.793317762	-1.030370598	2.811245203	0.102697831	0.998200638	Up testes
gene9760_PIK3R6	PIK3R6	phosphoinositide-3-kinase regulatory subunit 6	-2.791327599	3.964046307	4.644923327	0.037667311	0.971021789	Up testes
gene12827_TSACC	TSACC	TSSK6 activating cochaperone	-2.789986125	0.565403481	2.241591052	0.142987904	1	Up testes
gene7367_SVEP1	SVEP1	sushi	-2.779143955	5.143849415	12.71111731	0.001017026	0.46328133	Up testes
gene2184_AFAP1L2	AFAP1L2	actin filament associated protein 1 like 2	-2.766903046	6.396848498	10.33948254	0.002689224	0.637750267	Up testes
gene3101_MLIP	MLIP	muscular LMNA interacting protein	-2.766288527	1.332448507	2.351315135	0.134091606	1	Up testes
gene8507_SPTBN5	SPTBN5	spectrin beta	-2.762913333	1.685760723	3.819228533	0.058194999	0.996193701	Up testes
gene5750_TEX33	TEX33	testis expressed 33	-2.759754782	2.116340835	2.274858655	0.139911091	1	Up testes
gene9580_LOC110080133	LOC110080133	UAP56-interacting factor-like	-2.75809646	1.648292009	2.782811713	0.10365531	0.998200638	Up testes
gene287_TMEM196	TMEM196	transmembrane protein 196	-2.750654232	1.548549853	2.472692407	0.12451571	1	Up testes
gene10165_GALNT13	GALNT13	polypeptide N-acetylgalactosaminyltransferase 13	-2.744529013	2.152357286	4.324105401	0.044504081	0.984172709	Up testes
gene8793_LOC110079332	LOC110079332	GRAM domain-containing protein 2-like	-2.730616747	2.284007148	5.260950176	0.027538622	0.918523966	Up testes
gene8277_LOC110078732	LOC110078732	catenin alpha-3-like	-2.723008217	1.06237627	2.88694612	0.097626891	0.998200638	Up testes
gene18720_LGALS12	LGALS12	galectin 12	-2.718489781	7.330155519	9.550261437	0.003768708	0.642861596	Up testes
gene20587_LOC110070232	LOC110070232	A.superbus venom factor 1-like	-2.716505886	2.665154572	5.850914955	0.020562047	0.886885691	Up testes
gene18748_LOC110090242	LOC110090242	glutathione S-transferase 3-like	-2.708989038	9.294845064	13.1517826	0.000854295	0.46328133	Up testes
gene6028_CBLN1	CBLN1	cerebellin 1 precursor	-2.685613701	1.315537843	2.3986591	0.129882883	1	Up testes
gene16388_LOC110087651	LOC110087651	histone H2A type 2-C-like	-2.683122089	0.535701875	2.314635563	0.136594094	1	Up testes
gene11977_LOC110082831	LOC110082831	synaptopodin 2-like protein	-2.681503856	2.738708947	4.59734655	0.03860415	0.971021789	Up testes
gene1488_GADL1	GADL1	glutamate decarboxylase like 1	-2.674692023	4.327202563	9.886066007	0.003261621	0.642861596	Up testes
gene7445_SOX9	SOX9	SRY-box 9	-2.669767906	7.288148761	7.755248478	0.008365383	0.753359832	Up testes
gene6600_GALNT3	GALNT3	polypeptide N-acetylgalactosaminyltransferase 3	-2.669211544	4.86122501	10.11159992	0.002962207	0.637750267	Up testes
gene11190_RAB36	RAB36	RAB36	-2.664689182	-0.869986529	2.266081903	0.142938576	1	Up testes
gene1150_GJD4	GJD4	gap junction protein delta 4	-2.658122692	0.92895687	4.309414358	0.044848201	0.984172709	Up testes
gene12453_LOC110083352	LOC110083352	transforming growth factor beta-2-like	-2.657674117	3.081628388	2.526208027	0.120641633	1	Up testes
gene4172_EPS8L2	EPS8L2	EPS8 like 2	-2.644344266	4.393216303	12.74653112	0.001002805	0.46328133	Up testes
gene11364_TRIM71	TRIM71	tripartite motif containing 71	-2.643600567	0.76646897	2.303715949	0.137495487	1	Up testes
gene9160_LOC110079741	LOC110079741	uricase-like	-2.641095156	-0.753134027	2.910191026	0.09792686	0.998200638	Up testes
gene12172_ERMN	ERMN	ermin	-2.633628518	2.967883455	3.185084882	0.08244824	0.997022312	Up testes
gene14021_GRP	GRP	gastrin releasing peptide	-2.622516148	4.811980676	4.258208579	0.046070688	0.985504646	Up testes
gene19264_LOC110090803	LOC110090803	H-2 class II histocompatibility antigen	-2.621635366	1.71122464	3.192455225	0.082108268	0.997022312	Up testes
gene12959_LOC110083900	LOC110083900	ankyrin-2-like	-2.617570688	4.508884532	5.975711369	0.019347212	0.884926061	Up testes
gene20666_SLC51A	SLC51A	solute carrier family 51 alpha subunit	-2.607774077	3.772274435	4.289846394	0.045311106	0.984333385	Up testes
gene12528_TRPV4	TRPV4	transient receptor potential cation channel subfamily V member 4	-2.605657216	1.848669429	5.218347845	0.028133752	0.918523966	Up testes
gene4588_ILDR1	ILDR1	immunoglobulin like domain containing receptor 1	-2.601998793	0.426476392	3.135969915	0.08497977	0.997309483	Up testes
gene14386_MEGF11	MEGF11	multiple EGF like domains 11	-2.595877829	2.907204754	7.569746052	0.009107479	0.76542153	Up testes
gene17300_AMER2	AMER2	APC membrane recruitment protein 2	-2.589323233	3.787994909	9.157465729	0.0044707	0.659291117	Up testes
gene19332_LOC110090880	LOC110090880	cilia- and flagella-associated protein 47-like	-2.580069759	-0.117633523	2.686083159	0.109636986	1	Up testes
gene2431_SOD3	SOD3	superoxide dismutase 3	-2.576168526	1.449725878	3.150231037	0.084077519	0.997022312	Up testes
gene10817_DPP4	DPP4	dipeptidyl peptidase 4	-2.570996469	5.89575228	10.51072386	0.002501769	0.627110151	Up testes
gene1936_NCKAP1L	NCKAP1L	NCK associated protein 1 like	-2.569931228	4.711372816	6.43205495	0.015523555	0.858079211	Up testes
gene4756_KRT222	KRT222	keratin 222	-2.567471269	-0.371545333	2.779367029	0.104592331	0.998200638	Up testes
gene3308_GPR157	GPR157	G protein-coupled receptor 157	-2.564797684	2.867367219	3.461920993	0.070694483	0.996193701	Up testes
gene4673_LOC110074724	LOC110074724	serum paraoxonase/arylesterase 2-like	-2.562907682	6.301509189	8.769779343	0.005302004	0.684354128	Up testes
gene18049_LOC110089471	LOC110089471	interferon-induced protein 44-like	-2.551921623	1.798648076	2.85810475	0.099255707	0.998200638	Up testes
gene14586_DNAJC6	DNAJC6	DnaJ heat shock protein family (Hsp40) member C6	-2.548196246	2.027669491	2.982394345	0.092448514	0.998200638	Up testes
gene13922_DRP2	DRP2	dystrophin related protein 2	-2.546215483	3.904027366	5.89579289	0.020115939	0.884926061	Up testes
gene6186_MAP3K9	MAP3K9	mitogen-activated protein kinase kinase kinase 9	-2.544469681	1.902183158	7.088276617	0.011383688	0.807413384	Up testes
gene9420_LOC110080039	LOC110080039	coiled-coil domain-containing protein 73-like	-2.542265838	0.586726591	2.862854022	0.099456841	0.998200638	Up testes
gene14813_FGF12	FGF12	fibroblast growth factor 12	-2.537227844	3.905960465	9.02920623	0.004729159	0.659291117	Up testes
gene18056_LOC110089479	LOC110089479	transcription factor COE2	-2.536996891	3.796689838	5.092845896	0.029969753	0.918523966	Up testes
gene4219_KCNS3	KCNS3	potassium voltage-gated channel modifier subfamily S member 3	-2.534562675	0.314178778	3.140542981	0.084536805	0.997022312	Up testes
gene12023_SEC14L2	SEC14L2	SEC14 like lipid binding 2	-2.53407854	3.928712568	8.185820236	0.006881152	0.737503806	Up testes
gene12139_ADCY5	ADCY5	adenylate cyclase 5	-2.527156746	5.766016986	5.344979567	0.026404492	0.915099279	Up testes
gene1039_NFASC	NFASC	neurofascin	-2.519826046	3.291282051	7.882904408	0.007892492	0.751083687	Up testes
gene2237_CDO1	CDO1	cysteine dioxygenase type 1	-2.515574746	6.386414666	10.98509219	0.002051511	0.563221264	Up testes
gene9212_LOC110079849	LOC110079849	cytochrome P450 26B1	-2.515260772	4.636433419	8.36913938	0.0063372	0.731022947	Up testes
gene7169_PAQR8	PAQR8	progestin and adipoQ receptor family member 8	-2.515241361	3.67864383	2.776252877	0.104048947	0.998200638	Up testes
gene10582_KIFC3	KIFC3	kinesin family member C3	-2.510060464	4.939963328	13.32150939	0.0007992	0.46328133	Up testes
gene13366_LOX	LOX	lysyl oxidase	-2.50997224	3.613233808	3.142723008	0.08443321	0.997022312	Up testes
gene19040_NECAB3	NECAB3	N-terminal EF-hand calcium binding protein 3	-2.503212692	1.663505828	3.250325875	0.079492902	0.996193701	Up testes
gene466_SLC39A5	SLC39A5	solute carrier family 39 member 5	-2.502877152	2.17516327	2.326894373	0.135590322	1	Up testes
gene10543_LOC110081254	LOC110081254	glutathione S-transferase-like	-2.502627393	6.341187492	13.33552627	0.000794822	0.46328133	Up testes
gene103_TIAM2	TIAM2	T-cell lymphoma invasion and metastasis 2	-2.494865955	5.150626179	9.600158199	0.003688325	0.642861596	Up testes
gene19234_DZANK1	DZANK1	double zinc ribbon and ankyrin repeat domains 1	-2.475551314	-0.38435879	2.358344665	0.133529592	1	Up testes
gene14730_MYH15	MYH15	myosin heavy chain 15	-2.475401559	6.711638034	4.874291616	0.033486296	0.954046278	Up testes
gene7430_SCD	SCD	stearoyl-CoA desaturase	-2.471191647	3.207321566	2.387629172	0.130741722	1	Up testes
gene10222_MICAL2	MICAL2	microtubule associated monooxygenase	-2.45297588	6.496777677	6.899165159	0.012438826	0.823333146	Up testes
gene15254_FKBP6	FKBP6	FK506 binding protein 6	-2.450755823	3.77485868	5.463200136	0.024893909	0.910359004	Up testes
gene93_FAM46A	FAM46A	family with sequence similarity 46 member A	-2.447523685	5.594657018	7.567621564	0.009116376	0.76542153	Up testes
gene19831_LOC110091422	LOC110091422	inactive serine/threonine-protein kinase TEX14-like	-2.447228758	1.345777445	2.539401565	0.119476487	1	Up testes
gene10381_GCNT7	GCNT7	glucosaminyl (N-acetyl) transferase family member 7	-2.437448784	2.628805815	3.78274747	0.059351327	0.996193701	Up testes
gene6247_SLC44A3	SLC44A3	solute carrier family 44 member 3	-2.437076787	5.334635739	4.919498666	0.032723586	0.952889955	Up testes
gene17621_C2CD6	C2CD6	C2 calcium dependent domain containing 6	-2.432179476	2.438513701	3.714646076	0.061578686	0.996193701	Up testes
gene12954_UGT8	UGT8	UDP glycosyltransferase 8	-2.424842307	3.892625557	4.96476646	0.031978795	0.95035264	Up testes
gene14517_C1QTNF8	C1QTNF8	C1q and TNF related 8	-2.420414651	2.353184881	2.2044284	0.146017297	1	Up testes
gene9496_PAK6	PAK6	p21 (RAC1) activated kinase 6	-2.419322303	1.062125563	2.651418651	0.111875796	1	Up testes
gene19726_LOC110091305	LOC110091305	phospholipid phosphatase 3-like	-2.415104258	3.885049036	6.718432297	0.013546034	0.827566839	Up testes
gene15954_LOC110087195	LOC110087195	myosin-16	-2.411131048	1.641451962	3.287220851	0.077874319	0.996193701	Up testes
gene7468_FRMPD1	FRMPD1	FERM and PDZ domain containing 1	-2.410162717	3.495333903	3.329159828	0.076079135	0.996193701	Up testes
gene13282_SERPINF2	SERPINF2	serpin family F member 2	-2.409569916	5.20684471	3.485931009	0.069766833	0.996193701	Up testes
gene2230_KCNN2	KCNN2	potassium calcium-activated channel subfamily N member 2	-2.409345391	2.501559485	3.654449756	0.063624905	0.996193701	Up testes
gene18826_SREBF1	SREBF1	sterol regulatory element binding transcription factor 1	-2.4061119	2.791285023	3.15110105	0.084036412	0.997022312	Up testes
gene11507_ASGR1	ASGR1	asialoglycoprotein receptor 1	-2.404207951	1.673181478	2.305784747	0.137324183	1	Up testes
gene6815_LOC110077138	LOC110077138	inaD-like protein	-2.402192096	0.912629441	3.696753325	0.062179169	0.996193701	Up testes
gene3847_KLF5	KLF5	Kruppel like factor 5	-2.393295053	1.636598917	2.267376195	0.140545478	1	Up testes
gene16330_LOC110087592	LOC110087592	N-acetylated-alpha-linked acidic dipeptidase 2-like	-2.388929526	2.764506554	2.963429589	0.093452167	0.998200638	Up testes
gene367_DHH	DHH	desert hedgehog	-2.387562234	2.925536302	2.251190748	0.141929232	1	Up testes
gene5365_TBX4	TBX4	T-box 4	-2.384009952	2.618205487	2.792319653	0.103087683	0.998200638	Up testes
gene15796_FBLN7	FBLN7	fibulin 7	-2.379219995	2.533398056	2.618002723	0.114559127	1	Up testes
gene6423_B4GALNT3	B4GALNT3	beta-1	-2.371462239	3.792888488	2.793948723	0.102990783	0.998200638	Up testes
gene14231_FAM84B	FAM84B	family with sequence similarity 84 member B	-2.370266453	1.094776862	2.654666627	0.111663821	1	Up testes
gene6746_CFTR	CFTR	cystic fibrosis transmembrane conductance regulator	-2.368470302	1.603303808	3.526844863	0.068217187	0.996193701	Up testes
gene1294_CACNA2D3	CACNA2D3	calcium voltage-gated channel auxiliary subunit alpha2delta 3	-2.363487009	3.50477261	3.581896426	0.066192224	0.996193701	Up testes
gene3036_MBP	MBP	myelin basic protein	-2.361096535	1.579336089	2.239171985	0.142967041	1	Up testes
gene3478_SH3YL1	SH3YL1	SH3 and SYLF domain containing 1	-2.359371104	4.002974205	7.934989237	0.007707847	0.744776109	Up testes
gene11375_FAM198A	FAM198A	family with sequence similarity 198 member A	-2.353727397	3.664392563	8.905558307	0.004993475	0.659291117	Up testes
gene7664_PTX3	PTX3	pentraxin 3	-2.351729101	2.633608049	4.592890277	0.038693197	0.971021789	Up testes
gene20687_LOC110070344	LOC110070344	cytochrome c iso-1/iso-2-like	-2.346880237	2.927573203	2.247326037	0.142261985	1	Up testes
gene10220_LOC110080914	LOC110080914	dickkopf-related protein 3-like	-2.340929021	2.481851558	2.8272702	0.101031293	0.998200638	Up testes
gene6823_LOC110077126	LOC110077126	E3 ubiquitin-protein ligase RNF170-like	-2.340442452	1.661063781	2.876777689	0.098197667	0.998200638	Up testes
gene6511_MATN4	MATN4	matrilin 4	-2.336622619	4.942325212	3.514025103	0.068698579	0.996193701	Up testes
gene5570_KLC3	KLC3	kinesin light chain 3	-2.317624251	2.028230324	3.190270316	0.082208887	0.997022312	Up testes
gene1221_PDLIM3	PDLIM3	PDZ and LIM domain 3	-2.316262193	3.324145774	5.100208371	0.02985852	0.918523966	Up testes
gene6312_LOC110076538	LOC110076538	proline-rich protein 33-like	-2.312983777	4.105088467	7.79741154	0.00820592	0.753359832	Up testes
gene4863_LYPD6B	LYPD6B	LY6/PLAUR domain containing 6B	-2.304989755	3.860373823	6.240610683	0.017017875	0.876024512	Up testes
gene10815_FAP	FAP	fibroblast activation protein alpha	-2.297686748	5.084647244	3.432638872	0.071844504	0.996193701	Up testes
gene817_THY1	THY1	Thy-1 cell surface antigen	-2.282535968	3.685537975	3.636395245	0.06425326	0.996193701	Up testes
gene2260_GFRA2	GFRA2	GDNF family receptor alpha 2	-2.281985294	1.028561496	2.445998668	0.126270115	1	Up testes
gene5317_GPM6B	GPM6B	glycoprotein M6B	-2.277881696	6.279718146	11.07967684	0.001972521	0.561311564	Up testes
gene15129_NPR3	NPR3	natriuretic peptide receptor 3	-2.272349927	2.826813275	5.401668322	0.025668082	0.912536332	Up testes
gene1303_OTOGL	OTOGL	otogelin like	-2.266172869	3.490004033	2.243687492	0.142576096	1	Up testes
gene9516_PRRG3	PRRG3	proline rich and Gla domain 3	-2.259405032	3.086201489	2.767976748	0.104548081	0.998200638	Up testes
gene21669_LOC110071387	LOC110071387	zinc finger protein 239-like	-2.252649067	3.547187166	4.30749478	0.044893381	0.984172709	Up testes
gene19958_LOC110091560	LOC110091560	HLA class II histocompatibility antigen	-2.245766041	3.11776288	4.795844284	0.034856265	0.958918569	Up testes
gene20093_LGALS3	LGALS3	galectin 3	-2.242882462	4.253319646	8.215105097	0.006791006	0.737503806	Up testes
gene1937_PDE1B	PDE1B	phosphodiesterase 1B	-2.237840768	5.093928371	5.632815395	0.022888002	0.893824022	Up testes
gene18804_ANXA3	ANXA3	annexin A3	-2.237628302	2.207957834	5.404435156	0.025632715	0.912536332	Up testes
gene1281_SUSD3	SUSD3	sushi domain containing 3	-2.234717056	4.707273676	5.11071903	0.029700501	0.918523966	Up testes
gene117_ESR1	ESR1	estrogen receptor 1	-2.234562854	5.338654646	4.245999232	0.046367552	0.985504646	Up testes
gene7446_LOC110077803	LOC110077803	uncharacterized LOC110077803	-2.224197792	3.040460111	4.59962105	0.038558787	0.971021789	Up testes
gene1280_CARD19	CARD19	caspase recruitment domain family member 19	-2.22256374	2.221619637	3.588634195	0.065949018	0.996193701	Up testes
gene2896_SFRP2	SFRP2	secreted frizzled related protein 2	-2.222322133	4.722396053	3.405449039	0.072931079	0.996193701	Up testes
gene4758_LOC110074871	LOC110074871	keratin	-2.219903486	4.544193782	3.120808716	0.085481111	0.998200638	Up testes
gene1391_SEMA5B	SEMA5B	semaphorin 5B	-2.219195656	1.460000527	2.23139483	0.143643309	1	Up testes
gene13236_GAS2L3	GAS2L3	growth arrest specific 2 like 3	-2.216563607	5.727367746	11.46302019	0.001683999	0.539378687	Up testes
gene6091_SPIRE2	SPIRE2	spire type actin nucleation factor 2	-2.213680414	0.189627347	2.410438323	0.128972899	1	Up testes
gene11303_LOC110082123	LOC110082123	toll-like receptor 2	-2.211860834	0.944856935	2.750093113	0.105635982	1	Up testes
gene3898_PARP8	PARP8	poly(ADP-ribose) polymerase family member 8	-2.205299329	3.689656709	5.269187597	0.027425136	0.918523966	Up testes
gene12609_PCOLCE2	PCOLCE2	procollagen C-endopeptidase enhancer 2	-2.204166589	2.756823829	2.501798911	0.122159606	1	Up testes
gene20113_EDN1	EDN1	endothelin 1	-2.201775841	2.811474606	2.925764656	0.095482232	0.998200638	Up testes
gene15081_SLC35C2	SLC35C2	solute carrier family 35 member C2	-2.198274827	3.095472525	4.411240099	0.042521715	0.977308049	Up testes
gene4008_SERTM1	SERTM1	serine rich and transmembrane domain containing 1	-2.194274902	1.750893214	2.905063759	0.096619203	0.998200638	Up testes
gene11685_MFSD2A	MFSD2A	major facilitator superfamily domain containing 2A	-2.194088489	6.405657657	7.714515739	0.008522593	0.753359832	Up testes
gene12485_LOC110083393	LOC110083393	tubulin alpha-3 chain	-2.190196705	6.522274968	4.42314953	0.042258381	0.977308049	Up testes
gene3159_CLRN1	CLRN1	clarin 1	-2.179631619	1.873172112	2.777193693	0.103992379	0.998200638	Up testes
gene9296_STK17B	STK17B	serine/threonine kinase 17b	-2.17727588	5.029503762	6.669165737	0.013865925	0.827566839	Up testes
gene7774_WNT6	WNT6	Wnt family member 6	-2.174599571	5.624297603	9.088566011	0.004607613	0.659291117	Up testes
gene19430_KIFC2	KIFC2	kinesin family member C2	-2.174059923	2.745644747	3.266637734	0.078772696	0.996193701	Up testes
gene16127_PLCB1	PLCB1	phospholipase C beta 1	-2.160973295	7.83106403	2.783760531	0.103598506	0.998200638	Up testes
gene11417_ZP2	ZP2	zona pellucida glycoprotein 2	-2.159213878	2.62416788	2.600750795	0.115242929	1	Up testes
gene15054_LOC110086220	LOC110086220	papilin-like	-2.157141755	0.74003207	2.364793229	0.13254081	1	Up testes
gene81_MRAP2	MRAP2	melanocortin 2 receptor accessory protein 2	-2.154171197	0.030990923	2.246402859	0.142815588	1	Up testes
gene19798_NOP10	NOP10	NOP10 ribonucleoprotein	-2.151407643	4.661946954	5.718639494	0.021940377	0.893824022	Up testes
gene9109_LOC110079640	LOC110079640	neurogenic locus notch homolog protein 1-like	-2.151348747	2.265200457	2.610557029	0.114582298	1	Up testes
gene10546_ADGRG1	ADGRG1	adhesion G protein-coupled receptor G1	-2.150746748	6.690245335	7.018040346	0.011763886	0.807413384	Up testes
gene4726_OSR2	OSR2	odd-skipped related transciption factor 2	-2.142000961	3.163755531	3.97685159	0.053477501	0.996193701	Up testes
gene4019_IGSF11	IGSF11	immunoglobulin superfamily member 11	-2.140141946	5.365652711	5.4881695	0.024587013	0.906868363	Up testes
gene4658_EFCAB1	EFCAB1	EF-hand calcium binding domain 1	-2.130765745	2.059530617	3.768990921	0.059793955	0.996193701	Up testes
gene7086_PCDH10	PCDH10	protocadherin 10	-2.124969677	2.560513417	3.965286547	0.053808863	0.996193701	Up testes
gene19183_LOC110090719	LOC110090719	catenin alpha-2	-2.120096828	3.969700944	5.600484435	0.023256406	0.893824022	Up testes
gene14085_HSPB1	HSPB1	heat shock protein family B (small) member 1	-2.112680432	5.283758621	5.68097521	0.022350908	0.893824022	Up testes
gene10376_FAM210B	FAM210B	family with sequence similarity 210 member B	-2.112194801	6.3760617	5.580732656	0.023484631	0.894907385	Up testes
gene15384_ADCY7	ADCY7	adenylate cyclase 7	-2.111716231	2.723280846	4.470449933	0.041230022	0.973469215	Up testes
gene10936_LOC110081706	LOC110081706	retinal dehydrogenase 1-like	-2.109229511	7.759316032	6.003731577	0.019085258	0.884926061	Up testes
gene3080_LINS1	LINS1	lines homolog 1	-2.108067705	3.122384293	7.597637401	0.008991532	0.762340902	Up testes
gene8289_GLRX	GLRX	glutaredoxin	-2.101190287	4.030260521	4.561372634	0.039329447	0.971021789	Up testes
gene929_LOC110081298	LOC110081298	lymphoid-restricted membrane protein-like	-2.10077847	1.003297065	3.056734602	0.088629995	0.998200638	Up testes
gene4637_STEAP2	STEAP2	STEAP2 metalloreductase	-2.100405098	1.781023557	3.624853355	0.064872869	0.996193701	Up testes
gene19787_AGBL3	AGBL3	ATP/GTP binding protein like 3	-2.09686685	1.230610127	2.833192895	0.100687458	0.998200638	Up testes
gene4351_HOXC10	HOXC10	homeobox C10	-2.074422106	1.243668009	2.244076185	0.142542502	1	Up testes
gene9398_NALCN	NALCN	sodium leak channel	-2.067662405	1.783610465	3.126379264	0.085213357	0.998200638	Up testes
gene12460_LOC110083339	LOC110083339	sodium/calcium exchanger 1-like	-2.064005928	0.853392146	2.255215449	0.141583668	1	Up testes
gene1493_FRMD1	FRMD1	FERM domain containing 1	-2.062247228	2.161771035	3.305408684	0.077090034	0.996193701	Up testes
gene7663_VEPH1	VEPH1	ventricular zone expressed PH domain containing 1	-2.058914901	3.947014702	2.381333062	0.13123491	1	Up testes
gene5373_USP32	USP32	ubiquitin specific peptidase 32	-2.057858185	4.780753627	6.664764582	0.013894895	0.827566839	Up testes
gene15665_CABLES2	CABLES2	Cdk5 and Abl enzyme substrate 2	-2.055239092	3.307922891	4.487271487	0.040870945	0.971021789	Up testes
gene397_RAB11FIP4	RAB11FIP4	RAB11 family interacting protein 4	-2.049815492	6.565708911	8.93467454	0.004929845	0.659291117	Up testes
gene14640_SCG5	SCG5	secretogranin V	-2.048291951	5.487422792	4.541195195	0.039742781	0.971021789	Up testes
gene8357_OLFML2A	OLFML2A	olfactomedin like 2A	-2.045477617	1.663598344	3.194889961	0.081996307	0.997022312	Up testes
gene15403_EFCAB11	EFCAB11	EF-hand calcium binding domain 11	-2.044462016	1.190869439	3.394983823	0.073354178	0.996193701	Up testes
gene1856_LUM	LUM	lumican	-2.037344489	4.82950469	4.008920908	0.052570379	0.996193701	Up testes
gene2440_SLIT2	SLIT2	slit guidance ligand 2	-2.036838179	4.661127404	8.491514964	0.0059998	0.719323266	Up testes
gene8886_TGIF1	TGIF1	TGFB induced factor homeobox 1	-2.034605108	5.706246123	4.960842446	0.032042619	0.95061603	Up testes
gene21437_LOC110071143	LOC110071143	uncharacterized LOC110071143	-2.02939703	3.117439694	2.202658342	0.14617472	1	Up testes
gene12156_MYL9	MYL9	myosin light chain 9	-2.028997379	7.999397979	4.7613627	0.035477695	0.960285158	Up testes
gene1106_LRP4	LRP4	LDL receptor related protein 4	-2.025110106	6.05910051	6.166547838	0.017636997	0.876024512	Up testes
gene6155_LOC110076400	LOC110076400	uncharacterized LOC110076400	-2.014394655	0.856643182	2.727158896	0.107050049	1	Up testes
gene1944_RAPGEF3	RAPGEF3	Rap guanine nucleotide exchange factor 3	-2.012933948	4.628708657	5.930936486	0.019773903	0.884926061	Up testes
gene12817_PYGM	PYGM	glycogen phosphorylase	-2.012251212	2.646037833	2.508470004	0.121678576	1	Up testes
gene19266_LOC110090804	LOC110090804	RLA class II histocompatibility antigen	-2.005688852	2.689217511	2.209696895	0.145549904	1	Up testes
gene5736_LOC110075914	LOC110075914	apolipoprotein L2-like	-2.003315947	2.338930546	2.6477862	0.112113408	1	Up testes
gene1829_AMDHD1	AMDHD1	amidohydrolase domain containing 1	-1.998281407	3.318875874	3.350060767	0.075201809	0.996193701	Up testes
gene3962_SERINC5	SERINC5	serine incorporator 5	-1.995333177	6.124202423	7.16205549	0.010998489	0.80646405	Up testes
gene6238_SHISA2	SHISA2	shisa family member 2	-1.986466126	4.124481568	3.106832621	0.086157064	0.998200638	Up testes
gene6170_SUSD6	SUSD6	sushi domain containing 6	-1.983654869	2.971648931	3.35124491	0.075152444	0.996193701	Up testes
gene1668_LOC110089237	LOC110089237	serine/threonine-protein kinase Sgk3	-1.972870053	4.684903132	10.11571825	0.00295702	0.637750267	Up testes
gene16505_LOC110087774	LOC110087774	tyrosine-protein phosphatase non-receptor type 13-like	-1.972133958	3.693731223	2.277092452	0.139722349	1	Up testes
gene16135_ADORA2B	ADORA2B	adenosine A2b receptor	-1.966888891	2.570161255	3.298035373	0.07740691	0.996193701	Up testes
gene6838_LOC110077161	LOC110077161	dickkopf-related protein 3-like	-1.965736497	6.418634932	4.88785296	0.033255479	0.954046278	Up testes
gene7532_CUNH10orf90	CUNH10orf90	chromosome unknown C10orf90 homolog	-1.962364045	2.373289213	3.044421077	0.089249998	0.998200638	Up testes
gene21560_LOC110071274	LOC110071274	uncharacterized protein KIAA1841-like	-1.960811713	1.205919439	2.346127266	0.134032703	1	Up testes
gene7895_CNTF	CNTF	ciliary neurotrophic factor	-1.955991663	1.842553501	2.84405527	0.100060305	0.998200638	Up testes
gene20427_SRPX	SRPX	sushi repeat containing protein	-1.955152954	5.670342368	5.670713341	0.022464196	0.893824022	Up testes
gene13_POPDC3	POPDC3	popeye domain containing 3	-1.953503995	2.544462618	2.775844646	0.104073504	0.998200638	Up testes
gene9013_ADAMTS13	ADAMTS13	ADAM metallopeptidase with thrombospondin type 1 motif 13	-1.943683619	2.137125827	2.319054384	0.136231282	1	Up testes
gene8285_ERAP1	ERAP1	endoplasmic reticulum aminopeptidase 1	-1.942867419	6.530150028	5.420985722	0.025422259	0.910359004	Up testes
gene5096_NWD2	NWD2	NACHT and WD repeat domain containing 2	-1.93906623	3.999311567	5.258039904	0.027578838	0.918523966	Up testes
gene10733_SV2A	SV2A	synaptic vesicle glycoprotein 2A	-1.938652776	1.942687729	2.621356466	0.11385977	1	Up testes
gene15046_LOC110086197	LOC110086197	fatty acid desaturase 1-like	-1.922941301	4.450249939	3.277591783	0.078293155	0.996193701	Up testes
gene12087_RALGPS1	RALGPS1	Ral GEF with PH domain and SH3 binding motif 1	-1.920100837	3.001734054	5.254881665	0.027622553	0.918523966	Up testes
gene4237_LOC110074318	LOC110074318	synaptotagmin-like protein 4	-1.910789232	2.048991305	2.363039169	0.132680182	1	Up testes
gene13112_IQUB	IQUB	IQ motif and ubiquitin domain containing	-1.906541127	2.753435865	3.29383632	0.077588021	0.996193701	Up testes
gene18691_LOC110090180	LOC110090180	tenascin-X-like	-1.900915279	2.505497282	2.387134651	0.130780381	1	Up testes
gene12311_ABCA1	ABCA1	ATP binding cassette subfamily A member 1	-1.892404079	5.818370342	5.534403798	0.024029531	0.904255426	Up testes
gene6685_MED30	MED30	mediator complex subunit 30	-1.887816987	5.768041665	9.191026645	0.004405589	0.659291117	Up testes
gene12400_TEKT1	TEKT1	tektin 1	-1.886767429	2.40547019	2.398399614	0.129903013	1	Up testes
gene9668_ACE	ACE	angiotensin I converting enzyme	-1.886113541	6.946443162	5.251193218	0.027673702	0.918523966	Up testes
gene127_LRP11	LRP11	LDL receptor related protein 11	-1.872330269	4.526703607	2.782557828	0.103670516	0.998200638	Up testes
gene637_SLC38A3	SLC38A3	solute carrier family 38 member 3	-1.870812878	2.637294373	3.159336688	0.083648401	0.997022312	Up testes
gene10771_CUNH1orf56	CUNH1orf56	chromosome unknown C1orf56 homolog	-1.870482391	2.931006151	2.436393743	0.12699364	1	Up testes
gene8061_TNNI3	TNNI3	troponin I3	-1.868339906	4.263485052	3.57488287	0.066446445	0.996193701	Up testes
gene290_TWIST1	TWIST1	twist family bHLH transcription factor 1	-1.864033482	3.839589912	5.704497934	0.022093551	0.893824022	Up testes
gene17865_FRMD5	FRMD5	FERM domain containing 5	-1.860758068	3.214900833	5.024019243	0.031031695	0.936691452	Up testes
gene12583_CPE	CPE	carboxypeptidase E	-1.856910385	4.716832685	8.30228456	0.006530047	0.737503806	Up testes
gene1149_FZD8	FZD8	frizzled class receptor 8	-1.855913037	3.476276705	3.440561919	0.071531289	0.996193701	Up testes
gene9409_ADAMTS16	ADAMTS16	ADAM metallopeptidase with thrombospondin type 1 motif 16	-1.85365028	5.062903849	2.562689569	0.11784876	1	Up testes
gene17654_LOC110089038	LOC110089038	latent-transforming growth factor beta-binding protein 1-like	-1.85091884	7.55731944	8.729576125	0.005397218	0.688841101	Up testes
gene373_PRPH	PRPH	peripherin	-1.850873391	3.515554399	2.504485261	0.12196564	1	Up testes
gene2593_DOT1L	DOT1L	DOT1 like histone lysine methyltransferase	-1.84986699	4.032803766	4.772833976	0.035269626	0.959156366	Up testes
gene15417_LOC110086604	LOC110086604	PC-esterase domain-containing protein 1A-like	-1.849286993	6.468040449	2.935354235	0.094960677	0.998200638	Up testes
gene13753_PARPBP	PARPBP	PARP1 binding protein	-1.84912081	2.754712037	4.277698576	0.045601119	0.985504646	Up testes
gene875_CADM1	CADM1	cell adhesion molecule 1	-1.839851129	7.824884805	11.57163926	0.001610667	0.530562185	Up testes
gene12182_TTC13	TTC13	tetratricopeptide repeat domain 13	-1.836724908	5.386582005	2.821514185	0.10136673	0.998200638	Up testes
gene4677_DYNC1I1	DYNC1I1	dynein cytoplasmic 1 intermediate chain 1	-1.834553288	4.54603033	2.9713846	0.093029679	0.998200638	Up testes
gene11366_TCAIM	TCAIM	T-cell activation inhibitor	-1.82904692	3.044244713	2.498013808	0.12243351	1	Up testes
gene2916_GLRB	GLRB	glycine receptor beta	-1.825583163	2.373865381	4.353864252	0.043815867	0.984172709	Up testes
gene19538_SDC3	SDC3	syndecan 3	-1.824047517	4.728915084	8.177273215	0.006907702	0.737503806	Up testes
gene1376_EPB41L5	EPB41L5	erythrocyte membrane protein band 4.1 like 5	-1.823620053	5.456693279	6.794393982	0.013068272	0.823333146	Up testes
gene8001_SLC16A14	SLC16A14	solute carrier family 16 member 14	-1.823360241	3.876584428	3.392853045	0.073440659	0.996193701	Up testes
gene9319_LOC110079958	LOC110079958	laminin subunit beta-2-like	-1.819978594	3.414125933	4.383617235	0.043139453	0.97877528	Up testes
gene5782_SOX10	SOX10	SRY-box 10	-1.817021772	2.67423238	3.577816464	0.066339979	0.996193701	Up testes
gene14452_SERPINI1	SERPINI1	serpin family I member 1	-1.816936232	5.560369315	3.264278039	0.078876427	0.996193701	Up testes
gene18295_FAM78B	FAM78B	family with sequence similarity 78 member B	-1.811972695	1.615424894	2.678704112	0.11010924	1	Up testes
gene14218_SYPL2	SYPL2	synaptophysin like 2	-1.80519319	3.628983985	6.271211852	0.016768951	0.876024512	Up testes
gene4002_DCLK1	DCLK1	doublecortin like kinase 1	-1.800876215	4.341361966	4.779462789	0.035149998	0.958918569	Up testes
gene1417_JAKMIP2	JAKMIP2	janus kinase and microtubule interacting protein 2	-1.797865189	1.854569306	2.308637862	0.13708834	1	Up testes
gene5811_PSAT1	PSAT1	phosphoserine aminotransferase 1	-1.797591412	4.464225792	5.487986913	0.024589242	0.906868363	Up testes
gene7071_SLITRK6	SLITRK6	SLIT and NTRK like family member 6	-1.795633461	2.572591526	2.820912325	0.101401877	0.998200638	Up testes
gene12498_SGSM1	SGSM1	small G protein signaling modulator 1	-1.793946093	3.962180187	3.072317875	0.087852307	0.998200638	Up testes
gene33_KLHL32	KLHL32	kelch like family member 32	-1.789382261	6.424195211	2.837184591	0.100456475	0.998200638	Up testes
gene8981_EPCAM	EPCAM	epithelial cell adhesion molecule	-1.782063591	7.247682502	5.381399467	0.025928789	0.915099279	Up testes
gene14798_KATNAL2	KATNAL2	katanin catalytic subunit A1 like 2	-1.781793984	2.244229717	3.694944728	0.062240226	0.996193701	Up testes
gene17645_LRRC73	LRRC73	leucine rich repeat containing 73	-1.781489531	1.69884001	2.607781654	0.114768829	1	Up testes
gene1230_SLC25A4	SLC25A4	solute carrier family 25 member 4	-1.781138157	3.664957213	4.228531023	0.046795947	0.985504646	Up testes
gene14465_LOC110085547	LOC110085547	fructose-1	-1.780958414	6.116825596	4.769001052	0.035339	0.959534288	Up testes
gene16039_ELOVL6	ELOVL6	ELOVL fatty acid elongase 6	-1.780152207	3.383442393	4.619631803	0.038162193	0.971021789	Up testes
gene17548_CREBZF	CREBZF	CREB/ATF bZIP transcription factor	-1.779792879	5.081556817	6.740433792	0.01340575	0.827566839	Up testes
gene3006_GPLD1	GPLD1	glycosylphosphatidylinositol specific phospholipase D1	-1.776313151	2.719243214	2.822634226	0.10130136	0.998200638	Up testes
gene6544_LOC110076832	LOC110076832	carbonyl reductase [NADPH] 1-like	-1.77254764	4.638241348	4.849369412	0.033915047	0.9568574	Up testes
gene11377_ENTPD3	ENTPD3	ectonucleoside triphosphate diphosphohydrolase 3	-1.769576642	3.73907772	2.872135213	0.098459518	0.998200638	Up testes
gene21733_LOC110071460	LOC110071460	epoxide hydrolase 1-like	-1.769503554	2.359800662	2.369209202	0.13219068	1	Up testes
gene12285_TRABD2A	TRABD2A	TraB domain containing 2A	-1.765571646	5.104189054	4.218259249	0.047049887	0.985504646	Up testes
gene1514_PACRG	PACRG	parkin coregulated	-1.765407862	2.654928895	2.750980474	0.105581699	1	Up testes
gene8397_MEGF9	MEGF9	multiple EGF like domains 9	-1.763998673	3.167955624	5.575617766	0.023544127	0.894987309	Up testes
gene10418_SLC27A6	SLC27A6	solute carrier family 27 member 6	-1.760183397	3.880434909	2.61466287	0.114306983	1	Up testes
gene11686_COL9A2	COL9A2	collagen type IX alpha 2 chain	-1.759801954	4.00635655	5.814464123	0.020932264	0.893824022	Up testes
gene2558_FZD5	FZD5	frizzled class receptor 5	-1.755625417	3.838805181	4.393037983	0.042927675	0.977308049	Up testes
gene6026_LOC110076287	LOC110076287	zinc finger protein 423-like	-1.752468781	2.844139986	2.802223229	0.102500193	0.998200638	Up testes
gene3306_SPSB1	SPSB1	splA/ryanodine receptor domain and SOCS box containing 1	-1.749111024	4.797302646	6.798550782	0.013042656	0.823333146	Up testes
gene19598_LOC110091163	LOC110091163	carbohydrate sulfotransferase 11-like	-1.7488719	4.775945781	5.443488242	0.025139122	0.910359004	Up testes
gene6840_GALNT18	GALNT18	polypeptide N-acetylgalactosaminyltransferase 18	-1.746334447	6.266924055	7.604050299	0.008965098	0.762340902	Up testes
gene11495_YBX2	YBX2	Y-box binding protein 2	-1.745180172	5.423465892	3.264009148	0.078888258	0.996193701	Up testes
gene6835_PRKAA2	PRKAA2	protein kinase AMP-activated catalytic subunit alpha 2	-1.739997119	4.95243138	3.27040219	0.078607527	0.996193701	Up testes
gene7330_IL1RAPL1	IL1RAPL1	interleukin 1 receptor accessory protein like 1	-1.734373901	2.919160411	2.977638379	0.09269906	0.998200638	Up testes
gene9308_IL17RE	IL17RE	interleukin 17 receptor E	-1.731647711	3.52695697	3.320759539	0.076434963	0.996193701	Up testes
gene2244_DTWD2	DTWD2	DTW domain containing 2	-1.728590466	3.079959593	2.727194125	0.107047861	1	Up testes
gene5122_RBM47	RBM47	RNA binding motif protein 47	-1.727294468	4.106917087	3.1124871	0.085882863	0.998200638	Up testes
gene16107_TBC1D2	TBC1D2	TBC1 domain family member 2	-1.726321765	4.984527605	3.066507627	0.088141367	0.998200638	Up testes
gene3166_IGSF10	IGSF10	immunoglobulin superfamily member 10	-1.724843889	4.776773817	3.887991429	0.05608265	0.996193701	Up testes
gene6901_ARNT2	ARNT2	aryl hydrocarbon receptor nuclear translocator 2	-1.718942424	4.019335048	4.725618773	0.036134676	0.961728352	Up testes
gene181_PERP	PERP	PERP	-1.717819553	6.377920794	4.635106987	0.037858549	0.971021789	Up testes
gene13218_FANCC	FANCC	Fanconi anemia complementation group C	-1.709876197	3.488749545	3.181921966	0.08259462	0.997022312	Up testes
gene16370_RAB2B	RAB2B	RAB2B	-1.70839163	3.111286644	3.223064787	0.080713088	0.996193701	Up testes
gene12688_DCBLD1	DCBLD1	discoidin	-1.705808885	3.905772548	3.869038776	0.056656264	0.996193701	Up testes
gene6319_CTSD	CTSD	cathepsin D	-1.698893738	7.943259361	2.613207821	0.114404464	1	Up testes
gene12283_DNAH6	DNAH6	dynein axonemal heavy chain 6	-1.681017752	3.144309659	3.573612997	0.066492591	0.996193701	Up testes
gene15227_LOC110086406	LOC110086406	vitamin K epoxide reductase complex subunit 1-like protein 1	-1.680041979	4.688836767	4.188575032	0.047792303	0.985504646	Up testes
gene2253_NPC1L1	NPC1L1	NPC1 like intracellular cholesterol transporter 1	-1.67938743	1.99911719	2.351897918	0.133569409	1	Up testes
gene7952_SYT7	SYT7	synaptotagmin 7	-1.675426553	2.598358392	2.635205826	0.112940813	1	Up testes
gene2037_SALL4	SALL4	spalt like transcription factor 4	-1.674748625	2.286156905	2.514391872	0.121253396	1	Up testes
gene5141_GPC1	GPC1	glypican 1	-1.674480523	6.888506013	3.919069467	0.055155905	0.996193701	Up testes
gene17583_TWSG1	TWSG1	twisted gastrulation BMP signaling modulator 1	-1.66177972	5.125315672	3.894761956	0.055879296	0.996193701	Up testes
gene7819_LOC110078179	LOC110078179	spectrin beta chain	-1.658889416	6.96471651	3.736752255	0.060845668	0.996193701	Up testes
gene7585_LDLR	LDLR	low density lipoprotein receptor	-1.655057305	3.37599409	2.608413609	0.114726326	1	Up testes
gene1743_CBX4	CBX4	chromobox 4	-1.651864491	5.694298739	10.16574406	0.002894777	0.637750267	Up testes
gene13449_FES	FES	FES proto-oncogene	-1.651858445	3.292536358	5.421436085	0.025416559	0.910359004	Up testes
gene16048_MCUB	MCUB	mitochondrial calcium uniporter dominant negative beta subunit	-1.64758627	4.312037614	4.870332106	0.033554016	0.954046278	Up testes
gene9946_PDIA6	PDIA6	protein disulfide isomerase family A member 6	-1.642653042	8.415953793	4.034695294	0.051853623	0.995022207	Up testes
gene3549_CD44	CD44	CD44 molecule (Indian blood group)	-1.63780086	4.544165454	4.946910047	0.032270356	0.952889955	Up testes
gene1862_KITLG	KITLG	KIT ligand	-1.63635592	2.472152966	2.45992361	0.125229601	1	Up testes
gene9355_SERPINE2	SERPINE2	serpin family E member 2	-1.635492531	6.88263722	3.403723633	0.073000648	0.996193701	Up testes
gene12006_SMTN	SMTN	smoothelin	-1.632752624	3.60923132	3.305182759	0.077099722	0.996193701	Up testes
gene17983_TSPAN33	TSPAN33	tetraspanin 33	-1.631359614	3.068022752	2.354732048	0.133342553	1	Up testes
gene6259_BCAR3	BCAR3	breast cancer anti-estrogen resistance 3	-1.628553683	3.887114815	3.883483519	0.0562185	0.996193701	Up testes
gene19569_LOXL1	LOXL1	lysyl oxidase like 1	-1.621691807	4.801296449	2.984763298	0.092324003	0.998200638	Up testes
gene18620_TESC	TESC	tescalcin	-1.619733749	3.147093474	3.833484058	0.057749945	0.996193701	Up testes
gene1089_MAPK8IP1	MAPK8IP1	mitogen-activated protein kinase 8 interacting protein 1	-1.617476319	4.313964394	4.668781067	0.037206912	0.970197441	Up testes
gene3077_LRRK1	LRRK1	leucine rich repeat kinase 1	-1.613566606	4.627574666	2.483295116	0.123505352	1	Up testes
gene11227_RELL2	RELL2	RELT like 2	-1.611886631	4.01629016	3.599434618	0.065561238	0.996193701	Up testes
gene11737_LOC110082574	LOC110082574	uncharacterized LOC110082574	-1.608353815	7.607661401	3.381036544	0.073922324	0.996193701	Up testes
gene1446_SH3TC2	SH3TC2	SH3 domain and tetratricopeptide repeats 2	-1.607511664	6.760330126	5.664620249	0.022531757	0.893824022	Up testes
gene6729_ZAR1	ZAR1	zygote arrest 1	-1.605191505	3.011876989	2.204468963	0.146013692	1	Up testes
gene930_MICAL1	MICAL1	microtubule associated monooxygenase	-1.598617688	5.453902486	6.87145154	0.012602088	0.823333146	Up testes
gene7531_FAM196A	FAM196A	family with sequence similarity 196 member A	-1.597277661	4.61861932	3.368244349	0.074447744	0.996193701	Up testes
gene20034_LOC110091644	LOC110091644	zinc finger protein 436-like	-1.596385614	4.219356412	3.481295215	0.069944878	0.996193701	Up testes
gene8520_ITPKA	ITPKA	inositol-trisphosphate 3-kinase A	-1.592038342	1.668201919	2.412109572	0.128844387	1	Up testes
gene16032_LOC110087268	LOC110087268	kyphoscoliosis peptidase-like	-1.58964442	3.160440474	3.346628256	0.07534511	0.996193701	Up testes
gene2079_NCKAP5	NCKAP5	NCK associated protein 5	-1.589432853	7.446928755	2.244790114	0.142480823	1	Up testes
gene13765_HCFC2	HCFC2	host cell factor C2	-1.587143116	3.681165954	2.619501723	0.113983489	1	Up testes
gene12831_TAGLN2	TAGLN2	transgelin 2	-1.586907942	8.388087381	6.031727848	0.018827351	0.882487452	Up testes
gene2533_LAMB3	LAMB3	laminin subunit beta 3	-1.586777344	2.131794448	2.306622584	0.137254877	1	Up testes
gene19610_LOC110091176	LOC110091176	zinc finger protein 883-like	-1.583070939	2.520523883	2.822003068	0.101338191	0.998200638	Up testes
gene14808_PSTPIP2	PSTPIP2	proline-serine-threonine phosphatase interacting protein 2	-1.575413727	5.749876364	3.700234655	0.062061828	0.996193701	Up testes
gene13153_PLCE1	PLCE1	phospholipase C epsilon 1	-1.574009315	4.936797785	5.562010808	0.023703199	0.897259776	Up testes
gene19453_ITM2B	ITM2B	integral membrane protein 2B	-1.571012589	4.672109506	2.806300359	0.102259441	0.998200638	Up testes
gene17569_BICDL1	BICDL1	BICD family like cargo adaptor 1	-1.570429884	5.65092478	3.559570904	0.067005245	0.996193701	Up testes
gene16362_CCDC39	CCDC39	coiled-coil domain containing 39	-1.559780003	5.788081542	2.660450455	0.111287482	1	Up testes
gene8950_TRERF1	TRERF1	transcriptional regulating factor 1	-1.55837531	4.73537282	8.515346565	0.005936357	0.718008653	Up testes
gene17848_SLC51B	SLC51B	solute carrier family 51 beta subunit	-1.554587239	6.319422192	2.208856837	0.145624312	1	Up testes
gene17647_DLK2	DLK2	delta like non-canonical Notch ligand 2	-1.553685856	3.77300268	2.857443909	0.099293387	0.998200638	Up testes
gene12271_NRG1	NRG1	neuregulin 1	-1.55301356	2.806415079	2.246895487	0.142299112	1	Up testes
gene10650_MEIOC	MEIOC	meiosis specific with coiled-coil domain	-1.548818177	2.281467149	2.202269907	0.146209293	1	Up testes
gene18292_ALDH9A1	ALDH9A1	aldehyde dehydrogenase 9 family member A1	-1.545847637	6.900762616	5.528359368	0.024101628	0.904255426	Up testes
gene10540_AGPAT5	AGPAT5	1-acylglycerol-3-phosphate O-acyltransferase 5	-1.542916056	6.012762631	6.132348144	0.017931055	0.876024512	Up testes
gene3508_PKD2L2	PKD2L2	polycystin 2 like 2	-1.533260366	2.649145733	2.422561526	0.128044028	1	Up testes
gene7510_PDGFRL	PDGFRL	platelet derived growth factor receptor like	-1.531832615	4.227809674	2.34415988	0.134191079	1	Up testes
gene12198_TBP	TBP	TATA-box binding protein	-1.530369171	5.424086226	4.913489091	0.032823875	0.954046278	Up testes
gene13945_RTN3	RTN3	reticulon 3	-1.528855468	7.666837706	7.778492472	0.008277066	0.753359832	Up testes
gene5783_PICK1	PICK1	protein interacting with PRKCA 1	-1.520896108	3.493625167	3.294041808	0.077579147	0.996193701	Up testes
gene14249_AFF1	AFF1	AF4/FMR2 family member 1	-1.518387136	5.275443382	3.136085081	0.08474909	0.997022312	Up testes
gene8905_KYAT3	KYAT3	kynurenine aminotransferase 3	-1.517912963	6.915262058	3.51261928	0.068751599	0.996193701	Up testes
gene4643_CDK14	CDK14	cyclin dependent kinase 14	-1.506535975	4.654766896	5.174601252	0.028759451	0.918523966	Up testes
gene3355_VWA1	VWA1	von Willebrand factor A domain containing 1	-1.50565295	6.812374271	3.1669163	0.083293077	0.997022312	Up testes
gene19823_ENPP1	ENPP1	ectonucleotide pyrophosphatase/phosphodiesterase 1	-1.503817348	5.218734263	3.458958912	0.070809877	0.996193701	Up testes
gene5881_PMM1	PMM1	phosphomannomutase 1	-1.503082622	4.258567341	2.958922081	0.093692521	0.998200638	Up testes
gene12671_ALPK1	ALPK1	alpha kinase 1	-1.500945025	3.639830838	3.046608413	0.089139506	0.998200638	Up testes
gene2102_LOC110071890	LOC110071890	isopentenyl-diphosphate Delta-isomerase 1	-1.500483045	4.550041765	6.668886004	0.013867764	0.827566839	Up testes
gene197_MYB	MYB	MYB proto-oncogene	-1.49820595	2.559757374	2.56348628	0.117793526	1	Up testes
gene5180_AMOTL2	AMOTL2	angiomotin like 2	-1.498077662	6.136128873	12.4017853	0.001150738	0.465008521	Up testes
gene965_ITPR3	ITPR3	inositol 1	-1.497256836	7.022681868	3.366031918	0.074539039	0.996193701	Up testes
gene6464_SMS	SMS	spermine synthase	-1.49578838	4.779805812	3.329050935	0.076083736	0.996193701	Up testes
gene16647_CUNH2orf73	CUNH2orf73	chromosome unknown C2orf73 homolog	-1.491168838	2.26511042	2.287080415	0.138882046	1	Up testes
gene11991_HSPA2	HSPA2	heat shock protein family A (Hsp70) member 2	-1.489166853	7.190979089	3.091113228	0.086924533	0.998200638	Up testes
gene6922_TM6SF1	TM6SF1	transmembrane 6 superfamily member 1	-1.486876737	2.749005781	2.653807299	0.111719859	1	Up testes
gene20592_LOC110070238	LOC110070238	class I histocompatibility antigen	-1.481629323	2.872004995	2.526453789	0.120392645	1	Up testes
gene8259_ARID5B	ARID5B	AT-rich interaction domain 5B	-1.481393651	4.285084605	2.670969647	0.110606738	1	Up testes
gene12663_XKRX	XKRX	XK related	-1.479564292	3.568951008	3.218379182	0.080924922	0.996193701	Up testes
gene1766_TMC6	TMC6	transmembrane channel like 6	-1.479025264	5.281829875	8.037392394	0.007358171	0.740417875	Up testes
gene12129_USP6NL	USP6NL	USP6 N-terminal like	-1.477700797	5.755060909	6.757507587	0.013297964	0.827566839	Up testes
gene636_SEMA3B	SEMA3B	semaphorin 3B	-1.477369587	3.875512323	2.993300441	0.091876863	0.998200638	Up testes
gene11445_GLIS1	GLIS1	GLIS family zinc finger 1	-1.474633911	2.327739376	2.751459386	0.105552415	1	Up testes
gene87_RWDD2A	RWDD2A	RWD domain containing 2A	-1.471634962	3.592826404	3.371191258	0.074326335	0.996193701	Up testes
gene10128_GRAMD4	GRAMD4	GRAM domain containing 4	-1.471506352	5.682695846	6.862290987	0.012656559	0.823333146	Up testes
gene3821_CTHRC1	CTHRC1	collagen triple helix repeat containing 1	-1.46595215	4.895993215	4.697641367	0.036658183	0.966224471	Up testes
gene13893_FAAH2	FAAH2	fatty acid amide hydrolase 2	-1.464568509	5.526405982	3.187564224	0.082333699	0.997022312	Up testes
gene2933_PRSS12	PRSS12	protease	-1.464363817	3.254733104	2.447598136	0.126150092	1	Up testes
gene20204_LOC110069838	LOC110069838	zinc finger protein 420-like	-1.452782288	3.678187559	3.425681833	0.072120794	0.996193701	Up testes
gene2030_PARD6B	PARD6B	par-6 family cell polarity regulator beta	-1.451979689	3.454329958	3.192328524	0.082114099	0.997022312	Up testes
gene1336_LOC110085072	LOC110085072	protein lifeguard 3-like	-1.443402263	5.470051033	5.354863632	0.02627446	0.915099279	Up testes
gene2352_FAM178B	FAM178B	family with sequence similarity 178 member B	-1.436822943	5.092556839	2.383154315	0.131092026	1	Up testes
gene5304_AP1S2	AP1S2	adaptor related protein complex 1 sigma 2 subunit	-1.432933768	5.777941604	8.104162689	0.007139344	0.740417875	Up testes
gene3391_SAMHD1	SAMHD1	SAM and HD domain containing deoxynucleoside triphosphate triphosphohydrolase 1	-1.431785768	5.986903199	4.200384728	0.047495404	0.985504646	Up testes
gene3224_HSPG2	HSPG2	heparan sulfate proteoglycan 2	-1.428971161	7.737522797	4.940973954	0.032367922	0.952889955	Up testes
gene10804_TDRKH	TDRKH	tudor and KH domain containing	-1.4282398	5.284697546	4.125959066	0.049401015	0.986148405	Up testes
gene5890_CHADL	CHADL	chondroadherin like	-1.422845556	5.030285678	5.580246089	0.023490284	0.894907385	Up testes
gene945_PIM1	PIM1	Pim-1 proto-oncogene	-1.42048183	4.674726024	6.460706272	0.015312367	0.857096107	Up testes
gene8347_CRB2	CRB2	crumbs 2	-1.420244442	7.139265177	4.406664026	0.042623377	0.977308049	Up testes
gene11415_CRYM	CRYM	crystallin mu	-1.417312843	5.39720778	4.650504073	0.03755906	0.971021789	Up testes
gene19268_LOC110090810	LOC110090810	zinc finger protein 420-like	-1.413115186	4.130003755	7.399897759	0.009849083	0.789792298	Up testes
gene20663_LOC110070318	LOC110070318	cytochrome b561	-1.412909664	4.807752424	2.513627887	0.121308153	1	Up testes
gene20928_IL15RA	IL15RA	interleukin 15 receptor subunit alpha	-1.410462404	3.5902522	3.167680742	0.083257335	0.997022312	Up testes
gene985_ANKS1A	ANKS1A	ankyrin repeat and sterile alpha motif domain containing 1A	-1.40957368	4.469338855	3.755359184	0.06023618	0.996193701	Up testes
gene9805_PAPSS1	PAPSS1	3'-phosphoadenosine 5'-phosphosulfate synthase 1	-1.40877412	6.847819093	4.895762202	0.033121665	0.954046278	Up testes
gene7410_ANXA7	ANXA7	annexin A7	-1.407629609	5.966297558	2.986196332	0.092248775	0.998200638	Up testes
gene13036_PLEKHA7	PLEKHA7	pleckstrin homology domain containing A7	-1.405258133	4.877672293	5.308005075	0.026897152	0.91758016	Up testes
gene9143_CYR61	CYR61	cysteine rich angiogenic inducer 61	-1.404709492	5.733450653	3.525351103	0.068273085	0.996193701	Up testes
gene19139_TCEA2	TCEA2	transcription elongation factor A2	-1.404055558	6.886015757	7.985171576	0.007534317	0.740417875	Up testes
gene10541_TMEM14A	TMEM14A	transmembrane protein 14A	-1.403247735	3.911035165	2.621926392	0.113821785	1	Up testes
gene10411_CDC42SE2	CDC42SE2	CDC42 small effector 2	-1.402529086	3.90410446	2.537509601	0.119609857	1	Up testes
gene14556_CARNS1	CARNS1	carnosine synthase 1	-1.401255426	7.05549143	6.815456399	0.012939033	0.823333146	Up testes
gene9418_PRRG4	PRRG4	proline rich and Gla domain 4	-1.39902672	3.571799556	2.809607636	0.10206462	0.998200638	Up testes
gene10916_RNF144B	RNF144B	ring finger protein 144B	-1.395444051	5.04085303	2.954479743	0.093930085	0.998200638	Up testes
gene8004_DNER	DNER	delta/notch like EGF repeat containing	-1.392451457	4.578120451	2.64158494	0.112520392	1	Up testes
gene21867_LOC110071605	LOC110071605	protein Wnt-5a	-1.383194289	5.864717301	2.9464537	0.094361025	0.998200638	Up testes
gene2669_FCHO1	FCHO1	FCH domain only 1	-1.383086031	4.094841091	5.488628226	0.024581413	0.906868363	Up testes
gene7511_MTUS1	MTUS1	microtubule associated scaffold protein 1	-1.382753341	4.775064529	6.174192443	0.017571981	0.876024512	Up testes
gene4377_AGAP2	AGAP2	ArfGAP with GTPase domain	-1.382283933	3.91728361	4.15461951	0.048657396	0.986148405	Up testes
gene6920_BNC1	BNC1	basonuclin 1	-1.380386789	5.441177084	3.443994868	0.07139605	0.996193701	Up testes
gene13105_PTPRZ1	PTPRZ1	protein tyrosine phosphatase	-1.378835026	5.096680401	2.339611003	0.1345581	1	Up testes
gene3922_C7	C7	complement C7	-1.377166046	6.257761341	2.827793464	0.101000862	0.998200638	Up testes
gene19810_CTSH	CTSH	cathepsin H	-1.376928774	6.488450245	8.579037415	0.005770298	0.707823238	Up testes
gene20060_ROBO3	ROBO3	roundabout guidance receptor 3	-1.375135643	9.249873438	2.949962824	0.094172336	0.998200638	Up testes
gene11408_EEF2K	EEF2K	eukaryotic elongation factor 2 kinase	-1.374405612	5.320035809	7.713852292	0.008525179	0.753359832	Up testes
gene13571_HEXB	HEXB	hexosaminidase subunit beta	-1.370137384	6.735372175	4.919396319	0.032725291	0.952889955	Up testes
gene2588_OAZ1	OAZ1	ornithine decarboxylase antizyme 1	-1.367350442	10.41291333	5.195875424	0.028453301	0.918523966	Up testes
gene18078_KBTBD8	KBTBD8	kelch repeat and BTB domain containing 8	-1.366284373	3.043220809	3.309472182	0.076916022	0.996193701	Up testes
gene14167_ARHGAP20	ARHGAP20	Rho GTPase activating protein 20	-1.365069684	2.814424135	3.01910714	0.090540019	0.998200638	Up testes
gene18100_RHPN2	RHPN2	rhophilin Rho GTPase binding protein 2	-1.364270383	4.882593774	5.89831443	0.020091186	0.884926061	Up testes
gene6876_RELN	RELN	reelin	-1.363769143	4.608588577	2.227359424	0.143995682	1	Up testes
gene2528_IRF6	IRF6	interferon regulatory factor 6	-1.362413287	4.236748241	2.769221964	0.104472808	0.998200638	Up testes
gene3475_TMEM18	TMEM18	transmembrane protein 18	-1.360061535	3.09190497	2.467897624	0.124638212	1	Up testes
gene7476_GRHPR	GRHPR	glyoxylate and hydroxypyruvate reductase	-1.359639288	5.233091522	5.356425013	0.026253982	0.915099279	Up testes
gene16148_LOC110087419	LOC110087419	integrin alpha-E-like	-1.358983842	3.685142575	3.872999556	0.056535854	0.996193701	Up testes
gene5045_MON2	MON2	MON2 homolog	-1.358850524	6.796899185	6.966751168	0.012050134	0.81732989	Up testes
gene7341_GBE1	GBE1	1	-1.354737357	3.470098172	2.806320561	0.10225825	0.998200638	Up testes
gene14377_TJP2	TJP2	tight junction protein 2	-1.351101863	9.622615804	3.046751827	0.089132267	0.998200638	Up testes
gene14514_LMF1	LMF1	lipase maturation factor 1	-1.349860889	4.571497549	3.636364307	0.064254343	0.996193701	Up testes
gene14966_SH3BP4	SH3BP4	SH3 domain binding protein 4	-1.347019868	5.439171224	6.915557947	0.012343327	0.823333146	Up testes
gene759_APLP2	APLP2	amyloid beta precursor like protein 2	-1.346286286	9.936765709	5.820220292	0.020873325	0.893824022	Up testes
gene8021_MYADM	MYADM	myeloid associated differentiation marker	-1.346147402	6.078223606	4.662560252	0.037326363	0.970822225	Up testes
gene17399_NT5C3A	NT5C3A	5'-nucleotidase	-1.33793131	3.769174127	3.024586053	0.090259034	0.998200638	Up testes
gene12088_ANGPTL2	ANGPTL2	angiopoietin like 2	-1.334527158	6.486985387	2.707177987	0.108299637	1	Up testes
gene20657_TMEM175	TMEM175	transmembrane protein 175	-1.33224352	3.292607262	2.253713578	0.141712505	1	Up testes
gene14018_LMAN1	LMAN1	lectin	-1.332228748	6.894377378	3.960467401	0.053947609	0.996193701	Up testes
gene1494_KIF25	KIF25	kinesin family member 25	-1.331514529	3.540045052	4.304991027	0.044952384	0.984172709	Up testes
gene6622_PHOSPHO2	PHOSPHO2	phosphatase	-1.323801447	2.836444595	2.577259048	0.116843368	1	Up testes
gene12427_CENPN	CENPN	centromere protein N	-1.322408571	4.623004153	3.767062821	0.059856285	0.996193701	Up testes
gene1151_CCNY	CCNY	cyclin Y	-1.315629607	3.170219143	2.835170079	0.100572971	0.998200638	Up testes
gene6254_LOC110076484	LOC110076484	very-long-chain enoyl-CoA reductase-like	-1.312102082	4.56554696	2.342692167	0.134309373	1	Up testes
gene5043_PPM1H	PPM1H	protein phosphatase	-1.300368145	4.10040627	2.653441881	0.111743698	1	Up testes
gene9049_AIF1L	AIF1L	allograft inflammatory factor 1 like	-1.299344749	6.684432804	5.073364428	0.030266264	0.918975336	Up testes
gene1027_ETNK2	ETNK2	ethanolamine kinase 2	-1.286949745	4.807132803	5.879585528	0.020275828	0.884926061	Up testes
gene5808_TLE4	TLE4	transducin like enhancer of split 4	-1.282071133	5.913985005	5.188430115	0.028560039	0.918523966	Up testes
gene16937_GPR85	GPR85	G protein-coupled receptor 85	-1.281249154	4.409435741	3.284730878	0.077982385	0.996193701	Up testes
gene13169_PANK1	PANK1	pantothenate kinase 1	-1.281212371	4.715018319	4.848748965	0.033925797	0.9568574	Up testes
gene19989_ABCF3	ABCF3	ATP binding cassette subfamily F member 3	-1.280687236	6.76181355	12.66666115	0.001035181	0.46328133	Up testes
gene1824_CDK17	CDK17	cyclin dependent kinase 17	-1.276546733	5.208974244	3.890539343	0.056006027	0.996193701	Up testes
gene5752_TST	TST	thiosulfate sulfurtransferase	-1.275975313	5.856998091	3.332897998	0.075921386	0.996193701	Up testes
gene8540_NCEH1	NCEH1	neutral cholesterol ester hydrolase 1	-1.272972143	4.796699344	2.378955684	0.131421696	1	Up testes
gene6732_OCIAD2	OCIAD2	OCIA domain containing 2	-1.271715789	5.358503372	2.563555807	0.117788707	1	Up testes
gene10578_GPI	GPI	glucose-6-phosphate isomerase	-1.263244251	7.941515718	5.109376867	0.029720629	0.918523966	Up testes
gene15462_KANK4	KANK4	KN motif and ankyrin repeat domains 4	-1.258923847	3.712301088	3.136750396	0.084717369	0.997022312	Up testes
gene5851_PLBD1	PLBD1	phospholipase B domain containing 1	-1.257912305	5.417264445	3.522003771	0.068398531	0.996193701	Up testes
gene6610_SPC25	SPC25	SPC25	-1.257428092	4.680840892	4.495345192	0.04069982	0.971021789	Up testes
gene12587_APELA	APELA	apelin receptor early endogenous ligand	-1.255749165	3.943067485	2.387235846	0.130772469	1	Up testes
gene3190_MFAP2	MFAP2	microfibrillar associated protein 2	-1.253625288	8.325992442	5.943450243	0.019653636	0.884926061	Up testes
gene13108_CADPS2	CADPS2	calcium dependent secretion activator 2	-1.252061532	5.365109294	4.643827755	0.037688602	0.971021789	Up testes
gene4460_LARP6	LARP6	La ribonucleoprotein domain family member 6	-1.251356295	4.30008947	3.133947741	0.084851082	0.997022312	Up testes
gene20885_ARHGAP19	ARHGAP19	Rho GTPase activating protein 19	-1.248276354	4.976990519	3.110118827	0.085997587	0.998200638	Up testes
gene12527_GLTP	GLTP	glycolipid transfer protein	-1.243362536	3.874240646	3.068826994	0.08802585	0.998200638	Up testes
gene17084_DYRK3	DYRK3	dual specificity tyrosine phosphorylation regulated kinase 3	-1.241070279	5.499025793	6.793047496	0.013076581	0.823333146	Up testes
gene851_BCO2	BCO2	beta-carotene oxygenase 2	-1.239969517	4.413780956	3.722565351	0.061314971	0.996193701	Up testes
gene8394_SLC25A25	SLC25A25	solute carrier family 25 member 25	-1.235049603	4.060317057	2.39820071	0.129918445	1	Up testes
gene18833_PDGFA	PDGFA	platelet derived growth factor subunit A	-1.229802109	8.552948644	3.067635806	0.088085156	0.998200638	Up testes
gene9923_GADD45G	GADD45G	growth arrest and DNA damage inducible gamma	-1.229320762	4.017020649	2.403903646	0.129476811	1	Up testes
gene13386_CKAP4	CKAP4	cytoskeleton associated protein 4	-1.228240986	5.87667067	3.662391089	0.063350686	0.996193701	Up testes
gene14513_HS3ST6	HS3ST6	heparan sulfate-glucosamine 3-sulfotransferase 6	-1.226379099	5.423714284	2.463290415	0.12497951	1	Up testes
gene85_PRSS35	PRSS35	protease	-1.225327365	5.03230969	3.939819336	0.054546574	0.996193701	Up testes
gene14009_ZBTB7C	ZBTB7C	zinc finger and BTB domain containing 7C	-1.225302933	3.519727381	2.64800556	0.112099043	1	Up testes
gene418_CA10	CA10	carbonic anhydrase 10	-1.224858901	3.472101135	3.339350701	0.075649946	0.996193701	Up testes
gene8594_TTLL5	TTLL5	tubulin tyrosine ligase like 5	-1.220215265	4.035129723	3.638565461	0.064177366	0.996193701	Up testes
gene15938_RCN2	RCN2	reticulocalbin 2	-1.219411327	5.905796599	4.881862628	0.033357221	0.954046278	Up testes
gene3546_FJX1	FJX1	four jointed box 1	-1.216041611	5.187863027	3.987418546	0.053176706	0.996193701	Up testes
gene7845_AGK	AGK	acylglycerol kinase	-1.213658463	4.868023891	4.762645575	0.03545436	0.960285158	Up testes
gene7373_DNAJC25	DNAJC25	DnaJ heat shock protein family (Hsp40) member C25	-1.212327247	4.494014423	4.416049515	0.042415156	0.977308049	Up testes
gene17221_PAK1	PAK1	p21 (RAC1) activated kinase 1	-1.212235382	5.937513794	5.766411665	0.021431379	0.893824022	Up testes
gene11470_DHCR24	DHCR24	24-dehydrocholesterol reductase	-1.210098283	4.069474527	3.659128893	0.063463173	0.996193701	Up testes
gene3414_MMP24	MMP24	matrix metallopeptidase 24	-1.195078312	3.858133529	2.534717623	0.119806985	1	Up testes
gene15721_LOC110086948	LOC110086948	zinc finger BED domain-containing protein 1-like	-1.194789678	3.718746138	3.643819734	0.063994033	0.996193701	Up testes
gene4820_SCRN2	SCRN2	secernin 2	-1.190997225	4.414237646	2.655786409	0.111590846	1	Up testes
gene3379_SNTA1	SNTA1	syntrophin alpha 1	-1.187314824	4.871780153	3.959645428	0.053971314	0.996193701	Up testes
gene13463_SEMA7A	SEMA7A	semaphorin 7A (John Milton Hagen blood group)	-1.176643218	5.588553314	2.467657711	0.124655958	1	Up testes
gene9893_LOC110080560	LOC110080560	uncharacterized protein C8orf76-like	-1.176185067	2.504011	2.409882594	0.129015665	1	Up testes
gene3871_UGGT2	UGGT2	UDP-glucose glycoprotein glucosyltransferase 2	-1.175569044	3.579506011	2.801104817	0.102566348	0.998200638	Up testes
gene20952_LOC110070623	LOC110070623	microtubule-associated proteins 1A/1B light chain 3A	-1.175171395	5.35104412	2.982882689	0.092422831	0.998200638	Up testes
gene9594_GPC4	GPC4	glypican 4	-1.172806378	7.116726458	2.819578672	0.101479808	0.998200638	Up testes
gene3486_ARHGEF10	ARHGEF10	Rho guanine nucleotide exchange factor 10	-1.172157614	6.793150961	7.080710021	0.011424005	0.807413384	Up testes
gene15766_ATRAID	ATRAID	all-trans retinoic acid induced differentiation factor	-1.1720168	5.326151645	2.432283694	0.127304705	1	Up testes
gene13524_PIMREG	PIMREG	PICALM interacting mitotic regulator	-1.172008922	5.017336807	4.503511725	0.040527526	0.971021789	Up testes
gene12473_LOC110083376	LOC110083376	cytochrome b5	-1.167465708	6.253167551	3.53106923	0.068059382	0.996193701	Up testes
gene13212_ZNF367	ZNF367	zinc finger protein 367	-1.165284779	4.016741912	2.850006199	0.099718601	0.998200638	Up testes
gene1314_CSRP2	CSRP2	cysteine and glycine rich protein 2	-1.164866834	4.325727822	4.273614561	0.045699077	0.985504646	Up testes
gene14310_SETD9	SETD9	SET domain containing 9	-1.163400996	2.298287096	2.416122132	0.128536444	1	Up testes
gene178_NHSL1	NHSL1	NHS like 1	-1.161531807	6.02407849	2.294904271	0.138227918	1	Up testes
gene5115_SMIM14	SMIM14	small integral membrane protein 14	-1.157148162	5.087543139	5.325282885	0.026665705	0.915099279	Up testes
gene3154_EIF2A	EIF2A	eukaryotic translation initiation factor 2A	-1.156932081	6.655585033	5.925058733	0.019830668	0.884926061	Up testes
gene18705_ROR1	ROR1	receptor tyrosine kinase like orphan receptor 1	-1.154142774	4.410418584	2.670256988	0.110652706	1	Up testes
gene13301_PIGS	PIGS	phosphatidylinositol glycan anchor biosynthesis class S	-1.149547255	5.723636126	2.514061375	0.12127708	1	Up testes
gene1331_RAB21	RAB21	RAB21	-1.149028012	6.720741772	3.835881834	0.057675458	0.996193701	Up testes
gene13795_OPLAH	OPLAH	5-oxoprolinase (ATP-hydrolysing)	-1.148443575	6.145249545	6.078688122	0.018403163	0.879284811	Up testes
gene8254_PER2	PER2	period circadian clock 2	-1.144327204	3.740724143	3.038343995	0.089557789	0.998200638	Up testes
gene21125_TECR	TECR	trans-2	-1.144190781	6.239906554	3.2987023	0.077378189	0.996193701	Up testes
gene19433_GALC	GALC	galactosylceramidase	-1.143489773	5.597957484	2.704953852	0.108439759	1	Up testes
gene9789_NOTCH3	NOTCH3	notch 3	-1.138145842	8.957321395	3.628824851	0.064518784	0.996193701	Up testes
gene9942_HPCAL1	HPCAL1	hippocalcin like 1	-1.136689459	5.573704185	4.85668788	0.033788525	0.956475167	Up testes
gene3933_SMIM15	SMIM15	small integral membrane protein 15	-1.134689352	5.076917401	3.254149203	0.079323433	0.996193701	Up testes
gene10079_PTK7	PTK7	protein tyrosine kinase 7 (inactive)	-1.133943535	7.997571181	4.473099862	0.041173227	0.973469215	Up testes
gene9303_CAMK1	CAMK1	calcium/calmodulin dependent protein kinase I	-1.133107004	3.105522151	2.977785264	0.09269131	0.998200638	Up testes
gene133_GINM1	GINM1	glycoprotein integral membrane 1	-1.132982067	5.372808644	2.474896939	0.124121764	1	Up testes
gene11250_FKBP10	FKBP10	FK506 binding protein 10	-1.132586718	7.0342204	2.211140157	0.145422171	1	Up testes
gene10528_STK38L	STK38L	serine/threonine kinase 38 like	-1.131075623	4.387133918	5.450682721	0.025049322	0.910359004	Up testes
gene4920_LMBRD1	LMBRD1	LMBR1 domain containing 1	-1.130362595	4.570163983	2.530905097	0.120076772	1	Up testes
gene10125_GTSE1	GTSE1	G2 and S-phase expressed 1	-1.129086504	4.306347956	4.144293576	0.048923881	0.986148405	Up testes
gene262_OSBPL3	OSBPL3	oxysterol binding protein like 3	-1.12861426	4.398468072	3.518485741	0.068530651	0.996193701	Up testes
gene4923_FAM135A	FAM135A	family with sequence similarity 135 member A	-1.128337235	4.647768641	5.544601475	0.023908424	0.902882321	Up testes
gene14356_RNF149	RNF149	ring finger protein 149	-1.125449025	3.120619597	2.34725447	0.13394206	1	Up testes
gene540_TBCE	TBCE	tubulin folding cofactor E	-1.124204751	5.312514104	6.383897483	0.015885631	0.85916967	Up testes
gene2036_ATP9A	ATP9A	ATPase phospholipid transporting 9A (putative)	-1.123279371	3.55040966	2.260647983	0.14111878	1	Up testes
gene18434_APLP1	APLP1	amyloid beta precursor like protein 1	-1.123017277	6.262017914	3.435298153	0.071739206	0.996193701	Up testes
gene1505_SFT2D1	SFT2D1	SFT2 domain containing 1	-1.122001841	4.400038894	3.564103079	0.066839303	0.996193701	Up testes
gene13216_PTCH1	PTCH1	patched 1	-1.121664298	4.863958212	2.574239625	0.117050918	1	Up testes
gene9591_RAP2C	RAP2C	RAP2C	-1.120657293	7.057813206	7.439933035	0.009668624	0.788813776	Up testes
gene1304_RPS16	RPS16	ribosomal protein S16	-1.11848305	9.401233848	2.35925338	0.132981569	1	Up testes
gene6734_FOXP2	FOXP2	forkhead box P2	-1.116034124	3.569339663	2.825494523	0.101134638	0.998200638	Up testes
gene12884_ALDH2	ALDH2	aldehyde dehydrogenase 2 family (mitochondrial)	-1.114761857	8.970804248	2.438615141	0.126825881	1	Up testes
gene11955_PIGO	PIGO	phosphatidylinositol glycan anchor biosynthesis class O	-1.114079699	5.009207644	2.921487315	0.095715912	0.998200638	Up testes
gene5450_ZNF541	ZNF541	zinc finger protein 541	-1.113225218	5.334337992	2.503051901	0.122069091	1	Up testes
gene4152_PPP6R3	PPP6R3	protein phosphatase 6 regulatory subunit 3	-1.111383557	5.641371107	3.551388479	0.067306	0.996193701	Up testes
gene11683_PPT1	PPT1	palmitoyl-protein thioesterase 1	-1.110088802	6.312447542	3.239898502	0.079957163	0.996193701	Up testes
gene14641_ARHGAP11A	ARHGAP11A	Rho GTPase activating protein 11A	-1.109958135	3.798258961	3.096160977	0.08667725	0.998200638	Up testes
gene2061_DBI	DBI	diazepam binding inhibitor	-1.107884329	7.487146617	2.615111067	0.114276975	1	Up testes
gene4059_AGPAT3	AGPAT3	1-acylglycerol-3-phosphate O-acyltransferase 3	-1.106995294	4.366215945	6.09607006	0.018248781	0.879194735	Up testes
gene12291_RRAS2	RRAS2	related RAS viral (r-ras) oncogene homolog 2	-1.106639163	5.485429084	2.65236416	0.111814041	1	Up testes
gene5924_CKAP2	CKAP2	cytoskeleton associated protein 2	-1.10610484	4.964198487	4.188253677	0.047800411	0.985504646	Up testes
gene1307_PAWR	PAWR	pro-apoptotic WT1 regulator	-1.105369249	4.55746481	4.798833594	0.034802954	0.958918569	Up testes
gene4549_TOMM70	TOMM70	translocase of outer mitochondrial membrane 70	-1.105267864	5.950001487	3.730917967	0.061038182	0.996193701	Up testes
gene19664_LOC110091231	LOC110091231	interferon-induced protein 44-like	-1.104898373	6.411647878	2.619098367	0.114010414	1	Up testes
gene19403_CUNH14orf79	CUNH14orf79	chromosome unknown C14orf79 homolog	-1.104547036	5.353849589	3.279157156	0.078224894	0.996193701	Up testes
gene12994_COL3A1	COL3A1	collagen type III alpha 1 chain	-1.104512022	9.650698838	2.390562386	0.130512689	1	Up testes
gene14154_GPR155	GPR155	G protein-coupled receptor 155	-1.100163107	5.38219975	4.23796911	0.046563947	0.985504646	Up testes
gene10068_MCFD2	MCFD2	multiple coagulation factor deficiency 2	-1.099423775	4.511068508	2.576039195	0.116927168	1	Up testes
gene12141_PDIA5	PDIA5	protein disulfide isomerase family A member 5	-1.097289345	4.720168979	3.481608845	0.069932817	0.996193701	Up testes
gene15976_DNAAF5	DNAAF5	dynein axonemal assembly factor 5	-1.093310108	4.554263701	3.638231952	0.064189023	0.996193701	Up testes
gene20177_BBS1	BBS1	Bardet-Biedl syndrome 1	-1.093100546	5.613742171	3.828305054	0.057911194	0.996193701	Up testes
gene21493_LOC110071201	LOC110071201	zinc finger protein 493-like	-1.092057184	3.956911758	3.724109069	0.061263711	0.996193701	Up testes
gene5026_HMGA2	HMGA2	high mobility group AT-hook 2	-1.089078032	4.902631088	3.011404007	0.090936744	0.998200638	Up testes
gene3884_SNX18	SNX18	sorting nexin 18	-1.08879612	5.584470104	3.862549949	0.056854141	0.996193701	Up testes
gene2495_OLFML3	OLFML3	olfactomedin like 3	-1.081210794	4.747260687	2.7493184	0.1056834	1	Up testes
gene9850_SPRY2	SPRY2	sprouty RTK signaling antagonist 2	-1.080334233	5.791277493	5.594633013	0.023323765	0.893824022	Up testes
gene15168_CDKL2	CDKL2	cyclin dependent kinase like 2	-1.078489841	4.227757709	2.699212828	0.108802404	1	Up testes
gene2399_PDLIM2	PDLIM2	PDZ and LIM domain 2	-1.074081208	3.909383952	2.66026876	0.111299283	1	Up testes
gene15540_MAT2B	MAT2B	methionine adenosyltransferase 2B	-1.072064262	5.750315202	5.327263149	0.026639317	0.915099279	Up testes
gene525_PCNX2	PCNX2	pecanex homolog 2 (Drosophila)	-1.071301172	4.531410027	2.622990483	0.113750903	1	Up testes
gene12605_PSMA6	PSMA6	proteasome subunit alpha 6	-1.070933213	6.538561905	3.314205696	0.076713871	0.996193701	Up testes
gene8874_TYMS	TYMS	thymidylate synthetase	-1.068604395	4.6178594	2.462601036	0.125030671	1	Up testes
gene5718_MRPL53	MRPL53	mitochondrial ribosomal protein L53	-1.06154416	5.148698235	3.296708827	0.077464075	0.996193701	Up testes
gene427_ATF1	ATF1	activating transcription factor 1	-1.060800318	4.828586418	2.809675222	0.102060644	0.998200638	Up testes
gene15255_ING3	ING3	inhibitor of growth family member 3	-1.057397757	5.052554705	4.314547414	0.044727634	0.984172709	Up testes
gene13129_ACAT1	ACAT1	acetyl-CoA acetyltransferase 1	-1.056261245	5.978252267	2.836587207	0.100491005	0.998200638	Up testes
gene1244_ING2	ING2	inhibitor of growth family member 2	-1.055864847	3.918439219	4.633109124	0.037897601	0.971021789	Up testes
gene9809_TBCK	TBCK	TBC1 domain containing kinase	-1.052378905	4.217196475	2.290531914	0.138593034	1	Up testes
gene18985_LOC110090498	LOC110090498	nodal modulator 1-like	-1.050488896	6.69282714	3.179253899	0.082718326	0.997022312	Up testes
gene16873_NBEAL1	NBEAL1	neurobeachin like 1	-1.049047685	4.631313325	2.827347785	0.101026781	0.998200638	Up testes
gene11624_PER3	PER3	period circadian clock 3	-1.046853223	5.70189529	2.576354723	0.116905485	1	Up testes
gene10191_ADTRP	ADTRP	androgen dependent TFPI regulating protein	-1.046724175	2.710160567	2.536410029	0.119687448	1	Up testes
gene17894_SRP54	SRP54	signal recognition particle 54	-1.045641782	5.203702026	3.263026065	0.078931526	0.996193701	Up testes
gene17065_TFPI	TFPI	tissue factor pathway inhibitor	-1.040616046	5.907672804	2.942527627	0.094572642	0.998200638	Up testes
gene2979_PLK4	PLK4	polo like kinase 4	-1.040476189	3.895119077	3.165515413	0.083358621	0.997022312	Up testes
gene7786_LOC110078182	LOC110078182	tubulin alpha-4A chain	-1.040071219	7.93758505	4.616638747	0.038221227	0.971021789	Up testes
gene15282_LOC110086450	LOC110086450	uncharacterized LOC110086450	-1.037176639	5.242703778	3.70638316	0.061855187	0.996193701	Up testes
gene18998_DPYSL2	DPYSL2	dihydropyrimidinase like 2	-1.033565587	4.150103796	2.869143872	0.098628658	0.998200638	Up testes
gene2382_TM2D2	TM2D2	TM2 domain containing 2	-1.032914394	4.944138404	2.59367228	0.115722511	1	Up testes
gene9901_SNTB1	SNTB1	syntrophin beta 1	-1.032090778	6.914127043	3.686975555	0.062510056	0.996193701	Up testes
gene943_LOC110079872	LOC110079872	protein FAM19A5-like	-1.025517141	4.115695123	2.87902076	0.098071434	0.998200638	Up testes
gene5442_LOC110075730	LOC110075730	histone H3.3-like	-1.024408736	7.432702256	2.435781091	0.127039952	1	Up testes
gene18275_PPP1R3B	PPP1R3B	protein phosphatase 1 regulatory subunit 3B	-1.022815325	4.907741336	2.833588106	0.100664562	0.998200638	Up testes
gene3082_ADAMTS17	ADAMTS17	ADAM metallopeptidase with thrombospondin type 1 motif 17	-1.019086998	4.558852358	2.911522538	0.096262825	0.998200638	Up testes
gene14787_DYNLRB1	DYNLRB1	dynein light chain roadblock-type 1	-1.017214077	5.427281467	2.672034661	0.110538081	1	Up testes
gene12429_DYNLRB2	DYNLRB2	dynein light chain roadblock-type 2	-1.016010544	5.862468679	2.313444487	0.136692081	1	Up testes
gene17854_SPG21	SPG21	SPG21	-1.015818855	5.961779876	3.848611363	0.057281791	0.996193701	Up testes
gene6370_ATP6V0A2	ATP6V0A2	ATPase H+ transporting V0 subunit a2	-1.015753662	4.736778973	2.763056891	0.104846089	0.99857817	Up testes
gene16903_RIC1	RIC1	RIC1 homolog	-1.013771017	4.819177001	2.456609555	0.125476337	1	Up testes
gene12206_SNX7	SNX7	sorting nexin 7	-1.009336166	5.202875565	2.666687665	0.110883268	1	Up testes
gene2592_PLEKHJ1	PLEKHJ1	pleckstrin homology domain containing J1	-1.004140601	7.764777052	3.6258764	0.064622527	0.996193701	Up testes
gene1490_DACT2	DACT2	dishevelled binding antagonist of beta catenin 2	-1.002262973	4.858558794	3.352204682	0.075112459	0.996193701	Up testes
gene6816_TM2D1	TM2D1	TM2 domain containing 1	-0.999561405	4.833497862	3.040991458	0.089423553	0.998200638	Up testes
gene13002_ORMDL1	ORMDL1	ORMDL sphingolipid biosynthesis regulator 1	-0.99937142	5.432939324	3.486099342	0.069760377	0.996193701	Up testes
gene1776_P4HB	P4HB	prolyl 4-hydroxylase subunit beta	-0.998637024	10.21692687	3.259955927	0.079066824	0.996193701	Up testes
gene10811_S100A10	S100A10	S100 calcium binding protein A10	-0.997533136	8.82354914	3.067147857	0.088109463	0.998200638	Up testes
gene3295_KIF1B	KIF1B	kinesin family member 1B	-0.996673918	5.528865356	3.613878977	0.065046583	0.996193701	Up testes
gene7399_CAMK2G	CAMK2G	calcium/calmodulin dependent protein kinase II gamma	-0.995778488	5.866468843	5.349604738	0.026343558	0.915099279	Up testes
gene6252_ARHGAP29	ARHGAP29	Rho GTPase activating protein 29	-0.993894877	5.697696873	2.749066127	0.105698846	1	Up testes
gene18988_AHNAK	AHNAK	AHNAK nucleoprotein	-0.992494423	7.529964296	4.040343863	0.051697987	0.995022207	Up testes
gene176_CCDC28A	CCDC28A	coiled-coil domain containing 28A	-0.990851113	3.731863003	2.64272686	0.112445322	1	Up testes
gene12371_TM9SF2	TM9SF2	transmembrane 9 superfamily member 2	-0.988873037	5.392389397	2.390339438	0.130530081	1	Up testes
gene8424_LOC110078899	LOC110078899	protein spire homolog 1-like	-0.987681913	4.818056238	2.767247038	0.10459222	0.998200638	Up testes
gene10256_RINT1	RINT1	RAD50 interactor 1	-0.98522452	6.043280053	2.376062214	0.131649445	1	Up testes
gene14429_PDCD10	PDCD10	programmed cell death 10	-0.984938521	5.608447648	2.834924461	0.100587186	0.998200638	Up testes
gene8898_HS2ST1	HS2ST1	heparan sulfate 2-O-sulfotransferase 1	-0.98254587	6.754000812	4.361336824	0.043644895	0.984172709	Up testes
gene12199_PDCD2	PDCD2	programmed cell death 2	-0.980653275	5.176629956	3.898575737	0.055765107	0.996193701	Up testes
gene5694_JPH1	JPH1	junctophilin 1	-0.980290738	3.205965145	2.560204205	0.118021256	1	Up testes
gene4045_LOC110074057	LOC110074057	amine oxidase [flavin-containing] A-like	-0.980226654	5.585322186	3.310798579	0.076859316	0.996193701	Up testes
gene16164_LOC110087384	LOC110087384	fatty aldehyde dehydrogenase-like	-0.979550644	6.143036293	3.918266051	0.055179648	0.996193701	Up testes
gene8872_COLEC12	COLEC12	collectin subfamily member 12	-0.977322443	3.601746662	2.277363794	0.139699443	1	Up testes
gene4135_B4GALNT4	B4GALNT4	beta-1	-0.975727077	4.892566517	2.528916317	0.120217782	1	Up testes
gene1932_KRT8	KRT8	keratin 8	-0.973973346	10.05590259	2.363113111	0.132674304	1	Up testes
gene7495_SRGAP3	SRGAP3	SLIT-ROBO Rho GTPase activating protein 3	-0.972877559	5.384608059	2.451653113	0.125846399	1	Up testes
gene13782_LOC110084820	LOC110084820	epiplakin-like	-0.970607933	6.534275146	2.378512555	0.131456545	1	Up testes
gene19224_SHCBP1	SHCBP1	SHC binding and spindle associated 1	-0.96986765	4.182196316	2.903843779	0.096686685	0.998200638	Up testes
gene7520_FAT1	FAT1	FAT atypical cadherin 1	-0.96364254	7.47221636	2.893950622	0.0972359	0.998200638	Up testes
gene2105_DIP2C	DIP2C	disco interacting protein 2 homolog C	-0.959902177	5.045495224	3.011589407	0.090927173	0.998200638	Up testes
gene9182_HMCN1	HMCN1	hemicentin 1	-0.959795597	5.200518305	2.533589435	0.119886747	1	Up testes
gene8415_GNAL	GNAL	G protein subunit alpha L	-0.958818285	3.817984087	2.537924203	0.119580616	1	Up testes
gene1265_FBXO8	FBXO8	F-box protein 8	-0.957739171	4.557542159	4.696896228	0.036672239	0.966224471	Up testes
gene16102_ZFYVE21	ZFYVE21	zinc finger FYVE-type containing 21	-0.955186619	5.857180659	2.522814463	0.120651609	1	Up testes
gene1249_TENM3	TENM3	teneurin transmembrane protein 3	-0.951889885	6.22145876	2.659839386	0.111327174	1	Up testes
gene5033_TBC1D30	TBC1D30	TBC1 domain family member 30	-0.94847627	3.624727257	2.345004748	0.13412304	1	Up testes
gene11441_MAGOH	MAGOH	mago homolog	-0.945461469	5.753419335	2.457837827	0.125384825	1	Up testes
gene17563_TGM2	TGM2	transglutaminase 2	0.945587236	7.56877645	2.857967623	0.099263524	0.998200638	Up ovaries
gene11118_FN1	FN1	fibronectin 1	0.94602422	8.60704203	2.238871402	0.142993109	1	Up ovaries
gene9782_WIZ	WIZ	widely interspaced zinc finger motifs	0.94652355	6.70814489	4.731818552	0.036019776	0.961728352	Up ovaries
gene11740_LOC110082580	LOC110082580	gastrula zinc finger protein XlCGF57.1-like	0.950191674	5.593453619	6.088987089	0.01831152	0.879284811	Up ovaries
gene1286_TKT	TKT	transketolase	0.951463442	7.408038298	4.402938308	0.042706344	0.977308049	Up ovaries
gene20207_LOC110069830	LOC110069830	zinc finger protein OZF-like	0.953853216	3.97232799	2.764662333	0.104748737	0.998200638	Up ovaries
gene19235_KAT14	KAT14	lysine acetyltransferase 14	0.955652137	5.684961886	4.560300982	0.039351281	0.971021789	Up ovaries
gene14606_BBS2	BBS2	Bardet-Biedl syndrome 2	0.95667717	5.679711773	3.385510221	0.073739554	0.996193701	Up ovaries
gene17994_EXO5	EXO5	exonuclease 5	0.957049895	6.506447641	4.460561711	0.041442712	0.973469215	Up ovaries
gene5789_CSNK1E	CSNK1E	casein kinase 1 epsilon	0.957786673	6.686974705	2.57580297	0.116943403	1	Up ovaries
gene10956_PDLIM5	PDLIM5	PDZ and LIM domain 5	0.960190596	5.636408719	3.072166635	0.087859818	0.998200638	Up ovaries
gene4060_PDXK	PDXK	pyridoxal kinase	0.9632255	3.743671225	2.415281846	0.128600861	1	Up ovaries
gene8711_CIRBP	CIRBP	cold inducible RNA binding protein	0.966429845	9.556465734	3.676294009	0.062873765	0.996193701	Up ovaries
gene18252_PEF1	PEF1	penta-EF-hand domain containing 1	0.967875741	5.318530338	2.586829372	0.116188307	1	Up ovaries
gene66_CFAP206	CFAP206	cilia and flagella associated protein 206	0.96815968	5.816167225	2.345831373	0.134056509	1	Up ovaries
gene8622_PPP1R9B	PPP1R9B	protein phosphatase 1 regulatory subunit 9B	0.968584273	5.178991611	4.60872183	0.038377862	0.971021789	Up ovaries
gene20725_LOC110070384	LOC110070384	zinc finger protein 658B-like	0.969218165	4.7360493	2.565391784	0.117661541	1	Up ovaries
gene10665_NMT1	NMT1	N-myristoyltransferase 1	0.969398021	8.282266436	2.203003282	0.146144027	1	Up ovaries
gene17731_GTF3C1	GTF3C1	general transcription factor IIIC subunit 1	0.969611597	8.668440657	3.304873171	0.077112999	0.996193701	Up ovaries
gene2545_ACADL	ACADL	acyl-CoA dehydrogenase	0.970680857	5.295736948	2.901254572	0.096830084	0.998200638	Up ovaries
gene20784_LOC110070445	LOC110070445	uncharacterized LOC110070445	0.974071377	5.822624672	4.207989099	0.047305303	0.985504646	Up ovaries
gene17384_ARMC9	ARMC9	armadillo repeat containing 9	0.975360629	4.081691167	2.328516832	0.135458115	1	Up ovaries
gene846_DIXDC1	DIXDC1	DIX domain containing 1	0.976198803	5.803609707	3.232698726	0.080279495	0.996193701	Up ovaries
gene16931_IFRD1	IFRD1	interferon related developmental regulator 1	0.976328591	7.369603848	5.954795431	0.019545282	0.884926061	Up ovaries
gene106_CNKSR3	CNKSR3	CNKSR family member 3	0.977386892	5.826417577	4.882279165	0.033350135	0.954046278	Up ovaries
gene18618_RNFT2	RNFT2	ring finger protein	0.977557645	6.130915767	3.442569277	0.071452176	0.996193701	Up ovaries
gene17365_FKBP4	FKBP4	FK506 binding protein 4	0.977886327	7.144451609	2.413018725	0.12877454	1	Up ovaries
gene3795_PIK3R3	PIK3R3	phosphoinositide-3-kinase regulatory subunit 3	0.978155821	7.836293325	2.235494879	0.143286322	1	Up ovaries
gene19868_LOC110091469	LOC110091469	zinc finger protein 420-like	0.978448494	5.507867065	5.79651873	0.021117173	0.893824022	Up ovaries
gene4284_LOC110074299	LOC110074299	pre-mRNA 3'-end-processing factor FIP1-like	0.979723098	6.226269838	2.797977201	0.102751604	0.998200638	Up ovaries
gene19474_ZBTB22	ZBTB22	zinc finger and BTB domain containing 22	0.981447804	3.440145466	2.340868255	0.134456544	1	Up ovaries
gene11534_LOC110082359	LOC110082359	phosphatidylinositol 4	0.984399901	6.512856255	3.903964718	0.055604195	0.996193701	Up ovaries
gene10139_NUFIP1	NUFIP1	NUFIP1	0.986919789	6.967377025	2.482456744	0.123566728	1	Up ovaries
gene717_FGFR4	FGFR4	fibroblast growth factor receptor 4	0.988455851	7.103631222	3.555137044	0.067168031	0.996193701	Up ovaries
gene21709_LOC110071433	LOC110071433	zinc finger protein 436-like	0.989353802	4.034564772	2.93520656	0.094968685	0.998200638	Up ovaries
gene1725_CEP131	CEP131	centrosomal protein 131	0.992275211	7.677528069	3.608514376	0.065237198	0.996193701	Up ovaries
gene17466_SPATA7	SPATA7	spermatogenesis associated 7	0.998811055	4.592419594	3.375908138	0.074132466	0.996193701	Up ovaries
gene11211_DDX51	DDX51	DEAD-box helicase 51	1.00396721	7.367161517	2.34673788	0.133983592	1	Up ovaries
gene10207_ELP2	ELP2	elongator acetyltransferase complex subunit 2	1.005244677	4.264336728	4.059285321	0.051179841	0.994612671	Up ovaries
gene15119_SUDS3	SUDS3	SDS3 homolog	1.005922164	6.699863013	2.475328144	0.124090028	1	Up ovaries
gene403_DGKE	DGKE	diacylglycerol kinase epsilon	1.008167147	4.613483998	2.4250035	0.127857863	1	Up ovaries
gene12833_DUSP23	DUSP23	dual specificity phosphatase 23	1.008882625	5.13614759	4.127663949	0.049356432	0.986148405	Up ovaries
gene19807_TNK2	TNK2	tyrosine kinase non receptor 2	1.011066468	5.801990666	3.797859616	0.058869262	0.996193701	Up ovaries
gene64_RARS2	RARS2	arginyl-tRNA synthetase 2	1.011250379	5.482453753	2.479867117	0.123756534	1	Up ovaries
gene6033_PHKB	PHKB	phosphorylase kinase regulatory subunit beta	1.011624211	7.096626356	3.85249675	0.057162226	0.996193701	Up ovaries
gene642_RBM6	RBM6	RNA binding motif protein 6	1.012289136	7.58281544	2.924386052	0.095557477	0.998200638	Up ovaries
gene17723_PAM16	PAM16	presequence translocase associated motor 16 homolog	1.013266605	5.360002719	3.139635032	0.084579993	0.997022312	Up ovaries
gene19203_PLEKHM1	PLEKHM1	pleckstrin homology and RUN domain containing M1	1.01327949	5.527415922	4.007438867	0.052611924	0.996193701	Up ovaries
gene6303_TSSC4	TSSC4	tumor suppressing subtransferable candidate 4	1.014186032	6.771580979	6.572228843	0.014519342	0.837886169	Up ovaries
gene203_TCF21	TCF21	transcription factor 21	1.014811074	5.480366438	2.410744497	0.128949344	1	Up ovaries
gene12894_HVCN1	HVCN1	hydrogen voltage gated channel 1	1.015425025	5.051946129	3.106205931	0.086187515	0.998200638	Up ovaries
gene8720_CDC34	CDC34	cell division cycle 34	1.01712452	6.964237291	3.286342678	0.077912413	0.996193701	Up ovaries
gene3085_MEF2A	MEF2A	myocyte enhancer factor 2A	1.019418719	6.936209554	2.489111509	0.123080505	1	Up ovaries
gene779_ACAD8	ACAD8	acyl-CoA dehydrogenase family member 8	1.021073865	4.361945481	3.752133004	0.06034137	0.996193701	Up ovaries
gene977_NUDT3	NUDT3	nudix hydrolase 3	1.021114177	4.916476417	2.332192222	0.135159177	1	Up ovaries
gene11930_GNL2	GNL2	G protein nucleolar 2	1.022317329	7.431116044	3.385087357	0.073756808	0.996193701	Up ovaries
gene4409_SLC25A24	SLC25A24	solute carrier family 25 member 24	1.023082598	5.419016061	2.230453179	0.143725444	1	Up ovaries
gene6195_PDS5B	PDS5B	PDS5 cohesin associated factor B	1.023854243	7.43843544	2.193853476	0.146960754	1	Up ovaries
gene19608_LOC110091171	LOC110091171	uncharacterized LOC110091171	1.025566121	5.804495925	2.37229346	0.131946774	1	Up ovaries
gene21088_LOC110070765	LOC110070765	endophilin-A1	1.026456024	4.106271333	2.285994749	0.138973099	1	Up ovaries
gene11840_KIAA1549	KIAA1549	KIAA1549 ortholog	1.028330043	7.02520577	3.951885441	0.05419567	0.996193701	Up ovaries
gene17555_COPS9	COPS9	COP9 signalosome subunit 9	1.031227793	4.984004646	2.583291813	0.116429951	1	Up ovaries
gene18593_ZNF768	ZNF768	zinc finger protein 768	1.033704122	3.417794483	2.193159796	0.14702289	1	Up ovaries
gene3364_LOC110073301	LOC110073301	Golgi integral membrane protein 4-like	1.034693677	5.155831788	4.248298236	0.046311493	0.985504646	Up ovaries
gene4988_METRNL	METRNL	meteorin like	1.035801955	6.576079097	2.208410653	0.145663851	1	Up ovaries
gene7808_STK11IP	STK11IP	serine/threonine kinase 11 interacting protein	1.039297141	6.027397641	3.463543675	0.070631358	0.996193701	Up ovaries
gene7489_LMCD1	LMCD1	LIM and cysteine rich domains 1	1.041896082	6.512945919	3.213806689	0.081132243	0.996193701	Up ovaries
gene17427_PDE3A	PDE3A	phosphodiesterase 3A	1.042093708	3.876112211	2.269027184	0.140405214	1	Up ovaries
gene6409_IPO8	IPO8	importin 8	1.042738321	6.894513461	5.140479425	0.029257997	0.918523966	Up ovaries
gene13277_RILP	RILP	Rab interacting lysosomal protein	1.046185537	4.279822572	2.759643041	0.105053443	1	Up ovaries
gene9922_LOC110080578	LOC110080578	semaphorin-4D-like	1.046214105	6.489689845	3.73546541	0.060888072	0.996193701	Up ovaries
gene6642_MAATS1	MAATS1	MYCBP associated and testis expressed 1	1.046545495	4.915086495	2.242206724	0.142704161	1	Up ovaries
gene621_RASSF1	RASSF1	Ras association domain family member 1	1.049705081	4.888508393	6.330911736	0.016294558	0.86948403	Up ovaries
gene16730_LOC110088031	LOC110088031	zinc finger protein RFP-like	1.051918461	5.159231495	2.700855724	0.108698485	1	Up ovaries
gene13654_RBP5	RBP5	retinol binding protein 5	1.052304403	7.85187796	3.901008343	0.055692407	0.996193701	Up ovaries
gene3213_LOC110073169	LOC110073169	protein DDI1 homolog 2	1.054861285	6.312813338	4.310865	0.044814092	0.984172709	Up ovaries
gene7961_USP46	USP46	ubiquitin specific peptidase 46	1.055758483	5.543692863	4.283353602	0.04546586	0.984333385	Up ovaries
gene9892_ZHX1	ZHX1	zinc fingers and homeoboxes 1	1.057141203	7.199224721	2.896782052	0.097078354	0.998200638	Up ovaries
gene4790_ATP6V0A1	ATP6V0A1	ATPase H+ transporting V0 subunit a1	1.05798649	6.404324111	2.943481532	0.094521177	0.998200638	Up ovaries
gene5087_ZNF703	ZNF703	zinc finger protein 703	1.058568573	5.311115983	2.673421482	0.110448753	1	Up ovaries
gene3650_ZNF827	ZNF827	zinc finger protein 827	1.059089029	4.267971009	2.298900464	0.137895192	1	Up ovaries
gene11233_PCDH1	PCDH1	protocadherin 1	1.060697302	4.189058179	2.635008292	0.11295386	1	Up ovaries
gene2398_SORBS3	SORBS3	sorbin and SH3 domain containing 3	1.062036098	6.271618114	3.156021721	0.083804338	0.997022312	Up ovaries
gene5518_CCDC9	CCDC9	coiled-coil domain containing 9	1.063133736	5.582825817	3.374836091	0.074176478	0.996193701	Up ovaries
gene7051_MLLT3	MLLT3	MLLT3	1.065253347	4.876879003	4.05772207	0.051222386	0.994612671	Up ovaries
gene19339_C2CD2	C2CD2	C2 calcium dependent domain containing 2	1.065380401	4.414256922	2.678723661	0.110107986	1	Up ovaries
gene17700_GRAMD1A	GRAMD1A	GRAM domain containing 1A	1.067176334	5.252927728	4.603761535	0.038476358	0.971021789	Up ovaries
gene11079_CA11	CA11	carbonic anhydrase 11	1.067226331	5.651675103	2.808652891	0.102120818	0.998200638	Up ovaries
gene11061_LOC110081847	LOC110081847	zinc finger protein 524-like	1.06816335	5.552155073	4.295463495	0.045177692	0.984333385	Up ovaries
gene2991_ID4	ID4	inhibitor of DNA binding 4	1.069115678	5.157054747	2.892160486	0.097335656	0.998200638	Up ovaries
gene2425_ZCCHC4	ZCCHC4	zinc finger CCHC-type containing 4	1.070267442	5.919884697	2.35237624	0.133531091	1	Up ovaries
gene1639_ASPH	ASPH	aspartate beta-hydroxylase	1.072112781	5.912515159	3.074647985	0.087736685	0.998200638	Up ovaries
gene11035_LOC110081775	LOC110081775	crk-like protein	1.072257546	6.917561882	4.805968299	0.034676074	0.958918569	Up ovaries
gene19459_NAA30	NAA30	N(alpha)-acetyltransferase 30	1.074399486	3.831175142	2.939224436	0.0947511	0.998200638	Up ovaries
gene16649_PSME4	PSME4	proteasome activator subunit 4	1.076725385	6.200526036	2.936638142	0.094891094	0.998200638	Up ovaries
gene18595_FBRS	FBRS	fibrosin	1.077542945	8.425333269	5.026052641	0.03099974	0.936691452	Up ovaries
gene5957_ZCCHC11	ZCCHC11	zinc finger CCHC-type containing 11	1.078096452	7.935774524	2.208612705	0.145645944	1	Up ovaries
gene11817_MAN2B1	MAN2B1	mannosidase alpha class 2B member 1	1.079848765	6.718499903	2.196388385	0.14673395	1	Up ovaries
gene6872_STK33	STK33	serine/threonine kinase 33	1.082775464	3.649753019	2.445012349	0.126344194	1	Up ovaries
gene7735_APBB1	APBB1	amyloid beta precursor protein binding family B member 1	1.082848714	6.1422753	4.222188187	0.046952577	0.985504646	Up ovaries
gene6356_DHX37	DHX37	DEAH-box helicase 37	1.083626468	6.106967277	7.178433003	0.010914896	0.80646405	Up ovaries
gene4846_ANKRD29	ANKRD29	ankyrin repeat domain 29	1.085572866	4.32979266	2.429168339	0.127541075	1	Up ovaries
gene20397_LOC110070031	LOC110070031	uncharacterized LOC110070031	1.0869554	5.510709116	6.697030809	0.013684008	0.827566839	Up ovaries
gene5398_VEZF1	VEZF1	vascular endothelial zinc finger 1	1.087587276	8.505701734	2.898335847	0.096992021	0.998200638	Up ovaries
gene8267_REEP3	REEP3	receptor accessory protein 3	1.087613558	3.898925561	2.516794271	0.121081395	1	Up ovaries
gene5182_CEP63	CEP63	centrosomal protein 63	1.087920238	4.750612258	5.504154514	0.024392699	0.906868363	Up ovaries
gene9318_CCDC71	CCDC71	coiled-coil domain containing 71	1.088031537	6.265553889	2.623448679	0.113720397	1	Up ovaries
gene542_GNG4	GNG4	G protein subunit gamma 4	1.088434934	5.819636732	7.2749943	0.0104357	0.789792298	Up ovaries
gene11552_NYAP1	NYAP1	neuronal tyrosine phosphorylated phosphoinositide-3-kinase adaptor 1	1.089283565	3.44624907	2.284134165	0.139129306	1	Up ovaries
gene12149_SRSF6	SRSF6	serine and arginine rich splicing factor 6	1.091433782	9.398209344	2.216189732	0.144976297	1	Up ovaries
gene2118_NOM1	NOM1	nucleolar protein with MIF4G domain 1	1.09147092	6.266647057	2.535081138	0.119781298	1	Up ovaries
gene9387_IRAK4	IRAK4	interleukin 1 receptor associated kinase 4	1.093974218	6.274648339	2.667212226	0.11084935	1	Up ovaries
gene8783_TNFAIP8L1	TNFAIP8L1	TNF alpha induced protein 8 like 1	1.094609937	3.12253479	2.331273919	0.135233795	1	Up ovaries
gene11342_PPHLN1	PPHLN1	periphilin 1	1.096899532	5.333072803	3.436411544	0.071695172	0.996193701	Up ovaries
gene623_HYAL2	HYAL2	hyaluronoglucosaminidase 2	1.098718424	6.645709469	7.065653965	0.011504686	0.807413384	Up ovaries
gene12030_RHBDD3	RHBDD3	rhomboid domain containing 3	1.098912218	3.81769338	2.637441813	0.112793244	1	Up ovaries
gene17225_AAMDC	AAMDC	adipogenesis associated Mth938 domain containing	1.099622624	6.311105448	4.793817469	0.034892462	0.958918569	Up ovaries
gene19413_LOC110090961	LOC110090961	N(G)	1.10019346	7.265241604	5.651807665	0.022674542	0.893824022	Up ovaries
gene14797_HDHD2	HDHD2	haloacid dehalogenase like hydrolase domain containing 2	1.102111534	5.868397976	2.701848161	0.108635765	1	Up ovaries
gene3069_KLHL25	KLHL25	kelch like family member 25	1.105209865	3.659810855	2.919672736	0.095815242	0.998200638	Up ovaries
gene20174_PELI3	PELI3	pellino E3 ubiquitin protein ligase family member 3	1.108595026	6.882660225	3.284853804	0.077977046	0.996193701	Up ovaries
gene15192_GEMIN2	GEMIN2	gem nuclear organelle associated protein 2	1.109502591	6.218576391	6.648241301	0.014004241	0.827566839	Up ovaries
gene10829_WDSUB1	WDSUB1	WD repeat	1.114319857	4.171050789	2.315110641	0.136555034	1	Up ovaries
gene3255_TMCO4	TMCO4	transmembrane and coiled-coil domains 4	1.118189083	5.730780919	4.153154313	0.048695112	0.986148405	Up ovaries
gene15211_BCL7C	BCL7C	BCL tumor suppressor 7C	1.122460409	7.062448686	2.433245625	0.127231824	1	Up ovaries
gene6934_USP8	USP8	ubiquitin specific peptidase 8	1.122772607	7.630129512	4.247825942	0.046323003	0.985504646	Up ovaries
gene13539_CRCP	CRCP	CGRP receptor component	1.122795459	4.904259333	3.942760365	0.054460813	0.996193701	Up ovaries
gene12903_CLIP1	CLIP1	CAP-Gly domain containing linker protein 1	1.125636998	6.88717055	3.21333099	0.081153846	0.996193701	Up ovaries
gene4252_ACSL4	ACSL4	acyl-CoA synthetase long-chain family member 4	1.126817993	4.392056332	2.839242259	0.100337641	0.998200638	Up ovaries
gene3730_LOC110073718	LOC110073718	zona pellucida-binding protein 2-like	1.129826695	3.969160151	2.845135311	0.09999819	0.998200638	Up ovaries
gene21619_LOC110071335	LOC110071335	zinc finger protein 883-like	1.130198417	3.345986993	2.601262507	0.115208348	1	Up ovaries
gene14770_AMZ2	AMZ2	archaelysin family metallopeptidase 2	1.131196267	3.806248953	2.34471076	0.134146711	1	Up ovaries
gene5214_FGFR2	FGFR2	fibroblast growth factor receptor 2	1.134541579	6.005671028	3.067188129	0.088107456	0.998200638	Up ovaries
gene8602_VASH1	VASH1	vasohibin 1	1.134975927	3.724921923	2.770583377	0.104390581	0.998200638	Up ovaries
gene9786_BRD4	BRD4	bromodomain containing 4	1.13597265	8.909331052	2.268140169	0.140480552	1	Up ovaries
gene14882_DCAF17	DCAF17	DDB1 and CUL4 associated factor 17	1.137238452	4.886349093	4.07238426	0.050824868	0.994612671	Up ovaries
gene8330_DAB2IP	DAB2IP	DAB2 interacting protein	1.141852379	6.704452221	8.05519247	0.007299141	0.740417875	Up ovaries
gene3716_MCU	MCU	mitochondrial calcium uniporter	1.142010695	5.821553053	3.866718596	0.05672693	0.996193701	Up ovaries
gene20699_LOC110070356	LOC110070356	zinc finger protein RFP-like	1.145390286	5.831401575	3.032837047	0.089837738	0.998200638	Up ovaries
gene17979_ZBTB46	ZBTB46	zinc finger and BTB domain containing 46	1.145665099	3.721655008	3.1131365	0.085851435	0.998200638	Up ovaries
gene4686_FAM92A	FAM92A	family with sequence similarity 92 member A	1.146047667	6.62995097	2.813222938	0.101852138	0.998200638	Up ovaries
gene1081_TP53I11	TP53I11	tumor protein p53 inducible protein 11	1.146201029	6.609268316	2.872091071	0.098462011	0.998200638	Up ovaries
gene17965_UCKL1	UCKL1	uridine-cytidine kinase 1 like 1	1.146371249	5.219719022	2.352696586	0.133505435	1	Up ovaries
gene13856_TMEM108	TMEM108	transmembrane protein 108	1.147105163	5.492978348	2.649304655	0.11201401	1	Up ovaries
gene9210_ZNF638	ZNF638	zinc finger protein 638	1.150054833	8.699530422	3.674348893	0.062940249	0.996193701	Up ovaries
gene2674_GADD45B	GADD45B	growth arrest and DNA damage inducible beta	1.151857075	6.13420628	2.876733577	0.098200152	0.998200638	Up ovaries
gene3575_ORAOV1	ORAOV1	oral cancer overexpressed 1	1.153681345	3.657768017	2.360146911	0.132910364	1	Up ovaries
gene12463_FKBP2	FKBP2	FK506 binding protein 2	1.154903815	7.442799211	3.252447736	0.0793988	0.996193701	Up ovaries
gene4803_MLLT6	MLLT6	MLLT6	1.154966242	5.28465394	3.208357568	0.081380091	0.996754343	Up ovaries
gene13209_AAED1	AAED1	AhpC/TSA antioxidant enzyme domain containing 1	1.15617387	4.281520598	5.452344771	0.025028626	0.910359004	Up ovaries
gene1204_PIP4K2A	PIP4K2A	phosphatidylinositol-5-phosphate 4-kinase type 2 alpha	1.162781617	3.951356239	2.74467046	0.105968398	1	Up ovaries
gene16639_TANGO2	TANGO2	transport and golgi organization 2 homolog	1.167338284	4.369187654	3.430968452	0.071910735	0.996193701	Up ovaries
gene5857_FMC1	FMC1	formation of mitochondrial complex V assembly factor 1 homolog	1.168156511	4.580119704	4.019530821	0.052274014	0.996193701	Up ovaries
gene11063_LOC110081846	LOC110081846	zinc finger and SCAN domain-containing protein 20-like	1.169860295	4.215166435	4.105542283	0.049938379	0.986148405	Up ovaries
gene4621_LOC110074663	LOC110074663	uncharacterized LOC110074663	1.172426678	6.728405012	3.61356445	0.065057742	0.996193701	Up ovaries
gene9177_TRMT1L	TRMT1L	tRNA methyltransferase 1 like	1.172857863	6.663308594	4.749259591	0.03569868	0.961172391	Up ovaries
gene9006_MRPS5	MRPS5	mitochondrial ribosomal protein S5	1.174767639	6.896456958	3.408625288	0.072803206	0.996193701	Up ovaries
gene18934_LOC110090447	LOC110090447	testis-expressed protein 2-like	1.176089036	3.618377849	3.720600552	0.061380282	0.996193701	Up ovaries
gene15695_PCF11	PCF11	PCF11 cleavage and polyadenylation factor subunit	1.178222396	8.274321279	3.255250785	0.079274681	0.996193701	Up ovaries
gene6061_DHX38	DHX38	DEAH-box helicase 38	1.17929477	6.344730357	7.800136494	0.008195727	0.753359832	Up ovaries
gene2716_LOC110072536	LOC110072536	ankyrin repeat domain-containing protein 26-like	1.179731072	7.80582998	2.731387518	0.106787708	1	Up ovaries
gene20771_ZNF740	ZNF740	zinc finger protein 740	1.181903262	6.563804965	5.251978265	0.027662807	0.918523966	Up ovaries
gene4892_DUSP16	DUSP16	dual specificity phosphatase 16	1.182500202	5.631400567	6.520458744	0.014881828	0.842651012	Up ovaries
gene8041_CDC42EP5	CDC42EP5	CDC42 effector protein 5	1.184073617	6.094497396	2.739940691	0.106259313	1	Up ovaries
gene15778_LOC110087003	LOC110087003	E3 ubiquitin-protein ligase RNF19B-like	1.185277219	7.40274345	5.399635315	0.025694102	0.912536332	Up ovaries
gene2573_NRP2	NRP2	neuropilin 2	1.18693354	3.63873263	2.682000459	0.10989799	1	Up ovaries
gene19115_LOC110090636	LOC110090636	zinc finger and SCAN domain-containing protein 31-like	1.188038037	3.590964149	3.484481401	0.069822453	0.996193701	Up ovaries
gene15159_LOC110086333	LOC110086333	sulfotransferase family cytosolic 1B member 1-like	1.188131669	5.802128882	4.495751771	0.040691223	0.971021789	Up ovaries
gene15492_P4HA2	P4HA2	prolyl 4-hydroxylase subunit alpha 2	1.188510377	4.40108125	2.567260489	0.117532271	1	Up ovaries
gene16806_POLR3GL	POLR3GL	RNA polymerase III subunit G like	1.189425424	6.53252382	2.755392331	0.10531228	1	Up ovaries
gene4732_POLR2K	POLR2K	RNA polymerase II subunit K	1.189735228	5.266982822	3.119917119	0.085524055	0.998200638	Up ovaries
gene21447_LOC110071151	LOC110071151	gastrula zinc finger protein XlCGF57.1-like	1.190806644	3.77569857	2.413534086	0.128734966	1	Up ovaries
gene462_STAT2	STAT2	signal transducer and activator of transcription 2	1.191458437	8.282152013	4.826039968	0.03432183	0.958040292	Up ovaries
gene15407_LOC110086595	LOC110086595	cleavage stimulation factor subunit 3-like	1.19664652	4.228847494	4.873406414	0.033501423	0.954046278	Up ovaries
gene6227_MTIF3	MTIF3	mitochondrial translational initiation factor 3	1.196657932	4.637423136	2.260958114	0.141092294	1	Up ovaries
gene14850_SMOX	SMOX	spermine oxidase	1.196715326	5.306877219	5.806392856	0.021015213	0.893824022	Up ovaries
gene4102_SEPT10	40422	septin 10	1.197016871	4.407263051	4.443254874	0.041817873	0.976088976	Up ovaries
gene18583_CD2BP2	CD2BP2	CD2 cytoplasmic tail binding protein 2	1.199297371	6.408653135	2.808574357	0.102125442	0.998200638	Up ovaries
gene1377_LOC110085420	LOC110085420	ras guanine nucleotide exchange factor F-like	1.199735144	4.350324706	2.949753396	0.094183586	0.998200638	Up ovaries
gene10692_IP6K2	IP6K2	inositol hexakisphosphate kinase 2	1.200731073	7.538319421	3.248821514	0.079559694	0.996193701	Up ovaries
gene9635_PTGES3L	PTGES3L	prostaglandin E synthase 3 like	1.20191197	3.523892504	3.294220686	0.077571423	0.996193701	Up ovaries
gene16155_TRPV3	TRPV3	transient receptor potential cation channel subfamily V member 3	1.202914369	5.485759953	2.49907867	0.122356381	1	Up ovaries
gene3248_PQLC2	PQLC2	PQ loop repeat containing 2	1.21149385	5.093774822	3.592156326	0.065822279	0.996193701	Up ovaries
gene8228_CLIP4	CLIP4	CAP-Gly domain containing linker protein family member 4	1.212786758	3.895880286	3.63064148	0.064454956	0.996193701	Up ovaries
gene14644_SPRED1	SPRED1	sprouty related EVH1 domain containing 1	1.212850187	4.780069557	2.99096641	0.091998866	0.998200638	Up ovaries
gene7928_CCDC86	CCDC86	coiled-coil domain containing 86	1.214401922	5.907536843	2.359437496	0.132966893	1	Up ovaries
gene19054_RUNX1T1	RUNX1T1	RUNX1 translocation partner 1	1.215389576	4.456286112	2.440648234	0.126672567	1	Up ovaries
gene9959_FLRT2	FLRT2	fibronectin leucine rich transmembrane protein 2	1.21577159	5.625634853	6.118496844	0.018051655	0.876024512	Up ovaries
gene4325_FAM155B	FAM155B	family with sequence similarity 155 member B	1.218533478	4.427315489	2.789772599	0.103239396	0.998200638	Up ovaries
gene12552_PTPN11	PTPN11	protein tyrosine phosphatase	1.219422341	4.524442471	2.320655686	0.136100082	1	Up ovaries
gene16490_ZBTB4	ZBTB4	zinc finger and BTB domain containing 4	1.219447868	5.961554827	2.349140118	0.133790586	1	Up ovaries
gene6606_B3GALT1	B3GALT1	beta-1	1.222887711	2.740764497	2.342020096	0.13436358	1	Up ovaries
gene17462_EML5	EML5	echinoderm microtubule associated protein like 5	1.223212044	5.427292141	3.417717326	0.072438551	0.996193701	Up ovaries
gene14792_EIF2S2	EIF2S2	eukaryotic translation initiation factor 2 subunit beta	1.225853917	8.961739016	2.2333141	0.143476071	1	Up ovaries
gene5509_SLC1A5	SLC1A5	solute carrier family 1 member 5	1.226579475	4.163823212	3.319786666	0.076476293	0.996193701	Up ovaries
gene9393_TEX30	TEX30	testis expressed 30	1.22673041	4.22255513	3.152352057	0.083977342	0.997022312	Up ovaries
gene12992_FEZ2	FEZ2	fasciculation and elongation protein zeta 2	1.227813289	5.7612864	3.001802367	0.091433997	0.998200638	Up ovaries
gene17308_PPM1F	PPM1F	protein phosphatase	1.22852755	2.527768515	2.208624827	0.14564487	1	Up ovaries
gene20975_LOC110070646	LOC110070646	oocyte zinc finger protein XlCOF6-like	1.22893907	2.988601874	2.30704506	0.137219945	1	Up ovaries
gene19870_LOC110091464	LOC110091464	zinc finger protein 260-like	1.22989006	4.518152318	4.179354057	0.048025541	0.986148405	Up ovaries
gene19673_LOC110091250	LOC110091250	zinc finger protein RFP-like	1.229892117	5.674989731	2.33700802	0.134768642	1	Up ovaries
gene15202_BBOF1	BBOF1	basal body orientation factor 1	1.231376112	4.53639408	2.201573945	0.146271261	1	Up ovaries
gene3519_CLK4	CLK4	CDC like kinase 4	1.233687783	6.267232331	3.386302855	0.073707224	0.996193701	Up ovaries
gene13934_FLRT1	FLRT1	fibronectin leucine rich transmembrane protein 1	1.233778927	4.704322234	3.597459405	0.065631966	0.996193701	Up ovaries
gene3677_MAML3	MAML3	mastermind like transcriptional coactivator 3	1.23468095	3.948803518	2.723425504	0.107282278	1	Up ovaries
gene11870_PREPL	PREPL	prolyl endopeptidase-like	1.234986013	4.835213567	3.296287474	0.077482242	0.996193701	Up ovaries
gene10763_TMOD4	TMOD4	tropomodulin 4	1.237474677	6.132428069	2.579003086	0.116723679	1	Up ovaries
gene18184_LOC110089618	LOC110089618	heat shock cognate 71 kDa protein-like	1.240979877	8.094325488	3.799566847	0.058815076	0.996193701	Up ovaries
gene9563_NLGN3	NLGN3	neuroligin 3	1.241246878	4.160260701	2.599188039	0.115348612	1	Up ovaries
gene16510_LOC110087776	LOC110087776	WASH complex subunit 2-like	1.241796323	7.405643044	3.056057103	0.088663982	0.998200638	Up ovaries
gene337_CEP95	CEP95	centrosomal protein 95	1.245433796	6.516622723	3.732277017	0.060993278	0.996193701	Up ovaries
gene13320_DHRS13	DHRS13	dehydrogenase/reductase 13	1.245929077	7.387428161	6.438332724	0.015477015	0.858079211	Up ovaries
gene2996_SOX4	SOX4	SRY-box 4	1.246831851	6.458201218	2.921555665	0.095712173	0.998200638	Up ovaries
gene3027_PQLC1	PQLC1	PQ loop repeat containing 1	1.248920862	3.790630598	3.509306911	0.068876704	0.996193701	Up ovaries
gene5885_TOB2	TOB2	transducer of ERBB2	1.24961986	6.860516104	2.705949309	0.108377019	1	Up ovaries
gene11960_LOC110082805	LOC110082805	phospholipid-transporting ATPase ID-like	1.24978309	7.678505644	5.126565723	0.029463979	0.918523966	Up ovaries
gene17741_LOC110089119	LOC110089119	axin-1-like	1.250356773	6.350963228	5.109825454	0.0297139	0.918523966	Up ovaries
gene17378_TNS3	TNS3	tensin 3	1.251915456	6.552157664	3.056080445	0.088662811	0.998200638	Up ovaries
gene2610_REXO1	REXO1	RNA exonuclease 1 homolog	1.253402057	7.296836467	3.593701143	0.065766776	0.996193701	Up ovaries
gene10561_MLKL	MLKL	mixed lineage kinase domain like pseudokinase	1.254973539	3.5355831	2.40213839	0.129613326	1	Up ovaries
gene10252_KMT2E	KMT2E	lysine methyltransferase 2E	1.255353575	9.492048052	2.662403385	0.111160738	1	Up ovaries
gene2391_BMP1	BMP1	bone morphogenetic protein 1	1.256829152	8.270484351	9.193482147	0.004400865	0.659291117	Up ovaries
gene17876_GFOD1	GFOD1	glucose-fructose oxidoreductase domain containing 1	1.257854461	5.177539151	3.667285105	0.063182347	0.996193701	Up ovaries
gene3169_MBNL1	MBNL1	muscleblind like splicing regulator 1	1.258946439	7.643682274	2.663371142	0.111097992	1	Up ovaries
gene18572_ABCC5	ABCC5	ATP binding cassette subfamily C member 5	1.259181092	9.305847636	3.659526419	0.063449453	0.996193701	Up ovaries
gene8746_LOC110079238	LOC110079238	scaffold attachment factor B1-like	1.261378252	10.22431987	2.936277938	0.09491061	0.998200638	Up ovaries
gene3227_TMEM269	TMEM269	transmembrane protein 269	1.261647237	7.141571647	2.643299278	0.112407712	1	Up ovaries
gene7575_S1PR5	S1PR5	sphingosine-1-phosphate receptor 5	1.263362696	5.755869499	3.62080447	0.064801421	0.996193701	Up ovaries
gene7336_CNTN4	CNTN4	contactin 4	1.263472362	3.42529589	2.275747645	0.139835941	1	Up ovaries
gene1916_R3HDM2	R3HDM2	R3H domain containing 2	1.264049151	8.09062451	2.595733552	0.115582621	1	Up ovaries
gene16728_LOC110088039	LOC110088039	zinc finger protein RFP-like	1.265488771	6.615514439	4.14028159	0.049027852	0.986148405	Up ovaries
gene6116_PIEZO1	PIEZO1	piezo type mechanosensitive ion channel component 1	1.266209064	6.677126361	2.965629567	0.09333511	0.998200638	Up ovaries
gene21613_LOC110071329	LOC110071329	zinc finger protein 420-like	1.267911947	5.251724733	2.417439712	0.128435511	1	Up ovaries
gene702_GRK6	GRK6	G protein-coupled receptor kinase 6	1.270380987	4.329038292	4.702797322	0.036561086	0.966224471	Up ovaries
gene7049_ACER2	ACER2	alkaline ceramidase 2	1.272801203	5.575371755	4.868091641	0.033592402	0.954046278	Up ovaries
gene17630_FAM126B	FAM126B	family with sequence similarity 126 member B	1.276411318	3.747579893	4.749411336	0.0356959	0.961172391	Up ovaries
gene9846_KIAA1328	KIAA1328	KIAA1328 ortholog	1.276633735	5.80161005	2.48574131	0.123326469	1	Up ovaries
gene19153_LOC110090698	LOC110090698	urokinase plasminogen activator surface receptor-like	1.285235442	3.446217158	3.188101071	0.082308921	0.997022312	Up ovaries
gene9046_PLPP7	PLPP7	phospholipid phosphatase 7 (inactive)	1.285442492	2.72403697	2.43856065	0.126829993	1	Up ovaries
gene4246_LOC110074350	LOC110074350	collagen alpha-5(IV) chain-like	1.288265196	5.253917438	3.524117143	0.068319299	0.996193701	Up ovaries
gene4103_SH3RF3	SH3RF3	SH3 domain containing ring finger 3	1.29172179	4.375468247	2.238337993	0.143039383	1	Up ovaries
gene1189_APBB1IP	APBB1IP	amyloid beta precursor protein binding family B member 1 interacting protein	1.291895369	3.971307076	2.592564929	0.115797743	1	Up ovaries
gene19822_CUNH7orf57	CUNH7orf57	chromosome unknown C7orf57 homolog	1.292603685	5.769255009	2.911035954	0.096289621	0.998200638	Up ovaries
gene20322_LOC110069961	LOC110069961	zinc finger protein OZF-like	1.293592234	3.367263272	2.902612928	0.096754824	0.998200638	Up ovaries
gene9701_ZNF503	ZNF503	zinc finger protein 503	1.29432276	5.63038674	4.528613826	0.040002917	0.971021789	Up ovaries
gene18385_PLXND1	PLXND1	plexin D1	1.29465954	6.042070691	4.071241745	0.050855721	0.994612671	Up ovaries
gene16586_TAF3	TAF3	TATA-box binding protein associated factor 3	1.298193495	9.032077704	2.428730417	0.127574341	1	Up ovaries
gene17405_MARCKS	MARCKS	myristoylated alanine rich protein kinase C substrate	1.301424367	9.32057515	3.232102578	0.08030625	0.996193701	Up ovaries
gene21475_LOC110071181	LOC110071181	zinc finger protein 420-like	1.303423075	4.704052723	2.373719031	0.131834215	1	Up ovaries
gene10137_TSC22D1	TSC22D1	TSC22 domain family member 1	1.303665514	5.985234424	6.04028958	0.018749233	0.882487452	Up ovaries
gene4312_MSN	MSN	moesin	1.303883679	8.398167999	2.539853957	0.119444622	1	Up ovaries
gene9905_DEPTOR	DEPTOR	DEP domain containing MTOR interacting protein	1.304257619	5.745598772	3.390283339	0.073545107	0.996193701	Up ovaries
gene12314_FSD1L	FSD1L	fibronectin type III and SPRY domain containing 1 like	1.306644758	6.045322019	3.425805592	0.072115868	0.996193701	Up ovaries
gene3348_MXRA8	MXRA8	matrix remodeling associated 8	1.30918197	5.14397033	6.004566361	0.019077512	0.884926061	Up ovaries
gene253_HOXA2	HOXA2	homeobox A2	1.312933403	5.062629168	3.472845357	0.070270715	0.996193701	Up ovaries
gene8470_GZF1	GZF1	GDNF inducible zinc finger protein 1	1.315537355	6.579646002	3.396621724	0.073287779	0.996193701	Up ovaries
gene7586_KANK2	KANK2	KN motif and ankyrin repeat domains 2	1.315877183	5.659561982	2.922710738	0.095649008	0.998200638	Up ovaries
gene6824_FGGY	FGGY	FGGY carbohydrate kinase domain containing	1.317196913	2.264772838	3.314727817	0.07669161	0.996193701	Up ovaries
gene16666_GPX3	GPX3	glutathione peroxidase 3	1.317415458	4.260937434	2.470740084	0.124428182	1	Up ovaries
gene5361_MED13	MED13	mediator complex subunit 13	1.320546755	7.943231205	6.261343921	0.016848789	0.876024512	Up ovaries
gene6060_LOC110076274	LOC110076274	haptoglobin-like	1.321128055	5.521477769	3.802071558	0.058735679	0.996193701	Up ovaries
gene14751_PHF20L1	PHF20L1	PHD finger protein 20-like 1	1.321514777	7.576687976	4.044554514	0.051582306	0.994612671	Up ovaries
gene9290_ANKRD44	ANKRD44	ankyrin repeat domain 44	1.321839072	5.230264635	5.287555652	0.027173909	0.918523966	Up ovaries
gene18430_LOC110089887	LOC110089887	tyrosine-protein kinase Fyn-like	1.322636234	4.555738319	2.70318014	0.108551652	1	Up ovaries
gene21274_LOC110070969	LOC110070969	zinc finger protein OZF-like	1.323452937	3.504125288	2.584256957	0.116363966	1	Up ovaries
gene9783_AKAP8L	AKAP8L	A-kinase anchoring protein 8 like	1.325063639	9.10646808	2.295169212	0.13820583	1	Up ovaries
gene13909_RBMX2	RBMX2	RNA binding motif protein	1.325385628	7.499829826	3.23887263	0.080003002	0.996193701	Up ovaries
gene8031_LOC110078518	LOC110078518	brain-specific angiogenesis inhibitor 1-associated protein 2-like	1.325385889	4.211364563	3.116564174	0.085685765	0.998200638	Up ovaries
gene14616_LOC110085721	LOC110085721	F-box/LRR-repeat protein 8-like	1.325449885	4.695359215	3.437576911	0.071649113	0.996193701	Up ovaries
gene11944_CNTFR	CNTFR	ciliary neurotrophic factor receptor	1.325905834	4.149349449	2.345481694	0.134084648	1	Up ovaries
gene18829_CDH11	CDH11	cadherin 11	1.326379569	8.10862078	4.945926662	0.032286497	0.952889955	Up ovaries
gene19204_ARHGAP27	ARHGAP27	Rho GTPase activating protein 27	1.328653812	4.655331327	6.032551513	0.018819821	0.882487452	Up ovaries
gene10755_ADAMTSL4	ADAMTSL4	ADAMTS like 4	1.329051562	6.546287429	4.560001294	0.039357389	0.971021789	Up ovaries
gene15220_STX1B	STX1B	syntaxin 1B	1.331818153	2.062252592	2.368653917	0.132234648	1	Up ovaries
gene21408_LOC110071113	LOC110071113	zinc finger protein 135-like	1.332043611	3.592964272	2.4254648	0.127822731	1	Up ovaries
gene16322_CHRNA4	CHRNA4	cholinergic receptor nicotinic alpha 4 subunit	1.332917368	3.686254257	3.244212527	0.07976472	0.996193701	Up ovaries
gene5434_LOC110075589	LOC110075589	arylsulfatase D-like	1.332933725	3.118821551	2.202738327	0.146167602	1	Up ovaries
gene10900_ZBTB37	ZBTB37	zinc finger and BTB domain containing 37	1.334259976	3.295581612	2.200476863	0.146369008	1	Up ovaries
gene21646_LOC110071364	LOC110071364	zinc finger protein 501-like	1.335072467	4.856606235	3.03024503	0.089969847	0.998200638	Up ovaries
gene2560_METTL21A	METTL21A	methyltransferase like 21A	1.342921494	4.287055073	5.032688885	0.030895701	0.935852973	Up ovaries
gene14864_VIM	VIM	vimentin	1.343440976	9.249810954	4.846315527	0.033967995	0.9568574	Up ovaries
gene18261_LYN	LYN	LYN proto-oncogene	1.344670217	3.982306119	3.32940482	0.076068785	0.996193701	Up ovaries
gene10394_PMEPA1	PMEPA1	prostate transmembrane protein	1.346497547	4.685969052	2.804317371	0.102376455	0.998200638	Up ovaries
gene2634_ANGPTL4	ANGPTL4	angiopoietin like 4	1.346744562	8.43495216	4.049095553	0.051457868	0.994612671	Up ovaries
gene1208_DNAJC1	DNAJC1	DnaJ heat shock protein family (Hsp40) member C1	1.348369759	7.091285969	4.482576057	0.040970829	0.972059606	Up ovaries
gene13452_AP3B2	AP3B2	adaptor related protein complex 3 beta 2 subunit	1.350556807	5.958127072	2.665710607	0.110946477	1	Up ovaries
gene10574_KCTD15	KCTD15	potassium channel tetramerization domain containing 15	1.351956617	3.621670921	4.709052706	0.036443662	0.966224471	Up ovaries
gene13357_NUDCD3	NUDCD3	NudC domain containing 3	1.351973423	6.089094682	2.693551317	0.109161383	1	Up ovaries
gene18824_PEMT	PEMT	phosphatidylethanolamine N-methyltransferase	1.352007723	3.209321717	2.445335978	0.126319882	1	Up ovaries
gene16807_TXNIP	TXNIP	thioredoxin interacting protein	1.352024882	8.686739678	3.872882545	0.056539407	0.996193701	Up ovaries
gene14056_CUNH1orf35	CUNH1orf35	chromosome unknown C1orf35 homolog	1.353692808	7.546097305	2.251827497	0.141874495	1	Up ovaries
gene9944_NOL10	NOL10	nucleolar protein 10	1.354339789	6.755225609	2.887764198	0.097581134	0.998200638	Up ovaries
gene16863_MAP7D3	MAP7D3	MAP7 domain containing 3	1.356247679	8.480973472	2.587288528	0.116156985	1	Up ovaries
gene18478_DSEL	DSEL	dermatan sulfate epimerase-like	1.358646565	6.009811751	7.276783316	0.010427038	0.789792298	Up ovaries
gene8696_TBC1D32	TBC1D32	TBC1 domain family member 32	1.359300696	5.01367329	3.64797988	0.063849289	0.996193701	Up ovaries
gene19461_CEP72	CEP72	centrosomal protein 72	1.360902347	4.842463981	4.445698563	0.041764676	0.976088976	Up ovaries
gene11914_TRIT1	TRIT1	tRNA isopentenyltransferase 1	1.361156916	4.915359955	6.723328671	0.013514678	0.827566839	Up ovaries
gene11634_PLEKHG5	PLEKHG5	pleckstrin homology and RhoGEF domain containing G5	1.361361286	4.535122255	2.956633254	0.093814836	0.998200638	Up ovaries
gene18687_LOC110090186	LOC110090186	zinc finger protein 436-like	1.362972552	5.406149816	6.891544249	0.012483493	0.823333146	Up ovaries
gene8767_SHD	SHD	Src homology 2 domain containing transforming protein D	1.364397918	2.847483677	2.986124263	0.092252557	0.998200638	Up ovaries
gene6764_XPR1	XPR1	xenotropic and polytropic retrovirus receptor 1	1.365656452	4.835035772	3.429731055	0.07195984	0.996193701	Up ovaries
gene9609_RB1CC1	RB1CC1	RB1 inducible coiled-coil 1	1.366005706	6.961993068	2.651131638	0.111894549	1	Up ovaries
gene12981_RNF212	RNF212	ring finger protein 212	1.367565471	3.579503708	2.850134677	0.099711239	0.998200638	Up ovaries
gene14214_CPNE5	CPNE5	copine 5	1.36872075	4.488714646	3.572050217	0.066549429	0.996193701	Up ovaries
gene1621_CADM2	CADM2	cell adhesion molecule 2	1.373980829	4.195106832	3.367834737	0.074464637	0.996193701	Up ovaries
gene20102_DZIP1L	DZIP1L	DAZ interacting zinc finger protein 1 like	1.37577603	5.112539445	2.569486917	0.117378467	1	Up ovaries
gene1993_JPH2	JPH2	junctophilin 2	1.375797349	5.306154088	3.348317021	0.075274569	0.996193701	Up ovaries
gene10353_EFNA1	EFNA1	ephrin A1	1.375907379	5.623951516	9.365353673	0.004083274	0.653928741	Up ovaries
gene13345_TCF7L1	TCF7L1	transcription factor 7 like 1	1.383353954	8.815792345	4.306901738	0.044907349	0.984172709	Up ovaries
gene4381_MARCH9	39873	membrane associated ring-CH-type finger 9	1.385029922	3.130572954	4.084967657	0.050486421	0.992287655	Up ovaries
gene9172_TSEN15	TSEN15	tRNA splicing endonuclease subunit 15	1.386557388	5.068258005	2.368156244	0.132274069	1	Up ovaries
gene16779_ATF4	ATF4	activating transcription factor 4	1.388503465	9.49243316	2.713922345	0.107876	1	Up ovaries
gene2227_MCC	MCC	mutated in colorectal cancers	1.392146772	3.824335978	3.004999094	0.091268104	0.998200638	Up ovaries
gene10134_ENOX1	ENOX1	ecto-NOX disulfide-thiol exchanger 1	1.392293354	3.814007517	4.422246021	0.042278296	0.977308049	Up ovaries
gene17209_SPTY2D1	SPTY2D1	SPT2 chromatin protein domain containing 1	1.39338673	8.049142744	2.816287082	0.101672442	0.998200638	Up ovaries
gene13861_ACAD11	ACAD11	acyl-CoA dehydrogenase family member 11	1.393503233	5.671437491	5.700606996	0.022135898	0.893824022	Up ovaries
gene21157_LOC110070843	LOC110070843	gastrula zinc finger protein XlCGF7.1-like	1.396439619	4.866230056	4.306757976	0.044910735	0.984172709	Up ovaries
gene12430_MAF	MAF	MAF bZIP transcription factor	1.397403728	4.306239595	3.331835557	0.075966184	0.996193701	Up ovaries
gene5185_EPHB1	EPHB1	EPH receptor B1	1.401100229	7.185705914	3.77018016	0.059755547	0.996193701	Up ovaries
gene6930_PDE8A	PDE8A	phosphodiesterase 8A	1.401919864	6.037143498	5.756922655	0.021531455	0.893824022	Up ovaries
gene15412_CPXM1	CPXM1	carboxypeptidase X	1.404920912	6.417698557	4.435637014	0.041984185	0.977308049	Up ovaries
gene596_CEBPZ	CEBPZ	CCAAT/enhancer binding protein zeta	1.405979337	8.59494104	2.297419291	0.138018407	1	Up ovaries
gene5514_TMEM160	TMEM160	transmembrane protein 160	1.406327853	5.163678125	4.107941623	0.049874896	0.986148405	Up ovaries
gene11475_PTPRU	PTPRU	protein tyrosine phosphatase	1.40647409	5.437019886	3.481713805	0.069928781	0.996193701	Up ovaries
gene5787_MAFF	MAFF	MAF bZIP transcription factor F	1.408925793	5.904022926	4.457840228	0.04150146	0.973469215	Up ovaries
gene18649_KIF3A	KIF3A	kinesin family member 3A	1.409197709	6.430434588	3.399924146	0.073154105	0.996193701	Up ovaries
gene2695_APC2	APC2	APC2	1.414353057	4.299864656	2.53999535	0.119434665	1	Up ovaries
gene13186_SYF2	SYF2	SYF2 pre-mRNA splicing factor	1.417050738	7.088233746	2.421731551	0.128107373	1	Up ovaries
gene17589_MMP15	MMP15	matrix metallopeptidase 15	1.417913922	5.341163091	3.704338574	0.061923817	0.996193701	Up ovaries
gene20307_LOC110069942	LOC110069942	zinc finger protein 271-like	1.417954222	2.9769885	2.919312814	0.095834958	0.998200638	Up ovaries
gene15234_FUS	FUS	FUS RNA binding protein	1.419091043	10.81756758	4.038659345	0.051744347	0.995022207	Up ovaries
gene6795_SLC22A23	SLC22A23	solute carrier family 22 member 23	1.419553387	6.588672723	5.502215161	0.024416184	0.906868363	Up ovaries
gene15681_ANP32A	ANP32A	acidic nuclear phosphoprotein 32 family member A	1.421678242	9.361299565	2.59975127	0.11531051	1	Up ovaries
gene19199_DGCR2	DGCR2	DiGeorge syndrome critical region gene 2	1.422063956	5.933137345	2.232405094	0.14355525	1	Up ovaries
gene5275_CDH6	CDH6	cadherin 6	1.4224374	3.648925934	4.581723174	0.03891733	0.971021789	Up ovaries
gene4326_EDA	EDA	ectodysplasin A	1.422948869	5.407859188	4.24649964	0.046355344	0.985504646	Up ovaries
gene18262_TGS1	TGS1	trimethylguanosine synthase 1	1.425224451	7.530148766	2.782087117	0.103698714	0.998200638	Up ovaries
gene10990_MAST1	MAST1	microtubule associated serine/threonine kinase 1	1.425694591	5.817822261	3.879681606	0.056333357	0.996193701	Up ovaries
gene9038_LOC110079671	LOC110079671	lysine-rich nucleolar protein 1-like	1.427084218	7.153937373	2.418101346	0.128384862	1	Up ovaries
gene20523_LOC110070169	LOC110070169	gastrula zinc finger protein XlCGF7.1-like	1.432215124	4.918207834	5.164173781	0.028910816	0.918523966	Up ovaries
gene21310_LOC110071005	LOC110071005	zinc finger protein 98-like	1.437777568	4.457729272	3.187752685	0.082325	0.997022312	Up ovaries
gene2207_FER	FER	FER tyrosine kinase	1.438408207	3.756034831	2.23572339	0.143266457	1	Up ovaries
gene3943_SREK1IP1	SREK1IP1	SREK1 interacting protein 1	1.439859127	7.625816553	2.516772254	0.121082971	1	Up ovaries
gene16334_LRRTM3	LRRTM3	leucine rich repeat transmembrane neuronal 3	1.441212143	3.044188998	2.351371727	0.133611577	1	Up ovaries
gene20748_LOC110070406	LOC110070406	zinc finger protein 391-like	1.44133067	3.381607392	2.263071002	0.140912004	1	Up ovaries
gene11858_BRAF	BRAF	B-Raf proto-oncogene	1.44496259	3.294333909	2.350512052	0.133680503	1	Up ovaries
gene10099_LARP1	LARP1	La ribonucleoprotein domain family member 1	1.446102783	5.975703814	2.44852891	0.126080308	1	Up ovaries
gene9199_CUNH20orf27	CUNH20orf27	chromosome unknown C20orf27 homolog	1.447820355	3.724585157	3.038274234	0.089561329	0.998200638	Up ovaries
gene11766_AGAP3	AGAP3	ArfGAP with GTPase domain	1.448312362	7.16785613	7.322780453	0.010206956	0.789792298	Up ovaries
gene17847_MTFMT	MTFMT	mitochondrial methionyl-tRNA formyltransferase	1.448832064	3.317684444	3.409325899	0.072775034	0.996193701	Up ovaries
gene9900_HAS2	HAS2	hyaluronan synthase 2	1.450255866	3.490534788	2.226278996	0.144090196	1	Up ovaries
gene3783_PTCH2	PTCH2	patched 2	1.452178075	4.013962215	2.956387485	0.093827981	0.998200638	Up ovaries
gene8392_FAM102A	FAM102A	family with sequence similarity 102 member A	1.454320657	4.028438521	2.283505515	0.13918213	1	Up ovaries
gene17785_GPR173	GPR173	G protein-coupled receptor 173	1.455560958	1.786376409	2.374629848	0.131762357	1	Up ovaries
gene6101_LOC110076314	LOC110076314	sulfotransferase family cytosolic 2B member 1-like	1.45575186	4.823214011	5.311254559	0.026853457	0.91758016	Up ovaries
gene20707_LOC110070366	LOC110070366	voltage-dependent T-type calcium channel subunit alpha-1H-like	1.456982138	5.606378492	2.721127167	0.107425527	1	Up ovaries
gene17081_IKBKE	IKBKE	inhibitor of nuclear factor kappa B kinase subunit epsilon	1.458346419	5.083693847	3.169786236	0.083158981	0.997022312	Up ovaries
gene8345_GPR21	GPR21	G protein-coupled receptor 21	1.45955561	4.453446885	2.563865596	0.117767239	1	Up ovaries
gene18955_ANKRD17	ANKRD17	ankyrin repeat domain 17	1.460167977	8.430827823	2.723154318	0.107299169	1	Up ovaries
gene17194_TGFB1	TGFB1	transforming growth factor beta 1	1.462016209	3.882268523	3.065283468	0.088202405	0.998200638	Up ovaries
gene2131_ACTR3B	ACTR3B	ARP3 actin related protein 3 homolog B	1.463276342	2.31115938	2.264612143	0.14078067	1	Up ovaries
gene1140_VTI1B	VTI1B	vesicle transport through interaction with t-SNAREs 1B	1.464437849	4.26867163	5.67078437	0.02246341	0.893824022	Up ovaries
gene4520_LOC110074535	LOC110074535	uncharacterized LOC110074535	1.466062693	4.837403095	4.739132233	0.035884746	0.961728352	Up ovaries
gene11626_CAMTA1	CAMTA1	calmodulin binding transcription activator 1	1.467997235	4.959414842	4.046213877	0.051536796	0.994612671	Up ovaries
gene15189_CLEC14A	CLEC14A	C-type lectin domain containing 14A	1.468356271	3.373551084	2.529106243	0.120204307	1	Up ovaries
gene4184_TSPAN4	TSPAN4	tetraspanin 4	1.468612378	4.097279105	3.593897983	0.065759708	0.996193701	Up ovaries
gene5804_CBX6	CBX6	chromobox 6	1.469226329	7.532181815	3.031711823	0.089895061	0.998200638	Up ovaries
gene9623_ARHGAP42	ARHGAP42	Rho GTPase activating protein 42	1.469268394	5.191543429	6.854946828	0.012700411	0.823333146	Up ovaries
gene248_HOXA3	HOXA3	homeobox A3	1.46968222	6.248871903	2.944548972	0.094463624	0.998200638	Up ovaries
gene10838_STK17A	STK17A	serine/threonine kinase 17a	1.472186509	5.371004339	4.588028932	0.038790594	0.971021789	Up ovaries
gene997_MDFI	MDFI	MyoD family inhibitor	1.472772042	3.371137176	3.635161276	0.064296457	0.996193701	Up ovaries
gene4698_DPY19L4	DPY19L4	dpy-19 like 4 (C. elegans)	1.473403136	5.468110999	2.313617155	0.136677871	1	Up ovaries
gene17588_NUDT9	NUDT9	nudix hydrolase 9	1.473724858	4.425991352	4.586537375	0.038820531	0.971021789	Up ovaries
gene18682_SERPINH1	SERPINH1	serpin family H member 1	1.474690109	6.845026901	4.352492698	0.043847328	0.984172709	Up ovaries
gene1137_ZFYVE26	ZFYVE26	zinc finger FYVE-type containing 26	1.476602137	5.206454359	5.156328813	0.029025265	0.918523966	Up ovaries
gene17733_RHBDF1	RHBDF1	rhomboid 5 homolog 1	1.477167774	6.64360308	4.951714336	0.032191627	0.952889955	Up ovaries
gene3389_SOGA1	SOGA1	suppressor of glucose	1.477858137	5.718579475	2.995465161	0.091763873	0.998200638	Up ovaries
gene11839_HIPK2	HIPK2	homeodomain interacting protein kinase 2	1.47905078	7.885613503	2.550055941	0.118728611	1	Up ovaries
gene7221_ECHDC1	ECHDC1	ethylmalonyl-CoA decarboxylase 1	1.479079339	2.459318772	4.502292058	0.040553207	0.971021789	Up ovaries
gene486_CCDC65	CCDC65	coiled-coil domain containing 65	1.479394464	6.135200184	3.355966658	0.074955962	0.996193701	Up ovaries
gene13595_PDE8B	PDE8B	phosphodiesterase 8B	1.479435984	4.070760395	3.243590734	0.079792426	0.996193701	Up ovaries
gene3108_DST	DST	dystonin	1.480322037	8.781132195	4.338242329	0.044175676	0.984172709	Up ovaries
gene3646_SLC10A7	SLC10A7	solute carrier family 10 member 7	1.481699894	3.324713197	2.694564722	0.109097027	1	Up ovaries
gene15385_BRD7	BRD7	bromodomain containing 7	1.484505365	9.468736121	2.614868063	0.114293244	1	Up ovaries
gene13940_RCOR2	RCOR2	REST corepressor 2	1.48481078	4.285868508	3.778972415	0.05947243	0.996193701	Up ovaries
gene11346_YAF2	YAF2	YY1 associated factor 2	1.48497755	6.621288956	4.821202944	0.034406836	0.958040292	Up ovaries
gene11706_LOC110082539	LOC110082539	mucin-19-like	1.487835141	7.344965228	2.239405982	0.142946751	1	Up ovaries
gene11591_CCDC66	CCDC66	coiled-coil domain containing 66	1.488273776	7.683772073	2.579010758	0.116723153	1	Up ovaries
gene126_PPP1R14C	PPP1R14C	protein phosphatase 1 regulatory inhibitor subunit 14C	1.490341473	3.940428668	2.697653822	0.108901121	1	Up ovaries
gene5606_DLL3	DLL3	delta like canonical Notch ligand 3	1.492502022	3.874201994	2.795656163	0.102889332	0.998200638	Up ovaries
gene13394_PARP6	PARP6	poly(ADP-ribose) polymerase family member 6	1.494428977	6.052428447	3.336424482	0.075772906	0.996193701	Up ovaries
gene11372_SNRK	SNRK	SNF related kinase	1.495464157	5.612973745	7.273782155	0.010441574	0.789792298	Up ovaries
gene8332_LOC110078806	LOC110078806	carboxyl-terminal PDZ ligand of neuronal nitric oxide synthase protein-like	1.496522092	3.739525912	3.95295113	0.054164798	0.996193701	Up ovaries
gene13202_PCDH17	PCDH17	protocadherin 17	1.497222137	4.471650322	2.439065599	0.126791894	1	Up ovaries
gene18736_NBN	NBN	nibrin	1.499251341	7.750820593	2.466209078	0.124763173	1	Up ovaries
gene11166_CABP1	CABP1	calcium binding protein 1	1.500482724	3.170634163	3.094754713	0.086746062	0.998200638	Up ovaries
gene2627_CERS4	CERS4	ceramide synthase 4	1.501500116	5.379892934	4.822355623	0.034386558	0.958040292	Up ovaries
gene4413_PRPF38B	PRPF38B	pre-mRNA processing factor 38B	1.50210801	8.95597907	2.281953572	0.139312639	1	Up ovaries
gene10948_SMC5	SMC5	structural maintenance of chromosomes 5	1.506680093	7.328151762	2.607798805	0.114767676	1	Up ovaries
gene15224_ZNF646	ZNF646	zinc finger protein 646	1.507284349	4.93031707	3.404587836	0.072965794	0.996193701	Up ovaries
gene9955_DOK6	DOK6	docking protein 6	1.507578333	2.707864684	2.649787074	0.111982452	1	Up ovaries
gene18591_LOC110090084	LOC110090084	uncharacterized LOC110090084	1.508151848	7.047050168	2.702097814	0.108619994	1	Up ovaries
gene14745_ZFAT	ZFAT	zinc finger and AT-hook domain containing	1.508280332	3.020874826	3.800620481	0.058781663	0.996193701	Up ovaries
gene15038_RAB3IL1	RAB3IL1	RAB3A interacting protein like 1	1.509296535	5.190683082	3.739572504	0.06075285	0.996193701	Up ovaries
gene13645_ENO2	ENO2	enolase 2	1.509394257	4.802701679	5.627481487	0.022948343	0.893824022	Up ovaries
gene4365_MAP3K12	MAP3K12	mitogen-activated protein kinase kinase kinase 12	1.512766421	4.618140213	5.083527295	0.030111187	0.918523966	Up ovaries
gene2797_ARID3A	ARID3A	AT-rich interaction domain 3A	1.512958819	4.517384576	2.208357207	0.145668588	1	Up ovaries
gene13978_RBBP6	RBBP6	RB binding protein 6	1.514293257	9.852497837	2.412144343	0.128841715	1	Up ovaries
gene3022_RBFA	RBFA	ribosome binding factor A (putative)	1.515391904	5.626528942	2.521105604	0.120773427	1	Up ovaries
gene12952_DIAPH2	DIAPH2	diaphanous related formin 2	1.51844327	6.576690168	2.279166609	0.139547361	1	Up ovaries
gene15095_LOC110086231	LOC110086231	lysophosphatidic acid receptor 6-like	1.518553142	4.526778227	3.345530789	0.075390992	0.996193701	Up ovaries
gene12516_MN1	MN1	MN1 proto-oncogene	1.519949588	2.680194815	2.39617177	0.130075986	1	Up ovaries
gene11725_SMARCC1	SMARCC1	SWI/SNF related	1.522363579	8.64115797	2.686987864	0.109579245	1	Up ovaries
gene18917_LOC110090351	LOC110090351	zinc finger protein 501-like	1.522699518	3.043307245	2.441817892	0.126584461	1	Up ovaries
gene1589_RCSD1	RCSD1	RCSD domain containing 1	1.524031045	4.204878874	3.070874424	0.087924019	0.998200638	Up ovaries
gene10853_ARHGAP40	ARHGAP40	Rho GTPase activating protein 40	1.527607814	3.566611022	3.757646219	0.060161734	0.996193701	Up ovaries
gene15495_FNIP1	FNIP1	folliculin interacting protein 1	1.528610103	4.493882835	2.982762156	0.09242917	0.998200638	Up ovaries
gene10997_CDC37	CDC37	cell division cycle 37	1.531403227	8.900884359	5.328736775	0.026619698	0.915099279	Up ovaries
gene9588_IL13RA1	IL13RA1	interleukin 13 receptor subunit alpha 1	1.531679331	4.268547457	3.12463545	0.085297074	0.998200638	Up ovaries
gene7387_LOC110077731	LOC110077731	paralemmin-2-like	1.533571922	6.370628165	2.792638909	0.103068685	0.998200638	Up ovaries
gene12222_FAS	FAS	Fas cell surface death receptor	1.534417568	3.287977857	2.624079122	0.113678438	1	Up ovaries
gene3873_DZIP1	DZIP1	DAZ interacting zinc finger protein 1	1.538280813	5.833293222	2.970965841	0.093051866	0.998200638	Up ovaries
gene15998_PDLIM1	PDLIM1	PDZ and LIM domain 1	1.539534893	6.607352918	5.703040989	0.022109397	0.893824022	Up ovaries
gene9498_BMF	BMF	Bcl2 modifying factor	1.540166009	4.02621719	5.211070216	0.028236807	0.918523966	Up ovaries
gene9475_SPINT1	SPINT1	serine peptidase inhibitor	1.542147065	2.788219442	2.296445841	0.138099455	1	Up ovaries
gene7211_L3MBTL3	L3MBTL3	l(3)mbt-like 3 (Drosophila)	1.545458193	5.499539355	3.498264109	0.069295614	0.996193701	Up ovaries
gene7012_BDP1	BDP1	B double prime 1	1.545522753	7.371868707	4.366553137	0.04352598	0.984172709	Up ovaries
gene10060_EPAS1	EPAS1	endothelial PAS domain protein 1	1.546047276	7.861293383	8.249614332	0.006686398	0.737503806	Up ovaries
gene17042_KREMEN2	KREMEN2	kringle containing transmembrane protein 2	1.547420192	5.486056908	3.658157059	0.063496726	0.996193701	Up ovaries
gene16259_C1QTNF2	C1QTNF2	C1q and TNF related 2	1.550166295	4.494783115	4.142123825	0.04898008	0.986148405	Up ovaries
gene9273_SPATS2L	SPATS2L	spermatogenesis associated serine rich 2 like	1.552505572	5.202032305	3.862717329	0.056849027	0.996193701	Up ovaries
gene5106_FAM114A1	FAM114A1	family with sequence similarity 114 member A1	1.557271376	4.817911877	2.411915611	0.128859295	1	Up ovaries
gene8732_TLE2	TLE2	transducin like enhancer of split 2	1.557289076	4.434003739	6.645982973	0.014019258	0.827566839	Up ovaries
gene8321_NPDC1	NPDC1	neural proliferation	1.557400206	3.096557373	2.988528621	0.092126488	0.998200638	Up ovaries
gene12288_LMO1	LMO1	LIM domain only 1	1.560616399	3.499837297	3.092094579	0.086876396	0.998200638	Up ovaries
gene15624_WNT4	WNT4	Wnt family member 4	1.565039425	4.060535757	3.19607689	0.081941789	0.997022312	Up ovaries
gene19320_CALCOCO2	CALCOCO2	calcium binding and coiled-coil domain 2	1.565835478	6.091400827	2.543151252	0.119212665	1	Up ovaries
gene14098_CUX1	CUX1	cut like homeobox 1	1.566878523	6.084831135	5.187428838	0.028574426	0.918523966	Up ovaries
gene17862_EIF3J	EIF3J	eukaryotic translation initiation factor 3 subunit J	1.569587068	8.888359563	3.014359496	0.090784299	0.998200638	Up ovaries
gene2287_SLC4A5	SLC4A5	solute carrier family 4 member 5	1.571520233	2.880949612	2.356831819	0.133174766	1	Up ovaries
gene1288_CACNA1D	CACNA1D	calcium voltage-gated channel subunit alpha1 D	1.572291938	6.36527728	2.429171691	0.12754082	1	Up ovaries
gene10108_LOC110080775	LOC110080775	LON peptidase N-terminal domain and RING finger protein 1-like	1.57239837	2.271465205	2.702150476	0.108616668	1	Up ovaries
gene20987_LOC110070658	LOC110070658	ensconsin-like	1.575923928	3.182550206	2.30190595	0.137645566	1	Up ovaries
gene7207_AKAP7	AKAP7	A-kinase anchoring protein 7	1.57657386	6.228314744	2.842573167	0.100145614	0.998200638	Up ovaries
gene8382_SH2D3C	SH2D3C	SH2 domain containing 3C	1.579081272	4.215462449	7.069256942	0.011485323	0.807413384	Up ovaries
gene3564_LOC110073534	LOC110073534	golgin subfamily B member 1-like	1.586947076	9.102411915	2.52934695	0.120187233	1	Up ovaries
gene9720_MRPS6	MRPS6	mitochondrial ribosomal protein S6	1.587087721	8.3542539	4.362250256	0.043624046	0.984172709	Up ovaries
gene15692_PRCP	PRCP	prolylcarboxypeptidase	1.587502513	3.881751328	3.097914438	0.086591536	0.998200638	Up ovaries
gene6470_RPS6KA3	RPS6KA3	ribosomal protein S6 kinase A3	1.587637343	6.085004018	2.402027614	0.129621898	1	Up ovaries
gene4298_ATRX	ATRX	ATRX	1.589273781	11.36202234	2.359734925	0.132943189	1	Up ovaries
gene409_TMEM100	TMEM100	transmembrane protein 100	1.590008492	4.52593799	3.449050527	0.071197406	0.996193701	Up ovaries
gene5908_ATAD2B	ATAD2B	ATPase family	1.592411893	8.473707214	2.224276367	0.144265575	1	Up ovaries
gene10545_LOC110081252	LOC110081252	glutathione S-transferase-like	1.597613763	5.669064926	7.963076733	0.0076102	0.74364979	Up ovaries
gene10515_UPF2	UPF2	UPF2 regulator of nonsense transcripts homolog (yeast)	1.599687759	9.694434718	2.332555768	0.13512965	1	Up ovaries
gene18803_LOC110090301	LOC110090301	extracellular matrix protein FRAS1-like	1.603367727	5.468715882	2.229744332	0.143787309	1	Up ovaries
gene6928_FSD2	FSD2	fibronectin type III and SPRY domain containing 2	1.603476948	4.232549356	3.550623005	0.067334213	0.996193701	Up ovaries
gene2730_FAM32A	FAM32A	family with sequence similarity 32 member A	1.608109005	8.410441255	4.387248013	0.043057698	0.978614901	Up ovaries
gene8151_MECP2	MECP2	methyl-CpG binding protein 2	1.611464144	1.703202062	2.418666855	0.12834159	1	Up ovaries
gene7617_SMARCA4	SMARCA4	SWI/SNF related	1.61209542	9.275597618	3.083902175	0.087279173	0.998200638	Up ovaries
gene16853_GPC3	GPC3	glypican 3	1.613431837	2.403476685	2.863901193	0.098925893	0.998200638	Up ovaries
gene8306_NR2F1	NR2F1	nuclear receptor subfamily 2 group F member 1	1.614538486	7.860420843	4.199058775	0.047528637	0.985504646	Up ovaries
gene15677_LOC110086884	LOC110086884	cadherin-4-like	1.615063735	2.953990137	2.482099891	0.123592864	1	Up ovaries
gene2799_FGF22	FGF22	fibroblast growth factor 22	1.615793609	3.138499637	2.293183236	0.1383715	1	Up ovaries
gene14865_ST8SIA6	ST8SIA6	ST8 alpha-N-acetyl-neuraminide alpha-2	1.616311565	3.827633731	2.868523211	0.098663794	0.998200638	Up ovaries
gene8529_INO80	INO80	INO80 complex subunit	1.617468313	8.499489745	2.386926655	0.130796645	1	Up ovaries
gene9962_ALAS1	ALAS1	5'-aminolevulinate synthase 1	1.617468397	7.063877698	10.09226583	0.002986689	0.637750267	Up ovaries
gene17438_KIRREL3	KIRREL3	kin of IRRE like 3 (Drosophila)	1.617952315	3.009325503	3.334250277	0.075864411	0.996193701	Up ovaries
gene21184_LOC110070871	LOC110070871	zinc finger protein 664-like	1.619499179	5.013671629	2.578750072	0.116741034	1	Up ovaries
gene12511_TPST2	TPST2	tyrosylprotein sulfotransferase 2	1.621296017	5.317430297	4.287443099	0.045368321	0.984333385	Up ovaries
gene4741_CHODL	CHODL	chondrolectin	1.62159829	3.057780983	2.315079739	0.136557574	1	Up ovaries
gene8106_LOC110078592	LOC110078592	protein kinase C and casein kinase substrate in neurons protein 2-like	1.622195973	4.480455471	3.875440631	0.056461785	0.996193701	Up ovaries
gene12561_WFDC1	WFDC1	WAP four-disulfide core domain 1	1.62326122	5.430410049	9.88376557	0.003264836	0.642861596	Up ovaries
gene5506_PRKD2	PRKD2	protein kinase D2	1.62365982	4.42147377	6.196465232	0.017384026	0.876024512	Up ovaries
gene5855_UBN2	UBN2	ubinuclein 2	1.623892176	7.080467314	2.572082784	0.117199434	1	Up ovaries
gene19907_LOC110091514	LOC110091514	zinc finger protein 397-like	1.624135357	3.74072282	6.447402657	0.01541004	0.858079211	Up ovaries
gene9022_SURF6	SURF6	surfeit 6	1.62496991	7.701251972	3.955932897	0.054078522	0.996193701	Up ovaries
gene17887_FAM163B	FAM163B	family with sequence similarity 163 member B	1.625770063	3.688914412	2.654929249	0.111646701	1	Up ovaries
gene6921_LOC110077251	LOC110077251	hepatoma-derived growth factor-related protein 3	1.626666238	7.45877062	3.456539796	0.070904274	0.996193701	Up ovaries
gene1849_NUDT4	NUDT4	nudix hydrolase 4	1.626683191	5.553628724	2.427281416	0.127684486	1	Up ovaries
gene16618_HOXB6	HOXB6	homeobox B6	1.628720088	4.336265554	2.615148566	0.114274465	1	Up ovaries
gene10674_PODXL2	PODXL2	podocalyxin like 2	1.629289702	4.185486812	3.605294544	0.065351904	0.996193701	Up ovaries
gene14726_BBX	BBX	BBX	1.629502273	8.892320495	3.187906963	0.082317879	0.997022312	Up ovaries
gene1471_NGLY1	NGLY1	N-glycanase 1	1.633991731	5.363542232	3.875940271	0.056446638	0.996193701	Up ovaries
gene15072_PLTP	PLTP	phospholipid transfer protein	1.637939291	4.941090742	5.15149824	0.029095983	0.918523966	Up ovaries
gene21087_LOC110070764	LOC110070764	teneurin-4-like	1.638389255	7.627255084	4.108621628	0.04985692	0.986148405	Up ovaries
gene12915_SETD1B	SETD1B	SET domain containing 1B	1.638753603	6.576976317	3.451689494	0.071093962	0.996193701	Up ovaries
gene14834_PCDH15	PCDH15	protocadherin related 15	1.646338577	4.148299504	3.769765558	0.059768934	0.996193701	Up ovaries
gene7355_RYBP	RYBP	RING1 and YY1 binding protein	1.646846975	4.930634505	2.919257282	0.095838	0.998200638	Up ovaries
gene6295_CARS	CARS	cysteinyl-tRNA synthetase	1.649409332	7.068765377	2.775692374	0.104082666	0.998200638	Up ovaries
gene6624_SSB	SSB	Sjogren syndrome antigen B	1.649813503	8.931718956	3.130984279	0.084992725	0.997309483	Up ovaries
gene12109_MAMLD1	MAMLD1	mastermind like domain containing 1	1.650107523	5.745396677	10.00132122	0.003104775	0.642861596	Up ovaries
gene10109_GRIA1	GRIA1	glutamate ionotropic receptor AMPA type subunit 1	1.650564011	5.544813257	2.549266442	0.118783844	1	Up ovaries
gene10347_THBS3	THBS3	thrombospondin 3	1.653556498	4.583032001	5.197421789	0.028431186	0.918523966	Up ovaries
gene3620_FREM1	FREM1	FRAS1 related extracellular matrix 1	1.654440465	5.667718827	4.407788276	0.042598376	0.977308049	Up ovaries
gene20212_LOC110069834	LOC110069834	neurotrophin receptor-interacting factor homolog	1.654487115	2.434962137	4.098449668	0.050126559	0.987458959	Up ovaries
gene20604_LOC110070250	LOC110070250	butyrophilin subfamily 1 member A1-like	1.654887871	5.096720089	4.612542079	0.038302191	0.971021789	Up ovaries
gene3405_LOC110073326	LOC110073326	arf-GAP with SH3 domain	1.656006831	2.580242231	2.300347967	0.137774902	1	Up ovaries
gene5522_LOC110075703	LOC110075703	protein phosphatase 1 regulatory subunit 14A-like	1.657706099	3.272349959	4.534855808	0.039873624	0.971021789	Up ovaries
gene7124_TADA2B	TADA2B	transcriptional adaptor 2B	1.662220271	6.17181089	2.481809034	0.123614171	1	Up ovaries
gene19318_RHOBTB1	RHOBTB1	Rho related BTB domain containing 1	1.664513789	4.495258657	3.751788825	0.060352604	0.996193701	Up ovaries
gene4214_OSR1	OSR1	odd-skipped related transciption factor 1	1.665053802	6.796627472	9.384152352	0.00405005	0.653928741	Up ovaries
gene11229_ARAP3	ARAP3	ArfGAP with RhoGAP domain	1.666012446	3.354875926	3.241239947	0.079897267	0.996193701	Up ovaries
gene9756_USP16	USP16	ubiquitin specific peptidase 16	1.667466249	7.173956726	3.613488009	0.065060454	0.996193701	Up ovaries
gene9622_PGR	PGR	progesterone receptor	1.668577494	4.361554919	3.881984577	0.056263753	0.996193701	Up ovaries
gene2838_LOC110072699	LOC110072699	coiled-coil domain-containing protein 30-like	1.672155563	2.903921029	2.582309294	0.116497167	1	Up ovaries
gene16139_PIGL	PIGL	phosphatidylinositol glycan anchor biosynthesis class L	1.672273393	3.312829899	3.70596327	0.061869274	0.996193701	Up ovaries
gene19917_LOC110091513	LOC110091513	zinc finger protein 397-like	1.673101255	3.397273148	2.398352837	0.129906642	1	Up ovaries
gene20165_INF2	INF2	inverted formin	1.673247427	5.093888197	2.684290849	0.10975148	1	Up ovaries
gene6991_MAP1A	MAP1A	microtubule associated protein 1A	1.675655876	6.994286573	3.462356161	0.070677548	0.996193701	Up ovaries
gene8266_JMJD1C	JMJD1C	jumonji domain containing 1C	1.682439388	8.663532246	2.629552456	0.113314906	1	Up ovaries
gene4101_SOWAHC	SOWAHC	sosondowah ankyrin repeat domain family member C	1.685609427	3.596190045	2.966578508	0.09328467	0.998200638	Up ovaries
gene14446_MECOM	MECOM	MDS1 and EVI1 complex locus	1.686105485	3.119239395	2.211162466	0.145420197	1	Up ovaries
gene20224_LIX1L	LIX1L	limb and CNS expressed 1 like	1.687329494	3.559903561	2.296367489	0.138105981	1	Up ovaries
gene1157_NRP1	NRP1	neuropilin 1	1.688167987	5.720023153	3.71715404	0.061495034	0.996193701	Up ovaries
gene5901_TNRC6B	TNRC6B	trinucleotide repeat containing 6B	1.688895119	7.859918918	3.488055562	0.069685404	0.996193701	Up ovaries
gene4108_GCC2	GCC2	GRIP and coiled-coil domain containing 2	1.692496544	7.034262908	3.011248697	0.090944763	0.998200638	Up ovaries
gene14069_MMP16	MMP16	matrix metallopeptidase 16	1.693389519	3.809067669	5.644592306	0.022755383	0.893824022	Up ovaries
gene5552_LOC110075667	LOC110075667	rho-related GTP-binding protein RhoU-like	1.694556431	3.650768221	3.113748524	0.085821828	0.998200638	Up ovaries
gene3854_LMO7	LMO7	LIM domain 7	1.699086628	8.953174093	2.813513418	0.101835087	0.998200638	Up ovaries
gene110_RGS17	RGS17	regulator of G-protein signaling 17	1.699306722	2.765937206	2.776107849	0.104057671	0.998200638	Up ovaries
gene15831_MYH11	MYH11	myosin heavy chain 11	1.700033695	6.21208413	3.500202251	0.069221885	0.996193701	Up ovaries
gene14156_CIR1	CIR1	corepressor interacting with RBPJ	1.701405085	9.168703021	2.690021795	0.109385863	1	Up ovaries
gene1850_EEA1	EEA1	early endosome antigen 1	1.702543377	8.374829314	2.767555886	0.104573536	0.998200638	Up ovaries
gene13435_LRRC4	LRRC4	leucine rich repeat containing 4	1.703832775	2.617330226	2.32813082	0.135489556	1	Up ovaries
gene5849_ATF7IP	ATF7IP	activating transcription factor 7 interacting protein	1.70424815	8.834052477	2.891172573	0.097390758	0.998200638	Up ovaries
gene7115_BRINP3	BRINP3	BMP/retinoic acid inducible neural specific 3	1.705122272	4.891562605	4.982254797	0.031696025	0.946829792	Up ovaries
gene12846_ARID4A	ARID4A	AT-rich interaction domain 4A	1.70789078	9.164381625	2.804795758	0.102348212	0.998200638	Up ovaries
gene12131_CELF2	CELF2	CUGBP Elav-like family member 2	1.708961841	4.934693886	3.038788289	0.089535246	0.998200638	Up ovaries
gene20752_LOC110070411	LOC110070411	E3 ubiquitin-protein ligase TRIM39-like	1.709079986	4.776285036	2.991055575	0.091994202	0.998200638	Up ovaries
gene21043_LOC110070717	LOC110070717	zinc finger and SCAN domain-containing protein 2-like	1.713011385	5.231804816	2.199695359	0.146438684	1	Up ovaries
gene8815_ARGLU1	ARGLU1	arginine and glutamate rich 1	1.714309197	8.824119013	2.522275325	0.120690027	1	Up ovaries
gene3687_PCDH18	PCDH18	protocadherin 18	1.715372446	8.146387782	9.685275309	0.003555392	0.642861596	Up ovaries
gene7078_CCDC34	CCDC34	coiled-coil domain containing 34	1.715933164	7.885818044	2.606853055	0.114831318	1	Up ovaries
gene8853_CDKL3	CDKL3	cyclin dependent kinase like 3	1.716016282	3.596872722	2.334571233	0.134966088	1	Up ovaries
gene3075_SELENOS	SELENOS	selenoprotein S	1.716130244	6.240188685	3.51115848	0.068806741	0.996193701	Up ovaries
gene20914_LOC110070585	LOC110070585	zinc finger protein 93-like	1.716654435	5.684216891	3.003659886	0.09133756	0.998200638	Up ovaries
gene7708_LOC110078137	LOC110078137	erythroblast NAD(P)(+)--arginine ADP-ribosyltransferase-like	1.717101472	5.751649856	2.826895922	0.101053066	0.998200638	Up ovaries
gene4996_PTPRB	PTPRB	protein tyrosine phosphatase	1.720927968	2.992846775	2.82336612	0.101258669	0.998200638	Up ovaries
gene934_FKBP5	FKBP5	FK506 binding protein 5	1.721673401	8.061421625	8.888161865	0.00503191	0.659332712	Up ovaries
gene2749_IL12RB1	IL12RB1	interleukin 12 receptor subunit beta 1	1.724774547	2.799376056	2.290183655	0.138622164	1	Up ovaries
gene8412_APCDD1	APCDD1	APC down-regulated 1	1.728676142	4.629789024	5.461669891	0.024912852	0.910359004	Up ovaries
gene10409_ROR2	ROR2	receptor tyrosine kinase like orphan receptor 2	1.73092101	7.389964682	5.107714197	0.029745583	0.918523966	Up ovaries
gene2635_LOC110072475	LOC110072475	acidic leucine-rich nuclear phosphoprotein 32 family member B-like	1.731781296	9.646102224	2.621464283	0.113852583	1	Up ovaries
gene12700_FBLN5	FBLN5	fibulin 5	1.73277756	3.309223836	2.326875547	0.135591857	1	Up ovaries
gene19031_SCARA3	SCARA3	scavenger receptor class A member 3	1.732788385	5.792240507	10.04704491	0.003044796	0.642229135	Up ovaries
gene20006_LOC110091610	LOC110091610	zinc finger protein 585B-like	1.736593208	4.144844222	2.410927258	0.128935287	1	Up ovaries
gene1206_LOC110083403	LOC110083403	polycomb complex protein BMI-1	1.736981891	4.53121322	6.874586898	0.012583502	0.823333146	Up ovaries
gene4195_ZEB2	ZEB2	zinc finger E-box binding homeobox 2	1.745449901	8.166545272	3.339391489	0.075648234	0.996193701	Up ovaries
gene956_STK38	STK38	serine/threonine kinase 38	1.747588065	6.659551679	2.865797044	0.09881829	0.998200638	Up ovaries
gene19971_ZBTB47	ZBTB47	zinc finger and BTB domain containing 47	1.747871039	4.252465194	2.764897526	0.104734484	0.998200638	Up ovaries
gene10330_LOC110080987	LOC110080987	GON-4-like protein	1.749746432	5.109394923	2.361554548	0.132798279	1	Up ovaries
gene18811_NRK	NRK	Nik related kinase	1.751893226	4.568323319	3.860912157	0.056904207	0.996193701	Up ovaries
gene14631_PHIP	PHIP	pleckstrin homology domain interacting protein	1.752489814	8.87692112	2.535538278	0.119749004	1	Up ovaries
gene13570_ENC1	ENC1	ectodermal-neural cortex 1	1.754461895	5.307939165	4.525387039	0.040069935	0.971021789	Up ovaries
gene8304_FAM172A	FAM172A	family with sequence similarity 172 member A	1.757160553	6.289947889	3.360149321	0.074782392	0.996193701	Up ovaries
gene6089_TUBB3	TUBB3	tubulin beta 3 class III	1.757179152	5.080218875	2.632488306	0.113120459	1	Up ovaries
gene6168_PLEKHD1	PLEKHD1	pleckstrin homology and coiled-coil domain containing D1	1.757601475	1.875836938	2.203962275	0.146058733	1	Up ovaries
gene19367_LOC110090915	LOC110090915	FXYD domain-containing ion transport regulator 5-like	1.763335389	3.633140577	4.18816492	0.04780265	0.985504646	Up ovaries
gene11757_NOS3	NOS3	nitric oxide synthase 3	1.76346651	3.962056305	3.843435398	0.0574415	0.996193701	Up ovaries
gene7095_LOC110077435	LOC110077435	2-acylglycerol O-acyltransferase 2-like	1.764826079	4.625706405	4.553895381	0.039482067	0.971021789	Up ovaries
gene13567_RIBC2	RIBC2	RIB43A domain with coiled-coils 2	1.765262146	5.608938761	2.564213337	0.117743146	1	Up ovaries
gene2041_TSHZ2	TSHZ2	teashirt zinc finger homeobox 2	1.76610782	5.650653874	3.050306708	0.08895304	0.998200638	Up ovaries
gene11218_LOC110082001	LOC110082001	solute carrier family 2	1.768483152	3.071485222	3.047252471	0.089107001	0.998200638	Up ovaries
gene19364_LOC110090914	LOC110090914	leucine-rich glioma-inactivated protein 1-like	1.769432045	3.731343828	4.244261668	0.046409971	0.985504646	Up ovaries
gene2442_AFAP1L1	AFAP1L1	actin filament associated protein 1 like 1	1.772673049	4.466701551	3.822498518	0.058092576	0.996193701	Up ovaries
gene10549_DOK4	DOK4	docking protein 4	1.773384401	3.055498581	3.71025701	0.061725385	0.996193701	Up ovaries
gene2808_LRRC38	LRRC38	leucine rich repeat containing 38	1.773505706	2.560548938	2.715988671	0.107746585	1	Up ovaries
gene12223_ACTA2	ACTA2	actin	1.776040686	3.941548065	2.656548756	0.111541196	1	Up ovaries
gene16542_CDH24	CDH24	cadherin 24	1.776277405	3.849372305	3.442076566	0.071471585	0.996193701	Up ovaries
gene19449_SKI	SKI	SKI proto-oncogene	1.779092345	7.353622304	2.91255494	0.096205998	0.998200638	Up ovaries
gene5281_RNF152	RNF152	ring finger protein 152	1.782599868	2.921879857	5.188679031	0.028556463	0.918523966	Up ovaries
gene16091_FLI1	FLI1	Fli-1 proto-oncogene	1.783283339	3.588842552	3.463053737	0.070650411	0.996193701	Up ovaries
gene3606_EXOC6	EXOC6	exocyst complex component 6	1.786743146	5.615395769	8.074863965	0.007234495	0.740417875	Up ovaries
gene16239_FAM207A	FAM207A	family with sequence similarity 207 member A	1.787606618	5.554276499	2.995357666	0.09176948	0.998200638	Up ovaries
gene15215_LOC110086397	LOC110086397	zinc finger protein 22-like	1.788692642	0.763223935	2.818825134	0.101523871	0.998200638	Up ovaries
gene2162_SHOC2	SHOC2	SHOC2	1.788899942	6.206079954	2.317782987	0.136335557	1	Up ovaries
gene18395_UACA	UACA	uveal autoantigen with coiled-coil domains and ankyrin repeats	1.790178522	8.660733781	2.841055191	0.100233074	0.998200638	Up ovaries
gene16328_PBX1	PBX1	PBX homeobox 1	1.790457532	7.392584642	3.373347313	0.074237648	0.996193701	Up ovaries
gene18767_LOC110090259	LOC110090259	A-kinase anchor protein 17B	1.79049173	7.07209772	3.639768269	0.064135346	0.996193701	Up ovaries
gene19159_CADM4	CADM4	cell adhesion molecule 4	1.792570088	5.925596101	6.129371516	0.017956898	0.876024512	Up ovaries
gene14035_FHOD3	FHOD3	formin homology 2 domain containing 3	1.798271758	4.461028442	2.723347199	0.107287155	1	Up ovaries
gene9684_LOC110080309	LOC110080309	zinc finger matrin-type protein 1-like	1.79939746	5.330610219	3.219813869	0.080859994	0.996193701	Up ovaries
gene2946_PRDM5	PRDM5	PR/SET domain 5	1.8012729	4.429767001	2.284316064	0.139114025	1	Up ovaries
gene4708_GDF6	GDF6	growth differentiation factor 6	1.801884955	2.780007675	3.352321653	0.075107587	0.996193701	Up ovaries
gene2782_ANO8	ANO8	anoctamin 8	1.802408645	3.724613819	3.952764888	0.054170192	0.996193701	Up ovaries
gene9263_SRSF11	SRSF11	serine and arginine rich splicing factor 11	1.802768035	10.77605848	2.590152107	0.115961861	1	Up ovaries
gene11622_LOC110082468	LOC110082468	coiled-coil domain-containing protein 50-like	1.803012977	4.055463925	3.290180697	0.07774608	0.996193701	Up ovaries
gene16629_LOC110087916	LOC110087916	uncharacterized LOC110087916	1.803202758	4.268760203	5.309091836	0.02688253	0.91758016	Up ovaries
gene10300_METTL12	METTL12	methyltransferase like 12	1.805778679	2.614749602	2.584904842	0.116319696	1	Up ovaries
gene9111_EGFL7	EGFL7	EGF like domain multiple 7	1.80580917	5.227754015	4.204477805	0.047392977	0.985504646	Up ovaries
gene9726_SON	SON	SON DNA binding protein	1.806662253	10.27972279	2.610911077	0.114558528	1	Up ovaries
gene20626_LOC110070277	LOC110070277	hematopoietic lineage cell-specific protein-like	1.810835117	1.334145748	2.25145474	0.141906535	1	Up ovaries
gene18659_MAP4K4	MAP4K4	mitogen-activated protein kinase kinase kinase kinase 4	1.81131596	9.076116177	3.654961272	0.063607203	0.996193701	Up ovaries
gene2224_SRP19	SRP19	signal recognition particle 19	1.813639388	7.769604622	3.611856705	0.065118366	0.996193701	Up ovaries
gene5657_PPP2R3A	PPP2R3A	protein phosphatase 2 regulatory subunit B''alpha	1.814313683	1.88140014	2.240465862	0.142854892	1	Up ovaries
gene1164_ZEB1	ZEB1	zinc finger E-box binding homeobox 1	1.815786137	8.591651545	3.542097365	0.067649331	0.996193701	Up ovaries
gene10146_ATOH8	ATOH8	atonal bHLH transcription factor 8	1.818798628	2.869421396	3.866229804	0.05674183	0.996193701	Up ovaries
gene21193_LOC110070880	LOC110070880	zinc finger protein 420-like	1.819058236	4.799364792	9.659743967	0.003594721	0.642861596	Up ovaries
gene7443_KCNJ2	KCNJ2	potassium voltage-gated channel subfamily J member 2	1.822505819	1.781231788	2.640221551	0.112610096	1	Up ovaries
gene3465_COLEC11	COLEC11	collectin subfamily member 11	1.825272161	3.313080772	2.203750166	0.146077593	1	Up ovaries
gene18293_TMCO1	TMCO1	transmembrane and coiled-coil domains 1	1.826324111	6.590369193	5.344298165	0.026413482	0.915099279	Up ovaries
gene318_PHF14	PHF14	PHD finger protein 14	1.82955147	9.102648162	3.158963441	0.083665942	0.997022312	Up ovaries
gene17224_RSF1	RSF1	remodeling and spacing factor 1	1.836035351	8.142952895	3.304812333	0.077115609	0.996193701	Up ovaries
gene13019_RAP1GDS1	RAP1GDS1	Rap1 GTPase-GDP dissociation stimulator 1	1.83628692	6.057245999	25.32277575	1.25E-05	0.054188388	Up ovaries
gene13588_LHFPL2	LHFPL2	lipoma HMGIC fusion partner-like 2	1.836739719	5.089071381	10.25079621	0.002792135	0.637750267	Up ovaries
gene16882_KIAA2012	KIAA2012	KIAA2012 ortholog	1.838549571	4.797481199	2.355355928	0.133292675	1	Up ovaries
gene5820_PCSK5	PCSK5	proprotein convertase subtilisin/kexin type 5	1.838669963	6.93734602	4.078148663	0.050669517	0.994612671	Up ovaries
gene6442_LOC110076699	LOC110076699	cat eye syndrome critical region protein 2	1.838714169	4.590128963	3.083326067	0.087307576	0.998200638	Up ovaries
gene10713_PEA15	PEA15	phosphoprotein enriched in astrocytes 15	1.840814047	1.594674343	2.220066763	0.144635041	1	Up ovaries
gene6419_SLC6A12	SLC6A12	solute carrier family 6 member 12	1.841810486	4.279250925	3.567443886	0.066717276	0.996193701	Up ovaries
gene14015_PDZD2	PDZD2	PDZ domain containing 2	1.842417713	4.269780941	4.03662773	0.05180032	0.995022207	Up ovaries
gene15386_NKD1	NKD1	naked cuticle homolog 1	1.842592543	5.798698219	11.57112621	0.001611005	0.530562185	Up ovaries
gene9921_SECISBP2	SECISBP2	SECIS binding protein 2	1.84308732	7.401765672	4.413362352	0.042474657	0.977308049	Up ovaries
gene12611_U2SURP	U2SURP	U2 snRNP associated SURP domain containing	1.844497986	10.43092468	2.867197202	0.098738906	0.998200638	Up ovaries
gene7103_GPC2	GPC2	glypican 2	1.844618241	3.7773067	2.519675429	0.120875488	1	Up ovaries
gene19223_COL4A1	COL4A1	collagen type IV alpha 1 chain	1.845536596	7.171972672	5.088519054	0.030035334	0.918523966	Up ovaries
gene5410_WSB1	WSB1	WD repeat and SOCS box containing 1	1.846314256	10.62128817	6.318969199	0.016388286	0.86948403	Up ovaries
gene21472_LOC110071178	LOC110071178	zinc finger protein 79-like	1.846561544	4.731506605	3.491316413	0.069560631	0.996193701	Up ovaries
gene2441_ABLIM3	ABLIM3	actin binding LIM protein family member 3	1.848451279	4.822372466	3.214874187	0.081083789	0.996193701	Up ovaries
gene8399_ARHGAP28	ARHGAP28	Rho GTPase activating protein 28	1.852220175	5.46326144	7.332207752	0.010162468	0.789792298	Up ovaries
gene5670_GIGYF2	GIGYF2	GRB10 interacting GYF protein 2	1.853647798	9.003667556	2.872170984	0.098457497	0.998200638	Up ovaries
gene2615_ZBTB7A	ZBTB7A	zinc finger and BTB domain containing 7A	1.855998369	3.317129033	4.063585399	0.051063011	0.994612671	Up ovaries
gene12722_SLC16A9	SLC16A9	solute carrier family 16 member 9	1.860406345	4.252998075	3.419292193	0.072375596	0.996193701	Up ovaries
gene14802_ST8SIA5	ST8SIA5	ST8 alpha-N-acetyl-neuraminide alpha-2	1.864621808	5.298198838	4.733691086	0.035985151	0.961728352	Up ovaries
gene7232_HEY2	HEY2	hes related family bHLH transcription factor with YRPW motif 2	1.865391279	4.298980079	3.614486444	0.065025038	0.996193701	Up ovaries
gene1247_WWC2	WWC2	WW and C2 domain containing 2	1.866133663	6.237267078	2.961883274	0.093534542	0.998200638	Up ovaries
gene8514_MGA	MGA	MGA	1.868508284	7.894447651	2.571598261	0.117232827	1	Up ovaries
gene4943_FILIP1	FILIP1	filamin A interacting protein 1	1.870752865	6.896182359	3.269247408	0.078658153	0.996193701	Up ovaries
gene4804_EPOP	EPOP	elongin BC and polycomb repressive complex 2 associated protein	1.871593538	4.013413317	3.758118552	0.060146372	0.996193701	Up ovaries
gene9587_DOCK11	DOCK11	dedicator of cytokinesis 11	1.873357354	6.846290443	10.51389526	0.002498432	0.627110151	Up ovaries
gene17271_THOC2	THOC2	THO complex 2	1.875311409	10.34390162	2.409551232	0.129041172	1	Up ovaries
gene10731_LOC110081518	LOC110081518	nuclear receptor subfamily 2 group F member 5-like	1.877567155	4.749153362	2.765005752	0.104727926	0.998200638	Up ovaries
gene7229_NCOA7	NCOA7	nuclear receptor coactivator 7	1.880868834	7.070512579	3.215817423	0.081041001	0.996193701	Up ovaries
gene15370_CD34	CD34	CD34 molecule	1.885410629	4.367023097	4.532193548	0.039928712	0.971021789	Up ovaries
gene19049_CCDC127	CCDC127	coiled-coil domain containing 127	1.885443996	3.744641563	3.929749728	0.054841339	0.996193701	Up ovaries
gene14956_BCL11A	BCL11A	B-cell CLL/lymphoma 11A	1.886459763	7.274074761	4.790152842	0.034958012	0.958918569	Up ovaries
gene10828_BAZ2B	BAZ2B	bromodomain adjacent to zinc finger domain 2B	1.891808065	9.192440507	2.870947088	0.098526659	0.998200638	Up ovaries
gene4530_UNC13C	UNC13C	unc-13 homolog C	1.892010472	4.034725822	3.885996778	0.056142716	0.996193701	Up ovaries
gene8618_DLX3	DLX3	distal-less homeobox 3	1.892932537	2.876539407	2.632611327	0.113112319	1	Up ovaries
gene20292_LOC110069917	LOC110069917	zinc finger protein 160-like	1.894039444	3.644328052	2.262612134	0.140951136	1	Up ovaries
gene3437_LOC110073388	LOC110073388	cryptochrome-1-like	1.895485137	5.037336127	4.170059059	0.04826192	0.986148405	Up ovaries
gene15241_LOC110086385	LOC110086385	pyrin domain-containing protein 1-like	1.896316576	4.586214988	2.946175626	0.094375996	0.998200638	Up ovaries
gene16844_LOC110088149	LOC110088149	DNA repair protein complementing XP-C cells-like	1.896982942	5.572025243	3.161222035	0.083559859	0.997022312	Up ovaries
gene12666_ENPEP	ENPEP	glutamyl aminopeptidase	1.89792536	5.967520154	7.950619977	0.007653342	0.743664028	Up ovaries
gene1636_CHD7	CHD7	chromodomain helicase DNA binding protein 7	1.898329688	8.647662885	3.185896241	0.082410737	0.997022312	Up ovaries
gene21338_LOC110071035	LOC110071035	proteasome subunit beta type-8-like	1.898383149	5.165359449	4.260909924	0.046005289	0.985504646	Up ovaries
gene217_PLCL2	PLCL2	phospholipase C like 2	1.903901899	5.135150634	8.393836924	0.006267507	0.731022947	Up ovaries
gene4345_LOC110074396	LOC110074396	homeobox protein Hox-D3-like	1.903951803	2.482186366	3.511958866	0.068776522	0.996193701	Up ovaries
gene14831_C1QTNF7	C1QTNF7	C1q and TNF related 7	1.904214507	4.459332106	3.113113897	0.085852529	0.998200638	Up ovaries
gene8635_SOST	SOST	sclerostin	1.904739992	2.459708681	2.303686968	0.137497889	1	Up ovaries
gene14449_GOLIM4	GOLIM4	golgi integral membrane protein 4	1.908606947	7.273726192	3.467228574	0.070488241	0.996193701	Up ovaries
gene16722_PPFIBP1	PPFIBP1	PPFIA binding protein 1	1.910467675	7.563958935	3.217152125	0.080980499	0.996193701	Up ovaries
gene15206_MAPK7	MAPK7	mitogen-activated protein kinase 7	1.911301584	4.228015232	3.375644551	0.074143285	0.996193701	Up ovaries
gene13924_TMEM35A	TMEM35A	transmembrane protein 35A	1.912867082	3.072345074	2.508390531	0.121684294	1	Up ovaries
gene20018_BCL6	BCL6	B-cell CLL/lymphoma 6	1.913315739	3.151102372	4.974919113	0.031814303	0.947091538	Up ovaries
gene12183_ARV1	ARV1	ARV1 homolog	1.91662195	5.398230836	4.164346956	0.048407819	0.986148405	Up ovaries
gene1969_LOC110071748	LOC110071748	LIM homeobox transcription factor 1-alpha-like	1.920425498	2.935492053	4.239176862	0.04653435	0.985504646	Up ovaries
gene2450_PPARGC1B	PPARGC1B	PPARG coactivator 1 beta	1.922976242	3.770738275	2.861979559	0.099035094	0.998200638	Up ovaries
gene6619_FASTKD1	FASTKD1	FAST kinase domains 1	1.92427907	4.103153553	7.454464828	0.009604002	0.788813776	Up ovaries
gene16092_ETS1	ETS1	ETS proto-oncogene 1	1.926471771	4.54213065	5.620964394	0.023022302	0.893824022	Up ovaries
gene6106_ANKRD11	ANKRD11	ankyrin repeat domain 11	1.929615947	11.03069087	2.659038967	0.11137919	1	Up ovaries
gene10517_RASSF8	RASSF8	Ras association domain family member 8	1.9324483	7.60320635	3.21977674	0.080861674	0.996193701	Up ovaries
gene9119_LRRC27	LRRC27	leucine rich repeat containing 27	1.933695779	2.298073169	2.891810233	0.097355188	0.998200638	Up ovaries
gene11247_TSHZ3	TSHZ3	teashirt zinc finger homeobox 3	1.936807418	4.88197959	7.994038679	0.007504092	0.740417875	Up ovaries
gene16539_CUNH14orf93	CUNH14orf93	chromosome unknown C14orf93 homolog	1.93790786	3.506905855	4.919421393	0.032724873	0.952889955	Up ovaries
gene5566_CD3EAP	CD3EAP	CD3e molecule associated protein	1.939372076	5.946693456	4.461743216	0.041417235	0.973469215	Up ovaries
gene6126_ZNF469	ZNF469	zinc finger protein 469	1.94082924	4.335456493	6.58589083	0.014425278	0.837886169	Up ovaries
gene10164_RPRM	RPRM	reprimo	1.946051824	4.332278467	3.639543587	0.064143193	0.996193701	Up ovaries
gene15918_ABAT	ABAT	4-aminobutyrate aminotransferase	1.946325662	2.915602456	3.794144609	0.058987365	0.996193701	Up ovaries
gene17722_VASN	VASN	vasorin	1.946373689	5.375447924	2.341887774	0.134374256	1	Up ovaries
gene332_BPTF	BPTF	bromodomain PHD finger transcription factor	1.947844995	9.678726863	2.847663917	0.099852937	0.998200638	Up ovaries
gene12964_FGD5	FGD5	FYVE	1.94790905	4.684432954	5.642874501	0.022774675	0.893824022	Up ovaries
gene1565_LOC110088037	LOC110088037	OX-2 membrane glycoprotein-like	1.948119167	2.730293426	2.897049048	0.097063513	0.998200638	Up ovaries
gene18592_BORCS6	BORCS6	BLOC-1 related complex subunit 6	1.948658017	1.363819397	2.860849845	0.099099357	0.998200638	Up ovaries
gene13043_KNOP1	KNOP1	lysine rich nucleolar protein 1	1.949869885	8.258702818	3.772532903	0.059679641	0.996193701	Up ovaries
gene12652_KIF26A	KIF26A	kinesin family member 26A	1.94994279	4.82636612	4.240756972	0.04649566	0.985504646	Up ovaries
gene21052_LOC110070723	LOC110070723	zinc finger protein 239-like	1.951413161	3.970239668	5.891973788	0.020153492	0.884926061	Up ovaries
gene17520_LOC110088903	LOC110088903	ephrin type-B receptor 5	1.953746177	5.091477106	7.988270568	0.007523739	0.740417875	Up ovaries
gene17034_BOD1L1	BOD1L1	biorientation of chromosomes in cell division 1 like 1	1.96478009	10.48440837	2.802741516	0.102469553	0.998200638	Up ovaries
gene13886_F8	F8	coagulation factor VIII	1.968185264	2.764056573	3.15938063	0.083646336	0.997022312	Up ovaries
gene13093_ABCC2	ABCC2	ATP binding cassette subfamily C member 2	1.96937228	4.951841958	4.693508296	0.036736221	0.966224471	Up ovaries
gene8127_LOC110078534	LOC110078534	trichohyalin-like	1.970734042	5.59884259	2.927704781	0.095376452	0.998200638	Up ovaries
gene11084_RASIP1	RASIP1	Ras interacting protein 1	1.970950159	3.857011159	7.05536099	0.011560194	0.807413384	Up ovaries
gene15194_PNN	PNN	pinin	1.972116702	11.43919416	2.651719858	0.111856118	1	Up ovaries
gene8447_DLK1	DLK1	delta like non-canonical Notch ligand 1	1.973646232	2.710381675	3.857073338	0.057021746	0.996193701	Up ovaries
gene21573_LOC110071287	LOC110071287	zinc finger protein 501-like	1.975663478	6.946531877	2.449773357	0.125987077	1	Up ovaries
gene9653_RAMP2	RAMP2	receptor activity modifying protein 2	1.976281063	3.143482497	3.814316883	0.058349218	0.996193701	Up ovaries
gene9619_CEP126	CEP126	centrosomal protein 126	1.9775114	4.018628661	5.932862587	0.01975534	0.884926061	Up ovaries
gene6487_RAI2	RAI2	retinoic acid induced 2	1.982550363	2.475476356	3.636193167	0.064260332	0.996193701	Up ovaries
gene3408_CEP250	CEP250	centrosomal protein 250	1.982675835	9.036432336	3.57503946	0.066440758	0.996193701	Up ovaries
gene17653_RASGRP3	RASGRP3	RAS guanyl releasing protein 3	1.98740087	2.541007606	4.558468823	0.039388641	0.971021789	Up ovaries
gene13638_GPR162	GPR162	G protein-coupled receptor 162	1.991451455	4.466069923	8.925928568	0.004948867	0.659291117	Up ovaries
gene14830_CC2D2A	CC2D2A	coiled-coil and C2 domain containing 2A	1.994095488	9.137202827	3.1983261	0.081838589	0.997022312	Up ovaries
gene11860_KIAA1324L	KIAA1324L	KIAA1324 like	1.997698549	4.896635607	3.83740814	0.057628098	0.996193701	Up ovaries
gene12124_CASC1	CASC1	cancer susceptibility 1	2.000631089	2.708614179	3.669393212	0.063109987	0.996193701	Up ovaries
gene16153_TRPV1	TRPV1	transient receptor potential cation channel subfamily V member 1	2.01117828	5.782803608	11.05093149	0.001996179	0.561311564	Up ovaries
gene10715_LOC110081459	LOC110081459	sodium/potassium-transporting ATPase subunit alpha-2	2.011660743	4.522878592	4.321081197	0.044574681	0.984172709	Up ovaries
gene3942_RGS7BP	RGS7BP	regulator of G-protein signaling 7 binding protein	2.012923576	2.746101628	3.295263016	0.077526433	0.996193701	Up ovaries
gene18690_LOC110090182	LOC110090182	zinc finger and SCAN domain-containing protein 21-like	2.015352352	3.420074252	2.577449302	0.116830305	1	Up ovaries
gene4200_LDAH	LDAH	lipid droplet associated hydrolase	2.015507831	1.791039884	3.17406169	0.082959662	0.997022312	Up ovaries
gene13355_CAMK2B	CAMK2B	calcium/calmodulin dependent protein kinase II beta	2.017745711	4.742288227	5.561630511	0.023707662	0.897259776	Up ovaries
gene13676_DGKH	DGKH	diacylglycerol kinase eta	2.019054687	2.851273017	3.159847	0.083624425	0.997022312	Up ovaries
gene15883_ATP13A4	ATP13A4	ATPase 13A4	2.019895973	3.712116823	2.568839679	0.117423155	1	Up ovaries
gene10613_LOC110081292	LOC110081292	corticosteroid 11-beta-dehydrogenase isozyme 2-like	2.020364838	5.134848155	3.008822821	0.091070119	0.998200638	Up ovaries
gene15476_INHBA	INHBA	inhibin beta A subunit	2.024917594	6.206890106	2.943902584	0.09449847	0.998200638	Up ovaries
gene1427_LOC110086270	LOC110086270	uncharacterized LOC110086270	2.025386473	6.762181483	3.384396538	0.073785005	0.996193701	Up ovaries
gene16530_SLC7A7	SLC7A7	solute carrier family 7 member 7	2.026674692	2.345148386	2.385249009	0.130927913	1	Up ovaries
gene15188_SSTR1	SSTR1	somatostatin receptor 1	2.03060406	3.098696131	5.120142553	0.029559601	0.918523966	Up ovaries
gene122_AKAP12	AKAP12	A-kinase anchoring protein 12	2.034540643	10.46479526	4.322795086	0.044534655	0.984172709	Up ovaries
gene21482_LOC110071188	LOC110071188	zinc finger protein 665-like	2.038480826	2.851676137	2.614970209	0.114286405	1	Up ovaries
gene9442_FYB	FYB	FYN binding protein	2.040004099	4.707608431	3.294369898	0.077564981	0.996193701	Up ovaries
gene5402_MSI2	MSI2	musashi RNA binding protein 2	2.040404547	7.199507712	7.532792635	0.009263572	0.770301656	Up ovaries
gene15939_LOC110087170	LOC110087170	S phase cyclin A-associated protein in the endoplasmic reticulum-like	2.040428646	5.370694069	3.716625291	0.061512659	0.996193701	Up ovaries
gene5254_HHIPL2	HHIPL2	HHIP like 2	2.041288971	4.9875887	5.484427648	0.024632741	0.906868363	Up ovaries
gene6253_ABCA4	ABCA4	ATP binding cassette subfamily A member 4	2.041421626	4.382199253	3.035760505	0.089688999	0.998200638	Up ovaries
gene849_CUNH11orf57	CUNH11orf57	chromosome unknown C11orf57 homolog	2.045811814	6.017468542	3.745063761	0.060572576	0.996193701	Up ovaries
gene19995_LOC110091602	LOC110091602	mitochondrial ubiquitin ligase activator of nfkb 1-A-like	2.050303265	3.342975784	3.894486031	0.055887567	0.996193701	Up ovaries
gene6327_LOC110076573	LOC110076573	fibrosin-1-like protein	2.051809674	3.84169274	3.950535712	0.054234799	0.996193701	Up ovaries
gene20210_LOC110069829	LOC110069829	zinc finger protein 397-like	2.053969961	3.302565683	2.523616872	0.120594457	1	Up ovaries
gene7157_FAM161A	FAM161A	family with sequence similarity 161 member A	2.05406157	3.480576612	2.416277003	0.128524575	1	Up ovaries
gene2502_RSBN1	RSBN1	round spermatid basic protein 1	2.055646838	7.279995978	3.921500402	0.055084131	0.996193701	Up ovaries
gene13411_PKDCC	PKDCC	protein kinase domain containing	2.056948125	3.843528525	5.08475552	0.030092504	0.918523966	Up ovaries
gene19_GRIK2	GRIK2	glutamate ionotropic receptor kainate type subunit 2	2.057264591	2.024586514	2.505046818	0.121925138	1	Up ovaries
gene13775_FAM83H	FAM83H	family with sequence similarity 83 member H	2.058070128	7.222679485	11.03178801	0.002012102	0.561311564	Up ovaries
gene11761_ASIC3	ASIC3	acid sensing ion channel subunit 3	2.062908326	0.687433597	2.304246377	0.137451542	1	Up ovaries
gene9463_LOC110080075	LOC110080075	sperm flagellar protein 2-like	2.063585077	5.051702009	2.693566821	0.109160398	1	Up ovaries
gene18260_LOC110089712	LOC110089712	kinesin-like protein KIF20A	2.065390449	1.228711472	2.278121818	0.139866244	1	Up ovaries
gene16621_HOXB4	HOXB4	homeobox B4	2.065517078	5.138179024	7.009235113	0.011812504	0.807545744	Up ovaries
gene18039_APOE	APOE	apolipoprotein E	2.068188277	9.080071778	3.678213561	0.062808231	0.996193701	Up ovaries
gene14318_PLPP1	PLPP1	phospholipid phosphatase 1	2.070644871	3.093579233	3.866307115	0.056739473	0.996193701	Up ovaries
gene9917_NXNL2	NXNL2	nucleoredoxin-like 2	2.074991893	5.204079112	6.382558015	0.015895831	0.85916967	Up ovaries
gene15299_LOC110086485	LOC110086485	rho guanine nucleotide exchange factor 40-like	2.077684816	5.721830724	3.840773019	0.057523842	0.996193701	Up ovaries
gene5103_KLF3	KLF3	Kruppel like factor 3	2.084414216	7.653831162	4.05106778	0.051403926	0.994612671	Up ovaries
gene14074_PTPRG	PTPRG	protein tyrosine phosphatase	2.085050269	7.355027578	3.546197817	0.067497569	0.996193701	Up ovaries
gene8621_SAMD14	SAMD14	sterile alpha motif domain containing 14	2.085546592	3.993601386	5.667444509	0.022500414	0.893824022	Up ovaries
gene4646_AKAP9	AKAP9	A-kinase anchoring protein 9	2.092763911	9.257977566	3.987586572	0.053171938	0.996193701	Up ovaries
gene11846_PARP12	PARP12	poly(ADP-ribose) polymerase family member 12	2.096697856	2.745301146	2.823302903	0.101262356	0.998200638	Up ovaries
gene9800_LEF1	LEF1	lymphoid enhancer binding factor 1	2.098993442	7.951553357	9.242250499	0.004308154	0.659291117	Up ovaries
gene4279_LOC110074293	LOC110074293	vascular endothelial growth factor receptor kdr-like	2.106542343	5.334519657	5.378724388	0.025963411	0.915099279	Up ovaries
gene2092_CXCR4	CXCR4	C-X-C motif chemokine receptor 4	2.108229509	4.082970862	4.666730131	0.037246248	0.970197441	Up ovaries
gene21176_AGMAT	AGMAT	agmatinase	2.110643736	5.8833906	8.584102127	0.005757308	0.707823238	Up ovaries
gene1593_DUSP27	DUSP27	dual specificity phosphatase 27 (putative)	2.110776051	3.335478769	3.210672663	0.081274688	0.996262933	Up ovaries
gene6597_LOC110076881	LOC110076881	sodium channel protein type 3 subunit alpha-like	2.110983406	6.276537411	4.595064861	0.038649716	0.971021789	Up ovaries
gene15099_PCGF3	PCGF3	polycomb group ring finger 3	2.117134912	6.283779629	4.213564838	0.047166447	0.985504646	Up ovaries
gene21230_LOC110070919	LOC110070919	zinc finger protein 2 homolog	2.118962676	3.377501443	8.375328985	0.006319657	0.731022947	Up ovaries
gene11854_DENND2A	DENND2A	DENN domain containing 2A	2.119506306	6.544683101	11.18543644	0.001888013	0.561311564	Up ovaries
gene7388_PLPPR1	PLPPR1	phospholipid phosphatase related 1	2.11973829	5.131781491	9.662861208	0.003589894	0.642861596	Up ovaries
gene4179_PNPLA2	PNPLA2	patatin like phospholipase domain containing 2	2.1199215	4.561005098	7.198065288	0.010815588	0.80646405	Up ovaries
gene19024_GAREM2	GAREM2	GRB2 associated regulator of MAPK1 subtype 2	2.12283002	0.637471588	2.309652476	0.13723558	1	Up ovaries
gene6395_SH3PXD2A	SH3PXD2A	SH3 and PX domains 2A	2.124724256	5.74737263	5.406264038	0.025609366	0.912536332	Up ovaries
gene15035_LOC110086188	LOC110086188	inner centromere protein-like	2.128223316	6.443429232	3.324986515	0.07625568	0.996193701	Up ovaries
gene4626_VEGFA	VEGFA	vascular endothelial growth factor A	2.133580589	6.341468527	8.088192273	0.007191042	0.740417875	Up ovaries
gene5913_FKBP1B	FKBP1B	FK506 binding protein 1B	2.13405483	5.666167786	10.16154131	0.002899952	0.637750267	Up ovaries
gene1898_B4GALNT1	B4GALNT1	beta-1	2.136943511	3.281945661	3.563272646	0.066869675	0.996193701	Up ovaries
gene13742_CCDC191	CCDC191	coiled-coil domain containing 191	2.138225789	6.62915035	3.093053085	0.086829408	0.998200638	Up ovaries
gene26_PNISR	PNISR	PNN interacting serine and arginine rich protein	2.139122243	11.35569672	2.635657544	0.112910983	1	Up ovaries
gene3590_NAV2	NAV2	neuron navigator 2	2.140729099	8.44974994	3.58039147	0.066246683	0.996193701	Up ovaries
gene6715_DLC1	DLC1	DLC1 Rho GTPase activating protein	2.14600971	4.71344079	9.3983188	0.004025204	0.653928741	Up ovaries
gene2733_KLF2	KLF2	Kruppel like factor 2	2.146889249	4.006497322	4.901142504	0.033030972	0.954046278	Up ovaries
gene11389_LOC110082201	LOC110082201	calpain-15-like	2.147665281	4.536485987	5.275198659	0.027342644	0.918523966	Up ovaries
gene3939_LRRC70	LRRC70	leucine rich repeat containing 70	2.148061937	0.502344605	2.357350974	0.133608872	1	Up ovaries
gene4951_TNRC6C	TNRC6C	trinucleotide repeat containing 6C	2.150251386	9.208977757	3.081422181	0.087401515	0.998200638	Up ovaries
gene9473_RAI14	RAI14	retinoic acid induced 14	2.151355085	8.868719712	5.084659708	0.030093961	0.918523966	Up ovaries
gene2108_WDR60	WDR60	WD repeat domain 60	2.159670149	9.248478689	2.840091009	0.100288671	0.998200638	Up ovaries
gene13078_LOC110084054	LOC110084054	uncharacterized LOC110084054	2.160502254	1.588822563	2.305091426	0.137381565	1	Up ovaries
gene20857_LOC110070522	LOC110070522	zinc finger protein 2 homolog	2.164434462	3.855945973	3.573415876	0.066499757	0.996193701	Up ovaries
gene14521_MMRN2	MMRN2	multimerin 2	2.168898946	4.594607153	4.255419982	0.046138307	0.985504646	Up ovaries
gene9194_LOC110079845	LOC110079845	CD209 antigen-like protein C	2.170023668	1.215927355	2.218698039	0.144755409	1	Up ovaries
gene17402_RBFOX1	RBFOX1	RNA binding protein	2.17397991	2.161931083	3.17252978	0.083031017	0.997022312	Up ovaries
gene3424_LMOD1	LMOD1	leiomodin 1	2.177049823	6.100926009	3.01564363	0.090718153	0.998200638	Up ovaries
gene3953_SREK1	SREK1	splicing regulatory glutamic acid and lysine rich protein 1	2.180263516	10.83760885	2.811128243	0.101975188	0.998200638	Up ovaries
gene12212_LOC110083098	LOC110083098	O-acetyl-ADP-ribose deacetylase MACROD2-like	2.183175727	1.783528125	2.561206258	0.117951674	1	Up ovaries
gene8173_DUSP9	DUSP9	dual specificity phosphatase 9	2.183613337	1.482116709	2.62762041	0.113443078	1	Up ovaries
gene6697_JAM2	JAM2	junctional adhesion molecule 2	2.18482719	3.952422352	4.808820049	0.034625501	0.958918569	Up ovaries
gene870_LOC110079411	LOC110079411	NXPE family member 4-like	2.18597279	4.068047065	2.666302999	0.110908149	1	Up ovaries
gene14828_CD38	CD38	CD38 molecule	2.188544629	0.618639139	2.354735379	0.133342286	1	Up ovaries
gene2647_KANK3	KANK3	KN motif and ankyrin repeat domains 3	2.189164412	5.18156546	7.026003166	0.011720104	0.807413384	Up ovaries
gene17243_LOC110088588	LOC110088588	dynein heavy chain 11	2.189221933	1.560823298	2.201102249	0.146313279	1	Up ovaries
gene2623_RAX2	RAX2	retina and anterior neural fold homeobox 2	2.19198983	7.24621624	7.994858525	0.007501304	0.740417875	Up ovaries
gene19325_IGF2BP1	IGF2BP1	insulin like growth factor 2 mRNA binding protein 1	2.19247743	6.226178455	3.332520612	0.075937295	0.996193701	Up ovaries
gene6349_GLT1D1	GLT1D1	glycosyltransferase 1 domain containing 1	2.195629906	2.835578632	3.217455283	0.080966764	0.996193701	Up ovaries
gene10227_RASSF10	RASSF10	Ras association domain family member 10	2.202281227	1.722942689	2.484041301	0.123450754	1	Up ovaries
gene12322_ARX	ARX	aristaless related homeobox	2.203171244	6.727280996	5.741948404	0.021690411	0.893824022	Up ovaries
gene19118_LOC110090646	LOC110090646	zinc finger protein OZF-like	2.204155874	4.769703433	6.151968283	0.017761714	0.876024512	Up ovaries
gene12210_KIF16B	KIF16B	kinesin family member 16B	2.215429439	8.307611214	3.387271575	0.073667733	0.996193701	Up ovaries
gene12348_SMARCA2	SMARCA2	SWI/SNF related	2.217252832	10.15868392	5.088323754	0.030038298	0.918523966	Up ovaries
gene18480_ADCY3	ADCY3	adenylate cyclase 3	2.218722771	5.168344616	13.26146146	0.000818249	0.46328133	Up ovaries
gene1155_PARD3	PARD3	par-3 family cell polarity regulator	2.221914136	7.637862127	3.863123335	0.056836625	0.996193701	Up ovaries
gene4606_MDGA1	MDGA1	MAM domain containing glycosylphosphatidylinositol anchor 1	2.223592825	4.824354089	4.133728097	0.049198212	0.986148405	Up ovaries
gene21455_LOC110071161	LOC110071161	zinc finger protein 160-like	2.224342099	3.965737887	3.290194744	0.077745472	0.996193701	Up ovaries
gene18322_LOC110089773	LOC110089773	complement C4-B-like	2.225382211	7.475502093	4.091109611	0.050322128	0.99018376	Up ovaries
gene12518_TTC28	TTC28	tetratricopeptide repeat domain 28	2.230059742	8.783614102	13.1166408	0.000866198	0.46328133	Up ovaries
gene17971_STMN3	STMN3	stathmin 3	2.231796861	2.52298519	3.162841904	0.083483869	0.997022312	Up ovaries
gene4431_NEK7	NEK7	NIMA related kinase 7	2.232677808	6.813828616	13.42974183	0.000766046	0.46328133	Up ovaries
gene1418_SFXN1	SFXN1	sideroflexin 1	2.234300703	1.413717161	2.354032589	0.133398499	1	Up ovaries
gene15527_XKR7	XKR7	XK related 7	2.234644319	4.765408127	4.614878991	0.038255983	0.971021789	Up ovaries
gene10687_COL7A1	COL7A1	collagen type VII alpha 1 chain	2.235594304	10.73026171	2.245480714	0.142421189	1	Up ovaries
gene3094_NR2F2	NR2F2	nuclear receptor subfamily 2 group F member 2	2.23748267	10.61095092	4.488063132	0.040854131	0.971021789	Up ovaries
gene4310_LOC110074339	LOC110074339	rho GTPase-activating protein 20-like	2.238225214	2.793577484	4.204778291	0.047385467	0.985504646	Up ovaries
gene20064_LOC110091671	LOC110091671	vasotocin-neurophysin VT-like	2.243979915	1.248133253	2.301174794	0.137706245	1	Up ovaries
gene20081_ADCY4	ADCY4	adenylate cyclase 4	2.24438776	2.41725776	2.545054351	0.119079022	1	Up ovaries
gene11337_LOC110082113	LOC110082113	protocadherin gamma-B5-like	2.245401368	2.553596959	3.818941885	0.058203986	0.996193701	Up ovaries
gene3502_SPOCK1	SPOCK1	SPARC/osteonectin	2.245910979	3.627022526	5.173084673	0.028781412	0.918523966	Up ovaries
gene7091_NAT16	NAT16	N-acetyltransferase 16 (putative)	2.251425234	3.522084876	4.629939778	0.037959642	0.971021789	Up ovaries
gene19440_IGFBP7	IGFBP7	insulin like growth factor binding protein 7	2.251723475	6.134971479	6.649655008	0.01399485	0.827566839	Up ovaries
gene19655_MEX3A	MEX3A	mex-3 RNA binding family member A	2.258607792	6.731975506	5.91467125	0.019931416	0.884926061	Up ovaries
gene16843_XPC	XPC	XPC complex subunit	2.259010955	5.575403015	4.836209272	0.034143862	0.957095941	Up ovaries
gene6517_KCNS1	KCNS1	potassium voltage-gated channel modifier subfamily S member 1	2.262709125	2.008189594	4.215321109	0.047122802	0.985504646	Up ovaries
gene8685_TRDN	TRDN	triadin	2.264151625	4.816165426	2.574305705	0.117046371	1	Up ovaries
gene17691_ETV2	ETV2	ETS variant 2	2.265039052	3.990308274	6.007011537	0.019054846	0.884926061	Up ovaries
gene6443_SLC25A18	SLC25A18	solute carrier family 25 member 18	2.26543825	1.141765808	2.562837945	0.118069915	1	Up ovaries
gene6820_LOC110077136	LOC110077136	FRAS1-related extracellular matrix protein 1-like	2.266270264	4.939911527	3.52224236	0.068389581	0.996193701	Up ovaries
gene13254_STAC	STAC	SH3 and cysteine rich domain	2.275285198	1.702399099	5.190448426	0.028531061	0.918523966	Up ovaries
gene1239_ENPP6	ENPP6	ectonucleotide pyrophosphatase/phosphodiesterase 6	2.278898495	-0.591559054	3.390988921	0.074752943	0.996193701	Up ovaries
gene16710_PODXL	PODXL	podocalyxin like	2.280716417	8.900388349	4.456205742	0.041536788	0.973469215	Up ovaries
gene411_HLF	HLF	HLF	2.281591985	5.53776527	5.17377724	0.028771381	0.918523966	Up ovaries
gene19953_PIGA	PIGA	phosphatidylinositol glycan anchor biosynthesis class A	2.281602553	7.578620799	3.498264709	0.069295591	0.996193701	Up ovaries
gene3713_DDIT4	DDIT4	DNA damage inducible transcript 4	2.283188315	9.876323715	11.97642458	0.001365898	0.523293211	Up ovaries
gene5392_LOC110075503	LOC110075503	probable ATP-dependent RNA helicase DDX52	2.283353201	4.293961238	5.191992994	0.028508906	0.918523966	Up ovaries
gene6351_TMEM132C	TMEM132C	transmembrane protein 132C	2.285287161	3.402925144	4.682643224	0.036942234	0.969579493	Up ovaries
gene9255_GADD45A	GADD45A	growth arrest and DNA damage inducible alpha	2.28630168	6.378563495	8.125575349	0.007070652	0.740417875	Up ovaries
gene21474_LOC110071180	LOC110071180	zinc finger protein 883-like	2.292634839	6.006795492	3.476842465	0.070116371	0.996193701	Up ovaries
gene9710_TEK	TEK	TEK receptor tyrosine kinase	2.295952497	1.697321709	2.737824451	0.106389771	1	Up ovaries
gene12957_ARSJ	ARSJ	arylsulfatase family member J	2.296175379	5.830537088	6.050691633	0.018654795	0.882487452	Up ovaries
gene18647_SEPT8	39692	septin 8	2.299037553	7.266585039	4.125155281	0.049422049	0.986148405	Up ovaries
gene9685_AREG	AREG	amphiregulin	2.301744741	2.286573578	3.435449397	0.071733223	0.996193701	Up ovaries
gene6709_MICU3	MICU3	mitochondrial calcium uptake family member 3	2.301964303	6.439088921	5.943108484	0.01965691	0.884926061	Up ovaries
gene11513_LOC110082343	LOC110082343	uncharacterized LOC110082343	2.302524968	1.953252348	3.879367666	0.056342853	0.996193701	Up ovaries
gene16342_CCDC83	CCDC83	coiled-coil domain containing 83	2.306356812	3.396917222	5.208127115	0.0282786	0.918523966	Up ovaries
gene9375_SLC38A1	SLC38A1	solute carrier family 38 member 1	2.308028505	3.002704943	3.749894799	0.060414466	0.996193701	Up ovaries
gene21550_LOC110071263	LOC110071263	proteasome subunit beta type-9-like	2.312275623	3.948587399	5.004239485	0.031344413	0.941378329	Up ovaries
gene6450_PCYT1B	PCYT1B	phosphate cytidylyltransferase 1	2.317673583	5.857315046	4.107537825	0.049885574	0.986148405	Up ovaries
gene12765_GREB1	GREB1	growth regulation by estrogen in breast cancer 1	2.321098797	3.711972637	6.851107365	0.012723402	0.823333146	Up ovaries
gene1213_NEBL	NEBL	nebulette	2.325138677	7.449422409	3.945715553	0.054374789	0.996193701	Up ovaries
gene19921_LOC110091524	LOC110091524	pancreatic alpha-amylase-like	2.330017595	4.372643008	5.853152834	0.02053955	0.886885691	Up ovaries
gene4528_RAB27A	RAB27A	RAB27A	2.336506147	5.805298127	2.815863831	0.101697242	0.998200638	Up ovaries
gene12656_PCDH19	PCDH19	protocadherin 19	2.339510952	1.411724246	5.696485334	0.022180852	0.893824022	Up ovaries
gene8407_ANKRD12	ANKRD12	ankyrin repeat domain 12	2.34154776	9.002102596	3.75912291	0.06011372	0.996193701	Up ovaries
gene18545_LOC110090020	LOC110090020	trichohyalin-like	2.344347607	7.155653782	2.849508186	0.099747146	0.998200638	Up ovaries
gene15447_LOC110086629	LOC110086629	putative P2Y purinoceptor 10	2.346459048	-0.409479991	2.474477896	0.124152614	1	Up ovaries
gene8731_LOC110079284	LOC110079284	transducin-like enhancer protein 1	2.349091355	5.507805905	15.68781876	0.000324095	0.350347022	Up ovaries
gene1783_MAFG	MAFG	MAF bZIP transcription factor G	2.35052424	3.343085826	6.053201639	0.018632084	0.882487452	Up ovaries
gene11775_LOC110082620	LOC110082620	plexin-A4	2.35140949	1.986319239	3.320736723	0.076435932	0.996193701	Up ovaries
gene6667_FBXO40	FBXO40	F-box protein 40	2.352100131	1.608527829	2.907378884	0.096491289	0.998200638	Up ovaries
gene8969_NEXN	NEXN	nexilin F-actin binding protein	2.35906199	9.796254442	4.147335794	0.048845203	0.986148405	Up ovaries
gene12776_IQCA1	IQCA1	IQ motif containing with AAA domain 1	2.362901071	5.667353934	3.085789875	0.087186178	0.998200638	Up ovaries
gene6690_TRPS1	TRPS1	transcriptional repressor GATA binding 1	2.363255398	4.622229355	5.264093123	0.027495262	0.918523966	Up ovaries
gene10098_FAXDC2	FAXDC2	fatty acid hydroxylase domain containing 2	2.36498738	-1.128312666	2.35962334	0.13524127	1	Up ovaries
gene4945_MYO6	MYO6	myosin VI	2.367190645	8.418500082	4.324127278	0.04450357	0.984172709	Up ovaries
gene13403_HCN4	HCN4	hyperpolarization activated cyclic nucleotide gated potassium channel 4	2.368115997	0.54626007	2.568900588	0.119028196	1	Up ovaries
gene15760_LOC110087006	LOC110087006	cGMP-dependent protein kinase 1-like	2.370836548	3.267422802	3.888034755	0.056081346	0.996193701	Up ovaries
gene18165_CD93	CD93	CD93 molecule	2.371291568	2.678919794	2.230747273	0.143699786	1	Up ovaries
gene21177_CDA	CDA	cytidine deaminase	2.372915459	3.44926239	4.109380111	0.049836878	0.986148405	Up ovaries
gene8013_COL4A3	COL4A3	collagen type IV alpha 3 chain	2.375479849	2.720358902	5.910616323	0.019970896	0.884926061	Up ovaries
gene6604_XIRP2	XIRP2	xin actin binding repeat containing 2	2.383376743	2.389534582	2.341062193	0.134440886	1	Up ovaries
gene11391_LOC110082176	LOC110082176	radial spoke head 10 homolog B2-like	2.38502535	4.577623589	2.924602333	0.095545668	0.998200638	Up ovaries
gene18686_P2RY6	P2RY6	pyrimidinergic receptor P2Y6	2.387524996	1.364016722	3.878920969	0.056356368	0.996193701	Up ovaries
gene16788_RBM25	RBM25	RNA binding motif protein 25	2.387900492	12.35734532	2.635664642	0.112910514	1	Up ovaries
gene8429_RCOR1	RCOR1	REST corepressor 1	2.389545773	5.029036522	3.333432829	0.075898847	0.996193701	Up ovaries
gene2282_ACTG2	ACTG2	actin	2.4054435	5.554247561	5.857890083	0.020492014	0.886885691	Up ovaries
gene5601_LOC110075771	LOC110075771	neuroglobin-like	2.410274642	0.470805599	2.217198768	0.144887391	1	Up ovaries
gene6219_FLT1	FLT1	fms related tyrosine kinase 1	2.414710674	1.908487731	3.870620362	0.056608149	0.996193701	Up ovaries
gene4277_ARHGEF9	ARHGEF9	Cdc42 guanine nucleotide exchange factor 9	2.418455637	3.546461171	8.458556926	0.006088735	0.721306628	Up ovaries
gene15414_LOC110086612	LOC110086612	putative N-acetyltransferase 8B	2.428028885	-0.394918415	2.263520815	0.140873657	1	Up ovaries
gene15107_LOC110086281	LOC110086281	L-serine dehydratase/L-threonine deaminase-like	2.429737115	0.574011576	2.584507051	0.116578253	1	Up ovaries
gene11332_LOC110082087	LOC110082087	protocadherin gamma-A6-like	2.433089247	-0.510231191	2.406534244	0.129749615	1	Up ovaries
gene11334_LOC110082109	LOC110082109	protocadherin gamma-A6-like	2.433508873	-1.03176446	2.320890213	0.136814255	1	Up ovaries
gene3984_MEF2C	MEF2C	myocyte enhancer factor 2C	2.438901483	8.892326009	3.46390509	0.070617307	0.996193701	Up ovaries
gene3406_LOC110073366	LOC110073366	CMP-N-acetylneuraminate-beta-galactosamide-alpha-2	2.454038406	2.93646871	4.22939811	0.04677458	0.985504646	Up ovaries
gene12551_RPH3A	RPH3A	rabphilin 3A	2.455851211	1.017561874	4.194217098	0.047650206	0.985504646	Up ovaries
gene19825_ENPP3	ENPP3	ectonucleotide pyrophosphatase/phosphodiesterase 3	2.459874172	1.361934327	2.29740685	0.138019442	1	Up ovaries
gene10824_PLA2R1	PLA2R1	phospholipase A2 receptor 1	2.461434727	4.697871609	8.52846762	0.005901734	0.718008653	Up ovaries
gene1949_LOC110071744	LOC110071744	histone H2B 5	2.468300428	2.715776821	2.246769732	0.142309958	1	Up ovaries
gene16010_ERCC6	ERCC6	ERCC excision repair 6	2.47735851	5.920617396	3.858017943	0.056992799	0.996193701	Up ovaries
gene7219_SOGA3	SOGA3	SOGA family member 3	2.482128921	2.975683577	3.722416691	0.06131991	0.996193701	Up ovaries
gene10740_ANP32E	ANP32E	acidic nuclear phosphoprotein 32 family member E	2.490569428	8.584935597	5.004108699	0.031346492	0.941378329	Up ovaries
gene2163_ADRA2A	ADRA2A	adrenoceptor alpha 2A	2.499776032	3.351755321	4.262587374	0.045964729	0.985504646	Up ovaries
gene13870_SLC17A9	SLC17A9	solute carrier family 17 member 9	2.50584595	0.106771996	2.926419673	0.095446504	0.998200638	Up ovaries
gene17045_LOC110088379	LOC110088379	glycine-rich cell wall structural protein 2-like	2.51362796	-0.213776522	2.99800674	0.09185887	0.998200638	Up ovaries
gene15176_SMYD1	SMYD1	SET and MYND domain containing 1	2.514691478	3.031296702	2.20154943	0.146273445	1	Up ovaries
gene6375_LOC110076625	LOC110076625	patatin-like phospholipase domain-containing protein 2	2.515371834	4.375742018	4.525245425	0.040072879	0.971021789	Up ovaries
gene7150_LOC110077512	LOC110077512	uncharacterized LOC110077512	2.519590425	1.501002602	3.613387716	0.065064013	0.996193701	Up ovaries
gene18610_SLC6A2	SLC6A2	solute carrier family 6 member 2	2.519963686	1.081165681	3.834251734	0.057726085	0.996193701	Up ovaries
gene16756_LOC110088047	LOC110088047	zinc finger protein 3 homolog	2.522383256	5.274230144	7.806311666	0.008172678	0.753359832	Up ovaries
gene14177_SEPT11	40787	septin 11	2.527008847	7.536192599	4.818575072	0.034453114	0.958040292	Up ovaries
gene1671_TCF24	TCF24	transcription factor 24	2.528148692	1.19274374	2.353625075	0.133662351	1	Up ovaries
gene17655_IL1RAPL2	IL1RAPL2	interleukin 1 receptor accessory protein like 2	2.541685886	0.651430918	3.649623443	0.063792205	0.996193701	Up ovaries
gene12978_RMDN2	RMDN2	regulator of microtubule dynamics 2	2.546818031	6.134910614	14.00962707	0.000611593	0.46328133	Up ovaries
gene4349_HOXC8	HOXC8	homeobox C8	2.553315727	4.342280708	4.932506525	0.03250765	0.952889955	Up ovaries
gene12504_MYO18B	MYO18B	myosin XVIIIB	2.558318119	7.556004948	7.178333788	0.0109154	0.80646405	Up ovaries
gene6308_IGF2	IGF2	insulin like growth factor 2	2.558816607	7.363773314	9.162594789	0.004460683	0.659291117	Up ovaries
gene16615_LOC110087899	LOC110087899	homeobox protein Hox-B8	2.563036911	3.71477202	2.690357171	0.10936451	1	Up ovaries
gene3449_CSRP1	CSRP1	cysteine and glycine rich protein 1	2.572661504	3.587050848	7.034955081	0.011671093	0.807413384	Up ovaries
gene3679_SETD7	SETD7	SET domain containing lysine methyltransferase 7	2.572961834	1.399636977	2.944092789	0.094488215	0.998200638	Up ovaries
gene19016_LOC110090533	LOC110090533	uncharacterized LOC110090533	2.574617289	4.662384914	4.518731848	0.040208547	0.971021789	Up ovaries
gene15327_IGLON5	IGLON5	IgLON family member 5	2.574664019	2.313574017	2.346950062	0.133966531	1	Up ovaries
gene2919_FAM198B	FAM198B	family with sequence similarity 198 member B	2.576212938	1.162253253	3.001103724	0.091470298	0.998200638	Up ovaries
gene13269_LOC110084226	LOC110084226	calcium/calmodulin-dependent 3'	2.576418031	4.47220399	5.263722436	0.027500372	0.918523966	Up ovaries
gene5421_LOC110075507	LOC110075507	sarcoplasmic/endoplasmic reticulum calcium ATPase 3-like	2.578696951	0.211305909	2.31274643	0.137224589	1	Up ovaries
gene16619_HOXB5	HOXB5	homeobox B5	2.579109859	4.061889809	8.183235695	0.006889169	0.737503806	Up ovaries
gene20334_LOC110069969	LOC110069969	zinc finger and SCAN domain-containing protein 31-like	2.587065984	1.925539274	4.50088619	0.040582831	0.971021789	Up ovaries
gene20394_LOC110070030	LOC110070030	zinc finger protein 850-like	2.592405809	4.278762733	8.615106302	0.005678465	0.707823238	Up ovaries
gene16824_LOC110088130	LOC110088130	lens fiber membrane intrinsic protein-like	2.594093434	-1.364536119	2.323019516	0.13784236	1	Up ovaries
gene7099_LOC110077417	LOC110077417	transmembrane 4 L6 family member 5-like	2.605369909	2.465984749	5.344288988	0.026413603	0.915099279	Up ovaries
gene10076_TTBK1	TTBK1	tau tubulin kinase 1	2.60665738	3.114777679	3.947233102	0.054330672	0.996193701	Up ovaries
gene20011_ADCY1	ADCY1	adenylate cyclase 1	2.610471467	3.538185557	2.235164322	0.143315065	1	Up ovaries
gene14990_COL6A6	COL6A6	collagen type VI alpha 6 chain	2.616644021	3.655702294	3.068193039	0.088057407	0.998200638	Up ovaries
gene17453_CALD1	CALD1	caldesmon 1	2.620113297	10.58532484	4.002887837	0.052739727	0.996193701	Up ovaries
gene13276_SCARF1	SCARF1	scavenger receptor class F member 1	2.630888226	4.9718958	4.494262895	0.040722714	0.971021789	Up ovaries
gene13562_UPK3A	UPK3A	uroplakin 3A	2.631578337	-0.439121473	2.309900477	0.137215118	1	Up ovaries
gene7360_PDZRN3	PDZRN3	PDZ domain containing ring finger 3	2.632906827	7.367019503	9.235335115	0.004321173	0.659291117	Up ovaries
gene11609_DHRS3	DHRS3	dehydrogenase/reductase 3	2.633832993	5.712252156	9.837027585	0.003330896	0.642861596	Up ovaries
gene7867_APLNR	APLNR	apelin receptor	2.638853391	2.572287479	4.401054849	0.042748354	0.977308049	Up ovaries
gene16118_PURG	PURG	purine rich element binding protein G	2.641338156	5.313596986	3.840929565	0.057518997	0.996193701	Up ovaries
gene1005_USP49	USP49	ubiquitin specific peptidase 49	2.642608467	5.355494915	4.336934964	0.044205934	0.984172709	Up ovaries
gene1681_SLCO5A1	SLCO5A1	solute carrier organic anion transporter family member 5A1	2.643776168	4.031600293	5.893238606	0.020141046	0.884926061	Up ovaries
gene10520_SSPN	SSPN	sarcospan	2.649579948	2.938290986	4.563282335	0.039290572	0.971021789	Up ovaries
gene6174_SLC8A3	SLC8A3	solute carrier family 8 member A3	2.651595017	2.988293855	7.144112822	0.011090862	0.80646405	Up ovaries
gene20966_LOC110070637	LOC110070637	sterile alpha motif domain-containing protein 12-like	2.652204679	1.324401686	3.857278262	0.057015465	0.996193701	Up ovaries
gene17776_ANKRD2	ANKRD2	ankyrin repeat domain 2	2.659300657	0.448000606	2.780203554	0.103811639	0.998200638	Up ovaries
gene7044_HAUS6	HAUS6	HAUS augmin like complex subunit 6	2.662193791	5.593017086	4.791372724	0.034936177	0.958918569	Up ovaries
gene13406_CUNH15orf59	CUNH15orf59	chromosome unknown C15orf59 homolog	2.664512447	2.437494424	3.317862595	0.076558107	0.996193701	Up ovaries
gene13801_WDR97	WDR97	WD repeat domain 97	2.668965121	2.644077406	3.879856176	0.056328078	0.996193701	Up ovaries
gene21457_LOC110071163	LOC110071163	zinc finger protein 709-like	2.672870537	4.42703718	10.60048648	0.00240911	0.627110151	Up ovaries
gene12119_KCNJ8	KCNJ8	potassium voltage-gated channel subfamily J member 8	2.673518351	0.208131515	2.207968041	0.145933206	1	Up ovaries
gene7837_CHRM2	CHRM2	cholinergic receptor muscarinic 2	2.675771724	1.969699725	3.446959711	0.071279482	0.996193701	Up ovaries
gene14046_PTH1R	PTH1R	parathyroid hormone 1 receptor	2.677273895	2.514100625	2.563987547	0.117758789	1	Up ovaries
gene17325_SLC4A4	SLC4A4	solute carrier family 4 member 4	2.68478688	4.739844813	4.270297364	0.045778812	0.985504646	Up ovaries
gene3800_LURAP1	LURAP1	leucine rich adaptor protein 1	2.685153265	1.1974286	3.296639416	0.077467067	0.996193701	Up ovaries
gene8710_ADAMTSL5	ADAMTSL5	ADAMTS like 5	2.690562733	3.123644453	10.19136056	0.002863447	0.637750267	Up ovaries
gene3547_PAMR1	PAMR1	peptidase domain containing associated with muscle regeneration 1	2.691199398	6.375138184	6.261738509	0.016845589	0.876024512	Up ovaries
gene8838_ST8SIA4	ST8SIA4	ST8 alpha-N-acetyl-neuraminide alpha-2	2.694275542	1.571528538	2.506024724	0.121854644	1	Up ovaries
gene15393_CCDC88C	CCDC88C	coiled-coil domain containing 88C	2.695784134	8.04084687	7.270623837	0.010456894	0.789792298	Up ovaries
gene7132_SLC24A3	SLC24A3	solute carrier family 24 member 3	2.718808797	2.361263895	3.227228363	0.080525377	0.996193701	Up ovaries
gene8377_CFAP157	CFAP157	cilia and flagella associated protein 157	2.723617183	2.586710442	2.730528818	0.106840922	1	Up ovaries
gene8962_ST6GALNAC3	ST6GALNAC3	ST6 N-acetylgalactosaminide alpha-2	2.724325192	4.298823113	4.809057817	0.034621288	0.958918569	Up ovaries
gene16018_TMEM130	TMEM130	transmembrane protein 130	2.72494403	1.624213142	3.781889497	0.059378827	0.996193701	Up ovaries
gene19780_GPR182	GPR182	G protein-coupled receptor 182	2.725918369	-0.005437582	2.330112321	0.135559372	1	Up ovaries
gene2576_PARD3B	PARD3B	par-3 family cell polarity regulator beta	2.733947314	8.336119384	4.670952767	0.03716531	0.970197441	Up ovaries
gene19746_STRIP2	STRIP2	striatin interacting protein 2	2.734908743	2.623734442	7.904438019	0.007815585	0.750990921	Up ovaries
gene10372_SHE	SHE	Src homology 2 domain containing E	2.736086474	1.289630486	2.822724061	0.101525812	0.998200638	Up ovaries
gene5848_GRIN2B	GRIN2B	glutamate ionotropic receptor NMDA type subunit 2B	2.739910309	1.38870721	3.207261773	0.081430035	0.996754343	Up ovaries
gene21423_LOC110071128	LOC110071128	syncytin-2-like	2.741328936	5.024212491	4.725188809	0.036142659	0.961728352	Up ovaries
gene8227_TOGARAM2	TOGARAM2	TOG array regulator of axonemal microtubules 2	2.741624354	-0.076022013	2.658090054	0.111440892	1	Up ovaries
gene252_HOXA4	HOXA4	homeobox A4	2.741849397	6.224474548	9.483868866	0.003878574	0.651299125	Up ovaries
gene1810_LUC7L3	LUC7L3	LUC7 like 3 pre-mRNA splicing factor	2.748671092	11.9716199	3.545914175	0.067508054	0.996193701	Up ovaries
gene18949_ISM1	ISM1	isthmin 1	2.7555109	2.155215783	3.401749574	0.073080333	0.996193701	Up ovaries
gene8499_LOC110078989	LOC110078989	cytosolic phospholipase A2 epsilon-like	2.75839508	0.267419683	3.73134181	0.061459169	0.996193701	Up ovaries
gene14403_LOC110085484	LOC110085484	dipeptidase 2-like	2.759873632	4.575559574	3.160398446	0.083598525	0.997022312	Up ovaries
gene11856_LOC110082698	LOC110082698	uncharacterized LOC110082698	2.76235281	0.577205268	3.153531095	0.084146583	0.997022312	Up ovaries
gene19985_LOC110091589	LOC110091589	von Willebrand factor A domain-containing protein 5B2-like	2.765385985	-0.804888262	3.069633352	0.088704282	0.998200638	Up ovaries
gene8627_LOC110079156	LOC110079156	all-trans-retinol 13	2.771421193	1.610902259	4.284756838	0.045432365	0.984333385	Up ovaries
gene17505_LOC110088884	LOC110088884	contactin-3-like	2.774209812	3.333083242	4.297510659	0.045129176	0.984333385	Up ovaries
gene739_CPLX2	CPLX2	complexin 2	2.785220142	4.885669381	4.105254484	0.049945999	0.986148405	Up ovaries
gene10008_LOC110080667	LOC110080667	membrane-associated guanylate kinase	2.785472686	4.466100824	3.198853728	0.081814401	0.997022312	Up ovaries
gene19994_LOC110091599	LOC110091599	endothelin-converting enzyme 2-like	2.791270068	3.77749396	7.701788985	0.008572359	0.753359832	Up ovaries
gene1046_KLHDC8A	KLHDC8A	kelch domain containing 8A	2.792640137	2.092922405	5.882380185	0.02024816	0.884926061	Up ovaries
gene557_GREM2	GREM2	gremlin 2	2.797410555	3.107482701	4.637591268	0.037810051	0.971021789	Up ovaries
gene13060_LOC110084023	LOC110084023	netrin-1	2.813941761	2.958910544	3.557670721	0.067074955	0.996193701	Up ovaries
[truncated: 250 more rows]
