# Supplementary material for: Developmental dynamics of sex reprogramming by high incubation temperatures in a dragon lizard
Source: BMC Genomics. 2022 Apr 22;23:322. doi: 10.1186/s12864-022-08544-2 (PMC9034607; doi:10.1186/s12864-022-08544-2)
Supplement: Supplementary file 7 — Additional file 7: Table S6. Gene ontology (GO) enrichment for process and function (denoted in GO Type column) for genes differentially expressed between testes and ovaries (denoted in Phenotype column). Outputs were generated by GOrilla at a significance threshold of P ≤ 0.05. [file 12864_2022_8544_MOESM7_ESM.xlsx]

## Sheet: Sheet1
Phenotype	GO Type	GO Term	Description	P-value	FDR q-value	Enrichment	N	B	n	b	Genes
Ovaries	Process	GO:0048869	cellular developmental process	7.47e-05	1	2.06	13091	2256	79	28	[EFNA1 - ephrin-a1, TGFBR3L - transforming growth factor, beta receptor iii-like, DDIT4 - dna-damage-inducible transcript 4, OSR1 - odd-skipped related 1 (drosophila), PLA2R1 - phospholipase a2 receptor 1, 180kda, NEFL - neurofilament, light polypeptide, JARID2 - jumonji, at rich interactive domain 2, NKD1 - naked cuticle homolog 1 (drosophila), HOXB5 - homeobox b5, DAB2IP - dab2 interacting prot…
Ovaries	Process	GO:0001892	embryonic placenta development	9.13e-05	0.671	33.14	13091	15	79	3	[EPAS1 - endothelial pas domain protein 1, IGF2 - insulin-like growth factor 2 (somatomedin a), GATA2 - gata binding protein 2]
Ovaries	Process	GO:0030154	cell differentiation	9.34e-05	0.458	2.34	13091	1559	79	22	[TGFBR3L - transforming growth factor, beta receptor iii-like, EFNA1 - ephrin-a1, MDGA2 - mam domain containing glycosylphosphatidylinositol anchor 2, DDIT4 - dna-damage-inducible transcript 4, VEGFA - vascular endothelial growth factor a, PTN - pleiotrophin, OSR1 - odd-skipped related 1 (drosophila), IGF2 - insulin-like growth factor 2 (somatomedin a), OSGIN1 - oxidative stress induced growth in…
Ovaries	Process	GO:0001525	angiogenesis	0.000102	0.376	5.48	13091	242	79	8	[DAB2IP - dab2 interacting protein, TGFBR3L - transforming growth factor, beta receptor iii-like, EFNA1 - ephrin-a1, ENPEP - glutamyl aminopeptidase (aminopeptidase a), VEGFA - vascular endothelial growth factor a, EPAS1 - endothelial pas domain protein 1, GATA2 - gata binding protein 2, LEF1 - lymphoid enhancer-binding factor 1]
Ovaries	Process	GO:0033693	neurofilament bundle assembly	0.000107	0.316	110.47	13091	3	79	2	[NEFL - neurofilament, light polypeptide, NEFM - neurofilament, medium polypeptide]
Ovaries	Process	GO:0032502	developmental process	0.000117	0.288	1.67	13091	3964	79	40	[TSHZ3 - teashirt zinc finger homeobox 3, TGFBR3L - transforming growth factor, beta receptor iii-like, EFNA1 - ephrin-a1, DDIT4 - dna-damage-inducible transcript 4, LSAMP - limbic system-associated membrane protein, OSR1 - odd-skipped related 1 (drosophila), PLA2R1 - phospholipase a2 receptor 1, 180kda, NEFL - neurofilament, light polypeptide, JARID2 - jumonji, at rich interactive domain 2, NKD1…
Ovaries	Process	GO:0032501	multicellular organismal process	0.000211	0.444	1.91	13091	2522	79	29	[TSHZ3 - teashirt zinc finger homeobox 3, OSR1 - odd-skipped related 1 (drosophila), PLA2R1 - phospholipase a2 receptor 1, 180kda, NEFL - neurofilament, light polypeptide, HOXB5 - homeobox b5, ENPEP - glutamyl aminopeptidase (aminopeptidase a), EPAS1 - endothelial pas domain protein 1, HOXA4 - homeobox a4, RAX2 - retina and anterior neural fold homeobox 2, RAP1GDS1 - rap1, gtp-gdp dissociation st…
Ovaries	Process	GO:1900120	regulation of receptor binding	0.00026	0.478	23.67	13091	21	79	3	[BDNF - brain-derived neurotrophic factor, LEF1 - lymphoid enhancer-binding factor 1, PLCL2 - phospholipase c-like 2]
Ovaries	Process	GO:0010594	regulation of endothelial cell migration	0.000307	0.501	6.54	13091	152	79	6	[DAB2IP - dab2 interacting protein, EFNA1 - ephrin-a1, VEGFA - vascular endothelial growth factor a, PTN - pleiotrophin, GATA2 - gata binding protein 2, GADD45A - growth arrest and dna-damage-inducible, alpha]
Ovaries	Process	GO:0036324	vascular endothelial growth factor receptor-2 signaling pathway	0.000355	0.522	66.28	13091	5	79	2	[DAB2IP - dab2 interacting protein, VEGFA - vascular endothelial growth factor a]
Ovaries	Process	GO:0045110	intermediate filament bundle assembly	0.000355	0.475	66.28	13091	5	79	2	[NEFL - neurofilament, light polypeptide, NEFM - neurofilament, medium polypeptide]
Ovaries	Process	GO:0045446	endothelial cell differentiation	0.000391	0.478	20.71	13091	24	79	3	[PTN - pleiotrophin, KDM6B - lysine (k)-specific demethylase 6b, HOXB5 - homeobox b5]
Ovaries	Process	GO:0033135	regulation of peptidyl-serine phosphorylation	0.000425	0.48	7.89	13091	105	79	5	[DDIT4 - dna-damage-inducible transcript 4, VEGFA - vascular endothelial growth factor a, BDNF - brain-derived neurotrophic factor, GADD45A - growth arrest and dna-damage-inducible, alpha, PLCL2 - phospholipase c-like 2]
Ovaries	Process	GO:0003008	system process	0.000474	0.497	2.52	13091	1054	79	16	[DHRS3 - dehydrogenase/reductase (sdr family) member 3, AQP3 - aquaporin 3 (gill blood group), TSHZ3 - teashirt zinc finger homeobox 3, VEGFA - vascular endothelial growth factor a, PTN - pleiotrophin, BDNF - brain-derived neurotrophic factor, NEFL - neurofilament, light polypeptide, TMEM63C - transmembrane protein 63c, ENPEP - glutamyl aminopeptidase (aminopeptidase a), TRPV1 - transient recepto…
Ovaries	Process	GO:0007165	signal transduction	0.000546	0.535	1.68	13091	3354	79	34	[TGFBR3L - transforming growth factor, beta receptor iii-like, EFNA1 - ephrin-a1, DDIT4 - dna-damage-inducible transcript 4, NEFL - neurofilament, light polypeptide, NKD1 - naked cuticle homolog 1 (drosophila), GADD45A - growth arrest and dna-damage-inducible, alpha, CHRM4 - cholinergic receptor, muscarinic 4, FAM83H - family with sequence similarity 83, member h, DAB2IP - dab2 interacting protei…
Ovaries	Process	GO:0009653	anatomical structure morphogenesis	0.000582	0.535	2.38	13091	1184	79	17	[DHRS3 - dehydrogenase/reductase (sdr family) member 3, AQP3 - aquaporin 3 (gill blood group), EFNA1 - ephrin-a1, VEGFA - vascular endothelial growth factor a, PTN - pleiotrophin, OSR1 - odd-skipped related 1 (drosophila), BDNF - brain-derived neurotrophic factor, IGF2 - insulin-like growth factor 2 (somatomedin a), GATA2 - gata binding protein 2, NEFL - neurofilament, light polypeptide, HOXB5 - …
Ovaries	Process	GO:0045666	positive regulation of neuron differentiation	0.000621	0.537	4.2	13091	316	79	8	[DAB2IP - dab2 interacting protein, VEGFA - vascular endothelial growth factor a, PTN - pleiotrophin, BDNF - brain-derived neurotrophic factor, FKBP1B - fk506 binding protein 1b, 12.6 kda, GATA2 - gata binding protein 2, NEFL - neurofilament, light polypeptide, PCP4 - purkinje cell protein 4]
Ovaries	Process	GO:1903589	positive regulation of blood vessel endothelial cell proliferation involved in sprouting angiogenesis	0.00074	0.605	47.35	13091	7	79	2	[VEGFA - vascular endothelial growth factor a, GATA2 - gata binding protein 2]
Ovaries	Process	GO:1900122	positive regulation of receptor binding	0.000983	0.761	41.43	13091	8	79	2	[BDNF - brain-derived neurotrophic factor, PLCL2 - phospholipase c-like 2]
Ovaries	Process	GO:0043129	surfactant homeostasis	0.000983	0.723	41.43	13091	8	79	2	[VEGFA - vascular endothelial growth factor a, EPAS1 - endothelial pas domain protein 1]
Ovaries	Process	GO:0061042	vascular wound healing	0.000983	0.688	41.43	13091	8	79	2	[VEGFA - vascular endothelial growth factor a, GATA2 - gata binding protein 2]
Ovaries	Process	GO:0048680	positive regulation of axon regeneration	0.000983	0.657	41.43	13091	8	79	2	[PTN - pleiotrophin, FKBP1B - fk506 binding protein 1b, 12.6 kda]
Ovaries	Process	GO:0048731	system development	0.000984	0.629	3.01	13091	606	79	11	[BMP1 - bone morphogenetic protein 1, VEGFA - vascular endothelial growth factor a, LSAMP - limbic system-associated membrane protein, OSR1 - odd-skipped related 1 (drosophila), PTN - pleiotrophin, SRD5A2 - steroid-5-alpha-reductase, alpha polypeptide 2 (3-oxo-5 alpha-steroid delta 4-dehydrogenase alpha 2), IGF2 - insulin-like growth factor 2 (somatomedin a), BDNF - brain-derived neurotrophic fac…
Ovaries	Function	GO:0008083	growth factor activity	0.00012	0.52	7.77	13091	128	79	6	[BMP1 - bone morphogenetic protein 1, VEGFA - vascular endothelial growth factor a, PTN - pleiotrophin, IGF2 - insulin-like growth factor 2 (somatomedin a), BDNF - brain-derived neurotrophic factor, OSGIN1 - oxidative stress induced growth inhibitor 1]
Testes	Process	GO:0071623	negative regulation of granulocyte chemotaxis	4.07e-05	0.598	155.85	13091	2	84	2	[DPP4 - dipeptidyl-peptidase 4, SLIT2 - slit homolog 2 (drosophila)]
Testes	Process	GO:1902623	negative regulation of neutrophil migration	4.07e-05	0.299	155.85	13091	2	84	2	[DPP4 - dipeptidyl-peptidase 4, SLIT2 - slit homolog 2 (drosophila)]
Testes	Process	GO:0090024	negative regulation of neutrophil chemotaxis	4.07e-05	0.199	155.85	13091	2	84	2	[DPP4 - dipeptidyl-peptidase 4, SLIT2 - slit homolog 2 (drosophila)]
Testes	Process	GO:0002009	morphogenesis of an epithelium	0.000203	0.745	4.97	13091	251	84	8	[ALDH1A3 - aldehyde dehydrogenase 1 family, member a3, CTSH - cathepsin h, FRZB - frizzled-related protein, NKX3-1 - nk3 homeobox 1, MET - met proto-oncogene, SOX9 - sry (sex determining region y)-box 9, SLIT2 - slit homolog 2 (drosophila), WNT6 - wingless-type mmtv integration site family, member 6]
Testes	Process	GO:0070384	Harderian gland development	0.000242	0.711	77.92	13091	4	84	2	[ALDH1A3 - aldehyde dehydrogenase 1 family, member a3, SOX9 - sry (sex determining region y)-box 9]
Testes	Process	GO:0007422	peripheral nervous system development	0.000269	0.658	23.38	13091	20	84	3	[GFRA3 - gdnf family receptor alpha 3, ERBB3 - v-erb-b2 avian erythroblastic leukemia viral oncogene homolog 3, NFASC - neurofascin]
Testes	Process	GO:0071504	cellular response to heparin	0.000402	0.843	62.34	13091	5	84	2	[SOX9 - sry (sex determining region y)-box 9, SLIT2 - slit homolog 2 (drosophila)]
Testes	Process	GO:0048754	branching morphogenesis of an epithelial tube	0.000539	0.991	7.49	13091	104	84	5	[NKX3-1 - nk3 homeobox 1, MET - met proto-oncogene, SOX9 - sry (sex determining region y)-box 9, SLIT2 - slit homolog 2 (drosophila), WNT6 - wingless-type mmtv integration site family, member 6]
Testes	Process	GO:0071503	response to heparin	0.0006	0.98	51.95	13091	6	84	2	[SOX9 - sry (sex determining region y)-box 9, SLIT2 - slit homolog 2 (drosophila)]
Testes	Process	GO:0061476	response to anticoagulant	0.0006	0.882	51.95	13091	6	84	2	[SOX9 - sry (sex determining region y)-box 9, SLIT2 - slit homolog 2 (drosophila)]
Testes	Process	GO:0048729	tissue morphogenesis	0.000809	1	4.03	13091	309	84	8	[ALDH1A3 - aldehyde dehydrogenase 1 family, member a3, CTSH - cathepsin h, FRZB - frizzled-related protein, NKX3-1 - nk3 homeobox 1, MET - met proto-oncogene, SOX9 - sry (sex determining region y)-box 9, SLIT2 - slit homolog 2 (drosophila), WNT6 - wingless-type mmtv integration site family, member 6]
Testes	Function	GO:0005509	calcium ion binding	0.00026	1	3.53	13091	485	84	11	[TTYH1 - tweety homolog 1 (drosophila), SYT3 - synaptotagmin iii, S100A1 - s100 calcium binding protein a1, EEF2K - eukaryotic elongation factor-2 kinase, SVEP1 - sushi, von willebrand factor type a, egf and pentraxin domain containing 1, GALNT3 - udp-n-acetyl-alpha-d-galactosamine:polypeptide n-acetylgalactosaminyltransferase 3 (galnac-t3), PLS1 - plastin 1, GCA - grancalcin, ef-hand calcium bin…
Testes	Function	GO:0017147	Wnt-protein binding	0.000826	1	16.12	13091	29	84	3	[FRZB - frizzled-related protein, WIF1 - wnt inhibitory factor 1, FZD3 - frizzled family receptor 3]
Testes	Function	GO:0070324	thyroid hormone binding	0.000837	1	44.53	13091	7	84	2	[ALDH1A3 - aldehyde dehydrogenase 1 family, member a3, CTSH - cathepsin h]
