# Supplementary material for: Developmental dynamics of sex reprogramming by high incubation temperatures in a dragon lizard
Source: BMC Genomics. 2022 Apr 22;23:322. doi: 10.1186/s12864-022-08544-2 (PMC9034607; doi:10.1186/s12864-022-08544-2)
Supplement: Supplementary file 8 — Additional file 8: Table S7. Genes differentially expressed between ovotestes at 28 °C and ovotestes at 36 °C from the early developmental switch regime sampled at stage 9. A log-fold change cut-off of − 1 to 1 and P-value cut-off of 0.01 was applied. The “direction” column indicates genes that were upregulated in the 36 °C ovotestes compared with 28 °C ovotestes (negative log-fold changes), and those that were upregulated in the 28 °C ovotestes compared with 36 °C ovotestes (positive log-fold changes). [file 12864_2022_8544_MOESM8_ESM.csv]

Full Gene ID	Gene ID	Gene Name	logFC	logCPM	F	PValue	FDR	Direction
gene2677_LOC110072509	LOC110072509	guanine nucleotide-binding protein G(I)/G(S)/G(O) subunit gamma-7	-9.769920696	0.746809126	9.490895824	0.006562139	0.578515737	Up ovotestes 28deg
gene14944_CSF1R	CSF1R	colony stimulating factor 1 receptor	-9.762434766	-0.211620773	16.57396728	0.000279051	0.578515737	Up ovotestes 28deg
gene15871_LOC110087096	LOC110087096	platelet glycoprotein Ib alpha chain-like	-8.764094884	2.309350399	6.302772307	0.017195221	0.578515737	Up ovotestes 28deg
gene9683_CD8A	CD8A	CD8a molecule	-8.014291046	-1.529875935	11.73283158	0.00224951	0.578515737	Up ovotestes 28deg
gene1135_PLEK2	PLEK2	pleckstrin 2	-7.674741356	-0.010186753	8.681724413	0.005988766	0.578515737	Up ovotestes 28deg
gene11403_IGSF6	IGSF6	immunoglobulin superfamily member 6	-7.541128948	-0.572959642	11.46267289	0.001820852	0.578515737	Up ovotestes 28deg
gene18152_LOC110089581	LOC110089581	ribonuclease pancreatic-like	-7.505698671	-0.527093476	8.502134715	0.006697083	0.578515737	Up ovotestes 28deg
gene15204_LIN52	LIN52	lin-52 DREAM MuvB core complex component	-7.46937633	0.231042906	10.32482026	0.002891868	0.578515737	Up ovotestes 28deg
gene16184_LOC110087445	LOC110087445	kelch-like protein 20	-7.432115841	-0.664174527	5.187213039	0.031706076	0.578515737	Up ovotestes 28deg
gene15324_LOC110086504	LOC110086504	protein NKG7-like	-7.393867454	-0.996598588	10.49067283	0.003308634	0.578515737	Up ovotestes 28deg
gene11331_LOC110082107	LOC110082107	protocadherin gamma-A2-like	-7.272633635	-1.020636977	9.546275403	0.004155001	0.578515737	Up ovotestes 28deg
gene13290_HIC1	HIC1	HIC ZBTB transcriptional repressor 1	-7.272633635	-0.321551383	7.169326398	0.011514854	0.578515737	Up ovotestes 28deg
gene3049_LOC110072952	LOC110072952	ras-related and estrogen-regulated growth inhibitor-like protein	-7.229847621	-0.795535685	6.385814928	0.016537176	0.578515737	Up ovotestes 28deg
gene867_LOC110078884	LOC110078884	NXPE family member 4-like	-7.14026975	-0.414518555	9.586126095	0.004086569	0.578515737	Up ovotestes 28deg
gene11387_LOC110082211	LOC110082211	parvalbumin beta-like	-7.103345772	2.7747911	17.27744305	0.000185904	0.578515737	Up ovotestes 28deg
gene13329_ABHD15	ABHD15	abhydrolase domain containing 15	-7.093304888	-1.079484666	8.836828954	0.005930419	0.578515737	Up ovotestes 28deg
gene12416_FAM19A1	FAM19A1	family with sequence similarity 19 member A1	-7.044759558	-0.183558105	7.271980644	0.010860934	0.578515737	Up ovotestes 28deg
gene17800_P2RY11	P2RY11	purinergic receptor P2Y11	-6.942475226	-0.959741951	7.562125745	0.009642147	0.578515737	Up ovotestes 28deg
gene18338_SLC26A4	SLC26A4	solute carrier family 26 member 4	-6.942475226	-1.363240006	6.932768756	0.014399391	0.578515737	Up ovotestes 28deg
gene13341_LOC110084276	LOC110084276	tumor suppressor candidate 5 homolog	-6.888478508	-1.610346045	7.151890258	0.013364193	0.578515737	Up ovotestes 28deg
gene17921_LOC110089335	LOC110089335	cadherin-8-like	-6.774015674	-1.653231304	9.765365017	0.004051316	0.578515737	Up ovotestes 28deg
gene18309_P2RY8	P2RY8	purinergic receptor P2Y8	-6.774015674	-1.493599107	7.291783344	0.011029495	0.578515737	Up ovotestes 28deg
gene14488_CCR7	CCR7	C-C motif chemokine receptor 7	-6.774015674	-2.061958896	7.139443809	0.015738761	0.578515737	Up ovotestes 28deg
gene4966_DHRS7C	DHRS7C	dehydrogenase/reductase 7C	-6.774015674	-0.034287676	4.89659806	0.034496917	0.578515737	Up ovotestes 28deg
gene10714_CASQ1	CASQ1	calsequestrin 1	-6.714499947	0.993460036	8.753449787	0.005460675	0.578515737	Up ovotestes 28deg
gene6499_GHRH	GHRH	growth hormone releasing hormone	-6.713188161	-0.370573067	7.82245555	0.010338194	0.578515737	Up ovotestes 28deg
gene17552_LOC110088936	LOC110088936	pinopsin-like	-6.713188161	-0.523705715	7.168869997	0.011658827	0.578515737	Up ovotestes 28deg
gene7675_XRRA1	XRRA1	X-ray radiation resistance associated 1	-6.713188161	-0.49364865	6.333039635	0.017123964	0.578515737	Up ovotestes 28deg
gene1785_MYADML2	MYADML2	myeloid associated differentiation marker like 2	-6.713188161	-0.913036692	4.910255547	0.035438141	0.578515737	Up ovotestes 28deg
gene17851_UBAP1L	UBAP1L	ubiquitin associated protein 1 like	-6.649682689	-0.963454038	7.286851003	0.011529923	0.578515737	Up ovotestes 28deg
gene1601_CD101	CD101	CD101 molecule	-6.649682689	-1.279159673	6.580021634	0.016274006	0.578515737	Up ovotestes 28deg
gene18771_LONRF3	LONRF3	LON peptidase N-terminal domain and ring finger 3	-6.58325256	-0.319918678	9.635128664	0.004174804	0.578515737	Up ovotestes 28deg
gene15458_LOC110086636	LOC110086636	uncharacterized LOC110086636	-6.58325256	-1.320887391	7.050330273	0.012805781	0.578515737	Up ovotestes 28deg
gene21645_LOC110071363	LOC110071363	platelet glycoprotein V-like	-6.58325256	-1.945999573	7.076890136	0.014093651	0.578515737	Up ovotestes 28deg
gene13176_CRYBG2	CRYBG2	crystallin beta-gamma domain containing 2	-6.58325256	0.390705181	6.52846777	0.01531565	0.578515737	Up ovotestes 28deg
gene11361_CMTM6	CMTM6	CKLF like MARVEL transmembrane domain containing 6	-6.513615331	-0.818340879	6.845324975	0.013672782	0.578515737	Up ovotestes 28deg
gene21789_LOC110071520	LOC110071520	integrator complex subunit 4-like protein 2	-6.513615331	-0.89148987	6.356467173	0.017120223	0.578515737	Up ovotestes 28deg
gene20220_LOC110069847	LOC110069847	prostaglandin E2 receptor EP2 subtype-like	-6.44044556	-1.713806348	6.662735989	0.016817867	0.578515737	Up ovotestes 28deg
gene14870_LOC110085997	LOC110085997	macrophage mannose receptor 1-like	-6.44044556	-1.189592702	5.918953595	0.022272872	0.578515737	Up ovotestes 28deg
gene7352_PROK2	PROK2	prokineticin 2	-6.44044556	-0.685226669	5.033178991	0.032499185	0.578515737	Up ovotestes 28deg
gene21168_LOC110070853	LOC110070853	interleukin-1 receptor-associated kinase 1-like	-6.363365611	-0.806437352	5.583131204	0.024251715	0.578515737	Up ovotestes 28deg
gene14889_DLX1	DLX1	distal-less homeobox 1	-6.363365611	-0.999981692	5.290191594	0.027781163	0.578515737	Up ovotestes 28deg
gene1217_LOC110084277	LOC110084277	cytochrome P450 4V2-like	-6.363365611	-0.783246477	5.093885137	0.031292283	0.578515737	Up ovotestes 28deg
gene19573_LOC110091135	LOC110091135	class II histocompatibility antigen	-6.298828878	0.866419559	10.06537077	0.003105834	0.578515737	Up ovotestes 28deg
gene6533_R3HDML	R3HDML	R3H domain containing like	-6.281933853	-1.846429329	6.20402372	0.020183295	0.578515737	Up ovotestes 28deg
gene18369_FAM131A	FAM131A	family with sequence similarity 131 member A	-6.281933853	-1.353488882	5.816019019	0.022781002	0.578515737	Up ovotestes 28deg
gene797_CRTAM	CRTAM	cytotoxic and regulatory T-cell molecule	-6.195629334	-1.778174202	5.265783084	0.03234938	0.578515737	Up ovotestes 28deg
gene18272_LRRC14B	LRRC14B	leucine rich repeat containing 14B	-6.195629334	-1.449962419	4.417686018	0.045168236	0.578515737	Up ovotestes 28deg
gene12171_CYTIP	CYTIP	cytohesin 1 interacting protein	-6.19066474	-0.088027284	10.40005043	0.00265127	0.578515737	Up ovotestes 28deg
gene12659_SRPX2	SRPX2	sushi repeat containing protein	-6.103831573	-1.367070718	7.00814078	0.013686707	0.578515737	Up ovotestes 28deg
gene17100_LOC110088425	LOC110088425	cadherin-8	-6.103831573	-1.951217555	6.598408812	0.016665678	0.578515737	Up ovotestes 28deg
gene14457_LOC110085553	LOC110085553	uncharacterized LOC110085553	-6.103831573	-1.065811935	5.950608634	0.020920263	0.578515737	Up ovotestes 28deg
gene8139_SYP	SYP	synaptophysin	-6.103831573	-1.4928351	5.723253533	0.024071583	0.578515737	Up ovotestes 28deg
gene15401_KCNK13	KCNK13	potassium two pore domain channel subfamily K member 13	-6.103831573	-1.155683927	5.337884371	0.028857341	0.578515737	Up ovotestes 28deg
gene3955_CD180	CD180	CD180 molecule	-6.103831573	-1.330606023	5.152637522	0.032626501	0.578515737	Up ovotestes 28deg
gene9236_LBX2	LBX2	ladybird homeobox 2	-6.073729064	0.29484562	8.981147657	0.005017084	0.578515737	Up ovotestes 28deg
gene11909_LOC110082757	LOC110082757	bone morphogenetic protein 8A-like	-6.005793461	-1.278121357	5.753825143	0.022330847	0.578515737	Up ovotestes 28deg
gene20022_LOC110091628	LOC110091628	killer cell lectin-like receptor subfamily B member 1B allele C	-6.005793461	-0.692950622	4.974299049	0.032508632	0.578515737	Up ovotestes 28deg
gene12602_INSM2	INSM2	INSM transcriptional repressor 2	-5.921479056	0.2837371	6.189565396	0.018138528	0.578515737	Up ovotestes 28deg
gene10057_SYT15	SYT15	synaptotagmin 15	-5.900604283	-1.178349884	5.756141769	0.023428155	0.578515737	Up ovotestes 28deg
gene14530_EDN2	EDN2	endothelin 2	-5.900604283	-1.612499829	5.528163797	0.027029506	0.578515737	Up ovotestes 28deg
gene20496_LOC110070137	#N/A	#N/A	-5.900604283	-1.284534303	4.032092989	0.055728865	0.578515737	Up ovotestes 28deg
gene16326_PTK6	PTK6	protein tyrosine kinase 6	-5.787138156	-1.692620827	6.511168979	0.016329106	0.578515737	Up ovotestes 28deg
gene6010_NPSR1	NPSR1	neuropeptide S receptor 1	-5.787138156	-1.452684236	4.389146058	0.045817275	0.578515737	Up ovotestes 28deg
gene21794_LOC110071526	LOC110071526	dynein regulatory complex protein 1-like	-5.787138156	-0.862823066	3.843676411	0.058516837	0.578515737	Up ovotestes 28deg
gene19164_LOC110090710	LOC110090710	neural cell adhesion molecule 1-like	-5.787138156	-1.232116865	3.716485757	0.062896614	0.579014196	Up ovotestes 28deg
gene19886_LOC110091486	LOC110091486	IgGFc-binding protein-like	-5.75653476	2.518256147	8.312570399	0.006552356	0.578515737	Up ovotestes 28deg
gene5874_SHISA8	SHISA8	shisa family member 8	-5.663980409	0.556862673	4.316796934	0.045443919	0.578515737	Up ovotestes 28deg
gene5697_PI15	PI15	peptidase inhibitor 15	-5.663980409	-1.435790182	4.152827924	0.05057907	0.578515737	Up ovotestes 28deg
gene17638_MAD2L1BP	MAD2L1BP	MAD2L1 binding protein	-5.663980409	-1.341344655	3.815710717	0.060607873	0.578515737	Up ovotestes 28deg
gene9460_IL7R	IL7R	interleukin 7 receptor	-5.573272692	0.229472906	12.75506445	0.001126412	0.578515737	Up ovotestes 28deg
gene11335_LOC110082110	LOC110082110	protocadherin gamma-A6-like	-5.556418041	0.692406603	6.618451684	0.014283637	0.578515737	Up ovotestes 28deg
gene7876_LOC110078359	#N/A	#N/A	-5.529319504	-1.479171508	6.199729259	0.019325595	0.578515737	Up ovotestes 28deg
gene4164_LMNTD2	LMNTD2	lamin tail domain containing 2	-5.529319504	-1.958433268	6.127195815	0.021642627	0.578515737	Up ovotestes 28deg
gene21317_LOC110071013	LOC110071013	proto-oncogene Mas-like	-5.529319504	-1.952346715	6.018533636	0.022295571	0.578515737	Up ovotestes 28deg
gene8873_CLUL1	CLUL1	clusterin like 1	-5.529319504	-1.790688045	5.288873533	0.028214962	0.578515737	Up ovotestes 28deg
gene19336_LOC110090882	LOC110090882	cytochrome b-245 heavy chain-like	-5.529319504	-2.283248928	5.461074202	0.030778318	0.578515737	Up ovotestes 28deg
gene18182_LOC110089609	LOC110089609	ly6/PLAUR domain-containing protein 3-like	-5.529319504	-1.991379712	4.721387213	0.041593735	0.578515737	Up ovotestes 28deg
gene5845_GSG1	GSG1	germ cell associated 1	-5.529319504	-0.518143304	4.387310692	0.044575786	0.578515737	Up ovotestes 28deg
gene18982_LOC110090499	LOC110090499	vitellogenin-like	-5.529319504	-1.030729958	4.357412361	0.045261548	0.578515737	Up ovotestes 28deg
gene30_POU3F2	POU3F2	POU class 3 homeobox 2	-5.529319504	-1.874285482	3.873345936	0.060412464	0.578515737	Up ovotestes 28deg
gene15691_FAM181B	FAM181B	family with sequence similarity 181 member B	-5.529319504	-1.653129551	3.787006357	0.064172444	0.580456608	Up ovotestes 28deg
gene11011_LOC110081839	LOC110081839	uncharacterized LOC110081839	-5.529319504	-0.971715926	3.513165915	0.070447723	0.586122695	Up ovotestes 28deg
gene20383_LOC110070018	LOC110070018	keratin	-5.529319504	-2.032606489	3.563127605	0.072564765	0.586122695	Up ovotestes 28deg
gene12001_P2RX2	P2RX2	purinergic receptor P2X 2	-5.529319504	-0.868900772	3.413725845	0.074661174	0.588041744	Up ovotestes 28deg
gene3118_LGSN	LGSN	lengsin	-5.529319504	-1.061480565	3.151806673	0.085170956	0.596645143	Up ovotestes 28deg
gene17267_RGMA	RGMA	repulsive guidance molecule family member a	-5.524224624	1.248235924	11.38713031	0.001760228	0.578515737	Up ovotestes 28deg
gene15228_LOC110086404	LOC110086404	vitamin K epoxide reductase complex subunit 1-like protein 1	-5.503961219	0.933970469	5.082984804	0.03228195	0.578515737	Up ovotestes 28deg
gene6965_TNFAIP8L3	TNFAIP8L3	TNF alpha induced protein 8 like 3	-5.434543982	0.459448938	13.74675516	0.000707898	0.578515737	Up ovotestes 28deg
gene17501_CHRND	CHRND	cholinergic receptor nicotinic delta subunit	-5.396463505	2.260830043	8.232200065	0.006876646	0.578515737	Up ovotestes 28deg
gene7830_SYT10	SYT10	synaptotagmin 10	-5.380783133	-0.028009619	5.032593787	0.032010832	0.578515737	Up ovotestes 28deg
gene7199_TEX43	TEX43	testis expressed 43	-5.380783133	-0.471387908	5.013678303	0.033088574	0.578515737	Up ovotestes 28deg
gene14911_LOC110086057	LOC110086057	zinc transporter ZIP11-like	-5.380783133	-1.780997671	4.621075976	0.041601119	0.578515737	Up ovotestes 28deg
gene5770_LOC110075919	LOC110075919	arf-GAP with dual PH domain-containing protein 1-like	-5.380783133	-0.888131003	4.509782805	0.04314286	0.578515737	Up ovotestes 28deg
gene1920_NXPH4	NXPH4	neurexophilin 4	-5.380783133	-1.151676149	4.133052171	0.052131962	0.578515737	Up ovotestes 28deg
gene21801_LOC110071533	LOC110071533	myotubularin-related protein 9-like	-5.380783133	-1.749579598	3.938644394	0.057199031	0.578515737	Up ovotestes 28deg
gene13436_FSCN3	FSCN3	fascin actin-bundling protein 3	-5.380783133	-0.600972505	3.855432124	0.057896103	0.578515737	Up ovotestes 28deg
gene15884_LOC110087105	LOC110087105	probable cation-transporting ATPase 13A5	-5.380783133	-1.190926381	3.560080941	0.069016936	0.586122695	Up ovotestes 28deg
gene16337_LOC110087603	LOC110087603	plasma membrane calcium-transporting ATPase 1-like	-5.380783133	-1.125986008	3.540924106	0.070444863	0.586122695	Up ovotestes 28deg
gene17917_LOC110089332	LOC110089332	cholinesterase-like	-5.380783133	1.332573478	3.223164052	0.081869533	0.593831083	Up ovotestes 28deg
gene21033_LOC110070705	LOC110070705	uncharacterized LOC110070705	-5.253341747	-1.141574516	7.953594258	0.008476113	0.578515737	Up ovotestes 28deg
gene860_DRD2	DRD2	dopamine receptor D2	-5.228102343	-0.547443631	10.84054641	0.002643643	0.578515737	Up ovotestes 28deg
gene13901_SASH3	SASH3	SAM and SH3 domain containing 3	-5.217343521	1.329825229	12.69804426	0.001063525	0.578515737	Up ovotestes 28deg
gene18681_LOC110090167	LOC110090167	killer cell lectin-like receptor subfamily F member 1	-5.215179854	-1.712103956	3.993630255	0.05461535	0.578515737	Up ovotestes 28deg
gene8169_LOC110078660	LOC110078660	extracellular matrix protein 2-like	-5.215179854	-1.498078771	3.85361485	0.060161123	0.578515737	Up ovotestes 28deg
gene13975_AQP8	AQP8	aquaporin 8	-5.215179854	-2.158135962	3.98596708	0.063600158	0.579941567	Up ovotestes 28deg
gene18698_TNFSF14	TNFSF14	TNF superfamily member 14	-5.215179854	-1.069179634	3.465947977	0.073714814	0.58615441	Up ovotestes 28deg
gene21932_LOC110071673	LOC110071673	zinc finger protein 24-like	-5.129228309	-0.073820406	7.974568294	0.007717716	0.578515737	Up ovotestes 28deg
gene10680_LOC110081403	LOC110081403	fibrinogen-like protein 1	-5.103179035	-0.942341212	8.430995014	0.006671677	0.578515737	Up ovotestes 28deg
gene13608_CCDC141	CCDC141	coiled-coil domain containing 141	-5.02807232	0.325652279	3.888577579	0.057413401	0.578515737	Up ovotestes 28deg
gene18244_TFAP2E	TFAP2E	transcription factor AP-2 epsilon	-5.02807232	-0.207842092	3.361997901	0.077131777	0.591141282	Up ovotestes 28deg
gene17423_PROKR1	PROKR1	prokineticin receptor 1	-5.02807232	-1.994636141	3.444275782	0.079358417	0.593554919	Up ovotestes 28deg
gene19890_LOC110091491	LOC110091491	IgGFc-binding protein-like	-5.02807232	-1.497958441	3.227092561	0.084224908	0.594058163	Up ovotestes 28deg
gene21725_LOC110071450	LOC110071450	exosome complex component RRP45B-like	-5.00439782	-0.407702934	6.459137545	0.015406807	0.578515737	Up ovotestes 28deg
gene3812_RRM2B	RRM2B	ribonucleotide reductase regulatory TP53 inducible subunit M2B	-4.969683547	0.152420276	7.198057465	0.010994306	0.578515737	Up ovotestes 28deg
gene115_MYCT1	MYCT1	MYC target 1	-4.884770904	1.083644758	9.684521769	0.00359297	0.578515737	Up ovotestes 28deg
gene16297_LOC110087553	LOC110087553	EH domain-containing protein 3-like	-4.86918662	-0.532550031	5.331323539	0.026691659	0.578515737	Up ovotestes 28deg
gene15716_LOC110086939	LOC110086939	RNA binding protein fox-1 homolog 1-like	-4.858455427	-0.737889635	5.458607612	0.025572128	0.578515737	Up ovotestes 28deg
gene16205_LRRC26	LRRC26	leucine rich repeat containing 26	-4.813030381	-2.036151392	3.733980195	0.066515767	0.583754798	Up ovotestes 28deg
gene2741_TMEM38A	TMEM38A	transmembrane protein 38A	-4.703076387	0.160246548	8.417547329	0.006252343	0.578515737	Up ovotestes 28deg
gene9769_LOC110080446	LOC110080446	transmembrane protein 238-like	-4.563960672	-0.90662498	6.643104536	0.014375143	0.578515737	Up ovotestes 28deg
gene16203_LOC110087450	LOC110087450	cholesterol 7-desaturase-like	-4.560224138	-1.404164679	3.633497557	0.067077676	0.583882981	Up ovotestes 28deg
gene13458_LOC110084447	LOC110084447	immunoglobulin superfamily containing leucine-rich repeat protein-like	-4.553796358	0.434629027	7.30704787	0.010455612	0.578515737	Up ovotestes 28deg
gene17689_MAG	MAG	myelin associated glycoprotein	-4.504915244	-0.456711673	7.720343461	0.00856088	0.578515737	Up ovotestes 28deg
gene11680_LOC110082491	LOC110082491	kelch-like protein 31	-4.478439591	-0.299615926	6.502961789	0.015354494	0.578515737	Up ovotestes 28deg
gene16504_LOC110087773	LOC110087773	FERM and PDZ domain-containing protein 2-like	-4.450319707	1.209528222	5.348962761	0.026987485	0.578515737	Up ovotestes 28deg
gene6240_LOC110076444	LOC110076444	myotubularin-related protein 6-like	-4.419950747	0.042638278	5.067736496	0.030640553	0.578515737	Up ovotestes 28deg
gene21558_LOC110071272	LOC110071272	C-type lectin domain family 5 member A-like	-4.397853138	0.031986399	6.549525854	0.014885926	0.578515737	Up ovotestes 28deg
gene17500_CHRNG	CHRNG	cholinergic receptor nicotinic gamma subunit	-4.362094815	-1.109699706	6.932556016	0.013497838	0.578515737	Up ovotestes 28deg
gene11966_LOC110082823	LOC110082823	B-cell differentiation antigen CD72-like	-4.35725529	-0.848069868	7.088603959	0.011811332	0.578515737	Up ovotestes 28deg
gene17582_LOC110088978	LOC110088978	endonuclease domain-containing 1 protein-like	-4.281423442	-1.135487753	4.00403131	0.054034219	0.578515737	Up ovotestes 28deg
gene12455_KCNK4	KCNK4	potassium two pore domain channel subfamily K member 4	-4.245652291	-1.030124735	6.381055098	0.01732987	0.578515737	Up ovotestes 28deg
gene15360_LOC110086538	LOC110086538	cytochrome P450 4B1-like	-4.218745981	-0.741900127	6.705885001	0.013958506	0.578515737	Up ovotestes 28deg
gene12068_TOR4A	TOR4A	torsin family 4 member A	-4.206737949	1.553957219	6.576119481	0.01483455	0.578515737	Up ovotestes 28deg
gene11902_HPCA	HPCA	hippocalcin	-4.205643142	-0.987393811	6.152595628	0.018290955	0.578515737	Up ovotestes 28deg
gene6518_LOC110076782	LOC110076782	prostaglandin E synthase 2-like	-4.199991683	-0.69747168	4.113606468	0.051030727	0.578515737	Up ovotestes 28deg
gene1319_PHLDA1	PHLDA1	pleckstrin homology like domain family A member 1	-4.165430219	-0.372360468	5.038868496	0.030911932	0.578515737	Up ovotestes 28deg
gene21799_LOC110071531	LOC110071531	acidic fibroblast growth factor intracellular-binding protein-like	-4.15867828	-0.291635882	4.627607816	0.039205275	0.578515737	Up ovotestes 28deg
gene8764_LOC110079244	LOC110079244	cathepsin L1-like	-4.120985431	-1.227702077	4.454899426	0.042801171	0.578515737	Up ovotestes 28deg
gene20127_LOC110091746	LOC110091746	zinc finger and SCAN domain-containing protein 31-like	-4.093848234	-0.356579571	5.058871003	0.031162182	0.578515737	Up ovotestes 28deg
gene12289_RIC3	RIC3	RIC3 acetylcholine receptor chaperone	-4.073329907	1.136813729	7.070994157	0.011547667	0.578515737	Up ovotestes 28deg
gene4635_ZNF804B	ZNF804B	zinc finger protein 804B	-4.066500056	0.928011427	6.044772885	0.018799688	0.578515737	Up ovotestes 28deg
gene19985_LOC110091589	LOC110091589	von Willebrand factor A domain-containing protein 5B2-like	-4.064888895	-0.804621185	5.061055286	0.031128225	0.578515737	Up ovotestes 28deg
gene4972_LOC110075082	LOC110075082	myosin-1B	-4.03697125	4.123065579	4.782621046	0.035397245	0.578515737	Up ovotestes 28deg
gene15550_LOC110086777	LOC110086777	toll-like receptor 13	-4.021889403	-1.154437719	4.031078544	0.052298361	0.578515737	Up ovotestes 28deg
gene16186_KCNT1	KCNT1	potassium sodium-activated channel subfamily T member 1	-4.021889403	-1.404157261	3.594317127	0.066862126	0.583754798	Up ovotestes 28deg
gene4376_TMEM106C	TMEM106C	transmembrane protein 106C	-4.013630851	2.861667431	9.198484852	0.004432747	0.578515737	Up ovotestes 28deg
gene17093_SYTL1	SYTL1	synaptotagmin like 1	-4.010167151	2.18928383	7.585499346	0.009104878	0.578515737	Up ovotestes 28deg
gene14886_LOC110086012	LOC110086012	uncharacterized LOC110086012	-4.007848618	-1.29521425	4.259231965	0.048205412	0.578515737	Up ovotestes 28deg
gene13601_F2R	F2R	coagulation factor II thrombin receptor	-4.005899749	3.274401625	10.08629562	0.003026968	0.578515737	Up ovotestes 28deg
gene15810_LOC110087040	LOC110087040	H(+)/Cl(-) exchange transporter 7-like	-3.990753494	0.467907294	4.698740467	0.036757695	0.578515737	Up ovotestes 28deg
gene4334_GPR84	GPR84	G protein-coupled receptor 84	-3.956571623	-0.961606327	4.833247761	0.035351822	0.578515737	Up ovotestes 28deg
gene12112_LOC110082987	LOC110082987	heat shock transcription factor	-3.9538519	-0.710362002	5.04097756	0.031055835	0.578515737	Up ovotestes 28deg
gene19047_SLC9A3	SLC9A3	solute carrier family 9 member A3	-3.9538519	-1.100561288	4.903601801	0.033479166	0.578515737	Up ovotestes 28deg
gene18752_RAG2	RAG2	recombination activating 2	-3.907046428	-1.570859706	3.29613711	0.082716266	0.593831083	Up ovotestes 28deg
gene13005_MSTN	MSTN	myostatin	-3.857919016	-0.027019367	3.844932025	0.058477871	0.578515737	Up ovotestes 28deg
gene9525_RAB9B	RAB9B	RAB9B	-3.831011217	0.348258434	5.931307146	0.01986389	0.578515737	Up ovotestes 28deg
gene20227_LOC110069865	LOC110069865	toll-like receptor 2	-3.81330831	3.062200062	7.827287727	0.008154241	0.578515737	Up ovotestes 28deg
gene21892_LOC110071632	LOC110071632	nuclear receptor coactivator 3-like	-3.797012303	-0.67909122	3.651321911	0.064330808	0.580456608	Up ovotestes 28deg
gene20722_LOC110070381	LOC110070381	magnesium transporter NIPA2-like	-3.797012303	-0.364540331	3.438473121	0.073038154	0.586122695	Up ovotestes 28deg
gene10354_EFNA3	EFNA3	ephrin A3	-3.780548368	1.576670994	6.460722668	0.015395174	0.578515737	Up ovotestes 28deg
gene14912_SSTR2	SSTR2	somatostatin receptor 2	-3.767846268	-1.453196852	3.366190413	0.076605151	0.591141282	Up ovotestes 28deg
gene153_STX11	STX11	syntaxin 11	-3.764783493	-0.783169679	4.062783583	0.05213446	0.578515737	Up ovotestes 28deg
gene16948_LOC110088258	LOC110088258	protein ANTAGONIST OF LIKE HETEROCHROMATIN PROTEIN 1-like	-3.758349479	1.705522869	13.45045222	0.000772801	0.578515737	Up ovotestes 28deg
gene2445_IL17B	IL17B	interleukin 17B	-3.695146264	-0.812988116	5.253459652	0.028492837	0.578515737	Up ovotestes 28deg
gene21949_LOC110071691	LOC110071691	toll-like receptor 5	-3.69111939	0.438042608	4.910998209	0.033162409	0.578515737	Up ovotestes 28deg
gene15023_ZNF683	ZNF683	zinc finger protein 683	-3.672952483	-1.624145439	3.30577803	0.081734958	0.593831083	Up ovotestes 28deg
gene5283_LOC110075413	LOC110075413	lisH domain and HEAT repeat-containing protein KIAA1468-like	-3.67214554	0.519743014	5.52820259	0.024205595	0.578515737	Up ovotestes 28deg
gene13135_ELMOD1	ELMOD1	ELMO domain containing 1	-3.664613471	1.587164219	7.356482025	0.010115671	0.578515737	Up ovotestes 28deg
gene21536_LOC110071246	LOC110071246	HLA class II histocompatibility antigen	-3.644688521	-1.710356945	3.448667981	0.072941176	0.586122695	Up ovotestes 28deg
gene16338_DNAJC12	DNAJC12	DnaJ heat shock protein family (Hsp40) member C12	-3.639803526	1.17158952	6.918292441	0.012518739	0.578515737	Up ovotestes 28deg
gene19643_LOC110091211	LOC110091211	tyrosine-protein kinase Blk-like	-3.630464103	0.71672249	5.329440334	0.026883687	0.578515737	Up ovotestes 28deg
gene13758_ASCL1	ASCL1	achaete-scute family bHLH transcription factor 1	-3.627441586	0.63403647	6.85220921	0.012792373	0.578515737	Up ovotestes 28deg
gene6176_LOC110076385	LOC110076385	desumoylating isopeptidase 2-like	-3.612924324	-0.819781778	4.506317335	0.041213556	0.578515737	Up ovotestes 28deg
gene21748_LOC110071475	LOC110071475	zinc finger protein 708-like	-3.570873884	1.731700073	4.709798641	0.036549679	0.578515737	Up ovotestes 28deg
gene6108_CDH15	CDH15	cadherin 15	-3.529144381	1.468148173	5.137045152	0.029419305	0.578515737	Up ovotestes 28deg
gene10429_PTPN18	PTPN18	protein tyrosine phosphatase	-3.529068973	0.324234267	6.698395897	0.01375357	0.578515737	Up ovotestes 28deg
gene14238_SLC16A10	SLC16A10	solute carrier family 16 member 10	-3.527677619	0.148115872	4.715176767	0.036448977	0.578515737	Up ovotestes 28deg
gene8642_LOC110079130	LOC110079130	slit homolog 1 protein-like	-3.524837306	0.935347739	4.584600236	0.039174597	0.578515737	Up ovotestes 28deg
gene21194_LOC110070879	LOC110070879	major histocompatibility complex class I-related gene protein-like	-3.523257099	0.035591033	5.107490572	0.030034742	0.578515737	Up ovotestes 28deg
gene11303_LOC110082123	LOC110082123	toll-like receptor 2	-3.507964732	0.945988713	7.335966029	0.010211931	0.578515737	Up ovotestes 28deg
gene1556_CD96	CD96	CD96 molecule	-3.506066816	-0.650560763	4.302829591	0.047844573	0.578515737	Up ovotestes 28deg
gene13719_EDN3	EDN3	endothelin 3	-3.502831071	-0.930836579	3.349314813	0.075850819	0.590306268	Up ovotestes 28deg
gene18612_HSD17B2	HSD17B2	hydroxysteroid 17-beta dehydrogenase 2	-3.500511962	-0.462659252	3.20824743	0.08284118	0.593831083	Up ovotestes 28deg
gene309_LOC110073242	LOC110073242	uncharacterized LOC110073242	-3.499076207	2.446354692	4.899731618	0.033170557	0.578515737	Up ovotestes 28deg
gene11965_LOC110082803	LOC110082803	B-cell differentiation antigen CD72-like	-3.473732982	1.186016644	6.975641991	0.012073333	0.578515737	Up ovotestes 28deg
gene20410_CD248	CD248	CD248 molecule	-3.429524336	1.308176488	4.724515215	0.03627484	0.578515737	Up ovotestes 28deg
gene5759_RAC2	RAC2	ras-related C3 botulinum toxin substrate 2 (rho family	-3.429410492	2.569698325	6.744602308	0.013456896	0.578515737	Up ovotestes 28deg
gene16626_SKAP1	SKAP1	src kinase associated phosphoprotein 1	-3.409980413	0.670115443	5.6374188	0.022935816	0.578515737	Up ovotestes 28deg
gene1975_LPAR2	LPAR2	lysophosphatidic acid receptor 2	-3.387292877	1.503626835	5.336160132	0.026627364	0.578515737	Up ovotestes 28deg
gene14555_TBC1D10C	TBC1D10C	TBC1 domain family member 10C	-3.333248571	-0.723513558	3.580266464	0.067653457	0.58531853	Up ovotestes 28deg
gene3397_SLA2	SLA2	Src like adaptor 2	-3.317367302	-0.232759573	4.587382168	0.039118565	0.578515737	Up ovotestes 28deg
gene19887_LOC110091490	LOC110091490	IgGFc-binding protein-like	-3.314318333	1.496634262	6.312682191	0.016523687	0.578515737	Up ovotestes 28deg
gene20209_LOC110069828	LOC110069828	zinc finger protein 239-like	-3.303683787	1.15041881	5.455886485	0.025250897	0.578515737	Up ovotestes 28deg
gene16204_GRIN1	GRIN1	glutamate ionotropic receptor NMDA type subunit 1	-3.303657728	-1.38707065	5.25121991	0.030073007	0.578515737	Up ovotestes 28deg
gene17846_CILP	CILP	cartilage intermediate layer protein	-3.303657728	0.651224094	3.497804337	0.069457105	0.586122695	Up ovotestes 28deg
gene1487_TGFBR2	TGFBR2	transforming growth factor beta receptor 2	-3.3008905	1.311221013	5.006221467	0.031426411	0.578515737	Up ovotestes 28deg
gene15868_LOC110087094	LOC110087094	disks large homolog 1-like	-3.293135894	-0.68903591	3.586091489	0.066642916	0.583754798	Up ovotestes 28deg
gene10718_LOC110081426	LOC110081426	uncharacterized LOC110081426	-3.291642103	2.577992078	3.3531882	0.075217715	0.589739617	Up ovotestes 28deg
gene4716_LAPTM4B	LAPTM4B	lysosomal protein transmembrane 4 beta	-3.277192359	2.091409833	3.833797912	0.057878302	0.578515737	Up ovotestes 28deg
gene15135_C1QTNF3	C1QTNF3	C1q and TNF related 3	-3.274389102	1.879436285	3.590285493	0.066032028	0.583754798	Up ovotestes 28deg
gene21170_LOC110070854	LOC110070854	class I histocompatibility antigen	-3.266891068	3.715554322	5.950742766	0.019677071	0.578515737	Up ovotestes 28deg
gene11462_LOC110082262	LOC110082262	transmembrane protein 205-like	-3.264929507	0.536918506	4.403195386	0.042827228	0.578515737	Up ovotestes 28deg
gene20849_LOC110070514	LOC110070514	class I histocompatibility antigen	-3.259623216	1.889062554	4.799915422	0.034901702	0.578515737	Up ovotestes 28deg
gene2165_TECTB	TECTB	tectorin beta	-3.2527938	-0.979753632	3.888844263	0.059489121	0.578515737	Up ovotestes 28deg
gene20262_TNF	TNF	tumor necrosis factor	-3.24921115	-1.003009077	3.467844966	0.071597854	0.586122695	Up ovotestes 28deg
gene7893_LPXN	LPXN	leupaxin	-3.24356279	-1.494205755	4.278424073	0.047130234	0.578515737	Up ovotestes 28deg
gene13825_LOC110084816	LOC110084816	forkhead box protein H1-like	-3.238496952	-0.988738701	3.148979471	0.085914221	0.599182403	Up ovotestes 28deg
gene2841_ZMYND12	ZMYND12	zinc finger MYND-type containing 12	-3.23830803	1.016099449	4.888352218	0.033363093	0.578515737	Up ovotestes 28deg
gene9918_S1PR3	S1PR3	sphingosine-1-phosphate receptor 3	-3.237834191	0.469231888	3.78269792	0.059491977	0.578515737	Up ovotestes 28deg
gene13104_HPSE2	HPSE2	heparanase 2 (inactive)	-3.23431413	0.009113812	3.300536582	0.077446211	0.59126883	Up ovotestes 28deg
gene8313_LOC110078796	LOC110078796	ficolin-2-like	-3.230342191	0.282446313	3.444541596	0.071746321	0.586122695	Up ovotestes 28deg
gene11275_TCAP	TCAP	titin-cap	-3.225402235	0.776703707	3.739743525	0.061106248	0.578515737	Up ovotestes 28deg
gene19653_RAB25	RAB25	RAB25	-3.204200233	-0.861176738	3.297348778	0.07858967	0.593554919	Up ovotestes 28deg
gene3432_MYBPH	MYBPH	myosin binding protein H	-3.199531579	1.624640746	3.224867465	0.081011599	0.593831083	Up ovotestes 28deg
gene7970_PDGFRA	PDGFRA	platelet derived growth factor receptor alpha	-3.193628185	5.743220282	13.20038513	0.000851978	0.578515737	Up ovotestes 28deg
gene21298_LOC110070991	LOC110070991	RLA class II histocompatibility antigen	-3.17714643	1.441987831	3.800340927	0.059146706	0.578515737	Up ovotestes 28deg
gene20235_ZNHIT2	ZNHIT2	zinc finger HIT-type containing 2	-3.172422588	2.892818889	6.309089467	0.01655216	0.578515737	Up ovotestes 28deg
gene7972_KDR	KDR	kinase insert domain receptor	-3.172094602	2.494758393	4.956629055	0.032225883	0.578515737	Up ovotestes 28deg
gene18634_LOC110090121	LOC110090121	macrophage mannose receptor 1-like	-3.164789018	-0.719796636	3.533458327	0.068576228	0.586122695	Up ovotestes 28deg
gene10083_LOC110080730	LOC110080730	cullin-9-like	-3.163696271	1.638873973	5.529164152	0.024194088	0.578515737	Up ovotestes 28deg
gene3595_SLC35G1	SLC35G1	solute carrier family 35 member G1	-3.16366028	-0.094484853	4.376350718	0.043430772	0.578515737	Up ovotestes 28deg
gene13977_CACNG3	CACNG3	calcium voltage-gated channel auxiliary subunit gamma 3	-3.1627023	-0.649268577	3.294096639	0.078197968	0.593463728	Up ovotestes 28deg
gene17136_SLC39A1	SLC39A1	solute carrier family 39 member 1	-3.158273319	1.516909288	4.46686534	0.041432241	0.578515737	Up ovotestes 28deg
gene4451_ACSBG1	ACSBG1	acyl-CoA synthetase bubblegum family member 1	-3.141385398	-0.611309093	3.386273717	0.07457997	0.588041744	Up ovotestes 28deg
gene8741_CELF5	CELF5	CUGBP Elav-like family member 5	-3.141350816	-0.858418511	4.587422904	0.040011142	0.578515737	Up ovotestes 28deg
gene19706_LOC110091286	LOC110091286	nmrA-like family domain-containing protein 1	-3.140938196	2.66722856	3.131513513	0.085116551	0.596645143	Up ovotestes 28deg
gene2568_GPR1	GPR1	G protein-coupled receptor 1	-3.137008291	1.884126291	4.523371207	0.040235904	0.578515737	Up ovotestes 28deg
gene14908_LOC110086039	LOC110086039	tyrosine-protein phosphatase non-receptor type substrate 1-like	-3.132306046	0.648809198	4.108189691	0.050001089	0.578515737	Up ovotestes 28deg
gene4309_VSIG4	VSIG4	V-set and immunoglobulin domain containing 4	-3.128819432	1.632396613	7.181830401	0.010967388	0.578515737	Up ovotestes 28deg
gene8552_CLDN11	CLDN11	claudin 11	-3.123868704	7.02639781	7.577360047	0.00913888	0.578515737	Up ovotestes 28deg
gene1138_LOC110082355	LOC110082355	retinol dehydrogenase 12-like	-3.121616718	1.71501193	4.198419794	0.04767557	0.578515737	Up ovotestes 28deg
gene21032_SLC35F6	SLC35F6	solute carrier family 35 member F6	-3.120940543	1.869237636	5.923634275	0.019938171	0.578515737	Up ovotestes 28deg
gene15720_LRRC4B	LRRC4B	leucine rich repeat containing 4B	-3.117731431	1.262570048	3.919216237	0.055288057	0.578515737	Up ovotestes 28deg
gene8707_SPPL2B	SPPL2B	signal peptide peptidase like 2B	-3.109192506	4.185631067	8.839559799	0.005186608	0.578515737	Up ovotestes 28deg
gene11333_LOC110082108	LOC110082108	protocadherin gamma-B6-like	-3.103365203	0.224615923	3.478942915	0.070179706	0.586122695	Up ovotestes 28deg
gene17954_C1QB	C1QB	complement C1q B chain	-3.093119562	3.130403514	11.87259148	0.001444682	0.578515737	Up ovotestes 28deg
gene19648_LOC110091217	LOC110091217	uncharacterized LOC110091217	-3.088151404	-0.233339298	3.276557401	0.078485585	0.593554919	Up ovotestes 28deg
gene245_HOXA10	HOXA10	homeobox A10	-3.084719867	-0.081898299	4.223212241	0.047057646	0.578515737	Up ovotestes 28deg
gene5980_TRABD2B	TRABD2B	TraB domain containing 2B	-3.083080697	-0.907426589	4.110203566	0.050155878	0.578515737	Up ovotestes 28deg
gene9774_SHISA6	SHISA6	shisa family member 6	-3.081540043	0.477921882	4.119130902	0.049712547	0.578515737	Up ovotestes 28deg
gene10508_CCDC3	CCDC3	coiled-coil domain containing 3	-3.0606639	1.505063897	4.598185842	0.038709826	0.578515737	Up ovotestes 28deg
gene15722_CLEC11A	CLEC11A	C-type lectin domain containing 11A	-3.052030694	1.09616489	5.277738221	0.027415404	0.578515737	Up ovotestes 28deg
gene13289_LOC110084254	LOC110084254	uncharacterized LOC110084254	-3.051855643	2.040858869	7.051197627	0.011654743	0.578515737	Up ovotestes 28deg
gene17234_USP35	USP35	ubiquitin specific peptidase 35	-3.041454058	1.05328865	7.117440526	0.011300577	0.578515737	Up ovotestes 28deg
gene17886_DBH	DBH	dopamine beta-hydroxylase	-3.037449685	3.721941066	3.749168422	0.060577885	0.578515737	Up ovotestes 28deg
gene6836_PLPP3	PLPP3	phospholipid phosphatase 3	-3.035009232	5.216018474	12.87807953	0.000966957	0.578515737	Up ovotestes 28deg
gene1011_LOC110079683	LOC110079683	acidic mammalian chitinase-like	-3.028509585	1.453168063	3.160898517	0.083723832	0.593831083	Up ovotestes 28deg
gene21738_LOC110071465	LOC110071465	72 kDa type IV collagenase-like	-3.021658901	4.318223639	8.143606397	0.007068078	0.578515737	Up ovotestes 28deg
gene17507_TLR4	TLR4	toll like receptor 4	-3.01688487	0.403262127	4.55355404	0.039612438	0.578515737	Up ovotestes 28deg
gene11964_LOC110082844	LOC110082844	B-cell differentiation antigen CD72-like	-2.995710928	-0.103191249	4.175103833	0.048470828	0.578515737	Up ovotestes 28deg
gene14192_LOC110085234	LOC110085234	C-X-C motif chemokine 11-like	-2.991035539	0.587166654	3.217393972	0.081349633	0.593831083	Up ovotestes 28deg
gene4955_LOC110075047	LOC110075047	uncharacterized LOC110075047	-2.989662614	-0.277011277	3.166907566	0.083921676	0.593831083	Up ovotestes 28deg
gene10364_PYGO2	PYGO2	pygopus family PHD finger 2	-2.986804474	1.214073491	3.312081421	0.076951312	0.591141282	Up ovotestes 28deg
gene13859_NPHP3	NPHP3	nephrocystin 3	-2.98059477	2.891296491	7.46765815	0.009610708	0.578515737	Up ovotestes 28deg
gene17590_CLDND1	CLDND1	claudin domain containing 1	-2.972819133	3.045809882	5.635692527	0.022955314	0.578515737	Up ovotestes 28deg
gene10326_FCER1G	FCER1G	Fc fragment of IgE receptor Ig	-2.967633376	0.917032842	5.1312927	0.029504561	0.578515737	Up ovotestes 28deg
gene18429_LOC110089894	LOC110089894	digestive cysteine proteinase 2-like	-2.961701542	2.451568239	9.176457696	0.004475463	0.578515737	Up ovotestes 28deg
gene19565_APCDD1L	APCDD1L	APC down-regulated 1 like	-2.955285872	2.823286775	4.796916354	0.034955221	0.578515737	Up ovotestes 28deg
gene11586_ACHE	ACHE	acetylcholinesterase (Cartwright blood group)	-2.955256272	2.568817759	3.643158267	0.064158639	0.580456608	Up ovotestes 28deg
gene21908_LOC110071649	LOC110071649	60S ribosomal protein L7a	-2.952326246	1.645898914	3.7805777	0.059560001	0.578515737	Up ovotestes 28deg
gene17956_C1QA	C1QA	complement C1q A chain	-2.941096043	4.219220577	15.92139836	0.00030376	0.578515737	Up ovotestes 28deg
gene21236_LOC110070923	LOC110070923	H-2 class I histocompatibility antigen	-2.934199697	1.636896805	5.917634626	0.019996463	0.578515737	Up ovotestes 28deg
gene2656_LOC110072496	LOC110072496	C-C motif chemokine 5-like	-2.927800962	2.976012048	6.246136097	0.017059783	0.578515737	Up ovotestes 28deg
gene15575_LOC110086764	LOC110086764	guanylate-binding protein 1-like	-2.920612477	0.843062623	4.813174387	0.034666166	0.578515737	Up ovotestes 28deg
gene17282_CBLN4	CBLN4	cerebellin 4 precursor	-2.918664608	0.951864405	5.497744994	0.024573163	0.578515737	Up ovotestes 28deg
gene19628_LOC110091184	LOC110091184	zinc finger protein 271-like	-2.915870242	1.495131556	4.089922402	0.050486959	0.578515737	Up ovotestes 28deg
gene13426_LOC110084427	LOC110084427	dromaiocalcin-1-like	-2.91234507	3.760543634	9.853397741	0.0033424	0.578515737	Up ovotestes 28deg
gene20940_LOC110070610	LOC110070610	intercellular adhesion molecule 5-like	-2.908288156	1.989452864	5.242151986	0.027907826	0.578515737	Up ovotestes 28deg
gene20347_LOC110069983	LOC110069983	zinc finger protein 397-like	-2.908213717	1.55924212	5.961354426	0.019575873	0.578515737	Up ovotestes 28deg
gene3458_TMEM9	TMEM9	transmembrane protein 9	-2.906121424	2.822746454	7.592809531	0.009074455	0.578515737	Up ovotestes 28deg
gene4522_PRTG	PRTG	protogenin	-2.906072942	2.208093808	3.328059682	0.076272198	0.591040731	Up ovotestes 28deg
gene995_LOC110080458	LOC110080458	triggering receptor expressed on myeloid cells 2-like	-2.902796734	0.169146991	3.151985257	0.084376846	0.594142526	Up ovotestes 28deg
gene18939_RPUSD1	RPUSD1	RNA pseudouridylate synthase domain containing 1	-2.854255538	1.055333959	3.64990308	0.063923939	0.579941567	Up ovotestes 28deg
gene21163_EFEMP1	EFEMP1	EGF containing fibulin like extracellular matrix protein 1	-2.847892347	2.7031972	4.436397252	0.042093461	0.578515737	Up ovotestes 28deg
gene11834_MYBPC1	MYBPC1	myosin binding protein C	-2.846865509	3.107443353	3.749226221	0.060575994	0.578515737	Up ovotestes 28deg
gene5064_LOC110075192	LOC110075192	uncharacterized LOC110075192	-2.843027393	1.300219888	3.404737291	0.073333112	0.586122695	Up ovotestes 28deg
gene3915_GHR	GHR	growth hormone receptor	-2.842856192	3.359628817	6.565147984	0.014649276	0.578515737	Up ovotestes 28deg
gene19008_SCAMP5	SCAMP5	secretory carrier membrane protein 5	-2.836389896	3.58082384	7.500994286	0.009464623	0.578515737	Up ovotestes 28deg
gene2315_CDS2	CDS2	CDP-diacylglycerol synthase 2	-2.834837837	1.767610159	3.954570339	0.054253732	0.578515737	Up ovotestes 28deg
gene21133_LOC110070812	LOC110070812	zinc finger protein 850-like	-2.831090004	2.16999669	4.722824315	0.036306303	0.578515737	Up ovotestes 28deg
gene4408_VAV3	VAV3	vav guanine nucleotide exchange factor 3	-2.829836749	1.867031596	4.174222262	0.048287294	0.578515737	Up ovotestes 28deg
gene9405_LOC110080021	LOC110080021	protein FAM76B-like	-2.82765741	1.785390537	4.382788831	0.043484373	0.578515737	Up ovotestes 28deg
gene15532_LOC110086716	LOC110086716	interferon regulatory factor 4-like	-2.809233247	1.661035728	4.187401001	0.047953065	0.578515737	Up ovotestes 28deg
gene9865_PYURF	PYURF	PIGY upstream reading frame	-2.805173272	1.373933505	4.018052177	0.052449763	0.578515737	Up ovotestes 28deg
gene21751_LOC110071478	LOC110071478	zinc finger protein 501-like	-2.805100482	1.258857968	3.997679068	0.05302138	0.578515737	Up ovotestes 28deg
gene18325_LOC110089765	LOC110089765	zinc finger protein 850-like	-2.795116653	2.522027025	8.465504136	0.006120212	0.578515737	Up ovotestes 28deg
gene15965_MAP2K3	MAP2K3	mitogen-activated protein kinase kinase 3	-2.791698369	2.44479239	5.336642631	0.026620959	0.578515737	Up ovotestes 28deg
gene10126_TRMU	TRMU	tRNA 5-methylaminomethyl-2-thiouridylate methyltransferase	-2.7875908	1.294686862	3.29208959	0.077810574	0.592607524	Up ovotestes 28deg
gene11587_LOC110082405	LOC110082405	protein Wnt-5a-like	-2.782528496	3.453639543	4.872780544	0.033628543	0.578515737	Up ovotestes 28deg
gene9968_STAB1	STAB1	stabilin 1	-2.77771395	3.035236672	4.070083383	0.051020543	0.578515737	Up ovotestes 28deg
gene19202_LOC110090744	LOC110090744	interferon-induced very large GTPase 1-like	-2.772586967	1.87902735	4.494352482	0.041467384	0.578515737	Up ovotestes 28deg
gene21085_LOC110070763	LOC110070763	zinc finger protein 84-like	-2.768405393	1.749356023	5.966840149	0.019523779	0.578515737	Up ovotestes 28deg
gene18318_AGPAT1	AGPAT1	1-acylglycerol-3-phosphate O-acyltransferase 1	-2.767985297	1.801026719	5.403921683	0.025744056	0.578515737	Up ovotestes 28deg
gene20488_TMEM209	TMEM209	transmembrane protein 209	-2.763062899	3.348762594	9.160377886	0.004506923	0.578515737	Up ovotestes 28deg
gene3860_CLN5	CLN5	ceroid-lipofuscinosis	-2.762574906	2.041154812	4.11161721	0.0499105	0.578515737	Up ovotestes 28deg
gene3891_MOCS2	MOCS2	molybdenum cofactor synthesis 2	-2.758283393	0.745354535	3.955022231	0.054240651	0.578515737	Up ovotestes 28deg
gene14601_HERPUD1	HERPUD1	homocysteine inducible ER protein with ubiquitin like domain 1	-2.745694216	1.656431969	5.690396594	0.022346065	0.578515737	Up ovotestes 28deg
gene15558_ATP1A3	ATP1A3	ATPase Na+/K+ transporting subunit alpha 3	-2.736104336	2.980346106	4.220151558	0.04713345	0.578515737	Up ovotestes 28deg
gene21287_LOC110070983	LOC110070983	uncharacterized LOC110070983	-2.731458403	1.018572005	4.148948997	0.049142268	0.578515737	Up ovotestes 28deg
gene18504_SIPA1	SIPA1	signal-induced proliferation-associated 1	-2.729980298	3.463489618	15.27014089	0.000386554	0.578515737	Up ovotestes 28deg
gene21888_LOC110071628	LOC110071628	interferon-induced very large GTPase 1-like	-2.714302902	2.426333364	4.359031134	0.043825122	0.578515737	Up ovotestes 28deg
gene16146_LOC110087409	LOC110087409	integrin alpha-E-like	-2.712284888	1.007411191	3.406763032	0.073023558	0.586122695	Up ovotestes 28deg
gene21102_LOC110070780	LOC110070780	uncharacterized LOC110070780	-2.708853193	3.551716744	8.899525453	0.005051684	0.578515737	Up ovotestes 28deg
gene14137_ADAMTS9	ADAMTS9	ADAM metallopeptidase with thrombospondin type 1 motif 9	-2.703879409	3.423845314	4.551230061	0.039660064	0.578515737	Up ovotestes 28deg
gene6289_RNPC3	RNPC3	RNA binding region (RNP1	-2.696027749	1.7061783	3.18935004	0.082399743	0.593831083	Up ovotestes 28deg
gene1447_LOC110086222	LOC110086222	complement factor H-like	-2.693668178	4.371732092	3.508604941	0.069047063	0.586122695	Up ovotestes 28deg
gene7248_ACTR1A	ACTR1A	ARP1 actin-related protein 1 homolog A	-2.681990752	3.205459779	6.545828001	0.014784283	0.578515737	Up ovotestes 28deg
gene10754_LOC110081541	LOC110081541	ADAMTS-like protein 4	-2.680912245	1.673337707	5.81879937	0.021134318	0.578515737	Up ovotestes 28deg
gene20967_LOC110070638	LOC110070638	H-2 class I histocompatibility antigen	-2.679750559	3.085131473	5.132762262	0.029482756	0.578515737	Up ovotestes 28deg
gene16853_GPC3	GPC3	glypican 3	-2.679320344	2.403786738	8.547893023	0.005900139	0.578515737	Up ovotestes 28deg
gene18548_POSTN	POSTN	periostin	-2.675752911	6.186061763	13.50847723	0.00075557	0.578515737	Up ovotestes 28deg
gene8379_TTC16	TTC16	tetratricopeptide repeat domain 16	-2.662166528	0.895292337	3.854552907	0.057236787	0.578515737	Up ovotestes 28deg
gene8728_MIER2	MIER2	MIER family member 2	-2.657164135	1.502417272	3.833798033	0.057878298	0.578515737	Up ovotestes 28deg
gene17519_LOC110088902	#N/A	#N/A	-2.651976543	0.59990009	3.932084713	0.054909072	0.578515737	Up ovotestes 28deg
gene15811_PTX4	PTX4	pentraxin 4	-2.649270925	1.725797758	4.628992779	0.038099954	0.578515737	Up ovotestes 28deg
gene9710_TEK	TEK	TEK receptor tyrosine kinase	-2.648950424	1.697385053	4.307057056	0.045032337	0.578515737	Up ovotestes 28deg
gene20743_LOC110070404	LOC110070404	bone morphogenetic protein receptor type-1A-like	-2.647554311	1.273756212	4.199043362	0.048082322	0.578515737	Up ovotestes 28deg
gene3864_SLAIN1	SLAIN1	SLAIN motif family member 1	-2.624993261	0.908554422	3.482920302	0.070026633	0.586122695	Up ovotestes 28deg
gene918_SCN2B	SCN2B	sodium voltage-gated channel beta subunit 2	-2.621509478	2.729872436	6.113198575	0.018187842	0.578515737	Up ovotestes 28deg
gene13132_SLC35F2	SLC35F2	solute carrier family 35 member F2	-2.615960338	1.666067538	3.98011142	0.053519813	0.578515737	Up ovotestes 28deg
gene3620_FREM1	FREM1	FRAS1 related extracellular matrix 1	-2.614887723	5.667804842	12.1861185	0.001273294	0.578515737	Up ovotestes 28deg
gene7259_SFXN3	SFXN3	sideroflexin 3	-2.608966147	2.392024436	5.202258493	0.028471319	0.578515737	Up ovotestes 28deg
gene10190_TMEM170B	TMEM170B	transmembrane protein 170B	-2.603582126	1.524347545	3.709100793	0.061904492	0.578515737	Up ovotestes 28deg
gene18685_P2RY2	P2RY2	purinergic receptor P2Y2	-2.599390973	1.430892135	3.791097934	0.059223323	0.578515737	Up ovotestes 28deg
gene15131_ADAMTS12	ADAMTS12	ADAM metallopeptidase with thrombospondin type 1 motif 12	-2.578536345	4.064822154	6.215926433	0.017309326	0.578515737	Up ovotestes 28deg
gene7696_LOC110078097	LOC110078097	WD repeat-containing protein 73-like	-2.566340812	2.403243805	4.124761492	0.049564773	0.578515737	Up ovotestes 28deg
gene7747_LCMT2	LCMT2	leucine carboxyl methyltransferase 2	-2.561871877	4.440636178	5.995479345	0.019254239	0.578515737	Up ovotestes 28deg
gene8450_WDR25	WDR25	WD repeat domain 25	-2.55508597	0.85302765	3.101335853	0.086574053	0.601191382	Up ovotestes 28deg
gene15167_PARM1	PARM1	prostate androgen-regulated mucin-like protein 1	-2.554558757	5.021279962	4.995389825	0.031599161	0.578515737	Up ovotestes 28deg
gene19591_LOC110091158	LOC110091158	lanosterol synthase-like	-2.552276468	0.076659759	3.464094635	0.070754463	0.586122695	Up ovotestes 28deg
gene2681_SLC39A3	SLC39A3	solute carrier family 39 member 3	-2.551642915	3.200197001	4.523038949	0.040242827	0.578515737	Up ovotestes 28deg
gene16260_CCNJL	CCNJL	cyclin J like	-2.543455725	0.31870833	3.464048819	0.070756244	0.586122695	Up ovotestes 28deg
gene8883_MYOM1	MYOM1	myomesin 1	-2.542645855	2.327002318	3.5445358	0.067702264	0.58531853	Up ovotestes 28deg
gene4977_LOC110075072	LOC110075072	myosin-3	-2.536904227	7.939663354	4.193282524	0.047804725	0.578515737	Up ovotestes 28deg
gene13537_GUSB	GUSB	glucuronidase beta	-2.536104838	3.85021529	4.259662881	0.046165105	0.578515737	Up ovotestes 28deg
gene17583_TWSG1	TWSG1	twisted gastrulation BMP signaling modulator 1	-2.531446144	5.125442089	9.699021356	0.003570689	0.578515737	Up ovotestes 28deg
gene6531_TTPAL	TTPAL	alpha tocopherol transfer protein like	-2.527190319	2.544717804	3.43601006	0.071856009	0.586122695	Up ovotestes 28deg
gene3200_EPHA2	EPHA2	EPH receptor A2	-2.521510435	4.434166962	6.445353033	0.015508373	0.578515737	Up ovotestes 28deg
gene19472_TAPBP	TAPBP	TAP binding protein	-2.517493248	5.546436531	3.211300491	0.081394285	0.593831083	Up ovotestes 28deg
gene5576_RTN2	RTN2	reticulon 2	-2.516805009	3.267764474	4.978700485	0.031867366	0.578515737	Up ovotestes 28deg
gene478_ESYT1	ESYT1	extended synaptotagmin 1	-2.508071282	4.070697134	5.898890047	0.020179774	0.578515737	Up ovotestes 28deg
gene21775_LOC110071506	LOC110071506	zinc finger protein 239-like	-2.507596156	1.402340148	4.648651827	0.037716276	0.578515737	Up ovotestes 28deg
gene7589_RAB3D	RAB3D	RAB3D	-2.505819414	1.950356197	4.868913597	0.033694819	0.578515737	Up ovotestes 28deg
gene5066_PLPP5	PLPP5	phospholipid phosphatase 5	-2.505437376	2.880737361	5.580185412	0.023591966	0.578515737	Up ovotestes 28deg
gene20744_LOC110070405	LOC110070405	muellerian-inhibiting factor-like	-2.502348843	1.745050037	3.265133047	0.078986267	0.593554919	Up ovotestes 28deg
gene12447_TMEM150C	TMEM150C	transmembrane protein 150C	-2.502052538	2.0210202	3.263338909	0.079065222	0.593554919	Up ovotestes 28deg
gene2586_ADAMTS10	ADAMTS10	ADAM metallopeptidase with thrombospondin type 1 motif 10	-2.49999221	3.983631112	10.57085805	0.002467921	0.578515737	Up ovotestes 28deg
gene17293_MEX3C	MEX3C	mex-3 RNA binding family member C	-2.494332181	4.177320401	4.605417344	0.038565713	0.578515737	Up ovotestes 28deg
gene13423_CHKB	CHKB	choline kinase beta	-2.493588192	2.694653768	5.94304941	0.019750793	0.578515737	Up ovotestes 28deg
gene11289_GSDMA	GSDMA	gasdermin A	-2.492740684	0.746574576	3.324832289	0.076408827	0.591040731	Up ovotestes 28deg
gene8005_PID1	PID1	phosphotyrosine interaction domain containing 1	-2.486184073	3.237517199	4.766598743	0.035501306	0.578515737	Up ovotestes 28deg
gene8917_VASH2	VASH2	vasohibin 2	-2.485799317	1.220762194	3.63045403	0.064603317	0.580456608	Up ovotestes 28deg
gene7086_PCDH10	PCDH10	protocadherin 10	-2.484922975	2.560711892	5.881478104	0.020351684	0.578515737	Up ovotestes 28deg
gene9171_COLGALT2	COLGALT2	collagen beta(1-O)galactosyltransferase 2	-2.482267631	2.418194408	4.3690158	0.043597303	0.578515737	Up ovotestes 28deg
gene6588_ACTC1	ACTC1	actin	-2.480927542	5.916556643	3.971286848	0.053772138	0.578515737	Up ovotestes 28deg
gene12627_CRYL1	CRYL1	crystallin lambda 1	-2.471783751	1.816539266	3.168027323	0.083389836	0.593831083	Up ovotestes 28deg
gene6654_LOC110076953	LOC110076953	tumor necrosis factor receptor superfamily member 1A-like	-2.467316089	3.01820783	5.002055679	0.031492727	0.578515737	Up ovotestes 28deg
gene16542_CDH24	CDH24	cadherin 24	-2.454191505	3.84958626	7.105882853	0.011361527	0.578515737	Up ovotestes 28deg
gene4682_DLX5	DLX5	distal-less homeobox 5	-2.453358855	0.169458983	3.300268597	0.077688017	0.592456765	Up ovotestes 28deg
gene544_NID1	NID1	nidogen 1	-2.444389653	6.157709415	7.09851224	0.01140058	0.578515737	Up ovotestes 28deg
gene18826_SREBF1	SREBF1	sterol regulatory element binding transcription factor 1	-2.442254753	2.792159866	3.755494312	0.060371339	0.578515737	Up ovotestes 28deg
gene17349_AIF1	AIF1	allograft inflammatory factor 1	-2.435617425	2.203462225	6.266084275	0.016897136	0.578515737	Up ovotestes 28deg
gene10647_ADAM11	ADAM11	ADAM metallopeptidase domain 11	-2.429098917	1.157323446	3.282462681	0.078228178	0.593463728	Up ovotestes 28deg
gene16122_RBPMS	RBPMS	RNA binding protein with multiple splicing	-2.427095592	2.910889561	6.753819916	0.013398542	0.578515737	Up ovotestes 28deg
gene17955_C1QC	C1QC	complement C1q C chain	-2.421933085	2.892306762	8.254110863	0.006726077	0.578515737	Up ovotestes 28deg
gene21249_LOC110070940	LOC110070940	macrophage mannose receptor 1-like	-2.418966736	2.633151005	3.951470413	0.054343563	0.578515737	Up ovotestes 28deg
gene4568_LOC110074599	LOC110074599	lymphotactin-like	-2.41870548	1.623739229	3.670573045	0.06321061	0.579941567	Up ovotestes 28deg
gene19292_HM13	HM13	histocompatibility minor 13	-2.413675842	4.78105271	5.22236296	0.028185812	0.578515737	Up ovotestes 28deg
gene2021_SNAI1	SNAI1	snail family transcriptional repressor 1	-2.407585274	5.491168034	8.775393187	0.005335263	0.578515737	Up ovotestes 28deg
gene2530_TRAF3IP3	TRAF3IP3	TRAF3 interacting protein 3	-2.404763036	3.014538203	3.413055317	0.072770589	0.586122695	Up ovotestes 28deg
gene17515_EEFSEC	EEFSEC	eukaryotic elongation factor	-2.402640547	2.468910516	5.021241454	0.031188563	0.578515737	Up ovotestes 28deg
gene9679_REEP1	REEP1	receptor accessory protein 1	-2.40114147	2.568388967	4.117911187	0.049744622	0.578515737	Up ovotestes 28deg
gene18138_APEX1	APEX1	apurinic/apyrimidinic endodeoxyribonuclease 1	-2.399275911	4.19680877	3.946549001	0.054486515	0.578515737	Up ovotestes 28deg
gene1335_PNKD	PNKD	paroxysmal nonkinesigenic dyskinesia	-2.396603509	0.253875216	3.350377582	0.075564006	0.590306268	Up ovotestes 28deg
gene2529_CUNH1orf74	CUNH1orf74	chromosome unknown C1orf74 homolog	-2.390380922	1.138458881	3.180067926	0.082829112	0.593831083	Up ovotestes 28deg
gene15701_METTL26	METTL26	methyltransferase like 26	-2.390245592	3.226111345	3.3769941	0.074233767	0.587797378	Up ovotestes 28deg
gene9201_SIGLEC1	SIGLEC1	sialic acid binding Ig like lectin 1	-2.379736905	2.435349678	4.096296676	0.050316828	0.578515737	Up ovotestes 28deg
gene18654_DHRS7	DHRS7	dehydrogenase/reductase 7	-2.378385434	5.675191892	5.201432125	0.028483121	0.578515737	Up ovotestes 28deg
gene17722_VASN	VASN	vasorin	-2.376762964	5.375555622	3.924396649	0.055135144	0.578515737	Up ovotestes 28deg
gene17869_RBM24	RBM24	RNA binding motif protein 24	-2.365567222	2.588656507	3.809229922	0.05864799	0.578515737	Up ovotestes 28deg
gene7576_ILVBL	ILVBL	ilvB acetolactate synthase like	-2.365541595	3.656114725	6.853265512	0.012786027	0.578515737	Up ovotestes 28deg
gene3820_FZD6	FZD6	frizzled class receptor 6	-2.363778147	2.621302868	4.81312469	0.034667045	0.578515737	Up ovotestes 28deg
gene19909_LOC110091511	LOC110091511	zinc finger protein 2-like	-2.348411471	2.724596148	5.809900334	0.021075219	0.578515737	Up ovotestes 28deg
gene19556_LOC110091118	LOC110091118	calsequestrin-2	-2.344055312	3.26480604	4.327521874	0.044552686	0.578515737	Up ovotestes 28deg
gene1112_ACP2	ACP2	acid phosphatase 2	-2.341342452	2.630121317	3.61314335	0.06521476	0.582938317	Up ovotestes 28deg
gene20810_SFMBT2	SFMBT2	Scm-like with four mbt domains 2	-2.339252404	2.00733277	3.703851209	0.062080679	0.578515737	Up ovotestes 28deg
gene16276_LOC110087544	LOC110087544	E3 ubiquitin-protein ligase RNF31-like	-2.337274246	3.62633566	8.857047276	0.005146868	0.578515737	Up ovotestes 28deg
gene20148_B4GAT1	B4GAT1	beta-1	-2.332350517	4.032882716	5.353465086	0.026398695	0.578515737	Up ovotestes 28deg
gene17757_SOS2	SOS2	SOS Ras/Rho guanine nucleotide exchange factor 2	-2.331988565	4.177669131	13.29966647	0.000819558	0.578515737	Up ovotestes 28deg
gene11963_LOC110082841	LOC110082841	killer cell lectin-like receptor subfamily F member 1	-2.331658812	1.636561394	3.211156134	0.081400852	0.593831083	Up ovotestes 28deg
gene19553_PDGFD	PDGFD	platelet derived growth factor D	-2.330999435	3.758871173	7.9791436	0.007612023	0.578515737	Up ovotestes 28deg
gene5464_MAP4K1	MAP4K1	mitogen-activated protein kinase kinase kinase kinase 1	-2.330854778	0.869776682	3.835058909	0.057839099	0.578515737	Up ovotestes 28deg
gene15293_LOC110086484	LOC110086484	zinc finger and SCAN domain-containing protein 23-like	-2.327035858	1.379805189	3.300126079	0.077463874	0.59126883	Up ovotestes 28deg
gene9758_LOC110080384	LOC110080384	E3 ubiquitin-protein ligase listerin-like	-2.32367	3.551862776	5.612977078	0.023213573	0.578515737	Up ovotestes 28deg
gene13957_NTHL1	NTHL1	nth like DNA glycosylase 1	-2.322913911	2.129849402	3.891636968	0.056110072	0.578515737	Up ovotestes 28deg
gene9834_KIF24	KIF24	kinesin family member 24	-2.318553485	2.257421868	3.42356803	0.072350129	0.586122695	Up ovotestes 28deg
gene4506_ADAM10	ADAM10	ADAM metallopeptidase domain 10	-2.315153428	5.594265496	5.235203486	0.028005094	0.578515737	Up ovotestes 28deg
gene9536_SHROOM4	SHROOM4	shroom family member 4	-2.314400017	3.485784148	6.164620764	0.017742212	0.578515737	Up ovotestes 28deg
gene15354_ATPAF1	ATPAF1	ATP synthase mitochondrial F1 complex assembly factor 1	-2.312958961	4.920257393	12.32507742	0.001204371	0.578515737	Up ovotestes 28deg
gene3159_CLRN1	CLRN1	clarin 1	-2.309091605	1.874145234	3.457349956	0.071017275	0.586122695	Up ovotestes 28deg
gene17561_TTI1	TTI1	TELO2 interacting protein 1	-2.306814677	3.633082966	5.444187859	0.025234283	0.578515737	Up ovotestes 28deg
gene16015_LOC110087253	LOC110087253	extracellular serine/threonine protein kinase FAM20C-like	-2.303317201	1.104943202	3.30528843	0.07724208	0.591141282	Up ovotestes 28deg
gene14385_RAB11A	RAB11A	RAB11A	-2.299642661	4.727521475	4.022716497	0.052319854	0.578515737	Up ovotestes 28deg
gene11412_VWA3A	VWA3A	von Willebrand factor A domain containing 3A	-2.298423884	1.068972355	3.481781225	0.070070433	0.586122695	Up ovotestes 28deg
gene15936_TSPAN3	TSPAN3	tetraspanin 3	-2.296333088	6.452238005	7.741570068	0.008478471	0.578515737	Up ovotestes 28deg
gene13253_WDPCP	WDPCP	WD repeat containing planar cell polarity effector	-2.294782675	1.621278431	3.944083553	0.054558285	0.578515737	Up ovotestes 28deg
gene21411_LOC110071115	LOC110071115	H-2 class I histocompatibility antigen	-2.294350921	4.69104573	3.577648786	0.066488736	0.583754798	Up ovotestes 28deg
gene7656_RARRES1	RARRES1	retinoic acid receptor responder 1	-2.291223528	4.922625637	5.888677092	0.020280416	0.578515737	Up ovotestes 28deg
gene3244_EMC1	EMC1	ER membrane protein complex subunit 1	-2.289397312	4.64382172	3.421992282	0.072412978	0.586122695	Up ovotestes 28deg
gene4205_RHOB	RHOB	ras homolog family member B	-2.287495586	4.02661914	3.583311985	0.066283627	0.583754798	Up ovotestes 28deg
gene3402_NFS1	NFS1	NFS1	-2.281974438	2.98014053	6.335835999	0.016341448	0.578515737	Up ovotestes 28deg
gene17620_TMEM237	TMEM237	transmembrane protein 237	-2.271066298	2.573411839	5.171904983	0.028908355	0.578515737	Up ovotestes 28deg
gene6099_CHMP1A	CHMP1A	charged multivesicular body protein 1A	-2.27051703	3.270388222	4.779909094	0.035260418	0.578515737	Up ovotestes 28deg
gene9116_CUNH9orf116	CUNH9orf116	chromosome unknown C9orf116 homolog	-2.270382219	3.148891243	4.258638463	0.046189933	0.578515737	Up ovotestes 28deg
gene8393_NAIF1	NAIF1	nuclear apoptosis inducing factor 1	-2.270222394	2.443303069	5.398205679	0.025817323	0.578515737	Up ovotestes 28deg
gene10237_OLFML1	OLFML1	olfactomedin like 1	-2.269561096	3.201925076	9.003773687	0.004825972	0.578515737	Up ovotestes 28deg
gene11938_FHL3	FHL3	four and a half LIM domains 3	-2.267641255	5.176038505	8.971340554	0.004895016	0.578515737	Up ovotestes 28deg
gene19577_SLC39A7	SLC39A7	solute carrier family 39 member 7	-2.263580891	3.228245237	4.020944691	0.05236916	0.578515737	Up ovotestes 28deg
gene8541_TNFSF10	TNFSF10	TNF superfamily member 10	-2.25919488	5.612710867	4.752599652	0.035756601	0.578515737	Up ovotestes 28deg
gene15242_PYCARD	PYCARD	PYD and CARD domain containing	-2.254886448	3.6253294	3.267269115	0.078892381	0.593554919	Up ovotestes 28deg
gene9065_GPR107	GPR107	G protein-coupled receptor 107	-2.252313767	3.098689836	4.343261006	0.044187616	0.578515737	Up ovotestes 28deg
gene2747_PIK3R2	PIK3R2	phosphoinositide-3-kinase regulatory subunit 2	-2.247841754	5.132103673	10.5290967	0.002511465	0.578515737	Up ovotestes 28deg
gene1219_TLR3	TLR3	toll like receptor 3	-2.242977729	2.042574231	4.508551729	0.040545952	0.578515737	Up ovotestes 28deg
gene13331_ANKRD13B	ANKRD13B	ankyrin repeat domain 13B	-2.238208312	0.84476823	3.224082347	0.080815156	0.593831083	Up ovotestes 28deg
gene11640_GPR153	GPR153	G protein-coupled receptor 153	-2.231507695	1.815229435	5.555426223	0.023882102	0.578515737	Up ovotestes 28deg
gene14717_LOC110085830	LOC110085830	cryptochrome DASH-like	-2.226064356	1.719414649	3.489722431	0.06976571	0.586122695	Up ovotestes 28deg
gene18768_PGRMC1	PGRMC1	progesterone receptor membrane component 1	-2.224647057	3.903955761	3.760753095	0.060200229	0.578515737	Up ovotestes 28deg
gene20081_ADCY4	ADCY4	adenylate cyclase 4	-2.220088658	2.417757265	3.189703993	0.082383419	0.593831083	Up ovotestes 28deg
gene17981_LOC110089399	LOC110089399	interferon-induced protein with tetratricopeptide repeats 5-like	-2.216330894	4.212848488	3.723915068	0.061410281	0.578515737	Up ovotestes 28deg
gene18551_NKAIN4	NKAIN4	sodium/potassium transporting ATPase interacting 4	-2.211029897	3.416812228	4.488275136	0.040974424	0.578515737	Up ovotestes 28deg
gene10363_SHC1	SHC1	SHC adaptor protein 1	-2.206376531	4.601351709	7.77045276	0.008367703	0.578515737	Up ovotestes 28deg
gene2792_PLPPR3	PLPPR3	phospholipid phosphatase related 3	-2.204076577	2.194038155	3.39785055	0.073383551	0.58615441	Up ovotestes 28deg
gene17017_STX12	STX12	syntaxin 12	-2.19709776	2.685911759	3.248082494	0.079740201	0.593554919	Up ovotestes 28deg
gene12800_LOC110083729	LOC110083729	cytochrome P450 3A24-like	-2.191235172	4.444122344	8.084534096	0.007258502	0.578515737	Up ovotestes 28deg
gene16665_SMIM3	SMIM3	small integral membrane protein 3	-2.18435969	3.64464557	5.493744853	0.024621886	0.578515737	Up ovotestes 28deg
gene8733_AES	AES	amino-terminal enhancer of split	-2.184280073	6.081859816	5.669975814	0.022571419	0.578515737	Up ovotestes 28deg
gene15762_CGREF1	CGREF1	cell growth regulator with EF-hand domain 1	-2.181132657	2.732319784	3.338405381	0.075836064	0.590306268	Up ovotestes 28deg
gene15112_RITA1	RITA1	RBPJ interacting and tubulin associated 1	-2.178407773	2.365882972	4.264463399	0.046048953	0.578515737	Up ovotestes 28deg
gene13339_CPD	CPD	carboxypeptidase D	-2.17661895	4.649035081	6.19281993	0.017502855	0.578515737	Up ovotestes 28deg
gene1644_RNF4	RNF4	ring finger protein 4	-2.175294443	2.341422614	3.145807633	0.084435842	0.594142526	Up ovotestes 28deg
gene4314_LOC110074341	LOC110074341	potassium voltage-gated channel subfamily C member 1-like	-2.17348962	1.468539931	4.095410246	0.050548954	0.578515737	Up ovotestes 28deg
gene20349_LOC110069981	LOC110069981	zinc finger protein 182-like	-2.171145369	2.421595939	3.868193446	0.056819463	0.578515737	Up ovotestes 28deg
gene10171_TXNDC5	TXNDC5	thioredoxin domain containing 5	-2.170105786	5.20494879	7.438755048	0.009739328	0.578515737	Up ovotestes 28deg
gene5084_NSUN5	NSUN5	NOP2/Sun RNA methyltransferase family member 5	-2.166983625	3.952118486	5.074382271	0.030362682	0.578515737	Up ovotestes 28deg
gene17415_PYGL	PYGL	glycogen phosphorylase L	-2.164249605	5.836646769	7.264317975	0.010555897	0.578515737	Up ovotestes 28deg
gene18355_LOC110089818	LOC110089818	uncharacterized LOC110089818	-2.159636615	3.146179178	5.327387646	0.026744106	0.578515737	Up ovotestes 28deg
gene19641_LOC110091210	LOC110091210	transcription factor GATA-4-like	-2.158123537	4.580861474	5.506718382	0.024464244	0.578515737	Up ovotestes 28deg
gene5592_SAMD4B	SAMD4B	sterile alpha motif domain containing 4B	-2.157477872	3.721007613	4.405590033	0.042773838	0.578515737	Up ovotestes 28deg
gene7404_FUT11	FUT11	fucosyltransferase 11	-2.152630536	3.232787129	5.029750532	0.03105469	0.578515737	Up ovotestes 28deg
gene8574_NPC2	NPC2	NPC intracellular cholesterol transporter 2	-2.148391341	5.243739384	3.280301241	0.078322284	0.593463728	Up ovotestes 28deg
gene2014_PTGIS	PTGIS	prostaglandin I2 synthase	-2.14042282	2.836459138	4.505190064	0.040616647	0.578515737	Up ovotestes 28deg
gene18349_CRAMP1	CRAMP1	cramped chromatin regulator homolog 1	-2.140141808	3.400740037	6.779108446	0.013239844	0.578515737	Up ovotestes 28deg
gene8343_ZBTB26	ZBTB26	zinc finger and BTB domain containing 26	-2.137803086	3.27523835	6.401959113	0.015832848	0.578515737	Up ovotestes 28deg
gene19521_LOC110091080	LOC110091080	quinone oxidoreductase-like protein 2	-2.134776767	1.789685888	3.102836915	0.086500895	0.601191382	Up ovotestes 28deg
gene12523_ZNRF3	ZNRF3	zinc and ring finger 3	-2.132748406	3.438601851	3.720515758	0.061523295	0.578515737	Up ovotestes 28deg
gene18050_LOC110089470	LOC110089470	uncharacterized LOC110089470	-2.132554511	3.759100696	4.246941548	0.046474469	0.578515737	Up ovotestes 28deg
gene18534_LOC110090008	LOC110090008	uncharacterized LOC110090008	-2.130076565	1.016607242	3.162226821	0.083661485	0.593831083	Up ovotestes 28deg
gene5782_SOX10	SOX10	SRY-box 10	-2.12635832	2.674270607	5.258680655	0.027677925	0.578515737	Up ovotestes 28deg
gene1577_LOC110088168	LOC110088168	cytoplasmic tRNA 2-thiolation protein 1-like	-2.122835909	3.544660437	5.375813253	0.026106538	0.578515737	Up ovotestes 28deg
gene20453_MAPK1IP1L	MAPK1IP1L	mitogen-activated protein kinase 1 interacting protein 1 like	-2.122593401	4.602954597	7.251955503	0.010616496	0.578515737	Up ovotestes 28deg
gene4749_HSPA13	HSPA13	heat shock protein family A (Hsp70) member 13	-2.121179438	2.900338338	4.202135322	0.047582398	0.578515737	Up ovotestes 28deg
gene11517_CHRNB1	CHRNB1	cholinergic receptor nicotinic beta 1 subunit	-2.11737949	2.162868021	3.203240027	0.08176189	0.593831083	Up ovotestes 28deg
gene4055_ICOSLG	ICOSLG	inducible T-cell costimulator ligand	-2.116830219	1.991101559	4.222012648	0.04708734	0.578515737	Up ovotestes 28deg
gene8816_EFNB2	EFNB2	ephrin B2	-2.115522806	3.453755849	6.731122038	0.013542729	0.578515737	Up ovotestes 28deg
gene20169_KAT5	KAT5	lysine acetyltransferase 5	-2.113294361	3.31150191	3.716064201	0.061671642	0.578515737	Up ovotestes 28deg
gene21112_LOC110070792	LOC110070792	uncharacterized LOC110070792	-2.111089509	3.360053573	3.176455449	0.082996897	0.593831083	Up ovotestes 28deg
gene14022_SEC11C	SEC11C	SEC11 homolog C	-2.110326834	3.671341239	4.091898278	0.050434155	0.578515737	Up ovotestes 28deg
gene7746_DCHS1	DCHS1	dachsous cadherin-related 1	-2.107411525	5.918099418	4.738171836	0.036021817	0.578515737	Up ovotestes 28deg
gene20246_LOC110069877	LOC110069877	C-type lectin domain family 2 member B-like	-2.102191784	2.108944393	3.725947348	0.061342826	0.578515737	Up ovotestes 28deg
gene13475_CSK	CSK	CSK	-2.098797243	4.337145835	6.762741918	0.01334232	0.578515737	Up ovotestes 28deg
gene127_LRP11	LRP11	LDL receptor related protein 11	-2.09412969	4.526947883	3.710310402	0.061863974	0.578515737	Up ovotestes 28deg
gene2728_AP1M1	AP1M1	adaptor related protein complex 1 mu 1 subunit	-2.093260906	4.722775703	3.40671311	0.073025569	0.586122695	Up ovotestes 28deg
gene9012_CACFD1	CACFD1	calcium channel flower domain containing 1	-2.090567374	1.539509641	4.249007729	0.046424067	0.578515737	Up ovotestes 28deg
gene19649_NAXE	NAXE	NAD(P)HX epimerase	-2.088855884	5.359046004	3.94680542	0.054479057	0.578515737	Up ovotestes 28deg
gene8734_GNA11	GNA11	G protein subunit alpha 11	-2.086465585	3.507494253	4.208930812	0.04741251	0.578515737	Up ovotestes 28deg
gene10606_ST3GAL2	ST3GAL2	ST3 beta-galactoside alpha-2	-2.083075046	3.71371732	5.021494326	0.031184576	0.578515737	Up ovotestes 28deg
gene9075_LRRC8A	LRRC8A	leucine rich repeat containing 8 family member A	-2.073586789	4.170735809	3.607509788	0.065415134	0.582938317	Up ovotestes 28deg
gene17203_EMSY	EMSY	EMSY	-2.070905663	4.251779477	5.62065841	0.023125891	0.578515737	Up ovotestes 28deg
gene7470_LOC110077851	LOC110077851	uncharacterized LOC110077851	-2.07052388	4.558999938	4.621124244	0.038254717	0.578515737	Up ovotestes 28deg
gene13765_HCFC2	HCFC2	host cell factor C2	-2.066564429	3.681507873	4.547430895	0.039738058	0.578515737	Up ovotestes 28deg
gene4316_OPHN1	OPHN1	oligophrenin 1	-2.060382937	4.148101259	5.054574751	0.030667697	0.578515737	Up ovotestes 28deg
gene8658_IRF3	IRF3	interferon regulatory factor 3	-2.055020526	3.486477104	3.194332103	0.082170317	0.593831083	Up ovotestes 28deg
gene5082_BRF2	BRF2	BRF2	-2.052566202	1.836821223	3.691003867	0.062514218	0.578515737	Up ovotestes 28deg
gene11850_SLC37A3	SLC37A3	solute carrier family 37 member 3	-2.05211859	2.502345863	3.384484264	0.073927168	0.58615441	Up ovotestes 28deg
gene4834_GREB1L	GREB1L	growth regulation by estrogen in breast cancer 1 like	-2.051767858	4.769205494	4.735012663	0.036080177	0.578515737	Up ovotestes 28deg
gene16495_TP53	TP53	tumor protein p53	-2.049786166	4.694237763	4.933190085	0.032611438	0.578515737	Up ovotestes 28deg
gene14379_IGDCC4	IGDCC4	immunoglobulin superfamily DCC subclass member 4	-2.048989437	4.750469357	3.700121834	0.062206183	0.578515737	Up ovotestes 28deg
gene12572_SPOCK3	SPOCK3	SPARC/osteonectin	-2.044441802	5.32622557	4.374382644	0.043475387	0.578515737	Up ovotestes 28deg
gene12353_LOC110083252	LOC110083252	histone-arginine methyltransferase CARM1-like	-2.04152433	1.786215017	3.224019222	0.080818005	0.593831083	Up ovotestes 28deg
gene13075_PLEKHB2	PLEKHB2	pleckstrin homology domain containing B2	-2.038971798	2.660928439	3.135824651	0.084910599	0.595966349	Up ovotestes 28deg
gene12738_CSGALNACT2	CSGALNACT2	chondroitin sulfate N-acetylgalactosaminyltransferase 2	-2.033306768	3.96858953	5.70466277	0.022190078	0.578515737	Up ovotestes 28deg
gene15500_CPPED1	CPPED1	calcineurin like phosphoesterase domain containing 1	-2.025490168	2.754556056	3.538687845	0.067919134	0.585792451	Up ovotestes 28deg
gene5259_LOC110075368	LOC110075368	mitochondrial amidoxime reducing component 2-like	-2.022241675	3.75398214	4.350988482	0.044009581	0.578515737	Up ovotestes 28deg
gene11200_GGT5	GGT5	gamma-glutamyltransferase 5	-2.020878021	3.718523139	3.206509874	0.081612541	0.593831083	Up ovotestes 28deg
gene5226_LOC110075380	LOC110075380	histone H3.3	-2.019046056	6.800596256	4.90169018	0.033137541	0.578515737	Up ovotestes 28deg
gene491_CCNT1	CCNT1	cyclin T1	-2.016997578	4.179197009	3.596236274	0.065818169	0.583754798	Up ovotestes 28deg
gene8688_SMPDL3A	SMPDL3A	sphingomyelin phosphodiesterase acid like 3A	-2.013498173	4.278349436	3.892748489	0.056076682	0.578515737	Up ovotestes 28deg
gene17726_SRL	SRL	sarcalumenin	-2.012084747	3.393695916	3.498070737	0.069446959	0.586122695	Up ovotestes 28deg
gene15566_GSK3A	GSK3A	glycogen synthase kinase 3 alpha	-2.010618101	3.824239032	4.177780696	0.048196796	0.578515737	Up ovotestes 28deg
gene18945_SLC37A2	SLC37A2	solute carrier family 37 member 2	-2.010053329	4.021427044	6.762732978	0.013342376	0.578515737	Up ovotestes 28deg
gene17724_GLIS2	GLIS2	GLIS family zinc finger 2	-2.007927461	4.336827159	3.789253906	0.059282185	0.578515737	Up ovotestes 28deg
gene18815_COPS7B	COPS7B	COP9 signalosome subunit 7B	-2.005083688	3.658397951	3.318191126	0.076690838	0.591141282	Up ovotestes 28deg
gene484_ARF3	ARF3	ADP ribosylation factor 3	-2.004097368	4.623078934	4.523774075	0.040227512	0.578515737	Up ovotestes 28deg
gene19016_LOC110090533	LOC110090533	uncharacterized LOC110090533	-2.003549759	4.662510709	3.975275452	0.053657927	0.578515737	Up ovotestes 28deg
gene18319_LOC110089778	LOC110089778	E3 ubiquitin-protein ligase RNF5-like	-2.001879543	2.946668072	4.470852798	0.041346551	0.578515737	Up ovotestes 28deg
gene17541_CDON	CDON	cell adhesion associated	-1.99766247	4.764830053	3.593201614	0.065927132	0.583754798	Up ovotestes 28deg
gene17591_MYSM1	MYSM1	Myb like	-1.997345686	4.350429382	11.36880806	0.001773488	0.578515737	Up ovotestes 28deg
gene1567_CGGBP1	CGGBP1	CGG triplet repeat binding protein 1	-1.995613605	3.500441346	4.726135129	0.036244726	0.578515737	Up ovotestes 28deg
gene10280_GANAB	GANAB	glucosidase II alpha subunit	-1.994361931	5.024149007	3.156872984	0.0839131	0.593831083	Up ovotestes 28deg
gene19445_LEPROTL1	LEPROTL1	leptin receptor overlapping transcript-like 1	-1.986577608	5.032846628	6.729619342	0.013552334	0.578515737	Up ovotestes 28deg
gene18353_RNPS1	RNPS1	RNA binding protein with serine rich domain 1	-1.986172305	5.711566123	6.990614963	0.011989113	0.578515737	Up ovotestes 28deg
gene14461_GAS1	GAS1	growth arrest specific 1	-1.98044473	4.721952584	5.320994921	0.026829529	0.578515737	Up ovotestes 28deg
gene8469_NAPB	NAPB	NSF attachment protein beta	-1.9697143	1.021281805	3.13614537	0.0848953	0.595966349	Up ovotestes 28deg
gene10514_DHTKD1	DHTKD1	dehydrogenase E1 and transketolase domain containing 1	-1.968431491	2.989251463	3.880913595	0.056433333	0.578515737	Up ovotestes 28deg
gene12941_CDK2AP1	CDK2AP1	cyclin dependent kinase 2 associated protein 1	-1.967225605	2.816739247	3.112843286	0.086014983	0.599401749	Up ovotestes 28deg
gene19453_ITM2B	ITM2B	integral membrane protein 2B	-1.963168383	4.672329881	4.483956718	0.041066318	0.578515737	Up ovotestes 28deg
gene13812_SLC52A2	SLC52A2	solute carrier family 52 member 2	-1.958156176	2.928955175	3.86037393	0.057058283	0.578515737	Up ovotestes 28deg
gene5572_PPP1R13L	PPP1R13L	protein phosphatase 1 regulatory subunit 13 like	-1.952513954	3.155801506	3.198234692	0.081991102	0.593831083	Up ovotestes 28deg
gene13881_TMLHE	TMLHE	trimethyllysine hydroxylase	-1.951463963	4.126795773	4.209281346	0.047403765	0.578515737	Up ovotestes 28deg
gene4510_ALDH1A2	ALDH1A2	aldehyde dehydrogenase 1 family member A2	-1.95058153	7.665927585	6.060835745	0.018654085	0.578515737	Up ovotestes 28deg
gene17155_SLC27A3	SLC27A3	solute carrier family 27 member 3	-1.950285528	2.474350962	3.162201942	0.083662652	0.593831083	Up ovotestes 28deg
gene13101_GOT1	GOT1	glutamic-oxaloacetic transaminase 1	-1.949064466	3.97170894	4.174703424	0.048275046	0.578515737	Up ovotestes 28deg
gene7088_SERPINE1	SERPINE1	serpin family E member 1	-1.947221148	2.456779793	4.298523151	0.045234028	0.578515737	Up ovotestes 28deg
gene1190_LOC110083171	LOC110083171	uncharacterized LOC110083171	-1.946401562	3.134591875	4.252049339	0.046349981	0.578515737	Up ovotestes 28deg
gene18039_APOE	APOE	apolipoprotein E	-1.945836085	9.080078754	3.686310838	0.062673424	0.578786039	Up ovotestes 28deg
gene18416_AKNA	AKNA	AT-hook transcription factor	-1.945536401	3.790229111	4.541359361	0.039863051	0.578515737	Up ovotestes 28deg
gene21049_LOC110070726	LOC110070726	zinc finger protein OZF-like	-1.945088738	3.916814959	7.803430489	0.008243124	0.578515737	Up ovotestes 28deg
gene6737_TES	TES	testin LIM domain protein	-1.943778222	5.150369844	14.00333119	0.000624173	0.578515737	Up ovotestes 28deg
gene3221_RAP1GAP	RAP1GAP	RAP1 GTPase activating protein	-1.943449961	2.581784953	4.024993456	0.052256566	0.578515737	Up ovotestes 28deg
gene8380_TOR2A	TOR2A	torsin family 2 member A	-1.941148318	4.465003224	3.828557006	0.058041549	0.578515737	Up ovotestes 28deg
gene19192_LOC110090736	LOC110090736	thyroid adenoma-associated protein homolog	-1.941023418	2.576412819	3.175865868	0.083024316	0.593831083	Up ovotestes 28deg
gene18483_NCOA1	NCOA1	nuclear receptor coactivator 1	-1.937053879	4.494881377	5.561855824	0.023806388	0.578515737	Up ovotestes 28deg
gene11893_ZBTB8B	ZBTB8B	zinc finger and BTB domain containing 8B	-1.934362054	2.119697452	4.208500565	0.047423246	0.578515737	Up ovotestes 28deg
gene7138_RALGAPA2	RALGAPA2	Ral GTPase activating protein catalytic alpha subunit 2	-1.933269729	4.180173856	4.170799576	0.048374517	0.578515737	Up ovotestes 28deg
gene17193_CCDC97	CCDC97	coiled-coil domain containing 97	-1.933170221	3.898261756	6.773271396	0.013276294	0.578515737	Up ovotestes 28deg
gene17072_CETN2	CETN2	centrin 2	-1.932996979	5.88800965	7.762700067	0.008397282	0.578515737	Up ovotestes 28deg
gene13965_MLST8	MLST8	MTOR associated protein	-1.931255489	3.80842549	5.428754889	0.025428358	0.578515737	Up ovotestes 28deg
gene7616_DNASE2	DNASE2	deoxyribonuclease 2	-1.915967533	3.421321119	7.805656282	0.008234788	0.578515737	Up ovotestes 28deg
gene735_KIAA1191	KIAA1191	KIAA1191 ortholog	-1.915055453	4.269514945	4.951389863	0.03231163	0.578515737	Up ovotestes 28deg
gene11511_PLSCR3	PLSCR3	phospholipid scramblase 3	-1.91353684	4.01842304	8.275004197	0.006663429	0.578515737	Up ovotestes 28deg
gene409_TMEM100	TMEM100	transmembrane protein 100	-1.899262765	4.526120659	5.153064791	0.02918329	0.578515737	Up ovotestes 28deg
gene2942_RPL7L1	RPL7L1	ribosomal protein L7 like 1	-1.89757416	4.064003795	3.979155021	0.053547096	0.578515737	Up ovotestes 28deg
gene7497_VHL	VHL	von Hippel-Lindau tumor suppressor	-1.89291856	3.01674103	3.634135059	0.064474121	0.580456608	Up ovotestes 28deg
gene15247_TGFB1I1	TGFB1I1	transforming growth factor beta 1 induced transcript 1	-1.892776387	3.531320722	4.005792604	0.052792915	0.578515737	Up ovotestes 28deg
gene21800_LOC110071532	LOC110071532	tigger transposable element-derived protein 1-like	-1.891890762	5.168397284	6.34798593	0.016246688	0.578515737	Up ovotestes 28deg
gene12612_CHST2	CHST2	carbohydrate sulfotransferase 2	-1.889139963	3.615682238	3.846251317	0.05749243	0.578515737	Up ovotestes 28deg
gene1436_ERGIC1	ERGIC1	endoplasmic reticulum-golgi intermediate compartment 1	-1.887615299	2.602503348	3.670907964	0.063199125	0.579941567	Up ovotestes 28deg
gene4137_PKP3	PKP3	plakophilin 3	-1.886751662	3.714464101	3.938588073	0.054718637	0.578515737	Up ovotestes 28deg
gene11037_PPP4C	PPP4C	protein phosphatase 4 catalytic subunit	-1.884930273	4.728261649	6.991412028	0.011984648	0.578515737	Up ovotestes 28deg
gene17691_ETV2	ETV2	ETS variant 2	-1.880933178	3.990372203	4.96318273	0.032118971	0.578515737	Up ovotestes 28deg
gene19071_MAU2	MAU2	MAU2 sister chromatid cohesion factor	-1.875269902	4.490950328	4.562426564	0.039431184	0.578515737	Up ovotestes 28deg
gene12507_HPS4	HPS4	HPS4	-1.872300396	3.597525548	3.42689634	0.072217578	0.586122695	Up ovotestes 28deg
gene5523_SPINT2	SPINT2	serine peptidase inhibitor	-1.871938579	4.177073114	3.167339893	0.083421978	0.593831083	Up ovotestes 28deg
gene12100_GSN	GSN	gelsolin	-1.869187319	6.201399222	7.363947988	0.010080883	0.578515737	Up ovotestes 28deg
gene20821_LOC110070486	LOC110070486	zinc finger protein 501-like	-1.868750166	3.335779859	4.302037114	0.045150858	0.578515737	Up ovotestes 28deg
gene18498_FAM89B	FAM89B	family with sequence similarity 89 member B	-1.867862705	2.363333832	4.331654618	0.044456507	0.578515737	Up ovotestes 28deg
gene16816_PIAS3	PIAS3	protein inhibitor of activated STAT 3	-1.866293745	4.495765352	3.26234481	0.079109007	0.593554919	Up ovotestes 28deg
gene2791_PTBP1	PTBP1	polypyrimidine tract binding protein 1	-1.862903679	4.827907875	5.327633708	0.026740824	0.578515737	Up ovotestes 28deg
gene2226_DCP2	DCP2	decapping mRNA 2	-1.862519975	3.906812487	5.002674718	0.031482863	0.578515737	Up ovotestes 28deg
gene3391_SAMHD1	SAMHD1	SAM and HD domain containing deoxynucleoside triphosphate triphosphohydrolase 1	-1.860093216	5.986937018	9.32209423	0.004200981	0.578515737	Up ovotestes 28deg
gene838_LAYN	LAYN	layilin	-1.859675442	2.039899609	3.315463209	0.076807015	0.591141282	Up ovotestes 28deg
gene2000_SLC2A10	SLC2A10	solute carrier family 2 member 10	-1.85891613	3.370311188	5.135846307	0.029437051	0.578515737	Up ovotestes 28deg
gene10614_ATP6V0D1	ATP6V0D1	ATPase H+ transporting V0 subunit d1	-1.857161416	4.933373264	4.712072215	0.036507071	0.578515737	Up ovotestes 28deg
gene19250_LLGL1	LLGL1	LLGL1	-1.856665847	4.650920147	4.51831611	0.040341372	0.578515737	Up ovotestes 28deg
gene8973_PPP1R21	PPP1R21	protein phosphatase 1 regulatory subunit 21	-1.856211554	1.884933884	3.192794227	0.08224106	0.593831083	Up ovotestes 28deg
gene8187_GDI1	GDI1	GDP dissociation inhibitor 1	-1.852113822	4.770653284	3.252491304	0.079544483	0.593554919	Up ovotestes 28deg
gene15081_SLC35C2	SLC35C2	solute carrier family 35 member C2	-1.85159381	3.095710995	3.355789388	0.075109495	0.589425511	Up ovotestes 28deg
gene469_CS	CS	citrate synthase	-1.849625801	6.413727924	4.545940302	0.039768704	0.578515737	Up ovotestes 28deg
gene12886_BRAP	BRAP	BRCA1 associated protein	-1.846902656	3.484201468	5.255326639	0.02772441	0.578515737	Up ovotestes 28deg
gene2798_RNF126	RNF126	ring finger protein 126	-1.845870469	4.259357793	7.038119443	0.011726066	0.578515737	Up ovotestes 28deg
gene7482_NANS	NANS	N-acetylneuraminate synthase	-1.845331062	3.429209093	5.828611296	0.020883431	0.578515737	Up ovotestes 28deg
gene18257_PLAG1	PLAG1	PLAG1 zinc finger	-1.839733436	2.692879909	6.301958035	0.016608837	0.578515737	Up ovotestes 28deg
gene5990_EPDR1	EPDR1	ependymin related 1	-1.838915801	3.141157076	3.096355464	0.086817286	0.601191382	Up ovotestes 28deg
gene19637_LOC110091204	LOC110091204	phospholipid scramblase 1-like	-1.836910567	3.508325442	5.346605486	0.026489082	0.578515737	Up ovotestes 28deg
gene2151_GORASP1	GORASP1	golgi reassembly stacking protein 1	-1.836361357	4.338306858	6.937370449	0.012291511	0.578515737	Up ovotestes 28deg
gene6146_AP4S1	AP4S1	adaptor related protein complex 4 sigma 1 subunit	-1.830727628	1.396781397	3.520015908	0.06861678	0.586122695	Up ovotestes 28deg
gene8824_ALKBH1	ALKBH1	alkB homolog 1	-1.829517714	3.971363094	5.480879522	0.024779302	0.578515737	Up ovotestes 28deg
gene4685_TRIQK	TRIQK	triple QxxK/R motif containing	-1.828939589	3.112013909	4.227147228	0.046960384	0.578515737	Up ovotestes 28deg
gene9225_LOC110079818	LOC110079818	rho-related BTB domain-containing protein 2-like	-1.826829116	5.102283484	5.10486164	0.029899769	0.578515737	Up ovotestes 28deg
gene17622_STRADB	STRADB	STE20-related kinase adaptor beta	-1.826676701	3.453357076	3.305754977	0.077222071	0.591141282	Up ovotestes 28deg
gene12615_CUNH3orf58	CUNH3orf58	chromosome unknown C3orf58 homolog	-1.820339307	3.630298324	3.418788753	0.072540941	0.586122695	Up ovotestes 28deg
gene14959_TWIST2	TWIST2	twist family bHLH transcription factor 2	-1.819927187	1.887970607	3.292609651	0.077788086	0.592607524	Up ovotestes 28deg
gene20485_ZC3HC1	ZC3HC1	zinc finger C3HC-type containing 1	-1.81746699	5.189455539	5.245211703	0.027865111	0.578515737	Up ovotestes 28deg
gene18400_UBALD2	UBALD2	UBA like domain containing 2	-1.817393724	3.702175222	5.998277328	0.019228122	0.578515737	Up ovotestes 28deg
gene14510_FAHD1	FAHD1	fumarylacetoacetate hydrolase domain containing 1	-1.815245914	3.288744349	3.25897072	0.079257823	0.593554919	Up ovotestes 28deg
gene2326_LOC110072118	LOC110072118	fumarylacetoacetate hydrolase domain-containing protein 2	-1.813903777	4.765093655	3.921158917	0.055230659	0.578515737	Up ovotestes 28deg
gene15842_IARS2	IARS2	isoleucyl-tRNA synthetase 2	-1.812277147	3.645659133	4.388743672	0.04315099	0.578515737	Up ovotestes 28deg
gene18822_MED9	MED9	mediator complex subunit 9	-1.812107481	2.243576565	3.418595445	0.07254867	0.586122695	Up ovotestes 28deg
gene18058_GCA	GCA	grancalcin	-1.811505497	5.845066538	13.90723458	0.000647651	0.578515737	Up ovotestes 28deg
gene13940_RCOR2	RCOR2	REST corepressor 2	-1.804715127	4.285930173	5.938341454	0.019796054	0.578515737	Up ovotestes 28deg
gene13254_STAC	STAC	SH3 and cysteine rich domain	-1.803563071	1.702198401	4.034361314	0.051997074	0.578515737	Up ovotestes 28deg
gene14897_ANGPT4	ANGPT4	angiopoietin 4	-1.800844576	3.140679288	4.985557276	0.031756875	0.578515737	Up ovotestes 28deg
gene15001_LOC110086160	LOC110086160	transcription factor E2F2-like	-1.800748796	2.14723703	3.122320562	0.085557598	0.598202401	Up ovotestes 28deg
gene2842_SLC2A1	SLC2A1	solute carrier family 2 member 1	-1.796735452	3.824553448	7.568549575	0.00917584	0.578515737	Up ovotestes 28deg
gene8754_TICAM1	TICAM1	toll like receptor adaptor molecule 1	-1.796191457	3.170608913	4.324508192	0.044622966	0.578515737	Up ovotestes 28deg
gene11541_LOC110082376	LOC110082376	guanine nucleotide-binding protein G(I)/G(S)/G(T) subunit beta-2	-1.796060787	5.677661613	6.012906832	0.019092191	0.578515737	Up ovotestes 28deg
gene18327_LOC110089768	LOC110089768	zinc finger protein 436-like	-1.795766458	2.938730638	4.00015924	0.052951426	0.578515737	Up ovotestes 28deg
gene21203_CUNH18orf54	CUNH18orf54	chromosome unknown C18orf54 homolog	-1.794057532	1.869644623	3.861306743	0.057029735	0.578515737	Up ovotestes 28deg
gene16068_ADPRHL2	ADPRHL2	ADP-ribosylhydrolase like 2	-1.7921477	3.921820916	6.589076871	0.014483901	0.578515737	Up ovotestes 28deg
gene10711_PEX19	PEX19	peroxisomal biogenesis factor 19	-1.791093925	5.346134393	3.874205069	0.056636612	0.578515737	Up ovotestes 28deg
gene4817_OSBPL7	OSBPL7	oxysterol binding protein like 7	-1.785961873	3.191005913	3.183390661	0.082675122	0.593831083	Up ovotestes 28deg
gene10624_GSKIP	GSKIP	GSK3B interacting protein	-1.771218426	2.223420249	3.193245757	0.082220282	0.593831083	Up ovotestes 28deg
gene19353_NID2	NID2	nidogen 2	-1.770852443	6.473940647	4.146407573	0.049001168	0.578515737	Up ovotestes 28deg
gene5796_CBY1	CBY1	chibby family member 1	-1.770660938	2.925528128	3.201676729	0.081833402	0.593831083	Up ovotestes 28deg
gene12884_ALDH2	ALDH2	aldehyde dehydrogenase 2 family (mitochondrial)	-1.766259092	8.970811945	6.624777848	0.014240899	0.578515737	Up ovotestes 28deg
gene20537_ABHD4	ABHD4	abhydrolase domain containing 4	-1.762287183	3.627637657	3.098848009	0.086695459	0.601191382	Up ovotestes 28deg
gene10285_ZBTB3	ZBTB3	zinc finger and BTB domain containing 3	-1.761418264	3.281820712	4.914893142	0.032915909	0.578515737	Up ovotestes 28deg
gene19603_LRRTM1	LRRTM1	leucine rich repeat transmembrane neuronal 1	-1.759797382	3.552053178	5.076442197	0.030331151	0.578515737	Up ovotestes 28deg
gene12950_GTF2H3	GTF2H3	general transcription factor IIH subunit 3	-1.7530637	3.976168664	3.210917824	0.081411694	0.593831083	Up ovotestes 28deg
gene17066_CALCRL	CALCRL	calcitonin receptor like receptor	-1.752408814	3.516478503	5.140539685	0.029367644	0.578515737	Up ovotestes 28deg
gene9118_OLFM1	OLFM1	olfactomedin 1	-1.748187873	4.651235151	4.151391184	0.048872412	0.578515737	Up ovotestes 28deg
gene6129_SLC7A5	SLC7A5	solute carrier family 7 member 5	-1.748128944	2.990980939	6.456417375	0.015426793	0.578515737	Up ovotestes 28deg
gene3396_NDRG3	NDRG3	NDRG family member 3	-1.746629004	4.552801092	6.100557185	0.018299237	0.578515737	Up ovotestes 28deg
gene19155_LOC110090688	LOC110090688	interferon-inducible GTPase 5-like	-1.739145426	4.189446471	3.188983567	0.082416648	0.593831083	Up ovotestes 28deg
gene6271_TRMT13	TRMT13	tRNA methyltransferase 13 homolog	-1.73871223	3.517119081	4.058500352	0.051334951	0.578515737	Up ovotestes 28deg
gene6042_VPS35	VPS35	VPS35	-1.738214446	5.996925198	6.482518281	0.015236173	0.578515737	Up ovotestes 28deg
gene10743_APH1A	APH1A	aph-1 homolog A	-1.737352994	5.212488044	6.631350057	0.014196646	0.578515737	Up ovotestes 28deg
gene5729_TOM1	TOM1	target of myb1 membrane trafficking protein	-1.73371036	4.228123273	5.091113475	0.030107613	0.578515737	Up ovotestes 28deg
gene10640_FMNL1	FMNL1	formin like 1	-1.732841747	2.138392479	3.15997801	0.083767069	0.593831083	Up ovotestes 28deg
gene14856_ITGA8	ITGA8	integrin subunit alpha 8	-1.730461743	5.357553612	6.551572917	0.014743998	0.578515737	Up ovotestes 28deg
gene7323_TAB3	TAB3	TGF-beta activated kinase 1 and MAP3K7 binding protein 3	-1.728344402	4.640725542	4.875980953	0.033573798	0.578515737	Up ovotestes 28deg
gene19552_PRRC1	PRRC1	proline rich coiled-coil 1	-1.727889007	4.283617876	4.647551793	0.037737633	0.578515737	Up ovotestes 28deg
gene17124_ATP8B2	ATP8B2	ATPase phospholipid transporting 8B2	-1.725959253	3.464193698	3.277955029	0.078424578	0.593554919	Up ovotestes 28deg
gene2001_EYA2	EYA2	EYA transcriptional coactivator and phosphatase 2	-1.72501284	3.915765615	8.601033882	0.005762694	0.578515737	Up ovotestes 28deg
gene9999_TRIM13	TRIM13	tripartite motif containing 13	-1.722778196	4.427842077	7.101798224	0.011383151	0.578515737	Up ovotestes 28deg
gene4460_LARP6	LARP6	La ribonucleoprotein domain family member 6	-1.717036328	4.300176277	5.800154682	0.021175867	0.578515737	Up ovotestes 28deg
gene10268_LOC110081032	LOC110081032	calmodulin	-1.716777118	6.070547735	4.027557635	0.052185396	0.578515737	Up ovotestes 28deg
gene7807_LOC110078234	LOC110078234	gap junction gamma-1 protein-like	-1.716656912	4.010315091	7.386083958	0.009978494	0.578515737	Up ovotestes 28deg
gene6279_EXTL2	EXTL2	exostosin like glycosyltransferase 2	-1.715425588	5.47039014	7.701699715	0.00863397	0.578515737	Up ovotestes 28deg
gene2593_DOT1L	DOT1L	DOT1 like histone lysine methyltransferase	-1.714327714	4.032967161	4.186918575	0.047965255	0.578515737	Up ovotestes 28deg
gene6192_STARD13	STARD13	StAR related lipid transfer domain containing 13	-1.712362674	2.202061451	3.224796331	0.080782943	0.593831083	Up ovotestes 28deg
gene11102_MBOAT7	MBOAT7	membrane bound O-acyltransferase domain containing 7	-1.711616343	4.60435903	4.582091856	0.039032678	0.578515737	Up ovotestes 28deg
gene11648_MMP2	MMP2	matrix metallopeptidase 2	-1.709588375	7.155494637	8.875152448	0.005106066	0.578515737	Up ovotestes 28deg
gene19283_NSFL1C	NSFL1C	NSFL1 cofactor	-1.708103298	4.545978444	3.198061161	0.081999062	0.593831083	Up ovotestes 28deg
gene9002_TMEM178A	TMEM178A	transmembrane protein 178A	-1.706334549	4.089090986	6.712456873	0.013662551	0.578515737	Up ovotestes 28deg
gene13314_NEK8	NEK8	NIMA related kinase 8	-1.703276796	3.181655726	3.569315816	0.066791825	0.583754798	Up ovotestes 28deg
gene12787_BRAT1	BRAT1	BRCA1 associated ATM activator 1	-1.700542626	4.391508493	5.518719241	0.024319398	0.578515737	Up ovotestes 28deg
gene10973_RFX1	RFX1	regulatory factor X1	-1.697469322	3.413441385	3.772684304	0.059814006	0.578515737	Up ovotestes 28deg
gene20859_LOC110070527	LOC110070527	zinc finger protein 208-like	-1.697230961	3.171697211	3.574101994	0.066617553	0.583754798	Up ovotestes 28deg
gene2699_CUNH19orf25	CUNH19orf25	chromosome unknown C19orf25 homolog	-1.695556296	2.678650098	3.381373435	0.074054333	0.586735568	Up ovotestes 28deg
gene10068_MCFD2	MCFD2	multiple coagulation factor deficiency 2	-1.694475247	4.51123717	6.02498484	0.01898075	0.578515737	Up ovotestes 28deg
gene18323_LOC110089769	LOC110089769	uncharacterized LOC110089769	-1.69379042	3.314459667	3.286166616	0.078067209	0.593463728	Up ovotestes 28deg
gene9070_ZER1	ZER1	zyg-11 related cell cycle regulator	-1.693531771	4.793496742	3.562885452	0.067026764	0.583754798	Up ovotestes 28deg
gene16052_OSTC	OSTC	oligosaccharyltransferase complex non-catalytic subunit	-1.688717802	6.443486444	3.821156123	0.058272948	0.578515737	Up ovotestes 28deg
gene4644_FZD1	FZD1	frizzled class receptor 1	-1.688483918	4.227867671	3.186606818	0.082526377	0.593831083	Up ovotestes 28deg
gene985_ANKS1A	ANKS1A	ankyrin repeat and sterile alpha motif domain containing 1A	-1.682694686	4.469518025	5.335843624	0.026631566	0.578515737	Up ovotestes 28deg
gene15191_PROSER1	PROSER1	proline and serine rich 1	-1.681516217	3.636575769	4.484124251	0.041062749	0.578515737	Up ovotestes 28deg
gene11419_TMEM159	TMEM159	transmembrane protein 159	-1.678723341	3.383679594	4.149869722	0.048911681	0.578515737	Up ovotestes 28deg
gene19657_SEMA4A	SEMA4A	semaphorin 4A	-1.677643921	3.820790913	3.23717364	0.080226801	0.593831083	Up ovotestes 28deg
gene5914_SF3B6	SF3B6	splicing factor 3b subunit 6	-1.669048439	4.773934072	4.173484178	0.048306089	0.578515737	Up ovotestes 28deg
gene21485_TAP1	TAP1	transporter 1	-1.667093915	4.566520688	4.070608815	0.051006331	0.578515737	Up ovotestes 28deg
gene10895_KLHL20	KLHL20	kelch like family member 20	-1.665137719	2.828295916	5.352666994	0.026409194	0.578515737	Up ovotestes 28deg
gene9094_UBAC1	UBAC1	UBA domain containing 1	-1.664458677	3.726127086	4.36787034	0.043623373	0.578515737	Up ovotestes 28deg
gene8092_CD37	CD37	CD37 molecule	-1.664023843	5.808204065	6.489968238	0.015182232	0.578515737	Up ovotestes 28deg
gene11524_SENP3	SENP3	SUMO1/sentrin/SMT3 specific peptidase 3	-1.662795007	5.509647321	6.076476709	0.018513478	0.578515737	Up ovotestes 28deg
gene10751_TARS2	TARS2	threonyl-tRNA synthetase 2	-1.662757337	3.945276567	4.790709869	0.035066261	0.578515737	Up ovotestes 28deg
gene9200_HSPA12B	HSPA12B	heat shock protein family A (Hsp70) member 12B	-1.661076302	5.449688724	4.406505076	0.042753456	0.578515737	Up ovotestes 28deg
gene21159_LOC110070842	LOC110070842	zinc finger and SCAN domain-containing protein 31-like	-1.658652134	2.075034135	4.240446708	0.046633292	0.578515737	Up ovotestes 28deg
gene17863_CTDSPL2	CTDSPL2	CTD small phosphatase like 2	-1.657798942	5.099432921	7.982741365	0.007599655	0.578515737	Up ovotestes 28deg
gene16720_LOC110088015	LOC110088015	NADH-cytochrome b5 reductase 3	-1.65742746	5.604049742	5.229648827	0.028083115	0.578515737	Up ovotestes 28deg
gene12524_ANKRD13A	ANKRD13A	ankyrin repeat domain 13A	-1.657392751	3.896109127	4.644302518	0.037800794	0.578515737	Up ovotestes 28deg
gene5768_LGALS1	LGALS1	galectin 1	-1.650786748	5.185434178	3.964744171	0.053960064	0.578515737	Up ovotestes 28deg
gene9206_TEX261	TEX261	testis expressed 261	-1.649984875	4.173785528	3.51450425	0.068824238	0.586122695	Up ovotestes 28deg
gene2933_PRSS12	PRSS12	protease	-1.649521141	3.254585493	3.401632541	0.073230547	0.586122695	Up ovotestes 28deg
gene20783_LOC110070442	LOC110070442	oocyte zinc finger protein XlCOF6-like	-1.64606706	3.251291324	3.885631738	0.056290849	0.578515737	Up ovotestes 28deg
gene15411_LOC110086610	LOC110086610	transcription factor COE3-like	-1.639982704	3.827178979	4.025646613	0.052238427	0.578515737	Up ovotestes 28deg
gene13182_ZNF593	ZNF593	zinc finger protein 593	-1.639700209	4.402172753	4.545392508	0.039779974	0.578515737	Up ovotestes 28deg
gene15782_LOC110086998	LOC110086998	low density lipoprotein receptor adapter protein 1-like	-1.638084786	2.493357627	3.500157052	0.069367554	0.586122695	Up ovotestes 28deg
gene2591_SF3A2	SF3A2	splicing factor 3a subunit 2	-1.634531597	5.53170542	5.087416801	0.030163768	0.578515737	Up ovotestes 28deg
gene17183_IPO5	IPO5	importin 5	-1.634250182	4.354330001	4.916229314	0.03289357	0.578515737	Up ovotestes 28deg
gene19630_LOC110091191	LOC110091191	uncharacterized LOC110091191	-1.633481014	4.411829966	3.588785609	0.066086053	0.583754798	Up ovotestes 28deg
gene5860_POLDIP3	POLDIP3	DNA polymerase delta interacting protein 3	-1.632082694	3.808734715	3.342811043	0.075651186	0.590306268	Up ovotestes 28deg
gene12311_ABCA1	ABCA1	ATP binding cassette subfamily A member 1	-1.631234894	5.818419395	5.02691266	0.031099268	0.578515737	Up ovotestes 28deg
gene20921_NARS	NARS	asparaginyl-tRNA synthetase	-1.631061125	4.83003408	4.226274214	0.046981943	0.578515737	Up ovotestes 28deg
gene16545_SLC7A8	SLC7A8	solute carrier family 7 member 8	-1.626790249	6.06350489	4.591727501	0.038839031	0.578515737	Up ovotestes 28deg
gene7880_SERPING1	SERPING1	serpin family G member 1	-1.626225887	5.444448043	5.946248911	0.019720097	0.578515737	Up ovotestes 28deg
gene6699_GABPA	GABPA	GA binding protein transcription factor alpha subunit	-1.623608093	4.593097547	3.340146937	0.075762921	0.590306268	Up ovotestes 28deg
gene17548_CREBZF	CREBZF	CREB/ATF bZIP transcription factor	-1.620352584	5.08162393	6.225675161	0.01722837	0.578515737	Up ovotestes 28deg
gene18202_UBQLN1	UBQLN1	ubiquilin 1	-1.619406482	6.072186981	6.979785654	0.012049963	0.578515737	Up ovotestes 28deg
gene11563_LRCH4	LRCH4	leucine rich repeats and calponin homology domain containing 4	-1.619119487	4.370087555	7.26204465	0.010567013	0.578515737	Up ovotestes 28deg
gene18078_KBTBD8	KBTBD8	kelch repeat and BTB domain containing 8	-1.618112358	3.043387213	4.692336772	0.036878747	0.578515737	Up ovotestes 28deg
gene7471_DCAF10	DCAF10	DDB1 and CUL4 associated factor 10	-1.618089913	5.250715102	3.854244582	0.057246259	0.578515737	Up ovotestes 28deg
gene20952_LOC110070623	LOC110070623	microtubule-associated proteins 1A/1B light chain 3A	-1.615912599	5.351115467	5.563899687	0.023782374	0.578515737	Up ovotestes 28deg
gene9026_RALGDS	RALGDS	ral guanine nucleotide dissociation stimulator	-1.612925807	4.558229768	3.173521257	0.083133459	0.593831083	Up ovotestes 28deg
gene17291_ELAC1	ELAC1	elaC ribonuclease Z 1	-1.60600389	2.429304503	3.185413367	0.082581538	0.593831083	Up ovotestes 28deg
gene5767_PDXP	PDXP	pyridoxal phosphatase	-1.604810195	2.983435169	5.012514184	0.031326523	0.578515737	Up ovotestes 28deg
gene4380_CDK4	CDK4	cyclin dependent kinase 4	-1.60479657	4.293685302	6.214421428	0.017321861	0.578515737	Up ovotestes 28deg
gene19300_M6PR	M6PR	mannose-6-phosphate receptor	-1.596626286	5.470867088	5.052608151	0.030698163	0.578515737	Up ovotestes 28deg
gene17721_LOC110089132	LOC110089132	coronin-7-like	-1.594542434	5.091117695	3.832936033	0.057905113	0.578515737	Up ovotestes 28deg
gene2362_MAT2A	MAT2A	methionine adenosyltransferase 2A	-1.593226778	6.621702813	3.113169217	0.085999207	0.599401749	Up ovotestes 28deg
gene15457_SH3BGRL	SH3BGRL	SH3 domain binding glutamate rich protein like	-1.590477056	5.586521735	6.409028665	0.01577949	0.578515737	Up ovotestes 28deg
gene20433_ATF6B	ATF6B	activating transcription factor 6 beta	-1.588795573	4.883839285	4.088079795	0.050536257	0.578515737	Up ovotestes 28deg
gene3688_PSAP	PSAP	prosaposin	-1.586874594	6.424959598	3.798225271	0.058996428	0.578515737	Up ovotestes 28deg
gene7045_PLIN2	PLIN2	perilipin 2	-1.585431609	4.500191225	11.25969322	0.001854692	0.578515737	Up ovotestes 28deg
gene11049_LOC110081845	LOC110081845	zinc finger protein 271-like	-1.584169473	2.605558077	3.877322076	0.056542061	0.578515737	Up ovotestes 28deg
gene16112_SMU1	SMU1	DNA replication regulator and spliceosomal factor	-1.579278446	6.003700678	6.116045443	0.018162857	0.578515737	Up ovotestes 28deg
gene18390_TRMT5	TRMT5	tRNA methyltransferase 5	-1.57778197	4.464719044	3.172757034	0.083169069	0.593831083	Up ovotestes 28deg
gene11006_THOC6	THOC6	THO complex 6	-1.577276646	4.671629307	6.374920765	0.016038724	0.578515737	Up ovotestes 28deg
gene12044_ZMAT5	ZMAT5	zinc finger matrin-type 5	-1.575817357	3.609778128	3.202897265	0.081777563	0.593831083	Up ovotestes 28deg
gene15610_WRAP73	WRAP73	WD repeat containing	-1.574789409	4.349309693	3.791214343	0.05921961	0.578515737	Up ovotestes 28deg
gene15938_RCN2	RCN2	reticulocalbin 2	-1.572684524	5.905847586	8.125380728	0.007126253	0.578515737	Up ovotestes 28deg
gene17761_KLHDC2	KLHDC2	kelch domain containing 2	-1.571697625	5.364803901	3.461698578	0.070847702	0.586122695	Up ovotestes 28deg
gene15792_POLR1B	POLR1B	RNA polymerase I subunit B	-1.569390011	3.538533135	3.894867819	0.056013079	0.578515737	Up ovotestes 28deg
gene4299_MAGT1	MAGT1	magnesium transporter 1	-1.568211602	5.1855042	3.424738924	0.072303467	0.586122695	Up ovotestes 28deg
gene1366_GYPC	GYPC	glycophorin C (Gerbich blood group)	-1.566028553	5.936302932	5.979050332	0.019408366	0.578515737	Up ovotestes 28deg
gene12887_ATXN2	ATXN2	ataxin 2	-1.566003769	5.788632104	3.90141178	0.055817191	0.578515737	Up ovotestes 28deg
gene15073_PCIF1	PCIF1	PDX1 C-terminal inhibiting factor 1	-1.563182275	5.158273296	3.34296887	0.075644573	0.590306268	Up ovotestes 28deg
gene2004_NCOA3	NCOA3	nuclear receptor coactivator 3	-1.562253284	4.998674678	4.762480518	0.035576201	0.578515737	Up ovotestes 28deg
gene15957_ARPC1B	ARPC1B	actin related protein 2/3 complex subunit 1B	-1.558772513	6.77808604	9.28506442	0.004269022	0.578515737	Up ovotestes 28deg
gene19066_TMEM259	TMEM259	transmembrane protein 259	-1.558505366	3.920818658	3.199829506	0.081917992	0.593831083	Up ovotestes 28deg
gene3445_RNPEP	RNPEP	arginyl aminopeptidase	-1.557801919	5.640182137	5.62366071	0.023091717	0.578515737	Up ovotestes 28deg
gene2819_PINK1	PINK1	PTEN induced putative kinase 1	-1.555979642	4.494122986	3.823405309	0.058202516	0.578515737	Up ovotestes 28deg
gene17593_RAB18	RAB18	RAB18	-1.55551244	5.279908128	5.793716	0.021242648	0.578515737	Up ovotestes 28deg
gene16047_CASP6	CASP6	caspase 6	-1.553035434	5.31102198	8.246835878	0.006748038	0.578515737	Up ovotestes 28deg
gene17898_SNX6	SNX6	sorting nexin 6	-1.553023803	5.120837525	6.536034112	0.014853234	0.578515737	Up ovotestes 28deg
gene9041_MED27	MED27	mediator complex subunit 27	-1.552865172	4.333132577	4.525759366	0.040186184	0.578515737	Up ovotestes 28deg
gene4174_GATD1	GATD1	glutamine amidotransferase like class 1 domain containing 1	-1.552654467	3.727442991	4.535698124	0.039979985	0.578515737	Up ovotestes 28deg
gene10617_LCAT	LCAT	lecithin-cholesterol acyltransferase	-1.551604434	4.585645842	4.616181392	0.038352288	0.578515737	Up ovotestes 28deg
gene6996_UTP15	UTP15	UTP15	-1.545079172	3.50028791	3.339403668	0.075794128	0.590306268	Up ovotestes 28deg
gene640_SEMA3F	SEMA3F	semaphorin 3F	-1.544609257	4.210344032	4.40242662	0.042844383	0.578515737	Up ovotestes 28deg
gene4387_CTDSP2	CTDSP2	CTD small phosphatase 2	-1.541532923	6.577474706	9.451330649	0.003972439	0.578515737	Up ovotestes 28deg
gene14371_DOCK8	DOCK8	dedicator of cytokinesis 8	-1.538498597	2.388402128	3.097532725	0.086759721	0.601191382	Up ovotestes 28deg
gene18282_SIGMAR1	SIGMAR1	sigma non-opioid intracellular receptor 1	-1.535953282	5.576713224	4.489111187	0.040956659	0.578515737	Up ovotestes 28deg
gene18256_CHCHD7	CHCHD7	coiled-coil-helix-coiled-coil-helix domain containing 7	-1.535507022	3.487005874	5.825261458	0.020917627	0.578515737	Up ovotestes 28deg
gene17514_RUVBL1	RUVBL1	RuvB like AAA ATPase 1	-1.534995248	5.292570082	3.694151891	0.062407676	0.578515737	Up ovotestes 28deg
gene8176_BCAP31	BCAP31	B-cell receptor-associated protein 31	-1.53469814	6.219687766	3.424021321	0.072332061	0.586122695	Up ovotestes 28deg
gene20407_MUS81	MUS81	MUS81 structure-specific endonuclease subunit	-1.533486984	4.292711222	4.169847093	0.048398821	0.578515737	Up ovotestes 28deg
gene19126_LOC110090661	LOC110090661	uncharacterized LOC110090661	-1.529616107	4.205242624	3.829690017	0.058006214	0.578515737	Up ovotestes 28deg
gene2409_R3HCC1	R3HCC1	R3H domain and coiled-coil containing 1	-1.529151021	4.741782587	4.099278232	0.050237467	0.578515737	Up ovotestes 28deg
gene8758_DPP9	DPP9	dipeptidyl peptidase 9	-1.528360198	4.77417171	3.22837645	0.080621636	0.593831083	Up ovotestes 28deg
gene2802_CNN2	CNN2	calponin 2	-1.520218358	6.361574078	4.564459667	0.039389778	0.578515737	Up ovotestes 28deg
gene7835_MTPN	MTPN	myotrophin	-1.519450281	7.447314071	4.54062384	0.039878222	0.578515737	Up ovotestes 28deg
gene10598_GOT2	GOT2	glutamic-oxaloacetic transaminase 2	-1.518555839	6.168897662	4.737901747	0.036026803	0.578515737	Up ovotestes 28deg
gene5617_CLIP3	CLIP3	CAP-Gly domain containing linker protein 3	-1.517833051	4.37081138	6.16766843	0.017716173	0.578515737	Up ovotestes 28deg
gene13179_SH3BGRL3	SH3BGRL3	SH3 domain binding glutamate rich protein like 3	-1.514545992	6.280229447	4.951729404	0.032306066	0.578515737	Up ovotestes 28deg
gene14951_CD74	CD74	CD74 molecule	-1.511312172	5.62353453	3.518697044	0.068666358	0.586122695	Up ovotestes 28deg
gene13278_PRPF8	PRPF8	pre-mRNA processing factor 8	-1.510565149	7.216858172	4.017183798	0.052473988	0.578515737	Up ovotestes 28deg
gene6922_TM6SF1	TM6SF1	transmembrane 6 superfamily member 1	-1.508407357	2.749156071	3.312428694	0.07693648	0.591141282	Up ovotestes 28deg
gene12785_TTYH3	TTYH3	tweety family member 3	-1.506718704	6.186572523	4.231794214	0.046845808	0.578515737	Up ovotestes 28deg
gene4176_SLC25A22	SLC25A22	solute carrier family 25 member 22	-1.505029181	2.142680627	3.490272627	0.069744652	0.586122695	Up ovotestes 28deg
gene20001_LOC110091605	LOC110091605	zinc finger protein 420-like	-1.504624357	2.098587214	3.326466456	0.076339612	0.591040731	Up ovotestes 28deg
gene1979_SLC27A1	SLC27A1	solute carrier family 27 member 1	-1.493840153	3.206734857	3.74935763	0.060571696	0.578515737	Up ovotestes 28deg
gene1812_ABCC3	ABCC3	ATP binding cassette subfamily C member 3	-1.492812384	4.759075513	3.867307681	0.05684646	0.578515737	Up ovotestes 28deg
gene2843_PHC2	PHC2	polyhomeotic homolog 2	-1.484810364	5.354694321	7.403049091	0.009900778	0.578515737	Up ovotestes 28deg
gene21312_LOC110071008	LOC110071008	zinc finger protein 420-like	-1.482024901	4.288300768	3.329933567	0.076192995	0.591040731	Up ovotestes 28deg
gene2020_RNF114	RNF114	ring finger protein 114	-1.482006744	3.567253254	3.252250765	0.079555148	0.593554919	Up ovotestes 28deg
gene16761_LOC110088027	LOC110088027	zinc finger protein 850-like	-1.481464452	3.334097414	3.543557729	0.067738481	0.58531853	Up ovotestes 28deg
gene10781_CTSK	CTSK	cathepsin K	-1.480490473	4.090781121	4.085069957	0.050616898	0.578515737	Up ovotestes 28deg
gene885_SIDT2	SIDT2	SID1 transmembrane family member 2	-1.479538197	5.232599162	4.419648287	0.042461876	0.578515737	Up ovotestes 28deg
gene7464_LOC110077832	LOC110077832	SH2 domain-containing adapter protein B-like	-1.475822048	4.202456625	3.325930464	0.076362306	0.591040731	Up ovotestes 28deg
gene7427_HIF1AN	HIF1AN	hypoxia inducible factor 1 alpha subunit inhibitor	-1.473900219	3.993509059	3.869764402	0.056771618	0.578515737	Up ovotestes 28deg
gene9228_RTKN	RTKN	rhotekin	-1.469253073	4.270640584	3.899551777	0.055872792	0.578515737	Up ovotestes 28deg
gene5746_IFT27	IFT27	intraflagellar transport 27	-1.464354639	3.655251433	5.556798716	0.023865918	0.578515737	Up ovotestes 28deg
gene10386_RAE1	RAE1	ribonucleic acid export 1	-1.462271052	5.067353035	5.179738454	0.028794872	0.578515737	Up ovotestes 28deg
gene16836_COPA	COPA	coatomer protein complex subunit alpha	-1.461590869	7.323572985	7.566377285	0.009184978	0.578515737	Up ovotestes 28deg
gene13434_SND1	SND1	staphylococcal nuclease and tudor domain containing 1	-1.461572445	6.913956844	4.811356474	0.034698357	0.578515737	Up ovotestes 28deg
gene19157_LOC110090693	LOC110090693	zinc finger protein 428-like	-1.460891768	5.535530387	3.431413862	0.072038101	0.586122695	Up ovotestes 28deg
gene14595_RSPRY1	RSPRY1	ring finger and SPRY domain containing 1	-1.457532669	4.999257456	3.947172797	0.054468373	0.578515737	Up ovotestes 28deg
gene3413_EIF6	EIF6	eukaryotic translation initiation factor 6	-1.457506315	4.998546987	6.347680549	0.016249062	0.578515737	Up ovotestes 28deg
gene689_N4BP3	N4BP3	NEDD4 binding protein 3	-1.456675507	3.533860033	4.277664751	0.045731192	0.578515737	Up ovotestes 28deg
gene10347_THBS3	THBS3	thrombospondin 3	-1.456301084	4.583076524	4.192053143	0.04783569	0.578515737	Up ovotestes 28deg
gene17759_ARF6	ARF6	ADP ribosylation factor 6	-1.454801973	4.487710404	3.642035024	0.064197818	0.580456608	Up ovotestes 28deg
gene18133_TEP1	TEP1	telomerase associated protein 1	-1.454147591	5.138706186	5.786466277	0.021318115	0.578515737	Up ovotestes 28deg
gene8021_MYADM	MYADM	myeloid associated differentiation marker	-1.45251026	6.078248641	5.269154615	0.027533308	0.578515737	Up ovotestes 28deg
gene4100_CHAMP1	CHAMP1	chromosome alignment maintaining phosphoprotein 1	-1.45238045	5.002495333	4.003230185	0.052864951	0.578515737	Up ovotestes 28deg
gene8740_NCLN	NCLN	nicalin	-1.451375335	4.824897872	3.203543688	0.081748007	0.593831083	Up ovotestes 28deg
gene16116_PPP2CB	PPP2CB	protein phosphatase 2 catalytic subunit beta	-1.446905735	6.502476967	6.195061623	0.017483978	0.578515737	Up ovotestes 28deg
gene17473_FAM49B	FAM49B	family with sequence similarity 49 member B	-1.446699757	4.792040526	5.793899974	0.021240737	0.578515737	Up ovotestes 28deg
gene11168_UNC119B	UNC119B	unc-119 lipid binding chaperone B	-1.445173494	4.815674966	3.372309669	0.074426241	0.587797378	Up ovotestes 28deg
gene17881_WDR5	WDR5	WD repeat domain 5	-1.444863365	5.193658005	4.378649182	0.043378732	0.578515737	Up ovotestes 28deg
gene19876_CASP2	CASP2	caspase 2	-1.44331829	5.105774871	4.270587686	0.045901238	0.578515737	Up ovotestes 28deg
gene10721_LOC110081553	LOC110081553	T-lymphocyte surface antigen Ly-9-like	-1.442381005	3.803956438	3.974968589	0.053666705	0.578515737	Up ovotestes 28deg
gene8807_ARHGEF7	ARHGEF7	Rho guanine nucleotide exchange factor 7	-1.440994948	4.296336555	5.230508683	0.028071022	0.578515737	Up ovotestes 28deg
gene14660_TTC30B	TTC30B	tetratricopeptide repeat domain 30B	-1.439419735	3.983484704	3.623993224	0.064830774	0.581292418	Up ovotestes 28deg
gene9019_LOC110079705	LOC110079705	surfeit locus protein 1	-1.437377736	5.553915255	3.462088166	0.070832533	0.586122695	Up ovotestes 28deg
gene13337_BLMH	BLMH	bleomycin hydrolase	-1.437261314	4.941732944	6.084482028	0.018441956	0.578515737	Up ovotestes 28deg
gene7931_PRPF19	PRPF19	pre-mRNA processing factor 19	-1.4354264	6.12986987	5.269503047	0.027528511	0.578515737	Up ovotestes 28deg
gene19323_SNF8	SNF8	SNF8	-1.434569601	3.523451153	3.338223396	0.075843711	0.590306268	Up ovotestes 28deg
gene6460_ACOT9	ACOT9	acyl-CoA thioesterase 9	-1.432709595	3.744523914	3.526760916	0.068363846	0.586122695	Up ovotestes 28deg
gene15223_ZNF668	ZNF668	zinc finger protein 668	-1.431442566	4.144013689	6.269624063	0.016868449	0.578515737	Up ovotestes 28deg
gene20712_LOC110070369	LOC110070369	uncharacterized LOC110070369	-1.430715469	4.797064204	4.807706215	0.034763093	0.578515737	Up ovotestes 28deg
gene12408_CASTOR2	CASTOR2	cytosolic arginine sensor for mTORC1 subunit 2	-1.430671164	4.686428238	4.145039832	0.049036571	0.578515737	Up ovotestes 28deg
gene20766_LOC110070427	LOC110070427	thaicobrin-like	-1.429087883	3.938177252	3.419719813	0.072503724	0.586122695	Up ovotestes 28deg
gene7826_DHX58	DHX58	DExH-box helicase 58	-1.424963032	7.046096907	3.788585903	0.059303523	0.578515737	Up ovotestes 28deg
gene18110_COPG2	COPG2	coatomer protein complex subunit gamma 2	-1.424481193	7.263587904	5.04520886	0.030813084	0.578515737	Up ovotestes 28deg
gene4452_IDH3A	IDH3A	isocitrate dehydrogenase 3 (NAD(+)) alpha	-1.422323283	4.780820814	5.628729005	0.023034152	0.578515737	Up ovotestes 28deg
gene6656_ATP6V1A	ATP6V1A	ATPase H+ transporting V1 subunit A	-1.421578043	5.557613245	6.01459442	0.019076577	0.578515737	Up ovotestes 28deg
gene399_SCPEP1	SCPEP1	serine carboxypeptidase 1	-1.421469232	3.332529158	3.350138953	0.075344798	0.590190878	Up ovotestes 28deg
gene10272_STX5	STX5	syntaxin 5	-1.419359126	4.475201914	3.993720199	0.053133253	0.578515737	Up ovotestes 28deg
gene11928_SNIP1	SNIP1	Smad nuclear interacting protein 1	-1.419278626	4.708104711	5.031910317	0.03102081	0.578515737	Up ovotestes 28deg
gene16029_LOC110087260	LOC110087260	zinc finger protein 345-like	-1.417812176	3.9184185	4.713430012	0.03648165	0.578515737	Up ovotestes 28deg
gene6946_DTWD1	DTWD1	DTW domain containing 1	-1.416003733	3.347477248	4.005571468	0.052799127	0.578515737	Up ovotestes 28deg
gene16702_AAGAB	AAGAB	alpha- and gamma-adaptin binding protein	-1.41396408	3.939192356	3.904523547	0.055724309	0.578515737	Up ovotestes 28deg
gene14842_OGN	OGN	osteoglycin	-1.412895611	5.745901456	3.403744197	0.073145273	0.586122695	Up ovotestes 28deg
gene19423_LOC110090980	LOC110090980	protein EFR3 homolog A	-1.407561613	5.240603655	5.860224233	0.020563677	0.578515737	Up ovotestes 28deg
gene14608_NUDT21	NUDT21	nudix hydrolase 21	-1.406921734	6.270394826	5.177994228	0.028820098	0.578515737	Up ovotestes 28deg
gene7039_VCAN	VCAN	versican	-1.406324746	7.447138675	3.101834212	0.086549756	0.601191382	Up ovotestes 28deg
gene6213_UBL3	UBL3	ubiquitin like 3	-1.406055216	5.644813073	3.104633826	0.086413409	0.601191382	Up ovotestes 28deg
gene3498_TGFBI	TGFBI	transforming growth factor beta induced	-1.40574327	5.647349246	3.211770138	0.081372923	0.593831083	Up ovotestes 28deg
gene14782_RHBDF2	RHBDF2	rhomboid 5 homolog 2	-1.405657903	3.529255652	5.727582192	0.021941942	0.578515737	Up ovotestes 28deg
gene3770_PRDX1	PRDX1	peroxiredoxin 1	-1.404863645	5.096417824	3.245943134	0.079835368	0.593554919	Up ovotestes 28deg
gene1629_SDCBP	SDCBP	syndecan binding protein	-1.404630092	6.243539371	3.281490117	0.078270506	0.593463728	Up ovotestes 28deg
gene19444_SARAF	SARAF	store-operated calcium entry associated regulatory factor	-1.402854064	4.838270114	3.979031806	0.053550612	0.578515737	Up ovotestes 28deg
gene6280_SLC30A7	SLC30A7	solute carrier family 30 member 7	-1.402086793	4.128903296	3.701934645	0.062145142	0.578515737	Up ovotestes 28deg
gene6593_NOVA1	NOVA1	NOVA alternative splicing regulator 1	-1.402003093	5.999730134	8.50366715	0.0060172	0.578515737	Up ovotestes 28deg
gene11601_ARF4	ARF4	ADP ribosylation factor 4	-1.401666843	6.768646902	4.953734221	0.032273231	0.578515737	Up ovotestes 28deg
gene16870_LOC110088170	LOC110088170	transmembrane 9 superfamily member 2-like	-1.400589854	5.928935707	4.319057244	0.044750394	0.578515737	Up ovotestes 28deg
gene18705_ROR1	ROR1	receptor tyrosine kinase like orphan receptor 1	-1.399299046	4.410516578	3.754698261	0.060397287	0.578515737	Up ovotestes 28deg
gene9563_NLGN3	NLGN3	neuroligin 3	-1.398224342	4.160341474	3.309724747	0.077052048	0.591141282	Up ovotestes 28deg
gene17399_NT5C3A	NT5C3A	5'-nucleotidase	-1.397415182	3.769475031	3.216786793	0.081145139	0.593831083	Up ovotestes 28deg
gene10794_PSMB4	PSMB4	proteasome subunit beta 4	-1.391966114	7.349372528	3.168092421	0.083386793	0.593831083	Up ovotestes 28deg
gene11888_TXLNA	TXLNA	taxilin alpha	-1.387514157	4.823184658	4.326717737	0.044571427	0.578515737	Up ovotestes 28deg
gene7541_CTBP2	CTBP2	C-terminal binding protein 2	-1.385488788	5.89323891	10.58327107	0.002455134	0.578515737	Up ovotestes 28deg
gene8995_GEMIN6	GEMIN6	gem nuclear organelle associated protein 6	-1.382132588	3.56827269	3.71297352	0.061774871	0.578515737	Up ovotestes 28deg
gene18831_VWC2	VWC2	von Willebrand factor C domain containing 2	-1.379302427	2.432361003	4.083671981	0.050654401	0.578515737	Up ovotestes 28deg
gene11656_AKTIP	AKTIP	AKT interacting protein	-1.377600201	4.977315647	4.599049835	0.038692577	0.578515737	Up ovotestes 28deg
gene3009_TDP2	TDP2	tyrosyl-DNA phosphodiesterase 2	-1.375616916	4.442478046	4.990185115	0.031682538	0.578515737	Up ovotestes 28deg
gene7492_LOC110077867	LOC110077867	protein SSUH2 homolog	-1.374606768	5.802003022	3.610974399	0.065291824	0.582938317	Up ovotestes 28deg
gene4825_PNPO	PNPO	pyridoxamine 5'-phosphate oxidase	-1.374335759	4.078557258	4.363593596	0.043720859	0.578515737	Up ovotestes 28deg
gene12436_FAM175A	FAM175A	family with sequence similarity 175 member A	-1.371130145	3.472389594	3.607298479	0.065422663	0.582938317	Up ovotestes 28deg
gene14663_NFE2L2	NFE2L2	nuclear factor	-1.370060486	6.684171617	6.543495094	0.014800676	0.578515737	Up ovotestes 28deg
gene15759_EMILIN1	EMILIN1	elastin microfibril interfacer 1	-1.367759162	6.722978532	4.912231996	0.03296045	0.578515737	Up ovotestes 28deg
gene16489_POLR2A	POLR2A	RNA polymerase II subunit A	-1.365020343	6.483247053	3.254126911	0.079472012	0.593554919	Up ovotestes 28deg
gene14492_SLBP	SLBP	stem-loop binding protein	-1.365013448	5.782856795	3.466509778	0.070660619	0.586122695	Up ovotestes 28deg
gene6882_NAPEPLD	NAPEPLD	N-acyl phosphatidylethanolamine phospholipase D	-1.364686387	5.237018542	4.022330016	0.052330604	0.578515737	Up ovotestes 28deg
gene6370_ATP6V0A2	ATP6V0A2	ATPase H+ transporting V0 subunit a2	-1.364538864	4.736916396	5.498953283	0.024558466	0.578515737	Up ovotestes 28deg
gene13330_GIT1	GIT1	GIT ArfGAP 1	-1.363840158	5.207092621	3.617899159	0.065046137	0.582619365	Up ovotestes 28deg
gene12721_CCDC6	CCDC6	coiled-coil domain containing 6	-1.359959345	5.552606757	5.021610251	0.031182748	0.578515737	Up ovotestes 28deg
gene11745_LOC110082553	LOC110082553	uncharacterized LOC110082553	-1.357955554	4.805180163	3.309693321	0.077053393	0.591141282	Up ovotestes 28deg
gene7116_CXXC5	CXXC5	CXXC finger protein 5	-1.355181234	4.869292389	5.042204735	0.030859876	0.578515737	Up ovotestes 28deg
gene363_ORMDL2	ORMDL2	ORMDL sphingolipid biosynthesis regulator 2	-1.352724194	4.581856905	3.373769674	0.074366192	0.587797378	Up ovotestes 28deg
gene6646_FSTL1	FSTL1	follistatin like 1	-1.350731085	8.318127471	4.809014518	0.034739875	0.578515737	Up ovotestes 28deg
gene3829_ZFPM2	ZFPM2	zinc finger protein	-1.350683092	4.143312033	4.407034883	0.04274166	0.578515737	Up ovotestes 28deg
gene1865_CUNH12orf29	CUNH12orf29	chromosome unknown C12orf29 homolog	-1.348874569	3.864006262	3.816800813	0.0584096	0.578515737	Up ovotestes 28deg
gene1853_BTG1	BTG1	BTG anti-proliferation factor 1	-1.348775709	6.605136847	4.611042495	0.038454018	0.578515737	Up ovotestes 28deg
gene9305_LOC110079927	LOC110079927	tubulin monoglycylase TTLL3	-1.343293748	4.538252849	3.213221705	0.08130694	0.593831083	Up ovotestes 28deg
gene2019_SPATA2	SPATA2	spermatogenesis associated 2	-1.341210338	3.450941724	3.772964143	0.05980498	0.578515737	Up ovotestes 28deg
gene9545_KLF8	KLF8	Kruppel like factor 8	-1.339883547	4.92109431	3.693335215	0.062435296	0.578515737	Up ovotestes 28deg
gene6056_IST1	IST1	IST1	-1.339170061	6.194332431	3.798945385	0.058973557	0.578515737	Up ovotestes 28deg
gene16066_TRAPPC3	TRAPPC3	trafficking protein particle complex 3	-1.339004779	5.126825109	3.596705581	0.065801336	0.583754798	Up ovotestes 28deg
gene14933_RECK	RECK	reversion inducing cysteine rich protein with kazal motifs	-1.336957279	4.835327693	3.164575862	0.083551355	0.593831083	Up ovotestes 28deg
gene5438_LOC110075581	LOC110075581	CD99 antigen-like	-1.334233268	7.084812893	4.942413732	0.032459118	0.578515737	Up ovotestes 28deg
gene15753_DNMT3A	DNMT3A	DNA methyltransferase 3 alpha	-1.334055329	5.699762113	3.611756287	0.065264031	0.582938317	Up ovotestes 28deg
gene14983_MRPL3	MRPL3	mitochondrial ribosomal protein L3	-1.332254077	5.275816181	3.59099084	0.066006639	0.583754798	Up ovotestes 28deg
gene4384_EEF1AKMT3	EEF1AKMT3	EEF1A lysine methyltransferase 3	-1.331333565	3.830150997	3.689878076	0.062552368	0.57855923	Up ovotestes 28deg
gene10093_LOC110080753	LOC110080753	serine/threonine-protein phosphatase 2A 56 kDa regulatory subunit delta isoform	-1.327170983	4.480553633	4.418700949	0.042482819	0.578515737	Up ovotestes 28deg
gene4712_SDC2	SDC2	syndecan 2	-1.326723716	5.954463786	4.828915862	0.034388782	0.578515737	Up ovotestes 28deg
gene19802_KHNYN	KHNYN	KH and NYN domain containing	-1.324047571	3.984420822	3.232585723	0.080432444	0.593831083	Up ovotestes 28deg
gene7738_ARFIP2	ARFIP2	ADP ribosylation factor interacting protein 2	-1.323876652	5.247831101	3.636365078	0.064395992	0.580456608	Up ovotestes 28deg
gene8254_PER2	PER2	period circadian clock 2	-1.32377213	3.740823849	3.941816028	0.054624386	0.578515737	Up ovotestes 28deg
gene17398_FKBP9	FKBP9	FK506 binding protein 9	-1.321857951	5.78331474	3.099968512	0.086640755	0.601191382	Up ovotestes 28deg
gene16575_ZFP36L2	ZFP36L2	ZFP36 ring finger protein like 2	-1.320923834	6.800911465	7.474222116	0.009581753	0.578515737	Up ovotestes 28deg
gene1571_EPHA3	EPHA3	EPH receptor A3	-1.320097064	4.775745574	3.1401826	0.084702981	0.595537709	Up ovotestes 28deg
gene1751_CANT1	CANT1	calcium activated nucleotidase 1	-1.31953444	4.158546117	3.095267178	0.086870538	0.601191382	Up ovotestes 28deg
gene9135_ZNF518A	ZNF518A	zinc finger protein 518A	-1.31882642	4.308837176	3.117643622	0.085782969	0.598901544	Up ovotestes 28deg
gene2119_LMBR1	LMBR1	limb development membrane protein 1	-1.317601817	5.083316499	4.309347568	0.044978371	0.578515737	Up ovotestes 28deg
gene6530_SERINC3	SERINC3	serine incorporator 3	-1.317232641	6.381999502	3.236059457	0.080276687	0.593831083	Up ovotestes 28deg
gene2979_PLK4	PLK4	polo like kinase 4	-1.316674713	3.895307237	5.063018457	0.030537266	0.578515737	Up ovotestes 28deg
gene10277_MTA2	MTA2	metastasis associated 1 family member 2	-1.310454686	6.860608696	4.99482216	0.031608244	0.578515737	Up ovotestes 28deg
gene6492_MAFB	MAFB	MAF bZIP transcription factor B	-1.307835828	6.176961906	4.448067347	0.041838837	0.578515737	Up ovotestes 28deg
gene11561_PCOLCE	PCOLCE	procollagen C-endopeptidase enhancer	-1.306937908	6.923808126	3.368634856	0.074577622	0.588041744	Up ovotestes 28deg
gene6068_NQO1	NQO1	NAD(P)H quinone dehydrogenase 1	-1.306434802	6.549758026	4.05217421	0.05150757	0.578515737	Up ovotestes 28deg
gene4287_LOC110074356	LOC110074356	ubiquitin carboxyl-terminal hydrolase 12-like	-1.30586612	5.870844492	8.444058712	0.006178925	0.578515737	Up ovotestes 28deg
gene15962_CPSF4	CPSF4	cleavage and polyadenylation specific factor 4	-1.298101623	3.881206174	3.761288131	0.060182851	0.578515737	Up ovotestes 28deg
gene20619_LOC110070270	LOC110070270	zinc finger protein 420-like	-1.294504931	4.181942793	5.105562458	0.029889216	0.578515737	Up ovotestes 28deg
gene3153_SERP1	SERP1	stress associated endoplasmic reticulum protein 1	-1.293265043	4.707217327	4.16578431	0.048502639	0.578515737	Up ovotestes 28deg
gene4818_MRPL10	MRPL10	mitochondrial ribosomal protein L10	-1.292578379	4.560891766	3.372629352	0.074413088	0.587797378	Up ovotestes 28deg
gene8102_AKT1S1	AKT1S1	AKT1 substrate 1	-1.2924979	5.576497086	6.027329171	0.018959201	0.578515737	Up ovotestes 28deg
gene185_LOC110071491	LOC110071491	interferon gamma receptor 1-like	-1.29199539	5.421853604	4.06897656	0.051050494	0.578515737	Up ovotestes 28deg
gene16059_ZMYM4	ZMYM4	zinc finger MYM-type containing 4	-1.291875725	5.222206599	3.931601994	0.054923236	0.578515737	Up ovotestes 28deg
gene5415_LOC110075538	LOC110075538	galectin-9B-like	-1.285715945	4.919603572	3.494344898	0.069589016	0.586122695	Up ovotestes 28deg
gene6868_ST5	ST5	suppression of tumorigenicity 5	-1.280652374	5.249490589	4.167126809	0.048468306	0.578515737	Up ovotestes 28deg
gene10476_LOC110081132	LOC110081132	cold-inducible RNA-binding protein-like	-1.279144003	9.754764143	3.306828409	0.077176055	0.591141282	Up ovotestes 28deg
gene1906_DCTN2	DCTN2	dynactin subunit 2	-1.277226195	6.284536147	5.712882125	0.022100744	0.578515737	Up ovotestes 28deg
gene4286_LOC110074273	LOC110074273	ras-like protein family member 11A-like	-1.275905554	4.607150744	6.287913233	0.01672107	0.578515737	Up ovotestes 28deg
gene15028_PSMD13	PSMD13	proteasome 26S subunit	-1.273285648	5.910468839	4.118621925	0.049725929	0.578515737	Up ovotestes 28deg
gene5690_SAP130	SAP130	Sin3A associated protein 130	-1.272691161	5.485639182	6.314605821	0.016508463	0.578515737	Up ovotestes 28deg
gene14723_CSRNP1	CSRNP1	cysteine and serine rich nuclear protein 1	-1.270637735	5.33009565	3.417704947	0.072584289	0.586122695	Up ovotestes 28deg
gene5907_KLHL29	KLHL29	kelch like family member 29	-1.269142941	5.753001003	9.267176605	0.004302312	0.578515737	Up ovotestes 28deg
gene12567_USP10	USP10	ubiquitin specific peptidase 10	-1.265549785	5.684329391	3.725023686	0.061373474	0.578515737	Up ovotestes 28deg
gene8982_APMAP	APMAP	adipocyte plasma membrane associated protein	-1.263545856	5.91118776	3.78949603	0.059274452	0.578515737	Up ovotestes 28deg
gene15357_LOC110086555	LOC110086555	cytochrome P450 4B1-like	-1.259922151	3.687232864	3.152549456	0.084116915	0.593831083	Up ovotestes 28deg
gene3270_MAD2L2	MAD2L2	mitotic arrest deficient 2 like 2	-1.257236959	5.482368775	5.362311338	0.026282626	0.578515737	Up ovotestes 28deg
gene13891_BRCC3	BRCC3	BRCA1/BRCA2-containing complex subunit 3	-1.254833405	4.752383505	4.022649411	0.05232172	0.578515737	Up ovotestes 28deg
gene6206_MEDAG	MEDAG	mesenteric estrogen dependent adipogenesis	-1.254218597	3.655321706	3.389852866	0.073708284	0.58615441	Up ovotestes 28deg
gene3559_CAPRIN1	CAPRIN1	cell cycle associated protein 1	-1.253033631	6.928131536	6.898640624	0.012516626	0.578515737	Up ovotestes 28deg
gene16473_TRAPPC1	TRAPPC1	trafficking protein particle complex 1	-1.250990427	4.649617759	4.648402519	0.037721115	0.578515737	Up ovotestes 28deg
gene10893_PRDX6	PRDX6	peroxiredoxin 6	-1.250692439	6.9673684	4.14357753	0.049074452	0.578515737	Up ovotestes 28deg
gene10590_CSNK2A2	CSNK2A2	casein kinase 2 alpha 2	-1.249149757	5.904994547	3.792802418	0.059168974	0.578515737	Up ovotestes 28deg
gene15041_FADS1	FADS1	fatty acid desaturase 1	-1.248701145	5.059573709	3.704799375	0.062048816	0.578515737	Up ovotestes 28deg
gene16182_LOC110087443	LOC110087443	uncharacterized LOC110087443	-1.248284448	5.458195272	3.634190653	0.064472172	0.580456608	Up ovotestes 28deg
gene887_TAGLN	TAGLN	transgelin	-1.247036151	5.674634712	3.372543797	0.074416607	0.587797378	Up ovotestes 28deg
gene8610_IRF2BPL	IRF2BPL	interferon regulatory factor 2 binding protein like	-1.245781392	6.884243308	5.961301902	0.019576372	0.578515737	Up ovotestes 28deg
gene5455_MEIS3	MEIS3	Meis homeobox 3	-1.244999966	4.342111412	3.695717785	0.062354755	0.578515737	Up ovotestes 28deg
gene13257_MLH1	MLH1	mutL homolog 1	-1.244912516	3.744202129	3.596196378	0.065819601	0.583754798	Up ovotestes 28deg
gene3300_CTNNBIP1	CTNNBIP1	catenin beta interacting protein 1	-1.242872528	5.820634424	6.148345736	0.017881963	0.578515737	Up ovotestes 28deg
gene5442_LOC110075730	LOC110075730	histone H3.3-like	-1.237675282	7.432721235	3.449913822	0.071308294	0.586122695	Up ovotestes 28deg
gene21398_LOC110071100	LOC110071100	zinc finger protein 420-like	-1.236050963	3.410402275	3.453578596	0.071164704	0.586122695	Up ovotestes 28deg
gene14055_ARF1	ARF1	ADP ribosylation factor 1	-1.235413704	7.377976405	4.441846084	0.041974365	0.578515737	Up ovotestes 28deg
gene4777_P3H4	P3H4	prolyl 3-hydroxylase family member 4 (non-enzymatic)	-1.234859165	5.308359742	3.903231963	0.055762841	0.578515737	Up ovotestes 28deg
gene13659_AEBP2	AEBP2	AE binding protein 2	-1.234487601	5.404436376	6.420012337	0.015696975	0.578515737	Up ovotestes 28deg
gene17391_FYTTD1	FYTTD1	forty-two-three domain containing 1	-1.233330499	6.89743004	5.828773173	0.02088178	0.578515737	Up ovotestes 28deg
gene9256_GNG12	GNG12	G protein subunit gamma 12	-1.233187866	6.692697066	4.768754434	0.035462171	0.578515737	Up ovotestes 28deg
gene4891_BORCS5	BORCS5	BLOC-1 related complex subunit 5	-1.230465184	5.767958015	6.672222517	0.013924739	0.578515737	Up ovotestes 28deg
gene3827_LRP12	LRP12	LDL receptor related protein 12	-1.2243943	4.253390981	3.203540925	0.081748134	0.593831083	Up ovotestes 28deg
gene1504_MPC1	MPC1	mitochondrial pyruvate carrier 1	-1.223104405	5.21888647	4.339981896	0.044263403	0.578515737	Up ovotestes 28deg
gene20190_PEX13	PEX13	peroxisomal biogenesis factor 13	-1.22074616	5.246007306	3.454925029	0.07111203	0.586122695	Up ovotestes 28deg
gene12861_ZMIZ1	ZMIZ1	zinc finger MIZ-type containing 1	-1.220251349	6.809346975	5.417357643	0.025572723	0.578515737	Up ovotestes 28deg
gene4210_LAPTM4A	LAPTM4A	lysosomal protein transmembrane 4 alpha	-1.219900457	7.305974873	3.314313206	0.07685605	0.591141282	Up ovotestes 28deg
gene18212_TRABD	TRABD	TraB domain containing	-1.217505902	4.447510009	3.905368738	0.055699111	0.578515737	Up ovotestes 28deg
gene10834_PSMA2	PSMA2	proteasome subunit alpha 2	-1.213220138	5.905642856	3.444344864	0.071527111	0.586122695	Up ovotestes 28deg
gene18348_JPT2	JPT2	Jupiter microtubule associated homolog 2	-1.212530717	6.483701323	4.298638342	0.045231299	0.578515737	Up ovotestes 28deg
gene2967_SPRY1	SPRY1	sprouty RTK signaling antagonist 1	-1.21207132	4.873493404	3.576708391	0.066522863	0.583754798	Up ovotestes 28deg
gene4953_SEPT9	40057	septin 9	-1.206026452	6.963602838	5.311302378	0.026959612	0.578515737	Up ovotestes 28deg
gene18553_YTHDF1	YTHDF1	YTH N6-methyladenosine RNA binding protein 1	-1.202763231	5.881770088	8.379063422	0.006360582	0.578515737	Up ovotestes 28deg
gene3154_EIF2A	EIF2A	eukaryotic translation initiation factor 2A	-1.20228705	6.655599423	6.066168396	0.018606017	0.578515737	Up ovotestes 28deg
gene6030_SIAH1	SIAH1	siah E3 ubiquitin protein ligase 1	-1.200405682	4.767838565	6.710651735	0.013674199	0.578515737	Up ovotestes 28deg
gene15738_UBE2E3	UBE2E3	ubiquitin conjugating enzyme E2 E3	-1.198917795	5.913897145	7.278645409	0.010486131	0.578515737	Up ovotestes 28deg
gene5316_GEMIN8	GEMIN8	gem nuclear organelle associated protein 8	-1.191462094	4.081963358	3.249429547	0.079680345	0.593554919	Up ovotestes 28deg
gene9586_WDR44	WDR44	WD repeat domain 44	-1.190478221	5.995630193	5.134554294	0.029456189	0.578515737	Up ovotestes 28deg
gene8852_PPP2CA	PPP2CA	protein phosphatase 2 catalytic subunit alpha	-1.187991731	6.009363003	4.110473635	0.049940705	0.578515737	Up ovotestes 28deg
gene14408_DUS2	DUS2	dihydrouridine synthase 2	-1.185218871	5.273643162	8.148911855	0.00705124	0.578515737	Up ovotestes 28deg
gene17900_SPTSSA	SPTSSA	serine palmitoyltransferase small subunit A	-1.184664954	4.539887283	6.097275718	0.018328273	0.578515737	Up ovotestes 28deg
gene7317_SNAI2	SNAI2	snail family transcriptional repressor 2	-1.181032747	6.12674111	5.482843076	0.024755206	0.578515737	Up ovotestes 28deg
gene6377_PARVB	PARVB	parvin beta	-1.179230326	5.88802392	5.967617767	0.019516407	0.578515737	Up ovotestes 28deg
gene14400_CMIP	CMIP	c-Maf inducing protein	-1.177109259	5.085304321	3.853779816	0.057260541	0.578515737	Up ovotestes 28deg
gene1827_LTA4H	LTA4H	leukotriene A4 hydrolase	-1.176932046	5.809201717	4.034101159	0.052004262	0.578515737	Up ovotestes 28deg
gene17571_PXN	PXN	paxillin	-1.173344716	5.253097865	3.272282268	0.078672529	0.593554919	Up ovotestes 28deg
gene3184_SSR3	SSR3	signal sequence receptor subunit 3	-1.173166454	6.032191482	3.651632688	0.063863908	0.579941567	Up ovotestes 28deg
gene17598_LOC110088994	LOC110088994	methyltransferase-like protein 2	-1.171013693	4.642579872	3.791948519	0.059196194	0.578515737	Up ovotestes 28deg
gene3792_IPP	IPP	intracisternal A particle-promoted polypeptide	-1.170022036	4.188772507	4.603811437	0.038597665	0.578515737	Up ovotestes 28deg
gene9488_CUNH15orf57	CUNH15orf57	chromosome unknown C15orf57 homolog	-1.169321443	5.531561866	6.09854487	0.018317037	0.578515737	Up ovotestes 28deg
gene10762_VPS72	VPS72	vacuolar protein sorting 72 homolog	-1.165471289	4.080202086	3.494484678	0.069583681	0.586122695	Up ovotestes 28deg
gene8099_PRMT1	PRMT1	protein arginine methyltransferase 1	-1.163549284	7.967041128	3.209587323	0.08147226	0.593831083	Up ovotestes 28deg
gene17562_RPRD1B	RPRD1B	regulation of nuclear pre-mRNA domain containing 1B	-1.162051481	7.026788876	3.660355805	0.063562099	0.579941567	Up ovotestes 28deg
gene16830_EIF1AD	EIF1AD	eukaryotic translation initiation factor 1A domain containing	-1.159250856	3.820131869	3.215743175	0.081192466	0.593831083	Up ovotestes 28deg
gene9406_MED10	MED10	mediator complex subunit 10	-1.158305558	5.041474078	4.046778712	0.051655301	0.578515737	Up ovotestes 28deg
gene2335_SNRNP200	SNRNP200	small nuclear ribonucleoprotein U5 subunit 200	-1.158153947	6.828227753	6.217466971	0.017296506	0.578515737	Up ovotestes 28deg
gene17714_MGRN1	MGRN1	mahogunin ring finger 1	-1.15801569	6.961008393	6.176241937	0.017643145	0.578515737	Up ovotestes 28deg
gene14861_RSU1	RSU1	Ras suppressor protein 1	-1.157546109	6.15534819	3.412382427	0.072797595	0.586122695	Up ovotestes 28deg
gene15620_P3H1	P3H1	prolyl 3-hydroxylase 1	-1.156714719	5.640592949	4.462911314	0.041517404	0.578515737	Up ovotestes 28deg
gene17751_ATL1	ATL1	atlastin GTPase 1	-1.156325896	5.966040789	5.755854904	0.021639983	0.578515737	Up ovotestes 28deg
gene10339_CLK2	CLK2	CDC like kinase 2	-1.154589582	5.842229892	4.346068474	0.044122843	0.578515737	Up ovotestes 28deg
gene14080_TMEM120A	TMEM120A	transmembrane protein 120A	-1.154420882	5.037371602	4.088209813	0.050532777	0.578515737	Up ovotestes 28deg
gene7932_TMEM109	TMEM109	transmembrane protein 109	-1.151283072	5.105756863	4.298983697	0.045223118	0.578515737	Up ovotestes 28deg
gene17190_CLPTM1	CLPTM1	CLPTM1	-1.149103092	5.66313432	3.829236934	0.058020342	0.578515737	Up ovotestes 28deg
gene13529_NIPSNAP2	NIPSNAP2	nipsnap homolog 2	-1.147282156	6.561325157	5.638691678	0.02292145	0.578515737	Up ovotestes 28deg
gene10576_UBA2	UBA2	ubiquitin like modifier activating enzyme 2	-1.144589557	6.498616721	3.535441001	0.068039877	0.586122695	Up ovotestes 28deg
gene10497_GRIPAP1	GRIPAP1	GRIP1 associated protein 1	-1.140782502	4.155795427	4.557158721	0.039538689	0.578515737	Up ovotestes 28deg
gene13002_ORMDL1	ORMDL1	ORMDL sphingolipid biosynthesis regulator 1	-1.138766239	5.432994968	4.279322845	0.045691452	0.578515737	Up ovotestes 28deg
gene10568_CEBPG	CEBPG	CCAAT/enhancer binding protein gamma	-1.138319635	5.675908363	4.681954552	0.037075934	0.578515737	Up ovotestes 28deg
gene1186_ABI1	ABI1	abl interactor 1	-1.137463479	5.751261104	4.66682573	0.037365343	0.578515737	Up ovotestes 28deg
gene11064_LOC110081854	LOC110081854	zinc finger protein 581-like	-1.136479504	3.668024109	3.54931838	0.067525476	0.585205217	Up ovotestes 28deg
gene14001_LOC110085032	LOC110085032	BTB/POZ domain-containing protein KCTD5-like	-1.135798875	4.90890506	3.455393886	0.071093698	0.586122695	Up ovotestes 28deg
gene5037_XPOT	XPOT	exportin for tRNA	-1.134032627	4.951499084	4.243275358	0.046564048	0.578515737	Up ovotestes 28deg
gene9176_RNF2	RNF2	ring finger protein 2	-1.133296458	5.318763469	4.98428336	0.031777371	0.578515737	Up ovotestes 28deg
gene13943_CUNH11orf84	CUNH11orf84	chromosome unknown C11orf84 homolog	-1.128746336	5.513352592	3.215702263	0.081194322	0.593831083	Up ovotestes 28deg
gene8992_HNRNPLL	HNRNPLL	heterogeneous nuclear ribonucleoprotein L like	-1.127515153	5.567674227	4.888555014	0.033359652	0.578515737	Up ovotestes 28deg
gene14518_GLUD1	GLUD1	glutamate dehydrogenase 1	-1.127155009	6.181274446	3.726476131	0.061325288	0.578515737	Up ovotestes 28deg
gene13238_ACTR2	ACTR2	ARP2 actin related protein 2 homolog	-1.126024411	5.815869566	3.831032737	0.05796437	0.578515737	Up ovotestes 28deg
gene7568_SLC44A2	SLC44A2	solute carrier family 44 member 2	-1.124901816	6.211198244	4.121842488	0.049641322	0.578515737	Up ovotestes 28deg
gene5475_NFKBIB	NFKBIB	NFKB inhibitor beta	-1.123878287	6.34220694	6.156582098	0.01781109	0.578515737	Up ovotestes 28deg
gene2272_TMEM150A	TMEM150A	transmembrane protein 150A	-1.123617912	5.564291271	3.969449863	0.053824828	0.578515737	Up ovotestes 28deg
gene3804_NSUN4	NSUN4	NOP2/Sun RNA methyltransferase family member 4	-1.12360108	4.980696852	6.723316608	0.013592698	0.578515737	Up ovotestes 28deg
gene19406_AKT1	AKT1	AKT serine/threonine kinase 1	-1.12264737	5.42580494	5.724067101	0.021979802	0.578515737	Up ovotestes 28deg
gene6059_DHODH	DHODH	dihydroorotate dehydrogenase (quinone)	-1.120919794	4.118416893	3.634340959	0.064466903	0.580456608	Up ovotestes 28deg
gene17773_PI4K2A	PI4K2A	phosphatidylinositol 4-kinase type 2 alpha	-1.11900115	4.329874336	6.631607789	0.014194913	0.578515737	Up ovotestes 28deg
gene57_PNRC1	PNRC1	proline rich nuclear receptor coactivator 1	-1.118850795	6.239214543	4.463543367	0.041503778	0.578515737	Up ovotestes 28deg
gene14151_CHN1	CHN1	chimerin 1	-1.116537271	4.768702129	4.450905169	0.041777176	0.578515737	Up ovotestes 28deg
gene9959_FLRT2	FLRT2	fibronectin leucine rich transmembrane protein 2	-1.11349588	5.625654782	5.730411135	0.021911523	0.578515737	Up ovotestes 28deg
gene4173_TALDO1	TALDO1	transaldolase 1	-1.11340121	7.077638042	3.87186337	0.05670776	0.578515737	Up ovotestes 28deg
gene20636_EI24	EI24	EI24	-1.105569945	5.506520128	3.986949557	0.053325187	0.578515737	Up ovotestes 28deg
gene704_DBN1	DBN1	drebrin 1	-1.099669407	7.673352534	4.21871699	0.047169027	0.578515737	Up ovotestes 28deg
gene1382_CLASP1	CLASP1	cytoplasmic linker associated protein 1	-1.098874358	6.092140055	4.375253295	0.043455644	0.578515737	Up ovotestes 28deg
gene5006_FRS2	FRS2	fibroblast growth factor receptor substrate 2	-1.098846227	4.451384299	3.796875165	0.059039334	0.578515737	Up ovotestes 28deg
gene1714_NPLOC4	NPLOC4	NPL4 homolog	-1.098502598	5.82652428	5.059423584	0.030592723	0.578515737	Up ovotestes 28deg
gene3280_EXOSC10	EXOSC10	exosome component 10	-1.093376724	6.326122071	3.577263254	0.066502725	0.583754798	Up ovotestes 28deg
gene14176_CCNI	CCNI	cyclin I	-1.092638207	7.280832182	5.177452364	0.02882794	0.578515737	Up ovotestes 28deg
gene15869_LOC110087109	LOC110087109	D-beta-hydroxybutyrate dehydrogenase	-1.092089814	5.66192853	3.482657009	0.070036754	0.586122695	Up ovotestes 28deg
gene4843_RIOK3	RIOK3	RIO kinase 3	-1.090344055	5.535418869	4.964827289	0.032092204	0.578515737	Up ovotestes 28deg
gene17213_LOC110088549	LOC110088549	L-lactate dehydrogenase A chain	-1.083697368	5.758218974	3.62650165	0.064742358	0.581102139	Up ovotestes 28deg
gene7506_CNOT7	CNOT7	CCR4-NOT transcription complex subunit 7	-1.083692329	4.730307854	3.80342549	0.058831489	0.578515737	Up ovotestes 28deg
gene8777_LOC110079272	LOC110079272	perilipin-3-like	-1.081731379	6.163129858	3.606461718	0.065452487	0.582938317	Up ovotestes 28deg
gene17894_SRP54	SRP54	signal recognition particle 54	-1.081230206	5.203789266	3.199294913	0.081942491	0.593831083	Up ovotestes 28deg
gene873_RBM7	RBM7	RNA binding motif protein 7	-1.080405216	5.311468985	4.970674204	0.031997235	0.578515737	Up ovotestes 28deg
gene2732_TPM4	TPM4	tropomyosin 4	-1.080073397	5.384726025	3.254989417	0.079433825	0.593554919	Up ovotestes 28deg
gene18506_MEN1	MEN1	menin 1	-1.080051927	5.201692298	3.409061821	0.072931026	0.586122695	Up ovotestes 28deg
gene17463_ZC3H14	ZC3H14	zinc finger CCCH-type containing 14	-1.078747455	5.11584847	4.047078222	0.051647088	0.578515737	Up ovotestes 28deg
gene16869_RBMX	RBMX	RNA binding motif protein	-1.077748233	7.370111643	4.229858718	0.046893492	0.578515737	Up ovotestes 28deg
gene8980_MSH2	MSH2	mutS homolog 2	-1.077714365	5.937050793	3.832864698	0.057907333	0.578515737	Up ovotestes 28deg
gene4449_WDR61	WDR61	WD repeat domain 61	-1.07569603	5.358692695	3.828617177	0.058039672	0.578515737	Up ovotestes 28deg
gene16286_KHDRBS1	KHDRBS1	KH RNA binding domain containing	-1.074699274	6.938075836	6.558181499	0.014697803	0.578515737	Up ovotestes 28deg
gene15005_YTHDF2	YTHDF2	YTH N6-methyladenosine RNA binding protein 2	-1.074314498	5.503786832	4.542713007	0.039835146	0.578515737	Up ovotestes 28deg
gene17700_GRAMD1A	GRAMD1A	GRAM domain containing 1A	-1.063750048	5.252959415	4.315176307	0.044841363	0.578515737	Up ovotestes 28deg
gene912_UBE4A	UBE4A	ubiquitination factor E4A	-1.06368996	6.5579709	3.131183052	0.085132361	0.596645143	Up ovotestes 28deg
gene15124_GOLPH3	GOLPH3	golgi phosphoprotein 3	-1.063663768	6.418799091	4.171334696	0.048360869	0.578515737	Up ovotestes 28deg
gene3957_SLC30A5	SLC30A5	solute carrier family 30 member 5	-1.063572525	5.328542896	3.50696369	0.069109198	0.586122695	Up ovotestes 28deg
gene17578_UBA6	UBA6	ubiquitin like modifier activating enzyme 6	-1.054436508	4.869083936	4.673904929	0.037229614	0.578515737	Up ovotestes 28deg
gene5973_FAF1	FAF1	Fas associated factor 1	-1.044764998	4.113507376	3.159586789	0.083785453	0.593831083	Up ovotestes 28deg
gene10941_ZFAND5	ZFAND5	zinc finger AN1-type containing 5	-1.04031799	7.430919746	5.581862821	0.023572448	0.578515737	Up ovotestes 28deg
gene5219_PLEKHA1	PLEKHA1	pleckstrin homology domain containing A1	-1.037371681	5.249827645	4.55300329	0.039623719	0.578515737	Up ovotestes 28deg
gene12943_KMT5A	KMT5A	lysine methyltransferase 5A	-1.036856097	4.328934194	3.197622787	0.082019173	0.593831083	Up ovotestes 28deg
gene3697_SGPL1	SGPL1	sphingosine-1-phosphate lyase 1	-1.035606133	6.044003241	3.413109739	0.072768406	0.586122695	Up ovotestes 28deg
gene4159_RNH1	RNH1	ribonuclease/angiogenin inhibitor 1	-1.033429111	6.161445468	3.99573675	0.053076235	0.578515737	Up ovotestes 28deg
gene11098_PRPF31	PRPF31	pre-mRNA processing factor 31	-1.031901209	6.066534494	9.128104899	0.00457078	0.578515737	Up ovotestes 28deg
gene15899_SEPT12	41153	septin 12	-1.031570004	5.277979898	3.199662823	0.081925629	0.593831083	Up ovotestes 28deg
gene8613_SLC35B1	SLC35B1	solute carrier family 35 member B1	-1.029336425	4.710582291	3.390397554	0.073686116	0.58615441	Up ovotestes 28deg
gene11341_PRICKLE1	PRICKLE1	prickle planar cell polarity protein 1	-1.029314685	5.668025284	5.381463359	0.026033232	0.578515737	Up ovotestes 28deg
gene1839_FGD6	FGD6	FYVE	-1.02909909	4.568019833	4.161346402	0.048616323	0.578515737	Up ovotestes 28deg
gene2105_DIP2C	DIP2C	disco interacting protein 2 homolog C	-1.026931153	5.045538673	3.160999169	0.083719106	0.593831083	Up ovotestes 28deg
gene2599_BTBD2	BTBD2	BTB domain containing 2	-1.021689682	5.953005919	3.599247827	0.065710234	0.583754798	Up ovotestes 28deg
gene6842_EIF4G2	EIF4G2	eukaryotic translation initiation factor 4 gamma 2	-1.018906285	8.848301491	5.039820303	0.030897071	0.578515737	Up ovotestes 28deg
gene18598_PHKG2	PHKG2	phosphorylase kinase catalytic subunit gamma 2	-1.018160742	4.472439134	4.925115693	0.03274542	0.578515737	Up ovotestes 28deg
gene4897_LOC110074986	LOC110074986	cyclin-dependent kinase inhibitor 1B-like	-1.013641044	5.341831893	3.15422524	0.084037851	0.593831083	Up ovotestes 28deg
gene9351_CUL3	CUL3	cullin 3	-1.010356979	5.859808192	3.903942537	0.055741639	0.578515737	Up ovotestes 28deg
gene10603_SF3B3	SF3B3	splicing factor 3b subunit 3	-1.009731126	6.621994095	3.395581654	0.073475513	0.58615441	Up ovotestes 28deg
gene1355_XRCC5	XRCC5	X-ray repair cross complementing 5	-1.009128007	4.756721433	3.476211363	0.070285048	0.586122695	Up ovotestes 28deg
gene12802_FSCN1	FSCN1	fascin actin-bundling protein 1	-1.003490405	7.685583865	4.59117779	0.03885005	0.578515737	Up ovotestes 28deg
gene20348_LOC110069984	LOC110069984	uncharacterized LOC110069984	-1.003217628	5.289909646	3.215636102	0.081197323	0.593831083	Up ovotestes 28deg
gene8990_EIF4A3	EIF4A3	eukaryotic translation initiation factor 4A3	-1.000129483	7.274862551	3.244180768	0.07991386	0.593554919	Up ovotestes 28deg
gene15586_VPS26A	VPS26A	VPS26	-0.999470437	5.988969711	5.163407142	0.029032013	0.578515737	Up ovotestes 28deg
gene1008_BYSL	BYSL	bystin like	-0.998116947	4.556617414	3.992017925	0.053181437	0.578515737	Up ovotestes 28deg
gene9781_FOXK2	FOXK2	forkhead box K2	-0.997571362	5.438921368	4.064621583	0.051168532	0.578515737	Up ovotestes 28deg
gene15609_TPRG1L	TPRG1L	tumor protein p63 regulated 1 like	-0.996125028	6.591501303	4.320718375	0.044711519	0.578515737	Up ovotestes 28deg
gene954_SRSF3	SRSF3	serine and arginine rich splicing factor 3	-0.994110561	7.465801937	4.531562891	0.040065637	0.578515737	Up ovotestes 28deg
gene7974_TMEM165	TMEM165	transmembrane protein 165	-0.989575366	5.248247582	3.390413614	0.073685463	0.58615441	Up ovotestes 28deg
gene14879_GORASP2	GORASP2	golgi reassembly stacking protein 2	-0.985065739	6.608184201	4.623012976	0.038217506	0.578515737	Up ovotestes 28deg
gene19243_SEC22B	SEC22B	SEC22 homolog B	-0.982310064	5.716858983	3.279334791	0.078364402	0.593463728	Up ovotestes 28deg
gene6133_MAP1LC3B	MAP1LC3B	microtubule associated protein 1 light chain 3 beta	-0.976933537	5.806829968	3.357902062	0.075021728	0.589003996	Up ovotestes 28deg
gene8896_SH3GLB1	SH3GLB1	SH3 domain containing GRB2 like	-0.976079842	5.705769405	4.341348499	0.044231801	0.578515737	Up ovotestes 28deg
gene4495_USP3	USP3	ubiquitin specific peptidase 3	-0.971761138	5.413969617	3.844003262	0.057561875	0.578515737	Up ovotestes 28deg
gene7413_ORC2	ORC2	origin recognition complex subunit 2	-0.971204867	5.803429443	3.304823612	0.077262022	0.591141282	Up ovotestes 28deg
gene5209_SEC23IP	SEC23IP	SEC23 interacting protein	-0.967073688	5.053029439	4.197998579	0.047686145	0.578515737	Up ovotestes 28deg
gene15075_ZNF335	ZNF335	zinc finger protein 335	-0.966788721	6.430349946	4.511999387	0.040473588	0.578515737	Up ovotestes 28deg
gene20238_LOC110069852	LOC110069852	pre-mRNA-processing factor 39-like	-0.9641599	5.925037464	4.033036623	0.052033682	0.578515737	Up ovotestes 28deg
gene12039_NIPSNAP1	NIPSNAP1	nipsnap homolog 1	-0.963299636	5.394363216	5.196324322	0.028556191	0.578515737	Up ovotestes 28deg
gene18109_TUBAL3	TUBAL3	tubulin alpha like 3	-0.95819601	6.61911524	3.91976701	0.055271777	0.578515737	Up ovotestes 28deg
gene3701_PALD1	PALD1	phosphatase domain containing	-0.955856235	5.469900752	4.174029334	0.048292206	0.578515737	Up ovotestes 28deg
gene6165_GALNT16	GALNT16	polypeptide N-acetylgalactosaminyltransferase 16	-0.955234818	5.533472345	3.245196191	0.079868624	0.593554919	Up ovotestes 28deg
gene1183_YME1L1	YME1L1	YME1 like 1 ATPase	-0.951701434	5.918416234	3.98150663	0.053480039	0.578515737	Up ovotestes 28deg
gene19000_PPP2R2A	PPP2R2A	protein phosphatase 2 regulatory subunit Balpha	-0.9513156	5.508574233	3.638882276	0.064307928	0.580456608	Up ovotestes 28deg
gene2737_CHERP	CHERP	calcium homeostasis endoplasmic reticulum protein	-0.951296221	6.572186001	3.505510731	0.069164257	0.586122695	Up ovotestes 28deg
gene15165_HGSNAT	HGSNAT	heparan-alpha-glucosaminide N-acetyltransferase	-0.945605505	5.37694966	4.501957228	0.040684761	0.578515737	Up ovotestes 28deg
gene1907_MBD6	MBD6	methyl-CpG binding domain protein 6	-0.945543496	5.059974338	3.728550235	0.061256551	0.578515737	Up ovotestes 28deg
gene1583_DCAF6	DCAF6	DDB1 and CUL4 associated factor 6	-0.944870799	5.114460899	3.702062425	0.062140842	0.578515737	Up ovotestes 28deg
gene16770_LOC110088030	LOC110088030	zinc finger protein 345-like	-0.944657191	4.94609592	4.00758128	0.052742694	0.578515737	Up ovotestes 28deg
gene6968_LOC110077225	LOC110077225	tropomodulin-3-like	-0.940214628	6.45978679	5.901885017	0.020150364	0.578515737	Up ovotestes 36deg
gene718_ZNF346	ZNF346	zinc finger protein 346	-0.9371468	4.929443433	5.194371042	0.028584188	0.578515737	Up ovotestes 36deg
gene20230_ZFPL1	ZFPL1	zinc finger protein like 1	-0.934615112	6.246310122	3.76190714	0.060162751	0.578515737	Up ovotestes 36deg
gene18496_LOC110089968	LOC110089968	RNA-binding protein 14-like	-0.934603593	4.612739588	3.946464194	0.054488982	0.578515737	Up ovotestes 36deg
gene6135_FBXO31	FBXO31	F-box protein 31	-0.926193035	5.080062415	4.352107277	0.043983871	0.578515737	Up ovotestes 36deg
gene2512_CAPZA1	CAPZA1	capping actin protein of muscle Z-line alpha subunit 1	-0.921781422	6.099559262	4.884069592	0.03343587	0.578515737	Up ovotestes 36deg
gene13607_SESTD1	SESTD1	SEC14 and spectrin domain containing 1	-0.911505831	6.675980108	3.76664857	0.060009043	0.578515737	Up ovotestes 36deg
gene10380_RTFDC1	RTFDC1	replication termination factor 2 domain containing 1	-0.909998213	6.349453006	3.681693623	0.062830498	0.579014196	Up ovotestes 36deg
gene6088_DEF8	DEF8	differentially expressed in FDCP 8 homolog	-0.908816967	5.467187407	3.477395055	0.070239377	0.586122695	Up ovotestes 36deg
gene8346_STRBP	STRBP	spermatid perinuclear RNA binding protein	-0.90804185	4.720736549	3.77626742	0.059698554	0.578515737	Up ovotestes 36deg
gene18233_KDM1A	KDM1A	lysine demethylase 1A	-0.899293107	7.045942803	4.28677396	0.045513337	0.578515737	Up ovotestes 36deg
gene8480_FBXW11	FBXW11	F-box and WD repeat domain containing 11	-0.892152936	5.395022793	4.158661107	0.048685254	0.578515737	Up ovotestes 36deg
gene13987_UBFD1	UBFD1	ubiquitin family domain containing 1	-0.891294456	5.456165709	3.469366476	0.070549797	0.586122695	Up ovotestes 36deg
gene13486_BAP1	BAP1	BRCA1 associated protein 1	-0.887258459	6.361806869	6.041224388	0.018832019	0.578515737	Up ovotestes 36deg
gene14175_CCNG2	CCNG2	cyclin G2	-0.880668213	5.499325461	4.195303682	0.047753865	0.578515737	Up ovotestes 36deg
gene16484_WRAP53	WRAP53	WD repeat containing antisense to TP53	-0.876564641	5.368134325	3.183716953	0.082660017	0.593831083	Up ovotestes 36deg
gene1283_BICD2	BICD2	BICD cargo adaptor 2	-0.874584577	6.048889873	3.243152439	0.079959699	0.593554919	Up ovotestes 36deg
gene19857_ZNF710	ZNF710	zinc finger protein 710	-0.870438244	5.787571482	3.830472129	0.057981837	0.578515737	Up ovotestes 36deg
gene19063_KXD1	KXD1	KxDL motif containing 1	-0.869609932	5.195463888	3.665306086	0.063391531	0.579941567	Up ovotestes 36deg
gene5987_VPS41	VPS41	VPS41	-0.86783772	5.755856879	3.877115454	0.056548323	0.578515737	Up ovotestes 36deg
gene6246_CNN3	CNN3	calponin 3	-0.866952109	7.878150052	3.435794224	0.071864548	0.586122695	Up ovotestes 36deg
gene18228_CCNK	CCNK	cyclin K	-0.86559132	6.486310272	4.450099493	0.041794672	0.578515737	Up ovotestes 36deg
gene5935_NHLRC3	NHLRC3	NHL repeat containing 3	-0.859076462	5.401408821	4.365814158	0.043670213	0.578515737	Up ovotestes 36deg
gene6005_HERPUD2	HERPUD2	HERPUD family member 2	-0.851825694	6.247430868	3.559350888	0.067156295	0.584273277	Up ovotestes 36deg
gene15472_PGM1	PGM1	phosphoglucomutase 1	-0.841701046	4.715468636	3.500529904	0.069353374	0.586122695	Up ovotestes 36deg
gene17960_TPD52L2	TPD52L2	tumor protein D52 like 2	-0.84128636	7.980174409	4.287586698	0.045493955	0.578515737	Up ovotestes 36deg
gene17192_HNRNPUL1	HNRNPUL1	heterogeneous nuclear ribonucleoprotein U like 1	-0.834850959	7.716575627	3.555597968	0.067294133	0.584590316	Up ovotestes 36deg
gene14689_KCTD2	KCTD2	potassium channel tetramerization domain containing 2	-0.834490218	7.265726053	3.508654252	0.069045197	0.586122695	Up ovotestes 36deg
gene11627_DNAJC11	DNAJC11	DnaJ heat shock protein family (Hsp40) member C11	-0.829896935	6.270271871	4.274964852	0.045795983	0.578515737	Up ovotestes 36deg
gene10682_RAB7A	RAB7A	RAB7A	-0.821525476	7.179862541	3.123355918	0.085507797	0.598202401	Up ovotestes 36deg
gene7396_AP3M1	AP3M1	adaptor related protein complex 3 mu 1 subunit	-0.810189544	6.096038786	4.438212579	0.042053742	0.578515737	Up ovotestes 36deg
gene7200_LMNB1	LMNB1	lamin B1	-0.803448284	6.908534016	3.117323092	0.085798439	0.598901544	Up ovotestes 36deg
gene14661_AGPS	AGPS	alkylglycerone phosphate synthase	-0.799365678	5.540917615	3.932534073	0.05489589	0.578515737	Up ovotestes 36deg
gene9377_ARID2	ARID2	AT-rich interaction domain 2	-0.793027419	5.82963611	3.700085002	0.062207424	0.578515737	Up ovotestes 36deg
gene12275_FNTA	FNTA	farnesyltransferase	-0.78754237	5.37348856	3.465197444	0.070711594	0.586122695	Up ovotestes 36deg
gene12547_SART3	SART3	squamous cell carcinoma antigen recognized by T-cells 3	-0.78181991	6.358692518	3.135287467	0.084936231	0.595966349	Up ovotestes 36deg
gene1535_WTAP	WTAP	WT1 associated protein	-0.773694616	5.932158029	4.569922939	0.039278751	0.578515737	Up ovotestes 36deg
gene8286_CAST	CAST	calpastatin	-0.772315766	6.666751996	3.488533711	0.06981123	0.586122695	Up ovotestes 36deg
gene12445_SEC31A	SEC31A	SEC31 homolog A	-0.772020388	7.597055928	3.714409218	0.061726895	0.578515737	Up ovotestes 36deg
gene13293_TMEM199	TMEM199	transmembrane protein 199	-0.766807502	5.631083471	3.170222848	0.083287274	0.593831083	Up ovotestes 36deg
gene11814_EVI5L	EVI5L	ecotropic viral integration site 5 like	-0.761086725	5.265674293	3.564888464	0.066953484	0.583754798	Up ovotestes 36deg
gene14476_CASC3	CASC3	cancer susceptibility 3	-0.760540583	7.253175703	3.592845452	0.065939934	0.583754798	Up ovotestes 36deg
gene17292_SMAD4	SMAD4	SMAD family member 4	-0.757043684	6.376028902	3.908832927	0.055595963	0.578515737	Up ovotestes 36deg
gene6225_POLR1D	POLR1D	RNA polymerase I subunit D	-0.756627363	5.802358624	3.335131211	0.075973787	0.590315643	Up ovotestes 36deg
gene8103_TBC1D17	TBC1D17	TBC1 domain family member 17	-0.733921289	6.211793971	3.162086393	0.083668074	0.593831083	Up ovotestes 36deg
gene11731_LOC110082577	LOC110082577	zinc finger protein 777-like	0.746025742	6.781041354	3.25106204	0.079607873	0.593554919	Up ovotestes 36deg
gene2631_HNRNPM	HNRNPM	heterogeneous nuclear ribonucleoprotein M	0.784814187	8.593574441	3.272442299	0.078665522	0.593554919	Up ovotestes 36deg
gene12154_DLGAP4	DLGAP4	DLG associated protein 4	0.807986626	5.499562961	3.287962441	0.077989298	0.593446061	Up ovotestes 36deg
gene11262_CDC27	CDC27	cell division cycle 27	0.812205219	5.78790682	3.5653619	0.066936176	0.583754798	Up ovotestes 36deg
gene7599_ZNF653	ZNF653	zinc finger protein 653	0.832914534	5.813915785	3.250539026	0.079631083	0.593554919	Up ovotestes 36deg
gene12247_SEC63	SEC63	SEC63 homolog	0.887380512	7.372683768	3.930528509	0.05495475	0.578515737	Up ovotestes 36deg
gene18922_CUNH16orf72	CUNH16orf72	chromosome unknown C16orf72 homolog	0.893377823	7.063895157	3.231043437	0.080501706	0.593831083	Up ovotestes 36deg
gene9741_CUNH21orf59	CUNH21orf59	chromosome unknown C21orf59 homolog	0.906669176	6.082212419	3.097201739	0.086775901	0.601191382	Up ovotestes 36deg
gene4389_LETMD1	LETMD1	LETM1 domain containing 1	0.930541522	5.944012439	3.964795345	0.053958591	0.578515737	Up ovotestes 36deg
gene12365_STK24	STK24	serine/threonine kinase 24	0.946939257	5.587886127	3.368005922	0.074603565	0.588041744	Up ovotestes 36deg
gene16835_LOC110088108	LOC110088108	uncharacterized LOC110088108	0.989832516	7.992199612	3.368835168	0.074569361	0.588041744	Up ovotestes 36deg
gene12974_BIRC6	BIRC6	baculoviral IAP repeat containing 6	0.996599274	7.330882593	3.468990784	0.070564361	0.586122695	Up ovotestes 36deg
gene11821_IER2	IER2	immediate early response 2	0.996695011	7.478431048	4.12291278	0.049613239	0.578515737	Up ovotestes 36deg
gene7954_TDRD3	TDRD3	tudor domain containing 3	1.000720328	5.864718121	3.446158102	0.071455783	0.586122695	Up ovotestes 36deg
gene3_CUNH6orf203	CUNH6orf203	chromosome unknown C6orf203 homolog	1.01939205	6.035233816	3.556454313	0.067262653	0.584590316	Up ovotestes 36deg
gene1651_PDE7A	PDE7A	phosphodiesterase 7A	1.01952536	5.647990941	3.993711674	0.053133494	0.578515737	Up ovotestes 36deg
gene6036_DNAJA2	DNAJA2	DnaJ heat shock protein family (Hsp40) member A2	1.022078003	7.854009609	3.659206112	0.063601786	0.579941567	Up ovotestes 36deg
gene7752_USP37	USP37	ubiquitin specific peptidase 37	1.027211935	6.785456873	3.367417436	0.074627848	0.588041744	Up ovotestes 36deg
gene8812_NAXD	NAXD	NAD(P)HX dehydratase	1.029028555	5.736719206	3.175428549	0.083044662	0.593831083	Up ovotestes 36deg
gene15634_TRIP4	TRIP4	thyroid hormone receptor interactor 4	1.037553531	5.892884319	3.845100836	0.057527958	0.578515737	Up ovotestes 36deg
gene6130_KLHDC4	KLHDC4	kelch domain containing 4	1.042780646	6.038048396	5.331131773	0.026694212	0.578515737	Up ovotestes 36deg
gene20997_MGAT2	MGAT2	mannosyl (alpha-1	1.044614509	5.95117304	3.305652691	0.077226457	0.591141282	Up ovotestes 36deg
gene5397_SRSF1	SRSF1	serine and arginine rich splicing factor 1	1.047319235	8.443517245	3.868299773	0.056816224	0.578515737	Up ovotestes 36deg
gene3407_ERGIC3	ERGIC3	ERGIC and golgi 3	1.048871486	6.295490199	3.865853316	0.056890818	0.578515737	Up ovotestes 36deg
gene3241_ALDH4A1	ALDH4A1	aldehyde dehydrogenase 4 family member A1	1.056291986	6.275752192	3.960214657	0.054090591	0.578515737	Up ovotestes 36deg
gene5072_ASH2L	ASH2L	ASH2 like histone lysine methyltransferase complex subunit	1.059244392	7.380117276	3.631981803	0.06454966	0.580456608	Up ovotestes 36deg
gene15199_FAM161B	FAM161B	family with sequence similarity 161 member B	1.063507925	4.939740003	3.881582751	0.056413101	0.578515737	Up ovotestes 36deg
gene12833_DUSP23	DUSP23	dual specificity phosphatase 23	1.064979977	5.13607403	3.157525153	0.083882404	0.593831083	Up ovotestes 36deg
gene11268_FBXL20	FBXL20	F-box and leucine rich repeat protein 20	1.069948902	6.06420716	3.432986758	0.071975728	0.586122695	Up ovotestes 36deg
gene19035_EML1	EML1	echinoderm microtubule associated protein like 1	1.075696462	5.383735897	3.498078155	0.069446676	0.586122695	Up ovotestes 36deg
gene14343_REV1	REV1	REV1	1.075701159	5.888651433	3.094214562	0.08692208	0.601191382	Up ovotestes 36deg
gene19179_ALS2	ALS2	ALS2	1.083112322	5.971481949	4.431905812	0.04219191	0.578515737	Up ovotestes 36deg
gene14526_WAPL	WAPL	WAPL cohesin release factor	1.084619656	7.4198634	3.569391293	0.066789073	0.583754798	Up ovotestes 36deg
gene18810_CUNHXorf57	CUNHXorf57	chromosome unknown CXorf57 homolog	1.085789876	6.486756635	3.528144243	0.068312101	0.586122695	Up ovotestes 36deg
gene9185_TPR	TPR	translocated promoter region	1.086011258	8.451097534	3.504692311	0.069195292	0.586122695	Up ovotestes 36deg
gene981_CUNH6orf106	CUNH6orf106	chromosome unknown C6orf106 homolog	1.088760238	6.380817111	3.792808304	0.059168786	0.578515737	Up ovotestes 36deg
gene15521_KIF3B	KIF3B	kinesin family member 3B	1.094185998	6.225040918	3.09565323	0.086851644	0.601191382	Up ovotestes 36deg
gene11035_LOC110081775	LOC110081775	crk-like protein	1.094692203	6.917543744	3.4361412	0.071850821	0.586122695	Up ovotestes 36deg
gene19748_UBE2H	UBE2H	ubiquitin conjugating enzyme E2 H	1.102040184	6.473217336	5.051713233	0.030712037	0.578515737	Up ovotestes 36deg
gene10798_SNX27	SNX27	sorting nexin family member 27	1.104415314	6.336920155	3.237015272	0.080233889	0.593831083	Up ovotestes 36deg
gene15836_RRP15	RRP15	ribosomal RNA processing 15 homolog	1.116428414	6.025406383	3.187194145	0.082499246	0.593831083	Up ovotestes 36deg
gene13667_SUGT1	SUGT1	SGT1 homolog	1.119077168	5.919266575	3.15914222	0.083806349	0.593831083	Up ovotestes 36deg
gene4830_NFE2L1	NFE2L1	nuclear factor	1.120257741	8.033485709	3.156981744	0.08390798	0.593831083	Up ovotestes 36deg
gene9245_LOXL3	LOXL3	lysyl oxidase like 3	1.123796447	7.204416696	3.118945605	0.085720163	0.598901544	Up ovotestes 36deg
gene6_RTN4IP1	RTN4IP1	reticulon 4 interacting protein 1	1.125559821	4.689596371	3.414091842	0.072729012	0.586122695	Up ovotestes 36deg
gene15583_LOC110086784	LOC110086784	hexokinase-1	1.125857078	7.545426216	6.052415488	0.018730258	0.578515737	Up ovotestes 36deg
gene5613_LOC110075678	LOC110075678	transmembrane protein 87A-like	1.132106834	6.585297332	4.703559444	0.036666886	0.578515737	Up ovotestes 36deg
gene9173_CUNH1orf21	CUNH1orf21	chromosome unknown C1orf21 homolog	1.13636463	6.278121634	4.0692029	0.051044368	0.578515737	Up ovotestes 36deg
gene3676_SCOC	SCOC	short coiled-coil protein	1.137807977	6.869684222	4.491100194	0.04091443	0.578515737	Up ovotestes 36deg
gene15130_TARS	TARS	threonyl-tRNA synthetase	1.141659669	6.288203957	5.433802822	0.025364701	0.578515737	Up ovotestes 36deg
gene16643_KCTD3	KCTD3	potassium channel tetramerization domain containing 3	1.14528102	6.907769239	3.53894753	0.067909487	0.585792451	Up ovotestes 36deg
gene16021_SETD5	SETD5	SET domain containing 5	1.146247854	6.934978306	3.86457668	0.056929787	0.578515737	Up ovotestes 36deg
gene8799_CACTIN	CACTIN	cactin	1.147263002	6.974732477	3.778437556	0.059628751	0.578515737	Up ovotestes 36deg
gene11582_PELP1	PELP1	proline	1.148182738	7.656695445	3.791568063	0.059208327	0.578515737	Up ovotestes 36deg
gene7889_CTNND1	CTNND1	catenin delta 1	1.14909426	8.158351955	5.010578248	0.031357216	0.578515737	Up ovotestes 36deg
gene8977_MSH6	MSH6	mutS homolog 6	1.149520174	8.304988024	3.226575905	0.080702717	0.593831083	Up ovotestes 36deg
gene8423_PRELID3A	PRELID3A	PRELI domain containing 3A	1.151784383	3.677490368	3.439776064	0.071707191	0.586122695	Up ovotestes 36deg
gene9277_LOC110079901	LOC110079901	glutamate formimidoyltransferase-like	1.152068218	4.319128327	3.492933136	0.069642927	0.586122695	Up ovotestes 36deg
gene19810_CTSH	CTSH	cathepsin H	1.153236143	6.488454217	4.866311594	0.033739496	0.578515737	Up ovotestes 36deg
gene2954_BBS7	BBS7	Bardet-Biedl syndrome 7	1.158453297	5.298355392	3.990970751	0.053211102	0.578515737	Up ovotestes 36deg
gene8296_TTC37	TTC37	tetratricopeptide repeat domain 37	1.162760658	5.823745076	3.86990781	0.056767252	0.578515737	Up ovotestes 36deg
gene6958_MYEF2	MYEF2	myelin expression factor 2	1.167349909	8.884382971	3.700933919	0.062178831	0.578515737	Up ovotestes 36deg
gene17861_SPG11	SPG11	SPG11	1.168694311	6.036148487	5.259232945	0.027670279	0.578515737	Up ovotestes 36deg
gene14494_TACC3	TACC3	transforming acidic coiled-coil containing protein 3	1.169212596	5.819117867	4.199057985	0.047659552	0.578515737	Up ovotestes 36deg
gene3335_SDF4	SDF4	stromal cell derived factor 4	1.173954267	7.241937907	4.380470547	0.043337543	0.578515737	Up ovotestes 36deg
gene3661_SMARCA5	SMARCA5	SWI/SNF related	1.17708474	6.736108902	3.711493083	0.061824386	0.578515737	Up ovotestes 36deg
gene19475_DAXX	DAXX	death domain associated protein	1.178633943	6.768845104	3.631528622	0.064565571	0.580456608	Up ovotestes 36deg
gene16026_PLXNB1	PLXNB1	plexin B1	1.18602272	6.107189865	3.460587727	0.070890976	0.586122695	Up ovotestes 36deg
gene6083_LOC110076338	LOC110076338	B-cadherin-like	1.18847811	7.19402394	3.520814404	0.068586782	0.586122695	Up ovotestes 36deg
gene11930_GNL2	GNL2	G protein nucleolar 2	1.190045575	7.431084445	3.167963755	0.083392808	0.593831083	Up ovotestes 36deg
gene16913_RPS6KA6	RPS6KA6	ribosomal protein S6 kinase A6	1.191119196	6.268786949	3.414170528	0.072725857	0.586122695	Up ovotestes 36deg
gene15497_RSL1D1	RSL1D1	ribosomal L1 domain containing 1	1.192792073	6.495332177	3.227631774	0.080655159	0.593831083	Up ovotestes 36deg
gene14245_LAMA4	LAMA4	laminin subunit alpha 4	1.193431034	7.720300584	4.480477998	0.041140509	0.578515737	Up ovotestes 36deg
gene20050_LOC110091660	LOC110091660	signal peptidase complex catalytic subunit SEC11A	1.195846787	6.747413134	4.140537429	0.049153309	0.578515737	Up ovotestes 36deg
gene6908_MESDC1	MESDC1	mesoderm development candidate 1	1.195961947	5.81612028	3.175576415	0.083037782	0.593831083	Up ovotestes 36deg
gene10267_RPS6KA4	RPS6KA4	ribosomal protein S6 kinase A4	1.200874631	7.029747107	3.454908863	0.071112662	0.586122695	Up ovotestes 36deg
gene6065_PSMD7	PSMD7	proteasome 26S subunit	1.204906063	8.36828426	3.831950245	0.057935796	0.578515737	Up ovotestes 36deg
gene12164_PKP4	PKP4	plakophilin 4	1.211526555	8.39201016	3.180529073	0.082807721	0.593831083	Up ovotestes 36deg
gene3229_TRIM62	TRIM62	tripartite motif containing 62	1.212705449	5.952365034	7.206395748	0.010843069	0.578515737	Up ovotestes 36deg
gene3576_CCND1	CCND1	cyclin D1	1.214508266	7.474864268	3.252856257	0.079528306	0.593554919	Up ovotestes 36deg
gene10908_CACYBP	CACYBP	calcyclin binding protein	1.216189004	6.876973215	4.870451089	0.033668451	0.578515737	Up ovotestes 36deg
gene13668_ELF1	ELF1	E74 like ETS transcription factor 1	1.216682495	5.56876049	3.151081525	0.084186241	0.594058163	Up ovotestes 36deg
gene759_APLP2	APLP2	amyloid beta precursor like protein 2	1.230014227	9.936764133	4.446781747	0.041866804	0.578515737	Up ovotestes 36deg
gene19228_LOC110090768	LOC110090768	beta-galactosidase-like	1.231328364	4.378027292	4.329080412	0.044516388	0.578515737	Up ovotestes 36deg
gene13778_SCRIB	SCRIB	scribbled planar cell polarity protein	1.232895181	8.032113158	3.578961513	0.066441129	0.583754798	Up ovotestes 36deg
gene2367_KAT6A	KAT6A	lysine acetyltransferase 6A	1.235197133	7.456830697	3.328524267	0.076252553	0.591040731	Up ovotestes 36deg
gene5223_PARP1	PARP1	poly(ADP-ribose) polymerase 1	1.235903529	8.614882151	3.673803121	0.06309994	0.579594563	Up ovotestes 36deg
gene12496_DIS3	DIS3	DIS3 homolog	1.236095409	6.355331788	3.130916972	0.085145093	0.596645143	Up ovotestes 36deg
gene1933_ITGA5	ITGA5	integrin subunit alpha 5	1.237908397	6.604123147	6.000832069	0.019204309	0.578515737	Up ovotestes 36deg
gene8200_HUWE1	HUWE1	HECT	1.238013236	8.938946344	4.61508604	0.038373947	0.578515737	Up ovotestes 36deg
gene19011_FAM219B	FAM219B	family with sequence similarity 219 member B	1.240270809	5.406876061	3.863273349	0.056969601	0.578515737	Up ovotestes 36deg
gene3803_LOC110073786	LOC110073786	cytochrome b-c1 complex subunit 6	1.24042057	6.727208098	5.247429057	0.027834201	0.578515737	Up ovotestes 36deg
gene12585_KLHL2	KLHL2	kelch like family member 2	1.241264805	4.975241584	3.652453701	0.063835434	0.579941567	Up ovotestes 36deg
gene11167_MLEC	MLEC	malectin	1.247198001	4.822590075	3.429851951	0.072100098	0.586122695	Up ovotestes 36deg
gene5712_TPD52	TPD52	tumor protein D52	1.249502695	6.97231185	6.56415292	0.014656197	0.578515737	Up ovotestes 36deg
gene7921_COL18A1	COL18A1	collagen type XVIII alpha 1 chain	1.252150685	8.618293828	3.764416319	0.060081354	0.578515737	Up ovotestes 36deg
gene6934_USP8	USP8	ubiquitin specific peptidase 8	1.252897951	7.630103533	3.920458337	0.055251351	0.578515737	Up ovotestes 36deg
gene14237_RPF2	RPF2	ribosome production factor 2 homolog	1.253857364	6.274260415	3.321818672	0.076536654	0.591141282	Up ovotestes 36deg
gene20655_ATP5I	ATP5I	ATP synthase	1.255808173	7.525551275	4.215426561	0.04725074	0.578515737	Up ovotestes 36deg
gene9073_SPOUT1	SPOUT1	SPOUT domain containing methyltransferase 1	1.256939633	4.908356919	3.855316431	0.057213338	0.578515737	Up ovotestes 36deg
gene4892_DUSP16	DUSP16	dual specificity phosphatase 16	1.259733864	5.631371521	4.969605093	0.032014577	0.578515737	Up ovotestes 36deg
gene895_LOC110079085	LOC110079085	hypoxia up-regulated protein 1-like	1.262386249	8.882356439	3.14650498	0.084402791	0.594142526	Up ovotestes 36deg
gene8795_FZR1	FZR1	fizzy and cell division cycle 20 related 1	1.26402327	6.855711175	3.568121348	0.066835397	0.583754798	Up ovotestes 36deg
gene2546_KANSL1L	KANSL1L	KAT8 regulatory NSL complex subunit 1 like	1.269721871	5.858726511	3.466012699	0.070679922	0.586122695	Up ovotestes 36deg
gene5692_HS6ST1	HS6ST1	heparan sulfate 6-O-sulfotransferase 1	1.270129019	7.049985209	5.541198888	0.024050573	0.578515737	Up ovotestes 36deg
gene10218_SNRNP48	SNRNP48	small nuclear ribonucleoprotein U11/U12 subunit 48	1.270996711	5.502754967	3.65181729	0.063857505	0.579941567	Up ovotestes 36deg
gene17595_PFKFB3	PFKFB3	6-phosphofructo-2-kinase/fructose-2	1.273107324	4.460123256	3.421535753	0.072431199	0.586122695	Up ovotestes 36deg
gene3171_RAP2B	RAP2B	RAP2B	1.273359153	5.98592768	5.09967249	0.029978034	0.578515737	Up ovotestes 36deg
gene8577_FCF1	FCF1	FCF1 rRNA-processing protein	1.273867748	6.037196428	3.653933311	0.063784155	0.579941567	Up ovotestes 36deg
gene686_BRD8	BRD8	bromodomain containing 8	1.278632021	6.953693405	4.156426762	0.048742691	0.578515737	Up ovotestes 36deg
gene15541_HMMR	HMMR	hyaluronan mediated motility receptor	1.279827791	5.552061951	4.778540462	0.035285105	0.578515737	Up ovotestes 36deg
gene13349_AEBP1	AEBP1	AE binding protein 1	1.281233038	7.097329061	3.363270999	0.074799201	0.588503652	Up ovotestes 36deg
gene6955_DUT	DUT	deoxyuridine triphosphatase	1.286224535	7.121391836	3.337593417	0.075870192	0.590306268	Up ovotestes 36deg
gene9159_RPF1	RPF1	ribosome production factor 1 homolog	1.289467179	6.720144384	4.282552735	0.045614149	0.578515737	Up ovotestes 36deg
gene17185_PPP1R37	PPP1R37	protein phosphatase 1 regulatory subunit 37	1.293760435	7.049970131	4.390118453	0.043120076	0.578515737	Up ovotestes 36deg
gene15596_HNRNPH3	HNRNPH3	heterogeneous nuclear ribonucleoprotein H3	1.296602603	9.092589137	5.15772287	0.02911505	0.578515737	Up ovotestes 36deg
gene9901_SNTB1	SNTB1	syntrophin beta 1	1.297475046	6.914102265	4.446157377	0.041880394	0.578515737	Up ovotestes 36deg
gene17603_DNAJC7	DNAJC7	DnaJ heat shock protein family (Hsp40) member C7	1.297678744	6.121955931	3.695192336	0.062372508	0.578515737	Up ovotestes 36deg
gene5403_AKAP1	AKAP1	A-kinase anchoring protein 1	1.304506967	6.426190887	5.284214538	0.027326809	0.578515737	Up ovotestes 36deg
gene8720_CDC34	CDC34	cell division cycle 34	1.304532736	6.964200831	4.141945084	0.049116779	0.578515737	Up ovotestes 36deg
gene6782_TOR1AIP1	TOR1AIP1	torsin 1A interacting protein 1	1.311519803	7.430582308	3.899118765	0.055885744	0.578515737	Up ovotestes 36deg
gene5789_CSNK1E	CSNK1E	casein kinase 1 epsilon	1.312837082	6.686923112	3.786598245	0.059367067	0.578515737	Up ovotestes 36deg
gene20771_ZNF740	ZNF740	zinc finger protein 740	1.313852643	6.563791509	4.338166748	0.044305417	0.578515737	Up ovotestes 36deg
gene4831_CBX1	CBX1	chromobox 1	1.315631655	8.60399436	3.292260678	0.077803175	0.592607524	Up ovotestes 36deg
gene3989_CETN3	CETN3	centrin 3	1.316088488	7.77074108	3.551482667	0.067445643	0.585205217	Up ovotestes 36deg
gene10649_CCDC43	CCDC43	coiled-coil domain containing 43	1.31615833	6.39616614	3.385520301	0.073884871	0.58615441	Up ovotestes 36deg
gene13707_GNAS	GNAS	GNAS complex locus	1.317305264	7.898681899	5.141953733	0.029346767	0.578515737	Up ovotestes 36deg
gene14124_SAP30BP	SAP30BP	SAP30 binding protein	1.32258158	5.844503773	3.66098249	0.063540478	0.579941567	Up ovotestes 36deg
gene14093_LRWD1	LRWD1	leucine rich repeats and WD repeat domain containing 1	1.324432521	7.782800243	4.373908699	0.043486138	0.578515737	Up ovotestes 36deg
gene19253_TOP3A	TOP3A	topoisomerase (DNA) III alpha	1.326850198	5.60631964	3.156182204	0.083945626	0.593831083	Up ovotestes 36deg
gene9337_PRKAR2A	PRKAR2A	protein kinase cAMP-dependent type II regulatory subunit alpha	1.32794373	5.847114114	3.265362226	0.078976188	0.593554919	Up ovotestes 36deg
gene7511_MTUS1	MTUS1	microtubule associated scaffold protein 1	1.336713634	4.774992545	3.870970239	0.056734923	0.578515737	Up ovotestes 36deg
gene12773_LOC110083702	LOC110083702	arf-GAP with GTPase	1.337219494	4.226559881	3.507956331	0.069071611	0.586122695	Up ovotestes 36deg
gene6495_ZHX3	ZHX3	zinc fingers and homeoboxes 3	1.341633328	3.497507396	3.725097129	0.061371036	0.578515737	Up ovotestes 36deg
gene17337_C2	C2	complement C2	1.342542913	5.849668848	5.642757229	0.02287563	0.578515737	Up ovotestes 36deg
gene579_HNRNPU	HNRNPU	heterogeneous nuclear ribonucleoprotein U	1.344615363	9.673647458	3.584873319	0.066227202	0.583754798	Up ovotestes 36deg
gene15778_LOC110087003	LOC110087003	E3 ubiquitin-protein ligase RNF19B-like	1.345680227	7.402734478	4.62706193	0.038137867	0.578515737	Up ovotestes 36deg
gene1198_KIAA1217	KIAA1217	KIAA1217 ortholog	1.346587492	7.579530311	3.649862091	0.063925363	0.579941567	Up ovotestes 36deg
gene10289_HNRNPUL2	HNRNPUL2	heterogeneous nuclear ribonucleoprotein U like 2	1.347197217	8.224323401	4.412402387	0.042622354	0.578515737	Up ovotestes 36deg
gene16458_UBE3A	UBE3A	ubiquitin protein ligase E3A	1.355425127	7.157968594	5.996676093	0.019243063	0.578515737	Up ovotestes 36deg
gene2865_OTULIN	OTULIN	OTU deubiquitinase with linear linkage specificity	1.356926357	5.485793037	4.314234962	0.044863459	0.578515737	Up ovotestes 36deg
gene11024_LOC110081820	LOC110081820	uncharacterized LOC110081820	1.357129974	7.667294757	5.014116411	0.031301145	0.578515737	Up ovotestes 36deg
gene7469_TRMT10B	TRMT10B	tRNA methyltransferase 10B	1.358991596	4.716683543	3.904131234	0.05573601	0.578515737	Up ovotestes 36deg
gene4925_SMAP1	SMAP1	small ArfGAP 1	1.360576351	6.66873554	5.321417816	0.026823869	0.578515737	Up ovotestes 36deg
gene642_RBM6	RBM6	RNA binding motif protein 6	1.362075683	7.582782553	3.846001312	0.057500149	0.578515737	Up ovotestes 36deg
gene10029_GTPBP6	GTPBP6	GTP binding protein 6 (putative)	1.362510976	4.269762159	4.476855245	0.041217927	0.578515737	Up ovotestes 36deg
gene13802_LOC110084817	LOC110084817	uncharacterized LOC110084817	1.368631663	7.51582473	5.107374867	0.029861943	0.578515737	Up ovotestes 36deg
gene16516_PRPF18	PRPF18	pre-mRNA processing factor 18	1.369545401	4.745164889	3.695329008	0.06236789	0.578515737	Up ovotestes 36deg
gene17365_FKBP4	FKBP4	FK506 binding protein 4	1.372607518	7.144412932	3.169465661	0.083322629	0.593831083	Up ovotestes 36deg
gene3420_KLHL12	KLHL12	kelch like family member 12	1.374773173	6.438145677	4.739223904	0.036002405	0.578515737	Up ovotestes 36deg
gene14437_FOXJ2	FOXJ2	forkhead box J2	1.377480313	8.042260605	4.569036331	0.039296745	0.578515737	Up ovotestes 36deg
gene18235_RLF	RLF	rearranged L-myc fusion	1.381383837	6.602101436	4.607155314	0.038531165	0.578515737	Up ovotestes 36deg
gene2646_NMRK2	NMRK2	nicotinamide riboside kinase 2	1.384173632	5.316910871	3.781671759	0.059524889	0.578515737	Up ovotestes 36deg
gene1019_BTG2	BTG2	BTG anti-proliferation factor 2	1.384288709	7.865627962	3.578317284	0.066464488	0.583754798	Up ovotestes 36deg
gene18403_EXOC7	EXOC7	exocyst complex component 7	1.38573797	7.720965707	3.173413885	0.083138461	0.593831083	Up ovotestes 36deg
gene1023_ATP2B4	ATP2B4	ATPase plasma membrane Ca2+ transporting 4	1.387663768	7.051896271	4.737308119	0.036037763	0.578515737	Up ovotestes 36deg
gene19331_ZNF652	ZNF652	zinc finger protein 652	1.388828084	7.874464894	3.257929624	0.079303805	0.593554919	Up ovotestes 36deg
gene18086_GTF2A1	GTF2A1	general transcription factor IIA subunit 1	1.393803021	6.737531271	3.124265686	0.085464063	0.598202401	Up ovotestes 36deg
gene7433_WIPI1	WIPI1	WD repeat domain	1.39526712	4.778146802	3.425452137	0.072275061	0.586122695	Up ovotestes 36deg
gene7784_GLB1L	GLB1L	galactosidase beta 1 like	1.396971057	5.535821887	4.770046488	0.035438737	0.578515737	Up ovotestes 36deg
gene9476_ZFYVE19	ZFYVE19	zinc finger FYVE-type containing 19	1.397378905	4.811987139	4.819250199	0.034558814	0.578515737	Up ovotestes 36deg
gene9210_ZNF638	ZNF638	zinc finger protein 638	1.397396679	8.699517191	3.895692323	0.055988356	0.578515737	Up ovotestes 36deg
gene9177_TRMT1L	TRMT1L	tRNA methyltransferase 1 like	1.399653601	6.663303702	4.465400989	0.041463758	0.578515737	Up ovotestes 36deg
gene11107_KDELR1	KDELR1	KDEL endoplasmic reticulum protein retention receptor 1	1.399719731	7.154266747	6.039751124	0.01884546	0.578515737	Up ovotestes 36deg
gene15854_CFAP36	CFAP36	cilia and flagella associated protein 36	1.404861343	7.181560335	5.466270032	0.024959385	0.578515737	Up ovotestes 36deg
gene20520_LOC110070163	LOC110070163	zinc finger protein 616-like	1.406111441	5.972745602	3.747993872	0.060616321	0.578515737	Up ovotestes 36deg
gene15170_USO1	USO1	USO1 vesicle transport factor	1.407623628	8.023152686	4.4883637	0.040972542	0.578515737	Up ovotestes 36deg
gene9881_TATDN1	TATDN1	TatD DNase domain containing 1	1.412616418	5.909167602	3.965612779	0.053935073	0.578515737	Up ovotestes 36deg
gene11916_THRAP3	THRAP3	thyroid hormone receptor associated protein 3	1.412998228	8.857080861	3.512000301	0.068918718	0.586122695	Up ovotestes 36deg
gene11914_TRIT1	TRIT1	tRNA isopentenyltransferase 1	1.413894917	4.91534293	5.295870117	0.027168146	0.578515737	Up ovotestes 36deg
gene3568_CTTN	CTTN	cortactin	1.414017267	7.675163591	4.459642139	0.041587962	0.578515737	Up ovotestes 36deg
gene4045_LOC110074057	LOC110074057	amine oxidase [flavin-containing] A-like	1.416141581	5.585311373	5.108381785	0.029846803	0.578515737	Up ovotestes 36deg
gene19584_LOC110091143	LOC110091143	prefoldin subunit 6-like	1.416820045	5.061259562	3.499335015	0.069398829	0.586122695	Up ovotestes 36deg
gene10555_CFDP1	CFDP1	craniofacial development protein 1	1.417751582	6.670605294	3.402969053	0.073176563	0.586122695	Up ovotestes 36deg
gene17188_CLASRP	CLASRP	CLK4 associating serine/arginine rich protein	1.418744807	7.271152081	3.335824699	0.075944593	0.590315643	Up ovotestes 36deg
gene8196_KDM5C	KDM5C	lysine demethylase 5C	1.420057301	8.378019947	5.870772089	0.020458172	0.578515737	Up ovotestes 36deg
gene19869_LOC110091470	LOC110091470	zinc finger protein 91-like	1.420821403	5.417971583	3.874332564	0.056632741	0.578515737	Up ovotestes 36deg
gene6187_PCNX1	PCNX1	pecanex homolog 1 (Drosophila)	1.421129198	6.461540524	3.106356052	0.086329653	0.600868278	Up ovotestes 36deg
gene13539_CRCP	CRCP	CGRP receptor component	1.421481803	4.904112998	4.183360415	0.048055267	0.578515737	Up ovotestes 36deg
gene134_PPIL4	PPIL4	peptidylprolyl isomerase like 4	1.422252119	6.453506418	4.708782624	0.036568737	0.578515737	Up ovotestes 36deg
gene6459_SAT1	SAT1	spermidine/spermine N1-acetyltransferase 1	1.422886401	4.662665715	3.327880461	0.076279778	0.591040731	Up ovotestes 36deg
gene14272_DNAJB14	DNAJB14	DnaJ heat shock protein family (Hsp40) member B14	1.423080677	5.600377113	8.262127918	0.006701964	0.578515737	Up ovotestes 36deg
gene16728_LOC110088039	LOC110088039	zinc finger protein RFP-like	1.425239637	6.615505977	3.723665056	0.061418585	0.578515737
gene8211_APEX2	APEX2	apurinic/apyrimidinic endodeoxyribonuclease 2	1.425682722	4.701798938	4.082901278	0.05067509	0.578515737
gene7513_PCM1	PCM1	pericentriolar material 1	1.429971416	8.684851428	4.34915747	0.044051695	0.578515737
gene2994_CDKAL1	CDKAL1	CDK5 regulatory subunit associated protein 1 like 1	1.431018858	5.296582703	5.302587	0.027077167	0.578515737
gene5215_ATE1	ATE1	arginyltransferase 1	1.431341905	5.264473969	3.513754452	0.068852514	0.586122695
gene15840_EPRS	EPRS	glutamyl-prolyl-tRNA synthetase	1.43457458	8.177659825	3.567276783	0.066866224	0.583754798
gene11278_ERBB2	ERBB2	erb-b2 receptor tyrosine kinase 2	1.434619833	6.347849856	6.136277344	0.01798636	0.578515737
gene12995_COL5A2	COL5A2	collagen type V alpha 2 chain	1.434821002	9.529841495	5.110169652	0.029819941	0.578515737
gene66_CFAP206	CFAP206	cilia and flagella associated protein 206	1.436278947	5.816071338	3.708850898	0.061912867	0.578515737
gene13167_KIF20B	KIF20B	kinesin family member 20B	1.440155267	5.772620877	3.527082719	0.068351805	0.586122695
gene6427_WNK1	WNK1	WNK lysine deficient protein kinase 1	1.440911574	8.017096253	3.272905692	0.078645236	0.593554919
gene2118_NOM1	NOM1	nucleolar protein with MIF4G domain 1	1.441566924	6.266551169	3.100066061	0.086635994	0.601191382
gene7898_DTX4	DTX4	deltex E3 ubiquitin ligase 4	1.443622705	6.332366314	4.691826666	0.036888408	0.578515737
gene7014_SMN1	SMN1	survival of motor neuron 1	1.444991825	8.001914444	3.846044619	0.057498811	0.578515737
gene14419_SLC7A6	SLC7A6	solute carrier family 7 member 6	1.445614218	5.720686893	5.515418883	0.024359139	0.578515737
gene17385_PSMD1	PSMD1	proteasome 26S subunit	1.450393253	8.005204956	4.305850306	0.045060797	0.578515737
gene13324_MYO18A	MYO18A	myosin XVIIIA	1.450631682	7.224155734	4.203300148	0.04755323	0.578515737
gene7869_SSRP1	SSRP1	structure specific recognition protein 1	1.450766669	8.184742034	3.890538752	0.056143084	0.578515737
gene2571_INO80D	INO80D	INO80 complex subunit D	1.45276057	3.783009875	3.510674767	0.068968791	0.586122695
gene2740_SMIM7	SMIM7	small integral membrane protein 7	1.452887062	5.887439738	5.594873985	0.023421649	0.578515737
gene9492_KNSTRN	KNSTRN	kinetochore localized astrin/SPAG5 binding protein	1.453797839	6.200290819	5.782347418	0.02136112	0.578515737
gene5934_LHFP	LHFP	lipoma HMGIC fusion partner	1.454217876	6.791218006	3.512436651	0.068902243	0.586122695
gene1754_USP36	USP36	ubiquitin specific peptidase 36	1.458664554	7.30528804	4.929983114	0.032664581	0.578515737
gene14588_JAK1	JAK1	Janus kinase 1	1.459463557	7.263859265	4.186691988	0.047970981	0.578515737
gene4431_NEK7	NEK7	NIMA related kinase 7	1.459560345	6.813834444	3.988490674	0.053281432	0.578515737
gene6557_DYRK1A	DYRK1A	dual specificity tyrosine phosphorylation regulated kinase 1A	1.464184154	7.392611778	6.000505366	0.019207353	0.578515737
gene5787_MAFF	MAFF	MAF bZIP transcription factor F	1.466139294	5.903910359	3.374401778	0.074340211	0.587797378
gene9630_VAT1	VAT1	vesicle amine transport 1	1.466394007	7.398025875	4.082998176	0.050672488	0.578515737
gene12254_FOXO3	FOXO3	forkhead box O3	1.470001297	6.242037071	5.682378621	0.022434256	0.578515737
gene10031_PPP2R3B	PPP2R3B	protein phosphatase 2 regulatory subunit B''beta	1.471636176	6.420511826	5.704472792	0.022192148	0.578515737
gene10923_NOL7	NOL7	nucleolar protein 7	1.472942029	7.295621931	5.563688034	0.023784859	0.578515737
gene20299_LOC110069929	LOC110069929	zinc finger protein 420-like	1.473788789	4.932813741	3.1665639	0.083458277	0.593831083
gene17827_MYBBP1A	MYBBP1A	MYB binding protein 1a	1.477349734	7.440881594	3.353447498	0.075206919	0.589739617
gene20523_LOC110070169	LOC110070169	gastrula zinc finger protein XlCGF7.1-like	1.478197936	4.918197196	3.790250757	0.059250357	0.578515737
gene10761_PIP5K1A	PIP5K1A	phosphatidylinositol-4-phosphate 5-kinase type 1 alpha	1.479588883	7.743905676	5.094957211	0.030049346	0.578515737
gene6350_SLC15A4	SLC15A4	solute carrier family 15 member 4	1.481292146	5.533853115	4.952405916	0.032294982	0.578515737
gene18934_LOC110090447	LOC110090447	testis-expressed protein 2-like	1.482866881	3.618314361	4.033574194	0.052018823	0.578515737
gene7109_RGS2	RGS2	regulator of G-protein signaling 2	1.485333664	5.409687873	4.13742344	0.049234228	0.578515737
gene2085_RAB3GAP1	RAB3GAP1	RAB3 GTPase activating protein catalytic subunit 1	1.486444839	6.806441923	3.677130964	0.062986146	0.579164474
gene14230_MYC	MYC	MYC proto-oncogene	1.486818824	7.632209488	4.239316297	0.046660996	0.578515737
gene6429_ERC1	ERC1	ELKS/RAB6-interacting/CAST family member 1	1.487066401	6.304484122	4.129946174	0.04942913	0.578515737
gene6202_HSPH1	HSPH1	heat shock protein family H (Hsp110) member 1	1.490366765	5.928684199	3.28222155	0.07823867	0.593463728
gene10167_RIOK1	RIOK1	RIO kinase 1	1.492038455	5.820041987	3.208012823	0.081543997	0.593831083
gene6123_ZC3H18	ZC3H18	zinc finger CCCH-type containing 18	1.493382199	7.756168797	3.712493219	0.061790931	0.578515737
gene13155_TBC1D12	TBC1D12	TBC1 domain family member 12	1.497544184	6.282640453	3.338271659	0.075841683	0.590306268
gene526_MAP3K21	MAP3K21	mitogen-activated protein kinase kinase kinase 21	1.498076144	6.098770803	3.199772175	0.081920618	0.593831083
gene13591_TBCA	TBCA	tubulin folding cofactor A	1.499896044	7.459016039	3.622745157	0.064874816	0.581385918
gene17048_SRRM2	SRRM2	serine/arginine repetitive matrix 2	1.503269359	9.746274044	4.333962384	0.044402899	0.578515737
gene14884_DYNC1I2	DYNC1I2	dynein cytoplasmic 1 intermediate chain 2	1.503646697	7.799801128	4.340415983	0.044253363	0.578515737
gene14751_PHF20L1	PHF20L1	PHD finger protein 20-like 1	1.503891794	7.576659255	3.631932222	0.064551401	0.580456608
gene4540_TRMT10C	TRMT10C	tRNA methyltransferase 10C	1.506018076	6.388872979	4.347520122	0.044089392	0.578515737
gene6735_MDFIC	MDFIC	MyoD family inhibitor domain containing	1.507127325	5.620231123	3.804719065	0.05879054	0.578515737
gene5391_DDX52	DDX52	DExD-box helicase 52	1.510354725	4.969346103	3.686197307	0.062677281	0.578786039
gene1055_NUCKS1	NUCKS1	nuclear casein kinase and cyclin dependent kinase substrate 1	1.512756432	10.23165514	3.764622372	0.060074675	0.578515737
gene14644_SPRED1	SPRED1	sprouty related EVH1 domain containing 1	1.514505826	4.779865471	3.136272334	0.084889245	0.595966349
gene11784_LOC110082622	LOC110082622	protocadherin-11 X-linked-like	1.514678206	4.302447453	3.806225754	0.058742883	0.578515737
gene3843_EBAG9	EBAG9	estrogen receptor binding site associated	1.516670655	7.674892941	4.557863758	0.039524282	0.578515737
gene9139_ODF2L	ODF2L	outer dense fiber of sperm tails 2 like	1.519621287	5.678632074	4.398776737	0.042925935	0.578515737
gene4732_POLR2K	POLR2K	RNA polymerase II subunit K	1.521456957	5.266964081	3.341898869	0.075689423	0.590306268
gene18583_CD2BP2	CD2BP2	CD2 cytoplasmic tail binding protein 2	1.521844484	6.408633615	3.233163545	0.080406512	0.593831083
gene15997_HELLS	HELLS	helicase	1.522616917	6.7664411	4.011708881	0.052627006	0.578515737
gene3084_LYSMD4	LYSMD4	LysM domain containing 4	1.529494054	4.77310561	4.975116311	0.031925288	0.578515737
gene676_KDM3B	KDM3B	lysine demethylase 3B	1.531611395	8.258481797	3.584645068	0.066235448	0.583754798
gene19042_E2F1	E2F1	E2F transcription factor 1	1.532937471	6.065344309	5.295955105	0.027166993	0.578515737
gene3380_TOX2	TOX2	TOX high mobility group box family member 2	1.533103529	7.170131172	3.14968783	0.08425212	0.594058163
gene17479_CTCF	CTCF	CCCTC-binding factor	1.533917894	7.577306225	4.223903557	0.047040542	0.578515737
gene18333_PRKAR2B	PRKAR2B	protein kinase cAMP-dependent type II regulatory subunit beta	1.535282217	4.707750304	4.755369447	0.035705931	0.578515737
gene573_ADSS	ADSS	adenylosuccinate synthase	1.540164193	5.271194384	3.678590022	0.062936326	0.579014196
gene3723_DNAJC9	DNAJC9	DnaJ heat shock protein family (Hsp40) member C9	1.541187859	6.914585066	3.653962776	0.063783134	0.579941567
gene16582_SGPP1	SGPP1	sphingosine-1-phosphate phosphatase 1	1.54310436	4.382595112	3.43794678	0.071779434	0.586122695
gene3318_NOC2L	NOC2L	NOC2 like nucleolar associated transcriptional repressor	1.544069395	5.95648086	3.1543371	0.084032576	0.593831083
gene9808_AIMP1	AIMP1	aminoacyl tRNA synthetase complex interacting multifunctional protein 1	1.544386873	7.31781924	4.537609442	0.039940464	0.578515737
gene5983_RALA	RALA	RAS like proto-oncogene A	1.548700691	6.874475926	3.253553072	0.079497429	0.593554919
gene1074_LOC110082450	LOC110082450	probable inactive 1-aminocyclopropane-1-carboxylate synthase-like protein 2	1.55110352	3.846071039	3.214571014	0.081245659	0.593831083
gene2908_GUCY1A3	GUCY1A3	guanylate cyclase 1 soluble subunit alpha	1.552553367	4.140738173	3.448647058	0.071358002	0.586122695
gene11046_LOC110081779	LOC110081779	zinc finger and SCAN domain-containing protein 12-like	1.553960905	6.00308162	5.272548382	0.027486625	0.578515737
gene429_LARP4	LARP4	La ribonucleoprotein domain family member 4	1.554379531	7.440948471	5.021494608	0.031184571	0.578515737
gene3349_AURKAIP1	AURKAIP1	aurora kinase A interacting protein 1	1.556142248	5.781484786	4.09431445	0.050369667	0.578515737
gene3248_PQLC2	PQLC2	PQ loop repeat containing 2	1.557555316	5.093625667	4.218691721	0.047169654	0.578515737
gene80_CEP162	CEP162	centrosomal protein 162	1.559390906	6.724394398	4.341536668	0.044227452	0.578515737
gene6872_STK33	STK33	serine/threonine kinase 33	1.561505205	3.649600849	3.325515131	0.076379897	0.591040731
gene15234_FUS	FUS	FUS RNA binding protein	1.561723337	10.81756669	3.305508593	0.077232637	0.591141282
gene4978_LOC110075039	LOC110075039	protein SCO1 homolog	1.562952831	5.671416076	6.899898945	0.012509243	0.578515737
gene9739_PAXBP1	PAXBP1	PAX3 and PAX7 binding protein 1	1.563111864	6.553137072	3.166746929	0.083449714	0.593831083
gene7104_CDC73	CDC73	cell division cycle 73	1.56535748	7.001955648	4.069843653	0.051027028	0.578515737
gene5888_RANGAP1	RANGAP1	Ran GTPase activating protein 1	1.565384883	6.508713409	5.044730585	0.030820528	0.578515737
gene3029_CTDP1	CTDP1	CTD phosphatase subunit 1	1.565836823	6.690398088	3.422813575	0.072380213	0.586122695
gene17410_STYX	STYX	serine/threonine/tyrosine interacting protein	1.569065312	5.324624036	3.69761531	0.062290694	0.578515737
gene2133_KMT2C	KMT2C	lysine methyltransferase 2C	1.569458136	8.032009801	3.209329309	0.08148401	0.593831083
gene2073_DDX18	DDX18	DEAD-box helicase 18	1.569500494	7.696599841	4.39989529	0.042900924	0.578515737
gene258_CBX3	CBX3	chromobox 3	1.569683312	8.072722326	3.860291959	0.057060792	0.578515737
gene9045_PRRC2B	PRRC2B	proline rich coiled-coil 2B	1.570176217	6.508105717	3.318117032	0.076693991	0.591141282
gene8645_HDAC5	HDAC5	histone deacetylase 5	1.574050412	7.281687346	5.109818516	0.029825214	0.578515737
gene3995_ARRDC3	ARRDC3	arrestin domain containing 3	1.578119532	6.970256103	6.452023796	0.015459132	0.578515737
gene1204_PIP4K2A	PIP4K2A	phosphatidylinositol-5-phosphate 4-kinase type 2 alpha	1.582383851	3.951058533	3.399209923	0.073328515	0.586122695
gene10139_NUFIP1	NUFIP1	NUFIP1	1.584995128	6.967325796	4.352625136	0.043971975	0.578515737
gene15959_PDAP1	PDAP1	PDGFA associated protein 1	1.591072596	7.004151569	3.508489862	0.069051418	0.586122695
gene1831_SNRPF	SNRPF	small nuclear ribonucleoprotein polypeptide F	1.59187961	9.147491467	4.008952361	0.052704235	0.578515737
gene5509_SLC1A5	SLC1A5	solute carrier family 1 member 5	1.595834351	4.163816154	3.693388835	0.062433483	0.578515737
gene20053_PINX1	PINX1	PIN2/TERF1 interacting	1.599688949	6.939709883	3.573674478	0.066633099	0.583754798
gene14069_MMP16	MMP16	matrix metallopeptidase 16	1.600252893	3.8087444	3.57671478	0.066522631	0.583754798
gene6063_ZFHX3	ZFHX3	zinc finger homeobox 3	1.60157161	7.112554395	5.268040333	0.027548654	0.578515737
gene15352_MKNK1	MKNK1	MAP kinase interacting serine/threonine kinase 1	1.602560504	5.024931719	4.520508367	0.040295596	0.578515737
gene21167_LOC110070852	LOC110070852	zinc finger protein 420-like	1.60266351	6.505613881	4.052945659	0.051486485	0.578515737
gene8545_PLD1	PLD1	phospholipase D1	1.604081523	6.684723873	3.202153234	0.081811597	0.593831083
gene9892_ZHX1	ZHX1	zinc fingers and homeoboxes 1	1.606124576	7.199186593	4.956867603	0.032221985	0.578515737
gene3173_DHX36	DHX36	DEAH-box helicase 36	1.606499478	6.269972726	3.495265969	0.069553868	0.586122695
gene156_LTV1	LTV1	LTV1 ribosome biogenesis factor	1.609408447	6.774139764	4.007038458	0.05275793	0.578515737
gene8938_LOC110079509	LOC110079509	corepressor interacting with RBPJ 1-like	1.611588626	6.455606488	3.40445337	0.07311666	0.586122695
gene11942_MYCBP	MYCBP	MYC binding protein	1.617462194	5.150681848	5.298825797	0.027128071	0.578515737
gene11685_MFSD2A	MFSD2A	major facilitator superfamily domain containing 2A	1.618250121	6.405593888	4.198494168	0.047673703	0.578515737
gene20956_LOC110070626	LOC110070626	zinc finger protein 391-like	1.61911208	7.508713058	4.9277322	0.032701937	0.578515737
gene9878_MTSS1	MTSS1	MTSS1	1.622544237	7.622768818	5.783333416	0.021350816	0.578515737
gene321_GLCCI1	GLCCI1	glucocorticoid induced 1	1.624461032	6.953481534	3.437180359	0.071809726	0.586122695
gene13622_IFFO1	IFFO1	intermediate filament family orphan 1	1.628387607	7.505464985	7.366976838	0.010066807	0.578515737
gene15544_LOC110086761	LOC110086761	carcinoembryonic antigen-related cell adhesion molecule 5-like	1.628426466	5.280991775	5.340333814	0.026572016	0.578515737
gene19744_RGS12	RGS12	regulator of G-protein signaling 12	1.632035616	5.361089009	4.054509556	0.051443772	0.578515737
gene12618_CENPJ	CENPJ	centromere protein J	1.632853446	4.415826305	3.733461798	0.06109412	0.578515737
gene13884_DKC1	DKC1	dyskerin pseudouridine synthase 1	1.634726866	8.679890497	4.737762418	0.036029375	0.578515737
gene8823_SLIRP	SLIRP	SRA stem-loop interacting RNA binding protein	1.63570332	5.940397554	5.91225622	0.020048876	0.578515737
gene15400_PSMC1	PSMC1	proteasome 26S subunit	1.635739533	8.218012877	3.440893787	0.071663089	0.586122695
gene5972_CDKN2C	CDKN2C	cyclin dependent kinase inhibitor 2C	1.637494313	4.159129515	3.542620845	0.067773194	0.58531853
gene17876_GFOD1	GFOD1	glucose-fructose oxidoreductase domain containing 1	1.639715157	5.17748074	4.51685396	0.040371934	0.578515737
gene17340_SKIV2L	SKIV2L	Ski2 like RNA helicase	1.639990135	6.232650891	5.012641959	0.031324498	0.578515737
gene4791_CAVIN1	CAVIN1	caveolae associated protein 1	1.641414369	8.073190283	3.31209461	0.076950749	0.591141282
gene9629_RND2	RND2	Rho family GTPase 2	1.641725082	4.604090933	3.630728201	0.064593684	0.580456608
gene17007_HNRNPR	HNRNPR	heterogeneous nuclear ribonucleoprotein R	1.643141871	8.817215816	3.936672836	0.054774644	0.578515737
gene11597_APPL1	APPL1	adaptor protein	1.6441043	5.633349898	4.114206189	0.049842194	0.578515737
gene17652_FAM98A	FAM98A	family with sequence similarity 98 member A	1.646482892	7.196891242	5.354366266	0.026386846	0.578515737
gene18833_PDGFA	PDGFA	platelet derived growth factor subunit A	1.649736574	8.552931449	4.347124364	0.044098509	0.578515737
gene9718_SMIM11A	SMIM11A	small integral membrane protein 11A	1.649737137	4.821073088	3.115133233	0.085904215	0.599182403
gene7252_SEMA4G	SEMA4G	semaphorin 4G	1.652079772	4.854305545	4.070933474	0.050997552	0.578515737
gene21402_LOC110071104	LOC110071104	zinc finger protein 2-like	1.652356636	3.638972814	3.243730478	0.079933929	0.593554919
gene12173_GALNT5	GALNT5	polypeptide N-acetylgalactosaminyltransferase 5	1.65346093	4.751547061	3.307271702	0.077157061	0.591141282
gene9015_REXO4	REXO4	REX4 homolog	1.657694807	6.38444753	5.910708491	0.020063986	0.578515737
gene17883_BRD3	BRD3	bromodomain containing 3	1.659026475	7.397456964	3.220381222	0.080982372	0.593831083
gene7004_TNPO1	TNPO1	transportin 1	1.660866164	7.128144023	4.453430365	0.041722392	0.578515737
gene13688_PSMG3	PSMG3	proteasome assembly chaperone 3	1.661109904	5.273938259	4.10338386	0.050128412	0.578515737
gene3795_PIK3R3	PIK3R3	phosphoinositide-3-kinase regulatory subunit 3	1.664481419	7.836270248	4.430841079	0.042215286	0.578515737
gene14301_NEK1	NEK1	NIMA related kinase 1	1.664970516	6.789702092	3.633335682	0.064502153	0.580456608
gene1399_NR3C1	NR3C1	nuclear receptor subfamily 3 group C member 1	1.665586391	6.929886437	5.091962273	0.030094736	0.578515737
gene5402_MSI2	MSI2	musashi RNA binding protein 2	1.666265723	7.199474838	3.500312662	0.069361636	0.586122695
gene20784_LOC110070445	LOC110070445	uncharacterized LOC110070445	1.666291749	5.822602486	7.744313258	0.008467884	0.578515737	Up ovotestes 36deg
gene6747_CTTNBP2	CTTNBP2	cortactin binding protein 2	1.666591603	7.052667334	3.674851708	0.063064059	0.579572779
gene16457_ATP10A	ATP10A	ATPase phospholipid transporting 10A (putative)	1.670172411	6.536399534	4.201925018	0.047587666	0.578515737
gene4929_ASRGL1	ASRGL1	asparaginase like 1	1.671618421	4.828763175	6.719715083	0.013615821	0.578515737
gene12267_CDC40	CDC40	cell division cycle 40	1.671912652	6.629263764	3.949552003	0.054399238	0.578515737
gene4179_PNPLA2	PNPLA2	patatin like phospholipase domain containing 2	1.675620508	4.560809556	3.123791605	0.08548685	0.598202401
gene5520_ZC3H4	ZC3H4	zinc finger CCCH-type containing 4	1.676082262	7.318232041	3.748598779	0.060596523	0.578515737
gene4835_ESCO1	ESCO1	establishment of sister chromatid cohesion N-acetyltransferase 1	1.677112971	6.313234125	4.016817696	0.052484205	0.578515737
gene17936_LOC110089353	LOC110089353	carboxyl-terminal PDZ ligand of neuronal nitric oxide synthase protein-like	1.677975377	4.795939117	3.279228098	0.078369054	0.593463728
gene4172_EPS8L2	EPS8L2	EPS8 like 2	1.67921587	4.393098616	3.763467906	0.060112106	0.578515737
gene3794_MAST2	MAST2	microtubule associated serine/threonine kinase 2	1.680845033	7.190612079	3.988127818	0.053291731	0.578515737
gene16573_PLEKHH2	PLEKHH2	pleckstrin homology	1.681477667	6.587294621	5.042629053	0.030853262	0.578515737
gene2425_ZCCHC4	ZCCHC4	zinc finger CCHC-type containing 4	1.683515945	5.919780018	4.127769541	0.049486026	0.578515737
gene7016_OCLN	OCLN	occludin	1.683883894	5.767281183	9.994975703	0.003146692	0.578515737	Up ovotestes 36deg
gene6643_GSK3B	GSK3B	glycogen synthase kinase 3 beta	1.685411043	8.304169289	3.56978913	0.066774568	0.583754798
gene13635_PTMS	PTMS	parathymosin	1.686793346	9.045589183	3.53010743	0.06823874	0.586122695
gene3838_EMC2	EMC2	ER membrane protein complex subunit 2	1.687821878	6.763120726	5.338497545	0.026596352	0.578515737
gene9499_SRP14	SRP14	signal recognition particle 14	1.688298467	6.601112413	3.918189819	0.05531841	0.578515737
gene14004_GNPTG	GNPTG	N-acetylglucosamine-1-phosphate transferase gamma subunit	1.689657425	7.477741021	6.669180137	0.013944784	0.578515737
gene12314_FSD1L	FSD1L	fibronectin type III and SPRY domain containing 1 like	1.689912823	6.045279671	3.713358271	0.06176201	0.578515737
gene10094_MRPL22	MRPL22	mitochondrial ribosomal protein L22	1.690306565	5.428235752	4.797457742	0.034945553	0.578515737
gene17146_S100A13	S100A13	S100 calcium binding protein A13	1.691725967	7.477297422	4.778691215	0.035282385	0.578515737
gene11626_CAMTA1	CAMTA1	calmodulin binding transcription activator 1	1.693902223	4.959224785	3.585308032	0.066211502	0.583754798
gene4686_FAM92A	FAM92A	family with sequence similarity 92 member A	1.696200536	6.629896254	4.662556912	0.03744745	0.578515737
gene4858_KCTD1	KCTD1	potassium channel tetramerization domain containing 1	1.697588342	3.420836089	4.545723261	0.039773169	0.578515737
gene17269_STAG2	STAG2	stromal antigen 2	1.699655805	8.0703853	4.959205396	0.032183808	0.578515737
gene4611_RNF8	RNF8	ring finger protein 8	1.700205735	6.208206968	5.537866763	0.024090216	0.578515737
gene1863_TMTC3	TMTC3	transmembrane and tetratricopeptide repeat containing 3	1.700838669	6.708323435	5.581492945	0.02357675	0.578515737
gene6757_GLUL	GLUL	glutamate-ammonia ligase	1.702146613	8.266700598	4.219835432	0.047141288	0.578515737
gene21921_LOC110071662	LOC110071662	stress-induced-phosphoprotein 1-like	1.703150108	4.870093086	3.801240433	0.058900732	0.578515737
gene1242_RWDD4	RWDD4	RWD domain containing 4	1.713238135	3.888725294	3.454276457	0.071137397	0.586122695
gene4598_KCNK5	KCNK5	potassium two pore domain channel subfamily K member 5	1.714051622	6.300997048	5.079632339	0.030282391	0.578515737
gene3255_TMCO4	TMCO4	transmembrane and coiled-coil domains 4	1.714354151	5.730751774	6.115926876	0.018163897	0.578515737
gene11926_LOC110082782	LOC110082782	uncharacterized LOC110082782	1.716144483	5.894295951	4.288446494	0.045473461	0.578515737
gene21176_AGMAT	AGMAT	agmatinase	1.716176429	5.883394597	3.762252493	0.060151541	0.578515737
gene9006_MRPS5	MRPS5	mitochondrial ribosomal protein S5	1.717345046	6.896406606	4.625188737	0.038174688	0.578515737
gene7415_NOLC1	NOLC1	nucleolar and coiled-body phosphoprotein 1	1.718499056	7.880783668	3.259601571	0.079229976	0.593554919
gene3932_NDUFAF2	NDUFAF2	NADH:ubiquinone oxidoreductase complex assembly factor 2	1.719242336	5.159941768	4.067111446	0.051101009	0.578515737
gene5485_IRF2BP1	IRF2BP1	interferon regulatory factor 2 binding protein 1	1.720627482	6.986454054	3.817101801	0.058400145	0.578515737
gene19446_SRP72	SRP72	signal recognition particle 72	1.721264378	8.814283773	4.603698944	0.038599905	0.578515737
gene12189_CUNH1orf131	CUNH1orf131	chromosome unknown C1orf131 homolog	1.727435254	6.204548802	3.892908108	0.056071889	0.578515737
gene6772_ABL2	ABL2	ABL proto-oncogene 2	1.728527657	3.880542873	4.209945017	0.047387212	0.578515737
gene19694_CEP295	CEP295	centrosomal protein 295	1.729855652	7.01571811	6.078632292	0.01849419	0.578515737
gene17098_WASF2	WASF2	WAS protein family member 2	1.73012174	8.00392327	5.376267862	0.026100632	0.578515737
gene3861_FBXL3	FBXL3	F-box and leucine rich repeat protein 3	1.738163548	6.975995725	4.526508193	0.040170607	0.578515737
gene17404_HDAC2	HDAC2	histone deacetylase 2	1.738164206	9.016905689	4.308447964	0.044999558	0.578515737
gene13624_CHD4	CHD4	chromodomain helicase DNA binding protein 4	1.742853022	10.53534905	4.184827923	0.048018121	0.578515737
gene10822_RBMS1	RBMS1	RNA binding motif single stranded interacting protein 1	1.743438562	6.44697381	4.292100524	0.045386476	0.578515737
gene3448_PPP1R12B	PPP1R12B	protein phosphatase 1 regulatory subunit 12B	1.743682614	6.622159581	4.882662991	0.033459811	0.578515737
gene9786_BRD4	BRD4	bromodomain containing 4	1.745153403	8.909314365	3.806466218	0.058735282	0.578515737
gene6312_LOC110076538	LOC110076538	proline-rich protein 33-like	1.745278336	4.104872251	3.400641826	0.073270593	0.586122695
gene9275_TYW5	TYW5	tRNA-yW synthesizing protein 5	1.745531493	4.040441973	3.33800757	0.075852782	0.590306268
gene15407_LOC110086595	LOC110086595	cleavage stimulation factor subunit 3-like	1.748174514	4.228629148	6.8015262	0.013100852	0.578515737
gene6060_LOC110076274	LOC110076274	haptoglobin-like	1.748923677	5.521417229	4.27331624	0.045835595	0.578515737
gene5319_OFD1	OFD1	OFD1	1.749330578	6.134099687	3.498319234	0.069437496	0.586122695
gene13345_TCF7L1	TCF7L1	transcription factor 7 like 1	1.751128566	8.815779839	4.794131968	0.035004989	0.578515737
gene10653_GPATCH8	GPATCH8	G-patch domain containing 8	1.752337283	9.186844244	3.303695279	0.077310452	0.591141282
gene4695_KIAA1429	KIAA1429	KIAA1429 ortholog	1.75345546	8.196549801	6.498395583	0.015121462	0.578515737
gene16899_UHRF2	UHRF2	ubiquitin like with PHD and ring finger domains 2	1.755797035	6.333800456	3.896356176	0.05596846	0.578515737
gene2477_TENM2	TENM2	teneurin transmembrane protein 2	1.759021696	4.413233724	3.167319102	0.08342295	0.593831083
gene17382_NCL	NCL	nucleolin	1.759566213	11.37364652	3.772686049	0.059813949	0.578515737
gene8470_GZF1	GZF1	GDNF inducible zinc finger protein 1	1.760255828	6.579578164	3.979137887	0.053547585	0.578515737
gene13590_AP3B1	AP3B1	adaptor related protein complex 3 beta 1 subunit	1.761483803	7.08260133	3.42606956	0.07225048	0.586122695
gene19048_PLEKHG4B	PLEKHG4B	pleckstrin homology and RhoGEF domain containing G4B	1.762217381	6.449932789	6.983485522	0.012029136	0.578515737
gene11112_LRRFIP1	LRRFIP1	LRR binding FLII interacting protein 1	1.763567585	7.724406144	3.712882638	0.06177791	0.578515737
gene21505_LOC110071213	LOC110071213	AT-rich interactive domain-containing protein 4B-like	1.765683287	8.405025821	3.509528776	0.069012116	0.586122695
gene12931_DENR	DENR	density regulated re-initiation and release factor	1.76623505	8.37544154	4.23971716	0.04665117	0.578515737
gene5035_RASSF3	RASSF3	Ras association domain family member 3	1.76744904	6.86047534	4.197065134	0.04770959	0.578515737
gene16638_DGCR8	DGCR8	DGCR8	1.773599959	7.444841078	4.272204334	0.045862332	0.578515737
gene10127_CELSR1	CELSR1	cadherin EGF LAG seven-pass G-type receptor 1	1.777514104	4.927043768	4.067811978	0.05108203	0.578515737
gene1537_FNDC1	FNDC1	fibronectin type III domain containing 1	1.777624248	5.722503526	3.255363313	0.079417278	0.593554919
gene11311_ZMAT2	ZMAT2	zinc finger matrin-type 2	1.788361855	8.017566902	5.556804708	0.023865847	0.578515737
gene18944_CCDC15	CCDC15	coiled-coil domain containing 15	1.791157623	7.050181499	3.400437957	0.073278837	0.586122695
gene1740_CCDC40	CCDC40	coiled-coil domain containing 40	1.792437213	4.948493127	6.402707571	0.015827189	0.578515737
gene3085_MEF2A	MEF2A	myocyte enhancer factor 2A	1.793031208	6.93616602	4.925177899	0.032744385	0.578515737
gene2985_SCLT1	SCLT1	sodium channel and clathrin linker 1	1.794511103	6.846218685	3.510145419	0.0689888	0.586122695
gene11985_SYNE2	SYNE2	spectrin repeat containing nuclear envelope protein 2	1.795787466	9.360961424	3.874110915	0.056639471	0.578515737
gene13830_RPLP1	RPLP1	ribosomal protein lateral stalk subunit P1	1.796487801	10.26178041	3.78155735	0.05952856	0.578515737
gene6845_CTR9	CTR9	CTR9 homolog	1.802398399	7.740845011	5.075009947	0.03035307	0.578515737
gene5380_GGNBP2	GGNBP2	gametogenetin binding protein 2	1.804223102	7.547817918	4.354347284	0.043932443	0.578515737
gene9820_CENPE	CENPE	centromere protein E	1.806925151	6.147851188	9.052805274	0.004723561	0.578515737	Up ovotestes 36deg
gene5946_SIL1	SIL1	SIL1 nucleotide exchange factor	1.810846139	5.799445288	6.192788181	0.017503123	0.578515737
gene21539_CUTA	CUTA	cutA divalent cation tolerance homolog	1.811213636	3.293920526	3.998526267	0.052997473	0.578515737
gene20993_YTHDC1	YTHDC1	YTH domain containing 1	1.81187802	8.87666161	3.859285178	0.057091623	0.578515737
gene12849_KTN1	KTN1	kinectin 1	1.812256189	9.029971951	5.864164125	0.0205242	0.578515737
gene17904_ABCF1	ABCF1	ATP binding cassette subfamily F member 1	1.819904729	8.776109765	4.042350788	0.051776889	0.578515737
gene6839_USP47	USP47	ubiquitin specific peptidase 47	1.821470624	7.398224653	4.662460533	0.037449306	0.578515737
gene12992_FEZ2	FEZ2	fasciculation and elongation protein zeta 2	1.826182092	5.761158644	4.249771459	0.046405453	0.578515737
gene6414_DDX11	DDX11	DEAD/H-box helicase 11	1.826622897	5.979748714	3.680810958	0.062860575	0.579014196
gene17009_DNAJC8	DNAJC8	DnaJ heat shock protein family (Hsp40) member C8	1.827113931	8.91226669	4.35503535	0.043916659	0.578515737
gene3143_TM4SF18	TM4SF18	transmembrane 4 L six family member 18	1.835862344	5.999680812	3.832117226	0.057930597	0.578515737
gene15102_LOC110086255	LOC110086255	protein regulator of cytokinesis 1-like	1.837179451	6.12240751	5.00309407	0.031476183	0.578515737
gene288_TWISTNB	TWISTNB	TWIST neighbor	1.839417365	6.094623681	3.99538429	0.053086196	0.578515737
gene7966_FIP1L1	FIP1L1	factor interacting with PAPOLA and CPSF1	1.840755945	9.186083211	3.945431379	0.054519037	0.578515737
gene19102_LOC110090635	LOC110090635	zinc finger and SCAN domain-containing protein 16-like	1.842399272	5.062230135	3.894139202	0.056034937	0.578515737
gene9152_SSX2IP	SSX2IP	SSX family member 2 interacting protein	1.845181069	4.430033794	4.665816628	0.037384734	0.578515737
gene1801_UTP18	UTP18	UTP18	1.845912544	6.960919223	3.373371643	0.074382557	0.587797378
gene4562_TTF2	TTF2	transcription termination factor 2	1.846203859	6.278385608	4.644400119	0.037798895	0.578515737
gene9720_MRPS6	MRPS6	mitochondrial ribosomal protein S6	1.847029157	8.354239095	4.850005165	0.034020956	0.578515737
gene8215_SLC4A1AP	SLC4A1AP	solute carrier family 4 member 1 adaptor protein	1.848010123	6.946904415	5.264753522	0.027593975	0.578515737
gene16092_ETS1	ETS1	ETS proto-oncogene 1	1.85320286	4.541882302	3.991867317	0.053185702	0.578515737
gene6890_PTPN12	PTPN12	protein tyrosine phosphatase	1.854020463	7.05115782	4.442824907	0.04195301	0.578515737
gene11671_PNRC2	PNRC2	proline rich nuclear receptor coactivator 2	1.855036592	8.391621584	4.370048006	0.043573826	0.578515737
gene13280_LOC110084300	LOC110084300	apoptosis-inducing factor 3-like	1.855796827	5.555375598	3.360948474	0.074895372	0.588546276
gene9458_LMBRD2	LMBRD2	LMBR1 domain containing 2	1.857644822	5.51197281	5.676460191	0.022499595	0.578515737
gene8745_LOC110079251	LOC110079251	scaffold attachment factor B1-like	1.858515506	10.42611385	3.830232345	0.057989309	0.578515737
gene13468_ARID3B	ARID3B	AT-rich interaction domain 3B	1.862254879	4.359977013	3.831963908	0.057935371	0.578515737
gene391_ATAD5	ATAD5	ATPase family	1.869403414	6.062827239	3.550054047	0.067498328	0.585205217
gene20117_NOP14	NOP14	NOP14 nucleolar protein	1.871505587	7.86552499	4.279783825	0.04568041	0.578515737
gene9446_LIFR	LIFR	LIF receptor alpha	1.874001969	4.852136364	3.396349273	0.073444386	0.58615441
gene6195_PDS5B	PDS5B	PDS5 cohesin associated factor B	1.874141441	7.438398008	4.759140768	0.035637065	0.578515737
gene3612_CPEB3	CPEB3	cytoplasmic polyadenylation element binding protein 3	1.874991588	3.895739122	3.201098703	0.081859861	0.593831083
gene7360_PDZRN3	PDZRN3	PDZ domain containing ring finger 3	1.876096442	7.3669778	3.610192483	0.065319631	0.582938317
gene9764_MYH10	MYH10	myosin heavy chain 10	1.876134448	9.780105879	3.442776882	0.071588857	0.586122695
gene1589_RCSD1	RCSD1	RCSD domain containing 1	1.877701609	4.204652188	3.117193476	0.085804696	0.598901544
gene6840_GALNT18	GALNT18	polypeptide N-acetylgalactosaminyltransferase 18	1.878174018	6.266913513	7.049441457	0.011664293	0.578515737
gene6795_SLC22A23	SLC22A23	solute carrier family 22 member 23	1.882632729	6.588627535	6.021368644	0.019014042	0.578515737
gene9387_IRAK4	IRAK4	interleukin 1 receptor associated kinase 4	1.884143127	6.27455148	5.210486374	0.028354095	0.578515737
gene10168_DSP	DSP	desmoplakin	1.887071624	9.709846773	3.191862343	0.08228396	0.593831083
gene17378_TNS3	TNS3	tensin 3	1.887253458	6.55209853	4.575310653	0.039169595	0.578515737
gene11346_YAF2	YAF2	YY1 associated factor 2	1.88762626	6.621226601	5.160188881	0.029078994	0.578515737
gene5813_LOC110076012	LOC110076012	guanine nucleotide-binding protein G(q) subunit alpha	1.888428322	6.076771848	4.69328857	0.036860727	0.578515737
gene10506_OPTN	OPTN	optineurin	1.893563412	7.350123596	3.250444513	0.079635278	0.593554919
gene18124_ZNRF2	ZNRF2	zinc and ring finger 2	1.893790992	5.068407618	4.715035534	0.036451617	0.578515737
gene3944_CWC27	CWC27	CWC27 spliceosome associated protein homolog	1.894195028	6.558047311	3.706305129	0.061998251	0.578515737
gene15508_ERCC4	ERCC4	ERCC excision repair 4	1.895268421	5.341531787	3.431388675	0.0720391	0.586122695
gene17081_IKBKE	IKBKE	inhibitor of nuclear factor kappa B kinase subunit epsilon	1.901659745	5.083574565	3.351590784	0.07528426	0.589993912
gene1208_DNAJC1	DNAJC1	DnaJ heat shock protein family (Hsp40) member C1	1.902582117	7.091250148	6.709682532	0.013680458	0.578515737
gene16510_LOC110087776	LOC110087776	WASH complex subunit 2-like	1.903697237	7.405608398	4.485733752	0.041028476	0.578515737
gene5815_VPS13A	VPS13A	vacuolar protein sorting 13 homolog A	1.908780954	6.098906391	3.980366607	0.053512536	0.578515737
gene7894_ZFP91	ZFP91	ZFP91 zinc finger protein	1.909179843	7.941584864	4.620630452	0.038264452	0.578515737
gene730_FAF2	FAF2	Fas associated factor family member 2	1.912760474	7.048934968	7.257739802	0.010588096	0.578515737
gene1916_R3HDM2	R3HDM2	R3H domain containing 2	1.916219691	8.090598881	4.030815149	0.052095136	0.578515737
gene1859_ATP2B1	ATP2B1	ATPase plasma membrane Ca2+ transporting 1	1.918811353	7.574948081	4.432911206	0.042169851	0.578515737
gene809_ARHGEF12	ARHGEF12	Rho guanine nucleotide exchange factor 12	1.919045217	6.680140838	6.516698599	0.01499038	0.578515737
gene9166_SMG7	SMG7	SMG7	1.919258717	7.336919615	3.963440018	0.05399761	0.578515737
gene3724_TFAM	TFAM	transcription factor A	1.91959403	6.721542955	5.617152372	0.023165867	0.578515737
gene19163_LOC110090691	LOC110090691	guanylate-binding protein 4-like	1.921474093	4.860581433	4.760370023	0.03561465	0.578515737
gene3227_TMEM269	TMEM269	transmembrane protein 269	1.921987133	7.141541112	3.758424414	0.060275933	0.578515737
gene17322_EZH2	EZH2	enhancer of zeste 2 polycomb repressive complex 2 subunit	1.924376584	8.226792658	3.861740605	0.057016462	0.578515737
gene16490_ZBTB4	ZBTB4	zinc finger and BTB domain containing 4	1.925966375	5.9614139	3.776792976	0.059681641	0.578515737
gene12329_LOC110083223	LOC110083223	zinc finger protein 726-like	1.927240877	5.320183699	3.779716217	0.059587664	0.578515737
gene19883_FANCL	FANCL	Fanconi anemia complementation group L	1.92942586	4.248109338	3.874517009	0.056627142	0.578515737
gene18682_SERPINH1	SERPINH1	serpin family H member 1	1.930316735	6.844994091	5.478086953	0.024813615	0.578515737
gene18714_OTUD6B	OTUD6B	OTU domain containing 6B	1.931311234	7.248593008	4.46102149	0.041558175	0.578515737
gene19294_PTMA	PTMA	prothymosin	1.933454832	10.34829055	4.427712365	0.042284056	0.578515737
gene17623_TRAK2	TRAK2	trafficking kinesin protein 2	1.933714506	6.385685018	3.828319615	0.058048956	0.578515737
gene8259_ARID5B	ARID5B	AT-rich interaction domain 5B	1.937029418	4.284765371	3.542565154	0.067775258	0.58531853
gene11211_DDX51	DDX51	DEAD-box helicase 51	1.939076623	7.367119779	5.575729576	0.023643897	0.578515737
gene7496_THUMPD3	THUMPD3	THUMP domain containing 3	1.939267348	6.56828422	3.660228433	0.063566494	0.579941567
gene6564_BRWD1	BRWD1	bromodomain and WD repeat domain containing 1	1.940420646	7.63248371	3.361928204	0.074854786	0.588503652
gene3682_NAA15	NAA15	N(alpha)-acetyltransferase 15	1.942807399	8.222943121	5.517217048	0.024337477	0.578515737
gene15291_LOC110086463	LOC110086463	zinc finger protein 397-like	1.944199785	3.451261362	4.112601894	0.049884509	0.578515737
gene6767_STX6	STX6	syntaxin 6	1.944749283	5.320286105	4.142454094	0.049103577	0.578515737
gene13394_PARP6	PARP6	poly(ADP-ribose) polymerase family member 6	1.944893458	6.052316268	3.935029871	0.05482274	0.578515737
gene16879_BMPR2	BMPR2	bone morphogenetic protein receptor type 2	1.94618118	2.914594981	3.384957677	0.073907837	0.58615441
gene13604_CWC22	CWC22	CWC22 spliceosome associated protein homolog	1.949432907	7.111822829	5.258863476	0.027675394	0.578515737
gene7515_FRG1	FRG1	FSHD region gene 1	1.950197443	6.910480071	5.022958857	0.031161493	0.578515737
gene13909_RBMX2	RBMX2	RNA binding motif protein	1.950271495	7.499800659	4.351033614	0.044008544	0.578515737
gene2435_LCTL	LCTL	lactase like	1.954962535	4.6692182	3.818588967	0.058353452	0.578515737
gene12639_FGF9	FGF9	fibroblast growth factor 9	1.95502843	5.666170903	4.013320057	0.052581924	0.578515737
gene7885_MED19	MED19	mediator complex subunit 19	1.959265952	6.613294516	4.326836576	0.044568657	0.578515737
gene751_CLINT1	CLINT1	clathrin interactor 1	1.961403233	7.393657076	4.296530437	0.045281267	0.578515737
gene11542_GIGYF1	GIGYF1	GRB10 interacting GYF protein 1	1.961745706	5.557776413	8.289505151	0.006620317	0.578515737	Up ovotestes 36deg
gene4579_CCDC80	CCDC80	coiled-coil domain containing 80	1.962616075	9.892601884	4.932778441	0.032618254	0.578515737
gene1823_CFAP54	CFAP54	cilia and flagella associated protein 54	1.96397044	4.14388417	4.289708123	0.045443407	0.578515737
gene5885_TOB2	TOB2	transducer of ERBB2	1.967436388	6.860454312	4.349376976	0.044046644	0.578515737
gene11660_SRRM1	SRRM1	serine and arginine repetitive matrix 1	1.977165691	10.22591579	3.848042116	0.057437177	0.578515737
gene7049_ACER2	ACER2	alkaline ceramidase 2	1.981774504	5.575338243	7.154512031	0.01110744	0.578515737
gene10736_OTUD7B	OTUD7B	OTU deubiquitinase 7B	1.98367093	6.119753976	4.142379637	0.049105508	0.578515737
gene5949_ECHDC2	ECHDC2	enoyl-CoA hydratase domain containing 2	1.98600084	4.275173498	6.846716018	0.012825426	0.578515737
gene15645_PSMA4	PSMA4	proteasome subunit alpha 4	1.986617784	8.919551922	5.063176938	0.030534824	0.578515737
gene3958_CCNB1	CCNB1	cyclin B1	1.988028371	7.779634195	6.867266377	0.012702242	0.578515737
gene6555_TTC3	TTC3	tetratricopeptide repeat domain 3	1.988106454	7.965426989	3.56954681	0.066783403	0.583754798
gene19561_AP5M1	AP5M1	adaptor related protein complex 5 mu 1 subunit	1.988601842	7.424418439	5.443957288	0.025237171	0.578515737
gene5386_AATF	AATF	apoptosis antagonizing transcription factor	1.989241894	6.260797426	3.568637366	0.06681657	0.583754798
gene16584_KIN	KIN	Kin17 DNA and RNA binding protein	1.989401406	5.274873585	10.55332242	0.002486107	0.578515737	Up ovotestes 36deg
gene10242_PLXNB2	PLXNB2	plexin B2	1.991174107	6.630299395	6.305097432	0.016583861	0.578515737
gene4339_CBX5	CBX5	chromobox 5	1.991233296	8.483862915	3.738337205	0.060933358	0.578515737
gene5429_NLGN4X	NLGN4X	neuroligin 4	1.991372874	5.922371529	3.564087891	0.066982762	0.583754798
gene9453_NIPBL	NIPBL	NIPBL	1.992371262	8.380056956	4.544216747	0.039804173	0.578515737
gene1269_HMGB2	HMGB2	high mobility group box 2	1.992735256	10.29936938	5.13550763	0.029442066	0.578515737
gene18522_ZC3H15	ZC3H15	zinc finger CCCH-type containing 15	1.993466071	7.681322616	5.999414443	0.019217519	0.578515737
gene14730_MYH15	MYH15	myosin heavy chain 15	1.99414126	6.711584319	3.427747177	0.072183737	0.586122695
gene3685_NOCT	NOCT	nocturnin	1.994725646	4.04414022	3.506035769	0.069144356	0.586122695
gene19822_CUNH7orf57	CUNH7orf57	chromosome unknown C7orf57 homolog	1.994935381	5.769180797	4.607990819	0.038514569	0.578515737
gene9921_SECISBP2	SECISBP2	SECIS binding protein 2	1.997324914	7.401720341	3.383996443	0.073947093	0.58615441
gene6151_ARHGAP5	ARHGAP5	Rho GTPase activating protein 5	1.997909021	8.416288016	4.04342289	0.05174742	0.578515737
gene14195_UTP3	UTP3	UTP3	2.000327851	7.219861734	4.192921489	0.047813816	0.578515737
gene8522_RTF1	RTF1	RTF1 homolog	2.000875577	8.906900178	4.245833306	0.046501527	0.578515737
gene3693_UNC5B	UNC5B	unc-5 netrin receptor B	2.002976271	5.487668604	5.202168479	0.028472604	0.578515737
gene10505_LOC110081242	LOC110081242	protein MCM10 homolog	2.004543457	4.825932259	4.468196606	0.04140361	0.578515737
gene5681_IWS1	IWS1	IWS1	2.005581849	9.173371786	3.95950432	0.054111093	0.578515737
gene8493_ZNF106	ZNF106	zinc finger protein 106	2.010262948	8.292193319	3.813959262	0.058498948	0.578515737
gene16475_CHD3	CHD3	chromodomain helicase DNA binding protein 3	2.010344347	9.358891808	3.165845661	0.083491891	0.593831083
gene605_DCAF1	DCAF1	DDB1 and CUL4 associated factor 1	2.011279366	7.370296613	7.122909648	0.011271858	0.578515737
gene3483_ERICH1	ERICH1	glutamate rich 1	2.011604269	6.221099042	4.659735393	0.037501828	0.578515737
gene3532_CANX	CANX	calnexin	2.014046177	9.147997752	5.674460566	0.022521718	0.578515737
gene9427_ELP4	ELP4	elongator acetyltransferase complex subunit 4	2.016001812	4.802818012	3.188189002	0.082453313	0.593831083
gene9972_GNL3	GNL3	G protein nucleolar 3	2.020623025	8.146737714	4.939943086	0.032499842	0.578515737
gene10859_ISY1	ISY1	ISY1 splicing factor homolog	2.022224354	6.180989986	4.566610496	0.039346027	0.578515737
gene16586_TAF3	TAF3	TATA-box binding protein associated factor 3	2.023436722	9.032060939	4.036965205	0.051925199	0.578515737
gene9609_RB1CC1	RB1CC1	RB1 inducible coiled-coil 1	2.0260391	6.961936426	3.804381966	0.058801208	0.578515737
gene8408_RALBP1	RALBP1	ralA binding protein 1	2.02679844	8.746947827	4.761495459	0.035594141	0.578515737
gene13365_SRFBP1	SRFBP1	serum response factor binding protein 1	2.02804075	5.847998146	5.69236021	0.022324525	0.578515737
gene17569_BICDL1	BICDL1	BICD family like cargo adaptor 1	2.030413367	5.650816683	6.8589729	0.012751801	0.578515737
gene3315_RERE	RERE	arginine-glutamic acid dipeptide repeats	2.03204888	8.093729096	6.110720608	0.01820962	0.578515737
gene7451_ANP32B	ANP32B	acidic nuclear phosphoprotein 32 family member B	2.032768242	10.13835474	6.107588478	0.018237187	0.578515737
gene192_BCLAF1	BCLAF1	BCL2 associated transcription factor 1	2.03479018	8.838648667	3.972396063	0.053740349	0.578515737
gene5110_RFC1	RFC1	replication factor C subunit 1	2.036392488	8.337974978	4.433672955	0.042153146	0.578515737
gene9376_SCAF11	SCAF11	SR-related CTD associated factor 11	2.036658467	7.348151716	5.240506598	0.027930825	0.578515737
gene11725_SMARCC1	SMARCC1	SWI/SNF related	2.037510817	8.641133965	3.238406996	0.080171619	0.593831083
gene9318_CCDC71	CCDC71	coiled-coil domain containing 71	2.037762594	6.265481798	6.697290674	0.013760752	0.578515737
gene4814_TBKBP1	TBKBP1	TBK1 binding protein 1	2.040486899	3.748631015	3.14459479	0.084493361	0.594305481
gene15224_ZNF646	ZNF646	zinc finger protein 646	2.040502782	4.930053238	4.240275479	0.046637488	0.578515737
gene19726_LOC110091305	LOC110091305	phospholipid phosphatase 3-like	2.043666535	3.885004803	3.393862083	0.073545296	0.58615441
gene7028_ZCCHC9	ZCCHC9	zinc finger CCHC-type containing 9	2.04387029	6.226629418	5.574701558	0.023655896	0.578515737
gene17651_LOC110089036	LOC110089036	zinc finger protein 318-like	2.044042568	8.934489552	3.267301114	0.078890975	0.593554919
gene6921_LOC110077251	LOC110077251	hepatoma-derived growth factor-related protein 3	2.044521669	7.458720296	3.574173302	0.066614961	0.583754798
gene9846_KIAA1328	KIAA1328	KIAA1328 ortholog	2.048638034	5.801441935	4.450622039	0.041783324	0.578515737
gene2716_LOC110072536	LOC110072536	ankyrin repeat domain-containing protein 26-like	2.049420452	7.805803878	5.27469665	0.02745712	0.578515737
gene4361_ATF7	ATF7	activating transcription factor 7	2.051099075	4.43165481	5.643613474	0.022865993	0.578515737
gene10007_COL4A2	COL4A2	collagen type IV alpha 2 chain	2.053182568	7.273147135	5.324474194	0.026783	0.578515737
gene14015_PDZD2	PDZD2	PDZ domain containing 2	2.053737524	4.269342694	3.30215018	0.077376826	0.59126883
gene9944_NOL10	NOL10	nucleolar protein 10	2.054470087	6.755150169	4.322274884	0.044675126	0.578515737
gene537_RBM34	RBM34	RNA binding motif protein 34	2.060207483	6.37314905	4.322920682	0.044660037	0.578515737
gene17713_LOC110089104	LOC110089104	forkhead box protein J1-B-like	2.065300067	5.378281125	6.598492746	0.01441938	0.578515737
gene7617_SMARCA4	SMARCA4	SWI/SNF related	2.06736231	9.275581463	3.46013266	0.070908712	0.586122695
gene9747_SCAF4	SCAF4	SR-related CTD associated factor 4	2.068012609	7.390734815	5.179126907	0.028803714	0.578515737
gene1592_POU2F1	POU2F1	POU class 2 homeobox 1	2.07345132	6.227116912	4.948492419	0.032359159	0.578515737
gene6395_SH3PXD2A	SH3PXD2A	SH3 and PX domains 2A	2.077790306	5.74725073	3.810345544	0.058612794	0.578515737
gene18733_RIPK2	RIPK2	receptor interacting serine/threonine kinase 2	2.079885752	4.600542841	4.119362883	0.049706449	0.578515737
gene4103_SH3RF3	SH3RF3	SH3 domain containing ring finger 3	2.082201086	4.375181005	3.514368971	0.068829339	0.586122695
gene7392_RNF20	RNF20	ring finger protein 20	2.082895714	8.254558422	4.301448628	0.045164775	0.578515737
gene19593_COL6A1	COL6A1	collagen type VI alpha 1 chain	2.0850151	9.453962148	4.784994725	0.035168852	0.578515737
gene3908_TMEM267	TMEM267	transmembrane protein 267	2.087895591	4.09860535	3.300498382	0.077447855	0.59126883
gene6709_MICU3	MICU3	mitochondrial calcium uptake family member 3	2.090102327	6.439025454	3.276990963	0.078466654	0.593554919
gene18659_MAP4K4	MAP4K4	mitogen-activated protein kinase kinase kinase kinase 4	2.091677455	9.076095543	3.311871653	0.076960273	0.591141282
gene14257_SPATA17	SPATA17	spermatogenesis associated 17	2.092688135	3.301819982	3.475932225	0.070295823	0.586122695
gene3873_DZIP1	DZIP1	DAZ interacting zinc finger protein 1	2.094064693	5.833152343	3.448339094	0.071370092	0.586122695
gene10706_LOC110081531	LOC110081531	uncharacterized LOC110081531	2.094677999	1.811973693	3.122142104	0.085566185	0.598202401
gene19118_LOC110090646	LOC110090646	zinc finger protein OZF-like	2.095581659	4.769375785	3.828447765	0.058044958	0.578515737
gene5804_CBX6	CBX6	chromobox 6	2.097843068	7.532149607	3.80209709	0.058873574	0.578515737
gene19320_CALCOCO2	CALCOCO2	calcium binding and coiled-coil domain 2	2.098347409	6.091219896	3.215604221	0.081198769	0.593831083
gene15905_UBN1	UBN1	ubinuclein 1	2.101084775	7.041930388	4.251358347	0.046366801	0.578515737
gene14843_NOL8	NOL8	nucleolar protein 8	2.104379695	7.406792826	3.837485253	0.05776375	0.578515737
gene12948_DDX55	DDX55	DEAD-box helicase 55	2.10454522	6.688362765	4.056728657	0.05138323	0.578515737
gene15456_LOC110086649	LOC110086649	non-histone chromosomal protein HMG-14A	2.106265265	8.867701303	4.441029622	0.041992187	0.578515737
gene12946_RILPL1	RILPL1	Rab interacting lysosomal protein like 1	2.113848858	4.615996986	5.094220762	0.0300605	0.578515737
gene12200_WDR27	WDR27	WD repeat domain 27	2.116744561	3.989867808	4.62415551	0.038195015	0.578515737
gene16032_LOC110087268	LOC110087268	kyphoscoliosis peptidase-like	2.118544125	3.160493218	5.286362209	0.027297498	0.578515737
gene17280_DICER1	DICER1	dicer 1	2.119285971	4.888182197	3.577200819	0.06650499	0.583754798
gene13247_LGALSL	LGALSL	galectin like	2.119994578	4.306195401	6.668230577	0.013951047	0.578515737
gene3398_PHF20	PHF20	PHD finger protein 20	2.12180038	8.304306119	3.683314104	0.062775321	0.579014196
gene15592_TET1	TET1	tet methylcytosine dioxygenase 1	2.122537391	5.498819618	4.39874267	0.042926697	0.578515737
gene7168_MCM3	MCM3	minichromosome maintenance complex component 3	2.123472202	6.970554086	7.415099496	0.009845971	0.578515737	Up ovotestes 36deg
gene19655_MEX3A	MEX3A	mex-3 RNA binding family member A	2.124374872	6.731897785	3.402696924	0.073187551	0.586122695
gene10239_SPON1	SPON1	spondin 1	2.126932865	6.602856068	5.94934033	0.019690488	0.578515737
gene3293_CENPS	CENPS	centromere protein S	2.130092846	4.988835567	5.817918612	0.020992799	0.578515737
gene6264_CCDC18	CCDC18	coiled-coil domain containing 18	2.136046901	5.595716529	4.822443042	0.034502546	0.578515737
gene6346_FZD10	FZD10	frizzled class receptor 10	2.13609716	5.336083528	4.48977934	0.040942468	0.578515737
gene21211_LOC110070897	LOC110070897	zinc finger protein 665-like	2.136424387	4.362232573	4.179531625	0.048152334	0.578515737
gene18640_ZCCHC10	ZCCHC10	zinc finger CCHC-type containing 10	2.138260789	4.754157594	3.606702104	0.065443917	0.582938317
gene10394_PMEPA1	PMEPA1	prostate transmembrane protein	2.138317545	4.685613279	4.777561876	0.035302768	0.578515737
gene15680_LOC110086903	LOC110086903	uncharacterized LOC110086903	2.14005396	6.473736891	4.142681221	0.049097687	0.578515737
gene6903_LOC110077283	LOC110077283	transmembrane protein 2-like	2.141158987	4.123944302	4.042826593	0.051763808	0.578515737
gene21115_LOC110070795	LOC110070795	zinc finger protein 436-like	2.141166207	3.978099009	3.439523838	0.071717147	0.586122695
gene1835_METAP2	METAP2	methionyl aminopeptidase 2	2.141397345	8.909156673	4.978612797	0.031868782	0.578515737
gene13003_PMS1	PMS1	PMS1 homolog 1	2.141560916	6.718388218	4.194532077	0.047773275	0.578515737
gene5957_ZCCHC11	ZCCHC11	zinc finger CCHC-type containing 11	2.141737347	7.93574541	5.904849483	0.020121298	0.578515737
gene21338_LOC110071035	LOC110071035	proteasome subunit beta type-8-like	2.14216547	5.165256629	5.083119312	0.030229192	0.578515737
gene4516_MNS1	MNS1	meiosis specific nuclear structural 1	2.143272739	5.440381972	6.842883957	0.012848538	0.578515737
gene19209_CWC25	CWC25	CWC25 spliceosome associated protein homolog	2.143794034	7.039065113	4.872650393	0.033630771	0.578515737
gene16258_SLU7	SLU7	SLU7 homolog	2.145322017	8.509772254	3.846034742	0.057499116	0.578515737
gene10997_CDC37	CDC37	cell division cycle 37	2.146117176	8.900871343	6.78681348	0.013191894	0.578515737
gene10152_UVSSA	UVSSA	UV stimulated scaffold protein A	2.148979096	6.965740463	4.835353108	0.034276049	0.578515737
gene14497_LETM1	LETM1	leucine zipper and EF-hand containing transmembrane protein 1	2.150796987	6.176547613	5.886689406	0.020300067	0.578515737
gene6565_HMGN1	HMGN1	high mobility group nucleosome binding domain 1	2.150815621	9.063100885	5.145181617	0.029299173	0.578515737
gene5895_ST13	ST13	ST13	2.15224032	9.04356562	4.441774821	0.04197592	0.578515737
gene16279_PSME1	PSME1	proteasome activator subunit 1	2.153297405	8.769037231	5.617911025	0.023157211	0.578515737
gene5225_ACBD3	ACBD3	acyl-CoA binding domain containing 3	2.154725891	7.451771442	5.914561715	0.02002639	0.578515737
gene12673_LARP7	LARP7	La ribonucleoprotein domain family member 7	2.155739127	8.188786218	4.06745007	0.051091834	0.578515737
gene9269_ZRANB2	ZRANB2	zinc finger RANBP2-type containing 2	2.161915923	8.645170888	3.468053038	0.070600726	0.586122695
gene12942_SBNO1	SBNO1	strawberry notch homolog 1	2.163691912	8.696579838	4.819539563	0.03455371	0.578515737
gene13782_LOC110084820	LOC110084820	epiplakin-like	2.167596351	6.534269297	7.590531487	0.009083924	0.578515737	Up ovotestes 36deg
gene20061_LZTS3	LZTS3	leucine zipper tumor suppressor family member 3	2.167721103	3.086475423	3.534000429	0.068093525	0.586122695
gene11706_LOC110082539	LOC110082539	mucin-19-like	2.16956876	7.34489059	3.107362851	0.086280732	0.600769541
gene3368_LOC110073304	LOC110073304	cyclin-dependent kinase 11B	2.177960699	7.41839718	5.345611972	0.026502201	0.578515737
gene20852_NUDC	NUDC	nuclear distribution C	2.178267946	8.629090718	5.543338039	0.024025161	0.578515737
gene6803_CDYL	CDYL	chromodomain Y like	2.178571824	6.286417141	4.413418124	0.042599818	0.578515737
gene19271_LOC110090807	LOC110090807	zinc finger protein 850-like	2.180304724	6.1825572	3.727320207	0.061297305	0.578515737
gene11858_BRAF	BRAF	B-Raf proto-oncogene	2.183157168	3.293621672	3.306239426	0.0772013	0.591141282
gene3508_PKD2L2	PKD2L2	polycystin 2 like 2	2.18360521	2.648503505	3.198551113	0.081976591	0.593831083
gene18761_SEPT6	38961	septin 6	2.184363629	7.219577215	3.508497135	0.069051143	0.586122695
gene12183_ARV1	ARV1	ARV1 homolog	2.184919446	5.398104224	3.450872892	0.071270685	0.586122695
gene9668_ACE	ACE	angiotensin I converting enzyme	2.185154241	6.946394498	4.3648965	0.043691135	0.578515737
gene1834_USP44	USP44	ubiquitin specific peptidase 44	2.185776235	6.395633909	3.649370203	0.063942447	0.579941567
gene7811_LOC110078205	LOC110078205	unconventional myosin-X-like	2.185928004	5.9883496	4.719268571	0.036372563	0.578515737
gene216_CTGF	CTGF	connective tissue growth factor	2.187285479	7.090043714	4.33773025	0.044315526	0.578515737
gene9009_NPHP1	NPHP1	nephrocystin 1	2.191534935	5.628874589	4.015907849	0.052509606	0.578515737
gene7841_CREB3L2	CREB3L2	cAMP responsive element binding protein 3 like 2	2.193083446	5.156669599	4.657501642	0.03754494	0.578515737
gene13186_SYF2	SYF2	SYF2 pre-mRNA splicing factor	2.19566348	7.088167148	3.910006263	0.055561074	0.578515737
gene13355_CAMK2B	CAMK2B	calcium/calmodulin dependent protein kinase II beta	2.197198401	4.742076274	4.088529388	0.050524224	0.578515737
gene1157_NRP1	NRP1	neuropilin 1	2.199335793	5.719888764	4.057778626	0.051354612	0.578515737
gene18649_KIF3A	KIF3A	kinesin family member 3A	2.199858459	6.430350438	5.46485732	0.024976874	0.578515737
gene552_RYR2	RYR2	ryanodine receptor 2	2.203044608	5.484856829	3.846696041	0.057478703	0.578515737
gene4161_LOC110074192	LOC110074192	uncharacterized LOC110074192	2.203546649	3.615977256	3.755772729	0.060362266	0.578515737
gene20418_TOPORS	TOPORS	TOP1 binding arginine/serine rich protein	2.204208393	2.611692238	3.549085042	0.06753409	0.585205217
gene19240_RRBP1	RRBP1	ribosome binding protein 1	2.204969827	6.877366094	6.338085752	0.016323857	0.578515737
gene14056_CUNH1orf35	CUNH1orf35	chromosome unknown C1orf35 homolog	2.207345772	7.546041186	3.925035083	0.055116331	0.578515737
gene7232_HEY2	HEY2	hes related family bHLH transcription factor with YRPW motif 2	2.207395028	4.298885341	3.645066992	0.064092124	0.580456608
gene15399_NRDE2	NRDE2	NRDE-2	2.207469464	7.103850545	3.869759106	0.056771779	0.578515737
gene15499_SNX29	SNX29	sorting nexin 29	2.21444208	4.161280022	3.655492906	0.063730153	0.579941567
gene11482_EPB41	EPB41	erythrocyte membrane protein band 4.1	2.216553842	7.735745225	4.48094734	0.04113049	0.578515737
gene12701_TRIP11	TRIP11	thyroid hormone receptor interactor 11	2.217158459	7.216046796	5.50139584	0.024528786	0.578515737
gene11212_MIF	MIF	macrophage migration inhibitory factor (glycosylation-inhibiting factor)	2.217663758	6.739382501	6.345869044	0.016263155	0.578515737
gene6742_MET	MET	MET proto-oncogene	2.223912507	7.736644483	3.2207889	0.080963934	0.593831083
gene1353_SMARCAL1	SMARCAL1	SWI/SNF related	2.224883016	5.857294272	6.209152621	0.01736582	0.578515737
gene19719_COLEC10	COLEC10	collectin subfamily member 10	2.228320471	3.459821123	3.174438896	0.083090723	0.593831083
gene12463_FKBP2	FKBP2	FK506 binding protein 2	2.229446576	7.442768754	8.115353327	0.007158477	0.578515737	Up ovotestes 36deg
gene18201_GKAP1	GKAP1	G kinase anchoring protein 1	2.229447248	6.43687256	4.112280959	0.049892978	0.578515737
gene6039_CUNH16orf87	CUNH16orf87	chromosome unknown C16orf87 homolog	2.234840049	5.446601918	4.563072769	0.039418018	0.578515737
gene15791_PTCRA	PTCRA	pre T-cell antigen receptor alpha	2.236435311	3.137334268	3.899913319	0.055861979	0.578515737
gene9711_IFT74	IFT74	intraflagellar transport 74	2.23649946	6.436993133	4.937131469	0.032546255	0.578515737
gene12504_MYO18B	MYO18B	myosin XVIIIB	2.238768812	7.555964838	3.826984066	0.058090644	0.578515737
gene47_MDN1	MDN1	midasin AAA ATPase 1	2.242360963	10.19167877	3.887527309	0.056233717	0.578515737
gene2887_FBXW7	FBXW7	F-box and WD repeat domain containing 7	2.244006363	6.673477044	4.253965687	0.046303371	0.578515737
gene6308_IGF2	IGF2	insulin like growth factor 2	2.246498752	7.363756526	4.593959213	0.03879433	0.578515737
gene16071_LOC110087295	LOC110087295	protein argonaute-3	2.249931777	4.407547271	9.523301594	0.003850952	0.578515737	Up ovotestes 36deg
gene9470_BRIX1	BRIX1	BRX1	2.251206048	7.338245735	5.315328558	0.026905494	0.578515737
gene10665_NMT1	NMT1	N-myristoyltransferase 1	2.252261164	8.282244238	7.113202089	0.011322888	0.578515737
gene16756_LOC110088047	LOC110088047	zinc finger protein 3 homolog	2.25237024	5.274096932	4.123716164	0.049592171	0.578515737
gene15584_LOC110086798	LOC110086798	putative hexokinase HKDC1	2.253419016	2.370216289	3.182354282	0.082723117	0.593831083
gene5060_MKI67	MKI67	marker of proliferation Ki-67	2.25712437	8.698513682	6.251011972	0.017019872	0.578515737
gene12677_FAM184A	FAM184A	family with sequence similarity 184 member A	2.257418476	6.935852353	4.609635535	0.038481922	0.578515737
gene15152_LOC110086305	LOC110086305	protein FAM69A	2.260647628	8.162253488	4.741643205	0.03595781	0.578515737
gene19759_LOC110091342	LOC110091342	roundabout homolog 1-like	2.262631906	2.178814173	3.256437495	0.079369759	0.593554919
gene4312_MSN	MSN	moesin	2.265131426	8.398138873	4.875981563	0.033573787	0.578515737
gene8206_FAM120C	FAM120C	family with sequence similarity 120C	2.266437554	5.3247483	5.099723808	0.029977259	0.578515737
gene454_BAZ2A	BAZ2A	bromodomain adjacent to zinc finger domain 2A	2.266971726	8.349820296	5.374998005	0.026117134	0.578515737
gene19464_BRD9	BRD9	bromodomain containing 9	2.271552666	8.527698107	4.659153495	0.037513053	0.578515737
gene9783_AKAP8L	AKAP8L	A-kinase anchoring protein 8 like	2.274043703	9.10645018	4.384590025	0.043244541	0.578515737
gene14165_RDX	RDX	radixin	2.27463287	9.79838688	4.705168747	0.036636615	0.578515737
gene9022_SURF6	SURF6	surfeit 6	2.27892545	7.701207442	5.198590909	0.028523741	0.578515737
gene12688_DCBLD1	DCBLD1	discoidin	2.279012737	3.905768858	4.148722188	0.048941321	0.578515737
gene12352_PUM3	PUM3	pumilio RNA binding family member 3	2.279137428	6.683264435	5.753023275	0.021670021	0.578515737
gene7630_FAM210A	FAM210A	family with sequence similarity 210 member A	2.281150432	6.546756745	4.152836204	0.048835148	0.578515737
gene6090_TCF25	TCF25	transcription factor 25	2.283107717	8.366323819	5.378736766	0.02606858	0.578515737
gene3719_P4HA1	P4HA1	prolyl 4-hydroxylase subunit alpha 1	2.2874538	6.416620367	9.19379802	0.004441799	0.578515737	Up ovotestes 36deg
gene2157_SMC3	SMC3	structural maintenance of chromosomes 3	2.287536728	9.151452002	4.263653225	0.046068533	0.578515737
gene19443_REST	REST	RE1 silencing transcription factor	2.291155596	9.949535233	3.937883523	0.054739233	0.578515737
gene21080_LOC110070758	LOC110070758	zinc finger protein 135-like	2.29331211	4.355354195	6.424937108	0.015660129	0.578515737
gene18669_LOC110090169	LOC110090169	zinc finger protein RFP-like	2.294275394	7.187370022	3.312994404	0.076912326	0.591141282
gene17671_DYNC2H1	DYNC2H1	dynein cytoplasmic 2 heavy chain 1	2.296560451	7.654015726	4.561485506	0.039450365	0.578515737
gene18767_LOC110090259	LOC110090259	A-kinase anchor protein 17B	2.298633856	7.072015698	4.04822062	0.051615775	0.578515737
gene16895_SUMF1	SUMF1	sulfatase modifying factor 1	2.300482818	3.770659363	4.664886992	0.037402608	0.578515737
gene14894_LOC110086016	LOC110086016	neurabin-1-like	2.303638533	8.69720487	5.458013877	0.025061782	0.578515737
gene2207_FER	FER	FER tyrosine kinase	2.305248542	3.755585068	3.424449539	0.072314996	0.586122695
gene3094_NR2F2	NR2F2	nuclear receptor subfamily 2 group F member 2	2.305802224	10.61094498	3.655723709	0.063722166	0.579941567
gene6619_FASTKD1	FASTKD1	FAST kinase domains 1	2.308643034	4.10303832	6.443055984	0.015525368	0.578515737
gene12330_CDC5L	CDC5L	cell division cycle 5 like	2.312796658	8.678762902	5.053281467	0.030687728	0.578515737
gene7387_LOC110077731	LOC110077731	paralemmin-2-like	2.316255277	6.370505849	4.534904425	0.039996409	0.578515737
gene817_THY1	THY1	Thy-1 cell surface antigen	2.318692275	3.68529097	3.402919157	0.073178577	0.586122695
gene20393_LOC110070029	LOC110070029	zinc finger protein 208-like	2.31962281	4.250886952	3.606548716	0.065449385	0.582938317
gene11395_USP42	USP42	ubiquitin specific peptidase 42	2.325740517	7.178991638	4.932369243	0.032625031	0.578515737
gene17173_RWDD1	RWDD1	RWD domain containing 1	2.326392606	8.585777495	4.627883218	0.038121736	0.578515737
gene10119_KIF21A	KIF21A	kinesin family member 21A	2.328237387	8.972983426	4.294275857	0.045334779	0.578515737
gene7355_RYBP	RYBP	RING1 and YY1 binding protein	2.329757003	4.930389809	3.538111634	0.067940544	0.585792451
gene2185_ABLIM1	ABLIM1	actin binding LIM protein 1	2.331288649	5.498029536	3.43254334	0.071993305	0.586122695
gene12420_TMF1	TMF1	TATA element modulatory factor 1	2.335207834	7.47455473	4.661212053	0.037473358	0.578515737
gene6211_HMGB1	HMGB1	high mobility group box 1	2.335213926	9.264281041	4.735847888	0.036064738	0.578515737
gene5252_MIA3	MIA3	MIA family member 3	2.338027807	8.586319865	5.086714207	0.030174453	0.578515737
gene8772_CHAF1A	CHAF1A	chromatin assembly factor 1 subunit A	2.340111175	7.719285733	6.319543552	0.016469455	0.578515737
gene17946_ZCCHC17	ZCCHC17	zinc finger CCHC-type containing 17	2.340454393	7.741743006	4.630208149	0.03807611	0.578515737
gene7991_TFDP2	TFDP2	transcription factor Dp-2	2.346247518	3.669662297	3.74879548	0.060590086	0.578515737
gene5190_EMX2	EMX2	empty spiracles homeobox 2	2.348333001	8.51695509	3.613786209	0.065191938	0.582938317
gene10674_PODXL2	PODXL2	podocalyxin like 2	2.350283643	4.185275358	5.0448919	0.030818017	0.578515737
gene4166_PHRF1	PHRF1	PHD and ring finger domains 1	2.350673508	8.804626292	5.091923482	0.030095324	0.578515737
gene2046_LOC110071817	LOC110071817	1	2.351668276	5.598828252	5.918675363	0.019986338	0.578515737
gene5122_RBM47	RBM47	RNA binding motif protein 47	2.353817441	4.106859166	3.719883417	0.061544344	0.578515737
gene1816_EPN3	EPN3	epsin 3	2.36179616	6.410645787	5.591297841	0.023462992	0.578515737
gene6688_UTP23	UTP23	UTP23	2.367365422	4.928845622	6.970757233	0.012100947	0.578515737
gene10521_ITPR2	ITPR2	inositol 1	2.369396932	6.55572331	4.025687424	0.052237294	0.578515737
gene9371_RPAP3	RPAP3	RNA polymerase II associated protein 3	2.369947705	8.160325612	4.804283649	0.034823911	0.578515737
gene9756_USP16	USP16	ubiquitin specific peptidase 16	2.374060681	7.173904814	4.801659827	0.034870614	0.578515737
gene18346_SETBP1	SETBP1	SET binding protein 1	2.376276319	3.599961429	4.158243469	0.048695984	0.578515737
gene10838_STK17A	STK17A	serine/threonine kinase 17a	2.376848024	5.37097688	7.070969773	0.011547798	0.578515737
gene5191_RAB11FIP2	RAB11FIP2	RAB11 family interacting protein 2	2.385108641	7.052688337	5.532454909	0.024154753	0.578515737
gene8578_YLPM1	YLPM1	YLP motif containing 1	2.388450551	8.581967012	6.101977243	0.018286687	0.578515737
gene1410_TCERG1	TCERG1	transcription elongation regulator 1	2.390135898	9.371319633	4.852564608	0.033976609	0.578515737
gene15126_ZFR	ZFR	zinc finger RNA binding protein	2.391854484	8.090864251	3.821892056	0.058249892	0.578515737
gene15795_ZC3H6	ZC3H6	zinc finger CCCH-type containing 6	2.395565224	7.823567755	5.290931204	0.027235255	0.578515737
gene5198_EIF3A	EIF3A	eukaryotic translation initiation factor 3 subunit A	2.396036095	10.32726162	5.236898215	0.027981336	0.578515737
gene9178_SWT1	SWT1	SWT1	2.397783581	7.421400435	4.804271631	0.034824125	0.578515737
gene18200_KIF27	KIF27	kinesin family member 27	2.399209195	5.524064384	3.509869622	0.068999227	0.586122695
gene6404_PCGF6	PCGF6	polycomb group ring finger 6	2.400051294	5.771873019	4.053410517	0.051473785	0.578515737
gene6891_RSBN1L	RSBN1L	round spermatid basic protein 1 like	2.402203348	7.756076498	5.04903829	0.030753549	0.578515737
gene8573_ISCA2	ISCA2	iron-sulfur cluster assembly 2	2.408293144	6.069734136	5.964080772	0.019549964	0.578515737
gene6690_TRPS1	TRPS1	transcriptional repressor GATA binding 1	2.408564301	4.621799405	3.839385399	0.057704818	0.578515737
gene4203_HS1BP3	HS1BP3	HCLS1 binding protein 3	2.409171028	4.723739566	5.970832523	0.019485961	0.578515737
gene13130_CUL5	CUL5	cullin 5	2.410914225	5.973616921	4.959978436	0.032171195	0.578515737
gene11298_LOC110082094	LOC110082094	ankyrin repeat and KH domain-containing protein 1-like	2.417695184	9.742866507	4.785504311	0.035159691	0.578515737
gene1711_CCDC137	CCDC137	coiled-coil domain containing 137	2.419898999	5.653319463	5.419313817	0.025547881	0.578515737
gene11111_HDAC4	HDAC4	histone deacetylase 4	2.421727912	7.423031545	3.899855719	0.055863702	0.578515737
gene10487_TBC1D25	TBC1D25	TBC1 domain family member 25	2.42218965	4.461123758	4.727103559	0.036226736	0.578515737
gene4660_CDK6	CDK6	cyclin dependent kinase 6	2.425448175	5.38226512	3.420993229	0.072452858	0.586122695
gene1459_SGO1	SGO1	shugoshin 1	2.427247078	6.156494291	5.917305794	0.019999663	0.578515737
gene2730_FAM32A	FAM32A	family with sequence similarity 32 member A	2.429344734	8.410419641	5.886808287	0.020298891	0.578515737
gene12839_DAAM1	DAAM1	dishevelled associated activator of morphogenesis 1	2.432433658	9.435885679	5.242396691	0.027904407	0.578515737
gene9957_TMX3	TMX3	thioredoxin related transmembrane protein 3	2.4327684	5.537213915	4.668401597	0.037335082	0.578515737
gene14460_ZCCHC6	ZCCHC6	zinc finger CCHC-type containing 6	2.435649762	8.622457585	3.938341752	0.054725837	0.578515737
gene9927_MBOAT2	MBOAT2	membrane bound O-acyltransferase domain containing 2	2.441207109	6.1195159	6.014495354	0.019077493	0.578515737
gene6493_TOP1	TOP1	topoisomerase (DNA) I	2.443024007	9.654957333	4.510553763	0.040503913	0.578515737
gene16579_PPP2R5E	PPP2R5E	protein phosphatase 2 regulatory subunit B'epsilon	2.449726184	7.115143096	5.751168884	0.021689718	0.578515737
gene7306_SPIDR	SPIDR	scaffolding protein involved in DNA repair	2.451857443	4.231227137	5.861497873	0.020550906	0.578515737
gene7660_RSRC1	RSRC1	arginine and serine rich coiled-coil 1	2.453463498	7.713476555	5.690269727	0.022347458	0.578515737
gene9837_UBAP2	UBAP2	ubiquitin associated protein 2	2.453747504	9.689605179	6.069670937	0.018574518	0.578515737
gene2595_AP3D1	AP3D1	adaptor related protein complex 3 delta 1 subunit	2.455325061	9.113696183	5.717155523	0.022054451	0.578515737
gene15299_LOC110086485	LOC110086485	rho guanine nucleotide exchange factor 40-like	2.455382675	5.721597061	3.653845611	0.063787193	0.579941567
gene2735_CALR3	CALR3	calreticulin 3	2.456554961	4.752470619	6.166065726	0.017729861	0.578515737
gene17558_LOC110088941	LOC110088941	contactin-associated protein-like 4	2.458895547	2.868087534	4.366408149	0.043656676	0.578515737
gene20118_LOC110091731	LOC110091731	huntingtin-like	2.461526492	3.265474128	3.549819048	0.067506999	0.585205217
gene7012_BDP1	BDP1	B double prime 1	2.461535179	7.371825497	6.492744851	0.015162181	0.578515737
gene20102_DZIP1L	DZIP1L	DAZ interacting zinc finger protein 1 like	2.462277985	5.112297597	5.259979021	0.027659953	0.578515737
gene7477_ZCCHC7	ZCCHC7	zinc finger CCHC-type containing 7	2.46259254	6.60634718	4.649616616	0.037697555	0.578515737
gene7838_PTN	PTN	pleiotrophin	2.465233652	7.400597152	4.547799645	0.03973048	0.578515737
gene12413_CLIP2	CLIP2	CAP-Gly domain containing linker protein 2	2.465270487	4.361759572	3.38713233	0.073819112	0.58615441
gene21173_LOC110070859	LOC110070859	zinc finger protein 135-like	2.465329123	5.9846802	4.566603225	0.039346175	0.578515737
gene8546_TNIK	TNIK	TRAF2 and NCK interacting kinase	2.466923819	6.376408777	4.556487647	0.039552407	0.578515737
gene7120_FAM193A	FAM193A	family with sequence similarity 193 member A	2.467129528	7.682612615	4.785219507	0.035164811	0.578515737
gene555_CHRM3	CHRM3	cholinergic receptor muscarinic 3	2.469139572	2.656314579	3.662795466	0.063477974	0.579941567
gene3067_NTRK3	NTRK3	neurotrophic receptor tyrosine kinase 3	2.473155212	4.394971983	3.246498528	0.07981065	0.593554919
gene8432_ANKRD9	ANKRD9	ankyrin repeat domain 9	2.479735134	4.513330266	3.256164575	0.079381829	0.593554919
gene5497_HIF3A	HIF3A	hypoxia inducible factor 3 alpha subunit	2.480421981	7.061318982	5.451245032	0.025146073	0.578515737
gene3038_ZNF516	ZNF516	zinc finger protein 516	2.482717566	7.314294102	6.319597799	0.016469027	0.578515737
gene318_PHF14	PHF14	PHD finger protein 14	2.482858328	9.10262492	3.780925075	0.05954885	0.578515737
gene16779_ATF4	ATF4	activating transcription factor 4	2.484010542	9.492420299	5.313118994	0.026935179	0.578515737
gene6991_MAP1A	MAP1A	microtubule associated protein 1A	2.484324344	6.994225865	4.643656403	0.037813367	0.578515737
gene16757_PANK3	PANK3	pantothenate kinase 3	2.485615695	3.476437454	5.485447241	0.024723288	0.578515737
gene14101_ZNF462	ZNF462	zinc finger protein 462	2.48743832	7.91971078	5.469668267	0.02491737	0.578515737
gene6295_CARS	CARS	cysteinyl-tRNA synthetase	2.492972632	7.068680954	4.027727082	0.052180696	0.578515737
gene10948_SMC5	SMC5	structural maintenance of chromosomes 5	2.496933092	7.3280915	4.423849527	0.042369133	0.578515737
gene33_KLHL32	KLHL32	kelch like family member 32	2.499096046	6.424161991	3.627114629	0.064720772	0.581102139
gene15855_CCDC88A	CCDC88A	coiled-coil domain containing 88A	2.50118758	8.934145955	3.897975423	0.055919961	0.578515737
gene15063_UBE2C	UBE2C	ubiquitin conjugating enzyme E2 C	2.505935334	6.957712625	8.203466161	0.006880565	0.578515737	Up ovotestes 36deg
gene12258_CEP57L1	CEP57L1	centrosomal protein 57 like 1	2.507606763	4.164364911	6.342520336	0.016289242	0.578515737
gene9172_TSEN15	TSEN15	tRNA splicing endonuclease subunit 15	2.508256029	5.068061184	4.795940991	0.034972645	0.578515737
gene13978_RBBP6	RBBP6	RB binding protein 6	2.512181766	9.852485917	4.232277184	0.046833918	0.578515737
gene9684_LOC110080309	LOC110080309	zinc finger matrin-type protein 1-like	2.513340606	5.330415216	4.155453361	0.048767737	0.578515737
gene16722_PPFIBP1	PPFIBP1	PPFIA binding protein 1	2.518325765	7.56390672	3.706385002	0.06199557	0.578515737
gene16880_NOP58	NOP58	NOP58 ribonucleoprotein	2.522448593	9.075799752	5.532888458	0.024149576	0.578515737
gene4098_UPF3A	UPF3A	UPF3 regulator of nonsense transcripts homolog A (yeast)	2.523115805	8.179371801	3.517249638	0.068720814	0.586122695
gene19592_COL6A2	COL6A2	collagen type VI alpha 2 chain	2.526405557	9.797808379	5.657778879	0.022707194	0.578515737
gene15487_LOC110086689	LOC110086689	DNA repair protein RAD50-like	2.532353132	4.697993237	3.484019228	0.069984405	0.586122695
gene10253_SRPK2	SRPK2	SRSF protein kinase 2	2.541156511	8.202616271	4.541289886	0.039864483	0.578515737
gene14792_EIF2S2	EIF2S2	eukaryotic translation initiation factor 2 subunit beta	2.542541487	8.961722307	5.88943398	0.020272939	0.578515737
gene4864_KIF5C	KIF5C	kinesin family member 5C	2.545226016	7.295222519	3.66031184	0.063563616	0.579941567
gene21300_LOC110070995	LOC110070995	oocyte zinc finger protein XlCOF6-like	2.548916336	4.794219735	4.803521851	0.034837464	0.578515737
gene4420_CAMSAP2	CAMSAP2	calmodulin regulated spectrin associated protein family member 2	2.549833818	6.418310466	6.895571448	0.012534655	0.578515737
gene10222_MICAL2	MICAL2	microtubule associated monooxygenase	2.552059922	6.496749238	5.63578019	0.022954324	0.578515737
gene18976_LOC110090490	LOC110090490	protocadherin Fat 3-like	2.552508446	2.488553676	3.26375595	0.079046861	0.593554919
gene16863_MAP7D3	MAP7D3	MAP7 domain containing 3	2.55322775	8.480946823	5.876300208	0.020403111	0.578515737
gene3836_RSPO2	RSPO2	R-spondin 2	2.556388385	4.435441859	3.446211236	0.071453694	0.586122695
gene6887_CCDC146	CCDC146	coiled-coil domain containing 146	2.557209731	6.065309544	4.805251656	0.034806698	0.578515737
gene5550_LOC110075710	LOC110075710	U1 small nuclear ribonucleoprotein A-like	2.557248255	6.435904625	3.188416729	0.082442802	0.593831083
gene13669_WBP4	WBP4	WW domain binding protein 4	2.557333288	8.028387376	4.252962921	0.046327754	0.578515737
gene15939_LOC110087170	LOC110087170	S phase cyclin A-associated protein in the endoplasmic reticulum-like	2.559737499	5.370461459	3.870258339	0.056756583	0.578515737
gene14483_TOP2A	TOP2A	topoisomerase (DNA) II alpha	2.560173353	9.38507491	6.518786256	0.014975507	0.578515737
gene8221_FOSL2	FOSL2	FOS like 2	2.561472305	4.477650982	5.182506637	0.028754885	0.578515737
gene411_HLF	HLF	HLF	2.564229632	5.537671553	3.956612114	0.054194655	0.578515737
gene538_ARID4B	ARID4B	AT-rich interaction domain 4B	2.566769889	9.212314482	3.821123935	0.058273956	0.578515737
gene1288_CACNA1D	CACNA1D	calcium voltage-gated channel subunit alpha1 D	2.567315173	6.365195302	4.011649912	0.052628657	0.578515737
gene14628_LCA5	LCA5	LCA5	2.574733021	6.873608169	4.898740968	0.03318727	0.578515737
gene18955_ANKRD17	ANKRD17	ankyrin repeat domain 17	2.578274831	8.430798612	5.441725956	0.025265134	0.578515737
gene12937_ARL6IP4	ARL6IP4	ADP ribosylation factor like GTPase 6 interacting protein 4	2.580572427	6.77420159	4.698821061	0.036756174	0.578515737
gene3071_LOC110072944	LOC110072944	A-kinase anchor protein 13-like	2.582928986	2.395698021	3.949598246	0.054397895	0.578515737
gene14931_COL15A1	COL15A1	collagen type XV alpha 1 chain	2.583646698	6.200056865	3.147546385	0.084353459	0.594142526
gene16239_FAM207A	FAM207A	family with sequence similarity 207 member A	2.583817438	5.554060712	3.891045725	0.056127842	0.578515737
gene3172_ARHGEF26	ARHGEF26	Rho guanine nucleotide exchange factor 26	2.584614648	5.01534488	4.383197063	0.043275964	0.578515737
gene4659_FAM133B	FAM133B	family with sequence similarity 133 member B	2.586095376	7.149461101	5.553858476	0.023900604	0.578515737
gene13357_NUDCD3	NUDCD3	NudC domain containing 3	2.589376224	6.088965081	6.231899408	0.017176896	0.578515737
gene17333_LOC110088700	LOC110088700	golgin subfamily A member 6-like protein 2	2.599947941	1.497741457	3.500050361	0.069371612	0.586122695
gene6798_PRPF4B	PRPF4B	pre-mRNA processing factor 4B	2.602197592	9.045831032	3.79986716	0.058944296	0.578515737
gene12703_NDUFB1	NDUFB1	NADH:ubiquinone oxidoreductase subunit B1	2.603689784	4.539383084	6.555299825	0.014717927	0.578515737
gene17319_PDIA4	PDIA4	protein disulfide isomerase family A member 4	2.605418077	8.793849927	5.818146325	0.020990463	0.578515737
gene1164_ZEB1	ZEB1	zinc finger E-box binding homeobox 1	2.607009264	8.591626527	4.610118426	0.038472342	0.578515737
gene4715_MTDH	MTDH	metadherin	2.611796949	8.446278995	8.496547889	0.006036275	0.578515737	Up ovotestes 36deg
gene11658_CHD9	CHD9	chromodomain helicase DNA binding protein 9	2.613286817	8.355002832	4.53259587	0.040044223	0.578515737
gene984_TAF11	TAF11	TATA-box binding protein associated factor 11	2.614516576	5.312785499	8.268265741	0.006683566	0.578515737	Up ovotestes 36deg
gene2642_NRTN	NRTN	neurturin	2.614809322	6.234969085	5.916685709	0.020005699	0.578515737
gene10400_PSIP1	PSIP1	PC4 and SFRS1 interacting protein 1	2.616151874	10.01084856	4.579923393	0.039076404	0.578515737
gene15385_BRD7	BRD7	bromodomain containing 7	2.622173762	9.46872139	5.055622753	0.030651476	0.578515737
gene4413_PRPF38B	PRPF38B	pre-mRNA processing factor 38B	2.623599048	8.955954877	4.233185176	0.046811573	0.578515737
gene18650_RAD50	RAD50	RAD50 double strand break repair protein	2.625644	7.893636107	5.119608035	0.029678569	0.578515737
gene3783_PTCH2	PTCH2	patched 2	2.626442608	4.013878985	6.108700035	0.018227399	0.578515737
gene18262_TGS1	TGS1	trimethylguanosine synthase 1	2.630833131	7.530100357	5.598082524	0.023384623	0.578515737
gene518_DISC1	DISC1	disrupted in schizophrenia 1	2.634199342	4.665293771	3.698620752	0.062256779	0.578515737
gene19382_CEP350	CEP350	centrosomal protein 350	2.634698093	8.02866322	4.448040794	0.041839415	0.578515737
gene54_LOC110076451	LOC110076451	peptidase M20 domain-containing protein 2-like	2.635195857	4.677655968	4.161246082	0.048618896	0.578515737
gene15034_INCENP	INCENP	inner centromere protein	2.63640189	7.829179398	6.879992768	0.012626595	0.578515737
gene596_CEBPZ	CEBPZ	CCAAT/enhancer binding protein zeta	2.640650211	8.594917893	5.207248813	0.028400158	0.578515737
gene5305_ZRSR2	ZRSR2	zinc finger CCCH-type	2.643883657	8.313021115	4.012271937	0.052611247	0.578515737
gene6624_SSB	SSB	Sjogren syndrome antigen B	2.647405297	8.93170011	5.188273926	0.028671771	0.578515737
gene420_LOC110074161	LOC110074161	methyltransferase-like protein 7A	2.64917218	2.891520307	6.305335337	0.01658197	0.578515737
gene37_UFL1	UFL1	UFM1 specific ligase 1	2.649285751	7.330504942	5.15849796	0.029103712	0.578515737
gene5849_ATF7IP	ATF7IP	activating transcription factor 7 interacting protein	2.651920414	8.834029133	4.352123065	0.043983508	0.578515737
gene9281_PLCL1	PLCL1	phospholipase C like 1	2.652955448	7.214221003	5.768139316	0.021510188	0.578515737
gene6450_PCYT1B	PCYT1B	phosphate cytidylyltransferase 1	2.654242255	5.857156431	4.098373997	0.050261521	0.578515737
gene12734_BMS1	BMS1	BMS1	2.658012715	7.352531536	5.281439491	0.027364733	0.578515737
gene17605_TTC25	TTC25	tetratricopeptide repeat domain 25	2.658318323	3.652008803	4.443813336	0.041931457	0.578515737
gene8304_FAM172A	FAM172A	family with sequence similarity 172 member A	2.659894403	6.289827235	4.629489906	0.038090199	0.578515737
gene2199_ENO4	ENO4	enolase family member 4	2.660873615	4.945057537	5.118464809	0.029695654	0.578515737
gene12782_MLPH	MLPH	melanophilin	2.66159976	3.968313376	4.421579112	0.042419225	0.578515737
gene2429_CCDC149	CCDC149	coiled-coil domain containing 149	2.666031003	3.903954078	4.636737451	0.037948296	0.578515737
gene15761_KHK	KHK	ketohexokinase	2.666433278	5.293413915	5.041492784	0.030870977	0.578515737
gene7_CRYBG1	CRYBG1	crystallin beta-gamma domain containing 1	2.666737503	3.048215664	3.911187363	0.055525979	0.578515737
gene13029_USH1C	USH1C	USH1 protein network component harmonin	2.669170218	4.076667533	3.365568921	0.074704184	0.588112687
gene486_CCDC65	CCDC65	coiled-coil domain containing 65	2.671027794	6.135163153	6.098590842	0.01831663	0.578515737
gene19223_COL4A1	COL4A1	collagen type IV alpha 1 chain	2.673840105	7.171937579	6.906580113	0.012470119	0.578515737
gene13138_CWF19L2	CWF19L2	CWF19 like 2	2.674290778	7.899750888	5.064550986	0.030513658	0.578515737
gene1546_TULP4	TULP4	tubby like protein 4	2.674945624	7.221222098	5.436367382	0.025332426	0.578515737
gene17082_RASSF5	RASSF5	Ras association domain family member 5	2.676142304	3.382484454	4.086614122	0.050575508	0.578515737
gene2112_PTPRN2	PTPRN2	protein tyrosine phosphatase	2.676671112	5.550999552	4.020071111	0.052393489	0.578515737
gene12620_MPHOSPH8	MPHOSPH8	M-phase phosphoprotein 8	2.677079306	9.645649475	4.487694842	0.04098676	0.578515737
gene11591_CCDC66	CCDC66	coiled-coil domain containing 66	2.680031865	7.68372051	5.44104258	0.025273705	0.578515737
gene20620_LOC110070267	LOC110070267	zinc finger protein 232-like	2.680992989	3.334941706	5.102289417	0.029938536	0.578515737
gene6145_STRN3	STRN3	striatin 3	2.686138208	8.286493002	4.761952727	0.035585812	0.578515737
gene5081_RAB11FIP1	RAB11FIP1	RAB11 family interacting protein 1	2.689654334	5.504317586	6.143289319	0.017925624	0.578515737
gene7198_PHAX	PHAX	phosphorylated adaptor for RNA export	2.690130029	7.067297056	6.260830482	0.016939809	0.578515737
gene4587_CFAP44	CFAP44	cilia and flagella associated protein 44	2.690690709	4.799963523	4.109870013	0.049956656	0.578515737
gene9500_EIF2AK4	EIF2AK4	eukaryotic translation initiation factor 2 alpha kinase 4	2.694070551	7.13276361	4.786099468	0.035148995	0.578515737
gene3070_AKAP13	AKAP13	A-kinase anchoring protein 13	2.695715282	7.454990276	4.57466694	0.039182619	0.578515737
gene3968_HOMER1	HOMER1	homer scaffolding protein 1	2.69604079	3.951709453	4.357883686	0.043851387	0.578515737
gene1574_ARL13B	ARL13B	ADP ribosylation factor like GTPase 13B	2.697471856	6.617571239	6.315894296	0.016498274	0.578515737
gene9219_NOP56	NOP56	NOP56 ribonucleoprotein	2.697904124	9.486355206	6.009006474	0.019128329	0.578515737
gene8815_ARGLU1	ARGLU1	arginine and glutamate rich 1	2.698088718	8.824090227	3.791310871	0.05921653	0.578515737
gene16843_XPC	XPC	XPC complex subunit	2.699559207	5.575176126	4.563963359	0.039399881	0.578515737
gene3394_CHD6	CHD6	chromodomain helicase DNA binding protein 6	2.708563605	8.990239868	4.622653694	0.038224581	0.578515737
gene4573_CCDC181	CCDC181	coiled-coil domain containing 181	2.711912392	5.385552368	4.72566845	0.036253399	0.578515737
gene17266_CHD2	CHD2	chromodomain helicase DNA binding protein 2	2.724264331	9.12857952	5.254806564	0.027731625	0.578515737
gene19291_REM1	REM1	RRAD and GEM like GTPase 1	2.725833919	6.389407696	3.990432675	0.053226352	0.578515737
gene13872_DIDO1	DIDO1	death inducer-obliterator 1	2.728773122	7.96638891	4.723200414	0.036299302	0.578515737
gene10017_NIPA1	NIPA1	non imprinted in Prader-Willi/Angelman syndrome 1	2.730084275	2.690368045	4.651884633	0.037653588	0.578515737
gene7321_DMD	DMD	dystrophin	2.730182348	6.878859062	3.780503519	0.059562382	0.578515737
gene4222_SMC6	SMC6	structural maintenance of chromosomes 6	2.730783317	8.443033182	5.045657729	0.030806099	0.578515737
gene3186_LEKR1	LEKR1	leucine	2.73109592	4.891648142	7.300924403	0.010378629	0.578515737
gene10161_PRPF40A	PRPF40A	pre-mRNA processing factor 40 homolog A	2.736581609	9.362171091	5.565571083	0.023762756	0.578515737
gene3120_PHF3	PHF3	PHD finger protein 3	2.738158263	7.943403793	5.540438722	0.024059611	0.578515737
gene18395_UACA	UACA	uveal autoantigen with coiled-coil domains and ankyrin repeats	2.739090896	8.660701261	4.141968032	0.049116183	0.578515737
gene5447_EHD2	EHD2	EH domain containing 2	2.739206289	3.702608654	3.733286109	0.061099922	0.578515737
gene5025_LLPH	LLPH	LLP homolog	2.739944656	6.702426782	7.218933837	0.010780202	0.578515737
gene17209_SPTY2D1	SPTY2D1	SPT2 chromatin protein domain containing 1	2.741177375	8.049111405	6.667414904	0.013956429	0.578515737
gene7209_EPB41L2	EPB41L2	erythrocyte membrane protein band 4.1 like 2	2.742139401	9.349875982	4.864805831	0.033765379	0.578515737
gene18758_UPF3B	UPF3B	UPF3 regulator of nonsense transcripts homolog B (yeast)	2.743081752	9.385286406	4.836281368	0.034259826	0.578515737
gene3671_RNF150	RNF150	ring finger protein 150	2.746459172	4.613268429	4.582190801	0.039030685	0.578515737
gene3022_RBFA	RBFA	ribosome binding factor A (putative)	2.747741417	5.626350047	4.906901201	0.033049872	0.578515737
gene7207_AKAP7	AKAP7	A-kinase anchoring protein 7	2.751923751	6.228203862	5.212976862	0.028318716	0.578515737
gene12767_ROCK2	ROCK2	Rho associated coiled-coil containing protein kinase 2	2.752621792	8.572775652	5.070617412	0.030420401	0.578515737
gene13033_NUCB2	NUCB2	nucleobindin 2	2.753900226	8.440630258	7.002792305	0.011921084	0.578515737
gene4943_FILIP1	FILIP1	filamin A interacting protein 1	2.754576442	6.896096487	4.184833501	0.048017979	0.578515737
gene17532_SPA17	SPA17	sperm autoantigenic protein 17	2.75521742	4.020485182	4.080993186	0.050726351	0.578515737
gene6906_MESDC2	MESDC2	mesoderm development candidate 2	2.765109053	9.042617673	7.098290579	0.011401757	0.578515737
gene5728_HMGXB4	HMGXB4	HMG-box containing 4	2.766670541	6.428110912	5.247059066	0.027839356	0.578515737
gene17046_LOC110088380	LOC110088380	claudin-9-like	2.766814148	5.442563354	4.188102025	0.047935357	0.578515737
gene11343_ZCRB1	ZCRB1	zinc finger CCHC-type and RNA binding motif containing 1	2.769457696	7.82050219	4.777526081	0.035303414	0.578515737
gene400_COIL	COIL	coilin	2.770482261	7.047380572	5.707278037	0.022161611	0.578515737
gene19143_DDX24	DDX24	DEAD-box helicase 24	2.77080212	7.361422132	7.148938432	0.01113625	0.578515737
gene9497_BUB1B	BUB1B	BUB1 mitotic checkpoint serine/threonine kinase B	2.773239881	7.237832944	5.227488275	0.028113526	0.578515737
gene4646_AKAP9	AKAP9	A-kinase anchoring protein 9	2.773409845	9.257960871	4.310774235	0.044944794	0.578515737
gene15677_LOC110086884	LOC110086884	cadherin-4-like	2.781323191	2.953111387	4.522617048	0.04025162	0.578515737
gene15591_CCAR1	CCAR1	cell division cycle and apoptosis regulator 1	2.784177584	9.500138025	4.425960309	0.042322621	0.578515737
gene17893_FAM177A1	FAM177A1	family with sequence similarity 177 member A1	2.785180103	4.23284026	4.426973945	0.042300305	0.578515737
gene8279_CHD1	CHD1	chromodomain helicase DNA binding protein 1	2.799318243	8.515145254	5.487811644	0.024694347	0.578515737
gene16075_CUNH1orf216	CUNH1orf216	chromosome unknown C1orf216 homolog	2.802210081	2.172198547	4.133712824	0.049330843	0.578515737
gene5566_CD3EAP	CD3EAP	CD3e molecule associated protein	2.804578921	5.946543353	5.775220112	0.021435757	0.578515737
gene2088_UBXN4	UBXN4	UBX domain protein 4	2.805384833	8.756364238	5.646345538	0.022835272	0.578515737
gene12348_SMARCA2	SMARCA2	SWI/SNF related	2.806638336	10.15867607	5.383361344	0.026008657	0.578515737
gene8909_ZNF326	ZNF326	zinc finger protein 326	2.806846995	10.76331824	3.805933411	0.058752127	0.578515737
gene12940_CUNH12orf65	CUNH12orf65	chromosome unknown C12orf65 homolog	2.808884611	5.918865542	6.156396733	0.017812682	0.578515737
gene3943_SREK1IP1	SREK1IP1	SREK1 interacting protein 1	2.809780352	7.625770675	5.763643925	0.021557587	0.578515737
gene1636_CHD7	CHD7	chromodomain helicase DNA binding protein 7	2.822811373	8.647636828	4.749227683	0.035818394	0.578515737
gene46_CASP8AP2	CASP8AP2	caspase 8 associated protein 2	2.828734252	8.085614073	5.025983115	0.031113885	0.578515737
gene3854_LMO7	LMO7	LIM domain 7	2.832543801	8.953154937	4.88964808	0.033341106	0.578515737
[truncated: 500 more rows]
