# Supplementary material for: Developmental dynamics of sex reprogramming by high incubation temperatures in a dragon lizard
Source: BMC Genomics. 2022 Apr 22;23:322. doi: 10.1186/s12864-022-08544-2 (PMC9034607; doi:10.1186/s12864-022-08544-2)
Supplement: Supplementary file 9 — Additional file 9: Table S8. Gene ontology (GO) enrichment for process and function (denoted in GO Type column) for genes upregulated in 28 °C ovotestes. Outputs were generated by GOrilla at a significance threshold of P ≤ 0.05. [file 12864_2022_8544_MOESM9_ESM.xlsx]

## Sheet: 28degovo_sole_GO
GO Type	GO Term	Description	P-value	FDR q-value	Enrichment	N	B	n	b	Genes
Process	GO:0002682	regulation of immune system process	1.05e-06	0.0154	3.34	13091	1044	75	20	[CSF1R - colony stimulating factor 1 receptor, DNASE2 - deoxyribonuclease ii, lysosomal, TWSG1 - twisted gastrulation homolog 1 (drosophila), MYSM1 - myb-like, swirm and mpn domains 1, SASH3 - sam and sh3 domain containing 3, SHC1 - shc (src homology 2 domain containing) transforming protein 1, DRD2 - dopamine receptor d2, C1QA - complement component 1, q subcomponent, a chain, C1QB - complement …
Process	GO:0098883	synapse pruning	6.22e-06	0.0457	74.81	13091	7	75	3	[C1QA - complement component 1, q subcomponent, a chain, C1QB - complement component 1, q subcomponent, b chain, C1QC - complement component 1, q subcomponent, c chain]
Process	GO:0070374	positive regulation of ERK1 and ERK2 cascade	1.07e-05	0.0522	9.19	13091	133	75	7	[CSF1R - colony stimulating factor 1 receptor, SHC1 - shc (src homology 2 domain containing) transforming protein 1, PDGFD - platelet derived growth factor d, DRD2 - dopamine receptor d2, TNFAIP8L3 - tumor necrosis factor, alpha-induced protein 8-like 3, F2R - coagulation factor ii (thrombin) receptor, PDGFRA - platelet-derived growth factor receptor, alpha polypeptide]
Process	GO:0050776	regulation of immune response	6.51e-05	0.239	3.53	13091	643	75	13	[DNASE2 - deoxyribonuclease ii, lysosomal, SASH3 - sam and sh3 domain containing 3, SHC1 - shc (src homology 2 domain containing) transforming protein 1, DRD2 - dopamine receptor d2, C1QA - complement component 1, q subcomponent, a chain, C1QB - complement component 1, q subcomponent, b chain, PIK3R2 - phosphoinositide-3-kinase, regulatory subunit 2 (beta), C1QC - complement component 1, q subcom…
Process	GO:0048583	regulation of response to stimulus	0.000164	0.483	1.8	13091	3206	75	33	[SASH3 - sam and sh3 domain containing 3, SHC1 - shc (src homology 2 domain containing) transforming protein 1, DRD2 - dopamine receptor d2, PIK3R2 - phosphoinositide-3-kinase, regulatory subunit 2 (beta), PDGFRA - platelet-derived growth factor receptor, alpha polypeptide, SAMHD1 - sam domain and hd domain 1, CD8A - cd8a molecule, SNAI1 - snail family zinc finger 1, PDGFD - platelet derived grow…
Process	GO:0070372	regulation of ERK1 and ERK2 cascade	0.000178	0.437	5.9	13091	207	75	7	[CSF1R - colony stimulating factor 1 receptor, SHC1 - shc (src homology 2 domain containing) transforming protein 1, PDGFD - platelet derived growth factor d, DRD2 - dopamine receptor d2, TNFAIP8L3 - tumor necrosis factor, alpha-induced protein 8-like 3, F2R - coagulation factor ii (thrombin) receptor, PDGFRA - platelet-derived growth factor receptor, alpha polypeptide]
Process	GO:0006958	complement activation, classical pathway	0.000192	0.403	26.18	13091	20	75	3	[C1QA - complement component 1, q subcomponent, a chain, C1QB - complement component 1, q subcomponent, b chain, C1QC - complement component 1, q subcomponent, c chain]
Process	GO:0050808	synapse organization	0.000266	0.488	6.71	13091	156	75	6	[CTBP2 - c-terminal binding protein 2, DRD2 - dopamine receptor d2, F2R - coagulation factor ii (thrombin) receptor, C1QA - complement component 1, q subcomponent, a chain, C1QB - complement component 1, q subcomponent, b chain, C1QC - complement component 1, q subcomponent, c chain]
Process	GO:0048872	homeostasis of number of cells	0.000278	0.455	8.64	13091	101	75	5	[MYCT1 - myc target 1, SASH3 - sam and sh3 domain containing 3, F2R - coagulation factor ii (thrombin) receptor, IL7R - interleukin 7 receptor, SOS2 - son of sevenless homolog 2 (drosophila)]
Process	GO:0009611	response to wounding	0.000285	0.419	6.63	13091	158	75	6	[MAG - myelin associated glycoprotein, DRD2 - dopamine receptor d2, ZFP36L2 - zfp36 ring finger protein-like 2, F2R - coagulation factor ii (thrombin) receptor, PDGFRA - platelet-derived growth factor receptor, alpha polypeptide, POSTN - periostin, osteoblast specific factor]
Process	GO:2000050	regulation of non-canonical Wnt signaling pathway	0.000335	0.448	21.82	13091	24	75	3	[NPHP3 - nephronophthisis 3 (adolescent), GPC3 - glypican 3, LBX2 - ladybird homeobox 2]
Process	GO:0006950	response to stress	0.000369	0.452	1.98	13091	2206	75	25	[SHC1 - shc (src homology 2 domain containing) transforming protein 1, DRD2 - dopamine receptor d2, CETN2 - centrin, ef-hand protein, 2, PIK3R2 - phosphoinositide-3-kinase, regulatory subunit 2 (beta), PDGFRA - platelet-derived growth factor receptor, alpha polypeptide, SAMHD1 - sam domain and hd domain 1, CASQ1 - calsequestrin 1 (fast-twitch, skeletal muscle), PDGFD - platelet derived growth fac…
Process	GO:0048584	positive regulation of response to stimulus	0.000455	0.514	2.14	13091	1712	75	21	[CSF1R - colony stimulating factor 1 receptor, TWSG1 - twisted gastrulation homolog 1 (drosophila), SASH3 - sam and sh3 domain containing 3, SHC1 - shc (src homology 2 domain containing) transforming protein 1, GPC3 - glypican 3, DRD2 - dopamine receptor d2, C1QA - complement component 1, q subcomponent, a chain, C1QB - complement component 1, q subcomponent, b chain, LBX2 - ladybird homeobox 2, …
Process	GO:0006956	complement activation	0.000593	0.622	18.06	13091	29	75	3	[C1QA - complement component 1, q subcomponent, a chain, C1QB - complement component 1, q subcomponent, b chain, C1QC - complement component 1, q subcomponent, c chain]
Process	GO:0048017	inositol lipid-mediated signaling	0.000648	0.635	10.12	13091	69	75	4	[CSF1R - colony stimulating factor 1 receptor, TNFAIP8L3 - tumor necrosis factor, alpha-induced protein 8-like 3, PIK3R2 - phosphoinositide-3-kinase, regulatory subunit 2 (beta), PDGFRA - platelet-derived growth factor receptor, alpha polypeptide]
Process	GO:0045217	cell-cell junction maintenance	0.000887	0.815	43.64	13091	8	75	2	[CSF1R - colony stimulating factor 1 receptor, F2R - coagulation factor ii (thrombin) receptor]
Process	GO:0030449	regulation of complement activation	0.000951	0.822	15.4	13091	34	75	3	[C1QA - complement component 1, q subcomponent, a chain, C1QB - complement component 1, q subcomponent, b chain, C1QC - complement component 1, q subcomponent, c chain]
Function	GO:0008420	RNA polymerase II CTD heptapeptide repeat phosphatase activity	0.000668	1	49.87	13091	7	75	2	[CTDSP2 - ctd (carboxy-terminal domain, rna polymerase ii, polypeptide a) small phosphatase 2, CTDSPL2 - ctd (carboxy-terminal domain, rna polymerase ii, polypeptide a) small phosphatase like 2]
