# Supplementary material for: Developmental dynamics of sex reprogramming by high incubation temperatures in a dragon lizard
Source: BMC Genomics. 2022 Apr 22;23:322. doi: 10.1186/s12864-022-08544-2 (PMC9034607; doi:10.1186/s12864-022-08544-2)
Supplement: Supplementary file 10 — Additional file 10: Table S9. Genes differentially expressed between control ovotestes at 36 °C and ovotestes from the early developmental switch regime up-switched from 28 °C to 36 °C sampled at stage 9. A log-fold change cut-off of − 1 to 1 and P-value cut-off of 0.01 was applied. The “direction” column indicates genes that were upregulated in the up-switched ovotestes compared with control ovotestes (negative log-fold changes), and those that were upregulated in the control ovotestes compared with up-switched ovotestes (positive log-fold changes). [file 12864_2022_8544_MOESM10_ESM.csv]

Full Gene ID	Gene ID	Gene Name	logFC	logCPM	F	PValue	FDR	Direction
gene14551_LOC110085627	LOC110085627	glycine N-acyltransferase-like protein 3	-14.33179405	4.021376081	7.573913949	0.00951017	0.462356644	Up ovotestes up-switched
gene2248_PAX8	PAX8	paired box 8	-13.07621952	3.008748445	7.80487027	0.008364067	0.444382973	Up ovotestes up-switched
gene11701_LOC110082600	LOC110082600	cytochrome P450 2C19-like	-13.00004309	2.68342858	6.534392443	0.015480299	0.513505248	Up ovotestes up-switched
gene5306_TMEM27	TMEM27	transmembrane protein 27	-12.18030678	1.667423722	8.218535649	0.007039692	0.444382973	Up ovotestes up-switched
gene11430_LOC110082173	LOC110082173	acyl-coenzyme A synthetase ACSM4	-12.10613472	1.903659204	7.008280522	0.012441022	0.493788782	Up ovotestes up-switched
gene11429_LOC110082224	LOC110082224	acyl-coenzyme A synthetase ACSM3	-12.07021811	1.681621931	6.660178386	0.015545837	0.513505248	Up ovotestes up-switched
gene21958_LOC110071700	LOC110071700	fatty-acid amide hydrolase 1-like	-12.06098419	1.663033272	7.971383261	0.008073129	0.444382973	Up ovotestes up-switched
gene14561_ACY3	ACY3	aminoacylase 3	-11.69251105	1.651153264	7.017888342	0.012114496	0.485420067	Up ovotestes up-switched
gene1616_PDZK1	PDZK1	PDZ domain containing 1	-11.55295996	1.505599045	7.64718384	0.009322574	0.459382454	Up ovotestes up-switched
gene8124_PRODH2	PRODH2	proline dehydrogenase 2	-11.49845184	1.684391403	6.054660225	0.019396077	0.539514805	Up ovotestes up-switched
gene21106_LOC110070786	LOC110070786	acetylserotonin O-methyltransferase-like	-11.38595735	1.466471059	7.59816105	0.009084423	0.451506268	Up ovotestes up-switched
gene1388_SLC15A2	SLC15A2	solute carrier family 15 member 2	-11.18500285	3.160786652	10.85622547	0.002204665	0.349710413	Up ovotestes up-switched
gene13110_SLC13A1	SLC13A1	solute carrier family 13 member 1	-11.06646973	1.149613965	5.762804294	0.022496527	0.559640635	Up ovotestes up-switched
gene3353_ANKRD65	ANKRD65	ankyrin repeat domain 65	-10.94444584	1.242516791	8.331285254	0.006608207	0.444382973	Up ovotestes up-switched
gene16691_SLC16A4	SLC16A4	solute carrier family 16 member 4	-10.87500242	0.456025035	5.675251477	0.025740713	0.577809706	Up ovotestes up-switched
gene6193_KL	KL	klotho	-10.77413345	0.466501821	7.920944334	0.008255016	0.444382973	Up ovotestes up-switched
gene19458_CUNH14orf105	CUNH14orf105	chromosome unknown C14orf105 homolog	-10.53847606	0.823243323	6.4933981	0.015199538	0.513243738	Up ovotestes up-switched
gene9599_LOC110080238	LOC110080238	lipoxygenase homology domain-containing protein 1-like	-10.49054382	1.610836634	9.142995322	0.004562766	0.414171177	Up ovotestes up-switched
gene14720_LOC110085839	LOC110085839	solute carrier family 22 member 13-like	-10.48987161	0.171905831	10.48002108	0.002789355	0.376642714	Up ovotestes up-switched
gene14999_TCEA3	TCEA3	transcription elongation factor A3	-10.46794133	1.43558632	5.906999615	0.020628299	0.549735725	Up ovotestes up-switched
gene14359_LOC110085441	LOC110085441	acetylserotonin O-methyltransferase-like	-10.40144683	0.695463466	7.471202837	0.009628268	0.462356644	Up ovotestes up-switched
gene20786_LOC110070444	LOC110070444	zinc finger protein 572-like	-10.36401421	1.722179693	6.358412463	0.016981347	0.52448104	Up ovotestes up-switched
gene1955_RDH8	RDH8	retinol dehydrogenase 8 (all-trans)	-10.29132024	0.75213299	6.313664231	0.016697173	0.52238071	Up ovotestes up-switched
gene5435_LOC110075593	LOC110075593	arylsulfatase H-like	-10.16112933	0.589951332	6.265030496	0.017088974	0.525926851	Up ovotestes up-switched
gene20873_LOC110070541	LOC110070541	cytochrome P450 2H1-like	-9.974989543	-0.223443581	7.061944211	0.012447497	0.493788782	Up ovotestes up-switched
gene5955_SLC26A8	SLC26A8	solute carrier family 26 member 8	-9.885502392	1.049203934	8.047989392	0.007593682	0.444382973	Up ovotestes up-switched
gene19289_LOC110090826	LOC110090826	purine nucleoside phosphorylase-like	-9.853046089	0.71533015	13.11716481	0.000887498	0.274447032	Up ovotestes up-switched
gene20749_LOC110070412	LOC110070412	E3 ubiquitin-protein ligase TRIM39-like	-9.745233731	2.915074807	10.75522642	0.002343025	0.365089807	Up ovotestes up-switched
gene698_SLC34A1	SLC34A1	solute carrier family 34 member 1	-9.728700306	4.447106341	7.663858225	0.00891529	0.451506268	Up ovotestes up-switched
gene18692_LOC110090188	LOC110090188	steroid 21-hydroxylase-like	-9.689231859	4.360061216	5.219320622	0.028458379	0.594421921	Up ovotestes up-switched
gene16485_LOC110087758	LOC110087758	diamine acetyltransferase 2-like	-9.6815957	3.148373009	6.488255188	0.015657862	0.513505248	Up ovotestes up-switched
gene5979_SLC5A9	SLC5A9	solute carrier family 5 member 9	-9.590720482	0.541054157	5.541853015	0.024613771	0.577809706	Up ovotestes up-switched
gene6678_HAO2	HAO2	hydroxyacid oxidase 2	-9.58610862	-0.238362873	6.465516343	0.015675923	0.513505248	Up ovotestes up-switched
gene8790_SMIM24	SMIM24	small integral membrane protein 24	-9.52598944	-0.459665037	5.829586189	0.021999927	0.556302247	Up ovotestes up-switched
gene18995_LOC110090510	LOC110090510	solute carrier family 22 member 6-B-like	-9.380785769	-0.497982674	4.807061532	0.037381401	0.621645597	Up ovotestes up-switched
gene8736_LOC110079299	LOC110079299	duodenase-1-like	-9.231050663	5.052653672	6.440077364	0.015590032	0.513505248	Up ovotestes up-switched
gene14602_SLC12A3	SLC12A3	solute carrier family 12 member 3	-9.132770406	3.065360025	7.481759394	0.009581741	0.462356644	Up ovotestes up-switched
gene20270_LOC110069896	LOC110069896	solute carrier family 22 member 6-A-like	-9.026579386	0.112799134	5.00526979	0.031873279	0.600000709	Up ovotestes up-switched
gene19309_LOC110090854	LOC110090854	dimethylaniline monooxygenase [N-oxide-forming] 1-like	-8.990115295	-0.13423651	5.924505755	0.020455753	0.549735725	Up ovotestes up-switched
gene8009_SLC19A3	SLC19A3	solute carrier family 19 member 3	-8.953204134	1.512101316	8.064935602	0.007351466	0.444382973	Up ovotestes up-switched
gene6956_SLC12A1	SLC12A1	solute carrier family 12 member 1	-8.901960579	-0.181303439	3.259944872	0.088421917	0.724323111	Up ovotestes up-switched
gene15839_SLC30A10	SLC30A10	solute carrier family 30 member 10	-8.875434153	3.082732797	6.827389535	0.012981321	0.503419111	Up ovotestes up-switched
gene13586_LOC110084586	LOC110084586	tetraspanin-3-like	-8.865845803	-1.259569561	5.909333914	0.0224733	0.559640635	Up ovotestes up-switched
gene18009_CCDC78	CCDC78	coiled-coil domain containing 78	-8.820037298	1.197303686	7.816171963	0.008321501	0.444382973	Up ovotestes up-switched
gene11187_SLC5A1	SLC5A1	solute carrier family 5 member 1	-8.811761375	0.579108204	7.116749493	0.011340455	0.477188889	Up ovotestes up-switched
gene790_SCN3B	SCN3B	sodium voltage-gated channel beta subunit 3	-8.808141518	1.221870864	15.0244659	0.000441704	0.209297046	Up ovotestes up-switched
gene17298_LOC110088641	LOC110088641	complement C1q and tumor necrosis factor-related protein 9-like	-8.792401923	3.429633572	6.130688821	0.018223885	0.535990157	Up ovotestes up-switched
gene11773_SUSD2	SUSD2	sushi domain containing 2	-8.629171003	-0.649555463	4.203881868	0.050826812	0.666333899	Up ovotestes up-switched
gene3786_TCTEX1D4	TCTEX1D4	Tctex1 domain containing 4	-8.614555219	0.525963974	9.377819898	0.004121022	0.403826658	Up ovotestes up-switched
gene232_PRR15	PRR15	proline rich 15	-8.593146427	0.627109595	9.191218232	0.004534996	0.414171177	Up ovotestes up-switched
gene14360_LOC110085442	LOC110085442	acetylserotonin O-methyltransferase-like	-8.585611397	-0.904819728	4.448875088	0.045408754	0.649062397	Up ovotestes up-switched
gene7565_LOC110077942	LOC110077942	beta-1	-8.551406104	1.175344297	8.169178039	0.007195412	0.444382973	Up ovotestes up-switched
gene20685_LOC110070342	LOC110070342	gallinacin-10-like	-8.546525124	5.947469118	4.469960668	0.041629642	0.637755788	Up ovotestes up-switched
gene11577_ZMYND15	ZMYND15	zinc finger MYND-type containing 15	-8.406661544	0.331549424	7.714707427	0.008816382	0.450941355	Up ovotestes up-switched
gene18753_RAG1	RAG1	recombination activating 1	-8.389068727	-0.500735132	6.77392286	0.014562099	0.513243738	Up ovotestes up-switched
gene16714_LOC110088005	LOC110088005	TRPM8 channel-associated factor homolog	-8.387260976	1.120543746	6.222699109	0.017586989	0.530899102	Up ovotestes up-switched
gene6736_TFEC	TFEC	transcription factor EC	-8.380193154	-0.611423488	5.223837361	0.028578616	0.594421921	Up ovotestes up-switched
gene10406_SYK	SYK	spleen associated tyrosine kinase	-8.337376188	0.817192068	11.37069715	0.00178392	0.323758317	Up ovotestes up-switched
gene18211_LOC110089651	LOC110089651	tetraspanin-7-like	-8.29229192	-1.27714658	5.593464679	0.025677847	0.577809706	Up ovotestes up-switched
gene19408_LOC110090958	LOC110090958	sperm acrosome membrane-associated protein 4-like	-8.252773077	1.699237287	7.012807056	0.012019148	0.485420067	Up ovotestes up-switched
gene14862_CUBN	CUBN	cubilin	-8.243359412	2.412357315	9.744520101	0.003465885	0.3943483	Up ovotestes up-switched
gene21726_LOC110071452	LOC110071452	zona pellucida sperm-binding protein 3-like	-8.220751842	-0.195683244	7.418765917	0.010327679	0.470515437	Up ovotestes up-switched
gene1521_LOC110087406	LOC110087406	solute carrier family 22 member 2-like	-8.19894741	-1.420265592	4.525332122	0.04469064	0.647377986	Up ovotestes up-switched
gene7402_LOC110077784	LOC110077784	neurotrypsin-like	-8.177086702	-0.710995494	5.144202068	0.030144013	0.596993191	Up ovotestes up-switched
gene7461_LOC110077858	LOC110077858	stimulated by retinoic acid gene 6 protein-like	-8.172283857	1.075778496	9.918379282	0.003268537	0.3943483	Up ovotestes up-switched
gene8500_LOC110079006	LOC110079006	cytosolic phospholipase A2 epsilon-like	-8.115472689	0.57467262	7.48449101	0.009783911	0.462356644	Up ovotestes up-switched
gene11416_ANKS4B	ANKS4B	ankyrin repeat and sterile alpha motif domain containing 4B	-8.099119292	-0.830148887	5.143500355	0.029744219	0.595318307	Up ovotestes up-switched
gene11214_LOC110081990	LOC110081990	solute carrier family 2	-8.094379416	-0.9546745	6.320339771	0.018127723	0.535046236	Up ovotestes up-switched
gene14193_LOC110085254	LOC110085254	protein FAM47E-like	-8.063042471	-1.012428717	6.055455774	0.018894892	0.535990157	Up ovotestes up-switched
gene11661_NCMAP	NCMAP	non-compact myelin associated protein	-8.019667717	0.408247467	8.859535763	0.005164485	0.429292481	Up ovotestes up-switched
gene17696_LOC110089097	LOC110089097	gilatoxin-like	-8.004581129	-0.644587188	4.718760643	0.038362983	0.623467924	Up ovotestes up-switched
gene16469_LOC110087753	LOC110087753	hydroperoxide isomerase ALOXE3-like	-8.002252323	2.070682273	5.604431202	0.023362875	0.567521081	Up ovotestes up-switched
gene21885_LOC110071624	LOC110071624	multidrug resistance-associated protein 9-like	-7.995416631	-0.64443446	6.184360515	0.018422428	0.535990157	Up ovotestes up-switched
gene19877_TMEM139	TMEM139	transmembrane protein 139	-7.993033036	0.215375888	7.266948275	0.010803937	0.474276386	Up ovotestes up-switched
gene10759_LOC110081514	LOC110081514	uncharacterized LOC110081514	-7.972458269	3.771737632	6.760360559	0.013396802	0.505777988	Up ovotestes up-switched
gene11451_LDLRAD1	LDLRAD1	low density lipoprotein receptor class A domain containing 1	-7.966236895	-0.001057343	6.751500577	0.013452784	0.505777988	Up ovotestes up-switched
gene8427_AMN	AMN	amnion associated transmembrane protein	-7.900027364	-0.34081338	6.25252722	0.017842757	0.533924437	Up ovotestes up-switched
gene14515_SOX8	SOX8	SRY-box 8	-7.88082476	2.781560686	6.284959532	0.016788927	0.522453907	Up ovotestes up-switched
gene8561_LRRC31	LRRC31	leucine rich repeat containing 31	-7.864153602	3.016293609	4.974776532	0.032365047	0.600000709	Up ovotestes up-switched
gene10912_TNR	TNR	tenascin R	-7.857253343	1.322828299	9.693386682	0.003597952	0.3943483	Up ovotestes up-switched
gene7463_LOC110077818	LOC110077818	stimulated by retinoic acid gene 6 protein-like	-7.857169808	0.248553924	4.634680745	0.038450882	0.623467924	Up ovotestes up-switched
gene10739_LOC110081519	LOC110081519	uncharacterized LOC110081519	-7.847010866	0.939403327	4.139222846	0.049689399	0.661607274	Up ovotestes up-switched
gene15796_FBLN7	FBLN7	fibulin 7	-7.845467707	2.533398056	8.44200258	0.006291916	0.438097164	Up ovotestes up-switched
gene10458_LOC110081185	LOC110081185	uncharacterized LOC110081185	-7.844912287	0.336574233	5.870539174	0.020660701	0.549735725	Up ovotestes up-switched
gene8115_ATP2A1	ATP2A1	ATPase sarcoplasmic/endoplasmic reticulum Ca2+ transporting 1	-7.834970214	1.235189048	8.053254171	0.007390218	0.444382973	Up ovotestes up-switched
gene4545_ABI3BP	ABI3BP	ABI family member 3 binding protein	-7.828156222	2.64354634	3.637168604	0.064440185	0.689140189	Up ovotestes up-switched
gene16522_WNT11	WNT11	Wnt family member 11	-7.825224156	0.656307981	6.323769359	0.016479908	0.520488803	Up ovotestes up-switched
gene1561_TMPRSS7	TMPRSS7	transmembrane protease	-7.817346057	0.064593349	7.422333163	0.009952257	0.466488443	Up ovotestes up-switched
gene3732_PIF1	PIF1	PIF1 5'-to-3' DNA helicase	-7.812894485	1.362267057	12.29433208	0.001228426	0.281449898	Up ovotestes up-switched
gene18961_MTHFD2L	MTHFD2L	methylenetetrahydrofolate dehydrogenase (NADP+ dependent) 2-like	-7.792801045	1.076706434	10.11793647	0.003003235	0.379825769	Up ovotestes up-switched
gene10198_LOC110080883	LOC110080883	sodium-dependent neutral amino acid transporter B(0)AT3-like	-7.77169534	-1.063538442	7.022307892	0.01323035	0.505777988	Up ovotestes up-switched
gene14145_SNTN	SNTN	sentan	-7.74976699	-1.428380532	4.17520115	0.054215638	0.674510006	Up ovotestes up-switched
gene10073_LOC110080754	LOC110080754	solute carrier family 22 member 7-like	-7.707805296	-1.196503628	5.327043863	0.028514781	0.594421921	Up ovotestes up-switched
gene9669_KCNH6	KCNH6	potassium voltage-gated channel subfamily H member 6	-7.683188702	0.021540266	8.040551157	0.007432608	0.444382973	Up ovotestes up-switched
gene2940_FABP2	FABP2	fatty acid binding protein 2	-7.665297805	-0.067382641	3.67545059	0.065016008	0.689140189	Up ovotestes up-switched
gene15505_IGFALS	IGFALS	insulin like growth factor binding protein acid labile subunit	-7.64748216	0.961046307	5.393473462	0.025931799	0.579368895	Up ovotestes up-switched
gene16927_MMEL1	MMEL1	membrane metalloendopeptidase like 1	-7.637677674	0.895382101	3.942063293	0.055133921	0.674510006	Up ovotestes up-switched
gene20492_LOC110070129	LOC110070129	zinc finger protein 658B-like	-7.621320434	0.518580693	2.925329805	0.096502029	0.731543087	Up ovotestes up-switched
gene1200_CUNH10orf67	CUNH10orf67	chromosome unknown C10orf67 homolog	-7.616271924	-0.708075562	6.855351609	0.013061701	0.505403079	Up ovotestes up-switched
gene20829_LOC110070495	LOC110070495	collagen alpha-1(XXII) chain-like	-7.614334011	1.44301026	5.453716342	0.025168244	0.577809706	Up ovotestes up-switched
gene21410_LOC110071114	LOC110071114	hornerin-like	-7.614046116	5.230408049	8.390997314	0.006275478	0.438097164	Up ovotestes up-switched
gene11913_LOC110082801	LOC110082801	protein FAM49A-like	-7.596331986	1.176707018	5.407177464	0.02575592	0.577809706	Up ovotestes up-switched
gene7121_LOC110077467	LOC110077467	uncharacterized LOC110077467	-7.571802437	0.108055523	4.455328874	0.042383599	0.638516559	Up ovotestes up-switched
gene3865_RAP2A	RAP2A	RAP2A	-7.564919457	0.805061829	8.20029558	0.006917964	0.444382973	Up ovotestes up-switched
gene2064_C1QL2	C1QL2	complement C1q like 2	-7.52826194	-0.230055287	6.351854423	0.016540898	0.520488803	Up ovotestes up-switched
gene14019_CPLX4	CPLX4	complexin 4	-7.516483377	-0.776837106	6.238174202	0.017615702	0.530899102	Up ovotestes up-switched
gene19478_SYNGAP1	SYNGAP1	synaptic Ras GTPase activating protein 1	-7.492679822	1.265955241	6.588613273	0.014528228	0.513243738	Up ovotestes up-switched
gene6263_LOC110076518	LOC110076518	retinol dehydrogenase 8-like	-7.482122078	-0.569330146	5.678756535	0.023028937	0.563378341	Up ovotestes up-switched
gene17254_EXOC3L1	EXOC3L1	exocyst complex component 3 like 1	-7.478876785	0.821344283	7.739995981	0.008515595	0.444382973	Up ovotestes up-switched
gene15243_TRIM72	TRIM72	tripartite motif containing 72	-7.459578034	1.665261476	6.182676205	0.017633744	0.530899102	Up ovotestes up-switched
gene6846_LOC110077163	LOC110077163	lymphoid-restricted membrane protein-like	-7.436058104	-0.539453888	4.776101492	0.035779871	0.612835849	Up ovotestes up-switched
gene14516_SSTR5	SSTR5	somatostatin receptor 5	-7.433909003	0.335748543	6.637369569	0.014459704	0.513243738	Up ovotestes up-switched
gene18604_SLC5A2	SLC5A2	solute carrier family 5 member 2	-7.417336509	0.973295204	6.198151787	0.017369883	0.530899102	Up ovotestes up-switched
gene6560_KCNJ15	KCNJ15	potassium voltage-gated channel subfamily J member 15	-7.413998693	1.052788396	9.311930094	0.004179288	0.403826658	Up ovotestes up-switched
gene17617_LOC110089011	LOC110089011	sodium-coupled monocarboxylate transporter 1-like	-7.392362129	-1.497631116	4.976434554	0.034789186	0.606509637	Up ovotestes up-switched
gene17430_LOC110088803	LOC110088803	solute carrier organic anion transporter family member 1C1-like	-7.392362129	-0.777821423	4.741979685	0.036619539	0.621561865	Up ovotestes up-switched
gene20274_LOC110069903	LOC110069903	solute carrier family 22 member 6-A-like	-7.389780617	-1.073171755	5.007481811	0.032259055	0.600000709	Up ovotestes up-switched
gene1738_CARD14	CARD14	caspase recruitment domain family member 14	-7.383444162	0.341303186	4.629015	0.038356246	0.623467924	Up ovotestes up-switched
gene6072_TMED6	TMED6	transmembrane p24 trafficking protein 6	-7.381140229	0.35096808	8.563697436	0.006046907	0.438097164	Up ovotestes up-switched
gene11108_SYNGR4	SYNGR4	synaptogyrin 4	-7.370766406	1.859504722	7.599438245	0.009079123	0.451506268	Up ovotestes up-switched
gene19972_LOC110091576	LOC110091576	forkhead box protein N3-like	-7.363858687	-0.151323365	7.517208338	0.009427262	0.462356644	Up ovotestes up-switched
gene19900_LOC110091500	LOC110091500	tigger transposable element-derived protein 1-like	-7.347044178	-0.032783643	7.520588854	0.009865865	0.464959134	Up ovotestes up-switched
gene20912_LOC110070582	LOC110070582	hemicentin-2-like	-7.330572817	-0.512929232	4.808465842	0.036404972	0.619135099	Up ovotestes up-switched
gene12568_CRISPLD2	CRISPLD2	cysteine rich secretory protein LCCL domain containing 2	-7.325227227	1.27671058	7.004970049	0.011946206	0.483891268	Up ovotestes up-switched
gene19491_LOC110091038	LOC110091038	cytochrome P450 2H1-like	-7.323078389	-0.382948261	3.826218401	0.058639627	0.681588497	Up ovotestes up-switched
gene4168_CDHR5	CDHR5	cadherin related family member 5	-7.323078389	-1.233892445	3.72760594	0.064366822	0.688916189	Up ovotestes up-switched
gene20315_LOC110069950	LOC110069950	zinc finger protein RFP-like	-7.315917405	0.556563564	8.459889211	0.006161335	0.438097164	Up ovotestes up-switched
gene6521_PABPC1L	PABPC1L	poly(A) binding protein cytoplasmic 1 like	-7.308078499	0.198656829	5.075172491	0.030407777	0.597836004	Up ovotestes up-switched
gene21439_LOC110071144	LOC110071144	zinc finger protein OZF-like	-7.299660644	0.585029792	4.680514489	0.037164983	0.621645597	Up ovotestes up-switched
gene9978_MUSTN1	MUSTN1	musculoskeletal	-7.293777108	2.614431215	5.216477301	0.028498765	0.594421921	Up ovotestes up-switched
gene15070_NEURL2	NEURL2	neuralized E3 ubiquitin protein ligase 2	-7.2470748	0.608172073	7.304781978	0.010503261	0.472268491	Up ovotestes up-switched
gene6412_OVCH1	OVCH1	ovochymase 1	-7.236542204	0.268366992	3.291419773	0.077914629	0.702139826	Up ovotestes up-switched
gene21542_LOC110071252	LOC110071252	zinc finger protein 664-like	-7.179758468	-0.685053755	3.928701517	0.056030291	0.676833716	Up ovotestes up-switched
gene11570_GP1BA	GP1BA	glycoprotein Ib platelet alpha subunit	-7.178453159	0.910376313	3.218433833	0.081632514	0.711761874	Up ovotestes up-switched
gene14099_MYL10	MYL10	myosin light chain 10	-7.164121185	2.000324894	3.898160095	0.056202921	0.676935079	Up ovotestes up-switched
gene694_LOC110077974	LOC110077974	ADP-ribosylation factor-like protein 3	-7.163996041	1.268215244	6.101738201	0.018478992	0.535990157	Up ovotestes up-switched
gene425_LOC110075114	LOC110075114	transmembrane protease serine 12-like	-7.156576132	-0.28861666	4.843436424	0.03550749	0.609868472	Up ovotestes up-switched
gene15184_LOC110086352	#N/A	#N/A	-7.154114267	-0.531655568	4.019059689	0.053430448	0.67252963	Up ovotestes up-switched
gene16299_XDH	XDH	xanthine dehydrogenase	-7.147022923	-1.526126738	4.246338644	0.049352731	0.661607274	Up ovotestes up-switched
gene21281_LOC110070975	LOC110070975	zinc finger and SCAN domain-containing protein 16-like	-7.143858127	0.481772083	7.716506595	0.008607094	0.444382973	Up ovotestes up-switched
gene340_LOC110073365	LOC110073365	allergin-1-like	-7.136050149	0.30902809	5.967371567	0.019566172	0.54044661	Up ovotestes up-switched
gene17488_TSNAXIP1	TSNAXIP1	translin associated factor X interacting protein 1	-7.135703865	0.283334147	6.066586402	0.018793953	0.535990157	Up ovotestes up-switched
gene17637_SGO2	SGO2	shugoshin 2	-7.134893756	-0.173205832	2.96429931	0.098372604	0.735286327	Up ovotestes up-switched
gene19130_CMTM4	CMTM4	CKLF like MARVEL transmembrane domain containing 4	-7.124024102	0.26216115	4.283774473	0.045857161	0.649677691	Up ovotestes up-switched
gene7075_SLC5A12	SLC5A12	solute carrier family 5 member 12	-7.115409265	2.975921365	5.671245194	0.022766374	0.560124053	Up ovotestes up-switched
gene2523_CUNH6orf132	CUNH6orf132	chromosome unknown C6orf132 homolog	-7.101989433	-0.908494081	4.082616067	0.05142809	0.666835754	Up ovotestes up-switched
gene12827_TSACC	TSACC	TSSK6 activating cochaperone	-7.097358959	0.565403481	5.637605391	0.022984675	0.563091977	Up ovotestes up-switched
gene921_IL10RA	IL10RA	interleukin 10 receptor subunit alpha	-7.075362626	-0.484436562	6.590075823	0.014783885	0.513243738	Up ovotestes up-switched
gene155_ZC2HC1B	ZC2HC1B	zinc finger C2HC-type containing 1B	-7.07036102	-1.083941549	5.565310962	0.023817563	0.57084508	Up ovotestes up-switched
gene19191_LOC110090727	LOC110090727	myb/SANT-like DNA-binding domain-containing protein 4	-7.059509377	-1.13512978	3.014053013	0.094248006	0.72675591	Up ovotestes up-switched
gene6325_MUC5B	MUC5B	mucin 5B	-7.045539798	1.592874905	4.792240615	0.035099201	0.607683464	Up ovotestes up-switched
gene10199_SLC6A19	SLC6A19	solute carrier family 6 member 19	-7.017641227	2.413323848	5.14155	0.030183563	0.596993191	Up ovotestes up-switched
gene16610_LOC110087902	LOC110087902	ADP-ribosylation factor-like	-7.009261076	0.444495244	5.12065904	0.029719557	0.595318307	Up ovotestes up-switched
gene3238_KLHDC7A	KLHDC7A	kelch domain containing 7A	-6.994327985	-1.422993584	3.909083333	0.057186034	0.679121778	Up ovotestes up-switched
gene145_GRM1	GRM1	glutamate metabotropic receptor 1	-6.980034228	1.281903692	5.623059848	0.023479506	0.567521081	Up ovotestes up-switched
gene11768_ASB10	ASB10	ankyrin repeat and SOCS box containing 10	-6.961780522	1.132714386	3.651029391	0.063957037	0.688517411	Up ovotestes up-switched
gene17806_LOC110089211	LOC110089211	maestro heat-like repeat-containing protein family member 2B	-6.961210192	-0.190532439	5.4288653	0.025823711	0.577809706	Up ovotestes up-switched
gene17937_TMEM121	TMEM121	transmembrane protein 121	-6.949357187	0.038003144	4.945839119	0.032461392	0.600000709	Up ovotestes up-switched
gene4020_LOC110074007	LOC110074007	zona pellucida sperm-binding protein 4-like	-6.927882654	-1.735010438	3.934535485	0.058255523	0.680827768	Up ovotestes up-switched
gene19447_ARL9	ARL9	ADP ribosylation factor like GTPase 9	-6.925665243	0.438092746	7.399232654	0.009952012	0.466488443	Up ovotestes up-switched
gene8123_LOC110078476	LOC110078476	calcium-binding protein 5	-6.92014961	-0.710190904	4.096871427	0.051298778	0.666835754	Up ovotestes up-switched
gene21407_LOC110071111	LOC110071111	cytochrome P450 2K1-like	-6.915375657	-1.526609667	4.419361138	0.043174822	0.641235485	Up ovotestes up-switched
gene4590_LOC110074603	LOC110074603	group 10 secretory phospholipase A2-like	-6.913191992	3.393430509	4.051809057	0.052026152	0.668035873	Up ovotestes up-switched
gene17856_SV2B	SV2B	synaptic vesicle glycoprotein 2B	-6.897326603	0.915144182	4.312144634	0.044978203	0.648450796	Up ovotestes up-switched
gene14947_SLC6A7	SLC6A7	solute carrier family 6 member 7	-6.884401913	-1.03102715	6.420824872	0.015733676	0.514422808	Up ovotestes up-switched
gene3356_LOC110073297	LOC110073297	uncharacterized LOC110073297	-6.879754206	-1.456422307	4.410419705	0.045849824	0.649677691	Up ovotestes up-switched
gene7283_LOC110077646	LOC110077646	desmoglein-1-beta-like	-6.876650874	0.949323976	3.330904057	0.076460693	0.698238722	Up ovotestes up-switched
gene10516_LMNTD1	LMNTD1	lamin tail domain containing 1	-6.87250756	-0.17237947	4.870167138	0.033918979	0.606119749	Up ovotestes up-switched
gene9133_DNTT	DNTT	DNA nucleotidylexotransferase	-6.862762245	-0.556670391	5.145009398	0.029534693	0.595318307	Up ovotestes up-switched
gene3023_LOC110072908	LOC110072908	probable 2-ketogluconate reductase	-6.841093214	2.402255965	9.328653409	0.004148976	0.403826658	Up ovotestes up-switched
gene16688_SLC6A17	SLC6A17	solute carrier family 6 member 17	-6.829176022	-1.088173157	6.993080128	0.012840377	0.499944259	Up ovotestes up-switched
gene9549_GLOD5	GLOD5	glyoxalase domain containing 5	-6.828515988	-0.538151903	6.184126886	0.017762959	0.532457783	Up ovotestes up-switched
gene3052_RHCG	RHCG	Rh family C glycoprotein	-6.823101231	5.155624495	6.183159045	0.01808112	0.535046236	Up ovotestes up-switched
gene4731_FBXO43	FBXO43	F-box protein 43	-6.818140666	0.649268097	6.868898666	0.012731	0.498968149	Up ovotestes up-switched
gene3167_AADAC	AADAC	arylacetamide deacetylase	-6.805938078	2.65997263	3.021285301	0.090655298	0.724323111	Up ovotestes up-switched
gene5111_KLB	KLB	klotho beta	-6.798529914	-0.833252816	6.811525046	0.013330587	0.505777988	Up ovotestes up-switched
gene7592_PLPPR2	PLPPR2	phospholipid phosphatase related 2	-6.788207543	-0.702797648	5.192485169	0.0294338	0.595318307	Up ovotestes up-switched
gene7681_LOC110078159	LOC110078159	maestro heat-like repeat-containing protein family member 7	-6.787520871	-0.565034114	3.759082069	0.060784283	0.684456353	Up ovotestes up-switched
gene741_HRH2	HRH2	histamine receptor H2	-6.778321834	0.008285884	5.887176474	0.02034353	0.54885238	Up ovotestes up-switched
gene9570_TEX11	TEX11	testis expressed 11	-6.772579764	1.032773091	5.702496913	0.022263945	0.559640635	Up ovotestes up-switched
gene21526_LOC110071236	LOC110071236	zinc finger protein 883-like	-6.767427233	0.42826421	3.914841489	0.055487283	0.674510006	Up ovotestes up-switched
gene20028_LOC110091635	LOC110091635	C-type lectin domain family 2 member D-like	-6.759455815	1.716679553	4.227420067	0.047020185	0.652149903	Up ovotestes up-switched
gene38_FUT9	FUT9	fucosyltransferase 9	-6.757100295	0.060691312	4.957124423	0.032459437	0.600000709	Up ovotestes up-switched
gene2565_DYTN	DYTN	dystrotelin	-6.755435183	-1.427062842	6.352002752	0.017032184	0.525113471	Up ovotestes up-switched
gene812_POU2F3	POU2F3	POU class 2 homeobox 3	-6.753729048	-1.617083549	4.459051567	0.042302624	0.638516559	Up ovotestes up-switched
gene6630_LOC110076875	LOC110076875	myosin-IIIb-like	-6.728928609	-0.327968872	6.920732667	0.012671402	0.498968149	Up ovotestes up-switched
gene9432_DCDC5	DCDC5	doublecortin domain containing 5	-6.728336752	-0.188701745	4.384089707	0.043966579	0.644340062	Up ovotestes up-switched
gene20776_SDCBP2	SDCBP2	syndecan binding protein 2	-6.725789427	0.53046848	7.60632545	0.009050597	0.451506268	Up ovotestes up-switched
gene690_LOC110077319	LOC110077319	rab11 family-interacting protein 2-like	-6.723190576	-0.711928374	3.664474859	0.064764144	0.689140189	Up ovotestes up-switched
gene13485_LOC110084480	LOC110084480	HAUS augmin-like complex subunit 3	-6.722682595	-1.904440995	3.654414957	0.06646987	0.689140189	Up ovotestes up-switched
gene16333_LOC110087598	LOC110087598	catenin alpha-3-like	-6.722339007	-0.978735479	3.496498365	0.070311626	0.691468831	Up ovotestes up-switched
gene12549_CMKLR1	CMKLR1	chemerin chemokine-like receptor 1	-6.715678453	0.570687492	5.925909089	0.019963987	0.54291999	Up ovotestes up-switched
gene11933_MANEAL	MANEAL	mannosidase endo-alpha like	-6.709983758	0.371719678	4.948865685	0.032411641	0.600000709	Up ovotestes up-switched
gene10850_PPP1R16B	PPP1R16B	protein phosphatase 1 regulatory subunit 16B	-6.699330916	0.391693741	5.204654721	0.0292577	0.595318307	Up ovotestes up-switched
gene6057_PKD1L3	PKD1L3	polycystin 1 like 3	-6.690769989	-1.012460399	3.86624179	0.057909668	0.679695939	Up ovotestes up-switched
gene9813_ARHGEF38	ARHGEF38	Rho guanine nucleotide exchange factor 38	-6.686992473	-1.019919063	4.714525172	0.037866027	0.622756633	Up ovotestes up-switched
gene16824_LOC110088130	LOC110088130	lens fiber membrane intrinsic protein-like	-6.680761842	-1.364536119	5.285465927	0.028570609	0.594421921	Up ovotestes up-switched
gene14047_LOC110085110	LOC110085110	myosin light chain 1	-6.677170529	-0.120165473	4.009319371	0.052977896	0.671674323	Up ovotestes up-switched
gene21190_LOC110070877	LOC110070877	zinc finger protein 420-like	-6.672154918	-0.081603006	5.558710062	0.023895227	0.57084508	Up ovotestes up-switched
gene7986_ATP10D	ATP10D	ATPase phospholipid transporting 10D (putative)	-6.665221629	0.710268959	4.976021221	0.03215143	0.600000709	Up ovotestes up-switched
gene8297_FAM81B	FAM81B	family with sequence similarity 81 member B	-6.657877779	-1.166128749	3.338588972	0.077221251	0.701029246	Up ovotestes up-switched
gene15718_ASPDH	ASPDH	aspartate dehydrogenase domain containing	-6.657877779	-0.83686268	2.74688878	0.107126468	0.745708805	Up ovotestes up-switched
gene19536_LOC110091095	LOC110091095	protein FAM124A-like	-6.649056909	-1.649246684	4.039174137	0.055233078	0.674510006	Up ovotestes up-switched
gene2394_LOC110072171	LOC110072171	ATPase family AAA domain-containing protein 1-A-like	-6.648070253	-0.55072439	5.441642783	0.02548557	0.577809706	Up ovotestes up-switched
gene17805_LOC110089209	LOC110089209	neurexin-1-like	-6.646714031	-0.205056353	5.267526621	0.027783081	0.590603923	Up ovotestes up-switched
gene6290_LOC110076550	LOC110076550	receptor-type tyrosine-protein phosphatase eta-like	-6.644871084	-0.407020941	6.371087681	0.016111426	0.517443594	Up ovotestes up-switched
gene11069_IZUMO3	IZUMO3	IZUMO family member 3	-6.643841498	-0.556605108	3.280852038	0.079698775	0.707633475	Up ovotestes up-switched
gene4478_GCNT3	GCNT3	glucosaminyl (N-acetyl) transferase 3	-6.633829195	-1.173965036	2.976569185	0.097175044	0.731710737	Up ovotestes up-switched
gene21181_LOC110070865	LOC110070865	vomeronasal type-2 receptor 26-like	-6.63021942	-1.320064107	4.649258781	0.039709821	0.628031625	Up ovotestes up-switched
gene7158_LOC110077509	LOC110077509	serotriflin-like	-6.62445806	-1.079356586	3.762232924	0.060931654	0.684845263	Up ovotestes up-switched
gene15250_LOC110086415	LOC110086415	carbonic anhydrase 4-like	-6.620308677	-0.92262911	3.924329054	0.057046675	0.678130096	Up ovotestes up-switched
gene4874_WNT7B	WNT7B	Wnt family member 7B	-6.59947821	0.410321766	2.95708564	0.094018694	0.726158415	Up ovotestes up-switched
gene14617_LOC110085718	LOC110085718	F-box/LRR-repeat protein 8-like	-6.598033944	-0.767849863	3.293127935	0.079481847	0.707633475	Up ovotestes up-switched
gene7924_LOC110078365	LOC110078365	membrane-spanning 4-domains subfamily A member 15-like	-6.593418223	-1.78610915	3.169817377	0.088640289	0.724323111	Up ovotestes up-switched
gene6912_TMC3	TMC3	transmembrane channel like 3	-6.589831097	-0.588307148	5.414093125	0.026200523	0.579368895	Up ovotestes up-switched
gene4533_ZPLD1	ZPLD1	zona pellucida like domain containing 1	-6.584145623	-1.557590651	4.321998849	0.046480861	0.652149903	Up ovotestes up-switched
gene9149_MCOLN3	MCOLN3	mucolipin 3	-6.580595032	0.335474455	6.043554796	0.018857412	0.535990157	Up ovotestes up-switched
gene9217_LOC110079815	LOC110079815	homeobox protein not2-like	-6.572944102	-0.512671399	4.927448478	0.034326161	0.606119749	Up ovotestes up-switched
gene16501_ARHGAP22	ARHGAP22	Rho GTPase activating protein 22	-6.572695025	-0.561147203	3.496671019	0.070305029	0.691468831	Up ovotestes up-switched
gene834_POU2AF1	POU2AF1	POU class 2 associating factor 1	-6.57133377	-0.724777864	3.452003892	0.072603355	0.692761077	Up ovotestes up-switched
gene14772_MGAT5B	MGAT5B	mannosyl (alpha-1	-6.564866965	-0.233881764	7.247116657	0.010902471	0.474985249	Up ovotestes up-switched
gene6733_PPP1R3A	PPP1R3A	protein phosphatase 1 regulatory subunit 3A	-6.558473111	1.472904073	3.125886325	0.085700513	0.719286067	Up ovotestes up-switched
gene21090_LOC110070766	LOC110070766	zinc finger protein 213-like	-6.545553195	-0.020805138	4.817256058	0.034842105	0.606509637	Up ovotestes up-switched
gene9090_LOC110079669	LOC110079669	paired mesoderm homeobox protein 2-like	-6.543234499	-0.330674773	3.590224787	0.067101601	0.689140189	Up ovotestes up-switched
gene4970_LOC110075081	LOC110075081	myosin-4-like	-6.538677647	0.871423725	4.560001686	0.039543571	0.627131384	Up ovotestes up-switched
gene20547_PFN4	PFN4	profilin family member 4	-6.527612366	-0.670030082	4.307110053	0.045519929	0.649062397	Up ovotestes up-switched
gene5017_LOC110075093	LOC110075093	interferon gamma-like	-6.52214976	-1.750347701	2.890030899	0.102441018	0.741001985	Up ovotestes up-switched
gene11120_ABCA12	ABCA12	ATP binding cassette subfamily A member 12	-6.521050108	0.418779374	4.82812502	0.034462621	0.606119749	Up ovotestes up-switched
gene21390_LOC110071091	LOC110071091	zinc finger protein 214-like	-6.490127762	-0.221367366	3.555208412	0.067381486	0.689292565	Up ovotestes up-switched
gene16255_GABRB2	GABRB2	gamma-aminobutyric acid type A receptor beta2 subunit	-6.48753509	-0.088607889	4.054169319	0.051735142	0.666835754	Up ovotestes up-switched
gene14721_LOC110085828	LOC110085828	solute carrier family 22 member 13-like	-6.481647863	-1.122300266	3.05144928	0.08961501	0.724323111	Up ovotestes up-switched
gene16966_LOC110088287	LOC110088287	histone H2A-IV-like	-6.477967591	0.253939311	4.603176025	0.038672781	0.623467924	Up ovotestes up-switched
gene18967_LOC110090481	LOC110090481	killer cell lectin-like receptor subfamily B member 1B allele C	-6.473270243	-0.842129375	4.356836902	0.044589315	0.646993947	Up ovotestes up-switched
gene19999_LOC110091601	LOC110091601	von Willebrand factor A domain-containing protein 5B2-like	-6.469135983	0.246456856	3.938044407	0.055495684	0.674510006	Up ovotestes up-switched
gene1526_LOC110087435	LOC110087435	proto-oncogene Mas-like	-6.449024116	-1.971716683	3.636709287	0.068407232	0.689292565	Up ovotestes up-switched
gene15553_CD79A	CD79A	CD79a molecule	-6.444644829	-0.853876978	7.97113699	0.007962685	0.444382973	Up ovotestes up-switched
gene6634_GAD1	GAD1	glutamate decarboxylase 1	-6.43787168	-1.058641117	4.109255379	0.051525115	0.666835754	Up ovotestes up-switched
gene14611_GNAO1	GNAO1	G protein subunit alpha o1	-6.43432318	-1.628788108	3.51441478	0.070195319	0.691468831	Up ovotestes up-switched
gene18798_LOC110090292	LOC110090292	keratin	-6.431174345	-1.182531434	3.771181024	0.060906321	0.684845263	Up ovotestes up-switched
gene7917_CABP2	CABP2	calcium binding protein 2	-6.426880492	-0.529762504	5.555649055	0.0244488	0.577207972	Up ovotestes up-switched
gene16721_REP15	REP15	RAB15 effector protein	-6.422256321	-0.662216111	5.100423834	0.030201725	0.596993191	Up ovotestes up-switched
gene19308_LOC110090853	LOC110090853	dimethylaniline monooxygenase [N-oxide-forming] 5-like	-6.415565351	-1.030578831	4.061404712	0.051537693	0.666835754	Up ovotestes up-switched
gene11282_IKZF3	IKZF3	IKAROS family zinc finger 3	-6.414660173	-0.345011797	4.870716182	0.034316192	0.606119749	Up ovotestes up-switched
gene21832_LOC110071566	LOC110071566	cytochrome P450 2C31-like	-6.412498918	-1.679521423	3.187805101	0.085727117	0.719286067	Up ovotestes up-switched
gene18734_LOC110090236	LOC110090236	Y+L amino acid transporter 2-like	-6.412498918	-1.765631691	3.1219703	0.089305813	0.724323111	Up ovotestes up-switched
gene20272_LOC110069895	LOC110069895	solute carrier family 22 member 6-A-like	-6.409435066	-1.316795613	2.876296087	0.103214672	0.743058166	Up ovotestes up-switched
gene7714_LOC110078152	LOC110078152	rho-related GTP-binding protein RhoG-like	-6.400626665	1.211969391	5.430854534	0.025455093	0.577809706	Up ovotestes up-switched
gene7288_LOC110077658	LOC110077658	opsin-5-like	-6.397260175	-0.689295879	5.172064891	0.030451753	0.597836004	Up ovotestes up-switched
gene21770_LOC110071500	LOC110071500	zinc finger protein 239-like	-6.394519786	-0.66299421	3.663582264	0.063987044	0.688517411	Up ovotestes up-switched
gene5166_SMCO1	SMCO1	single-pass membrane protein with coiled-coil domains 1	-6.393928841	-0.752134077	3.05278188	0.08954791	0.724323111	Up ovotestes up-switched
gene4995_PTPRR	PTPRR	protein tyrosine phosphatase	-6.390430317	0.061848853	3.422758704	0.072456506	0.692761077	Up ovotestes up-switched
gene1563_CUNH3orf52	CUNH3orf52	chromosome unknown C3orf52 homolog	-6.387756709	-1.795380334	3.493240772	0.073238593	0.693341378	Up ovotestes up-switched
gene8617_DLX4	DLX4	distal-less homeobox 4	-6.383777503	-0.859870238	3.257235729	0.081056226	0.711761874	Up ovotestes up-switched
gene20098_LOC110091709	LOC110091709	complement factor H-related protein 2-like	-6.383132301	0.033191379	2.852778386	0.100287988	0.736974713	Up ovotestes up-switched
gene5000_MYRFL	MYRFL	myelin regulatory factor-like	-6.375668276	-1.19835714	4.016412011	0.053504694	0.67252963	Up ovotestes up-switched
gene10066_LOC110080758	LOC110080758	GTP cyclohydrolase 1-like	-6.362786713	-1.383527509	3.747899716	0.062251435	0.688144996	Up ovotestes up-switched
gene6052_MARVELD3	MARVELD3	MARVEL domain containing 3	-6.344019392	-0.104380505	3.800151755	0.059006096	0.683569618	Up ovotestes up-switched
gene1497_TTLL2	TTLL2	tubulin tyrosine ligase like 2	-6.344019392	-1.803166085	3.299074636	0.083419734	0.713862774	Up ovotestes up-switched
gene17196_TMEM91	TMEM91	transmembrane protein 91	-6.339363407	-1.226749888	4.907452349	0.034666157	0.606119749	Up ovotestes up-switched
gene3103_HCRTR2	HCRTR2	hypocretin receptor 2	-6.325830876	1.147053181	3.240517326	0.08015273	0.708910977	Up ovotestes up-switched
gene19685_LOC110091256	LOC110091256	zinc finger protein RFP-like	-6.317550477	-0.738585542	3.048915165	0.090296691	0.724323111	Up ovotestes up-switched
gene10369_CHRNB2	CHRNB2	cholinergic receptor nicotinic beta 2 subunit	-6.315870597	-0.479943549	4.602863075	0.039081532	0.624149746	Up ovotestes up-switched
gene20247_LOC110069873	LOC110069873	C-type lectin domain family 2 member D-like	-6.314980243	-0.529014599	3.577560182	0.066792566	0.689140189	Up ovotestes up-switched
gene5665_ESPNL	ESPNL	espin-like	-6.314928065	0.078683798	4.148596569	0.049011931	0.661240523	Up ovotestes up-switched
gene9099_LOC110079619	LOC110079619	uncharacterized LOC110079619	-6.313900806	-0.89145135	3.593050339	0.066005273	0.689140189	Up ovotestes up-switched
gene21432_LOC110071138	LOC110071138	hydroperoxide isomerase ALOXE3-like	-6.30266078	-0.196128048	3.953606995	0.054567874	0.674510006	Up ovotestes up-switched
gene16886_VSTM2A	VSTM2A	V-set and transmembrane domain containing 2A	-6.299078162	-0.64246046	3.692896421	0.063504383	0.688485009	Up ovotestes up-switched
gene18774_LOC110090279	LOC110090279	uncharacterized LOC110090279	-6.295374173	-0.398442346	3.710767116	0.062900571	0.688144996	Up ovotestes up-switched
gene7938_LOC110078337	LOC110078337	pepsin A-like	-6.29244296	-1.064033397	3.193457233	0.083039457	0.712316377	Up ovotestes up-switched
gene3061_ACAN	ACAN	aggrecan	-6.288791896	-0.067074055	3.374625478	0.074405492	0.694298165	Up ovotestes up-switched
gene19006_LOC110090520	LOC110090520	MAM domain-containing protein 2-like	-6.277967994	0.220449997	3.628577709	0.064741678	0.689140189	Up ovotestes up-switched
gene12169_ACVR1C	ACVR1C	activin A receptor type 1C	-6.272430078	-0.263787516	4.30527921	0.045794241	0.649677691	Up ovotestes up-switched
gene10308_LOC110081041	LOC110081041	nuclear receptor subfamily 1 group I member 3-like	-6.272128018	-1.486585285	3.307467063	0.079952583	0.708795428	Up ovotestes up-switched
gene20107_SLC7A9	SLC7A9	solute carrier family 7 member 9	-6.265917495	0.736543437	5.663983621	0.022538828	0.559640635	Up ovotestes up-switched
gene15662_SLC7A13	SLC7A13	solute carrier family 7 member 13	-6.261397286	1.455997037	4.063922364	0.052460878	0.670630703	Up ovotestes up-switched
gene12019_GAL3ST1	GAL3ST1	galactose-3-O-sulfotransferase 1	-6.260656269	0.240613074	2.884693868	0.097981981	0.734674009	Up ovotestes up-switched
gene8153_TMEM187	TMEM187	transmembrane protein 187	-6.258081094	-0.464995446	4.403175235	0.043094606	0.641235485	Up ovotestes up-switched
gene9250_MROH5	MROH5	maestro heat like repeat family member 5	-6.256689314	-0.059921411	4.216605582	0.047717399	0.653460118	Up ovotestes up-switched
gene17092_LOC110088419	LOC110088419	trophoblast glycoprotein-like	-6.225997953	-0.477612207	3.892120654	0.056861585	0.677945487	Up ovotestes up-switched
gene10631_LOC110081351	LOC110081351	uncharacterized LOC110081351	-6.225997953	-1.206347889	2.888699237	0.098526937	0.735706537	Up ovotestes up-switched
gene9259_RPE65	RPE65	RPE65	-6.222258977	-1.426998234	4.14394128	0.050914856	0.666633872	Up ovotestes up-switched
gene7062_LOC110077389	LOC110077389	uncharacterized LOC110077389	-6.214050244	-0.480031468	3.600048127	0.065981404	0.689140189	Up ovotestes up-switched
gene7571_CDKN2D	CDKN2D	cyclin dependent kinase inhibitor 2D	-6.20932802	0.071008217	3.667669173	0.063382336	0.688173817	Up ovotestes up-switched
gene5002_BEST3	BEST3	bestrophin 3	-6.209058993	-1.24863074	3.813290094	0.059838835	0.684456353	Up ovotestes up-switched
gene16415_LOC110087643	LOC110087643	histone H2B 1/2/3/4/6-like	-6.204020793	-0.101189212	3.042327902	0.089582651	0.724323111	Up ovotestes up-switched
gene10374_LOC110081075	LOC110081075	formin-like protein 7	-6.196471223	-1.117637088	3.552460702	0.069080509	0.69087235	Up ovotestes up-switched
gene9359_KCNE4	KCNE4	potassium voltage-gated channel subfamily E regulatory subunit 4	-6.191455225	-0.802045241	2.907150819	0.096974237	0.731543087	Up ovotestes up-switched
gene3591_DBX1	DBX1	developing brain homeobox 1	-6.187061206	-1.394344506	3.564872828	0.068024587	0.689292565	Up ovotestes up-switched
gene5889_LOC110076032	LOC110076032	chondroadherin-like	-6.179427321	0.339427576	3.59689907	0.065867069	0.689140189	Up ovotestes up-switched
gene1851_PLEKHG7	PLEKHG7	pleckstrin homology and RhoGEF domain containing G7	-6.172855795	0.046124236	4.062352262	0.05129841	0.666835754	Up ovotestes up-switched
gene4957_UTS2R	UTS2R	urotensin 2 receptor	-6.170171064	-1.729789504	3.66373606	0.066144957	0.689140189	Up ovotestes up-switched
gene5133_SHISA3	SHISA3	shisa family member 3	-6.168389333	-0.445380263	4.520329777	0.040560988	0.631949263	Up ovotestes up-switched
gene5762_MFNG	MFNG	MFNG O-fucosylpeptide 3-beta-N-acetylglucosaminyltransferase	-6.166836044	-0.207072411	3.345354295	0.076100136	0.696429402	Up ovotestes up-switched
gene2089_LCT	LCT	lactase	-6.163686885	-0.641058763	3.016457449	0.091952624	0.724360832	Up ovotestes up-switched
gene21288_DRC7	DRC7	dynein regulatory complex subunit 7	-6.143339078	-0.596590013	4.36945772	0.044071132	0.644340062	Up ovotestes up-switched
gene2421_SEL1L3	SEL1L3	SEL1L family member 3	-6.139161007	0.016490391	4.282823739	0.045879927	0.649677691	Up ovotestes up-switched
gene11248_LOC110082030	LOC110082030	homeotic protein spalt-major-like	-6.12759578	-0.501145171	3.156364718	0.084250562	0.716013574	Up ovotestes up-switched
gene7105_B3GALT2	B3GALT2	beta-1	-6.1166383	-0.782728628	2.826366623	0.102373911	0.740870438	Up ovotestes up-switched
gene15423_EGR4	EGR4	early growth response 4	-6.114754752	-1.752891882	2.985166582	0.095328208	0.728591321	Up ovotestes up-switched
gene1239_ENPP6	ENPP6	ectonucleotide pyrophosphatase/phosphodiesterase 6	-6.113277327	-0.591559054	6.219315874	0.017942518	0.535046236	Up ovotestes up-switched
gene825_PDZD3	PDZD3	PDZ domain containing 3	-6.096138043	2.134533902	4.745916296	0.035940069	0.614726379	Up ovotestes up-switched
gene5668_AIRE	AIRE	autoimmune regulator	-6.09566477	-0.946177067	3.414939616	0.074077358	0.694250539	Up ovotestes up-switched
gene10259_CDHR3	CDHR3	cadherin related family member 3	-6.089137425	-0.751840983	2.987810273	0.092886711	0.726158415	Up ovotestes up-switched
gene21494_LOC110071200	LOC110071200	zinc finger protein 174-like	-6.084702674	-0.302581643	3.143753515	0.084609338	0.716301078	Up ovotestes up-switched
gene14358_LOC110085416	LOC110085416	acetylserotonin O-methyltransferase-like	-6.075102657	2.861507933	5.931600907	0.019767498	0.54097886	Up ovotestes up-switched
gene8797_GIPC3	GIPC3	GIPC PDZ domain containing family member 3	-6.065485412	-0.350111686	3.49607529	0.071204417	0.691779093	Up ovotestes up-switched
gene964_LOC110081331	LOC110081331	uncharacterized LOC110081331	-6.065118171	-0.733216552	3.064361607	0.090146845	0.724323111	Up ovotestes up-switched
gene11861_GRM3	GRM3	glutamate metabotropic receptor 3	-6.043088537	-1.096894631	2.814846026	0.10440735	0.745172979	Up ovotestes up-switched
gene4771_LOC110074873	LOC110074873	keratin	-6.035507322	0.040789524	2.804478946	0.10336902	0.743058166	Up ovotestes up-switched
gene7790_LOC110078173	LOC110078173	dnaJ homolog subfamily B member 2-like	-6.026465372	-1.468791707	3.150859273	0.088415125	0.724323111	Up ovotestes up-switched
gene17369_PPP2R2C	PPP2R2C	protein phosphatase 2 regulatory subunit Bgamma	-6.025458454	-0.238906041	4.379792196	0.043417787	0.641235485	Up ovotestes up-switched
gene20366_LOC110069992	LOC110069992	lymphocyte antigen 6 complex locus protein G6c-like	-6.024553184	-1.770126957	3.094112809	0.090666023	0.724323111	Up ovotestes up-switched
gene16304_STUM	STUM	stum	-6.023101753	-0.545199845	4.854117324	0.034196136	0.606119749	Up ovotestes up-switched
gene19632_LOC110091201	LOC110091201	sulfotransferase 6B1-like	-6.017498237	-1.137109396	3.191191337	0.082878182	0.712101852	Up ovotestes up-switched
gene4211_MATN3	MATN3	matrilin 3	-6.00530512	-1.478135721	3.018925359	0.093170554	0.726158415	Up ovotestes up-switched
gene12878_SLC6A1	SLC6A1	solute carrier family 6 member 1	-6.000194669	-0.545293125	3.530382062	0.06959376	0.691375591	Up ovotestes up-switched
gene21905_LOC110071646	LOC110071646	splicing factor 3A subunit 1-like	-5.998850066	-0.3464688	3.091755664	0.088465197	0.724323111	Up ovotestes up-switched
gene18073_LOC110089492	LOC110089492	L-gulonolactone oxidase-like	-5.99173747	3.720327828	3.871388786	0.056584788	0.676935079	Up ovotestes up-switched
gene2585_LOC110072432	LOC110072432	tyrosine-protein kinase ZAP-70	-5.987281766	-0.298350713	3.545988033	0.067950245	0.689292565	Up ovotestes up-switched
gene1216_MALRD1	MALRD1	MAM and LDL receptor class A domain containing 1	-5.983932063	0.129881109	3.165960518	0.083562431	0.713862774	Up ovotestes up-switched
gene1637_CLVS1	CLVS1	clavesin 1	-5.981728478	-0.526730887	3.211057269	0.081967712	0.711761874	Up ovotestes up-switched
gene18084_LOC110089509	LOC110089509	mucin-2-like	-5.970946578	0.395919373	3.613690498	0.065494667	0.689140189	Up ovotestes up-switched
gene19001_LOC110090515	LOC110090515	transcription factor COE2-like	-5.968108784	-0.557601143	3.485471484	0.070734375	0.691589456	Up ovotestes up-switched
gene13025_LOC110083976	LOC110083976	alcohol dehydrogenase 1-like	-5.958492815	-1.554279653	3.070388491	0.090560202	0.724323111	Up ovotestes up-switched
gene20314_LOC110069945	LOC110069945	zinc finger protein 568-like	-5.956290292	-0.483054736	3.952064225	0.054612649	0.674510006	Up ovotestes up-switched
gene20068_GNRH2	GNRH2	gonadotropin releasing hormone 2	-5.949030159	-0.741718909	2.912529131	0.098124066	0.735016822	Up ovotestes up-switched
gene14934_LOC110086074	LOC110086074	zona pellucida-binding protein 2-like	-5.940642997	-1.981185815	3.898466124	0.062090269	0.688144996	Up ovotestes up-switched
gene5714_LOC110075881	LOC110075881	spindle assembly checkpoint component MAD1-like	-5.933570045	-0.325119843	3.290412737	0.078984718	0.706005	Up ovotestes up-switched
gene5310_VEGFD	VEGFD	vascular endothelial growth factor D	-5.924987195	-0.76786277	3.218745109	0.081368304	0.711761874	Up ovotestes up-switched
gene4447_CRABP1	CRABP1	cellular retinoic acid binding protein 1	-5.917447772	-1.184946266	2.869675344	0.099597637	0.736878846	Up ovotestes up-switched
gene20097_LOC110091711	LOC110091711	complement factor H-related protein 2-like	-5.901729501	-1.06667279	3.279653827	0.080408135	0.710165892	Up ovotestes up-switched
gene18404_ZACN	ZACN	zinc activated ion channel	-5.901665379	-1.159602161	4.385371614	0.046423235	0.652149903	Up ovotestes up-switched
gene21949_LOC110071691	LOC110071691	toll-like receptor 5	-5.901665379	0.436331394	2.822217606	0.101555369	0.740061748	Up ovotestes up-switched
gene9919_SHC3	SHC3	SHC adaptor protein 3	-5.893420546	0.260952981	3.407297662	0.07307625	0.693097872	Up ovotestes up-switched
gene10646_SCN4A	SCN4A	sodium voltage-gated channel alpha subunit 4	-5.892330677	-0.238453125	2.868712613	0.099124388	0.735893656	Up ovotestes up-switched
gene13164_ANKRD1	ANKRD1	ankyrin repeat domain 1	-5.892330677	-0.607403279	2.877118379	0.099177157	0.735893656	Up ovotestes up-switched
gene8579_PROX2	PROX2	prospero homeobox 2	-5.883189666	-0.976481914	3.544091839	0.068519177	0.689292565	Up ovotestes up-switched
gene7363_LOC110077741	LOC110077741	atrial natriuretic peptide receptor 1-like	-5.877228173	-1.334078444	3.169192343	0.084448685	0.716177125	Up ovotestes up-switched
gene5222_LOC110075337	LOC110075337	deleted in malignant brain tumors 1 protein-like	-5.862782449	-0.011274505	3.064530022	0.088466412	0.724323111	Up ovotestes up-switched
gene11693_LOC110082489	LOC110082489	gap junction beta-3 protein-like	-5.857740461	-1.536768177	3.482680924	0.072408729	0.692761077	Up ovotestes up-switched
gene21762_LOC110071490	LOC110071490	hemicentin-1-like	-5.856077447	-0.452586956	4.916831934	0.033127008	0.602609894	Up ovotestes up-switched
gene11334_LOC110082109	LOC110082109	protocadherin gamma-A6-like	-5.856077447	-1.03176446	4.089447845	0.051005402	0.666835754	Up ovotestes up-switched
gene12719_ASB2	ASB2	ankyrin repeat and SOCS box containing 2	-5.854244517	-0.853179161	3.006089739	0.091933303	0.724360832	Up ovotestes up-switched
gene20624_MIOX	MIOX	myo-inositol oxygenase	-5.838969639	3.299705179	4.321547207	0.044563794	0.646993947	Up ovotestes up-switched
gene16577_RHOJ	RHOJ	ras homolog family member J	-5.833675188	0.754481366	4.186168512	0.048482537	0.657173955	Up ovotestes up-switched
gene6636_MAB21L3	MAB21L3	mab-21 like 3	-5.828374691	0.095222396	3.041733219	0.089612768	0.724323111	Up ovotestes up-switched
gene20206_LOC110069835	LOC110069835	zinc finger protein with KRAB and SCAN domains 4-like	-5.823251899	-0.181216302	2.875660305	0.099547605	0.736878846	Up ovotestes up-switched
gene19059_LOC110090599	LOC110090599	uncharacterized LOC110090599	-5.811160544	-1.418380914	2.873049902	0.10188342	0.740061748	Up ovotestes up-switched
gene7900_LOC110078317	LOC110078317	snaclec VP12 subunit A-like	-5.810183276	0.340668611	3.787338074	0.059414359	0.683719725	Up ovotestes up-switched
gene10567_CEBPA	CEBPA	CCAAT/enhancer binding protein alpha	-5.806347817	-1.374488503	3.907965685	0.057535611	0.679695939	Up ovotestes up-switched
gene16694_LOC110087983	LOC110087983	adhesion G protein-coupled receptor E3-like	-5.805710426	-0.724705838	3.261053201	0.080887109	0.711626261	Up ovotestes up-switched
gene11230_LOC110082018	LOC110082018	PCTP-like protein	-5.804288063	-0.949457633	2.745523466	0.106146451	0.745172979	Up ovotestes up-switched
gene18657_LOC110090148	LOC110090148	acetylserotonin O-methyltransferase-like	-5.798794434	3.88087878	4.577483688	0.039002792	0.623467924	Up ovotestes up-switched
gene20737_TUBA8	TUBA8	tubulin alpha 8	-5.79358786	-0.236554617	2.973509023	0.093910434	0.726158415	Up ovotestes up-switched
gene3531_CBY3	CBY3	chibby family member 3	-5.789570415	-1.36723069	3.088332072	0.088046584	0.724323111	Up ovotestes up-switched
gene8128_LOC110078554	LOC110078554	interleukin-27 subunit alpha-like	-5.76571907	-0.504225491	3.392269951	0.074995505	0.694379155	Up ovotestes up-switched
gene6661_LOC110076956	LOC110076956	uncharacterized LOC110076956	-5.732923384	-1.195069924	3.444177708	0.072343012	0.692761077	Up ovotestes up-switched
gene16173_RFLNB	RFLNB	refilin B	-5.722626274	0.500793878	3.897228225	0.056012235	0.676833716	Up ovotestes up-switched
gene17931_LOC110089341	LOC110089341	uncharacterized LOC110089341	-5.71257143	1.825705729	7.906201818	0.007897241	0.444382973	Up ovotestes up-switched
gene2869_MARCH11	40603	membrane associated ring-CH-type finger 11	-5.706147655	-0.618273738	2.738720578	0.106808476	0.745172979	Up ovotestes up-switched
gene1703_LY96	LY96	lymphocyte antigen 96	-5.704960137	-1.453600121	2.802299411	0.10514753	0.745172979	Up ovotestes up-switched
gene10098_FAXDC2	FAXDC2	fatty acid hydroxylase domain containing 2	-5.674518648	-1.128312666	3.932958435	0.056790704	0.677945487	Up ovotestes up-switched
gene12374_ZIC2	ZIC2	Zic family member 2	-5.671303896	-1.971878594	3.049875296	0.095858127	0.730707326	Up ovotestes up-switched
gene4468_APBA2	APBA2	amyloid beta precursor protein binding family A member 2	-5.662934827	1.086164284	9.022505936	0.004743092	0.421153492	Up ovotestes up-switched
gene4653_TMBIM7P	TMBIM7P	transmembrane BAX inhibitor motif containing 7	-5.660142025	-0.554119832	3.69697389	0.062384126	0.688144996	Up ovotestes up-switched
gene791_ATP12A	ATP12A	ATPase H+/K+ transporting non-gastric alpha2 subunit	-5.657717204	0.074275354	3.890523194	0.057745143	0.679695939	Up ovotestes up-switched
gene11325_LOC110082104	LOC110082104	protocadherin gamma-A5-like	-5.65598785	-1.410466794	3.454527873	0.072816499	0.692761077	Up ovotestes up-switched
gene7001_TMEM174	TMEM174	transmembrane protein 174	-5.64655742	0.607130257	3.688092697	0.062684789	0.688144996	Up ovotestes up-switched
gene6124_LOC110076294	LOC110076294	thyrotropin-releasing hormone receptor-like	-5.642443564	-1.597193851	3.435254717	0.073912612	0.694250539	Up ovotestes up-switched
gene19737_LOC110091316	LOC110091316	very long-chain acyl-CoA synthetase-like	-5.634464981	-1.57431197	2.867999144	0.100614575	0.73754444	Up ovotestes up-switched
gene13706_LOC110084736	LOC110084736	piezo-type mechanosensitive ion channel component 2-like	-5.630298805	-0.156983321	3.417961381	0.072648172	0.692761077	Up ovotestes up-switched
gene16874_CNBD2	CNBD2	cyclic nucleotide binding domain containing 2	-5.624303385	-1.330872634	4.505335083	0.04235939	0.638516559	Up ovotestes up-switched
gene7719_LOC110078160	LOC110078160	olfactory receptor 51G2-like	-5.622693499	-1.482342806	3.32329714	0.077293176	0.701029246	Up ovotestes up-switched
gene21597_LOC110071312	LOC110071312	ras-like protein family member 10B	-5.61387466	-1.298750316	3.873561854	0.057964356	0.679695939	Up ovotestes up-switched
gene21315_LOC110071011	LOC110071011	gastrula zinc finger protein XlCGF28.1-like	-5.60933131	-0.781634198	3.021859186	0.091119718	0.724360832	Up ovotestes up-switched
gene4664_CALCR	CALCR	calcitonin receptor	-5.597353927	0.236309845	3.085760193	0.087413702	0.724272835	Up ovotestes up-switched
gene5335_CLCN4	CLCN4	chloride voltage-gated channel 4	-5.596162414	-0.532263533	3.23058027	0.080834086	0.711626261	Up ovotestes up-switched
gene9947_KCNF1	KCNF1	potassium voltage-gated channel modifier subfamily F member 1	-5.594824783	-0.691287414	2.730253886	0.107862926	0.748009753	Up ovotestes up-switched
gene15104_SLC26A1	SLC26A1	solute carrier family 26 member 1	-5.591349976	1.965485538	5.511238647	0.024461924	0.577207972	Up ovotestes up-switched
gene9151_LPAR3	LPAR3	lysophosphatidic acid receptor 3	-5.58967469	3.56869374	9.376732802	0.004063129	0.403826658	Up ovotestes up-switched
gene1193_GPR158	GPR158	G protein-coupled receptor 158	-5.586695618	-1.097708279	3.369561882	0.074846906	0.694379155	Up ovotestes up-switched
gene15394_GPR68	GPR68	G protein-coupled receptor 68	-5.578351716	-1.498833216	3.171670553	0.084954069	0.717814157	Up ovotestes up-switched
gene7700_LOC110078161	LOC110078161	transmembrane O-methyltransferase	-5.558607292	-0.459246503	2.986051006	0.093535284	0.726158415	Up ovotestes up-switched
gene7671_LOC110078143	LOC110078143	sialidase-3-like	-5.524808418	1.60961897	5.283137564	0.027234107	0.585929297	Up ovotestes up-switched
gene7346_LOC110077700	LOC110077700	uncharacterized LOC110077700	-5.52087126	-1.270753779	3.116928111	0.086384208	0.721279624	Up ovotestes up-switched
gene13493_GPR62	GPR62	G protein-coupled receptor 62	-5.519540232	-1.433768319	3.105152245	0.086955399	0.72376351	Up ovotestes up-switched
gene21964_LOC110071707	LOC110071707	microtubule-associated serine/threonine-protein kinase 3-like	-5.514854149	-1.154879172	2.791903211	0.103842592	0.74340293	Up ovotestes up-switched
gene1562_LOC110088643	LOC110088643	suppressor of tumorigenicity 14 protein-like	-5.505179329	-1.373313469	3.232565525	0.083255987	0.713222165	Up ovotestes up-switched
gene5904_GRAP2	GRAP2	GRB2-related adaptor protein 2	-5.504746417	-0.752553356	3.176682256	0.084098958	0.716013574	Up ovotestes up-switched
gene13715_LOC110084733	LOC110084733	aurora kinase C-like	-5.475758324	-1.725922358	3.086008034	0.091563652	0.724360832	Up ovotestes up-switched
gene9061_ASS1	ASS1	argininosuccinate synthase 1	-5.465394127	-0.129987709	4.350163888	0.044513963	0.646993947	Up ovotestes up-switched
gene14152_CHRNA1	CHRNA1	cholinergic receptor nicotinic alpha 1 subunit	-5.450084184	2.228217052	7.334922907	0.010149694	0.469402105	Up ovotestes up-switched
gene561_WDR64	WDR64	WD repeat domain 64	-5.436058843	-0.129500543	3.24262525	0.080058628	0.708910977	Up ovotestes up-switched
gene21736_LOC110071463	LOC110071463	zinc finger protein 271-like	-5.432941963	-1.21709176	2.996198155	0.093979523	0.726158415	Up ovotestes up-switched
gene16417_LOC110087648	LOC110087648	histone H3	-5.392433259	-1.006533354	2.742970805	0.107077353	0.745708805	Up ovotestes up-switched
gene8536_LOC110079052	LOC110079052	neuroligin-1-like	-5.390441334	-0.946548325	2.982950766	0.092646931	0.725405756	Up ovotestes up-switched
gene14306_LOC110085384	LOC110085384	kynurenine/alpha-aminoadipate aminotransferase	-5.390136472	2.927992835	5.397515529	0.025721264	0.577809706	Up ovotestes up-switched
gene14988_LOC110086130	LOC110086130	collagen alpha-6(VI) chain-like	-5.371842415	6.450078199	8.882945536	0.005043497	0.4241693	Up ovotestes up-switched
gene6352_LOC110076608	LOC110076608	transmembrane protein 132B-like	-5.365081976	-1.369362236	3.082465574	0.089245999	0.724323111	Up ovotestes up-switched
gene17682_LOC110089095	LOC110089095	transmembrane protein 91-like	-5.362327751	0.794556899	2.789678217	0.104844888	0.745172979	Up ovotestes up-switched
gene3492_NEUROG1	NEUROG1	neurogenin 1	-5.35747625	-1.683160416	3.241052811	0.082482672	0.712101852	Up ovotestes up-switched
gene15363_PDZK1IP1	PDZK1IP1	PDZK1 interacting protein 1	-5.347681786	0.488078038	6.542410322	0.01472695	0.513243738	Up ovotestes up-switched
gene12370_GPR183	GPR183	G protein-coupled receptor 183	-5.326580911	-0.572499918	2.785066173	0.103750467	0.74340293	Up ovotestes up-switched
gene10070_STPG4	STPG4	sperm-tail PG-rich repeat containing 4	-5.318874015	-1.559984257	2.974003139	0.096810452	0.731543087	Up ovotestes up-switched
gene1808_WFIKKN2	WFIKKN2	WAP	-5.305984907	0.078731892	3.509278307	0.069324563	0.691375591	Up ovotestes up-switched
gene4193_ARHGAP15	ARHGAP15	Rho GTPase activating protein 15	-5.301560994	0.142144784	2.941021348	0.095378631	0.728591321	Up ovotestes up-switched
gene11401_OTOA	OTOA	otoancorin	-5.295601805	-0.748377593	3.039772777	0.090205393	0.724323111	Up ovotestes up-switched
gene13131_RAB39A	RAB39A	RAB39A	-5.261501937	0.442959051	2.780107114	0.106096499	0.745172979	Up ovotestes up-switched
gene21171_LOC110070857	LOC110070857	H-2 class I histocompatibility antigen	-5.260240028	3.187826709	4.217986962	0.047253779	0.652929702	Up ovotestes up-switched
gene10015_OCA2	OCA2	OCA2 melanosomal transmembrane protein	-5.238621958	-0.065122166	3.075440718	0.087923623	0.724272835	Up ovotestes up-switched
gene6080_HAS3	HAS3	hyaluronan synthase 3	-5.227994453	-1.202685753	3.189247356	0.084844416	0.717474849	Up ovotestes up-switched
gene12477_CNDP1	CNDP1	carnosine dipeptidase 1	-5.212030911	2.24015218	3.789185493	0.059577154	0.684456353	Up ovotestes up-switched
gene1022_OPTC	OPTC	opticin	-5.171128569	-1.683386496	2.818729141	0.105480029	0.745172979	Up ovotestes up-switched
gene18658_LOC110090150	LOC110090150	acetylserotonin O-methyltransferase-like	-5.151315504	2.373973237	4.194586604	0.047640916	0.652929702	Up ovotestes up-switched
gene17366_CRMP1	CRMP1	collapsin response mediator protein 1	-5.132798717	1.182507236	6.846483165	0.012751152	0.498968149	Up ovotestes up-switched
gene21272_LOC110070965	LOC110070965	zinc finger protein 383-like	-5.11304633	-1.268248475	3.017244931	0.091912042	0.724360832	Up ovotestes up-switched
gene2829_LOC110072627	LOC110072627	basic phospholipase A2 PLA-B-like	-5.100800554	-1.218436975	3.009146685	0.092330351	0.724360832	Up ovotestes up-switched
gene15547_LOC110086759	LOC110086759	cornifelin homolog B-like	-5.073016605	-0.813940474	2.763753998	0.10580756	0.745172979	Up ovotestes up-switched
gene11869_SLC3A1	SLC3A1	solute carrier family 3 member 1	-5.019141961	0.560255279	5.658412672	0.022600813	0.559640635	Up ovotestes up-switched
gene1564_LOC110088024	LOC110088024	OX-2 membrane glycoprotein-like	-4.99056363	0.958858789	6.550106367	0.014673063	0.513243738	Up ovotestes up-switched
gene11217_LOC110081992	LOC110081992	solute carrier family 2	-4.94216713	0.424921752	4.987177608	0.032164059	0.600000709	Up ovotestes up-switched
gene13171_ASAH2	ASAH2	N-acylsphingosine amidohydrolase 2	-4.941674666	-0.678504834	2.918003676	0.096903191	0.731543087	Up ovotestes up-switched
gene18613_LOC110090098	LOC110090098	arylamine N-acetyltransferase	-4.918227252	0.260934254	5.403629868	0.025643003	0.577809706	Up ovotestes up-switched
gene12736_RET	RET	ret proto-oncogene	-4.90604944	2.754581367	12.87739172	0.00095206	0.274447032	Up ovotestes up-switched
gene3367_MMP23B	MMP23B	matrix metallopeptidase 23B	-4.905951889	1.080958583	7.928598292	0.007730252	0.444382973	Up ovotestes up-switched
gene16689_KCNC4	KCNC4	potassium voltage-gated channel subfamily C member 4	-4.884515211	-0.079276025	4.896309443	0.03328753	0.602609894	Up ovotestes up-switched
gene19720_TNFRSF11B	TNFRSF11B	TNF receptor superfamily member 11b	-4.878681537	-1.696051464	2.847227869	0.102524579	0.741001985	Up ovotestes up-switched
gene4922_COL9A1	COL9A1	collagen type IX alpha 1 chain	-4.843477854	7.27543589	9.130990533	0.004522789	0.414171177	Up ovotestes up-switched
gene2827_CAMK2N1	CAMK2N1	calcium/calmodulin dependent protein kinase II inhibitor 1	-4.840618723	2.280422595	9.217339686	0.004355248	0.411630402	Up ovotestes up-switched
gene4973_LOC110075058	LOC110075058	myosin-1B-like	-4.831736789	2.557940272	2.985099277	0.092306359	0.724360832	Up ovotestes up-switched
gene6238_SHISA2	SHISA2	shisa family member 2	-4.802211413	4.124481568	14.5555096	0.000496137	0.209297046	Up ovotestes up-switched
gene2486_SIKE1	SIKE1	suppressor of IKBKE 1	-4.795939707	0.859107074	8.36076394	0.006361022	0.438327664	Up ovotestes up-switched
gene15233_LOC110086400	LOC110086400	sulfotransferase 1C2-like	-4.739176488	1.424570347	6.694904882	0.013697796	0.508405765	Up ovotestes up-switched
gene2449_ARHGEF37	ARHGEF37	Rho guanine nucleotide exchange factor 37	-4.725043851	1.900106294	8.490119534	0.006003537	0.438097164	Up ovotestes up-switched
gene12540_SVOP	SVOP	SV2 related protein	-4.72206143	0.877375423	3.211574731	0.081233659	0.711761874	Up ovotestes up-switched
gene8357_OLFML2A	OLFML2A	olfactomedin like 2A	-4.717370683	1.663598344	8.623261119	0.00565792	0.43275456	Up ovotestes up-switched
gene15807_GABRA1	GABRA1	gamma-aminobutyric acid type A receptor alpha1 subunit	-4.705913244	1.007794771	5.316286147	0.026785951	0.58468124	Up ovotestes up-switched
gene3360_TMEM240	TMEM240	transmembrane protein 240	-4.70045937	-0.05594412	7.091436798	0.011366895	0.477188889	Up ovotestes up-switched
gene12592_SLC25A21	SLC25A21	solute carrier family 25 member 21	-4.641868243	0.456365098	5.176935039	0.028725692	0.594421921	Up ovotestes up-switched
gene10815_FAP	FAP	fibroblast activation protein alpha	-4.631575118	5.084647244	11.09207495	0.001962409	0.339418326	Up ovotestes up-switched
gene9712_LRRC19	LRRC19	leucine rich repeat containing 19	-4.591675974	-0.540289588	3.147201938	0.08645061	0.721279624	Up ovotestes up-switched
gene14265_SLC39A8	SLC39A8	solute carrier family 39 member 8	-4.576584508	2.945368977	7.024207078	0.011729964	0.481180688	Up ovotestes up-switched
gene16334_LRRTM3	LRRTM3	leucine rich repeat transmembrane neuronal 3	-4.56697827	3.044188998	16.93670997	0.000205095	0.138079626	Up ovotestes up-switched
gene14972_ANKEF1	ANKEF1	ankyrin repeat and EF-hand domain containing 1	-4.522447817	0.098997647	5.403307331	0.025647125	0.577809706	Up ovotestes up-switched
gene1220_SORBS2	SORBS2	sorbin and SH3 domain containing 2	-4.521541896	4.247167004	18.72378694	0.000108772	0.127228345	Up ovotestes up-switched
gene2082_ACMSD	ACMSD	aminocarboxymuconate semialdehyde decarboxylase	-4.514418427	0.329992563	5.10825308	0.030083414	0.596993191	Up ovotestes up-switched
gene3495_SLC25A48	SLC25A48	solute carrier family 25 member 48	-4.504253484	0.450846699	2.836843678	0.100705721	0.73754444	Up ovotestes up-switched
gene18787_TYMP	TYMP	thymidine phosphorylase	-4.502354434	-0.39450112	4.724675554	0.038250722	0.623467924	Up ovotestes up-switched
gene14550_LOC110085668	LOC110085668	glycine N-acyltransferase-like protein 3	-4.499890046	1.084359366	3.81341187	0.058586883	0.681451737	Up ovotestes up-switched
gene3312_LOC110073095	LOC110073095	solute carrier family 2	-4.470100132	0.488356109	4.828555108	0.034455068	0.606119749	Up ovotestes up-switched
gene11518_LOC110082346	LOC110082346	diamine acetyltransferase 2-like	-4.466002885	4.247195986	4.884758535	0.033307994	0.602609894	Up ovotestes up-switched
gene20987_LOC110070658	LOC110070658	ensconsin-like	-4.440643496	3.182550206	14.00478863	0.000612735	0.216282992	Up ovotestes up-switched
gene4382_LOC110074451	LOC110074451	25-hydroxyvitamin D-1 alpha hydroxylase	-4.440048623	1.997878762	3.5374884	0.067820367	0.689292565	Up ovotestes up-switched
gene20350_LOC110069985	LOC110069985	zinc finger protein 239-like	-4.427371134	0.542637865	5.0236226	0.031037933	0.600000709	Up ovotestes up-switched
gene5942_SLC23A1	SLC23A1	solute carrier family 23 member 1	-4.424147798	2.293550333	5.064665145	0.030399698	0.597836004	Up ovotestes up-switched
gene21884_LOC110071623	LOC110071623	transmembrane protein 143-like	-4.419613856	0.440490151	4.30075829	0.045670451	0.649677691	Up ovotestes up-switched
gene3939_LRRC70	LRRC70	leucine rich repeat containing 70	-4.387565706	0.502344605	5.191355637	0.028858316	0.594421921	Up ovotestes up-switched
gene21764_LOC110071493	LOC110071493	glutamate carboxypeptidase 2-like	-4.372409753	0.301634843	2.830673774	0.10083354	0.73754444	Up ovotestes up-switched
gene18005_FBXL16	FBXL16	F-box and leucine rich repeat protein 16	-4.362916195	0.847679012	4.098682099	0.05012038	0.664786879	Up ovotestes up-switched
gene11276_PNMT	PNMT	phenylethanolamine N-methyltransferase	-4.362040095	4.348519162	2.820372969	0.101433386	0.740061748	Up ovotestes up-switched
gene1997_SLC13A3	SLC13A3	solute carrier family 13 member 3	-4.357313249	-0.061071683	4.911288824	0.032860678	0.602427741	Up ovotestes up-switched
gene20175_DPP3	DPP3	dipeptidyl peptidase 3	-4.351909446	9.313762397	9.889842677	0.003256349	0.3943483	Up ovotestes up-switched
gene8452_SLC25A47	SLC25A47	solute carrier family 25 member 47	-4.318837861	-0.646294558	4.263744989	0.047038211	0.652149903	Up ovotestes up-switched
gene1457_PP2D1	PP2D1	protein phosphatase 2C like domain containing 1	-4.311529293	0.855162112	3.619812089	0.065517482	0.689140189	Up ovotestes up-switched
gene8046_LOC110078563	LOC110078563	immunoglobulin superfamily member 1-like	-4.290741486	3.618463376	5.105902578	0.029772799	0.595318307	Up ovotestes up-switched
gene19736_LOC110091312	LOC110091312	very long-chain acyl-CoA synthetase-like	-4.283051624	1.682234658	7.826805779	0.008096678	0.444382973	Up ovotestes up-switched
gene3320_PLEKHN1	PLEKHN1	pleckstrin homology domain containing N1	-4.246289769	0.486954927	4.794795408	0.034874991	0.606509637	Up ovotestes up-switched
gene20408_LOC110070044	LOC110070044	glutathione S-transferase theta-1-like	-4.223145327	2.733606743	7.041191149	0.011637082	0.481180688	Up ovotestes up-switched
gene4122_POU3F3	POU3F3	POU class 3 homeobox 3	-4.183179381	0.896548257	3.240557828	0.081182053	0.711761874	Up ovotestes up-switched
gene9300_CPNE9	CPNE9	copine family member 9	-4.137157209	0.241914472	3.063739584	0.088505882	0.724323111	Up ovotestes up-switched
gene11404_LOC110082185	LOC110082185	transmembrane protein 180-like	-4.128484496	1.566058623	5.043091939	0.030733373	0.600000709	Up ovotestes up-switched
gene8001_SLC16A14	SLC16A14	solute carrier family 16 member 14	-4.123665926	3.876584428	15.34594383	0.000368143	0.19229886	Up ovotestes up-switched
gene15177_FABP1	FABP1	fatty acid binding protein 1	-4.113626286	1.082859413	3.757020391	0.060182096	0.684456353	Up ovotestes up-switched
gene20796_LOC110070458	LOC110070458	zinc finger protein 2 homolog	-4.109882481	-0.866117894	4.076673257	0.05158862	0.666835754	Up ovotestes up-switched
gene18218_LOC110089646	LOC110089646	secreted frizzled-related protein 2-like	-4.081439557	0.123751986	5.16318259	0.029453926	0.595318307	Up ovotestes up-switched
gene424_LOC110075220	LOC110075220	transmembrane protease serine 12-like	-4.080916343	0.533571679	4.694213743	0.036722888	0.621645597	Up ovotestes up-switched
gene17597_EFCAB3	EFCAB3	EF-hand calcium binding domain 3	-4.044694151	1.12307539	4.054560535	0.05130855	0.666835754	Up ovotestes up-switched
gene1868_MGAT4C	MGAT4C	MGAT4 family member C	-4.017437865	0.737131943	4.17076293	0.048243976	0.656293462	Up ovotestes up-switched
gene9157_SPATA1	SPATA1	spermatogenesis associated 1	-4.005059235	1.462156406	7.901986539	0.0078243	0.444382973	Up ovotestes up-switched
gene12468_FERMT3	FERMT3	fermitin family member 3	-3.987870828	1.079698126	3.697985361	0.062349985	0.688144996	Up ovotestes up-switched
gene11199_GGT1	GGT1	gamma-glutamyltransferase 1	-3.972961469	1.847623927	4.421470303	0.042295402	0.638516559	Up ovotestes up-switched
gene923_LOC110079479	LOC110079479	uncharacterized LOC110079479	-3.953964679	3.535254466	5.310505529	0.026863522	0.58468124	Up ovotestes up-switched
gene20307_LOC110069942	LOC110069942	zinc finger protein 271-like	-3.950921601	2.9769885	18.69909359	0.000109713	0.127228345	Up ovotestes up-switched
gene13516_RNF43	RNF43	ring finger protein 43	-3.947154692	1.058767513	4.795751459	0.034857922	0.606509637	Up ovotestes up-switched
gene14670_HOXD8	HOXD8	homeobox D8	-3.912622531	2.719646474	8.555774361	0.005830368	0.435238741	Up ovotestes up-switched
gene12259_LOC110083149	LOC110083149	uncharacterized LOC110083149	-3.905027444	1.550511939	3.670026204	0.063088278	0.688144996	Up ovotestes up-switched
gene1056_RAB29	RAB29	RAB29	-3.875130687	0.794226151	3.63477243	0.064310076	0.688916189	Up ovotestes up-switched
gene12626_LOC110083557	LOC110083557	gap junction beta-6 protein-like	-3.849550086	1.726181928	3.768580872	0.059807205	0.684456353	Up ovotestes up-switched
gene10234_LOC110080930	LOC110080930	NADH-cytochrome b5 reductase 2	-3.837723503	1.861172184	4.910073774	0.033055666	0.602456054	Up ovotestes up-switched
gene13170_SLC16A12	SLC16A12	solute carrier family 16 member 12	-3.836497724	4.545393726	5.184569488	0.028615557	0.594421921	Up ovotestes up-switched
gene15584_LOC110086798	LOC110086798	putative hexokinase HKDC1	-3.810339243	2.369914987	12.2224282	0.001236713	0.281449898	Up ovotestes up-switched
gene18627_SLC12A8	SLC12A8	solute carrier family 12 member 8	-3.783025988	1.56049551	4.151912	0.048727115	0.659455539	Up ovotestes up-switched
gene4756_KRT222	KRT222	keratin 222	-3.778286308	-0.371545333	3.767472118	0.060511553	0.684456353	Up ovotestes up-switched
gene13519_TSPOAP1	TSPOAP1	TSPO associated protein 1	-3.767181113	-0.297798967	3.629223595	0.065996306	0.689140189	Up ovotestes up-switched
gene9204_LOC110079831	LOC110079831	shootin-1-like	-3.762078577	1.764319578	4.950541194	0.032210832	0.600000709	Up ovotestes up-switched
gene20130_LOC110091745	LOC110091745	zinc finger protein with KRAB and SCAN domains 3-like	-3.733556949	-0.130329191	4.504560257	0.040505462	0.631949263	Up ovotestes up-switched
gene9830_KIAA1161	KIAA1161	KIAA1161 ortholog	-3.722559105	3.494251551	17.97076874	0.000141693	0.138079626	Up ovotestes up-switched
gene12453_LOC110083352	LOC110083352	transforming growth factor beta-2-like	-3.720384597	3.081628388	4.203776088	0.047608103	0.652929702	Up ovotestes up-switched
gene4630_SLC25A40	SLC25A40	solute carrier family 25 member 40	-3.719948628	0.807757054	4.810259277	0.03496622	0.606595536	Up ovotestes up-switched
gene286_MACC1	MACC1	MACC1	-3.716016888	0.452709029	2.765962626	0.104669964	0.745172979	Up ovotestes up-switched
gene9467_PRLR	PRLR	prolactin receptor	-3.709753886	-1.216597793	2.752558588	0.105485238	0.745172979	Up ovotestes up-switched
gene3363_FNDC10	FNDC10	fibronectin type III domain containing 10	-3.697629909	-0.462524927	2.80519801	0.102554344	0.741001985	Up ovotestes up-switched
gene17421_PCSK2	PCSK2	proprotein convertase subtilisin/kexin type 2	-3.660007075	2.139861256	5.99641216	0.019153313	0.536913619	Up ovotestes up-switched
gene4766_LOC110074853	LOC110074853	keratin	-3.658858552	-0.194947905	4.614137465	0.03865012	0.623467924	Up ovotestes up-switched
gene11510_TNK1	TNK1	tyrosine kinase non receptor 1	-3.654368647	2.139098123	4.051705684	0.051386492	0.666835754	Up ovotestes up-switched
gene19258_SLC5A10	SLC5A10	solute carrier family 5 member 10	-3.644991049	1.820190338	6.377409308	0.015935105	0.515165552	Up ovotestes up-switched
gene10379_CASS4	CASS4	Cas scaffolding protein family member 4	-3.642405264	2.969149682	4.622876088	0.038098315	0.623467924	Up ovotestes up-switched
gene7787_LOC110078208	LOC110078208	tubulin alpha-1D chain	-3.621724431	0.551750475	3.914604882	0.055494299	0.674510006	Up ovotestes up-switched
gene11057_LOC110081859	LOC110081859	histone H4	-3.616744493	4.728947269	5.009590241	0.03125948	0.600000709	Up ovotestes up-switched
gene19771_SLC36A4	SLC36A4	solute carrier family 36 member 4	-3.612516391	0.382160055	2.96448174	0.093864943	0.726158415	Up ovotestes up-switched
gene11215_LOC110081993	LOC110081993	solute carrier family 2	-3.60781673	2.585195222	8.938273945	0.00492204	0.423086312	Up ovotestes up-switched
gene20495_LOC110070136	LOC110070136	carbonic anhydrase 15-like	-3.6028777	1.008331098	4.406384359	0.042629598	0.638516559	Up ovotestes up-switched
gene15052_WFDC3	WFDC3	WAP four-disulfide core domain 3	-3.60037189	2.431193819	3.372842344	0.074258409	0.694298165	Up ovotestes up-switched
gene13000_ANKAR	ANKAR	ankyrin and armadillo repeat containing	-3.589055676	1.00850701	4.0452356	0.051563621	0.666835754	Up ovotestes up-switched
gene13090_ENTPD1	ENTPD1	ectonucleoside triphosphate diphosphohydrolase 1	-3.573622907	3.299848557	6.035557253	0.018792368	0.535990157	Up ovotestes up-switched
gene10233_OVCH2	OVCH2	ovochymase 2	-3.572480629	0.332507388	3.347795672	0.075296338	0.694379155	Up ovotestes up-switched
gene173_ABRACL	ABRACL	ABRA C-terminal like	-3.569059197	1.838219294	4.653475681	0.037501558	0.621645597	Up ovotestes up-switched
gene1594_GPA33	GPA33	glycoprotein A33	-3.568828346	0.383810579	3.89869651	0.055761495	0.67585902	Up ovotestes up-switched
gene6540_LOC110076817	LOC110076817	myristoylated alanine-rich C-kinase substrate-like	-3.565984751	1.647831606	3.423797781	0.07219582	0.692761077	Up ovotestes up-switched
gene12288_LMO1	LMO1	LIM domain only 1	-3.562810034	3.499837297	14.67501362	0.00047409	0.209297046	Up ovotestes up-switched
gene9568_LOC110080158	LOC110080158	disks large homolog 1-like	-3.542429432	-0.666572825	3.148040664	0.084181113	0.716013574	Up ovotestes up-switched
gene7685_LOC110078087	LOC110078087	disintegrin and metalloproteinase domain-containing protein 21-like	-3.537622646	0.097307602	3.442609778	0.07145058	0.691779093	Up ovotestes up-switched
gene18749_LOC110090243	LOC110090243	glutathione S-transferase A4-like	-3.533985819	1.712198781	3.555981848	0.067136981	0.689140189	Up ovotestes up-switched
gene20747_LOC110070407	LOC110070407	zinc finger protein 91-like	-3.523280025	0.644800572	3.83472097	0.057711507	0.679695939	Up ovotestes up-switched
gene21043_LOC110070717	LOC110070717	zinc finger and SCAN domain-containing protein 2-like	-3.515316846	5.231804816	8.797633049	0.00523709	0.429292481	Up ovotestes up-switched
gene9968_STAB1	STAB1	stabilin 1	-3.514999949	3.034811066	4.581802035	0.038915742	0.623467924	Up ovotestes up-switched
gene9528_LOC110080137	LOC110080137	uncharacterized LOC110080137	-3.491951998	-0.027358434	3.450242099	0.071369306	0.691779093	Up ovotestes up-switched
gene8542_GHSR	GHSR	growth hormone secretagogue receptor	-3.488890033	-0.909063505	2.893675635	0.097721918	0.734040925	Up ovotestes up-switched
gene10946_TRPM3	TRPM3	transient receptor potential cation channel subfamily M member 3	-3.461466595	2.184232753	5.942862553	0.019659266	0.540537356	Up ovotestes up-switched
gene302_SOSTDC1	SOSTDC1	sclerostin domain containing 1	-3.444298789	3.553232136	5.473246772	0.02476993	0.577809706	Up ovotestes up-switched
gene6947_FAM227B	FAM227B	family with sequence similarity 227 member B	-3.436623138	0.356356362	2.712264463	0.107979962	0.748009753	Up ovotestes up-switched
gene17828_SPNS2	SPNS2	sphingolipid transporter 2	-3.431285394	0.864126941	3.40729161	0.072856869	0.692761077	Up ovotestes up-switched
gene8941_KCNH1	KCNH1	potassium voltage-gated channel subfamily H member 1	-3.415761695	1.025814716	3.209309392	0.081336737	0.711761874	Up ovotestes up-switched
gene17037_LOC110088372	LOC110088372	sulfotransferase 1C1-like	-3.41382733	2.309949724	5.000405856	0.031405419	0.600000709	Up ovotestes up-switched
gene19647_LOC110091230	LOC110091230	uncharacterized LOC110091230	-3.403395902	0.349087039	3.606973237	0.065292073	0.689140189	Up ovotestes up-switched
gene15886_PTPRO	PTPRO	protein tyrosine phosphatase	-3.393450764	1.399832995	4.567054433	0.039213907	0.624366059	Up ovotestes up-switched
gene9572_SLC7A3	SLC7A3	solute carrier family 7 member 3	-3.384716222	3.724601212	7.301945963	0.010306018	0.470515437	Up ovotestes up-switched
gene18317_LOC110089780	LOC110089780	epidermal growth factor-like protein 8	-3.367549022	1.277381578	4.344615584	0.044028495	0.644340062	Up ovotestes up-switched
gene7594_EPOR	EPOR	erythropoietin receptor	-3.363255248	4.634803538	2.840198355	0.10028248	0.736974713	Up ovotestes up-switched
gene16825_LOC110088132	LOC110088132	V-type proton ATPase catalytic subunit A-like	-3.357542174	0.14541878	3.484347711	0.070045403	0.691468831	Up ovotestes up-switched
gene4488_LOC110074572	LOC110074572	C2 calcium-dependent domain-containing protein 4C-like	-3.356968717	2.359813472	4.225698535	0.046865822	0.652149903	Up ovotestes up-switched
gene14709_CRHR2	CRHR2	corticotropin releasing hormone receptor 2	-3.345477782	0.624355912	3.115191365	0.085752074	0.719286067	Up ovotestes up-switched
gene18562_NGFR	NGFR	nerve growth factor receptor	-3.343527015	1.538632274	4.60999647	0.038352596	0.623467924	Up ovotestes up-switched
gene5501_LOC110075651	LOC110075651	protein delta homolog 2-like	-3.334257615	0.769135337	5.84384927	0.020633253	0.549735725	Up ovotestes up-switched
gene21053_HPN	HPN	hepsin	-3.328441934	0.613436888	3.036229961	0.08966514	0.724323111	Up ovotestes up-switched
gene6138_FOXG1	FOXG1	forkhead box G1	-3.313984985	-0.413612662	5.122309964	0.0296949	0.595318307	Up ovotestes up-switched
gene696_RGS14	RGS14	regulator of G-protein signaling 14	-3.309691131	2.38529015	8.930321428	0.004939303	0.423086312	Up ovotestes up-switched
gene10871_WNT7A	WNT7A	Wnt family member 7A	-3.30393512	1.346948145	2.911093168	0.09628647	0.731543087	Up ovotestes up-switched
gene7751_VIL1	VIL1	villin 1	-3.284881523	1.357187912	4.121673287	0.049513285	0.661607274	Up ovotestes up-switched
gene7967_LNX1	LNX1	ligand of numb-protein X 1	-3.277007437	1.612260849	7.108157168	0.011278486	0.477188889	Up ovotestes up-switched
gene17624_ALS2CR12	ALS2CR12	amyotrophic lateral sclerosis 2 chromosome region 12	-3.274050245	-0.134802835	3.127233776	0.086154923	0.720568444	Up ovotestes up-switched
gene16208_CYSRT1	CYSRT1	cysteine rich tail 1	-3.247221001	0.753303466	2.939515039	0.094963673	0.728417591	Up ovotestes up-switched
gene20229_CDCA5	CDCA5	cell division cycle associated 5	-3.24450653	5.414452855	8.898935373	0.00500807	0.4241693	Up ovotestes up-switched
gene12778_ACKR3	ACKR3	atypical chemokine receptor 3	-3.23690515	3.989236839	7.866409576	0.007951951	0.444382973	Up ovotestes up-switched
gene8519_LTK	LTK	leukocyte receptor tyrosine kinase	-3.234950591	1.019288151	3.815241562	0.058320149	0.680827768	Up ovotestes up-switched
gene4078_ABCG1	ABCG1	ATP binding cassette subfamily G member 1	-3.224520732	1.666245691	2.768676042	0.104505801	0.745172979	Up ovotestes up-switched
gene12177_PGBD5	PGBD5	piggyBac transposable element derived 5	-3.222603107	5.581185796	6.61717112	0.014212371	0.513243738	Up ovotestes up-switched
gene8294_GPR150	GPR150	G protein-coupled receptor 150	-3.217769272	0.996604309	2.713343363	0.107912294	0.748009753	Up ovotestes up-switched
gene5926_THSD1	THSD1	thrombospondin type 1 domain containing 1	-3.195194578	2.874841827	7.108968053	0.011274217	0.477188889	Up ovotestes up-switched
gene11182_LOC110081932	LOC110081932	serotransferrin-2-like	-3.187582713	6.642170386	17.07995712	0.00019476	0.138079626	Up ovotestes up-switched
gene11156_LOC110082000	LOC110082000	uncharacterized LOC110082000	-3.175495807	-0.720474857	2.869945031	0.098812493	0.735712821	Up ovotestes up-switched
gene14634_MEI4	MEI4	meiotic double-stranded break formation protein 4	-3.149805417	0.692458733	5.376673963	0.025989983	0.579368895	Up ovotestes up-switched
gene20325_LOC110069958	LOC110069958	vespryn	-3.147902072	0.307078515	3.078972871	0.087522534	0.724272835	Up ovotestes up-switched
gene14200_LOC110085293	LOC110085293	patatin-like phospholipase domain-containing protein 1	-3.144654684	0.563469941	3.596209032	0.066119103	0.689140189	Up ovotestes up-switched
gene13630_PIANP	PIANP	PILR alpha associated neural protein	-3.140927345	0.995143061	3.37009089	0.074371643	0.694298165	Up ovotestes up-switched
gene7462_LOC110077859	LOC110077859	stimulated by retinoic acid gene 6 protein-like	-3.138692332	3.005328417	3.619995005	0.064830023	0.689140189	Up ovotestes up-switched
gene16051_ETNPPL	ETNPPL	ethanolamine-phosphate phospho-lyase	-3.133665671	1.21525344	3.459581585	0.070785602	0.691699304	Up ovotestes up-switched
gene16007_TMEM72	TMEM72	transmembrane protein 72	-3.127700696	0.682425825	3.07562351	0.087688329	0.724272835	Up ovotestes up-switched
gene14942_LOC110086070	LOC110086070	inversin-like	-3.124862856	-0.027984761	3.334692326	0.076067039	0.696429402	Up ovotestes up-switched
gene1679_CUNH8orf34	CUNH8orf34	chromosome unknown C8orf34 homolog	-3.122823606	1.155139309	3.782699291	0.059562929	0.684456353	Up ovotestes up-switched
gene6110_CBFA2T3	CBFA2T3	CBFA2/RUNX1 translocation partner 3	-3.114400633	3.860714017	3.022994322	0.090340564	0.724323111	Up ovotestes up-switched
gene7298_CCDC178	CCDC178	coiled-coil domain containing 178	-3.114040635	3.15319002	6.073777373	0.018447034	0.535990157	Up ovotestes up-switched
gene8277_LOC110078732	LOC110078732	catenin alpha-3-like	-3.112020352	1.06237627	3.343499519	0.075475995	0.694379155	Up ovotestes up-switched
gene4758_LOC110074871	LOC110074871	keratin	-3.106407699	4.544193782	6.039594266	0.018755564	0.535990157	Up ovotestes up-switched
gene9411_IRX1	IRX1	iroquois homeobox 1	-3.086216422	0.970936537	3.755841911	0.060220458	0.684456353	Up ovotestes up-switched
gene18169_SEMA5A	SEMA5A	semaphorin 5A	-3.0829749	2.06324111	4.086114049	0.050455711	0.666333899	Up ovotestes up-switched
gene10439_LOC110081189	LOC110081189	caM kinase-like vesicle-associated protein	-3.076067881	2.37787275	5.893018457	0.020143212	0.545222215	Up ovotestes up-switched
gene3230_LOC110073193	LOC110073193	protein-arginine deiminase type-2-like	-3.074115778	2.828022204	4.088932521	0.050380296	0.666190826	Up ovotestes up-switched
gene17015_THEMIS2	THEMIS2	thymocyte selection associated family member 2	-3.0715701	1.527853607	6.019951906	0.018935371	0.535990157	Up ovotestes up-switched
gene11236_POLR3F	POLR3F	RNA polymerase III subunit F	-3.06666372	2.027112588	5.55643157	0.02376876	0.57084508	Up ovotestes up-switched
gene14277_COMT	COMT	catechol-O-methyltransferase	-3.056326153	2.415899583	7.718833979	0.008505777	0.444382973	Up ovotestes up-switched
gene5928_LOC110076116	LOC110076116	phosphatidylinositol 3	-3.044218283	3.328651354	4.552356798	0.039513551	0.627131384	Up ovotestes up-switched
gene20113_EDN1	EDN1	endothelin 1	-3.024795953	2.811474606	5.141934329	0.029236549	0.595318307	Up ovotestes up-switched
gene12813_SLC25A45	SLC25A45	solute carrier family 25 member 45	-3.024267468	0.952065494	3.529351714	0.068123492	0.689292565	Up ovotestes up-switched
gene319_NXPH1	NXPH1	neurexophilin 1	-3.022402992	3.903526637	16.74554012	0.000219801	0.140803066	Up ovotestes up-switched
gene1303_OTOGL	OTOGL	otogelin like	-3.021726258	3.490004033	3.833101117	0.057761851	0.679695939	Up ovotestes up-switched
gene18716_LRRC69	LRRC69	leucine rich repeat containing 69	-3.011686859	-0.120660737	3.504232658	0.069068845	0.69087235	Up ovotestes up-switched
gene18980_LOC110090500	LOC110090500	apolipophorins-like	-3.000613139	2.236296204	4.002623728	0.052747154	0.671356846	Up ovotestes up-switched
gene16555_LOC110087834	LOC110087834	myosin-6	-2.990926999	4.314616147	3.542183476	0.06764614	0.689292565	Up ovotestes up-switched
gene5236_DNAH14	DNAH14	dynein axonemal heavy chain 14	-2.990313995	2.618278749	3.056403829	0.088646587	0.724323111	Up ovotestes up-switched
gene20292_LOC110069917	LOC110069917	zinc finger protein 160-like	-2.983777642	3.644328052	5.714548228	0.021984573	0.556302247	Up ovotestes up-switched
gene7072_SLITRK1	SLITRK1	SLIT and NTRK like family member 1	-2.978638273	1.483214052	4.37479621	0.04333879	0.641235485	Up ovotestes up-switched
gene15786_LOC110086971	LOC110086971	coiled-coil domain-containing protein 166-like	-2.963713984	0.059699259	3.115358927	0.08596953	0.720411336	Up ovotestes up-switched
gene6372_EFCAB6	EFCAB6	EF-hand calcium binding domain 6	-2.962591009	2.715121441	4.968771411	0.031913797	0.600000709	Up ovotestes up-switched
gene19782_MGP	MGP	matrix Gla protein	-2.955312767	5.832504795	11.87406785	0.001423806	0.298708097	Up ovotestes up-switched
gene17199_B3GNT8	B3GNT8	UDP-GlcNAc:betaGal beta-1	-2.951327312	-0.765522068	2.844610335	0.100756778	0.73754444	Up ovotestes up-switched
gene9194_LOC110079845	LOC110079845	CD209 antigen-like protein C	-2.947938458	1.215927355	4.053851124	0.051327906	0.666835754	Up ovotestes up-switched
gene900_FOXR1	FOXR1	forkhead box R1	-2.946444272	2.439300547	4.888250901	0.033248733	0.602609894	Up ovotestes up-switched
gene11569_CHRNE	CHRNE	cholinergic receptor nicotinic epsilon subunit	-2.937399926	3.332652757	3.341977365	0.075539764	0.69459636	Up ovotestes up-switched
gene14712_VILL	VILL	villin like	-2.930943814	3.839654051	5.57153367	0.02359175	0.567601483	Up ovotestes up-switched
gene550_ACTN2	ACTN2	actinin alpha 2	-2.930868547	3.061909819	4.974937971	0.031813998	0.600000709	Up ovotestes up-switched
gene10876_LOC110081670	LOC110081670	dimethylaniline monooxygenase [N-oxide-forming] 4-like	-2.916118296	2.542732596	3.178004753	0.082776315	0.712101852	Up ovotestes up-switched
gene10360_ZBTB7B	ZBTB7B	zinc finger and BTB domain containing 7B	-2.898036579	1.311460962	5.418623908	0.025452177	0.577809706	Up ovotestes up-switched
gene13366_LOX	LOX	lysyl oxidase	-2.893943872	3.613233808	4.539004344	0.039787946	0.62846787	Up ovotestes up-switched
gene8695_GJA1	GJA1	gap junction protein alpha 1	-2.887186291	5.985636757	8.388038512	0.006283796	0.438097164	Up ovotestes up-switched
gene15912_LOC110087137	LOC110087137	protein FAM173A-like	-2.884090028	0.192407755	2.730427721	0.106847189	0.745172979	Up ovotestes up-switched
gene16944_LOC110088257	LOC110088257	arachidonate 12-lipoxygenase	-2.879638025	1.196910067	3.952179383	0.054187153	0.674510006	Up ovotestes up-switched
gene3004_DCDC2	DCDC2	doublecortin domain containing 2	-2.866864593	4.313428528	6.316406334	0.016408476	0.520488803	Up ovotestes up-switched
gene15138_LOC110086297	LOC110086297	arf-GAP with Rho-GAP domain	-2.863395426	6.585771929	10.9620425	0.002071266	0.347811843	Up ovotestes up-switched
gene21187_CLCN1	CLCN1	chloride voltage-gated channel 1	-2.860124016	1.579657584	4.007120265	0.05262086	0.671243701	Up ovotestes up-switched
gene6639_PLA1A	PLA1A	phospholipase A1 member A	-2.859953059	1.481240319	3.803910695	0.058677456	0.681588497	Up ovotestes up-switched
gene13326_CRYBA1	CRYBA1	crystallin beta A1	-2.854643916	2.097257815	4.652057137	0.037528995	0.621645597	Up ovotestes up-switched
gene10977_CUNH19orf57	CUNH19orf57	chromosome unknown C19orf57 homolog	-2.842431588	2.043961609	3.133500755	0.08487243	0.717474849	Up ovotestes up-switched
gene6777_LOC110077075	LOC110077075	tudor domain-containing protein 5-like	-2.840391366	0.370193828	2.843968254	0.100294775	0.736974713	Up ovotestes up-switched
gene14971_LOC110086103	LOC110086103	arf-GAP with GTPase	-2.823008004	1.179180529	4.886275023	0.033282247	0.602609894	Up ovotestes up-switched
gene8291_LOC110078753	LOC110078753	carnitine O-palmitoyltransferase 2	-2.820268543	0.511007254	3.212149106	0.081667759	0.711761874	Up ovotestes up-switched
gene720_HK3	HK3	hexokinase 3	-2.816697811	1.840068226	3.801815665	0.058743785	0.681901014	Up ovotestes up-switched
gene10026_LOC110080698	LOC110080698	regucalcin-like	-2.811394564	5.306894963	5.270569211	0.027406152	0.585929297	Up ovotestes up-switched
gene3292_LOC110073245	LOC110073245	cortistatin-like	-2.801894639	2.367824543	9.228265488	0.004334525	0.411630402	Up ovotestes up-switched
gene11516_FGF11	FGF11	fibroblast growth factor 11	-2.80187894	0.051730487	3.22922246	0.080435649	0.710165892	Up ovotestes up-switched
gene2414_NKX3-1	NKX3-1	NK3 homeobox 1	-2.797942891	5.563313095	3.508759409	0.068897407	0.690794768	Up ovotestes up-switched
gene19070_LOC110090585	LOC110090585	actin-like protein 9	-2.784009476	2.056602289	3.492846433	0.069502172	0.691375591	Up ovotestes up-switched
gene7588_TSPAN16	TSPAN16	tetraspanin 16	-2.770878638	1.189109144	3.15055253	0.084287251	0.716013574	Up ovotestes up-switched
gene16497_LOC110087768	LOC110087768	protein HP-25 homolog 1-like	-2.766528328	4.122903868	4.013095677	0.052453545	0.670630703	Up ovotestes up-switched
gene7663_VEPH1	VEPH1	ventricular zone expressed PH domain containing 1	-2.763302178	3.947014702	4.316779107	0.044675326	0.647377986	Up ovotestes up-switched
gene16683_EPS8L3	EPS8L3	EPS8 like 3	-2.754771492	0.78498694	2.723282036	0.107765434	0.748009753	Up ovotestes up-switched
gene14266_BANK1	BANK1	B-cell scaffold protein with ankyrin repeats 1	-2.753274126	0.084609752	2.938817915	0.095001387	0.728417591	Up ovotestes up-switched
gene20149_BRMS1	BRMS1	breast cancer metastasis suppressor 1	-2.740242554	6.462048241	7.843813171	0.008034184	0.444382973	Up ovotestes up-switched
gene481_DDN	DDN	dendrin	-2.734576624	1.928472262	3.199906978	0.081766141	0.711761874	Up ovotestes up-switched
gene8132_LOC110078551	LOC110078551	sulfotransferase 1C2-like	-2.729932617	2.89441873	5.775461906	0.021336399	0.55585475	Up ovotestes up-switched
gene7930_ZP1	ZP1	zona pellucida glycoprotein 1	-2.721624991	0.813964851	2.756757582	0.105229067	0.745172979	Up ovotestes up-switched
gene18271_SPINK2	SPINK2	serine peptidase inhibitor	-2.690843134	7.442442033	4.223296632	0.046925163	0.652149903	Up ovotestes up-switched
gene13874_COL9A3	COL9A3	collagen type IX alpha 3 chain	-2.687030268	5.618994831	3.353111013	0.075074722	0.694379155	Up ovotestes up-switched
gene10485_WAS	WAS	Wiskott-Aldrich syndrome	-2.683251923	1.437788082	3.552278626	0.067273209	0.689292565	Up ovotestes up-switched
gene2760_CAPS	CAPS	calcyphosine	-2.679853721	2.074822464	4.984784038	0.031655356	0.600000709	Up ovotestes up-switched
gene5615_SYNE4	SYNE4	spectrin repeat containing nuclear envelope family member 4	-2.671766516	1.122605959	4.998251134	0.031439764	0.600000709	Up ovotestes up-switched
gene18061_PIGQ	PIGQ	phosphatidylinositol glycan anchor biosynthesis class Q	-2.666541995	3.090413263	5.311423116	0.026851193	0.58468124	Up ovotestes up-switched
gene11375_FAM198A	FAM198A	family with sequence similarity 198 member A	-2.66056107	3.664392563	11.28953101	0.001808586	0.323758317	Up ovotestes up-switched
gene12872_TIMP4	TIMP4	TIMP metallopeptidase inhibitor 4	-2.653389843	2.117858597	3.408697525	0.072800301	0.692761077	Up ovotestes up-switched
gene387_RHBDL3	RHBDL3	rhomboid like 3	-2.624029256	1.598626426	5.323431187	0.026690406	0.58468124	Up ovotestes up-switched
gene6302_TRPM5	TRPM5	transient receptor potential cation channel subfamily M member 5	-2.620793392	0.905975548	3.519979512	0.068474517	0.689292565	Up ovotestes up-switched
gene14314_IL31RA	IL31RA	interleukin 31 receptor A	-2.619245682	2.641958749	3.582110009	0.066184499	0.689140189	Up ovotestes up-switched
gene17248_TPPP3	TPPP3	tubulin polymerization promoting protein family member 3	-2.617851916	3.948631417	8.297685817	0.006543541	0.444382973	Up ovotestes up-switched
gene5246_SUSD4	SUSD4	sushi domain containing 4	-2.612492195	0.648386759	3.74950682	0.060427147	0.684456353	Up ovotestes up-switched
gene5748_NCF4	NCF4	neutrophil cytosolic factor 4	-2.611796055	2.531023409	4.934785752	0.032469974	0.600000709	Up ovotestes up-switched
gene6663_LOC110076950	LOC110076950	cystatin-B-like	-2.602960102	2.633344461	3.043493379	0.089296906	0.724323111	Up ovotestes up-switched
gene14423_LOC110085495	LOC110085495	cytochrome P450 2J6-like	-2.589583783	2.596983581	3.310087199	0.076889723	0.699480943	Up ovotestes up-switched
gene4555_COL8A1	COL8A1	collagen type VIII alpha 1 chain	-2.583338816	3.587165162	3.190368023	0.082204384	0.711761874	Up ovotestes up-switched
gene15087_LOC110086219	LOC110086219	erythrocyte membrane protein band 4.2-like	-2.574310904	6.820609303	2.873930338	0.098358173	0.735286327	Up ovotestes up-switched
gene17175_LOC110088500	LOC110088500	amine sulfotransferase-like	-2.571924594	1.401274467	3.668293495	0.063147723	0.688144996	Up ovotestes up-switched
gene1120_RAPSN	RAPSN	receptor associated protein of the synapse	-2.564832742	3.086436953	5.840444379	0.020667662	0.549735725	Up ovotestes up-switched
gene20180_LOC110069795	LOC110069795	uncharacterized LOC110069795	-2.559853811	13.01111372	2.777719403	0.103960784	0.743656618	Up ovotestes up-switched
gene16814_POLR3C	POLR3C	RNA polymerase III subunit C	-2.557007551	6.260684423	5.52654038	0.02412337	0.574707726	Up ovotestes up-switched
gene11145_RTN4R	RTN4R	reticulon 4 receptor	-2.549235726	1.517743631	3.367798783	0.07446612	0.694298165	Up ovotestes up-switched
gene817_THY1	THY1	Thy-1 cell surface antigen	-2.546767156	3.685537975	4.768758148	0.035343401	0.608711959	Up ovotestes up-switched
gene20233_LOC110069864	LOC110069864	toll-like receptor 5	-2.545322461	1.524812296	3.515941533	0.068626376	0.689292565	Up ovotestes up-switched
gene16904_PDCD1LG2	PDCD1LG2	programmed cell death 1 ligand 2	-2.529503686	2.497503532	4.489708243	0.040819214	0.633874015	Up ovotestes up-switched
gene3705_LRRC20	LRRC20	leucine rich repeat containing 20	-2.521836118	2.433913333	3.709402984	0.061753975	0.687856337	Up ovotestes up-switched
gene15638_LOC110086833	LOC110086833	zona pellucida sperm-binding protein 3-like	-2.512484547	1.488868319	2.859580066	0.099171644	0.735893656	Up ovotestes up-switched
gene6742_MET	MET	MET proto-oncogene	-2.506274685	7.736643587	5.806283367	0.02101634	0.553270353	Up ovotestes up-switched
gene17272_GRIA3	GRIA3	glutamate ionotropic receptor AMPA type subunit 3	-2.488365085	5.494289463	5.171064596	0.028810692	0.594421921	Up ovotestes up-switched
gene19899_MTTP	MTTP	microsomal triglyceride transfer protein	-2.484309045	1.718908268	3.380390049	0.073948778	0.694250539	Up ovotestes up-switched
gene506_TAF5L	TAF5L	TATA-box binding protein associated factor 5 like	-2.475270535	1.550979211	3.670309286	0.063078572	0.688144996	Up ovotestes up-switched
gene12890_CUX2	CUX2	cut like homeobox 2	-2.474510041	6.988839745	7.769587075	0.008310784	0.444382973	Up ovotestes up-switched
gene1037_LRRN2	LRRN2	leucine rich repeat neuronal 2	-2.469348461	2.360655241	5.597079289	0.023295579	0.567493427	Up ovotestes up-switched
gene3246_LOC110073204	LOC110073204	aflatoxin B1 aldehyde reductase member 2-like	-2.467405472	2.518193888	3.081679449	0.087388815	0.724272835	Up ovotestes up-switched
gene19908_LOC110091515	LOC110091515	uncharacterized LOC110091515	-2.455767349	1.666197506	3.19155218	0.082149838	0.711761874	Up ovotestes up-switched
gene882_APOA1	APOA1	apolipoprotein A1	-2.455181629	4.483021231	4.189440677	0.047770471	0.65366936	Up ovotestes up-switched
gene1115_MYBPC3	MYBPC3	myosin binding protein C	-2.450248394	4.063521836	2.744125984	0.106001841	0.745172979	Up ovotestes up-switched
gene1308_SYT1	SYT1	synaptotagmin 1	-2.44668532	4.359902914	3.270304066	0.078611827	0.703398946	Up ovotestes up-switched
gene19901_LOC110091501	LOC110091501	D-threo-3-hydroxyaspartate dehydratase-like	-2.444401129	3.706115599	7.287174598	0.010376877	0.470515437	Up ovotestes up-switched
gene16661_MARCH1	36951	membrane associated ring-CH-type finger 1	-2.438051361	2.254881618	5.136394959	0.029318301	0.595318307	Up ovotestes up-switched
gene7172_XKR5	XKR5	XK related 5	-2.43548006	2.668708377	5.887432397	0.020198246	0.545857594	Up ovotestes up-switched
gene1243_LOC110083972	LOC110083972	NACHT domain- and WD repeat-containing protein 1-like	-2.430715171	3.577172501	11.27999473	0.001815712	0.323758317	Up ovotestes up-switched
gene8760_LOC110079322	LOC110079322	cathepsin L1-like	-2.427777685	2.378917545	4.324684296	0.04449058	0.646993947	Up ovotestes up-switched
gene17888_ADAMTSL2	ADAMTSL2	ADAMTS like 2	-2.42564342	2.570418443	2.850226938	0.099705952	0.736878846	Up ovotestes up-switched
gene13575_GCNT4	GCNT4	glucosaminyl (N-acetyl) transferase 4	-2.424356399	1.967288149	6.500761004	0.015022298	0.513243738	Up ovotestes up-switched
gene19087_LOC110090606	LOC110090606	keratin-associated protein 10-2-like	-2.41499341	1.262536792	5.749518958	0.021609889	0.556302247	Up ovotestes up-switched
gene18204_FRMD3	FRMD3	FERM domain containing 3	-2.409578213	2.391782419	3.580982529	0.066225289	0.689140189	Up ovotestes up-switched
gene9831_LOC110080487	LOC110080487	uncharacterized family 31 glucosidase KIAA1161-like	-2.406839653	1.571989803	4.079179666	0.050641787	0.666333899	Up ovotestes up-switched
gene2479_NGF	NGF	nerve growth factor	-2.402899852	1.853105331	4.636347338	0.037834327	0.622756633	Up ovotestes up-switched
gene3549_CD44	CD44	CD44 molecule (Indian blood group)	-2.402441776	4.544165454	11.31544837	0.001789368	0.323758317	Up ovotestes up-switched
gene17558_LOC110088941	LOC110088941	contactin-associated protein-like 4	-2.401958069	2.868784404	7.12833201	0.011172793	0.477188889	Up ovotestes up-switched
gene12822_PAQR6	PAQR6	progestin and adipoQ receptor family member 6	-2.393755901	3.617537257	6.622484511	0.014176544	0.513243738	Up ovotestes up-switched
gene1012_LOC110080680	LOC110080680	acidic mammalian chitinase-like	-2.392817535	6.444041515	5.54731028	0.023876366	0.57084508	Up ovotestes up-switched
gene6375_LOC110076625	LOC110076625	patatin-like phospholipase domain-containing protein 2	-2.392791672	4.375742018	4.66341398	0.037309945	0.621645597	Up ovotestes up-switched
gene14565_ALDH3B1	ALDH3B1	aldehyde dehydrogenase 3 family member B1	-2.387797396	2.437596422	2.790000634	0.103225803	0.743058166	Up ovotestes up-switched
gene1144_PLEKHH1	PLEKHH1	pleckstrin homology	-2.386161891	3.788244801	6.59239068	0.014380756	0.513243738	Up ovotestes up-switched
gene18722_LRFN4	LRFN4	leucine rich repeat and fibronectin type III domain containing 4	-2.377057385	4.239935099	4.973357067	0.031839551	0.600000709	Up ovotestes up-switched
gene13755_IGF1	IGF1	insulin like growth factor 1	-2.357956916	2.358442777	4.125687974	0.049408108	0.661607274	Up ovotestes up-switched
gene8798_TBXA2R	TBXA2R	thromboxane A2 receptor	-2.357082672	2.383772116	3.786951531	0.059216783	0.683700946	Up ovotestes up-switched
gene18260_LOC110089712	LOC110089712	kinesin-like protein KIF20A	-2.349867268	1.228711472	3.115719941	0.085952083	0.720411336	Up ovotestes up-switched
gene10865_KIAA1257	KIAA1257	KIAA1257 ortholog	-2.34497219	4.932680784	7.239747114	0.010607947	0.472268491	Up ovotestes up-switched
gene12587_APELA	APELA	apelin receptor early endogenous ligand	-2.342371773	3.943067485	7.998154976	0.007490105	0.444382973	Up ovotestes up-switched
gene2917_GRIA2	GRIA2	glutamate ionotropic receptor AMPA type subunit 2	-2.341449988	3.027752122	2.875092214	0.098292642	0.735286327	Up ovotestes up-switched
gene6615_LRP2	LRP2	LDL receptor related protein 2	-2.338689493	7.214645871	6.32378093	0.016350453	0.519848214	Up ovotestes up-switched
gene14793_RALY	RALY	RALY heterogeneous nuclear ribonucleoprotein	-2.322888876	2.96798585	4.461947492	0.041412832	0.636124644	Up ovotestes up-switched
gene1218_FAM149A	FAM149A	family with sequence similarity 149 member A	-2.319352516	3.075713032	9.773014028	0.003423696	0.3943483	Up ovotestes up-switched
gene558_RGS7	RGS7	regulator of G-protein signaling 7	-2.314556573	2.656182445	2.775513705	0.104093416	0.74386288	Up ovotestes up-switched
gene1759_LOC110090439	LOC110090439	probable low-specificity L-threonine aldolase 2	-2.307927788	2.488945582	4.285708316	0.045409669	0.649062397	Up ovotestes up-switched
gene2539_ERBB4	ERBB4	erb-b2 receptor tyrosine kinase 4	-2.307019151	1.632278418	2.877140009	0.098177265	0.735096956	Up ovotestes up-switched
gene14312_ANKRD55	ANKRD55	ankyrin repeat domain 55	-2.303297803	1.656223895	6.426576344	0.015564295	0.513505248	Up ovotestes up-switched
gene14529_FOXO6	FOXO6	forkhead box O6	-2.30035101	1.848678933	4.071748033	0.050842046	0.666333899	Up ovotestes up-switched
gene798_UBASH3B	UBASH3B	ubiquitin associated and SH3 domain containing B	-2.299581207	1.879524458	2.963588418	0.09344371	0.726158415	Up ovotestes up-switched
gene4977_LOC110075072	LOC110075072	myosin-3	-2.298040241	7.93967393	3.396357203	0.073298498	0.693528894	Up ovotestes up-switched
gene3783_PTCH2	PTCH2	patched 2	-2.291778159	4.013962215	7.973423634	0.007574563	0.444382973	Up ovotestes up-switched
gene6237_ATP8A2	ATP8A2	ATPase phospholipid transporting 8A2	-2.291230507	1.90381543	3.943884294	0.054428079	0.674510006	Up ovotestes up-switched
gene9953_RTTN	RTTN	rotatin	-2.285226269	3.71900402	14.32670764	0.000541435	0.214674121	Up ovotestes up-switched
gene7343_MITF	MITF	melanogenesis associated transcription factor	-2.285032652	1.823640626	3.148357353	0.084166126	0.716013574	Up ovotestes up-switched
gene3801_RAD54L	RAD54L	RAD54 like (S. cerevisiae)	-2.280739053	3.548027833	11.5460629	0.001627623	0.323578981	Up ovotestes up-switched
gene16781_MGAT3	MGAT3	mannosyl (beta-1	-2.27919822	5.145917317	12.32916252	0.001184759	0.280706807	Up ovotestes up-switched
gene1020_FMOD	FMOD	fibromodulin	-2.27714258	8.997465525	4.655422081	0.037463946	0.621645597	Up ovotestes up-switched
gene6791_BPHL	BPHL	biphenyl hydrolase like	-2.274442986	4.789800655	7.985553964	0.007533011	0.444382973	Up ovotestes up-switched
gene18720_LGALS12	LGALS12	galectin 12	-2.272990209	7.330155519	7.906300577	0.007808971	0.444382973	Up ovotestes up-switched
gene10184_MAK	MAK	male germ cell associated kinase	-2.268064462	4.198729169	17.9415446	0.000143166	0.138079626	Up ovotestes up-switched
gene3484_DLGAP2	DLGAP2	DLG associated protein 2	-2.264439233	1.834529438	2.763889615	0.104795581	0.745172979	Up ovotestes up-switched
gene5136_KCTD8	KCTD8	potassium channel tetramerization domain containing 8	-2.263321593	2.063582811	3.327678053	0.076141767	0.696429402	Up ovotestes up-switched
gene19774_LOC110091362	LOC110091362	17-beta-hydroxysteroid dehydrogenase type 6-like	-2.251668796	1.541946069	4.34899434	0.043927686	0.644340062	Up ovotestes up-switched
gene6478_ADGRG2	ADGRG2	adhesion G protein-coupled receptor G2	-2.242299717	3.349247033	3.467074719	0.07049421	0.691468831	Up ovotestes up-switched
gene14822_LOC110085952	LOC110085952	claudin-1-like	-2.236695049	3.680534278	3.280076032	0.078184856	0.702139826	Up ovotestes up-switched
gene19612_LOC110091177	LOC110091177	zinc finger protein 501-like	-2.233238276	1.60050644	3.702659224	0.061980251	0.688144996	Up ovotestes up-switched
gene2534_CAMK1G	CAMK1G	calcium/calmodulin dependent protein kinase IG	-2.229529624	2.656342323	3.573602117	0.066492986	0.689140189	Up ovotestes up-switched
gene21617_LOC110071332	LOC110071332	gastrula zinc finger protein XlCGF49.1-like	-2.226233336	1.271874301	2.959506682	0.093661309	0.726158415	Up ovotestes up-switched
gene17601_ZNF385C	ZNF385C	zinc finger protein 385C	-2.223986168	1.161465499	2.964695923	0.093384767	0.726158415	Up ovotestes up-switched
gene7424_PAX2	PAX2	paired box 2	-2.2236111	2.996023254	3.084679345	0.087240873	0.724272835	Up ovotestes up-switched
gene15429_CLEC3B	CLEC3B	C-type lectin domain family 3 member B	-2.219410898	2.734960278	3.117817999	0.085625253	0.719286067	Up ovotestes up-switched
gene1695_CUNH8orf89	CUNH8orf89	chromosome unknown C8orf89 homolog	-2.202381152	3.219788852	6.016688579	0.018965424	0.535990157	Up ovotestes up-switched
gene6672_FAM46C	FAM46C	family with sequence similarity 46 member C	-2.201497908	3.520966957	2.750386683	0.10561802	0.745172979	Up ovotestes up-switched
gene2440_SLIT2	SLIT2	slit guidance ligand 2	-2.184377996	4.661127404	10.98705053	0.002049842	0.347588924	Up ovotestes up-switched
gene2035_NFATC2	NFATC2	nuclear factor of activated T-cells 2	-2.182118434	0.746854892	2.707605536	0.108272725	0.748009753	Up ovotestes up-switched
gene8000_LOC110078447	LOC110078447	E3 ubiquitin-protein ligase RNF130-like	-2.181002957	3.008772147	5.829909372	0.020774519	0.549735725	Up ovotestes up-switched
gene9334_P4HTM	P4HTM	prolyl 4-hydroxylase	-2.180046742	2.607129622	4.577533666	0.039001784	0.623467924	Up ovotestes up-switched
gene290_TWIST1	TWIST1	twist family bHLH transcription factor 1	-2.148776401	3.839589912	8.318759192	0.006481949	0.44312963	Up ovotestes up-switched
gene15726_SYT3	SYT3	synaptotagmin 3	-2.145834638	4.1330741	4.103023395	0.05000512	0.66376712	Up ovotestes up-switched
gene12433_CDS1	CDS1	CDP-diacylglycerol synthase 1	-2.143237607	4.313898519	10.2769618	0.002761344	0.376642714	Up ovotestes up-switched
gene6026_LOC110076287	LOC110076287	zinc finger protein 423-like	-2.138383497	2.844139986	4.181252897	0.047977409	0.654946541	Up ovotestes up-switched
gene11935_MTF1	MTF1	metal regulatory transcription factor 1	-2.13508696	4.571013342	4.634105443	0.037878121	0.622756633	Up ovotestes up-switched
gene10156_CACNB4	CACNB4	calcium voltage-gated channel auxiliary subunit beta 4	-2.130028043	1.442976298	3.060448279	0.088443961	0.724323111	Up ovotestes up-switched
gene8366_DNM1	DNM1	dynamin 1	-2.12665363	4.56197666	10.91971458	0.002108072	0.349710413	Up ovotestes up-switched
gene1281_SUSD3	SUSD3	sushi domain containing 3	-2.12515551	4.707273676	5.280334088	0.027272381	0.585929297	Up ovotestes up-switched
gene9268_PTGER3	PTGER3	prostaglandin E receptor 3	-2.121463484	4.404598555	3.144961361	0.084326992	0.716013574	Up ovotestes up-switched
gene5134_ATP8A1	ATP8A1	ATPase phospholipid transporting 8A1	-2.106778564	2.925033523	2.89775567	0.097024247	0.731543087	Up ovotestes up-switched
gene10766_TNFAIP8L2	TNFAIP8L2	TNF alpha induced protein 8 like 2	-2.105320585	1.747135253	3.380987957	0.073924312	0.694250539	Up ovotestes up-switched
gene21650_LOC110071368	LOC110071368	zinc finger protein 709-like	-2.104983961	1.732895659	3.761248048	0.060044697	0.684456353	Up ovotestes up-switched
gene17575_CCDC60	CCDC60	coiled-coil domain containing 60	-2.101322386	4.72314287	4.599688048	0.038557452	0.623467924	Up ovotestes up-switched
gene1936_NCKAP1L	NCKAP1L	NCK associated protein 1 like	-2.100817246	4.711372816	4.828554772	0.034277726	0.606119749	Up ovotestes up-switched
gene4062_HSF2BP	HSF2BP	heat shock transcription factor 2 binding protein	-2.100451845	3.060276977	4.908058524	0.03291479	0.602427741	Up ovotestes up-switched
gene5854_TTC26	TTC26	tetratricopeptide repeat domain 26	-2.097598713	5.610567093	11.44513397	0.001696411	0.323758317	Up ovotestes up-switched
gene9760_PIK3R6	PIK3R6	phosphoinositide-3-kinase regulatory subunit 6	-2.097531853	3.964046307	2.887507339	0.097595498	0.733727629	Up ovotestes up-switched
gene9144_DDAH1	DDAH1	dimethylarginine dimethylaminohydrolase 1	-2.094131902	2.198271081	3.005474998	0.091243436	0.724360832	Up ovotestes up-switched
gene18056_LOC110089479	LOC110089479	transcription factor COE2	-2.091516862	3.796689838	3.975009399	0.053530132	0.67252963	Up ovotestes up-switched
gene17523_KEL	KEL	Kell blood group	-2.085619576	6.279368751	4.29303297	0.045235367	0.648450796	Up ovotestes up-switched
gene15703_LOC110086921	LOC110086921	MAPK regulated corepressor interacting protein 2-like	-2.085124757	2.035858859	3.656030337	0.063570222	0.688485009	Up ovotestes up-switched
gene16627_LOC110087928	LOC110087928	autism susceptibility gene 2 protein-like	-2.082463153	7.51973564	9.636317566	0.003631216	0.395003216	Up ovotestes up-switched
gene8818_NRXN3	NRXN3	neurexin 3	-2.07053411	1.66734679	3.086269999	0.087162544	0.724272835	Up ovotestes up-switched
gene15933_LINGO1	LINGO1	leucine rich repeat and Ig domain containing 1	-2.068301914	4.974331787	9.979457834	0.003133899	0.387170782	Up ovotestes up-switched
gene17239_NOX4	NOX4	NADPH oxidase 4	-2.064374575	4.741931036	8.401448584	0.006246194	0.438097164	Up ovotestes up-switched
gene1474_LRRC3B	LRRC3B	leucine rich repeat containing 3B	-2.062851745	2.911352395	4.829501844	0.034261132	0.606119749	Up ovotestes up-switched
gene6732_OCIAD2	OCIAD2	OCIA domain containing 2	-2.061669726	5.358503372	7.4462258	0.009640584	0.462356644	Up ovotestes up-switched
gene17935_UHMK1	UHMK1	U2AF homology motif kinase 1	-2.060872927	2.662170123	3.122755627	0.085387424	0.719016981	Up ovotestes up-switched
gene9969_NT5DC2	NT5DC2	5'-nucleotidase domain containing 2	-2.056593274	3.934345131	5.370989252	0.026063806	0.579368895	Up ovotestes up-switched
gene11472_BSND	BSND	barttin CLCNK type accessory beta subunit	-2.053727756	1.823668757	2.826448693	0.10107909	0.738599046	Up ovotestes up-switched
gene9134_BLNK	BLNK	B-cell linker	-2.048918275	2.839884842	3.507747346	0.068935694	0.690794768	Up ovotestes up-switched
gene843_CRYAB	CRYAB	crystallin alpha B	-2.047600771	3.751914986	3.318065634	0.076549469	0.69831203	Up ovotestes up-switched
gene12824_TMEM79	TMEM79	transmembrane protein 79	-2.047099485	3.37805657	2.848898651	0.099782096	0.736878846	Up ovotestes up-switched
gene1937_PDE1B	PDE1B	phosphodiesterase 1B	-2.045455331	5.093928371	5.517726362	0.024229026	0.575658584	Up ovotestes up-switched
gene2477_TENM2	TENM2	teneurin transmembrane protein 2	-2.038265002	4.413333926	7.356379288	0.010049349	0.468500127	Up ovotestes up-switched
gene11864_SEMA3A	SEMA3A	semaphorin 3A	-2.031748295	2.734000015	4.674050443	0.037106058	0.621645597	Up ovotestes up-switched
gene14433_HTRA3	HTRA3	HtrA serine peptidase 3	-2.02832604	3.172997828	6.275780008	0.01673213	0.52238071	Up ovotestes up-switched
gene14991_LOC110086127	LOC110086127	collagen alpha-4(VI) chain-like	-2.025143021	3.408989016	2.884940983	0.097739145	0.734040925	Up ovotestes up-switched
gene13739_GRAMD1C	GRAMD1C	GRAM domain containing 1C	-2.022317808	3.664577745	5.660928361	0.0225728	0.559640635	Up ovotestes up-switched
gene8564_MYNN	MYNN	myoneurin	-2.015520274	2.658956616	6.276594322	0.016725575	0.52238071	Up ovotestes up-switched
gene16840_VANGL2	VANGL2	VANGL planar cell polarity protein 2	-2.014758531	3.470864757	7.734575789	0.008444778	0.444382973	Up ovotestes up-switched
gene14496_FGFR3	FGFR3	fibroblast growth factor receptor 3	-2.006559714	3.977372977	3.424696692	0.072160013	0.692761077	Up ovotestes up-switched
gene2120_RNF32	RNF32	ring finger protein 32	-1.991778071	2.909877219	8.148959831	0.006996441	0.444382973	Up ovotestes up-switched
gene6631_SP5	SP5	Sp5 transcription factor	-1.984641255	3.40506746	9.105427241	0.004573699	0.414171177	Up ovotestes up-switched
gene695_LOC110077351	LOC110077351	vegetative incompatibility protein HET-E-1-like	-1.981466871	2.381299315	4.587580023	0.038799602	0.623467924	Up ovotestes up-switched
gene5433_LOC110075583	LOC110075583	arylsulfatase D-like	-1.980918675	2.237617398	2.954469867	0.093930614	0.726158415	Up ovotestes up-switched
gene4915_VWF	VWF	von Willebrand factor	-1.974726733	3.681501115	5.053815742	0.030567011	0.599418389	Up ovotestes up-switched
gene11213_LOC110082006	LOC110082006	solute carrier family 2	-1.967551397	2.086581305	3.22444855	0.080650648	0.710613147	Up ovotestes up-switched
gene21472_LOC110071178	LOC110071178	zinc finger protein 79-like	-1.960848595	4.731506605	4.542106206	0.039724017	0.628031625	Up ovotestes up-switched
gene12607_PLS1	PLS1	plastin 1	-1.954693861	5.133041412	3.100098068	0.086484927	0.721279624	Up ovotestes up-switched
gene6517_KCNS1	KCNS1	potassium voltage-gated channel modifier subfamily S member 1	-1.953546951	2.008189594	3.434784614	0.071759527	0.69244524	Up ovotestes up-switched
gene21652_LOC110071370	LOC110071370	zinc finger protein 501-like	-1.953423481	3.375737001	4.734617588	0.035968033	0.614726379	Up ovotestes up-switched
gene12817_PYGM	PYGM	glycogen phosphorylase	-1.948084853	2.646037833	2.780580226	0.103789045	0.74340293	Up ovotestes up-switched
gene14387_DIS3L	DIS3L	DIS3 like exosome 3'-5' exoribonuclease	-1.946294427	3.596125018	10.37540276	0.002648698	0.369450671	Up ovotestes up-switched
gene7186_PRDM6	PRDM6	PR/SET domain 6	-1.944549987	2.875833666	2.736290637	0.106484439	0.745172979	Up ovotestes up-switched
gene5197_NANOS1	NANOS1	nanos C2HC-type zinc finger 1	-1.936549048	3.753122844	3.886007577	0.056142391	0.676935079	Up ovotestes up-switched
gene17884_VAV2	VAV2	vav guanine nucleotide exchange factor 2	-1.936542474	5.788012814	6.188671537	0.017449548	0.530899102	Up ovotestes up-switched
gene4638_CFAP69	CFAP69	cilia and flagella associated protein 69	-1.93268461	3.585511721	5.030781131	0.030925571	0.600000709	Up ovotestes up-switched
gene7446_LOC110077803	LOC110077803	uncharacterized LOC110077803	-1.931083826	3.040460111	3.84931088	0.057260244	0.679121778	Up ovotestes up-switched
gene8626_COL1A1	COL1A1	collagen type I alpha 1 chain	-1.930193753	11.48164761	5.716525078	0.021963206	0.556302247	Up ovotestes up-switched
gene9668_ACE	ACE	angiotensin I converting enzyme	-1.927709218	6.946443162	6.385636484	0.015872399	0.515165552	Up ovotestes up-switched
gene9527_GLRA4	GLRA4	glycine receptor alpha 4	-1.927643706	3.597506024	3.464462726	0.070595633	0.691589456	Up ovotestes up-switched
gene6490_LOC110076735	LOC110076735	ralBP1-associated Eps domain-containing protein 2-like	-1.918991317	4.379900569	8.864728901	0.005084183	0.424811734	Up ovotestes up-switched
gene2663_LOC110072503	LOC110072503	occludin-like	-1.917411724	5.920412472	10.16324228	0.002897857	0.379825769	Up ovotestes up-switched
gene4619_SLC29A1	SLC29A1	solute carrier family 29 member 1 (Augustine blood group)	-1.914488307	6.99365835	6.031555042	0.018828932	0.535990157	Up ovotestes up-switched
gene6282_LOC110076521	LOC110076521	glyoxal reductase-like	-1.908041617	3.569808703	7.022346917	0.011740186	0.481180688	Up ovotestes up-switched
gene11431_LOC110082181	LOC110082181	acyl-coenzyme A synthetase ACSM3	-1.907203995	4.54181861	3.860606517	0.056913555	0.677945487	Up ovotestes up-switched
gene6247_SLC44A3	SLC44A3	solute carrier family 44 member 3	-1.903540606	5.334635739	3.607592214	0.065270027	0.689140189	Up ovotestes up-switched
gene54_LOC110076451	LOC110076451	peptidase M20 domain-containing protein 2-like	-1.898585943	4.677645546	4.336107251	0.044225103	0.646045091	Up ovotestes up-switched
gene11291_NRG2	NRG2	neuregulin 2	-1.896228539	2.306321848	3.770564618	0.059743136	0.684456353	Up ovotestes up-switched
gene20078_LFNG	LFNG	LFNG O-fucosylpeptide 3-beta-N-acetylglucosaminyltransferase	-1.893679632	2.384762187	3.240240229	0.0799419	0.708795428	Up ovotestes up-switched
gene20984_LOC110070655	LOC110070655	zinc finger protein 709-like	-1.889684812	2.703415114	4.643275811	0.037699333	0.622756633	Up ovotestes up-switched
gene6044_LOC110076286	LOC110076286	carbohydrate sulfotransferase 6-like	-1.883871518	2.969279062	3.123908694	0.085331991	0.718900204	Up ovotestes up-switched
gene7654_LOC110078056	LOC110078056	schwannomin-interacting protein 1-like	-1.882919503	4.96587083	15.45795177	0.000353052	0.19229886	Up ovotestes up-switched
gene1665_MYBL1	MYBL1	MYB proto-oncogene like 1	-1.878498323	2.946870395	7.052734926	0.011574402	0.481180688	Up ovotestes up-switched
gene13304_LOC110084260	LOC110084260	cAMP-dependent protein kinase catalytic subunit PRKX	-1.87620565	2.694023537	3.772866541	0.059668885	0.684456353	Up ovotestes up-switched
gene103_TIAM2	TIAM2	T-cell lymphoma invasion and metastasis 2	-1.872818351	5.150626179	6.513180531	0.014933565	0.513243738	Up ovotestes up-switched
gene5881_PMM1	PMM1	phosphomannomutase 1	-1.866562244	4.258567341	5.112702517	0.029670784	0.595318307	Up ovotestes up-switched
gene15403_EFCAB11	EFCAB11	EF-hand calcium binding domain 11	-1.863536778	1.190869439	2.713593906	0.107896586	0.748009753	Up ovotestes up-switched
gene8447_DLK1	DLK1	delta like non-canonical Notch ligand 1	-1.860288649	2.710381675	3.882067106	0.05626126	0.676935079	Up ovotestes up-switched
gene1913_GLI1	GLI1	GLI family zinc finger 1	-1.850387661	2.159566131	3.205049991	0.081530948	0.711761874	Up ovotestes up-switched
gene17296_TNFRSF19	TNFRSF19	TNF receptor superfamily member 19	-1.847172323	3.138494223	2.786950582	0.103407782	0.743058166	Up ovotestes up-switched
gene359_LOC110073583	LOC110073583	transmembrane protein 198-like	-1.844314911	4.506137953	6.020251012	0.018932619	0.535990157	Up ovotestes up-switched
gene2853_CTNND2	CTNND2	catenin delta 2	-1.842605114	1.981429883	2.902384038	0.096767501	0.731543087	Up ovotestes up-switched
gene1743_CBX4	CBX4	chromobox 4	-1.840776613	5.694298739	14.57147988	0.000493129	0.209297046	Up ovotestes up-switched
gene4175_CEND1	CEND1	cell cycle exit and neuronal differentiation 1	-1.839025322	5.191879848	7.416212446	0.009775112	0.462356644	Up ovotestes up-switched
gene6807_FARS2	FARS2	phenylalanyl-tRNA synthetase 2	-1.837777372	3.222184049	7.100858361	0.011316987	0.477188889	Up ovotestes up-switched
gene13459_STRA6	STRA6	stimulated by retinoic acid 6	-1.83397396	2.602784106	2.731234306	0.106797201	0.745172979	Up ovotestes up-switched
gene3560_LMO2	LMO2	LIM domain only 2	-1.830829446	6.061428815	4.148242245	0.048821787	0.660220193	Up ovotestes up-switched
gene15168_CDKL2	CDKL2	cyclin dependent kinase like 2	-1.830314475	4.227757709	8.658432237	0.005570215	0.431356728	Up ovotestes up-switched
gene21822_LOC110071556	LOC110071556	cyclin-dependent kinases regulatory subunit 1-like	-1.829385539	3.724443955	5.770004207	0.021393621	0.556302247	Up ovotestes up-switched
gene19798_NOP10	NOP10	NOP10 ribonucleoprotein	-1.827333343	4.661946954	4.954191223	0.03215112	0.600000709	Up ovotestes up-switched
gene6165_GALNT16	GALNT16	polypeptide N-acetylgalactosaminyltransferase 16	-1.826852365	5.533449163	14.67684125	0.000473761	0.209297046	Up ovotestes up-switched
gene15624_WNT4	WNT4	Wnt family member 4	-1.826615878	4.060535757	4.964856135	0.031977338	0.600000709	Up ovotestes up-switched
gene5589_LOC110075713	LOC110075713	leucine-rich repeat and fibronectin type III domain-containing protein 1-like protein	-1.822924069	2.740899599	2.972625491	0.092963971	0.726158415	Up ovotestes up-switched
gene17973_LOC110089388	LOC110089388	regulator of telomere elongation helicase 1-like	-1.81907805	4.532319669	9.163902912	0.004458133	0.414171177	Up ovotestes up-switched
gene21273_LOC110070967	LOC110070967	gastrula zinc finger protein XlCGF8.2DB-like	-1.817434336	2.564323837	3.086695789	0.087367636	0.724272835	Up ovotestes up-switched
gene18203_IDNK	IDNK	IDNK	-1.809213422	1.891789692	2.719572004	0.10752258	0.747242704	Up ovotestes up-switched
gene2838_LOC110072699	LOC110072699	coiled-coil domain-containing protein 30-like	-1.804542061	2.903921029	3.58296677	0.066153522	0.689140189	Up ovotestes up-switched
gene14485_IGFBP4	IGFBP4	insulin like growth factor binding protein 4	-1.804234479	4.233972917	6.77541958	0.013185888	0.505777988	Up ovotestes up-switched
gene3765_CUNH1orf228	CUNH1orf228	chromosome unknown C1orf228 homolog	-1.802832847	3.652130049	4.94801301	0.032252263	0.600000709	Up ovotestes up-switched
gene846_DIXDC1	DIXDC1	DIX domain containing 1	-1.801104789	5.803609707	12.46652398	0.001121284	0.275732365	Up ovotestes up-switched
gene4135_B4GALNT4	B4GALNT4	beta-1	-1.797249344	4.892566517	9.654796687	0.003602395	0.3943483	Up ovotestes up-switched
gene19093_SERPINB1	SERPINB1	serpin family B member 1	-1.794971274	3.851913131	6.622387035	0.0141772	0.513243738	Up ovotestes up-switched
gene13572_GFM2	GFM2	G elongation factor mitochondrial 2	-1.791294075	3.778883128	4.765364226	0.035404962	0.608711959	Up ovotestes up-switched
gene6957_CTXN2	CTXN2	cortexin 2	-1.790521196	2.718975079	2.944875731	0.094446014	0.727229036	Up ovotestes up-switched
gene12722_SLC16A9	SLC16A9	solute carrier family 16 member 9	-1.790239221	4.252998075	3.741173285	0.060700236	0.684456353	Up ovotestes up-switched
gene21011_LOC110070683	LOC110070683	zinc finger protein 729-like	-1.788464298	2.321765844	5.013058025	0.03120457	0.600000709	Up ovotestes up-switched
gene8575_LTBP2	LTBP2	latent transforming growth factor beta binding protein 2	-1.777033272	4.331166429	7.183386341	0.010889748	0.474985249	Up ovotestes up-switched
gene5505_DACT3	DACT3	dishevelled binding antagonist of beta catenin 3	-1.774559044	2.791381655	6.528655548	0.014823791	0.513243738	Up ovotestes up-switched
gene292_HDAC9	HDAC9	histone deacetylase 9	-1.77390575	2.320259308	3.125735337	0.08524426	0.718861396	Up ovotestes up-switched
gene3822_SLC25A32	SLC25A32	solute carrier family 25 member 32	-1.773713425	3.603453994	5.275398543	0.027339905	0.585929297	Up ovotestes up-switched
gene6885_LRRC17	LRRC17	leucine rich repeat containing 17	-1.773655141	6.708128261	6.485755687	0.015130264	0.513243738	Up ovotestes up-switched
gene17319_PDIA4	PDIA4	protein disulfide isomerase family A member 4	-1.770912962	8.793863735	4.300807353	0.045051168	0.648450796	Up ovotestes up-switched
gene5011_SLC35E3	SLC35E3	solute carrier family 35 member E3	-1.770351192	3.488382196	5.346176112	0.026388713	0.582167329	Up ovotestes up-switched
gene2984_JADE1	JADE1	jade family PHD finger 1	-1.768837621	3.560737265	4.985826527	0.031638609	0.600000709	Up ovotestes up-switched
gene10499_LOC110081202	LOC110081202	SCAN domain-containing protein 3-like	-1.768043589	3.488602854	5.828709949	0.020786723	0.549735725	Up ovotestes up-switched
gene4200_LDAH	LDAH	lipid droplet associated hydrolase	-1.7636061	1.791039884	2.870420518	0.098556432	0.735706537	Up ovotestes up-switched
gene1579_ARL6	ARL6	ADP ribosylation factor like GTPase 6	-1.7566814	4.303369643	8.365472993	0.006347617	0.438327664	Up ovotestes up-switched
gene19726_LOC110091305	LOC110091305	phospholipid phosphatase 3-like	-1.755425039	3.885049036	4.226970715	0.046834424	0.652149903	Up ovotestes up-switched
gene12377_TMTC4	TMTC4	transmembrane and tetratricopeptide repeat containing 4	-1.75159351	2.927935401	3.756909587	0.060185701	0.684456353	Up ovotestes up-switched
gene2875_CDH18	CDH18	cadherin 18	-1.747522628	3.547815786	2.710239005	0.108107129	0.748009753	Up ovotestes up-switched
gene8964_PIGK	PIGK	phosphatidylinositol glycan anchor biosynthesis class K	-1.746427426	5.023115427	4.910012767	0.032882042	0.602427741	Up ovotestes up-switched
gene3592_PRMT3	PRMT3	protein arginine methyltransferase 3	-1.736317467	4.949658591	13.094671	0.000873728	0.274447032	Up ovotestes up-switched
gene13960_RAB26	RAB26	RAB26	-1.730135341	3.590346469	3.617804434	0.064907496	0.689140189	Up ovotestes up-switched
gene9503_THBS1	THBS1	thrombospondin 1	-1.725446467	5.024480709	3.393383481	0.07341912	0.693996566	Up ovotestes up-switched
gene4919_ADGRB3	ADGRB3	adhesion G protein-coupled receptor B3	-1.72128372	2.883297612	3.782065095	0.059373197	0.683700946	Up ovotestes up-switched
gene2933_PRSS12	PRSS12	protease	-1.720931367	3.254733104	3.74923083	0.060436169	0.684456353	Up ovotestes up-switched
gene19429_LOC110090970	LOC110090970	flap endonuclease 1-like	-1.712670118	5.464674907	3.476540045	0.070128035	0.691468831	Up ovotestes up-switched
gene8908_LRRC8D	LRRC8D	leucine rich repeat containing 8 family member D	-1.712633081	3.922027664	7.292186268	0.010352778	0.470515437	Up ovotestes up-switched
gene2184_AFAP1L2	AFAP1L2	actin filament associated protein 1 like 2	-1.707851709	6.396848498	5.007206239	0.031297291	0.600000709	Up ovotestes up-switched
gene7664_PTX3	PTX3	pentraxin 3	-1.706843569	2.633608049	2.880409942	0.097993348	0.734674009	Up ovotestes up-switched
gene298_TSPAN13	TSPAN13	tetraspanin 13	-1.703570373	3.031438837	3.351814312	0.075128719	0.694379155	Up ovotestes up-switched
gene17842_POLI	POLI	DNA polymerase iota	-1.701728515	4.922823915	8.667293525	0.005548348	0.431356728	Up ovotestes up-switched
gene13029_USH1C	USH1C	USH1 protein network component harmonin	-1.698485722	4.076932355	2.753488515	0.105428444	0.745172979	Up ovotestes up-switched
gene2014_PTGIS	PTGIS	prostaglandin I2 synthase	-1.697646617	2.836221419	2.838368357	0.100388091	0.736974713	Up ovotestes up-switched
gene2441_ABLIM3	ABLIM3	actin binding LIM protein family member 3	-1.697301613	4.822372466	3.199334646	0.081792362	0.711761874	Up ovotestes up-switched
gene21750_LOC110071477	LOC110071477	zinc finger protein 665-like	-1.689612728	2.321236053	3.215884472	0.081037961	0.711761874	Up ovotestes up-switched
gene6546_DOPEY2	DOPEY2	dopey family member 2	-1.684984395	5.04816085	7.231441669	0.010648977	0.472268491	Up ovotestes up-switched
gene4586_BOC	BOC	BOC cell adhesion associated	-1.682560619	5.816663127	8.692726574	0.005486095	0.431356728	Up ovotestes up-switched
gene5752_TST	TST	thiosulfate sulfurtransferase	-1.681929542	5.856998091	6.721100815	0.013528935	0.505777988	Up ovotestes up-switched
gene12994_COL3A1	COL3A1	collagen type III alpha 1 chain	-1.681614628	9.650698838	6.398971196	0.015771329	0.514680949	Up ovotestes up-switched
gene7205_SLC12A2	SLC12A2	solute carrier family 12 member 2	-1.68053619	4.792210213	9.331922316	0.004143079	0.403826658	Up ovotestes up-switched
gene7042_SAXO1	SAXO1	stabilizer of axonemal microtubules 1	-1.678879083	6.756335556	3.537581018	0.067816925	0.689292565	Up ovotestes up-switched
gene21561_LOC110071275	LOC110071275	zinc finger protein 260-like	-1.67571398	5.906780784	7.87559778	0.007918771	0.444382973	Up ovotestes up-switched
gene1856_LUM	LUM	lumican	-1.675386497	4.82950469	3.070596299	0.087937844	0.724272835	Up ovotestes up-switched
gene5490_DMPK	DMPK	dystrophia myotonica protein kinase	-1.674952534	5.008726107	3.664132817	0.063290719	0.688144996	Up ovotestes up-switched
gene13752_NUP37	NUP37	nucleoporin 37	-1.671854478	3.082939277	6.520407742	0.014882189	0.513243738	Up ovotestes up-switched
gene17482_PARD6A	PARD6A	par-6 family cell polarity regulator alpha	-1.666718553	2.656031788	3.366302779	0.074527855	0.694298165	Up ovotestes up-switched
gene3557_ABTB2	ABTB2	ankyrin repeat and BTB domain containing 2	-1.663981352	3.018189448	4.770798386	0.03530645	0.608711959	Up ovotestes up-switched
gene17313_LOC110088663	LOC110088663	neurexin-1-beta	-1.660664005	5.858568359	3.081116835	0.087416592	0.724272835	Up ovotestes up-switched
gene397_RAB11FIP4	RAB11FIP4	RAB11 family interacting protein 4	-1.658812728	6.565708911	7.13619615	0.011131883	0.477188889	Up ovotestes up-switched
gene17701_SCN1B	SCN1B	sodium voltage-gated channel beta subunit 1	-1.655806368	2.118750238	3.158064625	0.083708201	0.713913728	Up ovotestes up-switched
gene2879_DCLK2	DCLK2	doublecortin like kinase 2	-1.651389227	4.707061938	7.843856596	0.008034025	0.444382973	Up ovotestes up-switched
gene681_CDC25C	CDC25C	cell division cycle 25C	-1.646132787	2.677876194	5.080629839	0.030155311	0.596993191	Up ovotestes up-switched
gene7336_CNTN4	CNTN4	contactin 4	-1.644986377	3.42529589	4.421055047	0.042304563	0.638516559	Up ovotestes up-switched
gene10735_MTMR11	MTMR11	myotubularin related protein 11	-1.642324424	6.819711413	10.24190308	0.002802684	0.376642714	Up ovotestes up-switched
gene17691_ETV2	ETV2	ETS variant 2	-1.641809124	3.990308274	3.875014537	0.056474706	0.676935079	Up ovotestes up-switched
gene191_LOC110082664	LOC110082664	vacuolar protein 8-like	-1.641788008	2.891009924	3.788310449	0.059173366	0.683700946	Up ovotestes up-switched
gene13963_CASKIN1	CASKIN1	CASK interacting protein 1	-1.641667779	5.518679274	5.3921544	0.025790098	0.577809706	Up ovotestes up-switched
gene8354_ADGRD2	ADGRD2	adhesion G protein-coupled receptor D2	-1.639639659	2.581281239	2.855355854	0.099412553	0.736878846	Up ovotestes up-switched
gene13401_NEO1	NEO1	neogenin 1	-1.638715774	7.265205692	11.4343389	0.001703949	0.323758317	Up ovotestes up-switched
gene3472_PXDN	PXDN	peroxidasin	-1.634678267	6.492822144	3.573249788	0.066505796	0.689140189	Up ovotestes up-switched
gene21089_LOC110070767	LOC110070767	zinc finger protein 2-like	-1.631638572	2.899576079	3.449682185	0.07117263	0.691779093	Up ovotestes up-switched
gene7918_GSTP1	GSTP1	glutathione S-transferase pi 1	-1.630056311	5.839687978	3.770019117	0.059760746	0.684456353	Up ovotestes up-switched
gene12951_TCTN2	TCTN2	tectonic family member 2	-1.626830993	6.0133909	7.258631491	0.010515286	0.472268491	Up ovotestes up-switched
gene12518_TTC28	TTC28	tetratricopeptide repeat domain 28	-1.618936523	8.783614102	8.602386957	0.005710669	0.433209381	Up ovotestes up-switched
gene14749_TG	TG	thyroglobulin	-1.61387811	1.919045984	3.474921761	0.07019049	0.691468831	Up ovotestes up-switched
gene4996_PTPRB	PTPRB	protein tyrosine phosphatase	-1.612953953	2.992846775	2.861235028	0.099077441	0.735893656	Up ovotestes up-switched
gene10256_RINT1	RINT1	RAD50 interactor 1	-1.609676185	6.043280053	7.334833334	0.010150115	0.469402105	Up ovotestes up-switched
gene8004_DNER	DNER	delta/notch like EGF repeat containing	-1.608324074	4.578120451	4.10601388	0.049925894	0.66373425	Up ovotestes up-switched
gene6277_CDC14A	CDC14A	cell division cycle 14A	-1.60588624	5.864843335	8.202651304	0.006829186	0.444382973	Up ovotestes up-switched
gene13547_RAD51D	RAD51D	RAD51 paralog D	-1.605322753	3.348093615	3.964293763	0.053837413	0.672974017	Up ovotestes up-switched
gene2695_APC2	APC2	APC2	-1.599928838	4.299864656	3.808372502	0.058536469	0.681451737	Up ovotestes up-switched
gene14050_ALS2CL	ALS2CL	ALS2 C-terminal like	-1.596979138	5.978522041	5.310723225	0.026860597	0.58468124	Up ovotestes up-switched
gene12671_ALPK1	ALPK1	alpha kinase 1	-1.592158796	3.639830838	3.926111635	0.054948269	0.674510006	Up ovotestes up-switched
gene12637_ZDHHC20	ZDHHC20	zinc finger DHHC-type containing 20	-1.578824854	5.190819883	12.58908823	0.001067691	0.275732365	Up ovotestes up-switched
gene178_NHSL1	NHSL1	NHS like 1	-1.578642976	6.02407849	4.937315411	0.032428214	0.600000709	Up ovotestes up-switched
gene6600_GALNT3	GALNT3	polypeptide N-acetylgalactosaminyltransferase 3	-1.570266034	4.86122501	4.40595539	0.042639143	0.638516559	Up ovotestes up-switched
gene2215_CAMK4	CAMK4	calcium/calmodulin dependent protein kinase IV	-1.565499096	1.28518637	2.748092192	0.105758503	0.745172979	Up ovotestes up-switched
gene2110_NCAPG2	NCAPG2	non-SMC condensin II complex subunit G2	-1.561036243	3.882436119	3.584704757	0.066090734	0.689140189	Up ovotestes up-switched
gene9384_TMEM117	TMEM117	transmembrane protein 117	-1.559841217	2.962690304	3.495597137	0.069397211	0.691375591	Up ovotestes up-switched
gene20237_MRPL49	MRPL49	mitochondrial ribosomal protein L49	-1.557007138	5.649430931	4.269079385	0.045808127	0.649677691	Up ovotestes up-switched
gene12148_L3MBTL1	L3MBTL1	l(3)mbt-like 1 (Drosophila)	-1.553679087	2.867603456	3.314410187	0.076705152	0.699363367	Up ovotestes up-switched
gene15080_CDH22	CDH22	cadherin 22	-1.548038803	3.377710998	2.968559296	0.093179482	0.726158415	Up ovotestes up-switched
gene5704_PEX2	PEX2	peroxisomal biogenesis factor 2	-1.545376816	3.971967293	8.942069302	0.004913823	0.423086312	Up ovotestes up-switched
gene4717_MATN2	MATN2	matrilin 2	-1.539579795	5.854312096	4.845941382	0.033974488	0.606119749	Up ovotestes up-switched
gene12529_FAM222A	FAM222A	family with sequence similarity 222 member A	-1.539339934	2.911558535	5.583466449	0.023452899	0.567521081	Up ovotestes up-switched
gene14696_CDR2L	CDR2L	cerebellar degeneration related protein 2 like	-1.535308031	3.731704682	9.571848731	0.003733704	0.399382936	Up ovotestes up-switched
gene2435_LCTL	LCTL	lactase like	-1.531339424	4.669438464	4.200785899	0.047485354	0.652929702	Up ovotestes up-switched
gene18744_ELOVL5	ELOVL5	ELOVL fatty acid elongase 5	-1.526204024	5.64660122	5.511266374	0.024306783	0.575904266	Up ovotestes up-switched
gene9024_GBGT1	GBGT1	globoside alpha-1	-1.525756838	5.562705173	5.359310048	0.026216191	0.579368895	Up ovotestes up-switched
gene10853_ARHGAP40	ARHGAP40	Rho GTPase activating protein 40	-1.525389302	3.566611022	4.390871589	0.042976274	0.641235485	Up ovotestes up-switched
gene2733_KLF2	KLF2	Kruppel like factor 2	-1.521450868	4.006497322	3.024966126	0.090239578	0.724323111	Up ovotestes up-switched
gene2046_LOC110071817	LOC110071817	1	-1.521053118	5.598831665	4.218355848	0.047047492	0.652149903	Up ovotestes up-switched
gene11931_RSPO1	RSPO1	R-spondin 1	-1.5196328	4.277119085	6.124254596	0.018001418	0.535046236	Up ovotestes up-switched
gene1860_POC1B	POC1B	POC1 centriolar protein B	-1.518795887	3.218260101	3.783531049	0.059326224	0.683700946	Up ovotestes up-switched
gene10767_SEMA6C	SEMA6C	semaphorin 6C	-1.518527659	5.5649554	9.322939114	0.004159307	0.403826658	Up ovotestes up-switched
gene10105_MFAP3	MFAP3	microfibrillar associated protein 3	-1.518414213	2.75450366	3.363592764	0.074639835	0.694379155	Up ovotestes up-switched
gene15652_TMEM266	TMEM266	transmembrane protein 266	-1.518403633	3.633196062	2.729615223	0.106897571	0.745223858	Up ovotestes up-switched
gene17416_ABHD12B	ABHD12B	abhydrolase domain containing 12B	-1.517476972	2.75649423	3.159965106	0.083618877	0.713862774	Up ovotestes up-switched
gene18832_LOC110090333	LOC110090333	cAMP-dependent protein kinase type I-beta regulatory subunit	-1.510536268	4.144587706	4.428760304	0.042134939	0.638516559	Up ovotestes up-switched
gene1822_NEDD1	NEDD1	neural precursor cell expressed	-1.507260855	5.540477361	14.02152859	0.000608792	0.216282992	Up ovotestes up-switched
gene21193_LOC110070880	LOC110070880	zinc finger protein 420-like	-1.506145004	4.799364792	8.005486422	0.007465262	0.444382973	Up ovotestes up-switched
gene16750_LOC110088023	LOC110088023	zinc finger protein 692-like	-1.505964414	2.478695981	4.000548676	0.052805549	0.671356846	Up ovotestes up-switched
gene19144_PPP4R4	PPP4R4	protein phosphatase 4 regulatory subunit 4	-1.504603953	1.719246808	2.984345375	0.092345955	0.724360832	Up ovotestes up-switched
gene16511_ZFAND4	ZFAND4	zinc finger AN1-type containing 4	-1.501731257	3.281681678	2.758824363	0.105103238	0.745172979	Up ovotestes up-switched
gene8928_INTS7	INTS7	integrator complex subunit 7	-1.500838922	5.006352979	11.39642857	0.001730706	0.323758317	Up ovotestes up-switched
gene17300_AMER2	AMER2	APC membrane recruitment protein 2	-1.499834903	3.787994909	3.848885299	0.057273352	0.679121778	Up ovotestes up-switched
gene10929_JARID2	JARID2	jumonji and AT-rich interaction domain containing 2	-1.49946477	8.944722175	5.777208842	0.021318118	0.55585475	Up ovotestes up-switched
gene8905_KYAT3	KYAT3	kynurenine aminotransferase 3	-1.497991741	6.915262058	4.094692791	0.050226553	0.665684639	Up ovotestes up-switched
gene2750_ARRDC2	ARRDC2	arrestin domain containing 2	-1.496835673	3.97981323	3.003569023	0.091342275	0.724360832	Up ovotestes up-switched
gene12283_DNAH6	DNAH6	dynein axonemal heavy chain 6	-1.494257493	3.144309659	3.408272165	0.07281741	0.692761077	Up ovotestes up-switched
gene6913_MEX3B	MEX3B	mex-3 RNA binding family member B	-1.491980131	4.775868093	3.00472526	0.091282301	0.724360832	Up ovotestes up-switched
gene1537_FNDC1	FNDC1	fibronectin type III domain containing 1	-1.491362135	5.722542933	4.307631327	0.044890165	0.648450796	Up ovotestes up-switched
gene5890_CHADL	CHADL	chondroadherin like	-1.488929051	5.030285678	7.237910926	0.010617004	0.472268491	Up ovotestes up-switched
gene5001_RAB3IP	RAB3IP	RAB3A interacting protein	-1.486623252	4.368719178	6.24648404	0.016969791	0.52448104	Up ovotestes up-switched
gene8402_PTPRM	PTPRM	protein tyrosine phosphatase	-1.484772775	6.561037113	5.688794884	0.022264996	0.559640635	Up ovotestes up-switched
gene9049_AIF1L	AIF1L	allograft inflammatory factor 1 like	-1.48082498	6.684432804	7.818091207	0.008128902	0.444382973	Up ovotestes up-switched
gene12916_RHOF	RHOF	ras homolog family member F	-1.47988969	6.005910269	3.280056869	0.078185691	0.702139826	Up ovotestes up-switched
gene8468_GPCPD1	GPCPD1	glycerophosphocholine phosphodiesterase 1	-1.47766558	6.516703266	5.184577284	0.028615445	0.594421921	Up ovotestes up-switched
gene3037_ZNF236	ZNF236	zinc finger protein 236	-1.477480114	4.420929325	4.016637568	0.052354647	0.670263495	Up ovotestes up-switched
gene10088_LOC110080728	LOC110080728	transmembrane protein 121-like	-1.476320074	2.908536066	2.848217306	0.09982118	0.736878846	Up ovotestes up-switched
gene2490_DENND2C	DENND2C	DENN domain containing 2C	-1.475961972	4.34413737	4.470569805	0.041227451	0.636124644	Up ovotestes up-switched
gene9946_PDIA6	PDIA6	protein disulfide isomerase family A member 6	-1.471157223	8.415953793	3.931931024	0.054777338	0.674510006	Up ovotestes up-switched
gene9068_PKN3	PKN3	protein kinase N3	-1.470859306	2.350224926	2.777665546	0.103964021	0.743656618	Up ovotestes up-switched
gene9275_TYW5	TYW5	tRNA-yW synthesizing protein 5	-1.469459219	4.040888765	4.292777168	0.045241442	0.648450796	Up ovotestes up-switched
gene15881_HES1	HES1	hes family bHLH transcription factor 1	-1.468364459	4.319091911	3.816952336	0.058266412	0.680827768	Up ovotestes up-switched
gene11148_LOC110081945	LOC110081945	protein DGCR6-like	-1.468241789	4.720253811	10.61141508	0.002398081	0.365318048	Up ovotestes up-switched
gene20754_LOC110070415	LOC110070415	zinc finger protein 260-like	-1.468014463	3.05057977	2.958738284	0.093702337	0.726158415	Up ovotestes up-switched
gene2769_PDE4C	PDE4C	phosphodiesterase 4C	-1.467741374	5.287609477	3.248314396	0.079582224	0.707633475	Up ovotestes up-switched
gene9806_DKK2	DKK2	dickkopf WNT signaling pathway inhibitor 2	-1.467121361	3.913204037	3.251910768	0.079422602	0.707633475	Up ovotestes up-switched
gene20928_IL15RA	IL15RA	interleukin 15 receptor subunit alpha	-1.462779669	3.5902522	4.000110979	0.052817875	0.671356846	Up ovotestes up-switched
gene2625_PCSK4	PCSK4	proprotein convertase subtilisin/kexin type 4	-1.459094465	3.002870464	3.565748921	0.066779156	0.689140189	Up ovotestes up-switched
gene2424_ANAPC4	ANAPC4	anaphase promoting complex subunit 4	-1.456593118	4.019658274	5.852031318	0.020550821	0.549735725	Up ovotestes up-switched
gene10864_EFCC1	EFCC1	EF-hand and coiled-coil domain containing 1	-1.456343793	5.096648906	5.637629812	0.022833686	0.560982161	Up ovotestes up-switched
gene13216_PTCH1	PTCH1	patched 1	-1.45563711	4.863958212	4.99215428	0.031537169	0.600000709	Up ovotestes up-switched
gene7310_MCM4	MCM4	minichromosome maintenance complex component 4	-1.453877273	6.6626411	6.390015486	0.015839132	0.515165552	Up ovotestes up-switched
gene12703_NDUFB1	NDUFB1	NADH:ubiquinone oxidoreductase subunit B1	-1.453458893	4.539525045	4.254383075	0.046163478	0.651258979	Up ovotestes up-switched
gene4991_LOC110075060	LOC110075060	heparan sulfate glucosamine 3-O-sulfotransferase 3B1-like	-1.450644554	3.194110051	3.356422454	0.074937025	0.694379155	Up ovotestes up-switched
gene2080_MGAT5	MGAT5	mannosyl (alpha-1	-1.448700323	3.115366234	2.840928981	0.100240349	0.736974713	Up ovotestes up-switched
gene19633_CMAS	CMAS	cytidine monophosphate N-acetylneuraminic acid synthetase	-1.445080424	2.992401593	4.904332431	0.032977329	0.602456054	Up ovotestes up-switched
gene6901_ARNT2	ARNT2	aryl hydrocarbon receptor nuclear translocator 2	-1.444737737	4.019335048	3.906597862	0.055525757	0.674510006	Up ovotestes up-switched
gene15365_STIL	STIL	SCL/TAL1 interrupting locus	-1.436212116	4.727941847	5.342967255	0.026431051	0.582358541	Up ovotestes up-switched
gene14280_TBX1	TBX1	T-box 1	-1.431202146	5.101830657	3.739016243	0.060771145	0.684456353	Up ovotestes up-switched
gene9912_LOC110080570	LOC110080570	hippocampus abundant transcript-like protein 1	-1.42677122	8.958462553	2.93195444	0.095145214	0.728591321	Up ovotestes up-switched
gene14257_SPATA17	SPATA17	spermatogenesis associated 17	-1.424328556	3.30248558	2.750324577	0.10562182	0.745172979	Up ovotestes up-switched
gene14885_SLC25A12	SLC25A12	solute carrier family 25 member 12	-1.420340813	5.152411751	4.594109171	0.038668818	0.623467924	Up ovotestes up-switched
gene13591_TBCA	TBCA	tubulin folding cofactor A	-1.418456268	7.459047545	5.320467451	0.026729993	0.58468124	Up ovotestes up-switched
gene13096_LOC110084058	LOC110084058	V-type proton ATPase subunit e 2	-1.417922167	4.5792051	4.136665926	0.049121762	0.661453949	Up ovotestes up-switched
gene9074_KYAT1	KYAT1	kynurenine aminotransferase 1	-1.41765673	3.504290292	3.814723864	0.058336422	0.680827768	Up ovotestes up-switched
gene17314_PLK2	PLK2	polo like kinase 2	-1.417514457	6.08318841	7.29023062	0.010362175	0.470515437	Up ovotestes up-switched
gene13714_PRELID3B	PRELID3B	PRELI domain containing 3B	-1.41706315	4.746911955	8.651861782	0.005586489	0.431356728	Up ovotestes up-switched
gene16893_BHLHE40	BHLHE40	basic helix-loop-helix family member e40	-1.412034124	3.702183729	3.494406422	0.069442625	0.691375591	Up ovotestes up-switched
gene15183_RPIA	RPIA	ribose 5-phosphate isomerase A	-1.409214305	3.389042877	2.818427823	0.101547112	0.740061748	Up ovotestes up-switched
gene20306_FAT3	FAT3	FAT atypical cadherin 3	-1.405855473	4.764959335	2.932519438	0.095114519	0.728591321	Up ovotestes up-switched
gene6786_EXOC2	EXOC2	exocyst complex component 2	-1.40260561	3.681673794	3.09764128	0.086604883	0.721888216	Up ovotestes up-switched
gene16960_TMEM107	TMEM107	transmembrane protein 107	-1.402575267	4.534813134	6.312152667	0.016442044	0.520488803	Up ovotestes up-switched
gene113_FBXO5	FBXO5	F-box protein 5	-1.402336779	3.719766942	5.949914945	0.019591815	0.54044661	Up ovotestes up-switched
gene6660_SPICE1	SPICE1	spindle and centriole associated protein 1	-1.399020841	4.567971775	7.997053514	0.007493845	0.444382973	Up ovotestes up-switched
gene3730_LOC110073718	LOC110073718	zona pellucida-binding protein 2-like	-1.396648613	3.969160151	5.135538853	0.029330958	0.595318307	Up ovotestes up-switched
gene1823_CFAP54	CFAP54	cilia and flagella associated protein 54	-1.396510641	4.143902829	3.563995961	0.06684322	0.689140189	Up ovotestes up-switched
gene3794_MAST2	MAST2	microtubule associated serine/threonine kinase 2	-1.394290795	7.190611425	4.805944076	0.034676504	0.606119749	Up ovotestes up-switched
gene8324_UAP1L1	UAP1L1	UDP-N-acetylglucosamine pyrophosphorylase 1 like 1	-1.392751419	3.949724768	4.295885461	0.045167687	0.648450796	Up ovotestes up-switched
gene6210_USPL1	USPL1	ubiquitin specific peptidase like 1	-1.391837938	6.080933986	6.042904326	0.018725446	0.535990157	Up ovotestes up-switched
gene10971_IL27RA	IL27RA	interleukin 27 receptor subunit alpha	-1.390540478	5.133335516	3.662704361	0.063339896	0.688144996	Up ovotestes up-switched
gene3209_FBLIM1	FBLIM1	filamin binding LIM protein 1	-1.389019658	3.954013065	2.74949433	0.10567263	0.745172979	Up ovotestes up-switched
gene19638_PLOD2	PLOD2	procollagen-lysine	-1.388298247	5.163240161	4.629578706	0.037966717	0.623467924	Up ovotestes up-switched
gene1488_GADL1	GADL1	glutamate decarboxylase like 1	-1.387394894	4.327202563	3.448863855	0.071204729	0.691779093	Up ovotestes up-switched
gene49_ANKRD6	ANKRD6	ankyrin repeat domain 6	-1.387318594	5.792766903	7.007096242	0.011824347	0.482152953	Up ovotestes up-switched
gene14311_MAP3K1	MAP3K1	mitogen-activated protein kinase kinase kinase 1	-1.386485673	7.707962975	5.571223891	0.023595367	0.567601483	Up ovotestes up-switched
gene8090_DKKL1	DKKL1	dickkopf like acrosomal protein 1	-1.386222753	3.530394254	3.684891921	0.062580821	0.688144996	Up ovotestes up-switched
gene1260_WDR17	WDR17	WD repeat domain 17	-1.381491905	3.318942768	2.719408531	0.107532787	0.747242704	Up ovotestes up-switched
gene7096_LOC110077413	LOC110077413	paired immunoglobulin-like type 2 receptor beta	-1.379394878	3.833513427	3.948204133	0.054302464	0.674510006	Up ovotestes up-switched
gene2885_FAM160A1	FAM160A1	family with sequence similarity 160 member A1	-1.379328118	3.371566811	2.981053009	0.092519098	0.725061317	Up ovotestes up-switched
gene2243_SEMA6A	SEMA6A	semaphorin 6A	-1.376746981	7.522726905	7.964231415	0.007606214	0.444382973	Up ovotestes up-switched
gene14386_MEGF11	MEGF11	multiple EGF like domains 11	-1.37331029	2.907204754	2.738717231	0.106334712	0.745172979	Up ovotestes up-switched
gene8400_LAMA1	LAMA1	laminin subunit alpha 1	-1.371052502	7.993481983	4.588759814	0.038775934	0.623467924	Up ovotestes up-switched
gene19451_PRKCZ	PRKCZ	protein kinase C zeta	-1.370717437	5.191684703	9.087713229	0.004609335	0.415224277	Up ovotestes up-switched
gene9147_SYDE2	SYDE2	synapse defective Rho GTPase homolog 2	-1.369377977	4.409558658	4.083544824	0.050524565	0.666333899	Up ovotestes up-switched
gene6920_BNC1	BNC1	basonuclin 1	-1.369024315	5.441177084	4.072855915	0.050812137	0.666333899	Up ovotestes up-switched
gene667_FAM212A	FAM212A	family with sequence similarity 212 member A	-1.36834325	5.374607566	7.111657281	0.011260073	0.477188889	Up ovotestes up-switched
gene9881_TATDN1	TATDN1	TatD DNase domain containing 1	-1.366857147	5.909201273	6.60430492	0.014299531	0.513243738	Up ovotestes up-switched
gene6085_GAS8	GAS8	growth arrest specific 8	-1.365992463	3.86516727	7.072319392	0.011468893	0.479144847	Up ovotestes up-switched
gene3912_ZNF131	ZNF131	zinc finger protein 131	-1.364416492	7.019357784	5.421801888	0.02541193	0.577809706	Up ovotestes up-switched
gene10840_FIGNL1	FIGNL1	fidgetin like 1	-1.3543295	4.453992573	7.421140562	0.009752885	0.462356644	Up ovotestes up-switched
gene19520_XPO1	XPO1	exportin 1	-1.353155429	9.615654052	5.239990843	0.027829683	0.590603923	Up ovotestes up-switched
gene16937_GPR85	GPR85	G protein-coupled receptor 85	-1.353145195	4.409435741	4.368523968	0.043481144	0.641235485	Up ovotestes up-switched
gene12200_WDR27	WDR27	WD repeat domain 27	-1.349463405	3.989909493	3.02526446	0.09022431	0.724323111	Up ovotestes up-switched
gene5167_WDR53	WDR53	WD repeat domain 53	-1.349218777	3.661008289	4.908460847	0.032908046	0.602427741	Up ovotestes up-switched
gene17119_LOC110088449	LOC110088449	ephrin type-A receptor 5	-1.348517614	3.30614289	3.12435881	0.085310363	0.718900204	Up ovotestes up-switched
gene2004_NCOA3	NCOA3	nuclear receptor coactivator 3	-1.347455404	4.998565858	4.325499943	0.044471566	0.646993947	Up ovotestes up-switched
gene657_LOC110076945	LOC110076945	NACHT	-1.346351314	5.771151265	3.843688436	0.057433681	0.679695939	Up ovotestes up-switched
gene10504_LOC110081232	LOC110081232	protein MCM10 homolog	-1.337519554	3.856388856	3.557964435	0.067064175	0.689140189	Up ovotestes up-switched
gene10817_DPP4	DPP4	dipeptidyl peptidase 4	-1.33671716	5.89575228	3.677641913	0.062827739	0.688144996	Up ovotestes up-switched
gene4432_LHX9	LHX9	LIM homeobox 9	-1.335559187	6.924582423	3.641046738	0.064090716	0.688517411	Up ovotestes up-switched
gene14715_ACAA1	ACAA1	acetyl-CoA acyltransferase 1	-1.335132126	5.86697404	8.575988088	0.005778134	0.434515701	Up ovotestes up-switched
gene11555_LOC110082325	LOC110082325	insulin receptor substrate 1-like	-1.329151201	4.657072017	5.362967406	0.026168368	0.579368895	Up ovotestes up-switched
gene16224_MAMDC4	MAMDC4	MAM domain containing 4	-1.328882323	4.127364743	2.937612495	0.094838326	0.728417591	Up ovotestes up-switched
gene9273_SPATS2L	SPATS2L	spermatogenesis associated serine rich 2 like	-1.327130374	5.202032305	3.441007897	0.071513704	0.691779093	Up ovotestes up-switched
gene12636_MRPL57	MRPL57	mitochondrial ribosomal protein L57	-1.326688086	5.390836894	4.431011286	0.042085527	0.638516559	Up ovotestes up-switched
gene13178_UBXN11	UBXN11	UBX domain protein 11	-1.325475026	3.635836328	3.141938463	0.084470475	0.716177125	Up ovotestes up-switched
gene11552_NYAP1	NYAP1	neuronal tyrosine phosphorylated phosphoinositide-3-kinase adaptor 1	-1.325071844	3.44624907	3.980789624	0.053365183	0.67252963	Up ovotestes up-switched
gene8378_PTRH1	PTRH1	peptidyl-tRNA hydrolase 1 homolog	-1.324665725	3.022470674	3.915313831	0.055266993	0.674510006	Up ovotestes up-switched
gene12087_RALGPS1	RALGPS1	Ral GEF with PH domain and SH3 binding motif 1	-1.321012482	3.001734054	2.916150742	0.096008369	0.731202441	Up ovotestes up-switched
gene18249_NFYC	NFYC	nuclear transcription factor Y subunit gamma	-1.318768113	6.902514039	8.054065294	0.007302864	0.444382973	Up ovotestes up-switched
gene10970_PALM3	PALM3	paralemmin 3	-1.315547691	5.444830844	4.467150564	0.041300856	0.636124644	Up ovotestes up-switched
gene21038_LOC110070712	LOC110070712	zinc finger protein 501-like	-1.314453397	4.513373157	3.860923906	0.056903847	0.677945487	Up ovotestes up-switched
gene8156_RENBP	RENBP	renin binding protein	-1.312652244	3.868608155	4.790701044	0.034948198	0.606595536	Up ovotestes up-switched
gene1901_ARHGEF25	ARHGEF25	Rho guanine nucleotide exchange factor 25	-1.31216708	5.579334595	10.40046181	0.002620811	0.369450671	Up ovotestes up-switched
gene1627_UBXN2B	UBXN2B	UBX domain protein 2B	-1.308011374	4.893763098	9.190026552	0.004407515	0.414171177	Up ovotestes up-switched
gene13574_FAM169A	FAM169A	family with sequence similarity 169 member A	-1.304254511	3.920145377	4.196132376	0.047602075	0.652929702	Up ovotestes up-switched
gene16620_HOXB3	HOXB3	homeobox B3	-1.303754877	6.498310797	3.108705022	0.086066157	0.720568444	Up ovotestes up-switched
gene2528_IRF6	IRF6	interferon regulatory factor 6	-1.299506807	4.236748241	3.024183208	0.09027966	0.724323111	Up ovotestes up-switched
gene13421_LOC110084423	LOC110084423	SH3 and multiple ankyrin repeat domains protein 3-like	-1.298591116	6.973902927	3.362217098	0.07469675	0.694379155	Up ovotestes up-switched
gene13410_BICRAL	BICRAL	BRD4 interacting chromatin remodelling complex associated protein like	-1.297448513	4.957558028	5.370232958	0.026073645	0.579368895	Up ovotestes up-switched
gene4048_EFHC2	EFHC2	EF-hand domain containing 2	-1.296060325	3.036285185	2.955951458	0.093851307	0.726158415	Up ovotestes up-switched
gene9917_NXNL2	NXNL2	nucleoredoxin-like 2	-1.29316968	5.204079112	3.107138557	0.086142203	0.720568444	Up ovotestes up-switched
gene11121_BARD1	BARD1	BRCA1 associated RING domain 1	-1.292759426	4.03057816	3.807194802	0.058573646	0.681451737	Up ovotestes up-switched
gene11397_LOC110082189	LOC110082189	receptor-interacting serine/threonine-protein kinase 4-like	-1.292511913	2.197350323	3.322955712	0.076341756	0.697618048	Up ovotestes up-switched
gene16961_LOC110088261	LOC110088261	aurora kinase B-B-like	-1.290706346	5.01438852	4.586944306	0.038812361	0.623467924	Up ovotestes up-switched
gene1241_TRAPPC11	TRAPPC11	trafficking protein particle complex 11	-1.287460592	6.079606042	8.127866903	0.007063342	0.444382973	Up ovotestes up-switched
gene17170_DSE	DSE	dermatan sulfate epimerase	-1.286775826	3.921533182	3.533753049	0.067959337	0.689292565	Up ovotestes up-switched
gene20267_RNASEH2C	RNASEH2C	ribonuclease H2 subunit C	-1.285925989	5.306885767	3.451141815	0.071115416	0.691779093	Up ovotestes up-switched
gene16563_LOC110087810	LOC110087810	dehydrogenase/reductase SDR family member 4-like	-1.28438425	5.635703121	3.726460155	0.061185732	0.685301457	Up ovotestes up-switched
gene6410_TMTC1	TMTC1	transmembrane and tetratricopeptide repeat containing 1	-1.284278421	2.338813153	3.116272844	0.085699832	0.719286067	Up ovotestes up-switched
gene10916_RNF144B	RNF144B	ring finger protein 144B	-1.282588179	5.04085303	3.021594828	0.090412316	0.724323111	Up ovotestes up-switched
gene285_ITGB8	ITGB8	integrin subunit beta 8	-1.281182017	5.28085206	2.92751794	0.095386633	0.728591321	Up ovotestes up-switched
gene2473_SLIT3	SLIT3	slit guidance ligand 3	-1.278229003	4.386660634	3.542616814	0.067630084	0.689292565	Up ovotestes up-switched
gene11599_DNAH12	DNAH12	dynein axonemal heavy chain 12	-1.27540571	4.350474213	3.754620773	0.060260238	0.684456353	Up ovotestes up-switched
gene10838_STK17A	STK17A	serine/threonine kinase 17a	-1.274947852	5.371004339	4.230499981	0.046747443	0.652149903	Up ovotestes up-switched
gene2993_E2F3	E2F3	E2F transcription factor 3	-1.271013719	3.992590253	4.681140977	0.036970818	0.621645597	Up ovotestes up-switched
gene4035_BCOR	BCOR	BCL6 corepressor	-1.270629979	4.841356927	3.977847656	0.053449067	0.67252963	Up ovotestes up-switched
gene16717_EPHB3	EPHB3	EPH receptor B3	-1.27057011	7.056030692	8.47714695	0.006038399	0.438097164	Up ovotestes up-switched
gene17236_ZNF804A	ZNF804A	zinc finger protein 804A	-1.267294931	3.060342178	3.208006111	0.081396106	0.711761874	Up ovotestes up-switched
gene6750_SHCBP1L	SHCBP1L	SHC binding and spindle associated 1 like	-1.261550753	4.571273251	3.688673144	0.062452469	0.688144996	Up ovotestes up-switched
gene233_CHN2	CHN2	chimerin 2	-1.26046543	5.229900267	6.069207398	0.018487962	0.535990157	Up ovotestes up-switched
gene3171_RAP2B	RAP2B	RAP2B	-1.260133194	5.985955431	7.890882249	0.007863905	0.444382973	Up ovotestes up-switched
gene17749_NIN	NIN	ninein	-1.25463456	6.9077088	9.699556322	0.003533593	0.3943483	Up ovotestes up-switched
gene11465_PARS2	PARS2	prolyl-tRNA synthetase 2	-1.254063485	3.036660674	4.254863701	0.046151808	0.651258979	Up ovotestes up-switched
gene8513_MAPKBP1	MAPKBP1	mitogen-activated protein kinase binding protein 1	-1.253447589	4.56145181	5.276393996	0.027326272	0.585929297	Up ovotestes up-switched
gene8384_FPGS	FPGS	folylpolyglutamate synthase	-1.253387248	5.599742114	7.871964256	0.007931874	0.444382973	Up ovotestes up-switched
gene15747_LOC110086975	LOC110086975	flavin-containing monooxygenase FMO GS-OX4-like	-1.252988712	5.236323917	5.903172376	0.020043591	0.543376085	Up ovotestes up-switched
gene8783_TNFAIP8L1	TNFAIP8L1	TNF alpha induced protein 8 like 1	-1.25257152	3.12253479	3.564553867	0.066822823	0.689140189	Up ovotestes up-switched
gene3586_E2F8	E2F8	E2F transcription factor 8	-1.252264651	3.290018414	3.019200417	0.090535227	0.724323111	Up ovotestes up-switched
gene14756_LOC110085890	LOC110085890	17-beta-hydroxysteroid dehydrogenase type 6-like	-1.249545129	3.733086145	2.754269087	0.105380799	0.745172979	Up ovotestes up-switched
gene9578_LRCH2	LRCH2	leucine rich repeats and calponin homology domain containing 2	-1.248976773	4.354421536	3.942241803	0.054475924	0.674510006	Up ovotestes up-switched
gene8214_SUPT7L	SUPT7L	SPT7 like	-1.242425977	5.747068422	8.586651839	0.00575078	0.434347127	Up ovotestes up-switched
gene8956_TYW3	TYW3	tRNA-yW synthesizing protein 3 homolog	-1.239892287	3.773855843	3.75569517	0.060225237	0.684456353	Up ovotestes up-switched
gene16462_LOC110087733	LOC110087733	inosine-uridine preferring nucleoside hydrolase-like	-1.239533952	2.705408654	3.488334512	0.069674721	0.691390689	Up ovotestes up-switched
gene17138_S100A6	S100A6	S100 calcium binding protein A6	-1.238031434	7.177740307	2.725171517	0.107173599	0.745708805	Up ovotestes up-switched
gene8243_NMNAT3	NMNAT3	nicotinamide nucleotide adenylyltransferase 3	-1.236739246	4.390941976	3.63603802	0.064265762	0.688916189	Up ovotestes up-switched
gene10939_LOC110081707	LOC110081707	retinal dehydrogenase 1	-1.236483719	5.104060542	3.065498627	0.088191673	0.724323111	Up ovotestes up-switched
gene7252_SEMA4G	SEMA4G	semaphorin 4G	-1.235659492	4.854392303	4.369251522	0.043464606	0.641235485	Up ovotestes up-switched
gene229_FKBP14	FKBP14	FK506 binding protein 14	-1.233599182	5.209268656	4.516241018	0.04026056	0.631949263	Up ovotestes up-switched
gene3895_PELO	PELO	pelota homolog (Drosophila)	-1.232617223	4.251255922	3.024082322	0.090284826	0.724323111	Up ovotestes up-switched
gene18385_PLXND1	PLXND1	plexin D1	-1.232194236	6.042070691	4.501288247	0.040574357	0.631949263	Up ovotestes up-switched
gene12414_SUCLG2	SUCLG2	succinate-CoA ligase GDP-forming beta subunit	-1.231996617	6.4667248	5.396658794	0.025732251	0.577809706	Up ovotestes up-switched
gene11647_NPHP4	NPHP4	nephrocystin 4	-1.231836989	4.678756083	3.673105695	0.062982782	0.688144996	Up ovotestes up-switched
gene943_LOC110079872	LOC110079872	protein FAM19A5-like	-1.230175706	4.115695123	4.965715347	0.031963382	0.600000709	Up ovotestes up-switched
gene13709_NELFCD	NELFCD	negative elongation factor complex member C/D	-1.229450811	5.866958124	12.81036555	0.000977702	0.275732365	Up ovotestes up-switched
gene4669_COL1A2	COL1A2	collagen type I alpha 2 chain	-1.229001687	8.679222112	3.173532574	0.0829843	0.712305931	Up ovotestes up-switched
gene15381_CNEP1R1	CNEP1R1	CTD nuclear envelope phosphatase 1 regulatory subunit 1	-1.228916243	4.122927874	4.289060858	0.045329799	0.649026653	Up ovotestes up-switched
gene6552_HLCS	HLCS	holocarboxylase synthetase	-1.226458979	3.528779863	5.391844992	0.025794077	0.577809706	Up ovotestes up-switched
gene6730_FRYL	FRYL	FRY like transcription coactivator	-1.226186651	6.50335633	5.741401963	0.021696236	0.556302247	Up ovotestes up-switched
gene2024_LOC110071799	LOC110071799	transmembrane protein 189-like	-1.223972462	5.389055913	5.042060156	0.030749431	0.600000709	Up ovotestes up-switched
gene1855_DCN	DCN	decorin	-1.222742086	7.671992908	3.997225006	0.05289923	0.671557973	Up ovotestes up-switched
gene6346_FZD10	FZD10	frizzled class receptor 10	-1.221970337	5.33623756	3.009658207	0.091026929	0.724360832	Up ovotestes up-switched
gene5248_DISP1	DISP1	dispatched RND transporter family member 1	-1.221961554	6.281538488	5.406608309	0.025604974	0.577809706	Up ovotestes up-switched
gene10763_TMOD4	TMOD4	tropomodulin 4	-1.221275526	6.132428069	3.072179654	0.087859172	0.724272835	Up ovotestes up-switched
gene21457_LOC110071163	LOC110071163	zinc finger protein 709-like	-1.220745656	4.42703718	2.969853478	0.093110828	0.726158415	Up ovotestes up-switched
gene4904_KLHL42	KLHL42	kelch like family member 42	-1.21935772	3.134227407	3.346671102	0.075343319	0.694379155	Up ovotestes up-switched
gene5026_HMGA2	HMGA2	high mobility group AT-hook 2	-1.218068505	4.902631088	4.50647865	0.040465129	0.631949263	Up ovotestes up-switched
gene41_EPHA7	EPHA7	EPH receptor A7	-1.214657594	6.905441151	4.489363451	0.040826529	0.633874015	Up ovotestes up-switched
gene18682_SERPINH1	SERPINH1	serpin family H member 1	-1.214316604	6.845026901	3.652048625	0.063708077	0.688517411	Up ovotestes up-switched
gene11107_KDELR1	KDELR1	KDEL endoplasmic reticulum protein retention receptor 1	-1.209755884	7.154284761	7.710583075	0.008537938	0.444382973	Up ovotestes up-switched
gene12980_NANP	NANP	N-acetylneuraminic acid phosphatase	-1.209718924	4.595848511	4.654748086	0.037476966	0.621645597	Up ovotestes up-switched
gene16464_INPP4A	INPP4A	inositol polyphosphate-4-phosphatase type I A	-1.209512472	3.648402404	3.428100336	0.072024612	0.692648756	Up ovotestes up-switched
gene14621_MBTPS1	MBTPS1	membrane bound transcription factor peptidase	-1.208876507	7.322672281	4.91665488	0.032771002	0.602427741	Up ovotestes up-switched
gene6727_SLAIN2	SLAIN2	SLAIN motif family member 2	-1.20858184	5.769259363	5.546733916	0.023883183	0.57084508	Up ovotestes up-switched
gene1249_TENM3	TENM3	teneurin transmembrane protein 3	-1.208231851	6.22145876	5.164694266	0.02890324	0.594421921	Up ovotestes up-switched
gene13224_TMPO	TMPO	thymopoietin	-1.207918274	6.052311326	6.614346592	0.014231456	0.513243738	Up ovotestes up-switched
gene8843_CUNH5orf30	CUNH5orf30	chromosome unknown C5orf30 homolog	-1.207169517	3.359363408	3.486280958	0.069753413	0.691468831	Up ovotestes up-switched
gene14242_FYN	FYN	FYN proto-oncogene	-1.206254154	6.027550488	8.746926701	0.005355904	0.431356728	Up ovotestes up-switched
gene2976_INTU	INTU	inturned planar cell polarity protein	-1.204642186	4.789304035	6.102315939	0.018193648	0.535990157	Up ovotestes up-switched
gene10285_ZBTB3	ZBTB3	zinc finger and BTB domain containing 3	-1.204640476	3.281597242	2.750817626	0.105591659	0.745172979	Up ovotestes up-switched
gene393_SUZ12	SUZ12	SUZ12 polycomb repressive complex 2 subunit	-1.199805125	6.24917154	6.754626235	0.013316088	0.505777988	Up ovotestes up-switched
gene6153_NPAS3	NPAS3	neuronal PAS domain protein 3	-1.197769833	4.185647848	5.719973339	0.021925989	0.556302247	Up ovotestes up-switched
gene17295_SACS	SACS	sacsin molecular chaperone	-1.196377461	5.102672378	3.722839396	0.061305868	0.685516537	Up ovotestes up-switched
gene13212_ZNF367	ZNF367	zinc finger protein 367	-1.196322687	4.016741912	3.583799841	0.066123417	0.689140189	Up ovotestes up-switched
gene19598_LOC110091163	LOC110091163	carbohydrate sulfotransferase 11-like	-1.193576272	4.775945781	3.165153193	0.083375578	0.713862774	Up ovotestes up-switched
gene11264_CACNB1	CACNB1	calcium voltage-gated channel auxiliary subunit beta 1	-1.192705644	3.86336531	2.82160968	0.101361155	0.740034841	Up ovotestes up-switched
gene8382_SH2D3C	SH2D3C	SH2 domain containing 3C	-1.192200062	4.215462449	4.999285168	0.031423277	0.600000709	Up ovotestes up-switched
gene16035_LOC110087273	LOC110087273	zinc finger and SCAN domain-containing protein 2-like	-1.191637707	6.093784749	4.841018417	0.034060051	0.606119749	Up ovotestes up-switched
gene16049_SEC24B	SEC24B	SEC24 homolog B	-1.190959743	5.116784612	5.097075576	0.029905795	0.595910874	Up ovotestes up-switched
gene19855_ANPEP	ANPEP	alanyl aminopeptidase	-1.18883634	5.112357408	3.046006489	0.089169896	0.724323111	Up ovotestes up-switched
gene12196_FAM120B	FAM120B	family with sequence similarity 120B	-1.187835392	3.498810945	4.514852613	0.040289585	0.631949263	Up ovotestes up-switched
gene1876_METTL25	METTL25	methyltransferase like 25	-1.187690418	4.243613287	6.491910973	0.015085875	0.513243738	Up ovotestes up-switched
gene8424_LOC110078899	LOC110078899	protein spire homolog 1-like	-1.182575047	4.818056238	4.807391138	0.034650831	0.606119749	Up ovotestes up-switched
gene8189_PLXNA3	PLXNA3	plexin A3	-1.181499032	5.13473879	3.412339691	0.072653985	0.692761077	Up ovotestes up-switched
gene11221_LOC110082016	LOC110082016	protocadherin gamma-B4-like	-1.180991877	8.384274435	5.28005939	0.027276135	0.585929297	Up ovotestes up-switched
gene901_BCL9L	BCL9L	B-cell CLL/lymphoma 9 like	-1.180293025	5.338180387	5.680046987	0.02236113	0.559640635	Up ovotestes up-switched
gene6748_LSM8	LSM8	LSM8 homolog	-1.180169891	5.226036632	4.79389165	0.034891136	0.606509637	Up ovotestes up-switched
gene3658_ANAPC10	ANAPC10	anaphase promoting complex subunit 10	-1.179588325	3.843100761	4.744469618	0.035786552	0.612835849	Up ovotestes up-switched
gene13861_ACAD11	ACAD11	acyl-CoA dehydrogenase family member 11	-1.177736595	5.671437491	4.997881704	0.031445657	0.600000709	Up ovotestes up-switched
gene12161_NCOA6	NCOA6	nuclear receptor coactivator 6	-1.175814435	6.221452045	6.450176222	0.015389622	0.513243738	Up ovotestes up-switched
gene4417_GPSM2	GPSM2	G-protein signaling modulator 2	-1.174328527	6.904494114	5.631573134	0.02290204	0.561863388	Up ovotestes up-switched
gene9697_COMTD1	COMTD1	catechol-O-methyltransferase domain containing 1	-1.173794338	4.233843163	3.340875056	0.075585981	0.694652035	Up ovotestes up-switched
gene4407_NTNG1	NTNG1	netrin G1	-1.170665606	3.549774414	2.986119989	0.092252781	0.724360832	Up ovotestes up-switched
gene13159_PPP1R3C	PPP1R3C	protein phosphatase 1 regulatory subunit 3C	-1.170524924	5.928844377	5.95763987	0.019518218	0.54044661	Up ovotestes up-switched
gene9182_HMCN1	HMCN1	hemicentin 1	-1.169684585	5.200518305	4.519038315	0.040202153	0.631949263	Up ovotestes up-switched
gene5646_EHHADH	EHHADH	enoyl-CoA hydratase and 3-hydroxyacyl CoA dehydrogenase	-1.169635103	4.110425323	2.929431909	0.095282397	0.728591321	Up ovotestes up-switched
gene4227_MYCN	MYCN	MYCN proto-oncogene	-1.167838033	4.863197708	3.433893824	0.071794791	0.69244524	Up ovotestes up-switched
gene2759_VMAC	VMAC	vimentin-type intermediate filament associated coiled-coil protein	-1.167293939	4.281566162	4.862042345	0.033696283	0.605847963	Up ovotestes up-switched
gene3012_GMNN	GMNN	geminin	-1.166257518	3.708995121	5.134148008	0.029351534	0.595318307	Up ovotestes up-switched
gene16345_TIGD1	TIGD1	tigger transposable element derived 1	-1.16531263	4.28929494	2.710966409	0.10806144	0.748009753	Up ovotestes up-switched
gene21230_LOC110070919	LOC110070919	zinc finger protein 2 homolog	-1.165298422	3.377501443	3.258508672	0.079130694	0.706903782	Up ovotestes up-switched
gene4858_KCTD1	KCTD1	potassium channel tetramerization domain containing 1	-1.164130934	3.420861103	4.038725412	0.051742528	0.666835754	Up ovotestes up-switched
gene13615_OSBPL6	OSBPL6	oxysterol binding protein like 6	-1.163782593	5.94103164	5.02473344	0.031020468	0.600000709	Up ovotestes up-switched
gene9674_STRADA	STRADA	STE20-related kinase adaptor alpha	-1.163217497	6.974300534	9.713900946	0.003511841	0.3943483	Up ovotestes up-switched
gene5253_TAF1A	TAF1A	TATA-box binding protein associated factor	-1.158624782	3.779511124	6.092752543	0.018278138	0.535990157	Up ovotestes up-switched
gene262_OSBPL3	OSBPL3	oxysterol binding protein like 3	-1.158567039	4.398468072	4.499254	0.040617254	0.631949263	Up ovotestes up-switched
gene15975_SUN1	SUN1	Sad1 and UNC84 domain containing 1	-1.157687272	7.340662756	4.726839114	0.036112028	0.616160476	Up ovotestes up-switched
gene14244_TUBE1	TUBE1	tubulin epsilon 1	-1.15746929	5.02914523	3.605935676	0.065329046	0.689140189	Up ovotestes up-switched
gene2740_SMIM7	SMIM7	small integral membrane protein 7	-1.155364509	5.887460197	6.259314907	0.016865256	0.523701025	Up ovotestes up-switched
gene10050_OGDHL	OGDHL	oxoglutarate dehydrogenase-like	-1.154803589	4.933688179	3.047447652	0.089097153	0.724323111	Up ovotestes up-switched
gene20924_LOC110070593	LOC110070593	zinc finger protein 850-like	-1.153893532	5.222723908	3.664485503	0.063278584	0.688144996	Up ovotestes up-switched
gene1270_GALNT7	GALNT7	polypeptide N-acetylgalactosaminyltransferase 7	-1.148790695	5.860876931	6.61394652	0.014234162	0.513243738	Up ovotestes up-switched
gene18809_RNF128	RNF128	ring finger protein 128	-1.147056794	5.557907103	4.171857855	0.048216076	0.656293462	Up ovotestes up-switched
gene270_TRA2A	TRA2A	transformer 2 alpha homolog	-1.146664447	8.639098837	2.826813071	0.101057887	0.738599046	Up ovotestes up-switched
gene5247_TLR5	TLR5	toll like receptor 5	-1.144423827	3.674489206	2.776087595	0.104058889	0.74386288	Up ovotestes up-switched
gene18216_HDAC10	HDAC10	histone deacetylase 10	-1.144243192	3.636792055	3.190238866	0.082210336	0.711761874	Up ovotestes up-switched
gene16036_LOC110087276	LOC110087276	zinc finger protein 436-like	-1.143179173	4.798580149	6.953680173	0.012124275	0.485420067	Up ovotestes up-switched
gene10888_ATF6	ATF6	activating transcription factor 6	-1.142500583	5.58791401	4.384098259	0.043128612	0.641235485	Up ovotestes up-switched
gene14842_OGN	OGN	osteoglycin	-1.14232496	5.745880109	2.754543187	0.105364074	0.745172979	Up ovotestes up-switched
gene13404_NPTN	NPTN	neuroplastin	-1.139669992	7.003738886	4.808699185	0.034627643	0.606119749	Up ovotestes up-switched
gene7587_DOCK6	DOCK6	dedicator of cytokinesis 6	-1.138586764	6.869614452	3.785483674	0.059263721	0.683700946	Up ovotestes up-switched
gene17410_STYX	STYX	serine/threonine/tyrosine interacting protein	-1.138249106	5.324660908	3.676681359	0.062860534	0.688144996	Up ovotestes up-switched
gene1100_HARBI1	HARBI1	harbinger transposase derived 1	-1.137529173	3.012878629	3.296163532	0.077487587	0.701545738	Up ovotestes up-switched
gene5109_WDR19	WDR19	WD repeat domain 19	-1.135005444	4.28966708	6.496714193	0.015051334	0.513243738	Up ovotestes up-switched
gene1686_LACTB2	LACTB2	lactamase beta 2	-1.134268762	4.750712788	3.385180439	0.073753009	0.694250539	Up ovotestes up-switched
gene7961_USP46	USP46	ubiquitin specific peptidase 46	-1.128722674	5.543692863	5.975910703	0.019345334	0.539514805	Up ovotestes up-switched
gene4515_ZNF280D	ZNF280D	zinc finger protein 280D	-1.127782839	9.473441798	3.024723486	0.090251998	0.724323111	Up ovotestes up-switched
gene12432_WDFY3	WDFY3	WD repeat and FYVE domain containing 3	-1.127263525	7.030346585	5.601875565	0.023240422	0.566948303	Up ovotestes up-switched
gene6664_CCDC58	CCDC58	coiled-coil domain containing 58	-1.126344875	5.128381743	5.407483094	0.025593816	0.577809706	Up ovotestes up-switched
gene11788_WDR7	WDR7	WD repeat domain 7	-1.12503281	4.493864578	7.361935503	0.010023539	0.468500127	Up ovotestes up-switched
gene1505_SFT2D1	SFT2D1	SFT2 domain containing 1	-1.124948695	4.400038894	4.304038202	0.044974861	0.648450796	Up ovotestes up-switched
gene3722_FAM149B1	FAM149B1	family with sequence similarity 149 member B1	-1.123251479	5.313241129	5.757498245	0.02152537	0.556302247	Up ovotestes up-switched
gene6212_KATNAL1	KATNAL1	katanin catalytic subunit A1 like 1	-1.122127119	4.704785117	3.965511264	0.053802402	0.672974017	Up ovotestes up-switched
gene5934_LHFP	LHFP	lipoma HMGIC fusion partner	-1.121449244	6.791262931	3.56150338	0.066934433	0.689140189	Up ovotestes up-switched
gene1490_DACT2	DACT2	dishevelled binding antagonist of beta catenin 2	-1.115546203	4.858558794	5.027691515	0.030974012	0.600000709	Up ovotestes up-switched
gene2063_STEAP3	STEAP3	STEAP3 metalloreductase	-1.112985844	4.073014568	3.186796266	0.082369158	0.711869508	Up ovotestes up-switched
gene780_LOC110078235	LOC110078235	beta-galactosidase-1-like protein 2	-1.110591504	4.04058651	3.31002942	0.076892193	0.699480943	Up ovotestes up-switched
gene8043_LENG8	LENG8	leukocyte receptor cluster member 8	-1.106118139	7.608808327	3.569573884	0.066639604	0.689140189	Up ovotestes up-switched
gene3191_CROCC	CROCC	ciliary rootlet coiled-coil	-1.104593954	6.702068858	4.985066804	0.031650812	0.600000709	Up ovotestes up-switched
gene19836_LOC110091429	LOC110091429	catenin delta-2-like	-1.103817058	5.012300206	3.291832595	0.077674612	0.701545738	Up ovotestes up-switched
gene11961_RUSC2	RUSC2	RUN and SH3 domain containing 2	-1.103719003	4.146202554	3.104160471	0.086286987	0.72097571	Up ovotestes up-switched
gene20755_LOC110070418	LOC110070418	zinc finger protein 420-like	-1.099095056	5.236366332	4.343747713	0.044048505	0.644340062	Up ovotestes up-switched
gene4700_INTS8	INTS8	integrator complex subunit 8	-1.097885464	5.66232742	3.494073767	0.069455318	0.691375591	Up ovotestes up-switched
gene6220_PAN3	PAN3	PAN3 poly(A) specific ribonuclease subunit	-1.097619412	7.675422223	4.654223731	0.037487098	0.621645597	Up ovotestes up-switched
gene2646_NMRK2	NMRK2	nicotinamide riboside kinase 2	-1.094330362	5.31689392	4.412551509	0.04249263	0.638516559	Up ovotestes up-switched
gene2664_KCNN1	KCNN1	potassium calcium-activated channel subfamily N member 1	-1.093508716	5.676049052	4.822919973	0.034376634	0.606119749	Up ovotestes up-switched
gene1721_BAHCC1	BAHCC1	BAH domain and coiled-coil containing 1	-1.092406601	6.306311574	7.766747092	0.008321568	0.444382973	Up ovotestes up-switched
gene12842_KIAA0586	KIAA0586	KIAA0586 ortholog	-1.091234465	5.005480026	4.991500345	0.031547635	0.600000709	Up ovotestes up-switched
gene15051_DAGLA	DAGLA	diacylglycerol lipase alpha	-1.08568391	3.995370933	2.950397374	0.094149	0.726316281	Up ovotestes up-switched
gene11241_ANKRD27	ANKRD27	ankyrin repeat domain 27	-1.084141591	5.833181118	6.080078067	0.018390766	0.535990157	Up ovotestes up-switched
gene4656_PEX1	PEX1	peroxisomal biogenesis factor 1	-1.082252146	5.9677334	3.656043554	0.063569765	0.688485009	Up ovotestes up-switched
gene1111_DDB2	DDB2	damage specific DNA binding protein 2	-1.082207182	4.360880939	3.28758728	0.077858431	0.702139826	Up ovotestes up-switched
gene13923_CENPI	CENPI	centromere protein I	-1.078918612	4.861997848	3.634182195	0.064330755	0.688916189	Up ovotestes up-switched
gene10006_RAB20	RAB20	RAB20	-1.074929731	4.132246871	4.423606237	0.042248318	0.638516559	Up ovotestes up-switched
gene5808_TLE4	TLE4	transducin like enhancer of split 4	-1.074017262	5.913985005	4.510139064	0.040388293	0.631949263	Up ovotestes up-switched
gene9440_DAB2	DAB2	DAB2	-1.073471382	6.17600694	3.638298929	0.064186682	0.688916189	Up ovotestes up-switched
gene20882_LOC110070550	LOC110070550	tigger transposable element-derived protein 1-like	-1.067650748	8.643732278	3.480881524	0.069960791	0.691468831	Up ovotestes up-switched
gene569_ZBTB18	ZBTB18	zinc finger and BTB domain containing 18	-1.066644268	3.873573721	2.973010046	0.092943619	0.726158415	Up ovotestes up-switched
gene20997_MGAT2	MGAT2	mannosyl (alpha-1	-1.066512449	5.951214838	5.585463083	0.023429753	0.567521081	Up ovotestes up-switched
gene10574_KCTD15	KCTD15	potassium channel tetramerization domain containing 15	-1.065825065	3.621670921	3.577112851	0.066365497	0.689140189	Up ovotestes up-switched
gene15063_UBE2C	UBE2C	ubiquitin conjugating enzyme E2 C	-1.062952504	6.957722074	3.083354566	0.087306171	0.724272835	Up ovotestes up-switched
gene3265_CLCN6	CLCN6	chloride voltage-gated channel 6	-1.060482545	4.716636766	4.595710515	0.038636816	0.623467924	Up ovotestes up-switched
gene1325_CCDC107	CCDC107	coiled-coil domain containing 107	-1.060217037	3.506226588	2.90409481	0.096672795	0.731543087	Up ovotestes up-switched
gene14122_GALK1	GALK1	galactokinase 1	-1.060098663	3.481930852	2.954017569	0.09395484	0.726158415	Up ovotestes up-switched
gene17445_FAM118B	FAM118B	family with sequence similarity 118 member B	-1.059500705	5.238590313	6.827984785	0.012862812	0.499944259	Up ovotestes up-switched
gene6422_CCDC77	CCDC77	coiled-coil domain containing 77	-1.053112523	3.880117345	4.812696809	0.03455688	0.606119749	Up ovotestes up-switched
gene6966_AP4E1	AP4E1	adaptor related protein complex 4 epsilon 1 subunit	-1.051611954	3.660220757	2.801132954	0.102564683	0.741001985	Up ovotestes up-switched
gene2300_SNRPG	SNRPG	small nuclear ribonucleoprotein polypeptide G	-1.051337647	7.576104107	2.992543942	0.091916386	0.724360832	Up ovotestes up-switched
gene12320_MEIS1	MEIS1	Meis homeobox 1	-1.047260292	6.819844424	3.051491496	0.088893397	0.724323111	Up ovotestes up-switched
gene6115_CDT1	CDT1	chromatin licensing and DNA replication factor 1	-1.045754793	4.705728525	3.562163738	0.066910255	0.689140189	Up ovotestes up-switched
gene15504_NUBP2	NUBP2	nucleotide binding protein 2	-1.045416735	4.85101416	4.777422229	0.035186776	0.608590482	Up ovotestes up-switched
gene3946_CENPK	CENPK	centromere protein K	-1.045386179	5.118718264	4.058204611	0.051209249	0.666835754	Up ovotestes up-switched
gene7701_LOC110078077	LOC110078077	secreted frizzled-related protein 2-like	-1.043260464	5.659786125	3.664410519	0.063281163	0.688144996	Up ovotestes up-switched
gene16832_BANF1	BANF1	barrier to autointegration factor 1	-1.03979192	7.13581965	3.275019472	0.07840547	0.70227913	Up ovotestes up-switched
gene11450_LRRC42	LRRC42	leucine rich repeat containing 42	-1.038945944	4.243798915	2.896204194	0.097110484	0.731543087	Up ovotestes up-switched
gene5328_PRPS2	PRPS2	phosphoribosyl pyrophosphate synthetase 2	-1.034531609	6.474447	3.937509685	0.054614029	0.674510006	Up ovotestes up-switched
gene705_PDLIM7	PDLIM7	PDZ and LIM domain 7	-1.031608613	7.415305561	7.976344728	0.007564534	0.444382973	Up ovotestes up-switched
gene17654_LOC110089038	LOC110089038	latent-transforming growth factor beta-binding protein 1-like	-1.031465512	7.55731944	3.489916288	0.069614175	0.691375591	Up ovotestes up-switched
gene11228_FCHSD1	FCHSD1	FCH and double SH3 domains 1	-1.031141364	4.616085759	4.969580777	0.031900679	0.600000709	Up ovotestes up-switched
gene20171_CUNH11orf68	CUNH11orf68	chromosome unknown C11orf68 homolog	-1.029978069	5.964887449	3.78283529	0.059348513	0.683700946	Up ovotestes up-switched
gene1357_PECR	PECR	peroxisomal trans-2-enoyl-CoA reductase	-1.02935823	4.817658041	4.036192451	0.051812321	0.666835754	Up ovotestes up-switched
gene4535_NXPE3	NXPE3	neurexophilin and PC-esterase domain family member 3	-1.029183082	4.755285657	3.219171388	0.080889063	0.711626261	Up ovotestes up-switched
gene16201_RGS3	RGS3	regulator of G-protein signaling 3	-1.028835461	4.715847613	3.03796332	0.089577109	0.724323111	Up ovotestes up-switched
gene2086_ZRANB3	ZRANB3	zinc finger RANBP2-type containing 3	-1.028200823	5.201673779	3.083523523	0.08729784	0.724272835	Up ovotestes up-switched
gene18520_SCMH1	SCMH1	sex comb on midleg homolog 1 (Drosophila)	-1.026841112	5.506293024	6.891175945	0.012485656	0.494169127	Up ovotestes up-switched
gene7388_PLPPR1	PLPPR1	phospholipid phosphatase related 1	-1.025387544	5.131781491	2.958746756	0.093701884	0.726158415	Up ovotestes up-switched
gene9422_WT1	WT1	Wilms tumor 1	-1.024048927	8.547535361	4.024546922	0.052134542	0.668931041	Up ovotestes up-switched
gene4068_PKNOX1	PKNOX1	PBX/knotted 1 homeobox 1	-1.023697886	4.351244698	3.8748214	0.056480564	0.676935079	Up ovotestes up-switched
gene525_PCNX2	PCNX2	pecanex homolog 2 (Drosophila)	-1.0228597	4.531410027	2.950717422	0.094131817	0.726316281	Up ovotestes up-switched
gene6062_PMFBP1	PMFBP1	polyamine modulated factor 1 binding protein 1	-1.021962023	6.128571218	3.469705904	0.070392207	0.691468831	Up ovotestes up-switched
gene15020_RPS6KA1	RPS6KA1	ribosomal protein S6 kinase A1	-1.0216959	4.355949602	2.814183636	0.101795759	0.740061748	Up ovotestes up-switched
gene15154_AGL	AGL	amylo-alpha-1	-1.02095411	6.518576487	3.987172121	0.053183699	0.67252963	Up ovotestes up-switched
gene10788_RFX5	RFX5	regulatory factor X5	-1.020414825	5.909606085	9.567485122	0.003740751	0.399382936	Up ovotestes up-switched
gene4218_WDR35	WDR35	WD repeat domain 35	-1.020252699	5.067178701	4.20076186	0.047485956	0.652929702	Up ovotestes up-switched
gene6274_RTCA	RTCA	RNA 3'-terminal phosphate cyclase	-1.017669459	5.498728049	6.382417009	0.015896905	0.515165552	Up ovotestes up-switched
gene14334_UNC50	UNC50	unc-50 inner nuclear membrane RNA binding protein	-1.013518388	4.412397862	4.135869289	0.049142479	0.661453949	Up ovotestes up-switched
gene19035_EML1	EML1	echinoderm microtubule associated protein like 1	-1.013263606	5.383714195	5.477393546	0.024718953	0.577809706	Up ovotestes up-switched
gene16244_PARP11	PARP11	poly(ADP-ribose) polymerase family member 11	-1.012140488	3.487986437	3.940416944	0.054529136	0.674510006	Up ovotestes up-switched
gene1723_NDUFAF8	NDUFAF8	NADH:ubiquinone oxidoreductase complex assembly factor 8	-1.008294645	3.199464368	2.871354098	0.098503653	0.735706537	Up ovotestes up-switched
gene2427_SEPSECS	SEPSECS	Sep (O-phosphoserine) tRNA:Sec (selenocysteine) tRNA synthase	-1.007711899	4.529627177	4.197074986	0.047578407	0.652929702	Up ovotestes up-switched
gene13386_CKAP4	CKAP4	cytoskeleton associated protein 4	-1.002234158	5.87667067	3.009535098	0.091033292	0.724360832	Up ovotestes up-switched
gene4867_ORC4	ORC4	origin recognition complex subunit 4	-1.002142698	4.633834035	3.943667505	0.054434391	0.674510006	Up ovotestes up-switched
gene21140_CCHCR1	CCHCR1	coiled-coil alpha-helical rod protein 1	-1.001946501	4.997608553	3.608053778	0.065253593	0.689140189	Up ovotestes up-switched
gene6063_ZFHX3	ZFHX3	zinc finger homeobox 3	-1.001771452	7.112583703	3.6911941	0.062367058	0.688144996	Up ovotestes up-switched
gene19767_LOC110091347	LOC110091347	zinc finger protein OZF-like	-1.00068068	4.009030799	4.292328986	0.045252088	0.648450796	Up ovotestes up-switched
gene14066_CPNE3	CPNE3	copine 3	-1.000373788	5.301025477	4.844397905	0.034001289	0.606119749	Up ovotestes up-switched
gene5321_LOC110075435	LOC110075435	ras-related protein Rab-9A	-1.000297295	6.178197686	6.073511333	0.018449414	0.535990157	Up ovotestes up-switched
gene634_APEH	APEH	acylaminoacyl-peptide hydrolase	-1.000268856	6.996662981	4.578415559	0.038983989	0.623467924	Up ovotestes up-switched
gene20003_LOC110091611	LOC110091611	zinc finger protein 501-like	-0.999526854	3.912415556	3.974572304	0.053542628	0.67252963	Up ovotestes up-switched
gene12135_CCDC14	CCDC14	coiled-coil domain containing 14	-0.997192127	5.200759384	4.595586934	0.038639285	0.623467924	Up ovotestes up-switched
gene124_PLEKHG1	PLEKHG1	pleckstrin homology and RhoGEF domain containing G1	-0.992531099	4.599530941	3.371120057	0.074329266	0.694298165	Up ovotestes up-switched
gene12235_ATAD1	ATAD1	ATPase family	-0.991940698	5.257622927	4.465806371	0.041329753	0.636124644	Up ovotestes up-switched
gene437_RACGAP1	RACGAP1	Rac GTPase activating protein 1	-0.991440982	5.212618619	4.211494267	0.047217959	0.652929702	Up ovotestes up-switched
gene1096_MDK	MDK	midkine (neurite growth-promoting factor 2)	-0.991277811	10.81293377	2.960674666	0.093598985	0.726158415	Up ovotestes up-switched
gene2068_INSIG2	INSIG2	insulin induced gene 2	-0.989615718	6.110896265	6.671469898	0.013850784	0.511023409	Up ovotestes up-switched
gene17990_CCDC136	CCDC136	coiled-coil domain containing 136	-0.988479766	4.530071164	3.386718748	0.073690266	0.694250539	Up ovotestes up-switched
gene619_NPRL2	NPRL2	NPR2-like	-0.98770965	3.874817824	3.716443565	0.061518719	0.6866411	Up ovotestes up-switched
gene18737_DECR1	DECR1	2	-0.985775265	5.490996591	3.618090257	0.064897382	0.689140189	Up ovotestes up-switched
gene15723_SHANK1	SHANK1	SH3 and multiple ankyrin repeat domains 1	-0.984234895	6.687358502	6.481437143	0.015161491	0.513243738	Up ovotestes up-switched
gene19570_BRINP2	BRINP2	BMP/retinoic acid inducible neural specific 2	-0.983655823	4.238270548	5.98154302	0.019292374	0.539064472	Up ovotestes up-switched
gene1254_NEIL3	NEIL3	nei like DNA glycosylase 3	-0.981917016	4.000308845	2.964934347	0.093372083	0.726158415	Up ovotestes up-switched
gene13036_PLEKHA7	PLEKHA7	pleckstrin homology domain containing A7	-0.980316765	4.877672293	3.235128499	0.080170552	0.708910977	Up ovotestes up-switched
gene18175_XRCC1	XRCC1	X-ray repair cross complementing 1	-0.976878371	5.577288698	4.156677811	0.048604469	0.658310797	Up ovotestes up-switched
gene4536_CEP97	CEP97	centrosomal protein 97	-0.975086099	4.078174448	3.539281034	0.067753786	0.689292565	Up ovotestes up-switched
gene801_SORL1	SORL1	sortilin related receptor 1	-0.974752155	6.812694345	2.77504077	0.10412188	0.74386288	Up ovotestes up-switched
gene21709_LOC110071433	LOC110071433	zinc finger protein 436-like	-0.974395009	4.034564772	3.489418402	0.069633226	0.691375591	Up ovotestes up-switched
gene4651_ANKIB1	ANKIB1	ankyrin repeat and IBR domain containing 1	-0.974157558	6.860127275	3.575051308	0.066440327	0.689140189	Up ovotestes up-switched
gene5632_CUNH21orf2	CUNH21orf2	chromosome unknown C21orf2 homolog	-0.974053074	5.206172984	3.328038944	0.076126507	0.696429402	Up ovotestes up-switched
gene14658_LOC110085769	LOC110085769	inversin-like	-0.973346739	4.291241761	3.763504068	0.059971519	0.684456353	Up ovotestes up-switched
gene3780_ZSWIM5	ZSWIM5	zinc finger SWIM-type containing 5	-0.971348445	4.786633278	3.709154137	0.061762309	0.687856337	Up ovotestes up-switched
gene3954_MAST4	MAST4	microtubule associated serine/threonine kinase family member 4	-0.969571434	5.357805994	3.75944627	0.060103212	0.684456353	Up ovotestes up-switched
gene17537_PUS3	PUS3	pseudouridylate synthase 3	-0.969313307	3.69838632	3.073005029	0.087818192	0.724272835	Up ovotestes up-switched
gene4146_CPT1A	CPT1A	carnitine palmitoyltransferase 1A	-0.968934877	7.203508282	3.572603502	0.0665293	0.689140189	Up ovotestes up-switched
gene15282_LOC110086450	LOC110086450	uncharacterized LOC110086450	-0.96619365	5.242703778	3.989780073	0.053109739	0.672464168	Up ovotestes up-switched
gene12570_ZDHHC7	ZDHHC7	zinc finger DHHC-type containing 7	-0.966025104	6.211307613	7.028930072	0.011704056	0.481180688	Up ovotestes up-switched
gene16026_PLXNB1	PLXNB1	plexin B1	-0.962869666	6.10720042	3.278362655	0.078259531	0.702139826	Up ovotestes up-switched
gene13129_ACAT1	ACAT1	acetyl-CoA acetyltransferase 1	-0.962148792	5.978252267	2.919898796	0.095802861	0.730707326	Up ovotestes up-switched
gene116_SYNE1	SYNE1	spectrin repeat containing nuclear envelope protein 1	-0.959771551	6.81010682	3.820634023	0.058150951	0.680827768	Up ovotestes up-switched
gene8594_TTLL5	TTLL5	tubulin tyrosine ligase like 5	-0.959328256	4.035129723	2.788025797	0.103343589	0.743058166	Up ovotestes up-switched
gene4604_BTBD9	BTBD9	BTB domain containing 9	-0.956816107	3.31510445	2.812161699	0.101914458	0.740061748	Up ovotestes up-switched
gene11061_LOC110081847	LOC110081847	zinc finger protein 524-like	-0.95527492	5.552155073	4.250300925	0.046262719	0.651596084	Up ovotestes up-switched
gene2617_PIAS4	PIAS4	protein inhibitor of activated STAT 4	-0.953287898	5.538813952	3.893759532	0.055909352	0.676833716	Up ovotestes up-switched
gene7666_C2CD3	C2CD3	C2 calcium dependent domain containing 3	-0.953125521	4.464171281	4.995900992	0.031477272	0.600000709	Up ovotestes up-switched
gene18332_PIK3CG	PIK3CG	phosphatidylinositol-4	-0.952489412	4.158787266	2.823016135	0.101279081	0.739747883	Up ovotestes up-switched
gene12412_GTF2IRD1	GTF2IRD1	GTF2I repeat domain containing 1	-0.950753868	6.064571439	6.684297548	0.013766816	0.509873352	Up ovotestes up-switched
gene11625_VAMP3	VAMP3	vesicle associated membrane protein 3	-0.950695028	7.072695586	3.715982484	0.061534095	0.6866411	Up ovotestes up-switched
gene6849_RNF141	RNF141	ring finger protein 141	-0.948426993	5.718835105	3.641088307	0.064089266	0.688517411	Up ovotestes up-switched
gene4038_MED14	MED14	mediator complex subunit 14	-0.946558197	5.501119057	2.798744814	0.102706101	0.741404312	Up ovotestes up-switched
gene5692_HS6ST1	HS6ST1	heparan sulfate 6-O-sulfotransferase 1	-0.94556609	7.050000961	4.238918255	0.046540686	0.652149903	Up ovotestes up-switched
gene9792_PET100	PET100	PET100 homolog	-0.943463022	6.0444977	3.072123212	0.087861975	0.724272835	Up ovotestes up-switched
gene2055_FAIM	FAIM	Fas apoptotic inhibitory molecule	-0.941660421	4.957566677	3.80885108	0.058521369	0.681451737	Up ovotestes up-switched
gene19884_LOC110091483	LOC110091483	serine/threonine-protein kinase VRK2-like	-0.941477851	4.308460002	2.726772276	0.107074072	0.745708805	Up ovotestes up-switched
gene1095_DGKZ	DGKZ	diacylglycerol kinase zeta	-0.938754094	5.197638122	3.2273395	0.080520373	0.7102759	Up ovotestes up-switched
gene9878_MTSS1	MTSS1	MTSS1	-0.937595568	7.622786311	3.284557849	0.0779899	0.702139826	Up ovotestes up-switched
gene2125_INSIG1	INSIG1	insulin induced gene 1	-0.936146751	4.536952348	3.586178559	0.066037541	0.689140189	Up ovotestes up-switched
gene6112_TRAPPC2L	TRAPPC2L	trafficking protein particle complex 2 like	-0.935941494	6.060343059	3.27056894	0.07860022	0.703398946	Up ovotestes up-switched
gene2923_PPID	PPID	peptidylprolyl isomerase D	-0.934859661	4.547243335	4.106350272	0.049916991	0.66373425	Up ovotestes up-switched
gene10904_RABGAP1L	RABGAP1L	RAB GTPase activating protein 1 like	-0.934699826	5.505659701	5.507288602	0.024354796	0.576252472	Up ovotestes up-switched
gene4265_ZC4H2	ZC4H2	zinc finger C4H2-type containing	-0.934106316	4.019348304	3.410865853	0.072713154	0.692761077	Up ovotestes up-switched
gene489_CACNB3	CACNB3	calcium voltage-gated channel auxiliary subunit beta 3	-0.929895783	7.242503681	2.836185779	0.100514216	0.73754444	Up ovotestes up-switched
gene4459_LRRC49	LRRC49	leucine rich repeat containing 49	-0.929696924	4.509060396	3.383245004	0.073832035	0.694250539	Up ovotestes up-switched
gene16111_DNAJA1	DNAJA1	DnaJ heat shock protein family (Hsp40) member A1	-0.928093846	7.160467474	5.420049989	0.025434108	0.577809706	Up ovotestes up-switched
gene12073_PPP6C	PPP6C	protein phosphatase 6 catalytic subunit	-0.924971371	5.790377219	5.858483616	0.020486067	0.549735725	Up ovotestes up-switched
gene1449_TBC1D5	TBC1D5	TBC1 domain family member 5	-0.923832889	4.04106383	3.677800777	0.062822317	0.688144996	Up ovotestes up-switched
gene3457_LOC110073401	LOC110073401	acetylglutamate kinase-like	-0.923471594	4.306305432	2.97869697	0.092643226	0.725405756	Up ovotestes up-switched
gene3692_SLC29A3	SLC29A3	solute carrier family 29 member 3	-0.923374019	5.220054596	3.928973903	0.054864123	0.674510006	Up ovotestes up-switched
gene1649_ARMC1	ARMC1	armadillo repeat containing 1	-0.922877418	5.70845064	6.005160443	0.019072003	0.536372938	Up ovotestes up-switched
gene9715_TUSC1	TUSC1	tumor suppressor candidate 1	-0.922752662	3.726297708	3.939951256	0.054542724	0.674510006	Up ovotestes up-switched
gene9820_CENPE	CENPE	centromere protein E	-0.921628872	6.147901013	3.384493527	0.073781046	0.694250539	Up ovotestes up-switched
gene6045_TMEM231	TMEM231	transmembrane protein 231	-0.919245662	5.096989403	3.501420353	0.069175592	0.69087235	Up ovotestes up-switched
gene12585_KLHL2	KLHL2	kelch like family member 2	-0.918211502	4.975326222	3.50122272	0.069183101	0.69087235	Up ovotestes up-switched
gene14335_MGAT4A	MGAT4A	mannosyl (alpha-1	-0.916126436	4.408146725	4.033214019	0.051894522	0.666840753	Up ovotestes up-switched
gene4084_CUL4A	CUL4A	cullin 4A	-0.914257149	4.497294235	3.361023244	0.074746183	0.694379155	Up ovotestes up-switched
gene7499_TATDN2	TATDN2	TatD DNase domain containing 2	-0.913737193	5.774634932	4.24402753	0.04641569	0.652149903	Up ovotestes up-switched
gene18372_LOC110089833	LOC110089833	dimethylaniline monooxygenase [N-oxide-forming] 5-like	-0.908637217	5.100578277	3.188215536	0.082303639	0.711761874	Up ovotestes up-switched
gene19590_ROBO1	ROBO1	roundabout guidance receptor 1	-0.907978751	6.953909459	3.977571938	0.053456936	0.67252963	Up ovotestes up-switched
gene960_OARD1	OARD1	O-acyl-ADP-ribose deacylase 1	-0.907477439	4.892967718	2.844019625	0.100062355	0.736974713	Up ovotestes up-switched
gene18066_RAB11FIP3	RAB11FIP3	RAB11 family interacting protein 3	-0.906457916	5.148188881	3.140027922	0.084561301	0.716244988	Up ovotestes up-switched
gene5034_GNS	GNS	glucosamine (N-acetyl)-6-sulfatase	-0.906024569	6.055377852	3.10464005	0.086263653	0.72097571	Up ovotestes up-switched
gene15541_HMMR	HMMR	hyaluronan mediated motility receptor	-0.906000097	5.552111876	4.045072306	0.0515681	0.666835754	Up ovotestes up-switched
gene7021_ZFYVE16	ZFYVE16	zinc finger FYVE-type containing 16	-0.903521529	6.32413359	4.86058171	0.033721418	0.605847963	Up ovotestes up-switched
gene2047_PFDN4	PFDN4	prefoldin subunit 4	-0.902193101	5.471599782	3.519520778	0.06849175	0.689292565	Up ovotestes up-switched
gene5403_AKAP1	AKAP1	A-kinase anchoring protein 1	-0.900451998	6.426221135	4.481389886	0.040996104	0.635207099	Up ovotestes up-switched
gene1676_ARFGEF1	ARFGEF1	ADP ribosylation factor guanine nucleotide exchange factor 1	-0.900111008	5.065925529	3.236700984	0.080100135	0.708910977	Up ovotestes up-switched
gene12499_KIAA1671	KIAA1671	KIAA1671 ortholog	-0.898644997	5.398202926	3.474676606	0.070199956	0.691468831	Up ovotestes up-switched
gene5844_FAM234B	FAM234B	family with sequence similarity 234 member B	-0.89536805	4.669863109	3.619605172	0.064843803	0.689140189	Up ovotestes up-switched
gene7543_FAM175B	FAM175B	family with sequence similarity 175 member B	-0.894947648	4.970359474	5.450851519	0.025047219	0.577809706	Up ovotestes up-switched
gene12224_STAMBPL1	STAMBPL1	STAM binding protein like 1	-0.894080806	4.573957961	3.366214061	0.074531518	0.694298165	Up ovotestes up-switched
gene20241_RFC4	RFC4	replication factor C subunit 4	-0.890395316	4.789753163	3.889489857	0.056037574	0.676833716	Up ovotestes up-switched
gene830_HINFP	HINFP	histone H4 transcription factor	-0.889431864	5.284170266	4.397116125	0.042836352	0.64091483	Up ovotestes up-switched
gene4012_LOC110074017	LOC110074017	beta-1	-0.889310244	5.11962968	3.95178427	0.054198602	0.674510006	Up ovotestes up-switched
gene17614_NUP205	NUP205	nucleoporin 205	-0.888421625	6.073165367	4.607547705	0.038401151	0.623467924	Up ovotestes up-switched
gene4683_SDHAF3	SDHAF3	succinate dehydrogenase complex assembly factor 3	-0.885122667	3.325590617	2.751315806	0.105561194	0.745172979	Up ovotestes up-switched
gene8989_NINL	NINL	ninein like	-0.883316109	6.759892697	3.921624494	0.05508047	0.674510006	Up ovotestes up-switched
gene8732_TLE2	TLE2	transducin like enhancer of split 2	-0.881818199	4.434003739	2.714093629	0.107865266	0.748009753	Up ovotestes up-switched
gene10626_PAPOLA	PAPOLA	poly(A) polymerase alpha	-0.881756265	7.362839058	4.408783055	0.042576267	0.638516559	Up ovotestes up-switched
gene12018_PES1	PES1	pescadillo ribosomal biogenesis factor 1	-0.881146729	6.338218808	4.511606635	0.040357531	0.631949263	Up ovotestes up-switched
gene7025_MSH3	MSH3	mutS homolog 3	-0.880434381	5.315822097	3.052224795	0.088856505	0.724323111	Up ovotestes up-switched
gene17468_MINDY4	MINDY4	MINDY lysine 48 deubiquitinase 4	-0.878704938	3.995975611	2.814069181	0.101802474	0.740061748	Up ovotestes up-switched
gene5284_KIAA1468	KIAA1468	KIAA1468 ortholog	-0.87504215	6.250188164	3.249159592	0.079544678	0.707633475	Up ovotestes up-switched
gene15781_IFT172	IFT172	intraflagellar transport 172	-0.873526788	6.158726029	4.612851396	0.038296072	0.623467924	Up ovotestes up-switched
gene12108_MTM1	MTM1	myotubularin 1	-0.873267405	3.821842024	3.438374208	0.071617621	0.692088227	Up ovotestes up-switched
gene12315_FKTN	FKTN	fukutin	-0.873163285	4.291953935	3.891884054	0.055965634	0.676833716	Up ovotestes up-switched
gene6350_SLC15A4	SLC15A4	solute carrier family 15 member 4	-0.872067006	5.533911883	3.073714061	0.087783007	0.724272835	Up ovotestes up-switched
gene13012_GLS	GLS	glutaminase	-0.871940455	6.504089799	2.985656816	0.092277089	0.724360832	Up ovotestes up-switched
gene3204_LOC110073160	LOC110073160	chloride channel protein ClC-Kb-like	-0.869849071	5.026735827	2.940453007	0.094684681	0.728175296	Up ovotestes up-switched
gene10162_ARL6IP6	ARL6IP6	ADP ribosylation factor like GTPase 6 interacting protein 6	-0.868682304	5.692601271	3.706076861	0.061865463	0.688144996	Up ovotestes up-switched
gene2889_ARFIP1	ARFIP1	ADP ribosylation factor interacting protein 1	-0.867038509	5.73181975	3.966398059	0.053776917	0.672974017	Up ovotestes up-switched
gene8901_LMO4	LMO4	LIM domain only 4	-0.866560362	6.774645619	3.072381403	0.087849153	0.724272835	Up ovotestes up-switched
gene7801_ASIC4	ASIC4	acid sensing ion channel subunit family member 4	-0.865144596	7.255601696	3.011159406	0.090949374	0.724360832	Up ovotestes up-switched
gene2318_SLC23A2	SLC23A2	solute carrier family 23 member 2	-0.860496744	5.529189844	3.787030623	0.059214255	0.683700946	Up ovotestes up-switched
gene1699_UBE2W	UBE2W	ubiquitin conjugating enzyme E2 W	-0.859101969	4.320865182	2.88278103	0.09786023	0.734631312	Up ovotestes up-switched
gene17873_LOC110089286	LOC110089286	tRNA selenocysteine 1-associated protein 1-like	-0.855362822	6.990103483	3.664374724	0.063282395	0.688144996	Up ovotestes up-switched
gene3361_SSU72	SSU72	SSU72 homolog	-0.854626542	5.432528592	2.943291876	0.094531406	0.727319931	Up ovotestes up-switched
gene224_ANKRD28	ANKRD28	ankyrin repeat domain 28	-0.853442341	5.467716607	6.115288859	0.018079711	0.535046236	Up ovotestes up-switched
gene9790_CAMSAP3	CAMSAP3	calmodulin regulated spectrin associated protein family member 3	-0.853433712	5.11838418	3.467423352	0.070480685	0.691468831	Up ovotestes up-switched
gene19636_LOC110091205	LOC110091205	phospholipid scramblase 1-like	-0.852229359	4.928402872	3.017760487	0.090609233	0.724323111	Up ovotestes up-switched
gene18287_LOC110089736	LOC110089736	phosphofurin acidic cluster sorting protein 2-like	-0.849993794	5.518869596	2.800096736	0.102626017	0.74113553	Up ovotestes up-switched
gene4538_ZBTB11	ZBTB11	zinc finger and BTB domain containing 11	-0.84755171	4.619607125	3.403895454	0.072993717	0.693097872	Up ovotestes up-switched
gene18655_PCNX4	PCNX4	pecanex homolog 4 (Drosophila)	-0.8463374	6.374213262	4.479488436	0.041036656	0.635207099	Up ovotestes up-switched
gene4285_LOC110074297	LOC110074297	ligand of Numb protein X 2-like	-0.84435429	6.79707569	5.117878216	0.029593391	0.595318307	Up ovotestes up-switched
gene9816_CXXC4	CXXC4	CXXC finger protein 4	-0.843440225	3.725954437	2.831006793	0.100814215	0.73754444	Up ovotestes up-switched
gene1731_RPTOR	RPTOR	regulatory associated protein of MTOR complex 1	-0.842483252	5.54944799	3.252753791	0.079385238	0.707633475	Up ovotestes up-switched
gene7016_OCLN	OCLN	occludin	-0.839097456	5.767293622	4.974532984	0.031820542	0.600000709	Up ovotestes up-switched
gene4286_LOC110074273	LOC110074273	ras-like protein family member 11A-like	-0.831711463	4.607075589	3.005828339	0.091225126	0.724360832	Up ovotestes up-switched
gene1631_TOX	TOX	thymocyte selection associated high mobility group box	-0.831570708	5.088779704	2.809865488	0.102049449	0.740061748	Up ovotestes up-switched
gene9477_DNAJC17	DNAJC17	DnaJ heat shock protein family (Hsp40) member C17	-0.830151507	5.770772018	3.749518791	0.060426756	0.684456353	Up ovotestes up-switched
gene9725_DONSON	DONSON	downstream neighbor of SON	-0.829573598	5.167698811	4.196154954	0.047601508	0.652929702	Up ovotestes up-switched
gene4392_POU6F1	POU6F1	POU class 6 homeobox 1	-0.824977859	4.906933886	2.86803286	0.098691562	0.735712821	Up ovotestes up-switched
gene16652_ASB3	ASB3	ankyrin repeat and SOCS box containing 3	-0.824062788	4.946721841	3.147998431	0.084183112	0.716013574	Up ovotestes up-switched
gene17945_SNRNP40	SNRNP40	small nuclear ribonucleoprotein U5 subunit 40	-0.82196529	6.264422422	4.834732339	0.034169647	0.606119749	Up ovotestes up-switched
gene19826_MED23	MED23	mediator complex subunit 23	-0.819502693	6.440920326	4.462774569	0.041395011	0.636124644	Up ovotestes up-switched
gene2228_YTHDC2	YTHDC2	YTH domain containing 2	-0.81826845	6.179311742	4.250408105	0.046260111	0.651596084	Up ovotestes up-switched
gene13227_APAF1	APAF1	apoptotic peptidase activating factor 1	-0.81583212	5.237049337	2.916776462	0.095974025	0.731202441	Up ovotestes up-switched
gene12623_ZMYM2	ZMYM2	zinc finger MYM-type containing 2	-0.813483644	5.926582441	4.006963484	0.052625258	0.671243701	Up ovotestes up-switched
gene12861_ZMIZ1	ZMIZ1	zinc finger MIZ-type containing 1	-0.813030976	6.809334167	3.176291811	0.082855908	0.712101852	Up ovotestes up-switched
gene10844_LANCL2	LANCL2	LanC like 2	-0.809977857	7.028953308	3.373325886	0.074238529	0.694298165	Up ovotestes up-switched
gene14936_ALG2	ALG2	ALG2	-0.809251705	4.561746297	3.871088955	0.056593902	0.676935079	Up ovotestes up-switched
gene10436_LOC110081184	LOC110081184	nudix hydrolase 20	-0.808989526	4.940137755	2.98977068	0.092061439	0.724360832	Up ovotestes up-switched
gene18448_STX18	STX18	syntaxin 18	-0.808646911	4.375501658	3.033221332	0.089818171	0.724323111	Up ovotestes up-switched
gene19220_ITGB5	ITGB5	integrin subunit beta 5	-0.806687211	5.745235029	4.06077924	0.051139219	0.666835754	Up ovotestes up-switched
gene959_NFYA	NFYA	nuclear transcription factor Y subunit alpha	-0.806527286	5.685697161	4.431530965	0.042074128	0.638516559	Up ovotestes up-switched
gene3420_KLHL12	KLHL12	kelch like family member 12	-0.804437578	6.438150236	3.128132543	0.08512928	0.718241962	Up ovotestes up-switched
gene8328_LOC110078848	LOC110078848	dual specificity testis-specific protein kinase 1-like	-0.801729061	4.432392539	3.68998502	0.062408006	0.688144996	Up ovotestes up-switched
gene10353_EFNA1	EFNA1	ephrin A1	-0.801227068	5.623951516	4.073683488	0.050789808	0.666333899	Up ovotestes up-switched
gene11048_TBRG1	TBRG1	transforming growth factor beta regulator 1	-0.800571351	4.371834192	3.433187215	0.071822778	0.69244524	Up ovotestes up-switched
gene8350_NEK6	NEK6	NIMA related kinase 6	-0.798546632	8.000281971	3.596495259	0.065666521	0.689140189	Up ovotestes up-switched
gene16360_DNAJC19	DNAJC19	DnaJ heat shock protein family (Hsp40) member C19	-0.792403928	5.722866061	3.748557799	0.060458177	0.684456353	Up ovotestes up-switched
gene11390_CCZ1	CCZ1	CCZ1 homolog	-0.790383837	5.858372704	3.283358017	0.078042039	0.702139826	Up ovotestes up-switched
gene12375_PCCA	PCCA	propionyl-CoA carboxylase alpha subunit	-0.786339829	5.445402643	2.874298344	0.098337412	0.735286327	Up ovotestes up-switched
gene17527_LOC110088909	LOC110088909	protein phosphatase 1 regulatory subunit 21-like	-0.786002862	5.369214034	3.418187741	0.07241974	0.692761077	Up ovotestes up-switched
gene7278_LDB1	LDB1	LIM domain binding 1	-0.784089359	7.326850399	6.508546939	0.014966604	0.513243738	Up ovotestes up-switched
gene18123_MTURN	MTURN	maturin	-0.783358545	5.469952055	3.642674584	0.06403394	0.688517411	Up ovotestes up-switched
gene13654_RBP5	RBP5	retinol binding protein 5	-0.781866744	7.85187796	2.736431382	0.106475748	0.745172979	Up ovotestes up-switched
gene10611_PLEKHG4	PLEKHG4	pleckstrin homology and RhoGEF domain containing G4	-0.781627511	6.2340499	3.282083247	0.078097476	0.702139826	Up ovotestes up-switched
gene2275_VAMP8	VAMP8	vesicle associated membrane protein 8	-0.776600839	6.63594682	3.399113768	0.073186882	0.693231275	Up ovotestes up-switched
gene21126_LOC110070807	LOC110070807	zinc finger protein 260-like	-0.775397105	4.855133009	3.293753783	0.077591586	0.701545738	Up ovotestes up-switched
gene17730_KIAA0556	KIAA0556	KIAA0556 ortholog	-0.772754386	6.161670155	3.013099443	0.090849258	0.724360832	Up ovotestes up-switched
gene987_SCUBE3	SCUBE3	signal peptide	-0.771394452	5.72817986	3.186163202	0.082398402	0.711869508	Up ovotestes up-switched
gene861_ZW10	ZW10	zw10 kinetochore protein	-0.767654842	5.795056753	4.092397506	0.050287752	0.665985426	Up ovotestes up-switched
gene435_SMARCD1	SMARCD1	SWI/SNF related	-0.765882349	7.315051404	3.73162466	0.061014828	0.684845263	Up ovotestes up-switched
gene6593_NOVA1	NOVA1	NOVA alternative splicing regulator 1	-0.765250963	5.999702947	2.913191011	0.096171005	0.731543087	Up ovotestes up-switched
gene7659_MLF1	MLF1	myeloid leukemia factor 1	-0.765022764	5.755353997	3.247763647	0.0796067	0.707633475	Up ovotestes up-switched
gene1766_TMC6	TMC6	transmembrane channel like 6	-0.764572388	5.281829875	2.73372988	0.106642705	0.745172979	Up ovotestes up-switched
gene21395_MPRIP	MPRIP	myosin phosphatase Rho interacting protein	-0.764348176	5.700841625	2.757185043	0.105203029	0.745172979	Up ovotestes up-switched
gene1789_LRRC45	LRRC45	leucine rich repeat containing 45	-0.764113744	4.538258184	2.986382591	0.092239002	0.724360832	Up ovotestes up-switched
gene12561_WFDC1	WFDC1	WAP four-disulfide core domain 1	-0.759975977	5.430410049	2.810880092	0.101989777	0.740061748	Up ovotestes up-switched
gene10021_TUBGCP5	TUBGCP5	tubulin gamma complex associated protein 5	-0.757740381	4.934710063	2.735207598	0.106551343	0.745172979	Up ovotestes up-switched
gene13607_SESTD1	SESTD1	SEC14 and spectrin domain containing 1	-0.756029413	6.675964475	3.467925529	0.070461209	0.691468831	Up ovotestes up-switched
gene3407_ERGIC3	ERGIC3	ERGIC and golgi 3	-0.753956708	6.295507295	3.193905394	0.082041562	0.711761874	Up ovotestes up-switched
gene16375_HNRNPC	HNRNPC	heterogeneous nuclear ribonucleoprotein C (C1/C2)	-0.751629065	8.755339824	2.746249495	0.105871478	0.745172979	Up ovotestes up-switched
gene6430_FBXL14	FBXL14	F-box and leucine rich repeat protein 14	-0.751546984	5.383412492	2.99484597	0.091796176	0.724360832	Up ovotestes up-switched
gene2893_KIAA0922	KIAA0922	KIAA0922 ortholog	-0.751333616	6.998382494	3.54586808	0.067509759	0.689292565	Up ovotestes up-switched
gene17091_TMEM222	TMEM222	transmembrane protein 222	-0.750105023	5.375912793	3.666728332	0.063201473	0.688144996	Up ovotestes up-switched
gene10548_CCDC102A	CCDC102A	coiled-coil domain containing 102A	-0.745624421	5.267782227	3.276304899	0.078349321	0.702139826	Up ovotestes up-switched
gene17044_PKMYT1	PKMYT1	protein kinase	-0.745547529	5.065664413	3.451153727	0.07111495	0.691779093	Up ovotestes up-switched
gene2515_CTTNBP2NL	CTTNBP2NL	CTTNBP2 N-terminal like	-0.736828507	5.591037852	2.913657674	0.096145341	0.731543087	Up ovotestes up-switched
gene6995_IQGAP1	IQGAP1	IQ motif containing GTPase activating protein 1	-0.736779357	7.672961106	5.140182028	0.029262383	0.595318307	Up ovotestes up-switched
gene14030_NEDD4L	NEDD4L	neural precursor cell expressed	-0.733523706	4.677163395	2.786116625	0.103457604	0.743107439	Up ovotestes up-switched
gene1265_FBXO8	FBXO8	F-box protein 8	-0.730545807	4.557542159	3.42760949	0.072044121	0.692648756	Up ovotestes up-switched
gene1244_ING2	ING2	inhibitor of growth family member 2	-0.724464165	3.918439219	2.735650785	0.10652396	0.745172979	Up ovotestes up-switched
gene14077_RHBDD2	RHBDD2	rhomboid domain containing 2	-0.722479796	5.834493298	2.929077414	0.095301693	0.728591321	Up ovotestes up-switched
gene14064_WWP1	WWP1	WW domain containing E3 ubiquitin protein ligase 1	-0.719050648	5.011402809	3.339682137	0.075636033	0.694742874	Up ovotestes up-switched
gene3241_ALDH4A1	ALDH4A1	aldehyde dehydrogenase 4 family member A1	-0.718948018	6.275750772	3.352112396	0.075116303	0.694379155	Up ovotestes up-switched
gene15092_AP4M1	AP4M1	adaptor related protein complex 4 mu 1 subunit	-0.717601869	5.282009264	3.044732148	0.089234275	0.724323111	Up ovotestes up-switched
gene9676_PTCD3	PTCD3	pentatricopeptide repeat domain 3	-0.716205108	5.750181745	2.780234409	0.103809788	0.74340293	Up ovotestes up-switched
gene20309_LOC110069949	LOC110069949	zinc finger protein 420-like	-0.709086287	4.948662503	2.738098504	0.106372867	0.745172979	Up ovotestes up-switched
gene10016_HERC2	HERC2	HECT and RLD domain containing E3 ubiquitin protein ligase 2	-0.708165547	8.079557799	3.363177436	0.074657013	0.694379155	Up ovotestes up-switched
gene11066_U2AF2	U2AF2	U2 small nuclear RNA auxiliary factor 2	-0.704704699	8.115709372	3.615994185	0.064971596	0.689140189	Up ovotestes up-switched
gene9603_TCEA1	TCEA1	transcription elongation factor A1	-0.701789743	6.156522347	3.288275186	0.077828612	0.702139826	Up ovotestes up-switched
gene16318_CCDC82	CCDC82	coiled-coil domain containing 82	-0.697984505	5.575720435	4.12993321	0.049297159	0.661607274	Up ovotestes up-switched
gene19406_AKT1	AKT1	AKT serine/threonine kinase 1	-0.695775719	5.425748028	2.850993238	0.099662053	0.736878846	Up ovotestes up-switched
gene17270_XIAP	XIAP	X-linked inhibitor of apoptosis	-0.693029197	6.379655824	2.897101848	0.097060578	0.731543087	Up ovotestes up-switched
gene11138_ACTL6A	ACTL6A	actin like 6A	-0.691330327	5.867147027	2.74283096	0.106081432	0.745172979	Up ovotestes up-switched
gene17771_MARVELD1	MARVELD1	MARVEL domain containing 1	-0.686969472	5.453556309	2.952343499	0.094044568	0.726158415	Up ovotestes up-switched
gene2213_WDR36	WDR36	WD repeat domain 36	-0.681590838	5.982148292	3.287156321	0.077877118	0.702139826	Up ovotestes up-switched
gene16535_RBM23	RBM23	RNA binding motif protein 23	-0.678606169	9.027450156	3.047902154	0.089074226	0.724323111	Up ovotestes up-switched
gene19651_UBQLN4	UBQLN4	ubiquilin 4	-0.676029234	5.791750049	3.516826165	0.068593075	0.689292565	Up ovotestes up-switched
gene3486_ARHGEF10	ARHGEF10	Rho guanine nucleotide exchange factor 10	-0.672885071	6.793150961	3.00258717	0.091393238	0.724360832	Up ovotestes up-switched
gene19558_CHD1L	CHD1L	chromodomain helicase DNA binding protein 1 like	-0.672326782	6.420408934	2.856124085	0.099368691	0.736878846	Up ovotestes up-switched
gene10658_EFTUD2	EFTUD2	elongation factor Tu GTP binding domain containing 2	-0.67185824	7.231765564	3.311824415	0.076815492	0.699480943	Up ovotestes up-switched
gene9486_RPUSD2	RPUSD2	RNA pseudouridylate synthase domain containing 2	-0.668465969	5.407963624	2.763100338	0.104843453	0.745172979	Up ovotestes up-switched
gene1291_ACTR8	ACTR8	ARP8 actin-related protein 8 homolog	-0.668441429	6.016043304	2.999232334	0.091567615	0.724360832	Up ovotestes up-switched
gene18335_COG5	COG5	component of oligomeric golgi complex 5	-0.666148555	4.687736122	2.847141229	0.099882943	0.736966972	Up ovotestes up-switched
gene331_NOL11	NOL11	nucleolar protein 11	-0.662236969	5.706900267	4.00970411	0.052548439	0.671243701	Up ovotestes up-switched
gene13398_LOC110084390	LOC110084390	E3 ubiquitin-protein ligase ARIH1-like	-0.648798686	6.695998688	3.697644626	0.062149103	0.688144996	Up ovotestes up-switched
gene2374_GOLGA7	GOLGA7	golgin A7	-0.646825164	6.497628555	2.742113949	0.106125529	0.745172979	Up ovotestes up-switched
gene10229_BTBD10	BTBD10	BTB domain containing 10	-0.645930591	5.794675053	3.40763535	0.072843034	0.692761077	Up ovotestes up-switched
gene2517_DDX20	DDX20	DEAD-box helicase 20	-0.645672728	5.348332837	3.133747131	0.084860662	0.717474849	Up ovotestes up-switched
gene14503_MXD4	MXD4	MAX dimerization protein 4	-0.640182724	5.724979165	3.834592614	0.057715494	0.679695939	Up ovotestes up-switched
gene14236_GTF3C6	GTF3C6	general transcription factor IIIC subunit 6	-0.639766666	5.466766217	3.476178227	0.070141994	0.691468831	Up ovotestes up-switched
gene5686_WDR33	WDR33	WD repeat domain 33	-0.635793446	6.908919861	3.365913644	0.074543923	0.694298165	Up ovotestes up-switched
gene1779_ANAPC11	ANAPC11	anaphase promoting complex subunit 11	-0.635368885	5.533996491	3.344572029	0.0754311	0.694379155	Up ovotestes up-switched
gene11820_STX10	STX10	syntaxin 10	-0.631934942	5.630170722	2.909969246	0.096348395	0.731543087	Up ovotestes up-switched
gene11030_MAZ	MAZ	MYC associated zinc finger protein	-0.6313152	6.919337559	4.378513909	0.043254655	0.641235485	Up ovotestes up-switched
gene19435_GAK	GAK	cyclin G associated kinase	-0.628831113	5.700412329	3.535439671	0.067896549	0.689292565	Up ovotestes up-switched
gene20156_RIMKLB	RIMKLB	ribosomal modification protein rimK like family member B	-0.621223768	6.671314928	3.53680751	0.067845675	0.689292565	Up ovotestes up-switched
gene15380_LOC110086571	LOC110086571	nuclear receptor coactivator 5-like	-0.609092355	6.672919681	3.514670036	0.068674271	0.689373302	Up ovotestes up-switched
gene10777_CERS2	CERS2	ceramide synthase 2	-0.587280816	6.805270546	3.193468641	0.082061646	0.711761874	Up ovotestes up-switched
gene14158_OLA1	OLA1	Obg like ATPase 1	-0.585964636	6.199784933	3.021514525	0.090416435	0.724323111	Up ovotestes up-switched
gene7693_ARAP1	ARAP1	ArfGAP with RhoGAP domain	-0.582897435	6.110686468	3.474007824	0.070225788	0.691468831	Up ovotestes up-switched
gene19989_ABCF3	ABCF3	ATP binding cassette subfamily F member 3	-0.580721944	6.76181355	3.401982591	0.073070922	0.693097872	Up ovotestes up-switched
gene11164_RNF10	RNF10	ring finger protein 10	-0.558362093	8.155435348	3.030107116	0.089976882	0.724323111	Up ovotestes up-switched
gene3469_TRAPPC12	TRAPPC12	trafficking protein particle complex 12	-0.550450109	4.857093011	2.888836986	0.097521167	0.733678169	Up ovotestes up-switched
gene18653_PPM1A	PPM1A	protein phosphatase	-0.544768807	6.580690156	3.744723796	0.060583719	0.684456353	Up ovotestes up-switched
gene9659_TUBG1	TUBG1	tubulin gamma 1	-0.542021119	5.706873788	2.936149075	0.094917593	0.728417591	Up ovotestes up-switched
gene19023_RAB10	RAB10	RAB10	-0.494807823	7.725174766	2.723122073	0.107301177	0.746232875	Up ovotestes up-switched
gene11670_SRSF10	SRSF10	serine and arginine rich splicing factor 10	-0.493409317	6.867138978	2.934426565	0.09501099	0.728417591	Up ovotestes up-switched
gene12879_NAA25	NAA25	N(alpha)-acetyltransferase 25	-0.493192053	5.532478639	2.80717991	0.102207588	0.740587536	Up control ovotestes
gene11098_PRPF31	PRPF31	pre-mRNA processing factor 31	0.469795955	6.066521456	2.91108888	0.096286706	0.731543087	Up control ovotestes
gene12234_PTEN	PTEN	phosphatase and tensin homolog	0.478764823	6.717198082	2.810254627	0.102026558	0.740061748	Up control ovotestes
gene7372_KIAA0368	KIAA0368	KIAA0368 ortholog	0.47890324	6.428846996	3.11633211	0.08569697	0.719286067	Up control ovotestes
gene13486_BAP1	BAP1	BRCA1 associated protein 1	0.492010219	6.361808373	2.812223078	0.101910852	0.740061748	Up control ovotestes
gene13019_RAP1GDS1	RAP1GDS1	Rap1 GTPase-GDP dissociation stimulator 1	0.524249643	6.057245999	3.031552047	0.089903204	0.724323111	Up control ovotestes
gene16687_STRIP1	STRIP1	striatin interacting protein 1	0.526125865	5.331564178	3.045700951	0.089185327	0.724323111	Up control ovotestes
gene11825_TNPO2	TNPO2	transportin 2	0.527711531	6.933280332	4.528675834	0.04000163	0.630150012	Up control ovotestes
gene4792_STAT3	STAT3	signal transducer and activator of transcription 3	0.533063914	6.603503318	2.878355345	0.098108862	0.735016822	Up control ovotestes
gene9356_WDFY1	WDFY1	WD repeat and FYVE domain containing 1	0.548753106	6.003574893	3.195843687	0.081952497	0.711761874	Up control ovotestes
gene165_VTA1	VTA1	vesicle trafficking 1	0.557212902	6.109749087	2.867028594	0.098748462	0.735712821	Up control ovotestes
gene4610_CMTR1	CMTR1	cap methyltransferase 1	0.557864293	7.033896314	4.041138047	0.051676146	0.666835754	Up control ovotestes
gene7249_MFSD13A	MFSD13A	major facilitator superfamily domain containing 13A	0.579590477	5.341987859	2.754759329	0.105350888	0.745172979	Up control ovotestes
gene11953_VCP	VCP	valosin containing protein	0.587680564	8.380014702	3.524786622	0.068294221	0.689292565	Up control ovotestes
gene14096_PRKRIP1	PRKRIP1	PRKR interacting protein 1 (IL11 inducible)	0.588520083	5.592785258	3.07505213	0.087716648	0.724272835	Up control ovotestes
gene18762_NKRF	NKRF	NFKB repressing factor	0.593291477	5.080617169	3.391495466	0.073495818	0.693996566	Up control ovotestes
gene13440_PPP6R2	PPP6R2	protein phosphatase 6 regulatory subunit 2	0.598931609	6.500945563	5.097286787	0.029902606	0.595910874	Up control ovotestes
gene1_PDSS2	PDSS2	decaprenyl diphosphate synthase subunit 2	0.612581013	5.524901683	3.79116467	0.059082288	0.683700946	Up control ovotestes
gene13729_COBLL1	COBLL1	cordon-bleu WH2 repeat protein like 1	0.612699734	6.296609751	3.684720877	0.062586634	0.688144996	Up control ovotestes
gene9663_DHX8	DHX8	DEAH-box helicase 8	0.612866814	5.694354651	3.176752134	0.082834511	0.712101852	Up control ovotestes
gene410_MMD	MMD	monocyte to macrophage differentiation associated	0.613084391	6.169915677	2.740601346	0.106218623	0.745172979	Up control ovotestes
gene16372_SUPT16H	SUPT16H	SPT16 homolog	0.616453182	7.510129948	3.408130087	0.072823126	0.692761077	Up control ovotestes
gene17799_LOC110089198	LOC110089198	suppressor of SWI4 1 homolog	0.618722645	6.044147851	3.246872371	0.079646328	0.707633475	Up control ovotestes
gene8660_RRAS	RRAS	related RAS viral (r-ras) oncogene homolog	0.620774522	5.700424035	3.177929726	0.082779799	0.712101852	Up control ovotestes
gene11220_SMARCB1	SMARCB1	SWI/SNF related	0.632872061	7.619867139	2.757199395	0.105202155	0.745172979	Up control ovotestes
gene6421_KDM5A	KDM5A	lysine demethylase 5A	0.635434579	6.923421407	2.97535286	0.092819734	0.726158415	Up control ovotestes
gene9335_ARIH2	ARIH2	ariadne RBR E3 ubiquitin protein ligase 2	0.638953649	5.43896105	3.482868937	0.06988438	0.691468831	Up control ovotestes
gene17831_UBE2G1	UBE2G1	ubiquitin conjugating enzyme E2 G1	0.638983117	6.587249695	4.449042427	0.041692003	0.638145918	Up control ovotestes
gene6356_DHX37	DHX37	DEAH-box helicase 37	0.640193258	6.106967277	3.554749236	0.06718229	0.689196257	Up control ovotestes
gene16787_ZFYVE1	ZFYVE1	zinc finger FYVE-type containing 1	0.643380117	4.901387072	3.604410357	0.065383442	0.689140189	Up control ovotestes
gene5740_MYH9	MYH9	myosin heavy chain 9	0.652147539	8.538701491	4.178551296	0.048045906	0.655364341	Up control ovotestes
gene11657_RBL2	RBL2	RB transcriptional corepressor like 2	0.653514714	5.652238375	2.850456339	0.099692808	0.736878846	Up control ovotestes
gene15305_LOC110086449	LOC110086449	von Willebrand factor A domain-containing protein 5A-like	0.661550035	6.56499925	3.420276665	0.072336272	0.692761077	Up control ovotestes
gene18491_SPTBN2	SPTBN2	spectrin beta	0.662155608	6.498667453	2.955720323	0.093863674	0.726158415	Up control ovotestes
gene3804_NSUN4	NSUN4	NOP2/Sun RNA methyltransferase family member 4	0.663849951	4.980663568	3.523001577	0.06836111	0.689292565	Up control ovotestes
gene8144_LOC110078657	LOC110078657	protein bicaudal D homolog 2-like	0.663916378	4.981353251	3.429155491	0.071982694	0.692648756	Up control ovotestes
gene12875_VGLL4	VGLL4	vestigial like family member 4	0.670423977	6.281307592	4.498674379	0.040629485	0.631949263	Up control ovotestes
gene16484_WRAP53	WRAP53	WD repeat containing antisense to TP53	0.670481701	5.368077677	2.94429461	0.094477334	0.727229036	Up control ovotestes
gene11100_LENG1	LENG1	leukocyte receptor cluster member 1	0.671424946	4.503756135	3.160395011	0.083598686	0.713862774	Up control ovotestes
gene4811_NPEPPS	NPEPPS	aminopeptidase puromycin sensitive	0.672045872	6.873674602	3.682409651	0.062665239	0.688144996	Up control ovotestes
gene13432_RBM28	RBM28	RNA binding motif protein 28	0.674505314	5.58293987	4.871093907	0.033540975	0.605545472	Up control ovotestes
gene15861_RTN4	RTN4	reticulon 4	0.676486007	6.806932431	3.049714517	0.088982868	0.724323111	Up control ovotestes
gene10426_CXXC1	CXXC1	CXXC finger protein 1	0.67701683	5.532392027	3.029510299	0.090007334	0.724323111	Up control ovotestes
gene6322_MOB2	MOB2	MOB kinase activator 2	0.678075865	5.67606811	3.277600795	0.078292762	0.702139826	Up control ovotestes
gene4327_IGBP1	IGBP1	immunoglobulin binding protein 1	0.679421907	6.138075083	4.084531532	0.050498109	0.666333899	Up control ovotestes
gene14711_CTDSPL	CTDSPL	CTD small phosphatase like	0.686369799	6.437179446	4.233488075	0.046673939	0.652149903	Up control ovotestes
gene8286_CAST	CAST	calpastatin	0.690089061	6.666735564	3.967931357	0.053732884	0.672974017	Up control ovotestes
gene10331_LOC110080977	LOC110080977	GON-4-like protein	0.692621091	6.305320177	3.382141168	0.073877148	0.694250539	Up control ovotestes
gene19304_LOC110090845	LOC110090845	gamma-aminobutyric acid receptor-associated protein-like 1	0.697784364	5.554436139	4.022747327	0.052184532	0.669076109	Up control ovotestes
gene19800_EMC4	EMC4	ER membrane protein complex subunit 4	0.699829906	5.874603614	3.421389167	0.072291863	0.692761077	Up control ovotestes
gene17919_LOC110089321	LOC110089321	E3 ubiquitin-protein ligase TRIM39-like	0.703613944	5.244518809	4.648654716	0.037594894	0.621645597	Up control ovotestes
gene17910_PPP1R18	PPP1R18	protein phosphatase 1 regulatory subunit 18	0.708364116	6.49876708	3.684993938	0.062577354	0.688144996	Up control ovotestes
gene92_IBTK	IBTK	inhibitor of Bruton tyrosine kinase	0.709820243	5.81509599	3.98060432	0.053370463	0.67252963	Up control ovotestes
gene7484_CLTA	CLTA	clathrin light chain A	0.712476519	7.5459676	3.32270496	0.076352392	0.697618048	Up control ovotestes
gene8231_YPEL5	YPEL5	yippee like 5	0.715025713	6.552298334	3.85862728	0.056974134	0.678088939	Up control ovotestes
gene3338_UBE2J2	UBE2J2	ubiquitin conjugating enzyme E2 J2	0.720205138	4.786369749	3.302588569	0.07721106	0.701029246	Up control ovotestes
gene873_RBM7	RBM7	RNA binding motif protein 7	0.722468409	5.311432877	3.412544617	0.072645763	0.692761077	Up control ovotestes
gene19030_CCDC25	CCDC25	coiled-coil domain containing 25	0.72311395	6.255210523	3.377437186	0.074069742	0.694250539	Up control ovotestes
gene12057_LRSAM1	LRSAM1	leucine rich repeat and sterile alpha motif containing 1	0.72748625	4.887450306	3.192355852	0.082112842	0.711761874	Up control ovotestes
gene10445_USP11	USP11	ubiquitin specific peptidase 11	0.732448764	6.099394042	7.10181897	0.011311912	0.477188889	Up control ovotestes
gene12046_ASCC2	ASCC2	activating signal cointegrator 1 complex subunit 2	0.734781985	5.03051706	4.76677196	0.035379414	0.608711959	Up control ovotestes
gene3436_LRIF1	LRIF1	ligand dependent nuclear receptor interacting factor 1	0.738631619	5.768939243	3.368990531	0.074416981	0.694298165	Up control ovotestes
gene8755_FEM1A	FEM1A	fem-1 homolog A	0.741346982	4.962914683	3.118260542	0.085603907	0.719286067	Up control ovotestes
gene6120_MVD	MVD	mevalonate diphosphate decarboxylase	0.74245284	4.234123643	3.027168554	0.090126932	0.724323111	Up control ovotestes
gene2097_PFKP	PFKP	phosphofructokinase	0.742954284	6.698085197	2.807764735	0.102173127	0.740587536	Up control ovotestes
gene13098_SLC25A28	SLC25A28	solute carrier family 25 member 28	0.746416722	6.391631849	2.746800547	0.105837679	0.745172979	Up control ovotestes
gene8365_CIZ1	CIZ1	CDKN1A interacting zinc finger protein 1	0.746435458	5.923670659	4.227293724	0.046826456	0.652149903	Up control ovotestes
gene3653_SMAD1	SMAD1	SMAD family member 1	0.74787686	5.903547669	4.838095581	0.034110962	0.606119749	Up control ovotestes
gene3366_MIB2	MIB2	mindbomb E3 ubiquitin protein ligase 2	0.750421501	4.462175752	3.171738846	0.083067885	0.712316377	Up control ovotestes
gene17905_PPP1R10	PPP1R10	protein phosphatase 1 regulatory subunit 10	0.755317008	6.760314369	3.818691792	0.05821183	0.680827768	Up control ovotestes
gene13797_GPAA1	GPAA1	glycosylphosphatidylinositol anchor attachment 1	0.759288207	5.842812477	4.080372033	0.050609737	0.666333899	Up control ovotestes
gene18926_ZNF598	ZNF598	zinc finger protein 598	0.76056736	5.74989947	4.689253387	0.036816748	0.621645597	Up control ovotestes
gene9835_UBAP1	UBAP1	ubiquitin associated protein 1	0.76140979	5.554282416	5.016264072	0.031153897	0.600000709	Up control ovotestes
gene11278_ERBB2	ERBB2	erb-b2 receptor tyrosine kinase 2	0.762402449	6.347896658	3.441832683	0.071481195	0.691779093	Up control ovotestes
gene3416_IPO9	IPO9	importin 9	0.766555244	5.73403856	3.502112303	0.069149311	0.69087235	Up control ovotestes
gene9636_AARSD1	AARSD1	alanyl-tRNA synthetase domain containing 1	0.767479278	5.993397462	4.237228081	0.046582117	0.652149903	Up control ovotestes
gene13877_MRGBP	MRGBP	MRG domain binding protein	0.77053388	5.603711131	3.768350676	0.059814645	0.684456353	Up control ovotestes
gene11408_EEF2K	EEF2K	eukaryotic elongation factor 2 kinase	0.771705485	5.320035809	3.517186167	0.068579528	0.689292565	Up control ovotestes
gene17853_CLPX	CLPX	caseinolytic mitochondrial matrix peptidase chaperone subunit	0.771925781	5.931482923	3.722582152	0.061314413	0.685516537	Up control ovotestes
gene18413_ATP6V1G1	ATP6V1G1	ATPase H+ transporting V1 subunit G1	0.772574779	5.039351067	2.753923819	0.105401871	0.745172979	Up control ovotestes
gene9623_ARHGAP42	ARHGAP42	Rho GTPase activating protein 42	0.779291151	5.191543429	2.806083511	0.10227223	0.740745596	Up control ovotestes
gene12704_CPSF2	CPSF2	cleavage and polyadenylation specific factor 2	0.780695776	5.176251178	4.610419716	0.03834421	0.623467924	Up control ovotestes
gene4066_LOC110074069	LOC110074069	cystathionine beta-synthase-like	0.78207619	4.304713756	3.089451534	0.087006111	0.723837275	Up control ovotestes
gene14805_CUNH18orf25	CUNH18orf25	chromosome unknown C18orf25 homolog	0.782424643	4.573920765	5.177888924	0.028711906	0.594421921	Up control ovotestes
gene20133_LOC110091743	LOC110091743	zinc finger protein 501-like	0.784113811	4.325111817	3.360200771	0.074780259	0.694379155	Up control ovotestes
gene19106_LOC110090638	LOC110090638	zinc finger and SCAN domain-containing protein 2-like	0.787500005	5.215414711	5.125840917	0.029474752	0.595318307	Up control ovotestes
gene14210_SARS	SARS	seryl-tRNA synthetase	0.787781822	6.03394313	7.153818642	0.011040791	0.477188889	Up control ovotestes
gene10362_FLAD1	FLAD1	flavin adenine dinucleotide synthetase 1	0.78934544	4.746906659	2.767457986	0.104579458	0.745172979	Up control ovotestes
gene1101_ATG13	ATG13	autophagy related 13	0.793495421	4.913505823	2.757221885	0.105200785	0.745172979	Up control ovotestes
gene5951_ZYG11B	ZYG11B	zyg-11 family member B	0.800527355	5.367775143	5.429119571	0.025319518	0.577809706	Up control ovotestes
gene4187_AP2A2	AP2A2	adaptor related protein complex 2 alpha 2 subunit	0.805307073	6.308871815	5.740573757	0.021705067	0.556302247	Up control ovotestes
gene14300_SH3RF1	SH3RF1	SH3 domain containing ring finger 1	0.805347813	4.878831321	2.901499659	0.0968165	0.731543087	Up control ovotestes
gene19088_LOC110090614	LOC110090614	membrane-associated guanylate kinase	0.809288671	5.462783362	5.278291135	0.027300309	0.585929297	Up control ovotestes
gene11733_LOC110082579	LOC110082579	zinc finger protein 501-like	0.809811151	5.070660771	4.719076452	0.036256358	0.617822629	Up control ovotestes
gene13360_ZMIZ2	ZMIZ2	zinc finger MIZ-type containing 2	0.816502162	6.505513138	6.212014249	0.017254099	0.53006553	Up control ovotestes
gene4214_OSR1	OSR1	odd-skipped related transciption factor 1	0.817038602	6.796627472	3.33501374	0.075832265	0.696175617	Up control ovotestes
gene2662_NR2F6	NR2F6	nuclear receptor subfamily 2 group F member 6	0.819905179	5.663097301	5.167327648	0.028864943	0.594421921	Up control ovotestes
gene16461_TMEM131	TMEM131	transmembrane protein 131	0.820401608	6.652587754	3.563772973	0.066851375	0.689140189	Up control ovotestes
gene19949_FOXK1	FOXK1	forkhead box K1	0.821612596	5.267725871	4.181334341	0.047975346	0.654946541	Up control ovotestes
gene9812_INTS12	INTS12	integrator complex subunit 12	0.82349438	4.746737562	3.344056899	0.075452659	0.694379155	Up control ovotestes
gene19490_LOC110091042	LOC110091042	thioredoxin-related transmembrane protein 1-like	0.82835322	6.263536984	3.03531652	0.08971157	0.724323111	Up control ovotestes
gene12243_PLXNA1	PLXNA1	plexin A1	0.828383725	6.347962415	2.993239935	0.091880023	0.724360832	Up control ovotestes
gene7109_RGS2	RGS2	regulator of G-protein signaling 2	0.828476474	5.409738533	2.783041289	0.103641562	0.743194223	Up control ovotestes
gene16667_TNIP1	TNIP1	TNFAIP3 interacting protein 1	0.82849917	6.01705085	4.040046646	0.051706164	0.666835754	Up control ovotestes
gene5331_MSL3	MSL3	male-specific lethal 3 homolog (Drosophila)	0.830065228	5.342119454	2.831064962	0.10081084	0.73754444	Up control ovotestes
gene13551_AP2B1	AP2B1	adaptor related protein complex 2 beta 1 subunit	0.834807517	6.171918658	2.714361467	0.107848483	0.748009753	Up control ovotestes
gene16550_LOC110087838	LOC110087838	polyadenylate-binding protein 2-like	0.835460282	5.253711469	5.082101411	0.030132892	0.596993191	Up control ovotestes
gene9235_TTC31	TTC31	tetratricopeptide repeat domain 31	0.835791315	5.567334526	5.163506921	0.028920526	0.594421921	Up control ovotestes
gene13180_CEP85	CEP85	centrosomal protein 85	0.835850312	4.907328333	5.780840847	0.021280165	0.55585475	Up control ovotestes
gene1212_SKIDA1	SKIDA1	SKI/DACH domain containing 1	0.836481149	4.090857031	3.037861761	0.089582264	0.724323111	Up control ovotestes
gene17563_TGM2	TGM2	transglutaminase 2	0.8436861	7.56877645	3.2459559	0.079687099	0.707633475	Up control ovotestes
gene6934_USP8	USP8	ubiquitin specific peptidase 8	0.843787976	7.630129512	3.453273582	0.071031948	0.691779093	Up control ovotestes
gene15113_DDX54	DDX54	DEAD-box helicase 54	0.843847658	6.74005844	6.871567644	0.012601399	0.497611412	Up control ovotestes
gene21078_LOC110070756	LOC110070756	zinc finger protein 850-like	0.84630046	5.077474193	6.746392674	0.013368026	0.505777988	Up control ovotestes
gene3734_EBNA1BP2	EBNA1BP2	EBNA1 binding protein 2	0.849362623	6.27127221	4.971686116	0.031866583	0.600000709	Up control ovotestes
gene14588_JAK1	JAK1	Janus kinase 1	0.852211993	7.263894053	2.996314091	0.091719605	0.724360832	Up control ovotestes
gene9532_HDAC8	HDAC8	histone deacetylase 8	0.852705436	6.08300521	3.972032138	0.053615313	0.672783019	Up control ovotestes
gene16037_GABBR1	GABBR1	gamma-aminobutyric acid type B receptor subunit 1	0.858080287	5.306270317	3.725549237	0.061215932	0.685301457	Up control ovotestes
gene945_PIM1	PIM1	Pim-1 proto-oncogene	0.863216606	4.674726024	3.457185014	0.070879083	0.691779093	Up control ovotestes
gene5678_DGKD	DGKD	diacylglycerol kinase delta	0.863333778	5.560779251	3.401444594	0.073092653	0.693097872	Up control ovotestes
gene11031_MVP	MVP	major vault protein	0.864103618	6.096526012	3.591266624	0.065854268	0.689140189	Up control ovotestes
gene12760_TRIB2	TRIB2	tribbles pseudokinase 2	0.865484153	5.528785838	2.984358294	0.092345276	0.724360832	Up control ovotestes
gene13209_AAED1	AAED1	AhpC/TSA antioxidant enzyme domain containing 1	0.86917375	4.281520598	4.407852012	0.042596959	0.638516559	Up control ovotestes
gene34_NDUFAF4	NDUFAF4	NADH:ubiquinone oxidoreductase complex assembly factor 4	0.870253849	4.30248596	3.34714343	0.075323583	0.694379155	Up control ovotestes
gene2979_PLK4	PLK4	polo like kinase 4	0.873714499	3.895119077	3.09999066	0.086490168	0.721279624	Up control ovotestes
gene1355_XRCC5	XRCC5	X-ray repair cross complementing 5	0.873726461	4.756657351	4.034140125	0.051868947	0.666840753	Up control ovotestes
gene11006_THOC6	THOC6	THO complex 6	0.876088076	4.671508166	2.849504355	0.099747366	0.736878846	Up control ovotestes
gene13505_BUD23	BUD23	BUD23	0.878857472	5.236925944	3.567940906	0.066699142	0.689140189	Up control ovotestes
gene14080_TMEM120A	TMEM120A	transmembrane protein 120A	0.879244555	5.037315095	3.608640912	0.065232695	0.689140189	Up control ovotestes
gene10160_FMNL2	FMNL2	formin like 2	0.879467031	5.987116329	2.89294767	0.097291776	0.732270911	Up control ovotestes
gene13807_BOP1	BOP1	block of proliferation 1	0.879527459	6.147387655	4.95373935	0.032158506	0.600000709	Up control ovotestes
gene14776_JMJD6	JMJD6	arginine demethylase and lysine hydroxylase	0.879925198	4.660784015	3.547421318	0.067452359	0.689292565	Up control ovotestes
gene12977_CDC42EP3	CDC42EP3	CDC42 effector protein 3	0.880581663	5.46580208	2.742018766	0.106131384	0.745172979	Up control ovotestes
gene11889_KPNA6	KPNA6	karyopherin subunit alpha 6	0.885019816	6.179941733	7.027074297	0.011714228	0.481180688	Up control ovotestes
gene5526_YIF1B	YIF1B	Yip1 interacting factor homolog B	0.891998462	6.796580631	2.794231985	0.102973944	0.742717822	Up control ovotestes
gene18808_TBC1D8B	TBC1D8B	TBC1 domain family member 8B	0.892219575	4.586345426	4.825967747	0.034323098	0.606119749	Up control ovotestes
gene20625_GOLGB1	GOLGB1	golgin B1	0.892594719	6.680648002	4.770242484	0.035316514	0.608711959	Up control ovotestes
gene5377_ZNHIT3	ZNHIT3	zinc finger HIT-type containing 3	0.893258868	4.178348591	3.797395565	0.058884	0.682612381	Up control ovotestes
gene12063_PNPLA7	PNPLA7	patatin like phospholipase domain containing 7	0.893641807	5.812675799	3.666312762	0.063215753	0.688144996	Up control ovotestes
gene4444_PTPN9	PTPN9	protein tyrosine phosphatase	0.89391264	5.044473845	3.005529258	0.091240624	0.724360832	Up control ovotestes
gene2272_TMEM150A	TMEM150A	transmembrane protein 150A	0.89392272	5.564246507	3.811564976	0.058435822	0.681451737	Up control ovotestes
gene16433_ZNHIT1	ZNHIT1	zinc finger HIT-type containing 1	0.895816993	4.956178766	3.041248131	0.089410551	0.724323111	Up control ovotestes
gene1007_MED20	MED20	mediator complex subunit 20	0.900926207	4.244477319	5.787394057	0.021211871	0.55585475	Up control ovotestes
gene8778_LOC110079248	LOC110079248	perilipin-3-like	0.901111794	4.613028813	3.02265376	0.090358018	0.724323111	Up control ovotestes
gene10787_MCL1	MCL1	MCL1	0.903584026	7.542059771	5.938408725	0.019701993	0.540537356	Up control ovotestes
gene4117_CUNH2orf49	CUNH2orf49	chromosome unknown C2orf49 homolog	0.904159261	3.934219725	3.093961892	0.086784883	0.722692026	Up control ovotestes
gene10703_HDGF	HDGF	heparin binding growth factor	0.905650886	7.709062106	5.468381401	0.024829887	0.577809706	Up control ovotestes
gene13799_SHARPIN	SHARPIN	SHANK associated RH domain interactor	0.909687492	4.523047044	4.388549284	0.043028438	0.641235485	Up control ovotestes
gene7377_UGCG	UGCG	UDP-glucose ceramide glucosyltransferase	0.912469665	5.506186526	6.45183892	0.015377395	0.513243738	Up control ovotestes
gene13281_WDR81	WDR81	WD repeat domain 81	0.915543153	5.126946962	5.663638354	0.022542665	0.559640635	Up control ovotestes
gene8482_ETF1	ETF1	eukaryotic translation termination factor 1	0.919143898	6.959928844	5.442829062	0.025147368	0.577809706	Up control ovotestes
gene7240_AS3MT	AS3MT	arsenite methyltransferase	0.921196211	4.878654885	4.649363601	0.037581154	0.621645597	Up control ovotestes
gene7783_ANKZF1	ANKZF1	ankyrin repeat and zinc finger domain containing 1	0.922597828	3.759203818	4.484117405	0.040938011	0.635034829	Up control ovotestes
gene16266_RNASEH2A	RNASEH2A	ribonuclease H2 subunit A	0.922962392	5.819677751	3.310350241	0.076878478	0.699480943	Up control ovotestes
gene8265_NRBF2	NRBF2	nuclear receptor binding factor 2	0.923261165	4.117453099	5.294947948	0.027073508	0.585929297	Up control ovotestes
gene11039_YPEL3	YPEL3	yippee like 3	0.9244556	5.519697481	4.702773473	0.036561535	0.621186938	Up control ovotestes
gene4621_LOC110074663	LOC110074663	uncharacterized LOC110074663	0.926521558	6.728405012	3.266765214	0.078767096	0.704423831	Up control ovotestes
gene19724_MRPL4	MRPL4	mitochondrial ribosomal protein L4	0.928114301	5.362985326	3.46094781	0.070732372	0.691589456	Up control ovotestes
gene377_SPATS2	SPATS2	spermatogenesis associated serine rich 2	0.928246601	6.734221774	4.374341718	0.043349088	0.641235485	Up control ovotestes
gene897_SLC37A4	SLC37A4	solute carrier family 37 member 4	0.928732172	5.274967059	4.564019776	0.039275571	0.624366059	Up control ovotestes
gene8985_ENTPD6	ENTPD6	ectonucleoside triphosphate diphosphohydrolase 6 (putative)	0.930331444	5.635581312	6.163734004	0.017660993	0.530899102	Up control ovotestes
gene3652_MMAA	MMAA	methylmalonic aciduria (cobalamin deficiency) cblA type	0.931040379	4.583458036	3.392090305	0.073471644	0.693996566	Up control ovotestes
gene13998_LOC110085007	LOC110085007	interleukin-4 receptor subunit alpha-like	0.932013496	4.981501899	2.937912901	0.094822063	0.728417591	Up control ovotestes
gene14782_RHBDF2	RHBDF2	rhomboid 5 homolog 2	0.936822158	3.529238384	3.585994795	0.066044171	0.689140189	Up control ovotestes
gene12666_ENPEP	ENPEP	glutamyl aminopeptidase	0.937310119	5.967520154	2.927038319	0.095412774	0.728591321	Up control ovotestes
gene8592_LOC110079107	LOC110079107	basic leucine zipper transcriptional factor ATF-like	0.938445066	4.874448136	3.800463833	0.058786629	0.681940668	Up control ovotestes
gene14850_SMOX	SMOX	spermine oxidase	0.942070117	5.306877219	5.204623867	0.028328435	0.594421921	Up control ovotestes
gene18585_TBC1D10B	TBC1D10B	TBC1 domain family member 10B	0.944936352	6.950950891	3.600085255	0.065537958	0.689140189	Up control ovotestes
gene20137_ZNF395	ZNF395	zinc finger protein 395	0.945403351	4.191508919	3.575500737	0.066424006	0.689140189	Up control ovotestes
gene8777_LOC110079272	LOC110079272	perilipin-3-like	0.94604231	6.16310909	4.302750407	0.045005259	0.648450796	Up control ovotestes
gene2560_METTL21A	METTL21A	methyltransferase like 21A	0.949142216	4.287055073	3.644444887	0.063972259	0.688517411	Up control ovotestes
gene8293_RFESD	RFESD	Rieske Fe-S domain containing	0.951867325	4.137324557	4.59108833	0.038729268	0.623467924	Up control ovotestes
gene1504_MPC1	MPC1	mitochondrial pyruvate carrier 1	0.951989953	5.218830759	3.905861762	0.055547672	0.674510006	Up control ovotestes
gene9056_ABL1	ABL1	ABL proto-oncogene 1	0.95420367	5.530658334	5.433670816	0.025262227	0.577809706	Up control ovotestes
gene4850_CABYR	CABYR	calcium binding tyrosine phosphorylation regulated	0.95873814	3.712506636	2.818418054	0.101547684	0.740061748	Up control ovotestes
gene10810_LOC110081520	LOC110081520	acyl-coenzyme A thioesterase THEM4-like	0.959209527	4.507675853	4.127341768	0.049364853	0.661607274	Up control ovotestes
gene16870_LOC110088170	LOC110088170	transmembrane 9 superfamily member 2-like	0.964909809	5.928879912	3.032121697	0.089874176	0.724323111	Up control ovotestes
gene1268_SAP30	SAP30	Sin3A associated protein 30	0.965487373	4.356867736	3.924870311	0.054984806	0.674510006	Up control ovotestes
gene16303_ITPKB	ITPKB	inositol-trisphosphate 3-kinase B	0.973824354	6.045329812	4.234690249	0.046644402	0.652149903	Up control ovotestes
gene401_TRIM25	TRIM25	tripartite motif containing 25	0.97390333	6.871860651	2.763411013	0.104824607	0.745172979	Up control ovotestes
gene6029_N4BP1	N4BP1	NEDD4 binding protein 1	0.982516221	6.740011994	4.528574085	0.040003741	0.630150012	Up control ovotestes
gene4742_CUNH21orf91	CUNH21orf91	chromosome unknown C21orf91 homolog	0.988414672	6.294531413	3.914198602	0.055300028	0.674510006	Up control ovotestes
gene9627_NBR1	NBR1	NBR1	0.991248915	4.64810088	4.900134331	0.033047946	0.602456054	Up control ovotestes
gene4527_PIGB	PIGB	phosphatidylinositol glycan anchor biosynthesis class B	0.991276338	5.479883775	2.981172463	0.09251281	0.725061317	Up control ovotestes
gene4935_MTO1	MTO1	mitochondrial tRNA translation optimization 1	0.992619874	3.961116638	4.114988406	0.049688963	0.661607274	Up control ovotestes
gene6495_ZHX3	ZHX3	zinc fingers and homeoboxes 3	0.992886792	3.497791236	4.430498346	0.042096781	0.638516559	Up control ovotestes
gene16831_CTSF	CTSF	cathepsin F	0.992894119	6.257732178	3.594198846	0.065748906	0.689140189	Up control ovotestes
gene7802_CHPF	CHPF	chondroitin polymerizing factor	0.993951337	5.094607444	4.407803213	0.042598044	0.638516559	Up control ovotestes
gene217_PLCL2	PLCL2	phospholipase C like 2	0.995602351	5.135150634	3.462676513	0.070665084	0.691589456	Up control ovotestes
gene10882_METTL13	METTL13	methyltransferase like 13	0.995844798	4.269157816	3.381354608	0.073909313	0.694250539	Up control ovotestes
gene15634_TRIP4	TRIP4	thyroid hormone receptor interactor 4	0.996267585	5.892937886	6.721057203	0.013529214	0.505777988	Up control ovotestes
gene15915_CARHSP1	CARHSP1	calcium regulated heat stable protein 1	0.996305241	4.729543511	5.303329714	0.026960156	0.585072592	Up control ovotestes
gene12078_MAPKAP1	MAPKAP1	mitogen-activated protein kinase associated protein 1	1.001094348	6.229977809	11.8899861	0.001414632	0.298708097	Up control ovotestes
gene13955_NARFL	NARFL	nuclear prelamin A recognition factor like	1.001598785	5.511273239	3.634297175	0.064326726	0.688916189
gene19442_NOA1	NOA1	nitric oxide associated 1	1.003669234	5.851669789	4.989954907	0.031572387	0.600000709
gene4563_GPR161	GPR161	G protein-coupled receptor 161	1.008621125	3.619860968	3.999744191	0.052828207	0.671356846
gene9469_DNAJC21	DNAJC21	DnaJ heat shock protein family (Hsp40) member C21	1.012018055	5.206069439	5.936523139	0.019720113	0.540537356
gene16314_FAM76B	FAM76B	family with sequence similarity 76 member B	1.014830245	5.461800297	5.412737751	0.025526904	0.577809706
gene10273_WDR74	WDR74	WD repeat domain 74	1.017750466	4.60723861	5.481985455	0.024662636	0.577809706
gene1583_DCAF6	DCAF6	DDB1 and CUL4 associated factor 6	1.017757844	5.114439847	5.327233821	0.026639707	0.58468124
gene13328_TAOK1	TAOK1	TAO kinase 1	1.019806429	4.405445302	3.750162525	0.060405718	0.684456353
gene8670_FUZ	FUZ	fuzzy planar cell polarity protein	1.020759924	3.35340828	4.478193006	0.041064309	0.635207099
gene7579_PNPLA6	PNPLA6	patatin like phospholipase domain containing 6	1.023053499	5.989092386	7.284073702	0.010391819	0.470515437
gene19619_MGAT1	MGAT1	mannosyl (alpha-1	1.026272419	3.558882373	4.379201538	0.043239113	0.641235485
gene7807_LOC110078234	LOC110078234	gap junction gamma-1 protein-like	1.032048344	4.010193335	3.399352451	0.073177226	0.693231275
gene5787_MAFF	MAFF	MAF bZIP transcription factor F	1.033847464	5.904022926	3.530504805	0.068080443	0.689292565
gene163_HIVEP2	HIVEP2	human immunodeficiency virus type I enhancer binding protein 2	1.034460505	5.868041417	4.345124418	0.044016767	0.644340062
gene3522_MAPK9	MAPK9	mitogen-activated protein kinase 9	1.034984191	3.153531687	3.027480589	0.090110985	0.724323111
gene19684_LOC110091247	LOC110091247	zinc finger protein RFP-like	1.036031001	3.678189349	2.784928758	0.103528615	0.743194223
gene5074_EIF4EBP1	EIF4EBP1	eukaryotic translation initiation factor 4E binding protein 1	1.036196486	4.675615706	3.827094562	0.057948955	0.679695939
gene11752_LOC110082593	LOC110082593	zinc finger protein OZF-like	1.03725182	5.039593467	4.167291135	0.048332558	0.656684938
gene11608_VPS13D	VPS13D	vacuolar protein sorting 13 homolog D	1.037676665	6.504320508	14.81673588	0.000449283	0.209297046	Up control ovotestes
gene19807_TNK2	TNK2	tyrosine kinase non receptor 2	1.040692802	5.801990666	5.809985846	0.020978244	0.553109302
gene5068_BAG4	BAG4	BCL2 associated athanogene 4	1.041159719	4.660637018	5.246386444	0.027740515	0.590603923
gene6509_SDC4	SDC4	syndecan 4	1.043446281	7.683854299	6.71309559	0.013580298	0.505777988
gene5644_TMEM41A	TMEM41A	transmembrane protein 41A	1.048592164	3.489907208	4.053581502	0.051335264	0.666835754
gene623_HYAL2	HYAL2	hyaluronoglucosaminidase 2	1.048800738	6.645709469	9.329808921	0.004146891	0.403826658	Up control ovotestes
gene2391_BMP1	BMP1	bone morphogenetic protein 1	1.050314796	8.270484351	9.378367926	0.004060242	0.403826658	Up control ovotestes
gene6735_MDFIC	MDFIC	MyoD family inhibitor domain containing	1.051858137	5.62036043	3.905224544	0.055566651	0.674510006
gene11558_CAMTA2	CAMTA2	calmodulin binding transcription activator 2	1.053087531	4.369160644	2.995744361	0.091749311	0.724360832
gene15041_FADS1	FADS1	fatty acid desaturase 1	1.05576223	5.059501431	3.984510963	0.053259285	0.67252963
gene5395_HEATR6	HEATR6	HEAT repeat containing 6	1.056972246	4.50577438	3.741993997	0.060673281	0.684456353
gene1947_HDAC7	HDAC7	histone deacetylase 7	1.059520346	5.682418206	3.073142748	0.087811357	0.724272835
gene18076_ELP3	ELP3	elongator acetyltransferase complex subunit 3	1.062198617	4.632798708	4.172310339	0.048204551	0.656293462
gene542_GNG4	GNG4	G protein subunit gamma 4	1.06285021	5.819636732	10.03468531	0.003060886	0.381666437	Up control ovotestes
gene19322_UBE2Z	UBE2Z	ubiquitin conjugating enzyme E2 Z	1.063470453	5.035456027	5.821874772	0.020856417	0.550736776
gene7915_PITPNM1	PITPNM1	phosphatidylinositol transfer protein membrane associated 1	1.066063441	5.77286818	5.99882001	0.019130896	0.536913619
gene18334_HBP1	HBP1	HMG-box transcription factor 1	1.068084125	5.041283203	4.431513317	0.042074515	0.638516559
gene9498_BMF	BMF	Bcl2 modifying factor	1.068321243	4.02621719	3.692115802	0.062335863	0.688144996
gene9962_ALAS1	ALAS1	5'-aminolevulinate synthase 1	1.070601404	7.063877698	6.579476558	0.014469359	0.513243738
gene1123_KBTBD4	KBTBD4	kelch repeat and BTB domain containing 4	1.072145109	3.702318213	4.748713867	0.035708679	0.612715589
gene6092_FANCA	FANCA	Fanconi anemia complementation group A	1.073009734	6.23660271	5.723989215	0.021882732	0.556302247
gene16629_LOC110087916	LOC110087916	uncharacterized LOC110087916	1.075081376	4.268760203	2.834773252	0.100595938	0.73754444
gene6035_NETO2	NETO2	neuropilin and tolloid like 2	1.078368109	3.653124459	4.672804114	0.037129885	0.621645597
gene3815_KLF10	KLF10	Kruppel like factor 10	1.079360872	3.408164539	3.024322592	0.090272523	0.724323111
gene21418_LOC110071122	LOC110071122	isoleucine--tRNA ligase	1.084671901	5.543925366	7.86262272	0.007965669	0.444382973	Up control ovotestes
gene16084_SLC39A10	SLC39A10	solute carrier family 39 member 10	1.085648974	4.483092784	3.651264001	0.063735282	0.688517411
gene2793_CFD	CFD	complement factor D	1.088819646	5.144188471	2.899037615	0.096953057	0.731543087
gene19418_ADCK5	ADCK5	aarF domain containing kinase 5	1.08958456	4.997770855	3.445293322	0.071344973	0.691779093
gene15197_FBXO33	FBXO33	F-box protein 33	1.091431417	6.074513785	5.266810104	0.027457838	0.586309593
gene3018_PARD6G	PARD6G	par-6 family cell polarity regulator gamma	1.091860282	4.659923707	4.139133892	0.04905764	0.661341342
gene5638_PTTG1IP	PTTG1IP	PTTG1 interacting protein	1.093121848	6.096820771	7.737744795	0.008432555	0.444382973	Up control ovotestes
gene12457_GPR137	GPR137	G protein-coupled receptor 137	1.095350184	4.950383868	6.268000577	0.016794887	0.522453907
gene462_STAT2	STAT2	signal transducer and activator of transcription 2	1.095769705	8.282152013	5.954905251	0.019544237	0.54044661
gene5240_NVL	NVL	nuclear VCP-like	1.1009111	6.003479959	6.05816843	0.018587232	0.535990157
gene6446_BID	BID	BH3 interacting domain death agonist	1.100928778	4.414879717	3.302234804	0.077226257	0.701029246
gene16581_WDR89	WDR89	WD repeat domain 89	1.101240447	2.971712317	3.35659981	0.074929658	0.694379155
gene8730_PLPP2	PLPP2	phospholipid phosphatase 2	1.10404174	4.973281703	4.805710779	0.034680645	0.606119749
gene16855_HPRT1	HPRT1	hypoxanthine phosphoribosyltransferase 1	1.104521911	6.374737903	12.04641593	0.001327745	0.287657837	Up control ovotestes
gene10455_ARAF	ARAF	A-Raf proto-oncogene	1.109794778	5.617238476	6.205972864	0.017304456	0.530669975
gene18384_TMCC1	TMCC1	transmembrane and coiled-coil domain family 1	1.110093567	4.597330186	8.614635544	0.005679653	0.43275456	Up control ovotestes
gene13847_FYCO1	FYCO1	FYVE and coiled-coil domain containing 1	1.110199012	4.436787085	3.838742346	0.057586735	0.679695939
gene8715_SBNO2	SBNO2	strawberry notch homolog 2	1.110844024	5.48392301	5.284949414	0.027209403	0.585929297
gene3714_DNAJB12	DNAJB12	DnaJ heat shock protein family (Hsp40) member B12	1.115689264	4.352988992	2.999069838	0.091576071	0.724360832
gene2846_CEP104	CEP104	centrosomal protein 104	1.115815147	4.008506088	2.930321519	0.095233992	0.728591321
gene7329_NR0B1	NR0B1	nuclear receptor subfamily 0 group B member 1	1.117813665	4.954162271	2.731116184	0.10680452	0.745172979
gene16068_ADPRHL2	ADPRHL2	ADP-ribosylhydrolase like 2	1.119932486	3.921639931	3.192628973	0.082100273	0.711761874
gene6715_DLC1	DLC1	DLC1 Rho GTPase activating protein	1.125991008	4.71344079	3.98132765	0.053349858	0.67252963
gene13256_TRANK1	TRANK1	tetratricopeptide repeat and ankyrin repeat containing 1	1.126956552	7.858129932	4.036021899	0.051817024	0.666835754
gene13570_ENC1	ENC1	ectodermal-neural cortex 1	1.128604965	5.307939165	2.812462667	0.101896779	0.740061748
gene2304_TSR1	TSR1	TSR1	1.131636504	4.789403113	6.342924917	0.016200859	0.517948353
gene6321_DUSP8	DUSP8	dual specificity phosphatase 8	1.132474765	3.131072247	3.608996796	0.065220032	0.689140189
gene15934_HMG20A	HMG20A	high mobility group 20A	1.132733662	6.4830848	7.775031674	0.008290152	0.444382973	Up control ovotestes
gene3358_ATAD3A	ATAD3A	ATPase family	1.133169582	5.770064695	12.11129323	0.001293389	0.286800774	Up control ovotestes
gene20379_LOC110070020	LOC110070020	keratin	1.141406131	7.328602485	3.476128187	0.070143924	0.691468831
gene9333_WDR6	WDR6	WD repeat domain 6	1.145740601	3.404213558	4.382333901	0.043168391	0.641235485
gene21935_TIMM8B	TIMM8B	translocase of inner mitochondrial membrane 8 homolog B	1.146805301	3.985742555	3.842638494	0.057466133	0.679695939
gene12382_MKS1	MKS1	Meckel syndrome	1.1471428	4.760525003	4.635947596	0.037842131	0.622756633
gene17189_RELB	RELB	RELB proto-oncogene	1.147473353	4.140727653	7.43920582	0.00967187	0.462356644	Up control ovotestes
gene7829_PKP2	PKP2	plakophilin 2	1.147898985	5.593633761	4.12505751	0.049424608	0.661607274
gene767_ADAMTS15	ADAMTS15	ADAM metallopeptidase with thrombospondin type 1 motif 15	1.150395794	5.782905468	3.490724909	0.069583246	0.691375591
gene17956_C1QA	C1QA	complement C1q A chain	1.153624086	4.219099044	2.908469422	0.096431101	0.731543087
gene17591_MYSM1	MYSM1	Myb like	1.154267199	4.350332005	5.018767882	0.031114386	0.600000709
gene16162_ULK2	ULK2	unc-51 like autophagy activating kinase 2	1.15456768	5.387228173	5.471083938	0.024796563	0.577809706
gene3536_SQSTM1	SQSTM1	sequestosome 1	1.157799223	6.97512573	4.865343879	0.033639544	0.605847963
gene997_MDFI	MDFI	MyoD family inhibitor	1.159612332	3.371137176	3.293333	0.077609762	0.701545738
gene3050_KIF7	KIF7	kinesin family member 7	1.159711351	5.040306414	3.719097175	0.061430308	0.686368609
gene18255_LOC110089703	LOC110089703	epidermal retinol dehydrogenase 2-like	1.162401565	3.019261284	2.965124092	0.093361991	0.726158415
gene17183_IPO5	IPO5	importin 5	1.163732817	4.354190607	3.257686319	0.079167011	0.706903782
gene17965_UCKL1	UCKL1	uridine-cytidine kinase 1 like 1	1.165086116	5.219719022	3.541881889	0.067657316	0.689292565
gene12555_TRAFD1	TRAFD1	TRAF-type zinc finger domain containing 1	1.165599737	6.670596512	5.90449338	0.020030669	0.543376085
gene15769_UCN	UCN	urocortin	1.170148048	4.786447367	3.927709261	0.054901283	0.674510006
gene9077_DOLK	DOLK	dolichol kinase	1.177998895	3.727875555	3.210813128	0.081268297	0.711761874
gene4377_AGAP2	AGAP2	ArfGAP with GTPase domain	1.179228434	3.91728361	4.429460045	0.042119572	0.638516559
gene20766_LOC110070427	LOC110070427	thaicobrin-like	1.188133108	3.937985663	3.509547698	0.068867601	0.690794768
gene952_CDKN1A	CDKN1A	cyclin dependent kinase inhibitor 1A	1.188473212	4.618546972	2.767893179	0.104553135	0.745172979
gene18945_SLC37A2	SLC37A2	solute carrier family 37 member 2	1.189270724	4.021264478	3.061562644	0.088388224	0.724323111
gene5509_SLC1A5	SLC1A5	solute carrier family 1 member 5	1.191992514	4.163823212	4.585226996	0.038846853	0.623467924
gene1589_RCSD1	RCSD1	RCSD domain containing 1	1.192174477	4.204878874	2.804339715	0.102375136	0.740870438
gene8031_LOC110078518	LOC110078518	brain-specific angiogenesis inhibitor 1-associated protein 2-like	1.192913563	4.211364563	3.698554302	0.062118435	0.688144996
gene14463_CTSL	CTSL	cathepsin L	1.194472348	6.941917929	4.278509139	0.045581704	0.649407874
gene9188_PTGS2	PTGS2	prostaglandin-endoperoxide synthase 2	1.198291729	3.672971238	4.454575273	0.041572061	0.637438271
gene180_ARFGEF3	ARFGEF3	ARFGEF family member 3	1.199110232	4.804372607	3.24048249	0.079931082	0.708795428
gene6688_UTP23	UTP23	UTP23	1.203114188	4.929090814	4.282683396	0.045481867	0.649062397
gene1853_BTG1	BTG1	BTG anti-proliferation factor 1	1.211899665	6.605110455	3.911723227	0.055373431	0.674510006
gene19814_EPHA1	EPHA1	EPH receptor A1	1.213473105	5.829486552	5.649298646	0.022702618	0.559640635
gene2001_EYA2	EYA2	EYA transcriptional coactivator and phosphatase 2	1.213664359	3.915657698	4.663534024	0.037307637	0.621645597
gene11511_PLSCR3	PLSCR3	phospholipid scramblase 3	1.215310446	4.018415543	4.814053992	0.034532892	0.606119749
gene2503_PHTF1	PHTF1	putative homeodomain transcription factor 1	1.21781819	5.188098892	4.947011087	0.032268698	0.600000709
gene13492_PCBP4	PCBP4	poly(rC) binding protein 4	1.218881104	4.760990948	4.6580124	0.037413956	0.621645597
gene17427_PDE3A	PDE3A	phosphodiesterase 3A	1.220716435	3.876112211	4.532683684	0.039918564	0.629955731
gene11630_ZBTB48	ZBTB48	zinc finger and BTB domain containing 48	1.222650305	4.905265197	7.913156389	0.007784677	0.444382973	Up control ovotestes
gene5123_NSUN7	NSUN7	NOP2/Sun RNA methyltransferase family member 7	1.223948987	4.205704902	2.725025121	0.107182706	0.745708805
gene13182_ZNF593	ZNF593	zinc finger protein 593	1.225164519	4.402048227	3.553110652	0.067242575	0.689292565
gene13502_DNAJC30	DNAJC30	DnaJ heat shock protein family (Hsp40) member C30	1.225881761	3.451557374	3.730833549	0.061040973	0.684845263
gene515_SPRTN	SPRTN	SprT-like N-terminal domain	1.226818987	3.448693557	4.455085847	0.041561012	0.637438271
gene1758_SOCS3	SOCS3	suppressor of cytokine signaling 3	1.226901913	2.710289917	2.945559265	0.094409189	0.727229036
gene7433_WIPI1	WIPI1	WD repeat domain	1.228144969	4.778440644	5.483104951	0.024648927	0.577809706
gene19916_LOC110091512	LOC110091512	zinc finger and SCAN domain-containing protein 31-like	1.23470089	3.834847016	3.292389264	0.077650545	0.701545738
gene6119_SNAI3	SNAI3	snail family transcriptional repressor 3	1.234825677	3.958669528	2.77237171	0.104282682	0.744704074
gene7581_LOC110078023	LOC110078023	cytochrome P450 4F22	1.236189094	4.263649234	2.961800867	0.093538935	0.726158415
gene5640_ETV5	ETV5	ETS variant 5	1.236939686	3.868649753	3.557215336	0.067091673	0.689140189
gene11009_TNFRSF12A	TNFRSF12A	TNF receptor superfamily member 12A	1.237273425	4.497720616	3.192878099	0.08208881	0.711761874
gene4835_ESCO1	ESCO1	establishment of sister chromatid cohesion N-acetyltransferase 1	1.238974971	6.313312698	4.769071221	0.035337728	0.608711959
gene18256_CHCHD7	CHCHD7	coiled-coil-helix-coiled-coil-helix domain containing 7	1.241779944	3.486882291	5.517657985	0.024229848	0.575658584
gene18661_LOC110090152	LOC110090152	interleukin-1 receptor type 1-like	1.241958123	2.426544169	3.225119861	0.080620376	0.710613147
gene17636_AOX1	AOX1	aldehyde oxidase 1	1.245316097	4.371636625	3.996429178	0.052921688	0.671557973
gene19923_LOC110091523	LOC110091523	RNA-binding protein 40-like	1.250081598	3.851045165	6.849211706	0.01273477	0.498968149
gene15208_LOC110086412	LOC110086412	zinc finger protein 197-like	1.251525563	3.102279006	3.608419325	0.065240581	0.689140189
gene2634_ANGPTL4	ANGPTL4	angiopoietin like 4	1.25191609	8.43495216	5.167294132	0.02886543	0.594421921
gene9983_PFKFB4	PFKFB4	6-phosphofructo-2-kinase/fructose-2	1.252823075	3.261243709	2.783160625	0.103634417	0.743194223
gene17773_PI4K2A	PI4K2A	phosphatidylinositol 4-kinase type 2 alpha	1.254259875	4.329868921	12.72903732	0.001009803	0.275732365	Up control ovotestes
gene4442_SNX33	SNX33	sorting nexin 33	1.256124605	4.427265489	3.577983004	0.066333941	0.689140189
gene10961_LOC110081743	LOC110081743	calcium-binding mitochondrial carrier protein SCaMC-3	1.256142827	2.948147105	5.719073313	0.021935696	0.556302247
gene12839_DAAM1	DAAM1	dishevelled associated activator of morphogenesis 1	1.262179841	9.43589959	2.887201836	0.097612585	0.733727629
gene10237_OLFML1	OLFML1	olfactomedin like 1	1.265843715	3.201954782	3.829739921	0.05786647	0.679695939
gene5507_STRN4	STRN4	striatin 4	1.268123247	3.825387372	4.350251856	0.043898782	0.644340062
gene10408_NFIL3	NFIL3	nuclear factor	1.270996989	5.530586662	4.5651798	0.039251987	0.624366059
gene1157_NRP1	NRP1	neuropilin 1	1.271071997	5.720023153	3.177608303	0.082794729	0.712101852
gene17213_LOC110088549	LOC110088549	L-lactate dehydrogenase A chain	1.272420383	5.758194153	7.002914396	0.011847537	0.482152953
gene10028_PLCXD1	PLCXD1	phosphatidylinositol specific phospholipase C X domain containing 1	1.279986775	3.266266747	3.651377223	0.063731355	0.688517411
gene14924_ATP11B	ATP11B	ATPase phospholipid transporting 11B (putative)	1.284123737	4.488118757	5.678941636	0.022373309	0.559640635
gene11795_PTGER1	PTGER1	prostaglandin E receptor 1	1.286264008	3.847735773	3.504565278	0.069056231	0.69087235
gene20395_LOC110070028	LOC110070028	gastrula zinc finger protein XlCGF17.1-like	1.288377414	2.25860343	3.094608961	0.086753197	0.722692026
gene16097_CKB	CKB	creatine kinase B	1.288381654	4.551278468	3.065460714	0.088193564	0.724323111
gene9324_LOC110079929	LOC110079929	serine/threonine-protein kinase pim-3-like	1.289117428	3.72866342	5.46003298	0.024933133	0.577809706
gene2020_RNF114	RNF114	ring finger protein 114	1.28950538	3.566925335	3.585690008	0.066055169	0.689140189
gene12257_SESN1	SESN1	sestrin 1	1.291115922	6.064252891	16.90358996	0.000207567	0.138079626	Up control ovotestes
gene3060_HAPLN3	HAPLN3	hyaluronan and proteoglycan link protein 3	1.292595571	5.07917911	6.059956075	0.018571117	0.535990157
gene10973_RFX1	RFX1	regulatory factor X1	1.295179299	3.41319215	3.159585523	0.083636709	0.713862774
gene4616_NFKBIE	NFKBIE	NFKB inhibitor epsilon	1.295334468	5.335157833	7.763281559	0.008334747	0.444382973	Up control ovotestes
gene16171_FAM57A	FAM57A	family with sequence similarity 57 member A	1.301283816	3.551077791	5.513967267	0.02427424	0.575904266
gene2638_RFX2	RFX2	regulatory factor X2	1.301294279	3.951430625	5.170635817	0.028816911	0.594421921
gene6971_MAPK6	MAPK6	mitogen-activated protein kinase 6	1.302212575	7.503833297	10.50439658	0.002508442	0.36690019	Up control ovotestes
gene15188_SSTR1	SSTR1	somatostatin receptor 1	1.302964489	3.098696131	3.277455368	0.078299107	0.702139826
gene16005_MTG1	MTG1	mitochondrial ribosome associated GTPase 1	1.305736601	4.835882094	2.839051462	0.100348654	0.736974713
gene3894_ITGA1	ITGA1	integrin subunit alpha 1	1.310050481	3.424529524	3.001440534	0.091452796	0.724360832
gene10064_PIGF	PIGF	phosphatidylinositol glycan anchor biosynthesis class F	1.310333117	4.824425694	4.855520777	0.033808667	0.606119749
gene7221_ECHDC1	ECHDC1	ethylmalonyl-CoA decarboxylase 1	1.311459718	2.459318772	5.100817124	0.029849343	0.595910874
gene4060_PDXK	PDXK	pyridoxal kinase	1.311816283	3.743671225	6.416564271	0.015639043	0.513505248
gene20519_LOC110070162	LOC110070162	zinc finger protein 665-like	1.319608074	6.076009071	7.124103173	0.011194859	0.477188889
gene20594_NEFL	NEFL	neurofilament light	1.326059793	8.473496189	2.903054385	0.096730379	0.731543087
gene7241_BORCS7	BORCS7	BLOC-1 related complex subunit 7	1.331418477	3.817406225	3.774150799	0.059627505	0.684456353
gene188_MAP3K5	MAP3K5	mitogen-activated protein kinase kinase kinase 5	1.336761424	4.43048687	6.508372117	0.014967852	0.513243738
gene15830_NDE1	NDE1	nudE neurodevelopment protein 1	1.337230934	3.502867489	3.000364768	0.091508712	0.724360832
gene4988_METRNL	METRNL	meteorin like	1.340807437	6.576079097	5.393375474	0.025774402	0.577809706
gene2410_LOXL2	LOXL2	lysyl oxidase like 2	1.341418164	2.795273195	3.189028135	0.082266153	0.711761874
gene10591_CCDC113	CCDC113	coiled-coil domain containing 113	1.34428459	3.768447806	4.418224912	0.042367053	0.638516559
gene2405_RHOBTB2	RHOBTB2	Rho related BTB domain containing 2	1.344472403	4.061747178	3.520935253	0.068438629	0.689292565
gene2546_KANSL1L	KANSL1L	KAT8 regulatory NSL complex subunit 1 like	1.346731287	5.858792768	8.343654792	0.006409984	0.439948737	Up control ovotestes
gene2015_B4GALT5	B4GALT5	beta-1	1.352168275	4.415918021	8.911510724	0.004980395	0.4241693	Up control ovotestes
gene1396_SPRY4	SPRY4	sprouty RTK signaling antagonist 4	1.354355966	4.570463144	9.720732998	0.003501531	0.3943483	Up control ovotestes
gene14400_CMIP	CMIP	c-Maf inducing protein	1.356751729	5.085341435	7.635068694	0.008838409	0.450941355	Up control ovotestes
gene13545_LIG3	LIG3	DNA ligase 3	1.361244371	6.026026512	10.55431717	0.002456304	0.365318048	Up control ovotestes
gene17181_EDNRB	EDNRB	endothelin receptor type B	1.362992793	3.987522201	2.749716317	0.105659042	0.745172979
gene9473_RAI14	RAI14	retinoic acid induced 14	1.36756736	8.868719712	3.199391067	0.081789776	0.711761874
gene2226_DCP2	DCP2	decapping mRNA 2	1.373466465	3.906704758	3.926934795	0.054924054	0.674510006
gene17528_STON1	STON1	stonin 1	1.377628154	3.888122944	5.025453865	0.031009147	0.600000709
gene6539_RCAN1	RCAN1	regulator of calcineurin 1	1.378953946	4.017185359	6.768422414	0.013229548	0.505777988
gene20453_MAPK1IP1L	MAPK1IP1L	mitogen-activated protein kinase 1 interacting protein 1 like	1.380184455	4.602814018	4.368220503	0.043488045	0.641235485
gene6607_STK39	STK39	serine/threonine kinase 39	1.380254913	4.269496087	5.789274023	0.021192323	0.55585475
gene216_CTGF	CTGF	connective tissue growth factor	1.381217987	7.090099443	4.23213712	0.046707155	0.652149903
gene12676_MAN1A1	MAN1A1	mannosidase alpha class 1A member 1	1.383162964	4.842527302	4.122294873	0.049496984	0.661607274
gene5414_MIS12	MIS12	MIS12	1.385888252	4.248209039	7.11695255	0.011232277	0.477188889
gene3391_SAMHD1	SAMHD1	SAM and HD domain containing deoxynucleoside triphosphate triphosphohydrolase 1	1.386416653	5.986903199	5.83062204	0.020767272	0.549735725
gene5767_PDXP	PDXP	pyridoxal phosphatase	1.386552767	2.983135786	5.395786497	0.025743442	0.577809706
gene8620_PDK2	PDK2	pyruvate dehydrogenase kinase 2	1.387307194	4.017729528	3.190660534	0.082190907	0.711761874
gene21058_LOC110070732	LOC110070732	zinc finger protein OZF-like	1.388238216	4.069475919	5.00802938	0.03128423	0.600000709
gene7983_CEP135	CEP135	centrosomal protein 135	1.388405679	4.373037392	4.24839984	0.046309017	0.651717456
gene9101_DNLZ	DNLZ	DNL-type zinc finger	1.393978796	3.789714772	3.58584726	0.066049494	0.689140189
gene4241_GAB3	GAB3	GRB2 associated binding protein 3	1.395466617	4.773490273	6.134635399	0.017911224	0.535046236
gene5804_CBX6	CBX6	chromobox 6	1.396515654	7.532181815	4.089299374	0.050370489	0.666190826
gene9867_FAM13A	FAM13A	family with sequence similarity 13 member A	1.399629863	4.596466629	5.183993287	0.028623853	0.594421921
gene6252_ARHGAP29	ARHGAP29	Rho GTPase activating protein 29	1.399895548	5.697696873	7.94509343	0.007672566	0.444382973	Up control ovotestes
gene17376_IGFBP3	IGFBP3	insulin like growth factor binding protein 3	1.401519423	5.345044942	8.058098508	0.007289552	0.444382973	Up control ovotestes
gene20825_LOC110070488	LOC110070488	zinc finger protein 287-like	1.402917095	2.426962384	3.03527343	0.089713761	0.724323111
gene12124_CASC1	CASC1	cancer susceptibility 1	1.403677683	2.708614179	2.740202905	0.106243161	0.745172979
gene4736_SNX31	SNX31	sorting nexin 31	1.405920335	1.922160072	3.16172587	0.083536215	0.713862774
gene15508_ERCC4	ERCC4	ERCC excision repair 4	1.406861416	5.341721313	4.281562018	0.045508664	0.649062397
gene10656_GRN	GRN	granulin precursor	1.407517216	8.454358353	3.457498444	0.070866849	0.691779093
gene18237_LOC110089672	LOC110089672	beta-1	1.410948282	5.837617144	5.701378682	0.022127492	0.558711106
gene8117_LOC110078495	LOC110078495	tyrosine-protein phosphatase non-receptor type substrate 1-like	1.414079651	5.731704538	5.149009421	0.029132491	0.595318307
gene19994_LOC110091599	LOC110091599	endothelin-converting enzyme 2-like	1.415546327	3.77749396	3.170530092	0.083124264	0.712446616
gene14402_SLC12A4	SLC12A4	solute carrier family 12 member 4	1.419757116	5.211471485	4.859957358	0.033732169	0.605847963
gene455_RBMS2	RBMS2	RNA binding motif single stranded interacting protein 2	1.422399173	3.581196437	6.248551946	0.016952896	0.52448104
gene9307_JAGN1	JAGN1	jagunal homolog 1	1.423007939	3.146708284	8.246942021	0.006694436	0.444382973	Up control ovotestes
gene4071_PDE9A	PDE9A	phosphodiesterase 9A	1.423926271	4.183268434	3.76561719	0.059903066	0.684456353
gene1908_DDIT3	DDIT3	DNA damage inducible transcript 3	1.424677096	4.209231452	5.730696199	0.021810693	0.556302247
gene5451_LOC110075759	LOC110075759	zinc finger BED domain-containing protein 1-like	1.424962174	2.192527797	4.923640062	0.032654668	0.602124511
gene593_QPCT	QPCT	glutaminyl-peptide cyclotransferase	1.426848401	3.091295085	3.029627084	0.090001375	0.724323111
gene9702_LRMDA	LRMDA	leucine rich melanocyte differentiation associated	1.435701185	1.579581016	2.743502682	0.10604014	0.745172979
gene11103_TSEN34	TSEN34	tRNA splicing endonuclease subunit 34	1.436336979	2.261913889	3.074344164	0.087751751	0.724272835
gene8177_ABCD1	ABCD1	ATP binding cassette subfamily D member 1	1.444373919	1.741668841	2.760052776	0.105028532	0.745172979
gene21392_LOC110071093	LOC110071093	L-threonine 3-dehydrogenase	1.446388002	2.950467672	3.869536594	0.056641114	0.67703159
gene12084_ZBTB43	ZBTB43	zinc finger and BTB domain containing 43	1.446652092	3.256769375	3.129551809	0.085061288	0.718018563
gene4694_LOC110074782	LOC110074782	RING finger protein 151-like	1.449411245	2.952375898	5.529529753	0.024087649	0.574648248
gene21408_LOC110071113	LOC110071113	zinc finger protein 135-like	1.453046197	3.592964272	4.237159756	0.046583792	0.652149903
gene17358_PRKCA	PRKCA	protein kinase C alpha	1.458258912	3.862926053	5.107052705	0.029755518	0.595318307
gene14935_GLIPR2	GLIPR2	GLI pathogenesis related 2	1.460121935	4.80103017	10.39523987	0.002626597	0.369450671	Up control ovotestes
gene107_IPCEF1	IPCEF1	interaction protein for cytohesin exchange factors 1	1.465941878	2.794796297	3.600120554	0.065536696	0.689140189
gene17954_C1QB	C1QB	complement C1q B chain	1.46628146	3.1302048	3.48306842	0.069876715	0.691468831
gene18671_IER3	IER3	immediate early response 3	1.470802774	3.217455859	2.903096407	0.096728053	0.731543087
gene19119_LOC110090647	LOC110090647	zinc finger protein OZF-like	1.471275909	1.648566284	2.863433587	0.098952453	0.735804655
gene18257_PLAG1	PLAG1	PLAG1 zinc finger	1.474089699	2.692794236	5.734713769	0.021767664	0.556302247
gene16649_PSME4	PSME4	proteasome activator subunit 4	1.475152258	6.200526036	8.0762407	0.007229993	0.444382973	Up control ovotestes
gene6170_SUSD6	SUSD6	sushi domain containing 6	1.479626822	2.971648931	2.864354942	0.098900127	0.735804655
gene17318_LOC110088665	LOC110088665	cAMP-specific 3'	1.481382549	3.98596998	8.465565543	0.006069706	0.438097164	Up control ovotestes
gene7708_LOC110078137	LOC110078137	erythroblast NAD(P)(+)--arginine ADP-ribosyltransferase-like	1.482872203	5.751649856	3.189695181	0.082235396	0.711761874
gene12978_RMDN2	RMDN2	regulator of microtubule dynamics 2	1.485133432	6.134910614	7.647921104	0.008786479	0.450941355	Up control ovotestes
gene18587_QPRT	QPRT	quinolinate phosphoribosyltransferase	1.485892461	3.199482932	3.008741985	0.091074299	0.724360832
gene13700_GPR146	GPR146	G protein-coupled receptor 146	1.486739463	2.129516536	3.463052608	0.070650455	0.691589456
gene3371_NADK	NADK	NAD kinase	1.488155398	6.373885061	14.00959902	0.000611599	0.216282992	Up control ovotestes
gene1577_LOC110088168	LOC110088168	cytoplasmic tRNA 2-thiolation protein 1-like	1.488275947	3.544445924	3.436021816	0.071710582	0.69244524
gene21909_LOC110071650	LOC110071650	interferon-induced protein with tetratricopeptide repeats 5-like	1.48905155	8.381031765	3.227120355	0.080530241	0.7102759
gene4934_MB21D1	MB21D1	Mab-21 domain containing 1	1.489827266	4.779088938	4.922623485	0.03267157	0.602124511
gene9072_ENDOG	ENDOG	endonuclease G	1.491765478	3.342960873	3.332719532	0.075928909	0.696429402
gene13014_STAT1	STAT1	signal transducer and activator of transcription 1	1.49707525	8.019365244	5.71436684	0.021986534	0.556302247
gene6129_SLC7A5	SLC7A5	solute carrier family 7 member 5	1.49839132	2.990804762	6.748910887	0.013352118	0.505777988
gene20122_LOC110091735	LOC110091735	zinc finger protein 135-like	1.502294321	2.531422514	2.957847183	0.093749941	0.726158415
gene3227_TMEM269	TMEM269	transmembrane protein 269	1.505927347	7.141571647	5.57996177	0.023493588	0.567521081
gene2034_KCNG1	KCNG1	potassium voltage-gated channel modifier subfamily G member 1	1.507721239	3.226879402	3.745265	0.06056598	0.684456353
gene12002_LOC110082886	LOC110082886	2'-5'-oligoadenylate synthase 3-like	1.509459478	8.702284231	3.299338249	0.077350812	0.701184299
gene19802_KHNYN	KHNYN	KH and NYN domain containing	1.511208209	3.984208962	6.451692688	0.01537847	0.513243738
gene3848_KLF12	KLF12	Kruppel like factor 12	1.512698887	2.795949061	3.039600998	0.089494026	0.724323111
gene18325_LOC110089765	LOC110089765	zinc finger protein 850-like	1.513460065	2.521517265	3.023345009	0.090322594	0.724323111
gene4708_GDF6	GDF6	growth differentiation factor 6	1.514454971	2.780007675	3.495928628	0.069384574	0.691375591
gene2355_LOC110072140	LOC110072140	E3 ubiquitin-protein ligase MARCH5-like	1.514754514	4.649078962	8.04251538	0.00734113	0.444382973	Up control ovotestes
gene12254_FOXO3	FOXO3	forkhead box O3	1.522034977	6.242075366	13.17620828	0.000846124	0.274447032	Up control ovotestes
gene19909_LOC110091511	LOC110091511	zinc finger protein 2-like	1.52344022	2.724270947	3.37676578	0.074097277	0.694250539
gene14282_SEPT5	38596	septin 5	1.524665949	2.881250145	5.775168179	0.021339475	0.55585475
gene7882_YPEL4	YPEL4	yippee like 4	1.524687117	4.254111613	7.81285807	0.008148319	0.444382973	Up control ovotestes
gene7747_LCMT2	LCMT2	leucine carboxyl methyltransferase 2	1.525930684	4.440441709	2.897301931	0.097049459	0.731543087
gene14436_LOC110085523	LOC110085523	solute carrier family 2	1.527932451	4.331436416	3.954166368	0.054129618	0.674510006
gene7510_PDGFRL	PDGFRL	platelet derived growth factor receptor like	1.529050036	4.227809674	3.432166501	0.071863226	0.692449226
gene17004_CAVIN2	CAVIN2	caveolae associated protein 2	1.536650216	4.214665294	3.993355563	0.053008525	0.671674323
gene14851_RNF24	RNF24	ring finger protein 24	1.546505639	3.606994527	3.179431957	0.082710064	0.712101852
gene20082_RIPK3	RIPK3	receptor interacting serine/threonine kinase 3	1.54912877	3.813443958	3.787020177	0.059214589	0.683700946
gene13731_GRB14	GRB14	growth factor receptor bound protein 14	1.553822595	5.114739448	5.361402478	0.026188819	0.579368895
gene14035_FHOD3	FHOD3	formin homology 2 domain containing 3	1.554136916	4.461028442	3.140669131	0.084530806	0.716244988
gene10670_MYO1D	MYO1D	myosin ID	1.560950593	6.15794	9.397788094	0.004026132	0.403826658	Up control ovotestes
gene4886_ETV6	ETV6	ETS variant 6	1.562758936	6.545098663	5.969895288	0.01940207	0.539514805
gene20537_ABHD4	ABHD4	abhydrolase domain containing 4	1.564288658	3.627432044	3.572624726	0.066528528	0.689140189
gene15095_LOC110086231	LOC110086231	lysophosphatidic acid receptor 6-like	1.566457108	4.526778227	5.333186801	0.026560549	0.584467255
gene9456_NADK2	NADK2	NAD kinase 2	1.569407506	5.799613915	7.723049375	0.008489396	0.444382973	Up control ovotestes
gene14371_DOCK8	DOCK8	dedicator of cytokinesis 8	1.570460317	2.388696712	4.416217881	0.042411431	0.638516559
gene682_GFRA3	GFRA3	GDNF family receptor alpha 3	1.578830818	4.921659931	4.223024632	0.046931889	0.652149903
gene14746_ST3GAL1	ST3GAL1	ST3 beta-galactoside alpha-2	1.579572352	5.828976772	17.24767026	0.000183355	0.138079626	Up control ovotestes
gene2674_GADD45B	GADD45B	growth arrest and DNA damage inducible beta	1.584554614	6.13420628	8.047407702	0.007324895	0.444382973	Up control ovotestes
gene4176_SLC25A22	SLC25A22	solute carrier family 25 member 22	1.585292295	2.142657596	5.603980508	0.023216261	0.566948303
gene14581_PDE4B	PDE4B	phosphodiesterase 4B	1.593345395	3.730860185	4.321087452	0.044574535	0.646993947
gene16822_ARHGAP30	ARHGAP30	Rho GTPase activating protein 30	1.598128293	2.192084319	3.536935024	0.067840935	0.689292565
gene21339_TAP2	TAP2	transporter 2	1.599210733	4.841158859	4.262077417	0.045977055	0.650220072
gene21065_LOC110070739	LOC110070739	uncharacterized LOC110070739	1.602255148	2.695961774	5.648249501	0.022714369	0.559640635
gene1219_TLR3	TLR3	toll like receptor 3	1.606050474	2.042587444	3.118485636	0.085593052	0.719286067
gene16948_LOC110088258	LOC110088258	protein ANTAGONIST OF LIKE HETEROCHROMATIN PROTEIN 1-like	1.606218816	1.705514982	2.849686961	0.099736898	0.736878846
gene21701_LOC110071424	LOC110071424	zinc finger protein 239-like	1.607304132	0.975007151	3.146832457	0.084463309	0.716177125
gene4209_SDC1	SDC1	syndecan 1	1.611093494	5.447024149	6.612921158	0.014241099	0.513243738
gene2339_ARID5A	ARID5A	AT-rich interaction domain 5A	1.61246511	4.038261368	4.120701165	0.049538789	0.661607274
gene8787_NFIC	NFIC	nuclear factor I C	1.615618663	4.765585763	4.267629035	0.045843062	0.649677691
gene5281_RNF152	RNF152	ring finger protein 152	1.623968039	2.921879857	6.48385996	0.015143964	0.513243738
gene15219_HSD3B7	HSD3B7	hydroxy-delta-5-steroid dehydrogenase	1.628365946	4.948241728	7.118482358	0.01122426	0.477188889
gene1977_GMIP	GMIP	GEM interacting protein	1.630614769	0.838450314	2.730817329	0.10682304	0.745172979
gene689_N4BP3	N4BP3	NEDD4 binding protein 3	1.635275692	3.533735514	7.909042672	0.007799245	0.444382973	Up control ovotestes
gene14079_LOC110085143	LOC110085143	NADPH--cytochrome P450 reductase	1.642223011	6.626914621	8.521510749	0.005920065	0.437578792	Up control ovotestes
gene18590_ITGAL	ITGAL	integrin subunit alpha L	1.64256839	2.039354151	4.21800689	0.047056145	0.652149903
gene3449_CSRP1	CSRP1	cysteine and glycine rich protein 1	1.650509245	3.587050848	4.650198404	0.03756498	0.621645597
gene7688_LOC110078089	LOC110078089	WD repeat-containing protein 73-like	1.655119135	3.736472754	5.178813858	0.028698545	0.594421921
gene17349_AIF1	AIF1	allograft inflammatory factor 1	1.668304459	2.203348803	3.691960609	0.062341115	0.688144996
gene13653_C1R	C1R	complement C1r	1.669310047	3.919351402	7.212614886	0.010742617	0.472784474
gene1495_AFDN	AFDN	afadin	1.671152659	8.736891895	6.530912878	0.014807851	0.513243738
gene3935_ZSWIM6	ZSWIM6	zinc finger SWIM-type containing 6	1.67324302	4.565600723	13.0923896	0.000874514	0.274447032	Up control ovotestes
gene16283_PCK2	PCK2	phosphoenolpyruvate carboxykinase 2	1.674210158	3.092634062	3.757915504	0.060152975	0.684456353
gene12615_CUNH3orf58	CUNH3orf58	chromosome unknown C3orf58 homolog	1.67425128	3.63007241	3.958097664	0.054015981	0.674510006
gene9308_IL17RE	IL17RE	interleukin 17 receptor E	1.674552317	3.52695697	4.513325198	0.040321542	0.631949263
gene8234_LBH	LBH	limb bud and heart development	1.677765864	7.162724521	6.900759887	0.012429501	0.493788782
gene6442_LOC110076699	LOC110076699	cat eye syndrome critical region protein 2	1.681472998	4.590128963	3.963843334	0.053850372	0.672974017
gene872_LOC110078898	LOC110078898	synapse differentiation-inducing gene protein 1-like	1.681862126	5.215798623	5.078704081	0.030184677	0.596993191
gene1290_IL17RB	IL17RB	interleukin 17 receptor B	1.682615156	3.949215215	3.198490146	0.081831068	0.711761874
gene8239_SPSB4	SPSB4	splA/ryanodine receptor domain and SOCS box containing 4	1.68267675	3.7838731	9.74884363	0.003459448	0.3943483	Up control ovotestes
gene5552_LOC110075667	LOC110075667	rho-related GTP-binding protein RhoU-like	1.68431619	3.650768221	4.690669355	0.036789929	0.621645597
gene8142_LOC110078647	LOC110078647	uncharacterized LOC110078647	1.688501831	2.741004079	3.329817802	0.076051342	0.696429402
gene9923_GADD45G	GADD45G	growth arrest and DNA damage inducible gamma	1.690583055	4.017020649	6.828792521	0.012857914	0.499944259
gene14085_HSPB1	HSPB1	heat shock protein family B (small) member 1	1.69124709	5.283758621	5.654977003	0.022639132	0.559640635
gene21145_LOC110070827	LOC110070827	tripartite motif-containing protein 7-like	1.691741205	5.103889805	5.848774664	0.020583588	0.549735725
gene13327_NUFIP2	NUFIP2	NUFIP2	1.693185888	2.758616826	5.837576919	0.020696688	0.549735725
gene1909_MARS	MARS	methionyl-tRNA synthetase	1.694375788	6.318834291	15.37138287	0.000364657	0.19229886	Up control ovotestes
gene7482_NANS	NANS	N-acetylneuraminate synthase	1.700369777	3.429090716	6.656923002	0.013946673	0.512147901
gene5545_NUMBL	NUMBL	NUMB like	1.706977286	2.644202527	3.429664841	0.071962469	0.692648756
gene8555_PHC3	PHC3	polyhomeotic homolog 3	1.713222786	2.162665941	4.500441496	0.040592206	0.631949263
gene21328_LOC110071025	LOC110071025	gastrula zinc finger protein XlCGF49.1-like	1.715907183	2.369800701	2.787776702	0.103358456	0.743058166
gene7082_BDNF	BDNF	brain derived neurotrophic factor	1.718589284	2.549219549	3.873178676	0.056530415	0.676935079
gene6757_GLUL	GLUL	glutamate-ammonia ligase	1.7186583	8.266716784	10.0297949	0.003067278	0.381666437	Up control ovotestes
gene9889_FBXO32	FBXO32	F-box protein 32	1.720946577	3.012129248	7.743367775	0.008410913	0.444382973	Up control ovotestes
gene6235_WASF3	WASF3	WAS protein family member 3	1.722532833	1.890019505	3.686415992	0.062529052	0.688144996
gene17955_C1QC	C1QC	complement C1q C chain	1.723263664	2.892039962	4.844779206	0.033994666	0.606119749
gene17981_LOC110089399	LOC110089399	interferon-induced protein with tetratricopeptide repeats 5-like	1.729904585	4.212720984	2.844861088	0.100013957	0.736974713
gene10122_CPNE8	CPNE8	copine 8	1.74314947	3.888635011	6.44983248	0.015392151	0.513243738
gene14703_GRIN2C	GRIN2C	glutamate ionotropic receptor NMDA type subunit 2C	1.75072134	2.258179933	3.658703845	0.063477845	0.688485009
gene10911_KIAA0040	KIAA0040	KIAA0040 ortholog	1.779397187	2.442962264	4.265220508	0.045901141	0.649677691
gene7239_CNNM2	CNNM2	cyclin and CBS domain divalent metal cation transport mediator 2	1.780201875	3.129198269	7.613742606	0.008925304	0.451506268	Up control ovotestes
gene10261_NAMPT	NAMPT	nicotinamide phosphoribosyltransferase	1.786591005	6.156858549	9.020053117	0.004748204	0.421153492	Up control ovotestes
gene9374_SLC38A2	SLC38A2	solute carrier family 38 member 2	1.788623804	3.820867631	3.848437179	0.057287157	0.679121778
gene6197_N4BP2L1	N4BP2L1	NEDD4 binding protein 2 like 1	1.791024567	1.984242814	3.179802749	0.082692862	0.712101852
gene5563_CIPC	CIPC	CLOCK interacting pacemaker	1.792114828	4.28493689	9.838095582	0.003329371	0.3943483	Up control ovotestes
gene19692_TAF1D	TAF1D	TATA-box binding protein associated factor	1.795299034	1.52427881	4.804987433	0.034693487	0.606119749
gene13957_NTHL1	NTHL1	nth like DNA glycosylase 1	1.79911588	2.129121746	3.206895668	0.081446729	0.711761874
gene10479_ABT1	ABT1	activator of basal transcription 1	1.800135809	3.663503187	8.984676678	0.004822584	0.423086312	Up control ovotestes
gene11855_ADCK2	ADCK2	aarF domain containing kinase 2	1.805596305	2.543193239	3.069149511	0.088009801	0.724323111
gene6830_C8B	C8B	complement C8 beta chain	1.808951636	6.484246237	2.907169066	0.096502873	0.731543087
gene5731_HMOX1	HMOX1	heme oxygenase 1	1.810533723	3.975935897	6.166435383	0.017637955	0.530899102
gene14615_TRADD	TRADD	TNFRSF1A associated via death domain	1.813386829	2.883303186	7.311123032	0.010262257	0.470515437
gene16727_LOC110088043	LOC110088043	uncharacterized LOC110088043	1.818125308	2.376950814	2.834359138	0.10084948	0.73754444
gene4315_LOC110074342	LOC110074342	potassium voltage-gated channel subfamily C member 1-like	1.829224536	2.615186683	5.490638041	0.024556896	0.577809706
[truncated: 498 more rows]
