# Supplementary material for: Developmental dynamics of sex reprogramming by high incubation temperatures in a dragon lizard
Source: BMC Genomics. 2022 Apr 22;23:322. doi: 10.1186/s12864-022-08544-2 (PMC9034607; doi:10.1186/s12864-022-08544-2)
Supplement: Supplementary file 11 — Additional file 11: Table S10. Genes differentially expressed between stage 9 up-switched ovotestes (early developmental switch regime) and stage 9 pre-switch ovaries at 36 °C (mid developmental switch regime). A log-fold change cut-off of − 1 to 1 and P-value cut-off of 0.01 was applied. The “direction” column indicates genes that were upregulated in the ovaries compared with ovotestes (negative log-fold changes), and those that were upregulated in ovotestes compared with ovaries (positive log-fold changes). [file 12864_2022_8544_MOESM11_ESM.csv]

Full Gene ID	Gene ID	Gene Name	logFC	logCPM	F	PValue	FDR	Direction
gene2677_LOC110072509	LOC110072509	guanine nucleotide-binding protein G(I)/G(S)/G(O) subunit gamma-7	-8.809387352	0.746854066	8.264420364	0.010373187	0.611889062	Up ovaries
gene10142_KCTD4	KCTD4	potassium channel tetramerization domain containing 4	-8.366893422	-1.06595119	11.09960011	0.002283157	0.611889062	Up ovaries
gene15204_LIN52	LIN52	lin-52 DREAM MuvB core complex component	-7.76306552	0.229510593	13.12381583	0.000932941	0.611889062	Up ovaries
gene20735_LOC110070400	LOC110070400	aldo-keto reductase family 1 member C3 homolog	-7.589724113	0.956289591	6.859341605	0.013475674	0.611889062	Up ovaries
gene1011_LOC110079683	LOC110079683	acidic mammalian chitinase-like	-7.236627201	1.453161375	23.16325592	2.47E-05	0.202196022	Up ovaries
gene7876_LOC110078359	#N/A	#N/A	-7.1482559	-1.48072568	13.10607256	0.001183179	0.611889062	Up ovaries
gene14944_CSF1R	CSF1R	colony stimulating factor 1 receptor	-7.105658724	-0.213972531	8.456948325	0.006428983	0.611889062	Up ovaries
gene5845_GSG1	GSG1	germ cell associated 1	-6.967123865	-0.518194641	9.667345005	0.003977184	0.611889062	Up ovaries
gene14911_LOC110086057	LOC110086057	zinc transporter ZIP11-like	-6.898992558	-1.782348394	10.10255001	0.004005963	0.611889062	Up ovaries
gene13522_LOC110084498	LOC110084498	myeloperoxidase-like	-6.821535669	3.597618319	14.62631074	0.000609836	0.611889062	Up ovaries
gene18043_LOC110089444	LOC110089444	C-X-C chemokine receptor type 3-like	-6.782483758	-2.027446326	8.104667175	0.012057266	0.611889062	Up ovaries
gene8680_LOC110079168	LOC110079168	transient receptor potential cation channel subfamily M member 4-like	-6.778746587	-1.266633222	7.239675662	0.011340013	0.611889062	Up ovaries
gene1920_NXPH4	NXPH4	neurexophilin 4	-6.707072102	-1.152308189	8.484544022	0.006919701	0.611889062	Up ovaries
gene3736_TMEM125	TMEM125	transmembrane protein 125	-6.703697521	-1.399483766	6.644406917	0.016148247	0.611889062	Up ovaries
gene11331_LOC110082107	LOC110082107	protocadherin gamma-A2-like	-6.672203154	-1.022483706	8.490620237	0.006432858	0.611889062	Up ovaries
gene9385_LOC110079998	LOC110079998	P2Y purinoceptor 1-like	-6.593614929	-0.98642228	5.428803048	0.028429753	0.611889062	Up ovaries
gene15324_LOC110086504	LOC110086504	protein NKG7-like	-6.46245959	-0.996601181	8.963403554	0.005792146	0.611889062	Up ovaries
gene11011_LOC110081839	LOC110081839	uncharacterized LOC110081839	-6.462233595	-0.968330564	5.832702019	0.021757984	0.611889062	Up ovaries
gene21497_LOC110071204	LOC110071204	alpha-2-macroglobulin-like	-6.462233595	0.324134095	3.427859067	0.072730096	0.623757837	Up ovaries
gene15871_LOC110087096	LOC110087096	platelet glycoprotein Ib alpha chain-like	-6.41280623	2.308890197	3.089980044	0.087965501	0.625449762	Up ovaries
gene21601_LOC110071316	LOC110071316	alpha-2-macroglobulin-like	-6.345291241	-0.682552209	3.688028911	0.065306557	0.618927578	Up ovaries
gene5794_DMC1	DMC1	DNA meiotic recombinase 1	-6.298476373	1.908091866	12.07163744	0.001480223	0.611889062	Up ovaries
gene21892_LOC110071632	LOC110071632	nuclear receptor coactivator 3-like	-6.236897436	-0.6794774	12.99041981	0.000956533	0.611889062	Up ovaries
gene18771_LONRF3	LONRF3	LON peptidase N-terminal domain and ring finger 3	-6.217505416	-0.321682283	9.121870514	0.00499569	0.611889062	Up ovaries
gene4966_DHRS7C	DHRS7C	dehydrogenase/reductase 7C	-6.20359603	-0.032800911	3.86588407	0.058199455	0.612839781	Up ovaries
gene18338_SLC26A4	SLC26A4	solute carrier family 26 member 4	-6.156516651	-1.365805237	6.098013301	0.020622886	0.611889062	Up ovaries
gene12001_P2RX2	P2RX2	purinergic receptor P2X 2	-6.117859537	-0.871080311	5.308064222	0.028508068	0.611889062	Up ovaries
gene15181_LOC110086342	LOC110086342	uncharacterized LOC110086342	-6.098525509	-0.450780817	4.672138852	0.039260733	0.611889062	Up ovaries
gene13882_LOC110084918	LOC110084918	probable G-protein coupled receptor 34	-5.978035427	-1.656495473	5.298917152	0.029840348	0.611889062	Up ovaries
gene3049_LOC110072952	LOC110072952	ras-related and estrogen-regulated growth inhibitor-like protein	-5.957924053	-0.797634094	4.515042077	0.040881988	0.611889062	Up ovaries
gene15458_LOC110086636	LOC110086636	uncharacterized LOC110086636	-5.951130613	-1.323501713	5.735694322	0.02300407	0.611889062	Up ovaries
gene14488_CCR7	CCR7	C-C motif chemokine receptor 7	-5.951130613	-2.065437179	5.98242438	0.025414643	0.611889062	Up ovaries
gene16805_ANKRD34A	ANKRD34A	ankyrin repeat domain 34A	-5.859324213	-0.611867089	7.608953827	0.010065061	0.611889062	Up ovaries
gene13290_HIC1	HIC1	HIC ZBTB transcriptional repressor 1	-5.859324213	-0.317560985	4.79819128	0.035593564	0.611889062	Up ovaries
gene2196_LOC110072001	LOC110072001	pancreatic triacylglycerol lipase-like	-5.859324213	-0.269777469	3.797441502	0.059548417	0.613123791	Up ovaries
gene3272_LOC110073220	LOC110073220	F-box only protein 44-like	-5.810949463	-1.264777399	5.085555261	0.031259953	0.611889062	Up ovaries
gene21512_LOC110071221	LOC110071221	vomeronasal type-2 receptor 26-like	-5.760757459	-1.026656262	5.818851686	0.02233735	0.611889062	Up ovaries
gene21459_LOC110071164	LOC110071164	class I histocompatibility antigen	-5.760757459	-1.495303346	5.200198479	0.030038	0.611889062	Up ovaries
gene11361_CMTM6	CMTM6	CKLF like MARVEL transmembrane domain containing 6	-5.755628244	-0.821081759	5.74685419	0.022469358	0.611889062	Up ovaries
gene18925_LOC110090428	LOC110090428	lipopolysaccharide-induced tumor necrosis factor-alpha factor homolog	-5.753694364	-1.870455885	4.119078085	0.055079365	0.612839781	Up ovaries
gene13608_CCDC141	CCDC141	coiled-coil domain containing 141	-5.744486527	0.325091102	5.89180755	0.020960648	0.611889062	Up ovaries
gene11403_IGSF6	IGSF6	immunoglobulin superfamily member 6	-5.708601646	-0.573967303	6.367397334	0.016419624	0.611889062	Up ovaries
gene6596_LOC110076891	LOC110076891	putative sodium-coupled neutral amino acid transporter 11	-5.708601646	-1.76881643	6.151672131	0.021144621	0.611889062	Up ovaries
gene9683_CD8A	CD8A	CD8a molecule	-5.708601646	-1.533624953	5.612521399	0.026487873	0.611889062	Up ovaries
gene19573_LOC110091135	LOC110091135	class II histocompatibility antigen	-5.686094356	0.863744286	9.36192239	0.004149437	0.611889062	Up ovaries
gene18681_LOC110090167	LOC110090167	killer cell lectin-like receptor subfamily F member 1	-5.680315915	-1.712514273	5.58429016	0.02451006	0.611889062	Up ovaries
gene2964_FGF2	FGF2	fibroblast growth factor 2	-5.631398997	-1.875848843	8.949239087	0.00646037	0.611889062	Up ovaries
gene11909_LOC110082757	LOC110082757	bone morphogenetic protein 8A-like	-5.608885487	-1.279061313	5.297005828	0.02775316	0.611889062	Up ovaries
gene11380_LOC110082225	LOC110082225	uncharacterized LOC110082225	-5.587800808	-0.708098304	10.13646024	0.003146802	0.611889062	Up ovaries
gene5499_LOC110075650	LOC110075650	protein jagged-1a-like	-5.538584884	-1.69196452	4.781016454	0.037199486	0.611889062	Up ovaries
gene7554_LOC110077995	LOC110077995	pregnancy zone protein-like	-5.531934628	-0.990104429	3.186360108	0.086250575	0.625449762	Up ovaries
gene13341_LOC110084276	LOC110084276	tumor suppressor candidate 5 homolog	-5.476679971	-1.61309029	4.600516211	0.042611726	0.611889062	Up ovaries
gene16641_LOC110087930	LOC110087930	inactive N-acetylated-alpha-linked acidic dipeptidase-like protein 2	-5.448400069	-1.078261194	3.708876548	0.064223672	0.61787836	Up ovaries
gene14907_LOC110086036	LOC110086036	uncharacterized LOC110086036	-5.435490196	-1.7090627	5.011618434	0.034592891	0.611889062	Up ovaries
gene20022_LOC110091628	LOC110091628	killer cell lectin-like receptor subfamily B member 1B allele C	-5.411718781	-0.69310728	4.609786131	0.038943351	0.611889062	Up ovaries
gene4262_CNGA2	CNGA2	cyclic nucleotide gated channel alpha 2	-5.411718781	-2.188285515	4.29997717	0.051729462	0.611897909	Up ovaries
gene1217_LOC110084277	LOC110084277	cytochrome P450 4V2-like	-5.411718781	-0.785364968	3.831412623	0.058988092	0.613123791	Up ovaries
gene16504_LOC110087773	LOC110087773	FERM and PDZ domain-containing protein 2-like	-5.410168813	1.208237809	9.044041858	0.004907553	0.611889062	Up ovaries
gene17800_P2RY11	P2RY11	purinergic receptor P2Y11	-5.359414229	-0.961087548	4.436707669	0.042791215	0.611889062	Up ovaries
gene2403_EGR3	EGR3	early growth response 3	-5.343373466	-1.008615204	4.853946772	0.035594357	0.611889062	Up ovaries
gene21794_LOC110071526	LOC110071526	dynein regulatory complex protein 1-like	-5.343373466	-0.866266662	3.690238198	0.063326803	0.61787836	Up ovaries
gene19985_LOC110091589	LOC110091589	von Willebrand factor A domain-containing protein 5B2-like	-5.294534896	-0.804888262	10.6323992	0.002513758	0.611889062	Up ovaries
gene14457_LOC110085553	LOC110085553	uncharacterized LOC110085553	-5.194924621	-1.067830544	4.724536256	0.037676802	0.611889062	Up ovaries
gene18309_P2RY8	P2RY8	purinergic receptor P2Y8	-5.194924621	-1.495180765	4.148872752	0.049675338	0.611897909	Up ovaries
gene21966_LOC110071710	LOC110071710	uncharacterized LOC110071710	-5.194924621	-0.138386749	3.631749032	0.066213404	0.619816202	Up ovaries
gene3812_RRM2B	RRM2B	ribonucleotide reductase regulatory TP53 inducible subunit M2B	-5.042090724	0.150104361	9.085339177	0.004678792	0.611889062	Up ovaries
gene12171_CYTIP	CYTIP	cytohesin 1 interacting protein	-5.040894556	-0.087717905	7.93940071	0.007692422	0.611889062	Up ovaries
gene1598_LOC110088432	LOC110088432	uncharacterized LOC110088432	-5.038108826	-0.503453495	10.12094366	0.003231182	0.611889062	Up ovaries
gene10419_LOC110081109	LOC110081109	fibrillin-2-like	-5.03787736	-1.29837808	4.040729243	0.053389482	0.612088281	Up ovaries
gene1601_CD101	CD101	CD101 molecule	-5.027310069	-1.280174918	3.720818429	0.064193872	0.61787836	Up ovaries
gene3955_CD180	CD180	CD180 molecule	-5.027310069	-1.333104511	3.721213981	0.065014305	0.61857251	Up ovaries
gene797_CRTAM	CRTAM	cytotoxic and regulatory T-cell molecule	-5.027310069	-1.781247472	3.610307866	0.071720058	0.620855916	Up ovaries
gene14870_LOC110085997	LOC110085997	macrophage mannose receptor 1-like	-5.027310069	-1.192756889	3.467216836	0.073393095	0.625015743	Up ovaries
gene13870_SLC17A9	SLC17A9	solute carrier family 17 member 9	-5.01729136	0.106771996	12.39647665	0.001153189	0.611889062	Up ovaries
gene115_MYCT1	MYCT1	MYC target 1	-4.991181876	1.083065617	11.30305336	0.001798531	0.611889062	Up ovaries
gene9460_IL7R	IL7R	interleukin 7 receptor	-4.982420698	0.225825932	11.90184288	0.001541652	0.611889062	Up ovaries
gene10680_LOC110081403	LOC110081403	fibrinogen-like protein 1	-4.939205212	-0.945154481	8.109663489	0.007488752	0.611889062	Up ovaries
gene11969_FAM221B	FAM221B	family with sequence similarity 221 member B	-4.934673937	-1.473512737	3.699840114	0.063857593	0.61787836	Up ovaries
gene7362_TMEM215	TMEM215	transmembrane protein 215	-4.934579185	-0.979311364	3.817249127	0.059713651	0.613123791	Up ovaries
gene13329_ABHD15	ABHD15	abhydrolase domain containing 15	-4.934579185	-1.082130184	3.657660415	0.065305613	0.618927578	Up ovaries
gene16507_GDF2	GDF2	growth differentiation factor 2	-4.834643788	-1.756445807	3.864205427	0.060391861	0.613123791	Up ovaries
gene16744_LOC110088022	LOC110088022	L-amino-acid oxidase-like	-4.834643788	-1.630215025	3.687183655	0.064961618	0.61857251	Up ovaries
gene21789_LOC110071520	LOC110071520	integrator complex subunit 4-like protein 2	-4.834643788	-0.893687004	3.5504685	0.068845223	0.619816202	Up ovaries
gene18152_LOC110089581	LOC110089581	ribonuclease pancreatic-like	-4.834643788	-0.527337832	3.155989179	0.086034114	0.625449762	Up ovaries
gene19830_LOC110091423	LOC110091423	histone H2A.Z-specific chaperone CHZ1-like	-4.834643788	-1.986794412	3.212885849	0.087275948	0.625449762	Up ovaries
gene18161_LOC110089593	LOC110089593	ERC protein 2-like	-4.821351097	-1.386671261	3.848760651	0.060052054	0.613123791	Up ovaries
gene12406_LOC110083306	LOC110083306	autism susceptibility gene 2 protein-like	-4.803695245	-1.515429868	3.346284825	0.076897633	0.625449762	Up ovaries
gene20006_LOC110091610	LOC110091610	zinc finger protein 585B-like	-4.751329455	4.144844222	24.30685899	1.72E-05	0.202196022	Up ovaries
gene21821_LOC110071555	LOC110071555	WD repeat-containing protein 90-like	-4.74687634	-1.632386652	3.433804632	0.074712859	0.625449762	Up ovaries
gene15114_CFAP73	CFAP73	cilia and flagella associated protein 73	-4.736444954	-1.290642304	5.136922397	0.030478387	0.611889062	Up ovaries
gene17851_UBAP1L	UBAP1L	ubiquitin associated protein 1 like	-4.726257533	-0.965252721	3.4107689	0.074894218	0.625449762	Up ovaries
gene8139_SYP	SYP	synaptophysin	-4.726257533	-1.496554174	3.34686054	0.078275235	0.625449762	Up ovaries
gene7316_LOC110077654	LOC110077654	chloride channel protein D-like	-4.726257533	-1.381032422	3.188653008	0.085264919	0.625449762	Up ovaries
gene1441_EFCAB9	EFCAB9	EF-hand calcium binding domain 9	-4.701686728	-1.291539331	6.547996488	0.017137501	0.611889062	Up ovaries
gene6965_TNFAIP8L3	TNFAIP8L3	TNF alpha induced protein 8 like 3	-4.680796026	0.459276439	9.872635377	0.00328044	0.611889062	Up ovaries
gene15228_LOC110086404	LOC110086404	vitamin K epoxide reductase complex subunit 1-like protein 1	-4.676573976	0.931547902	4.377314807	0.045508312	0.611889062	Up ovaries
gene14912_SSTR2	SSTR2	somatostatin receptor 2	-4.675168597	-1.454070203	6.53391	0.016024004	0.611889062	Up ovaries
gene12475_FAM69C	FAM69C	family with sequence similarity 69 member C	-4.651546015	-0.866834524	7.536350994	0.009344956	0.611889062	Up ovaries
gene21488_LOC110071195	LOC110071195	mucin-5AC-like	-4.628583258	-0.387176872	5.336880679	0.02651156	0.611889062	Up ovaries
gene10057_SYT15	SYT15	synaptotagmin 15	-4.607820054	-1.179758167	3.466602268	0.073033988	0.624444059	Up ovaries
gene18158_CUNH2orf70	CUNH2orf70	chromosome unknown C2orf70 homolog	-4.531342313	-0.974970151	6.450873797	0.015643222	0.611889062	Up ovaries
gene12418_FAM19A4	FAM19A4	family with sequence similarity 19 member A4	-4.454724179	-0.754233199	6.031941776	0.019794193	0.611889062	Up ovaries
gene16955_LOC110088260	LOC110088260	transcription factor HES-1-like	-4.40727313	-1.117994834	5.628086987	0.023092505	0.611889062	Up ovaries
gene10714_CASQ1	CASQ1	calsequestrin 1	-4.394113042	0.994702317	3.23364912	0.080236863	0.625449762	Up ovaries
gene11335_LOC110082110	LOC110082110	protocadherin gamma-A6-like	-4.381449163	0.696489676	4.673608569	0.037114504	0.611889062	Up ovaries
gene21141_TCF19	TCF19	transcription factor 19	-4.378539984	-0.923495017	5.233984651	0.028251082	0.611889062	Up ovaries
gene13901_SASH3	SASH3	SAM and SH3 domain containing 3	-4.361143819	1.329437694	9.719966477	0.003502686	0.611889062	Up ovaries
gene17689_MAG	MAG	myelin associated glycoprotein	-4.352627467	-0.458417332	8.19482007	0.006853313	0.611889062	Up ovaries
gene21033_LOC110070705	LOC110070705	uncharacterized LOC110070705	-4.349195306	-1.143144568	6.215809227	0.018552106	0.611889062	Up ovaries
gene9236_LBX2	LBX2	ladybird homeobox 2	-4.312560952	0.295052493	4.221696441	0.047370097	0.611889062	Up ovaries
gene21516_LOC110071225	LOC110071225	A.superbus venom factor 1-like	-4.161299132	1.613174766	5.06627785	0.030723692	0.611889062	Up ovaries
gene10508_CCDC3	CCDC3	coiled-coil domain containing 3	-4.116471637	1.503672184	10.40004099	0.002621277	0.611889062	Up ovaries
gene21811_LOC110071544	LOC110071544	oocyte zinc finger protein XlCOF22-like	-4.097673526	-0.862878806	4.544452899	0.040491039	0.611889062	Up ovaries
gene21558_LOC110071272	LOC110071272	C-type lectin domain family 5 member A-like	-4.084741418	0.030800832	5.730462936	0.021960926	0.611889062	Up ovaries
gene6518_LOC110076782	LOC110076782	prostaglandin E synthase 2-like	-4.061142265	-0.699218107	4.486021284	0.041721056	0.611889062	Up ovaries
gene9161_DNASE2B	DNASE2B	deoxyribonuclease 2 beta	-3.994741295	5.070628302	10.52093493	0.00249104	0.611889062	Up ovaries
gene15135_C1QTNF3	C1QTNF3	C1q and TNF related 3	-3.965082756	1.879671164	6.15373362	0.017746563	0.611889062	Up ovaries
gene7265_LOC110077616	LOC110077616	solute carrier family 2	-3.88780753	1.02422861	6.919355266	0.012321318	0.611889062	Up ovaries
gene7161_LOC110077501	LOC110077501	cysteine-rich venom protein helothermine-like	-3.883894746	-0.698464449	3.341868843	0.076786898	0.625449762	Up ovaries
gene14192_LOC110085234	LOC110085234	C-X-C motif chemokine 11-like	-3.87847192	0.586255498	7.18442752	0.010989821	0.611889062	Up ovaries
gene7242_LOC110077624	LOC110077624	steroid 17-alpha-hydroxylase/17	-3.877621887	5.731949364	15.97353138	0.000291567	0.611889062	Up ovaries
gene13601_F2R	F2R	coagulation factor II thrombin receptor	-3.872774262	3.273875116	11.21590047	0.001864391	0.611889062	Up ovaries
gene21725_LOC110071450	LOC110071450	exosome complex component RRP45B-like	-3.870878952	-0.408727989	4.198909326	0.047532385	0.611889062	Up ovaries
gene13403_HCN4	HCN4	hyperpolarization activated cyclic nucleotide gated potassium channel 4	-3.851508149	0.54626007	8.263125808	0.007213253	0.611889062	Up ovaries
gene9924_DIRAS2	DIRAS2	DIRAS family GTPase 2	-3.847714808	-0.387089155	3.291487074	0.077689555	0.625449762	Up ovaries
gene4334_GPR84	GPR84	G protein-coupled receptor 84	-3.835683513	-0.963358027	5.636335561	0.023699222	0.611889062	Up ovaries
gene20591_LOC110070234	LOC110070234	class I histocompatibility antigen	-3.828949693	1.736910029	6.776663779	0.013294444	0.611889062	Up ovaries
gene1059_SLC26A9	SLC26A9	solute carrier family 26 member 9	-3.814551255	0.186288617	6.863743691	0.013010885	0.611889062	Up ovaries
gene20027_LOC110091629	LOC110091629	butyrophilin subfamily 1 member A1-like	-3.777779442	-0.717413349	4.948421147	0.032602379	0.611889062	Up ovaries
gene20849_LOC110070514	LOC110070514	class I histocompatibility antigen	-3.769877918	1.887853433	7.62342205	0.008885751	0.611889062	Up ovaries
gene6722_CORIN	CORIN	corin	-3.757488597	-0.497025534	4.331523684	0.045176462	0.611889062	Up ovaries
gene1322_LOC110084783	LOC110084783	glioma pathogenesis-related protein 1-like	-3.752067437	0.73706575	6.930069504	0.012490411	0.611889062	Up ovaries
gene3882_ESM1	ESM1	endothelial cell specific molecule 1	-3.736069034	-0.904406196	5.749813811	0.021909657	0.611889062	Up ovaries
gene9841_AQP3	AQP3	aquaporin 3 (Gill blood group)	-3.726555006	5.213182591	9.43803659	0.003956407	0.611889062	Up ovaries
gene1290_IL17RB	IL17RB	interleukin 17 receptor B	-3.715802411	3.949215215	15.06457882	0.000409148	0.611889062	Up ovaries
gene11078_SULT2B1	SULT2B1	sulfotransferase family 2B member 1	-3.699135238	2.514648583	7.045784336	0.011612098	0.611889062	Up ovaries
gene309_LOC110073242	LOC110073242	uncharacterized LOC110073242	-3.692127909	2.445368096	6.983484081	0.011955932	0.611889062	Up ovaries
gene6787_IRF4	IRF4	interferon regulatory factor 4	-3.659980558	-1.581583343	3.936648086	0.057381269	0.612839781	Up ovaries
gene19388_IRS2	IRS2	insulin receptor substrate 2	-3.617778707	0.695735778	4.503304618	0.040531885	0.611889062	Up ovaries
gene11702_LOC110082605	LOC110082605	cathelicidin-2-like	-3.613018844	1.668476219	7.256736625	0.010524544	0.611889062	Up ovaries
gene6573_PCP4	PCP4	Purkinje cell protein 4	-3.605575627	3.993498209	11.17959069	0.001892582	0.611889062	Up ovaries
gene2815_LOC110072619	LOC110072619	chymotrypsin-C-like	-3.597795563	2.411145588	6.055378348	0.018612413	0.611889062	Up ovaries
gene21171_LOC110070857	LOC110070857	H-2 class I histocompatibility antigen	-3.586762363	3.187826709	5.009355586	0.03143455	0.611889062	Up ovaries
gene1556_CD96	CD96	CD96 molecule	-3.558427789	-0.654413491	5.414390349	0.027345906	0.611889062	Up ovaries
gene17267_RGMA	RGMA	repulsive guidance molecule family member a	-3.55840725	1.246067442	4.99341809	0.031516951	0.611889062	Up ovaries
gene13458_LOC110084447	LOC110084447	immunoglobulin superfamily containing leucine-rich repeat protein-like	-3.527866478	0.432254205	5.426232192	0.02551352	0.611889062	Up ovaries
gene15550_LOC110086777	LOC110086777	toll-like receptor 13	-3.506517511	-1.155119013	3.354939628	0.075219449	0.625449762	Up ovaries
gene19047_SLC9A3	SLC9A3	solute carrier family 9 member A3	-3.500404799	-1.101846684	4.110366915	0.050223234	0.611897909	Up ovaries
gene17093_SYTL1	SYTL1	synaptotagmin like 1	-3.457822299	2.188464801	7.068708927	0.011488266	0.611889062	Up ovaries
gene19329_ABI3	ABI3	ABI family member 3	-3.455471021	0.430012972	6.966493346	0.012051592	0.611889062	Up ovaries
gene17539_VSIG10L2	VSIG10L2	V-set and immunoglobulin domain containing 10 like 2	-3.449914754	-0.88157441	3.330667546	0.077872126	0.625449762	Up ovaries
gene8642_LOC110079130	LOC110079130	slit homolog 1 protein-like	-3.437170813	0.933337544	5.65333268	0.022807703	0.611889062	Up ovaries
gene14191_LOC110085235	LOC110085235	C-X-C motif chemokine 10-like	-3.436608342	-0.943844124	4.672755504	0.038666949	0.611889062	Up ovaries
gene19717_NOV	NOV	nephroblastoma overexpressed	-3.433087343	1.172631618	4.933738944	0.032487272	0.611889062	Up ovaries
gene17933_LOC110089356	LOC110089356	SUN domain-containing ossification factor-like	-3.430464626	-0.516005354	4.70912052	0.037234304	0.611889062	Up ovaries
gene19995_LOC110091602	LOC110091602	mitochondrial ubiquitin ligase activator of nfkb 1-A-like	-3.417777405	3.342975784	15.99422366	0.000289349	0.611889062	Up ovaries
gene16308_FUT4	FUT4	fucosyltransferase 4	-3.411106543	-0.335497091	5.371782906	0.026750349	0.611889062	Up ovaries
gene18634_LOC110090121	LOC110090121	macrophage mannose receptor 1-like	-3.403908652	-0.722341394	4.810036075	0.034781922	0.611889062	Up ovaries
gene18429_LOC110089894	LOC110089894	digestive cysteine proteinase 2-like	-3.36775589	2.4513526	14.88373719	0.000438038	0.611889062	Up ovaries
gene15023_ZNF683	ZNF683	zinc finger protein 683	-3.359587976	-1.626847905	3.382131569	0.078685154	0.625449762	Up ovaries
gene6240_LOC110076444	LOC110076444	myotubularin-related protein 6-like	-3.32843855	0.039399122	3.170454391	0.083127796	0.625449762	Up ovaries
gene13104_HPSE2	HPSE2	heparanase 2 (inactive)	-3.316541215	0.007909004	4.108793325	0.049852383	0.611897909	Up ovaries
gene11275_TCAP	TCAP	titin-cap	-3.314295174	0.777808916	4.110259579	0.049813651	0.611897909	Up ovaries
gene1752_LGALS3BP	LGALS3BP	galectin 3 binding protein	-3.314080306	7.01971402	8.418503384	0.006198719	0.611889062	Up ovaries
gene10354_EFNA3	EFNA3	ephrin A3	-3.294891614	1.575303429	5.56708417	0.023643753	0.611889062	Up ovaries
gene19962_LOC110091563	LOC110091563	H-2 class II histocompatibility antigen	-3.29197103	0.92287224	5.005306019	0.031327464	0.611889062	Up ovaries
gene16492_SHBG	SHBG	sex hormone binding globulin	-3.281764005	1.910560324	3.226873991	0.080541335	0.625449762	Up ovaries
gene2392_PHYHIP	PHYHIP	phytanoyl-CoA 2-hydroxylase interacting protein	-3.275196524	-0.043680172	5.32703512	0.026642354	0.611889062	Up ovaries
gene4376_TMEM106C	TMEM106C	transmembrane protein 106C	-3.259209364	2.861005823	6.788033756	0.01310757	0.611889062	Up ovaries
gene20304_LOC110069935	LOC110069935	leukemia inhibitory factor-like	-3.233847319	-1.185498396	3.189446932	0.082958672	0.625449762	Up ovaries
gene10361_LOC110081056	LOC110081056	mothers against decapentaplegic homolog 6-like	-3.215592679	2.53518323	7.866968461	0.007949928	0.611889062	Up ovaries
gene9525_RAB9B	RAB9B	RAB9B	-3.206201564	0.346379599	5.095276606	0.02993298	0.611889062	Up ovaries
gene21249_LOC110070940	LOC110070940	macrophage mannose receptor 1-like	-3.19732752	2.633051296	8.961585864	0.004871804	0.611889062	Up ovaries
gene11966_LOC110082823	LOC110082823	B-cell differentiation antigen CD72-like	-3.184122348	-0.850618591	4.508029707	0.041029637	0.611889062	Up ovaries
gene20209_LOC110069828	LOC110069828	zinc finger protein 239-like	-3.176302315	1.149215598	6.522164527	0.014993261	0.611889062	Up ovaries
gene3917_FBXO4	FBXO4	F-box protein 4	-3.166537072	-0.328186017	5.39270209	0.026287793	0.611889062	Up ovaries
gene12484_LOC110083394	LOC110083394	G-protein coupled receptor 35-like	-3.161831499	-1.123426085	4.361471084	0.046214612	0.611889062	Up ovaries
gene17963_LOC110089381	LOC110089381	corticoliberin-like	-3.131814739	0.539342302	5.267687867	0.027780852	0.611889062	Up ovaries
gene16061_LOC110087312	LOC110087312	interferon alpha-inducible protein 27-like protein 2A	-3.10739759	-0.357250451	3.130284676	0.087258931	0.625449762	Up ovaries
gene19359_LOC110090907	LOC110090907	BPI fold-containing family B member 4-like	-3.096809494	-0.475272334	4.105695395	0.049934325	0.611897909	Up ovaries
gene18958_LOC110090469	LOC110090469	interleukin-8-like	-3.09501072	-1.411540598	4.218518534	0.047903932	0.611889062	Up ovaries
gene588_SRD5A2	SRD5A2	steroid 5 alpha-reductase 2	-3.094453765	3.056872751	10.31518999	0.002717005	0.611889062	Up ovaries
gene17171_FAM26F	FAM26F	family with sequence similarity 26 member F	-3.080223377	0.507040215	5.149525585	0.029291617	0.611889062	Up ovaries
gene9686_EREG	EREG	epiregulin	-3.054719432	-0.099578939	3.172675738	0.083248731	0.625449762	Up ovaries
gene13825_LOC110084816	LOC110084816	forkhead box protein H1-like	-3.042382344	-0.989767097	3.115436664	0.087309609	0.625449762	Up ovaries
gene8637_DUSP3	DUSP3	dual specificity phosphatase 3	-3.03219055	-0.403514121	4.972735713	0.0318496	0.611889062	Up ovaries
gene13681_LOC110084711	LOC110084711	GRB2-related adapter protein-like	-3.027408174	0.302495019	5.354862889	0.02627447	0.611889062	Up ovaries
gene12223_ACTA2	ACTA2	actin	-3.002015358	3.941548065	11.22609283	0.001856558	0.611889062	Up ovaries
gene4075_UBASH3A	UBASH3A	ubiquitin associated and SH3 domain containing A	-3.001739741	-0.350794758	3.342902715	0.075722054	0.625449762	Up ovaries
gene11845_AKR1D1	AKR1D1	aldo-keto reductase family 1 member D1	-2.991048364	0.75667077	5.255415416	0.02761516	0.611889062	Up ovaries
gene1138_LOC110082355	LOC110082355	retinol dehydrogenase 12-like	-2.982227536	1.713650521	4.513098905	0.040326279	0.611889062	Up ovaries
gene12119_KCNJ8	KCNJ8	potassium voltage-gated channel subfamily J member 8	-2.977651818	0.208131515	3.785067758	0.059487021	0.613123791	Up ovaries
gene167_NMBR	NMBR	neuromedin B receptor	-2.955269488	1.527344938	5.544800206	0.023906071	0.611889062	Up ovaries
gene18939_RPUSD1	RPUSD1	RNA pseudouridylate synthase domain containing 1	-2.953118532	1.05406548	4.707521952	0.036472359	0.611889062	Up ovaries
gene35_GPR63	GPR63	G protein-coupled receptor 63	-2.95136702	-0.86602586	4.444801419	0.04285349	0.611889062	Up ovaries
gene4955_LOC110075047	LOC110075047	uncharacterized LOC110075047	-2.917367165	-0.278298932	3.974319608	0.053970667	0.612839781	Up ovaries
gene12068_TOR4A	TOR4A	torsin family 4 member A	-2.91366909	1.552425911	3.311173622	0.077065038	0.625449762	Up ovaries
gene12615_CUNH3orf58	CUNH3orf58	chromosome unknown C3orf58 homolog	-2.900658039	3.63007241	11.9111102	0.001402554	0.611889062	Up ovaries
gene2376_ZMAT4	ZMAT4	zinc finger matrin-type 4	-2.898624195	-1.776003459	3.209523272	0.082884508	0.625449762	Up ovaries
gene2464_KCNMB1	KCNMB1	potassium calcium-activated channel subfamily M regulatory beta subunit 1	-2.892181187	0.638905747	4.095950456	0.050193054	0.611897909	Up ovaries
gene7466_IGFBPL1	IGFBPL1	insulin like growth factor binding protein like 1	-2.889848673	5.132332801	10.66399027	0.002345767	0.611889062	Up ovaries
gene5408_LOC110075488	LOC110075488	mucin-5AC-like	-2.884154876	0.15064019	3.976474194	0.053488279	0.612088281	Up ovaries
gene17590_CLDND1	CLDND1	claudin domain containing 1	-2.868848041	3.045312348	7.045612594	0.011613032	0.611889062	Up ovaries
gene20940_LOC110070610	LOC110070610	intercellular adhesion molecule 5-like	-2.863299695	1.989388133	6.861473359	0.012661433	0.611889062	Up ovaries
gene14318_PLPP1	PLPP1	phospholipid phosphatase 1	-2.861152474	3.093579233	11.11017904	0.001947743	0.611889062	Up ovaries
gene13254_STAC	STAC	SH3 and cysteine rich domain	-2.859808763	1.702399099	12.08265508	0.001308437	0.611889062	Up ovaries
gene234_CPVL	CPVL	carboxypeptidase	-2.831401663	5.847215574	18.80168983	0.000105862	0.406581975	Up ovaries
gene12238_LOC110083124	LOC110083124	multiple inositol polyphosphate phosphatase 1-like	-2.821519624	0.058509602	3.706636234	0.062520445	0.61787836	Up ovaries
gene17519_LOC110088902	#N/A	#N/A	-2.812741403	0.598844144	5.833968492	0.020733277	0.611889062	Up ovaries
gene1975_LPAR2	LPAR2	lysophosphatidic acid receptor 2	-2.808566635	1.501873386	4.754706949	0.035599034	0.611889062	Up ovaries
gene19994_LOC110091599	LOC110091599	endothelin-converting enzyme 2-like	-2.806320741	3.77749396	12.53385384	0.001091498	0.611889062	Up ovaries
gene1299_LIN7A	LIN7A	lin-7 homolog A	-2.799044239	0.641157612	6.42322386	0.015589281	0.611889062	Up ovaries
gene7696_LOC110078097	LOC110078097	WD repeat-containing protein 73-like	-2.798799444	2.402685184	5.94774831	0.01961251	0.611889062	Up ovaries
gene3337_C1QTNF12	C1QTNF12	C1q and TNF related 12	-2.782689934	-0.115068556	3.220241561	0.081550605	0.625449762	Up ovaries
gene7970_PDGFRA	PDGFRA	platelet derived growth factor receptor alpha	-2.778248178	5.743138236	13.57133126	0.000724859	0.611889062	Up ovaries
gene14115_LOC110085169	LOC110085169	tripartite motif-containing protein 65-like	-2.768735663	2.045714335	5.726928765	0.021851127	0.611889062	Up ovaries
gene9710_TEK	TEK	TEK receptor tyrosine kinase	-2.763668875	1.697321709	6.014288292	0.018987562	0.611889062	Up ovaries
gene20893_LOC110070559	LOC110070559	uncharacterized LOC110070559	-2.762865287	-0.729211755	4.340191351	0.045478547	0.611889062	Up ovaries
gene21985_LOC110071729	LOC110071729	ubiquitin-conjugating enzyme E2 L3-like	-2.75699634	3.928442417	6.162428966	0.017672135	0.611889062	Up ovaries
gene2445_IL17B	IL17B	interleukin 17B	-2.756806021	-0.813841398	3.109981875	0.08698809	0.625449762	Up ovaries
gene1658_CRH	CRH	corticotropin releasing hormone	-2.74064188	3.466436017	3.760079602	0.060082637	0.613123791	Up ovaries
gene21574_LOC110071288	LOC110071288	myotubularin-related protein 9-like	-2.735625942	0.559878719	3.842424291	0.057472756	0.612839781	Up ovaries
gene6443_SLC25A18	SLC25A18	solute carrier family 25 member 18	-2.720212438	1.141765808	5.49960757	0.024602987	0.611889062	Up ovaries
gene1421_MSX2	MSX2	msh homeobox 2	-2.719865881	0.16921271	3.417975228	0.072879459	0.624021348	Up ovaries
gene18318_AGPAT1	AGPAT1	1-acylglycerol-3-phosphate O-acyltransferase 1	-2.719146258	1.800039847	6.982085964	0.011963773	0.611889062	Up ovaries
gene21433_LOC110071139	LOC110071139	C-reactive protein-like	-2.715390835	1.382053648	4.459571649	0.041464074	0.611889062	Up ovaries
gene10429_PTPN18	PTPN18	protein tyrosine phosphatase	-2.712390527	0.322773217	4.768989966	0.035339201	0.611889062	Up ovaries
gene15558_ATP1A3	ATP1A3	ATPase Na+/K+ transporting subunit alpha 3	-2.710550238	2.980150076	5.357932005	0.026234235	0.611889062	Up ovaries
gene2749_IL12RB1	IL12RB1	interleukin 12 receptor subunit beta 1	-2.709635691	2.799376056	8.315016225	0.006492844	0.611889062	Up ovaries
gene14017_CCBE1	CCBE1	collagen and calcium binding EGF domains 1	-2.704706019	1.284319256	5.6274956	0.022948183	0.611889062	Up ovaries
gene2325_KCNIP3	KCNIP3	potassium voltage-gated channel interacting protein 3	-2.688372674	1.265249962	4.833918567	0.034548466	0.611889062	Up ovaries
gene14601_HERPUD1	HERPUD1	homocysteine inducible ER protein with ubiquitin like domain 1	-2.670369529	1.655595712	7.197671907	0.010817568	0.611889062	Up ovaries
gene4763_LOC110074851	LOC110074851	keratin	-2.66753036	-0.364591797	4.338696126	0.044165178	0.611889062	Up ovaries
gene341_PECAM1	PECAM1	platelet and endothelial cell adhesion molecule 1	-2.654383706	0.322990929	3.186827688	0.082367707	0.625449762	Up ovaries
gene4171_TMEM80	TMEM80	transmembrane protein 80	-2.631954168	1.603462467	3.82061078	0.058151679	0.612839781	Up ovaries
gene12447_TMEM150C	TMEM150C	transmembrane protein 150C	-2.630068231	2.020467578	5.017637905	0.031132211	0.611889062	Up ovaries
gene6776_NPHS2	NPHS2	NPHS2	-2.629213842	2.018632779	3.415967604	0.072508569	0.623091664	Up ovaries
gene10326_FCER1G	FCER1G	Fc fragment of IgE receptor Ig	-2.623716757	0.915679286	5.371048087	0.026063041	0.611889062	Up ovaries
gene7709_LOC110078136	LOC110078136	erythroblast NAD(P)(+)--arginine ADP-ribosyltransferase-like	-2.616244257	0.883239075	4.54285013	0.03989545	0.611889062	Up ovaries
gene11965_LOC110082803	LOC110082803	B-cell differentiation antigen CD72-like	-2.614061384	1.185619895	5.164548397	0.028905363	0.611889062	Up ovaries
gene6371_MPPED1	MPPED1	metallophosphoesterase domain containing 1	-2.60176637	0.699955137	4.573142558	0.039090516	0.611889062	Up ovaries
gene8555_PHC3	PHC3	polyhomeotic homolog 3	-2.600656532	2.162665941	10.72163547	0.002289801	0.611889062	Up ovaries
gene14324_GPX8	GPX8	glutathione peroxidase 8 (putative)	-2.594496586	1.332066513	4.334853838	0.044254148	0.611889062	Up ovaries
gene15222_LOC110086393	LOC110086393	perforin-1-like	-2.591258566	-0.396973396	3.351974041	0.075576333	0.625449762	Up ovaries
gene19008_SCAMP5	SCAMP5	secretory carrier membrane protein 5	-2.579497829	3.580313712	7.403624916	0.009832131	0.611889062	Up ovaries
gene16427_RANGRF	RANGRF	RAN guanine nucleotide release factor	-2.567926587	0.554497723	3.634840708	0.064307685	0.61787836	Up ovaries
gene16577_RHOJ	RHOJ	ras homolog family member J	-2.567490291	0.754481366	4.39583262	0.043473612	0.611889062	Up ovaries
gene1487_TGFBR2	TGFBR2	transforming growth factor beta receptor 2	-2.561079675	1.310936724	3.54051207	0.067708106	0.619816202	Up ovaries
gene7867_APLNR	APLNR	apelin receptor	-2.558641487	2.572287479	6.599068703	0.014335168	0.611889062	Up ovaries
gene20347_LOC110069983	LOC110069983	zinc finger protein 397-like	-2.557090403	1.55794446	6.112671975	0.018102632	0.611889062	Up ovaries
gene11761_ASIC3	ASIC3	acid sensing ion channel subunit 3	-2.556625368	0.687433597	4.753544112	0.035620279	0.611889062	Up ovaries
gene17971_STMN3	STMN3	stathmin 3	-2.525984237	2.52298519	6.120263792	0.018036222	0.611889062	Up ovaries
gene15628_B2M	B2M	beta-2-microglobulin	-2.521160051	7.301702442	5.350295934	0.026334465	0.611889062	Up ovaries
gene1436_ERGIC1	ERGIC1	endoplasmic reticulum-golgi intermediate compartment 1	-2.520598046	2.601808966	9.25958958	0.004275696	0.611889062	Up ovaries
gene19887_LOC110091490	LOC110091490	IgGFc-binding protein-like	-2.520529981	1.496877933	4.626873672	0.038019767	0.611889062	Up ovaries
gene12829_LOC110083743	LOC110083743	V-set and immunoglobulin domain-containing protein 8-like	-2.517832218	-0.067877634	4.505857997	0.040478173	0.611889062	Up ovaries
gene13151_LOC110084101	LOC110084101	anthrax toxin receptor 2-like	-2.517532742	0.021129114	3.178298255	0.082987096	0.625449762	Up ovaries
gene19718_MAL2	MAL2	mal	-2.502999409	2.082449034	3.389533229	0.073575627	0.625449762	Up ovaries
gene5759_RAC2	RAC2	ras-related C3 botulinum toxin substrate 2 (rho family	-2.498069294	2.569129974	3.747027611	0.060508248	0.613493246	Up ovaries
gene6463_PHEX	PHEX	phosphate regulating endopeptidase homolog	-2.496143502	2.072584994	3.718541137	0.061448822	0.615991565	Up ovaries
gene3458_TMEM9	TMEM9	transmembrane protein 9	-2.489821569	2.821950635	7.061622224	0.011526394	0.611889062	Up ovaries
gene21163_EFEMP1	EFEMP1	EGF containing fibulin like extracellular matrix protein 1	-2.478125585	2.702856285	4.227442449	0.046822788	0.611889062	Up ovaries
gene11663_NIPAL3	NIPAL3	NIPA like domain containing 3	-2.477781367	0.976577881	4.030647319	0.051965475	0.611897909	Up ovaries
gene15965_MAP2K3	MAP2K3	mitogen-activated protein kinase kinase 3	-2.46797143	2.444338324	5.4678	0.024837062	0.611889062	Up ovaries
gene15447_LOC110086629	LOC110086629	putative P2Y purinoceptor 10	-2.461599314	-0.409479991	3.575894869	0.066409696	0.619816202	Up ovaries
gene10190_TMEM170B	TMEM170B	transmembrane protein 170B	-2.458978481	1.523438787	4.503229534	0.040533466	0.611889062	Up ovaries
gene17045_LOC110088379	LOC110088379	glycine-rich cell wall structural protein 2-like	-2.453612323	-0.213776522	3.806498882	0.058805021	0.613123791	Up ovaries
gene19353_NID2	NID2	nidogen 2	-2.451458554	6.473889548	11.70968623	0.001522329	0.611889062	Up ovaries
gene10126_TRMU	TRMU	tRNA 5-methylaminomethyl-2-thiouridylate methyltransferase	-2.44911095	1.293719329	3.355355054	0.074981379	0.625449762	Up ovaries
gene2428_LGI2	LGI2	leucine rich repeat LGI family member 2	-2.444280258	-1.400900765	3.62178063	0.066566409	0.619816202	Up ovaries
gene4568_LOC110074599	LOC110074599	lymphotactin-like	-2.442572902	1.622768766	5.17437732	0.028762692	0.611889062	Up ovaries
gene12700_FBLN5	FBLN5	fibulin 5	-2.432185585	3.309223836	6.812671754	0.01295604	0.611889062	Up ovaries
gene14624_OSGIN1	OSGIN1	oxidative stress induced growth inhibitor 1	-2.423209659	4.219079853	8.289322681	0.006568158	0.611889062	Up ovaries
gene12362_LOC110083251	LOC110083251	relaxin-3-like	-2.420245471	-0.261497577	3.027875803	0.090090792	0.626310708	Up ovaries
gene3950_SGTB	SGTB	small glutamine rich tetratricopeptide repeat containing beta	-2.414732569	1.748099282	5.344438156	0.026411635	0.611889062	Up ovaries
gene5105_LOC110075223	LOC110075223	toll-like receptor 1	-2.399289722	1.255357038	4.625633231	0.038044122	0.611889062	Up ovaries
gene16948_LOC110088258	LOC110088258	protein ANTAGONIST OF LIKE HETEROCHROMATIN PROTEIN 1-like	-2.39699297	1.705514982	7.114014163	0.011247692	0.611889062	Up ovaries
gene18442_LOC110089901	LOC110089901	synaptophysin-like protein 1	-2.395454508	3.461839113	4.658248352	0.037409406	0.611889062	Up ovaries
gene21908_LOC110071649	LOC110071649	60S ribosomal protein L7a	-2.389518869	1.646076611	3.2831179	0.078052478	0.625449762	Up ovaries
gene10887_OLFML2B	OLFML2B	olfactomedin like 2B	-2.380335327	6.393890766	7.42720676	0.0097256	0.611889062	Up ovaries
gene9968_STAB1	STAB1	stabilin 1	-2.371767073	3.034811066	3.720032531	0.061399178	0.615991565	Up ovaries
gene6219_FLT1	FLT1	fms related tyrosine kinase 1	-2.368277496	1.908487731	5.758811299	0.021511496	0.611889062	Up ovaries
gene722_TSPAN17	TSPAN17	tetraspanin 17	-2.364838995	2.365824397	4.828323098	0.034281786	0.611889062	Up ovaries
gene12549_CMKLR1	CMKLR1	chemerin chemokine-like receptor 1	-2.36465946	0.570687492	4.07142426	0.051052443	0.611897909	Up ovaries
gene6348_LOC110076607	LOC110076607	transmembrane protein 132D-like	-2.356807732	0.697140702	4.656640425	0.037440424	0.611889062	Up ovaries
gene11289_GSDMA	GSDMA	gasdermin A	-2.352852352	0.744677177	3.982100965	0.05332784	0.612088281	Up ovaries
gene20330_LOC110069952	LOC110069952	protein ANTAGONIST OF LIKE HETEROCHROMATIN PROTEIN 1-like	-2.351555487	1.222375283	4.305090648	0.044950035	0.611889062	Up ovaries
gene2919_FAM198B	FAM198B	family with sequence similarity 198 member B	-2.344385352	1.162253253	3.69672383	0.062180164	0.61727496	Up ovaries
gene19921_LOC110091524	LOC110091524	pancreatic alpha-amylase-like	-2.334416187	4.372643008	9.200068706	0.004388221	0.611889062	Up ovaries
gene21170_LOC110070854	LOC110070854	class I histocompatibility antigen	-2.331144653	3.715064812	4.120477879	0.049544649	0.611897909	Up ovaries
gene8658_IRF3	IRF3	interferon regulatory factor 3	-2.330853974	3.486073026	5.910126075	0.019975674	0.611889062	Up ovaries
gene14949_ARSI	ARSI	arylsulfatase family member I	-2.31417177	0.877456839	3.493870193	0.069463087	0.619816202	Up ovaries
gene15532_LOC110086716	LOC110086716	interferon regulatory factor 4-like	-2.309000427	1.659593714	3.550748289	0.067329595	0.619816202	Up ovaries
gene16338_DNAJC12	DNAJC12	DnaJ heat shock protein family (Hsp40) member C12	-2.307216657	1.170466315	3.517700692	0.06877718	0.619816202	Up ovaries
gene13820_LOC110084815	LOC110084815	uncharacterized LOC110084815	-2.306997933	1.923408785	4.286697797	0.04538608	0.611889062	Up ovaries
gene11456_LOC110082265	LOC110082265	NADH-cytochrome b5 reductase-like	-2.29645674	0.427683616	3.446388598	0.07130192	0.619816202	Up ovaries
gene3443_GPR37L1	GPR37L1	G protein-coupled receptor 37 like 1	-2.294468321	1.940040948	4.318361591	0.044638276	0.611889062	Up ovaries
gene5066_PLPP5	PLPP5	phospholipid phosphatase 5	-2.293172044	2.880137767	5.987212132	0.019239227	0.611889062	Up ovaries
gene2895_TLR2	TLR2	toll like receptor 2	-2.292933736	1.407192001	3.464592186	0.070808892	0.619816202	Up ovaries
gene12860_PPIF	PPIF	peptidylprolyl isomerase F	-2.292696524	1.496353649	3.057833005	0.088574926	0.625626375	Up ovaries
gene544_NID1	NID1	nidogen 1	-2.284054234	6.157643839	8.77477452	0.005290299	0.611889062	Up ovaries
gene5588_SYCN	SYCN	syncollin	-2.283675087	5.489726814	3.555843594	0.067142061	0.619816202	Up ovaries
gene4712_SDC2	SDC2	syndecan 2	-2.28307651	5.954407877	22.07949148	3.51E-05	0.202196022	Up ovaries
gene12658_TSPAN6	TSPAN6	tetraspanin 6	-2.277927982	1.596071448	3.657219227	0.063529124	0.61787836	Up ovaries
gene14398_BCO1	BCO1	beta-carotene oxygenase 1	-2.277600148	1.215235435	3.321939022	0.076384889	0.625449762	Up ovaries
gene4408_VAV3	VAV3	vav guanine nucleotide exchange factor 3	-2.276445805	1.866048926	3.154434153	0.083879134	0.625449762	Up ovaries
gene21222_LOC110070910	LOC110070910	clathrin heavy chain 2-like	-2.275417589	2.659616808	3.320466148	0.076447425	0.625449762	Up ovaries
gene17530_LOC110088908	LOC110088908	follicle-stimulating hormone receptor-like	-2.269828736	3.845346392	4.372400586	0.0433931	0.611889062	Up ovaries
gene18693_LOC110090185	LOC110090185	histone H3-like centromeric protein A	-2.263003219	1.390440121	3.117799338	0.085626154	0.625449762	Up ovaries
gene7022_FAM151B	FAM151B	family with sequence similarity 151 member B	-2.262427695	0.828518385	3.437069194	0.071669175	0.620726119	Up ovaries
gene15936_TSPAN3	TSPAN3	tetraspanin 3	-2.260581419	6.452173883	10.27897835	0.002758986	0.611889062	Up ovaries
gene1239_ENPP6	ENPP6	ectonucleotide pyrophosphatase/phosphodiesterase 6	-2.260018849	-0.591559054	4.636974421	0.038856515	0.611889062	Up ovaries
gene3860_CLN5	CLN5	ceroid-lipofuscinosis	-2.252349166	2.040043644	3.722548407	0.061315534	0.615991565	Up ovaries
gene17234_USP35	USP35	ubiquitin specific peptidase 35	-2.241551242	1.052453169	4.52591733	0.040058913	0.611889062	Up ovaries
gene7248_ACTR1A	ACTR1A	ARP1 actin-related protein 1 homolog A	-2.23520251	3.205504664	6.285092107	0.01665734	0.611889062	Up ovaries
gene531_SLC35F3	SLC35F3	solute carrier family 35 member F3	-2.230397367	2.07916335	5.668333834	0.022490554	0.611889062	Up ovaries
gene8707_SPPL2B	SPPL2B	signal peptide peptidase like 2B	-2.226193552	4.185380444	6.091372957	0.018290361	0.611889062	Up ovaries
gene4055_ICOSLG	ICOSLG	inducible T-cell costimulator ligand	-2.223209348	1.991267414	6.204612823	0.017315814	0.611889062	Up ovaries
gene11200_GGT5	GGT5	gamma-glutamyltransferase 5	-2.222509366	3.718153996	4.272439346	0.045727308	0.611889062	Up ovaries
gene2942_RPL7L1	RPL7L1	ribosomal protein L7 like 1	-2.221438649	4.063803268	8.041615436	0.00734412	0.611889062	Up ovaries
gene8450_WDR25	WDR25	WD repeat domain 25	-2.219850566	0.851414666	3.130486763	0.085016531	0.625449762	Up ovaries
gene5084_NSUN5	NSUN5	NOP2/Sun RNA methyltransferase family member 5	-2.207244739	3.951965843	7.597213792	0.008993281	0.611889062	Up ovaries
gene6349_GLT1D1	GLT1D1	glycosyltransferase 1 domain containing 1	-2.206199291	2.835578632	5.019087862	0.031109341	0.611889062	Up ovaries
gene4644_FZD1	FZD1	frizzled class receptor 1	-2.20160886	4.227627726	8.100023148	0.007152706	0.611889062	Up ovaries
gene1017_LOC110079691	LOC110079691	chitotriosidase-1-like	-2.201562827	0.359012291	3.974415531	0.053547111	0.612088281	Up ovaries
gene2012_LOC110071821	LOC110071821	somatomedin-B and thrombospondin type-1 domain-containing protein-like	-2.199191886	0.978554846	3.663810737	0.063301803	0.61787836	Up ovaries
gene8506_EHD4	EHD4	EH domain containing 4	-2.198159386	2.555295326	6.339039624	0.016231099	0.611889062	Up ovaries
gene19137_SOX18	SOX18	SRY-box 18	-2.192234071	1.935272114	3.790931603	0.05908972	0.613123791	Up ovaries
gene593_QPCT	QPCT	glutaminyl-peptide cyclotransferase	-2.180430522	3.091295085	7.356403955	0.010049235	0.611889062	Up ovaries
gene1644_RNF4	RNF4	ring finger protein 4	-2.178044395	2.341018051	4.49209717	0.040768568	0.611889062	Up ovaries
gene5082_BRF2	BRF2	BRF2	-2.175488749	1.835774295	5.929943381	0.019783482	0.611889062	Up ovaries
gene18768_PGRMC1	PGRMC1	progesterone receptor membrane component 1	-2.171321618	3.903625292	4.686635627	0.036866388	0.611889062	Up ovaries
gene775_JAM3	JAM3	junctional adhesion molecule 3	-2.16951397	3.17378414	3.704796074	0.061908453	0.617117851	Up ovaries
gene2226_DCP2	DCP2	decapping mRNA 2	-2.167072829	3.906704758	10.00893246	0.003094704	0.611889062	Up ovaries
gene12648_CRTAP	CRTAP	cartilage associated protein	-2.166408741	5.049761474	8.373502593	0.006324828	0.611889062	Up ovaries
gene19557_VANGL1	VANGL1	VANGL planar cell polarity protein 1	-2.162484554	0.175961336	3.196886221	0.082365454	0.625449762	Up ovaries
gene8098_GYS1	GYS1	glycogen synthase 1	-2.161348935	3.573262771	6.166259016	0.017639458	0.611889062	Up ovaries
gene9679_REEP1	REEP1	receptor accessory protein 1	-2.160469739	2.567658803	4.006576377	0.052636118	0.612088281	Up ovaries
gene12441_PLAC8	PLAC8	placenta specific 8	-2.157966147	0.504685442	3.263999972	0.079346753	0.625449762	Up ovaries
gene8728_MIER2	MIER2	MIER family member 2	-2.155812927	1.501770869	3.324171503	0.076290212	0.625449762	Up ovaries
gene3620_FREM1	FREM1	FRAS1 related extracellular matrix 1	-2.155184977	5.667718827	11.33612704	0.00177419	0.611889062	Up ovaries
gene21032_SLC35F6	SLC35F6	solute carrier family 35 member F6	-2.150991496	1.868449623	3.764017985	0.059954863	0.613123791	Up ovaries
gene8380_TOR2A	TOR2A	torsin family 2 member A	-2.150807309	4.464831269	6.898309048	0.012443835	0.611889062	Up ovaries
gene17722_VASN	VASN	vasorin	-2.149328661	5.375447924	4.405597395	0.042647111	0.611889062	Up ovaries
gene14044_FRRS1L	FRRS1L	ferric chelate reductase 1 like	-2.144769932	0.99585609	3.089095698	0.087023591	0.625449762	Up ovaries
gene9456_NADK2	NADK2	NAD kinase 2	-2.133159211	5.799613915	14.35141605	0.000536338	0.611889062	Up ovaries
gene7404_FUT11	FUT11	fucosyltransferase 11	-2.133080134	3.232312067	6.92420334	0.01229328	0.611889062	Up ovaries
gene4133_LOC110074207	LOC110074207	interferon-induced transmembrane protein 1-like	-2.125426506	6.760247058	4.253113095	0.046194327	0.611889062	Up ovaries
gene12260_CD164	CD164	CD164 molecule	-2.122586404	2.60061289	3.120385346	0.0855015	0.625449762	Up ovaries
gene18548_POSTN	POSTN	periostin	-2.122011265	6.186028721	11.6578414	0.001554886	0.611889062	Up ovaries
gene2950_ANXA5	ANXA5	annexin A5	-2.121377879	4.527505846	5.380605158	0.025939064	0.611889062	Up ovaries
gene16060_LOC110087311	LOC110087311	interferon alpha-inducible protein 27-like protein 2A	-2.109930715	9.93664676	3.942857208	0.054457992	0.612839781	Up ovaries
gene18225_LOC110089661	LOC110089661	cholesterol 24-hydroxylase-like	-2.108485608	1.273558192	3.02247204	0.090367334	0.626419268	Up ovaries
gene12627_CRYL1	CRYL1	crystallin lambda 1	-2.105762522	1.816395044	3.159369802	0.083646845	0.625449762	Up ovaries
gene20967_LOC110070638	LOC110070638	H-2 class I histocompatibility antigen	-2.101848302	3.084606033	3.974758332	0.05353731	0.612088281	Up ovaries
gene9373_SLC38A4	SLC38A4	solute carrier family 38 member 4	-2.097467782	2.344571419	3.33932881	0.075650865	0.625449762	Up ovaries
gene8173_DUSP9	DUSP9	dual specificity phosphatase 9	-2.097386477	1.482116709	3.678302331	0.062805202	0.61787836	Up ovaries
gene6146_AP4S1	AP4S1	adaptor related protein complex 4 sigma 1 subunit	-2.093409098	1.396365668	6.593689284	0.014371879	0.611889062	Up ovaries
gene15509_NME3	NME3	NME/NM23 nucleoside diphosphate kinase 3	-2.091645485	1.024800564	3.076514434	0.087644194	0.625449762	Up ovaries
gene20499_LOC110070140	LOC110070140	GREB1-like protein	-2.088703579	1.498685088	3.849408603	0.057257235	0.612839781	Up ovaries
gene10656_GRN	GRN	granulin precursor	-2.082448545	8.454358353	7.621706656	0.008892747	0.611889062	Up ovaries
gene4379_TSPAN31	TSPAN31	tetraspanin 31	-2.079120646	3.009301559	4.172596452	0.048197266	0.611889062	Up ovaries
gene1046_KLHDC8A	KLHDC8A	kelch domain containing 8A	-2.072134344	2.092922405	5.167831038	0.028857629	0.611889062	Up ovaries
gene12978_RMDN2	RMDN2	regulator of microtubule dynamics 2	-2.068318559	6.134910614	14.92348334	0.000431508	0.611889062	Up ovaries
gene3863_SCEL	SCEL	sciellin	-2.067396622	2.228503455	3.271094045	0.078577213	0.625449762	Up ovaries
gene1335_PNKD	PNKD	paroxysmal nonkinesigenic dyskinesia	-2.062280389	0.252192884	3.164041828	0.083652306	0.625449762	Up ovaries
gene21177_CDA	CDA	cytidine deaminase	-2.061222672	3.44926239	4.88856153	0.033243467	0.611889062	Up ovaries
gene17561_TTI1	TTI1	TELO2 interacting protein 1	-2.053061899	3.63280468	6.155004426	0.017735664	0.611889062	Up ovaries
gene4506_ADAM10	ADAM10	ADAM metallopeptidase domain 10	-2.0497841	5.594145708	5.656354904	0.022623755	0.611889062	Up ovaries
gene18325_LOC110089765	LOC110089765	zinc finger protein 850-like	-2.047751344	2.521517265	5.761244488	0.021485812	0.611889062	Up ovaries
gene20081_ADCY4	ADCY4	adenylate cyclase 4	-2.044599574	2.41725776	3.280961574	0.078146293	0.625449762	Up ovaries
gene7656_RARRES1	RARRES1	retinoic acid receptor responder 1	-2.043516337	4.922453001	6.289142091	0.016624925	0.611889062	Up ovaries
gene4469_MCEE	MCEE	methylmalonyl-CoA epimerase	-2.022147071	2.146887926	3.460673611	0.070743052	0.619816202	Up ovaries
gene16853_GPC3	GPC3	glypican 3	-2.018207616	2.403476685	6.596917452	0.014349837	0.611889062	Up ovaries
gene12521_CCDC117	CCDC117	coiled-coil domain containing 117	-2.01039685	3.738769731	5.078557804	0.030186909	0.611889062	Up ovaries
gene409_TMEM100	TMEM100	transmembrane protein 100	-2.008861872	4.52593799	8.282446877	0.006588471	0.611889062	Up ovaries
gene3406_LOC110073366	LOC110073366	CMP-N-acetylneuraminate-beta-galactosamide-alpha-2	-1.993778806	2.93646871	4.378061155	0.043264891	0.611889062	Up ovaries
gene684_KIF20A	KIF20A	kinesin family member 20A	-1.990064188	4.735236293	7.956282015	0.0076337	0.611889062	Up ovaries
gene14022_SEC11C	SEC11C	SEC11 homolog C	-1.989036741	3.671025005	5.132473892	0.02937632	0.611889062	Up ovaries
gene16665_SMIM3	SMIM3	small integral membrane protein 3	-1.985650729	3.644522335	6.270003525	0.016778705	0.611889062	Up ovaries
gene18625_LPP	LPP	LIM domain containing preferred translocation partner in lipoma	-1.981499063	3.841373731	4.569430274	0.039165704	0.611889062	Up ovaries
gene15995_LOC110087234	LOC110087234	uncharacterized LOC110087234	-1.978596312	3.690918342	12.46785247	0.001120688	0.611889062	Up ovaries
gene1567_CGGBP1	CGGBP1	CGG triplet repeat binding protein 1	-1.975725342	3.500299198	6.415005258	0.015650717	0.611889062	Up ovaries
gene9834_KIF24	KIF24	kinesin family member 24	-1.974593414	2.256852215	3.195583244	0.081964458	0.625449762	Up ovaries
gene6773_TOR3A	TOR3A	torsin family 3 member A	-1.971083432	2.789717857	3.148442052	0.084162119	0.625449762	Up ovaries
gene15353_MOB3C	MOB3C	MOB kinase activator 3C	-1.969922074	3.356695473	4.291171715	0.045279589	0.611889062	Up ovaries
gene478_ESYT1	ESYT1	extended synaptotagmin 1	-1.969086327	4.070375384	4.656187633	0.037449164	0.611889062	Up ovaries
gene13959_PKD1	PKD1	polycystin 1	-1.965152733	5.150215654	6.230565638	0.017100453	0.611889062	Up ovaries
gene721_UNC5A	UNC5A	unc-5 netrin receptor A	-1.965104741	4.780021054	6.991584148	0.011910616	0.611889062	Up ovaries
gene9386_TWF1	TWF1	twinfilin actin binding protein 1	-1.964128936	3.140599644	4.265500054	0.045894396	0.611889062	Up ovaries
gene594_PRKD3	PRKD3	protein kinase D3	-1.964053502	3.441576867	5.810493204	0.020973029	0.611889062	Up ovaries
gene15830_NDE1	NDE1	nudE neurodevelopment protein 1	-1.961774129	3.502867489	6.579452286	0.014469526	0.611889062	Up ovaries
gene18322_LOC110089773	LOC110089773	complement C4-B-like	-1.961262891	7.475502093	5.012744859	0.031209524	0.611889062	Up ovaries
gene16673_GM2A	GM2A	GM2 ganglioside activator	-1.960442198	7.074425628	7.354887913	0.01005629	0.611889062	Up ovaries
gene5382_MRM1	MRM1	mitochondrial rRNA methyltransferase 1	-1.958794267	1.961678275	4.038814489	0.051740075	0.611897909	Up ovaries
gene18592_BORCS6	BORCS6	BLOC-1 related complex subunit 6	-1.955302736	1.363819397	4.182033991	0.047957625	0.611889062	Up ovaries
gene16727_LOC110088043	LOC110088043	uncharacterized LOC110088043	-1.953887137	2.376950814	3.309921272	0.077118591	0.625449762	Up ovaries
gene4609_CCDC167	CCDC167	coiled-coil domain containing 167	-1.950772002	2.194651642	7.220179742	0.010704885	0.611889062	Up ovaries
gene13812_SLC52A2	SLC52A2	solute carrier family 52 member 2	-1.945311706	2.928722266	5.431817092	0.025285545	0.611889062	Up ovaries
gene17956_C1QA	C1QA	complement C1q A chain	-1.945012174	4.219099044	8.436429267	0.006149236	0.611889062	Up ovaries
gene18418_SLC31A2	SLC31A2	solute carrier family 31 member 2	-1.942830912	2.744168006	3.322766362	0.076349787	0.625449762	Up ovaries
gene18610_SLC6A2	SLC6A2	solute carrier family 6 member 2	-1.941570082	1.081165681	3.451779006	0.071090456	0.619816202	Up ovaries
gene16726_LOC110088041	LOC110088041	zinc finger protein RFP-like	-1.940177297	4.245117907	6.116675609	0.018067577	0.611889062	Up ovaries
gene15167_PARM1	PARM1	prostate androgen-regulated mucin-like protein 1	-1.93550755	5.021169092	4.041461725	0.051667248	0.611897909	Up ovaries
gene10713_PEA15	PEA15	phosphoprotein enriched in astrocytes 15	-1.932362534	1.594674343	3.505018356	0.069039054	0.619816202	Up ovaries
gene19445_LEPROTL1	LEPROTL1	leptin receptor overlapping transcript-like 1	-1.926981536	5.032707743	9.130618559	0.004523526	0.611889062	Up ovaries
gene2681_SLC39A3	SLC39A3	solute carrier family 39 member 3	-1.925522159	3.199638508	3.51953196	0.06849133	0.619816202	Up ovaries
gene17349_AIF1	AIF1	allograft inflammatory factor 1	-1.923413346	2.203348803	5.020394016	0.031088755	0.611889062	Up ovaries
gene11062_ZNF865	ZNF865	zinc finger protein 865	-1.918951568	2.78749633	4.536553614	0.039838535	0.611889062	Up ovaries
gene12715_BTBD7	BTBD7	BTB domain containing 7	-1.917879276	2.043409293	3.290243798	0.077743349	0.625449762	Up ovaries
gene5345_PRR11	PRR11	proline rich 11	-1.917233477	2.547816586	4.448706827	0.041699291	0.611889062	Up ovaries
gene7082_BDNF	BDNF	brain derived neurotrophic factor	-1.911110468	2.549219549	4.836141984	0.034145037	0.611889062	Up ovaries
gene21738_LOC110071465	LOC110071465	72 kDa type IV collagenase-like	-1.907819176	4.317990529	4.454339351	0.041577168	0.611889062	Up ovaries
gene4988_METRNL	METRNL	meteorin like	-1.907147084	6.576079097	11.01129863	0.002029294	0.611889062	Up ovaries
gene7618_VAV1	VAV1	vav guanine nucleotide exchange factor 1	-1.906625008	2.184494023	4.638640921	0.03778958	0.611889062	Up ovaries
gene5990_EPDR1	EPDR1	ependymin related 1	-1.905263445	3.140668102	4.773168653	0.035263575	0.611889062	Up ovaries
gene11642_ICMT	ICMT	isoprenylcysteine carboxyl methyltransferase	-1.892763961	4.39941554	9.931427428	0.003198906	0.611889062	Up ovaries
gene18138_APEX1	APEX1	apurinic/apyrimidinic endodeoxyribonuclease 1	-1.890477781	4.196618871	3.416382124	0.072491974	0.623091664	Up ovaries
gene4523_PYGO1	PYGO1	pygopus family PHD finger 1	-1.890164191	4.713774743	6.744712908	0.013378648	0.611889062	Up ovaries
gene17954_C1QB	C1QB	complement C1q B chain	-1.887554153	3.1302048	5.878818521	0.020283429	0.611889062	Up ovaries
gene20488_TMEM209	TMEM209	transmembrane protein 209	-1.887211963	3.348241339	5.666427736	0.022511692	0.611889062	Up ovaries
gene580_EFCAB2	EFCAB2	EF-hand calcium binding domain 2	-1.88233127	1.818908352	5.199920612	0.02839549	0.611889062	Up ovaries
gene6740_CAV1	CAV1	caveolin 1	-1.881140495	4.547310951	4.12591692	0.049402117	0.611897909	Up ovaries
gene8734_GNA11	GNA11	G protein subunit alpha 11	-1.877964189	3.507374281	4.915778945	0.032785622	0.611889062	Up ovaries
gene16273_LOC110087527	LOC110087527	glutamate receptor ionotropic	-1.871592054	4.157107499	6.112366441	0.01810531	0.611889062	Up ovaries
gene21085_LOC110070763	LOC110070763	zinc finger protein 84-like	-1.862803894	1.74867075	3.644631031	0.063965777	0.61787836	Up ovaries
gene15692_PRCP	PRCP	prolylcarboxypeptidase	-1.853736164	3.881751328	6.338237705	0.016237349	0.611889062	Up ovaries
gene11012_SPN	SPN	sialophorin	-1.849270785	2.328865004	3.531034481	0.068060679	0.619816202	Up ovaries
gene18504_SIPA1	SIPA1	signal-induced proliferation-associated 1	-1.845721558	3.463351665	8.836090855	0.005148856	0.611889062	Up ovaries
gene1112_ACP2	ACP2	acid phosphatase 2	-1.844682104	2.62957922	3.134406796	0.084829165	0.625449762	Up ovaries
gene872_LOC110078898	LOC110078898	synapse differentiation-inducing gene protein 1-like	-1.842236896	5.215798623	6.11569563	0.018076151	0.611889062	Up ovaries
gene2000_SLC2A10	SLC2A10	solute carrier family 2 member 10	-1.839390903	3.370053709	7.403568064	0.009832389	0.611889062	Up ovaries
gene7708_LOC110078137	LOC110078137	erythroblast NAD(P)(+)--arginine ADP-ribosyltransferase-like	-1.837654299	5.751649856	4.925412139	0.032625226	0.611889062	Up ovaries
gene8574_NPC2	NPC2	NPC intracellular cholesterol transporter 2	-1.837380034	5.243594209	3.456564669	0.070903302	0.619816202	Up ovaries
gene16331_CHORDC1	CHORDC1	cysteine and histidine rich domain containing 1	-1.837117949	2.257538336	3.794658431	0.058971014	0.613123791	Up ovaries
gene3050_KIF7	KIF7	kinesin family member 7	-1.832268582	5.040306414	9.462305032	0.003914988	0.611889062	Up ovaries
gene4749_HSPA13	HSPA13	heat shock protein family A (Hsp70) member 13	-1.830543333	2.899777751	4.4071873	0.042611738	0.611889062	Up ovaries
gene6192_STARD13	STARD13	StAR related lipid transfer domain containing 13	-1.825454824	2.201913784	5.429034121	0.025320595	0.611889062	Up ovaries
gene14166_FDX1	FDX1	ferredoxin 1	-1.825448972	1.159010646	3.638043061	0.064195626	0.61787836	Up ovaries
gene13276_SCARF1	SCARF1	scavenger receptor class F member 1	-1.822979026	4.9718958	3.503949593	0.069079581	0.619816202	Up ovaries
gene5731_HMOX1	HMOX1	heme oxygenase 1	-1.818500154	3.975935897	6.256884891	0.016885	0.611889062	Up ovaries
gene4314_LOC110074341	LOC110074341	potassium voltage-gated channel subfamily C member 1-like	-1.817746222	1.468245092	3.798943081	0.059044473	0.613123791	Up ovaries
gene9171_COLGALT2	COLGALT2	collagen beta(1-O)galactosyltransferase 2	-1.813226875	2.417463628	3.020778248	0.090454212	0.626517792	Up ovaries
gene15370_CD34	CD34	CD34 molecule	-1.811906356	4.367023097	6.407144421	0.015709723	0.611889062	Up ovaries
gene1190_LOC110083171	LOC110083171	uncharacterized LOC110083171	-1.808950056	3.134166097	5.322269346	0.026705917	0.611889062	Up ovaries
gene20349_LOC110069981	LOC110069981	zinc finger protein 182-like	-1.807927821	2.420972123	3.572651265	0.066527562	0.619816202	Up ovaries
gene20224_LIX1L	LIX1L	limb and CNS expressed 1 like	-1.803235596	3.559903561	3.929381683	0.054852146	0.612839781	Up ovaries
gene10171_TXNDC5	TXNDC5	thioredoxin domain containing 5	-1.797511351	5.204856823	7.28317843	0.010396137	0.611889062	Up ovaries
gene19802_KHNYN	KHNYN	KH and NYN domain containing	-1.795374569	3.984208962	9.224356763	0.004341927	0.611889062	Up ovaries
gene2793_CFD	CFD	complement factor D	-1.794776387	5.144188471	8.021956162	0.007409775	0.611889062	Up ovaries
gene8816_EFNB2	EFNB2	ephrin B2	-1.787421231	3.453535102	6.01855354	0.018948243	0.611889062	Up ovaries
gene12339_LOC110083224	LOC110083224	24-hydroxycholesterol 7-alpha-hydroxylase	-1.785793996	2.170303041	3.129913499	0.08504397	0.625449762	Up ovaries
gene21188_LOC110070875	LOC110070875	putative lysosomal acid lipase/cholesteryl ester hydrolase	-1.778599422	5.044123523	3.86490306	0.056782295	0.612839781	Up ovaries
gene15146_EPHX4	EPHX4	epoxide hydrolase 4	-1.776694297	3.227586383	4.429857208	0.042110852	0.611889062	Up ovaries
gene15557_RABAC1	RABAC1	Rab acceptor 1	-1.774328096	6.304403536	9.623722455	0.003651	0.611889062	Up ovaries
gene18654_DHRS7	DHRS7	dehydrogenase/reductase 7	-1.771335145	5.675075903	3.842094687	0.057482949	0.612839781	Up ovaries
gene1771_SLC25A10	SLC25A10	solute carrier family 25 member 10	-1.770522143	3.226926242	4.31248153	0.044776115	0.611889062	Up ovaries
gene15189_CLEC14A	CLEC14A	C-type lectin domain containing 14A	-1.768200919	3.373551084	5.424575927	0.025376855	0.611889062	Up ovaries
gene10848_FAM83D	FAM83D	family with sequence similarity 83 member D	-1.763309111	3.403996942	4.782117668	0.035102211	0.611889062	Up ovaries
gene8117_LOC110078495	LOC110078495	tyrosine-protein phosphatase non-receptor type substrate 1-like	-1.761303832	5.731704538	8.054277626	0.007302163	0.611889062	Up ovaries
gene19192_LOC110090736	LOC110090736	thyroid adenoma-associated protein homolog	-1.761285838	2.575976056	3.823311511	0.058067142	0.612839781	Up ovaries
gene19292_HM13	HM13	histocompatibility minor 13	-1.759488217	4.780865125	3.796155047	0.058923419	0.613123791	Up ovaries
gene14930_B3GNT5	B3GNT5	UDP-GlcNAc:betaGal beta-1	-1.752533871	3.928962452	4.085452545	0.050473429	0.611897909	Up ovaries
gene20082_RIPK3	RIPK3	receptor interacting serine/threonine kinase 3	-1.751333524	3.813443958	4.892945801	0.033169247	0.611889062	Up ovaries
gene383_CD63	CD63	CD63 molecule	-1.744159339	7.601304218	6.974192897	0.012008141	0.611889062	Up ovaries
gene17515_EEFSEC	EEFSEC	eukaryotic elongation factor	-1.742800217	2.468727646	3.631765473	0.0644155	0.61787836	Up ovaries
gene17438_KIRREL3	KIRREL3	kin of IRRE like 3 (Drosophila)	-1.739836011	3.009325503	5.737325545	0.021739741	0.611889062	Up ovaries
gene19188_LOC110090735	LOC110090735	clathrin heavy chain 1-like	-1.738725276	5.31192783	4.436462806	0.041966121	0.611889062	Up ovaries
gene16685_CSF1	CSF1	colony stimulating factor 1	-1.738114817	2.274718608	4.130489024	0.049282653	0.611897909	Up ovaries
gene16881_SUMO1	SUMO1	small ubiquitin-like modifier 1	-1.736798816	4.547764738	6.447811269	0.01540703	0.611889062	Up ovaries
gene4177_PIDD1	PIDD1	p53-induced death domain protein 1	-1.736733596	2.217616949	5.843957712	0.020632158	0.611889062	Up ovaries
gene3915_GHR	GHR	growth hormone receptor	-1.734692761	3.359259761	3.321109125	0.076420118	0.625449762	Up ovaries
gene13393_LOC110084389	LOC110084389	SH2 domain-containing adapter protein F-like	-1.731759498	5.45644242	5.816111349	0.020915379	0.611889062	Up ovaries
gene14271_LOC110085344	LOC110085344	histone H2A.Z	-1.730485421	3.412284116	5.40706746	0.025599117	0.611889062	Up ovaries
gene11118_FN1	FN1	fibronectin 1	-1.727726192	8.60704203	10.9431357	0.002087621	0.611889062	Up ovaries
gene3402_NFS1	NFS1	NFS1	-1.725053908	2.979643573	4.834727597	0.03416973	0.611889062	Up ovaries
gene6465_MBTPS2	MBTPS2	membrane bound transcription factor peptidase	-1.720486254	3.075646216	4.369538334	0.043458088	0.611889062	Up ovaries
gene16122_RBPMS	RBPMS	RNA binding protein with multiple splicing	-1.713838493	2.911050024	4.611019202	0.038332337	0.611889062	Up ovaries
gene11037_PPP4C	PPP4C	protein phosphatase 4 catalytic subunit	-1.713588064	4.728183657	8.431212947	0.006163592	0.611889062	Up ovaries
gene18050_LOC110089470	LOC110089470	uncharacterized LOC110089470	-1.712156477	3.758698915	3.558545802	0.067042842	0.619816202	Up ovaries
gene19012_MPI	MPI	mannose phosphate isomerase	-1.710270547	2.756546956	3.778143787	0.059499049	0.613123791	Up ovaries
gene13423_CHKB	CHKB	choline kinase beta	-1.704855694	2.694249407	3.855542311	0.057068699	0.612839781	Up ovaries
gene19746_STRIP2	STRIP2	striatin interacting protein 2	-1.701945313	2.623734442	4.925847917	0.032617991	0.611889062	Up ovaries
gene11348_GXYLT1	GXYLT1	glucoside xylosyltransferase 1	-1.692474599	3.077980088	4.31777728	0.044651952	0.611889062	Up ovaries
gene2034_KCNG1	KCNG1	potassium voltage-gated channel modifier subfamily G member 1	-1.690298532	3.226879402	4.749516721	0.035693969	0.611889062	Up ovaries
gene5592_SAMD4B	SAMD4B	sterile alpha motif domain containing 4B	-1.688859758	3.720968784	3.863333529	0.056830205	0.612839781	Up ovaries
gene6820_LOC110077136	LOC110077136	FRAS1-related extracellular matrix protein 1-like	-1.687994592	4.939911527	3.068846942	0.088024857	0.625449762	Up ovaries
gene19909_LOC110091511	LOC110091511	zinc finger protein 2-like	-1.687928783	2.724270947	4.216699964	0.047088568	0.611889062	Up ovaries
gene6530_SERINC3	SERINC3	serine incorporator 3	-1.686473416	6.381947479	8.160378085	0.006960508	0.611889062	Up ovaries
gene1927_TNS2	TNS2	tensin 2	-1.685948947	2.918104022	4.007826791	0.052601046	0.612088281	Up ovaries
gene16870_LOC110088170	LOC110088170	transmembrane 9 superfamily member 2-like	-1.681453082	5.928879912	9.423690616	0.00398111	0.611889062	Up ovaries
gene17398_FKBP9	FKBP9	FK506 binding protein 9	-1.680436531	5.783275988	7.755153223	0.008365747	0.611889062	Up ovaries
gene8176_BCAP31	BCAP31	B-cell receptor-associated protein 31	-1.677845449	6.219625543	6.183847481	0.017490237	0.611889062	Up ovaries
gene1545_TMEM181	TMEM181	transmembrane protein 181	-1.67323948	2.734006511	3.474918121	0.07019063	0.619816202	Up ovaries
gene16548_LOC110087803	LOC110087803	twisted gastrulation protein homolog 1-B-like	-1.670623756	7.395237651	8.310303525	0.006506588	0.611889062	Up ovaries
gene18251_TINAGL1	TINAGL1	tubulointerstitial nephritis antigen like 1	-1.669811677	4.301103398	4.35186227	0.043861797	0.611889062	Up ovaries
gene2396_SLC39A14	SLC39A14	solute carrier family 39 member 14	-1.669247362	2.309970001	4.271090345	0.045759738	0.611889062	Up ovaries
gene7482_NANS	NANS	N-acetylneuraminate synthase	-1.662305711	3.429090716	6.439963719	0.015464948	0.611889062	Up ovaries
gene3742_ELOVL1	ELOVL1	ELOVL fatty acid elongase 1	-1.661121379	5.749462163	8.064683979	0.007267872	0.611889062	Up ovaries
gene18713_TMEM55A	TMEM55A	transmembrane protein 55A	-1.660757865	2.331416868	3.881077848	0.056291146	0.612839781	Up ovaries
gene7126_SORCS2	SORCS2	sortilin related VPS10 domain containing receptor 2	-1.654114186	3.259633688	7.864079803	0.007960387	0.611889062	Up ovaries
gene8619_ITGA3	ITGA3	integrin subunit alpha 3	-1.653308703	2.550593548	3.094186118	0.086773902	0.625449762	Up ovaries
gene3688_PSAP	PSAP	prosaposin	-1.652327174	6.42490955	6.177926745	0.017540316	0.611889062	Up ovaries
gene9258_WLS	WLS	wntless Wnt ligand secretion mediator	-1.649783903	7.03397836	4.768185749	0.035353776	0.611889062	Up ovaries
gene16542_CDH24	CDH24	cadherin 24	-1.645358193	3.849372305	4.482846818	0.040965062	0.611889062	Up ovaries
gene18039_APOE	APOE	apolipoprotein E	-1.645052533	9.080071778	3.621539071	0.064775477	0.61857251	Up ovaries
gene18824_PEMT	PEMT	phosphatidylethanolamine N-methyltransferase	-1.64449318	3.209321717	5.323839402	0.026684958	0.611889062	Up ovaries
gene8836_TMEM63C	TMEM63C	transmembrane protein 63C	-1.643707064	5.283359949	7.110523515	0.011266034	0.611889062	Up ovaries
gene1621_CADM2	CADM2	cell adhesion molecule 2	-1.643435646	4.195106832	7.13762369	0.011124474	0.611889062	Up ovaries
gene6649_RABL3	RABL3	RAB	-1.642946296	2.806802399	5.380552329	0.025939748	0.611889062	Up ovaries
gene20537_ABHD4	ABHD4	abhydrolase domain containing 4	-1.639937754	3.627432044	3.978315834	0.053435708	0.612088281	Up ovaries
gene8412_APCDD1	APCDD1	APC down-regulated 1	-1.638817059	4.629789024	7.442273037	0.009658187	0.611889062	Up ovaries
gene6836_PLPP3	PLPP3	phospholipid phosphatase 3	-1.638313162	5.215955513	4.484816422	0.040923137	0.611889062	Up ovaries
gene1565_LOC110088037	LOC110088037	OX-2 membrane glycoprotein-like	-1.637514225	2.730293426	3.117832591	0.08562455	0.625449762	Up ovaries
gene10347_THBS3	THBS3	thrombospondin 3	-1.635776652	4.583032001	7.659860117	0.008738533	0.611889062	Up ovaries
gene9962_ALAS1	ALAS1	5'-aminolevulinate synthase 1	-1.632033904	7.063877698	15.52103495	0.000344842	0.611889062	Up ovaries
gene17757_SOS2	SOS2	SOS Ras/Rho guanine nucleotide exchange factor 2	-1.631511973	4.177503818	8.68452755	0.005506082	0.611889062	Up ovaries
gene19158_LOC110090687	LOC110090687	cell surface glycoprotein MUC18-like	-1.628610671	8.181855605	6.890456603	0.012489882	0.611889062	Up ovaries
gene2650_CD320	CD320	CD320 molecule	-1.626694396	3.892169099	4.40673311	0.04262184	0.611889062	Up ovaries
gene4915_VWF	VWF	von Willebrand factor	-1.626433638	3.681501115	4.948836418	0.032238763	0.611889062	Up ovaries
gene3060_HAPLN3	HAPLN3	hyaluronan and proteoglycan link protein 3	-1.625287522	5.07917911	9.673178921	0.003573968	0.611889062	Up ovaries
gene3820_FZD6	FZD6	frizzled class receptor 6	-1.624199128	2.620674951	3.162532444	0.08349838	0.625449762	Up ovaries
gene17541_CDON	CDON	cell adhesion associated	-1.622454974	4.764796662	3.452313461	0.071069528	0.619816202	Up ovaries
gene14951_CD74	CD74	CD74 molecule	-1.620516402	5.623473322	6.156200844	0.01772541	0.611889062	Up ovaries
gene14959_TWIST2	TWIST2	twist family bHLH transcription factor 2	-1.616391009	1.887811945	3.567635037	0.066710301	0.619816202	Up ovaries
gene692_TMED9	TMED9	transmembrane p24 trafficking protein 9	-1.615434749	6.690781863	8.080953351	0.007214608	0.611889062	Up ovaries
gene363_ORMDL2	ORMDL2	ORMDL sphingolipid biosynthesis regulator 2	-1.609333004	4.581685235	7.320525426	0.010217629	0.611889062	Up ovaries
gene9939_RRM2	RRM2	ribonucleotide reductase regulatory subunit M2	-1.607623648	5.665526336	10.82139568	0.002196278	0.611889062	Up ovaries
gene11102_MBOAT7	MBOAT7	membrane bound O-acyltransferase domain containing 7	-1.606311284	4.60417671	5.494887144	0.024505149	0.611889062	Up ovaries
gene16052_OSTC	OSTC	oligosaccharyltransferase complex non-catalytic subunit	-1.604239047	6.443442438	5.133169688	0.029366016	0.611889062	Up ovaries
gene2020_RNF114	RNF114	ring finger protein 114	-1.600320961	3.566925335	5.608942553	0.023159411	0.611889062	Up ovaries
gene8541_TNFSF10	TNFSF10	TNF superfamily member 10	-1.599847798	5.612591422	3.383981377	0.073801957	0.625449762	Up ovaries
gene2282_ACTG2	ACTG2	actin	-1.596778429	5.554247561	4.106199737	0.049920975	0.611897909	Up ovaries
gene16091_FLI1	FLI1	Fli-1 proto-oncogene	-1.59567417	3.588842552	4.199721624	0.047512021	0.611889062	Up ovaries
gene20969_LOC110070639	LOC110070639	major histocompatibility complex class I-related gene protein-like	-1.590212315	6.923327585	3.715926411	0.061535965	0.615991565	Up ovaries
gene20453_MAPK1IP1L	MAPK1IP1L	mitogen-activated protein kinase 1 interacting protein 1 like	-1.588223437	4.602814018	5.855560323	0.020515377	0.611889062	Up ovaries
gene7992_ATP1B3	ATP1B3	ATPase Na+/K+ transporting subunit beta 3	-1.587542108	6.61140197	9.92238173	0.003211308	0.611889062	Up ovaries
gene12706_RIN3	RIN3	Ras and Rab interactor 3	-1.58649016	2.13659729	3.9855104	0.053230884	0.612088281	Up ovaries
gene11400_KDELR2	KDELR2	KDEL endoplasmic reticulum protein retention receptor 2	-1.58437942	7.47089434	10.02617935	0.003072012	0.611889062	Up ovaries
gene14461_GAS1	GAS1	growth arrest specific 1	-1.584014244	4.721943514	4.705538732	0.036509574	0.611889062	Up ovaries
gene5723_IMPA1	IMPA1	inositol monophosphatase 1	-1.583993139	2.050352224	3.541445288	0.0676735	0.619816202	Up ovaries
gene4563_GPR161	GPR161	G protein-coupled receptor 161	-1.579497062	3.619860968	10.07618613	0.003007214	0.611889062	Up ovaries
gene8644_G6PC3	G6PC3	glucose-6-phosphatase catalytic subunit 3	-1.57754752	4.111695358	6.248759911	0.016951198	0.611889062	Up ovaries
gene18551_NKAIN4	NKAIN4	sodium/potassium transporting ATPase interacting 4	-1.576523005	3.416588944	3.034102538	0.089773319	0.626310708	Up ovaries
gene13263_ITGA9	ITGA9	integrin subunit alpha 9	-1.575589067	4.191086662	8.980613861	0.004831206	0.611889062	Up ovaries
gene4685_TRIQK	TRIQK	triple QxxK/R motif containing	-1.57261632	3.111623607	4.592702343	0.038696957	0.611889062	Up ovaries
gene20788_CTSB	CTSB	cathepsin B	-1.570933468	7.271746575	8.958934765	0.004877489	0.611889062	Up ovaries
gene12739_RASGEF1A	RASGEF1A	RasGEF domain family member 1A	-1.568350093	4.074941984	7.223981778	0.010685976	0.611889062	Up ovaries
gene12612_CHST2	CHST2	carbohydrate sulfotransferase 2	-1.563857567	3.61532331	3.716698327	0.061510225	0.615991565	Up ovaries
gene13344_TGOLN2	TGOLN2	trans-golgi network protein 2	-1.563079113	5.966369905	6.761170188	0.013274964	0.611889062	Up ovaries
gene17591_MYSM1	MYSM1	Myb like	-1.560998534	4.350332005	9.356449318	0.004099112	0.611889062	Up ovaries
gene18480_ADCY3	ADCY3	adenylate cyclase 3	-1.548599883	5.168344616	10.12833898	0.002941184	0.611889062	Up ovaries
gene11277_PGAP3	PGAP3	post-GPI attachment to proteins 3	-1.548003293	2.466886489	3.752698346	0.060322922	0.613123791	Up ovaries
gene4214_OSR1	OSR1	odd-skipped related transciption factor 1	-1.547550981	6.796627472	12.26509793	0.001215659	0.611889062	Up ovaries
gene15151_GFI1	GFI1	growth factor independent 1 transcriptional repressor	-1.546896117	1.855484349	3.022673764	0.090356993	0.626419268	Up ovaries
gene13856_TMEM108	TMEM108	transmembrane protein 108	-1.544467081	5.492978348	7.068785784	0.011487853	0.611889062	Up ovaries
gene14856_ITGA8	ITGA8	integrin subunit alpha 8	-1.544039362	5.357493021	7.762676437	0.00833705	0.611889062	Up ovaries
gene17563_TGM2	TGM2	transglutaminase 2	-1.543538942	7.56877645	11.12561339	0.001935331	0.611889062	Up ovaries
gene12947_TMED2	TMED2	transmembrane p24 trafficking protein 2	-1.540157364	6.922647371	3.661392971	0.063385079	0.61787836	Up ovaries
gene2092_CXCR4	CXCR4	C-X-C motif chemokine receptor 4	-1.540090747	4.082970862	3.863244063	0.056832938	0.612839781	Up ovaries
gene9732_IFNGR2	IFNGR2	interferon gamma receptor 2	-1.536933674	3.227189047	4.945036063	0.032301122	0.611889062	Up ovaries
gene17955_C1QC	C1QC	complement C1q C chain	-1.536047906	2.892039962	3.861616466	0.056882671	0.612839781	Up ovaries
gene19315_TMEM26	TMEM26	transmembrane protein 26	-1.535332777	5.419474949	4.68629491	0.036872854	0.611889062	Up ovaries
gene18257_PLAG1	PLAG1	PLAG1 zinc finger	-1.534770491	2.692794236	6.35760486	0.016087148	0.611889062	Up ovaries
gene17183_IPO5	IPO5	importin 5	-1.533585477	4.354190607	5.759395046	0.021505331	0.611889062	Up ovaries
gene18648_CCNI2	CCNI2	cyclin I family member 2	-1.532877627	2.278917691	3.07162943	0.087886502	0.625449762	Up ovaries
gene21102_LOC110070780	LOC110070780	uncharacterized LOC110070780	-1.531526904	3.551749372	3.930790556	0.05481079	0.612839781	Up ovaries
gene19553_PDGFD	PDGFD	platelet derived growth factor D	-1.528113938	3.75869258	4.827469439	0.034296753	0.611889062	Up ovaries
gene14615_TRADD	TRADD	TNFRSF1A associated via death domain	-1.527430257	2.883303186	5.237790375	0.027860434	0.611889062	Up ovaries
gene13588_LHFPL2	LHFPL2	lipoma HMGIC fusion partner-like 2	-1.525310308	5.089071381	10.78544856	0.002229501	0.611889062	Up ovaries
gene10975_PODNL1	PODNL1	podocan like 1	-1.523131535	1.884366855	3.250935438	0.079465856	0.625449762	Up ovaries
gene17415_PYGL	PYGL	glycogen phosphorylase L	-1.522712938	5.836610386	5.168007943	0.028855059	0.611889062	Up ovaries
gene9080_MIGA2	MIGA2	mitoguardin 2	-1.517105802	3.833385419	3.87666929	0.056424545	0.612839781	Up ovaries
gene14864_VIM	VIM	vimentin	-1.516324276	9.249810954	9.178569766	0.004429638	0.611889062	Up ovaries
gene1012_LOC110080680	LOC110080680	acidic mammalian chitinase-like	-1.511838809	6.444041515	3.083584058	0.087294855	0.625449762	Up ovaries
gene4174_GATD1	GATD1	glutamine amidotransferase like class 1 domain containing 1	-1.51134873	3.727221016	6.503968131	0.01499933	0.611889062	Up ovaries
gene12836_JKAMP	JKAMP	JNK1/MAPK8-associated membrane protein	-1.510324165	3.317318465	3.817810113	0.058239489	0.612839781	Up ovaries
gene11229_ARAP3	ARAP3	ArfGAP with RhoGAP domain	-1.509176108	3.354875926	3.988540684	0.053144874	0.612088281	Up ovaries
gene20485_ZC3HC1	ZC3HC1	zinc finger C3HC-type containing 1	-1.501883939	5.189393197	5.258526706	0.027572107	0.611889062	Up ovaries
gene14781_CYGB	CYGB	cytoglobin	-1.499304149	4.375151152	4.215142587	0.047127237	0.611889062	Up ovaries
gene7616_DNASE2	DNASE2	deoxyribonuclease 2	-1.496120903	3.421065635	6.76859994	0.013228438	0.611889062	Up ovaries
gene8203_FGD1	FGD1	FYVE	-1.495550424	3.275478798	5.066924923	0.030364975	0.611889062	Up ovaries
gene13475_CSK	CSK	CSK	-1.491249533	4.336937344	4.603162228	0.038488277	0.611889062	Up ovaries
gene13641_CDCA3	CDCA3	cell division cycle associated 3	-1.490071212	5.069645257	4.639334231	0.037776066	0.611889062	Up ovaries
gene14842_OGN	OGN	osteoglycin	-1.488620628	5.745880109	5.717949766	0.021947821	0.611889062	Up ovaries
gene2911_GUCY1B3	GUCY1B3	guanylate cyclase 1 soluble subunit beta	-1.487529594	3.177128899	6.341479634	0.016212101	0.611889062	Up ovaries
gene235_TRIL	TRIL	TLR4 interactor with leucine rich repeats	-1.480622794	3.544010863	3.031820021	0.089889547	0.626310708	Up ovaries
gene4834_GREB1L	GREB1L	growth regulation by estrogen in breast cancer 1 like	-1.478865541	4.769029882	3.540737717	0.067699736	0.619816202	Up ovaries
gene2441_ABLIM3	ABLIM3	actin binding LIM protein family member 3	-1.477468154	4.822372466	3.131369774	0.084974285	0.625449762	Up ovaries
gene3552_APIP	APIP	APAF1 interacting protein	-1.476219146	4.114470936	4.099072285	0.050110009	0.611897909	Up ovaries
gene19876_CASP2	CASP2	caspase 2	-1.473949801	5.105713451	6.767479706	0.013235442	0.611889062	Up ovaries
gene10973_RFX1	RFX1	regulatory factor X1	-1.470292096	3.41319215	4.173807611	0.048166438	0.611889062	Up ovaries
gene17309_MAPK1	MAPK1	mitogen-activated protein kinase 1	-1.468953708	3.547743563	3.337700179	0.075719274	0.625449762	Up ovaries
gene6226_LNX2	LNX2	ligand of numb-protein X 2	-1.468866676	3.739500817	7.109650492	0.011270626	0.611889062	Up ovaries
gene7829_PKP2	PKP2	plakophilin 2	-1.463671778	5.593633761	6.776222647	0.013180887	0.611889062	Up ovaries
gene6963_GLDN	GLDN	gliomedin	-1.461303233	5.494369494	3.250737531	0.079474636	0.625449762	Up ovaries
gene9787_EPHX3	EPHX3	epoxide hydrolase 3	-1.460465373	4.48705106	4.298661489	0.045101927	0.611889062	Up ovaries
gene5083_ADGRA2	ADGRA2	adhesion G protein-coupled receptor A2	-1.460274295	6.118882505	3.95162476	0.054203225	0.612839781	Up ovaries
gene8696_TBC1D32	TBC1D32	TBC1 domain family member 32	-1.455683072	5.01367329	6.200942453	0.017346507	0.611889062	Up ovaries
gene1982_COLGALT1	COLGALT1	collagen beta(1-O)galactosyltransferase 1	-1.455488562	6.032853637	4.794775208	0.034875352	0.611889062	Up ovaries
gene2914_CTSO	CTSO	cathepsin O	-1.454814861	5.669038626	5.895373828	0.020120056	0.611889062	Up ovaries
gene17759_ARF6	ARF6	ADP ribosylation factor 6	-1.454675191	4.487591457	5.480562741	0.02468007	0.611889062	Up ovaries
gene3821_CTHRC1	CTHRC1	collagen triple helix repeat containing 1	-1.453311077	4.895993215	6.825934607	0.012875252	0.611889062	Up ovaries
gene495_TMBIM6	TMBIM6	transmembrane BAX inhibitor motif containing 6	-1.451501786	8.251335022	4.172208458	0.048207146	0.611889062	Up ovaries
gene7807_LOC110078234	LOC110078234	gap junction gamma-1 protein-like	-1.445111757	4.010193335	6.835094459	0.012819772	0.611889062	Up ovaries
gene13014_STAT1	STAT1	signal transducer and activator of transcription 1	-1.443848645	8.019365244	5.311348396	0.026852196	0.611889062	Up ovaries
gene11938_FHL3	FHL3	four and a half LIM domains 3	-1.440254434	5.175970707	4.980815033	0.031719201	0.611889062	Up ovaries
gene16064_LOC110087294	LOC110087294	probable beta-D-xylosidase 2	-1.439255313	5.001502076	3.066097687	0.088161802	0.625449762	Up ovaries
gene20633_LOC110070285	LOC110070285	actin-85C	-1.437572557	7.944216904	3.129708156	0.085053802	0.625449762	Up ovaries
gene15994_CPXM2	CPXM2	carboxypeptidase X	-1.437423018	5.677965406	5.692708377	0.022222134	0.611889062	Up ovaries
gene6657_NAA50	NAA50	N(alpha)-acetyltransferase 50	-1.428993415	4.871122333	6.981470718	0.011967225	0.611889062	Up ovaries
gene18202_UBQLN1	UBQLN1	ubiquilin 1	-1.424043385	6.0721352	8.071724563	0.007244771	0.611889062	Up ovaries
gene1979_SLC27A1	SLC27A1	solute carrier family 27 member 1	-1.423597122	3.206405185	5.177156823	0.028722486	0.611889062	Up ovaries
gene4137_PKP3	PKP3	plakophilin 3	-1.422542995	3.714183736	3.103736295	0.086307631	0.625449762	Up ovaries
gene4299_MAGT1	MAGT1	magnesium transporter 1	-1.42125505	5.185419865	4.098333075	0.050129659	0.611897909	Up ovaries
gene5275_CDH6	CDH6	cadherin 6	-1.420227063	3.648925934	6.764253415	0.013255635	0.611889062	Up ovaries
gene8740_NCLN	NCLN	nicalin	-1.418991402	4.824726464	4.669078695	0.037201208	0.611889062	Up ovaries
gene11745_LOC110082553	LOC110082553	uncharacterized LOC110082553	-1.418686035	4.805078048	5.221703011	0.028086379	0.611889062	Up ovaries
gene469_CS	CS	citrate synthase	-1.416843375	6.413682379	3.746495057	0.060525685	0.613493246	Up ovaries
gene10068_MCFD2	MCFD2	multiple coagulation factor deficiency 2	-1.415088281	4.511068508	6.175563524	0.017560348	0.611889062	Up ovaries
gene19916_LOC110091512	LOC110091512	zinc finger and SCAN domain-containing protein 31-like	-1.415059664	3.834847016	4.373678931	0.04336411	0.611889062	Up ovaries
gene20766_LOC110070427	LOC110070427	thaicobrin-like	-1.409945449	3.937985663	4.976927553	0.031781872	0.611889062	Up ovaries
gene11079_CA11	CA11	carbonic anhydrase 11	-1.409619131	5.651675103	7.14977178	0.011061639	0.611889062	Up ovaries
gene18831_VWC2	VWC2	von Willebrand factor C domain containing 2	-1.408199091	2.432095453	6.48412973	0.015142013	0.611889062	Up ovaries
gene2519_RAP1A	RAP1A	RAP1A	-1.406074103	4.560333595	8.097440896	0.007161055	0.611889062	Up ovaries
gene6946_DTWD1	DTWD1	DTW domain containing 1	-1.405736831	3.347191852	5.863640288	0.020434474	0.611889062	Up ovaries
gene21100_PANX1	PANX1	pannexin 1	-1.405667834	4.954190609	4.820451657	0.034420059	0.611889062	Up ovaries
gene16276_LOC110087544	LOC110087544	E3 ubiquitin-protein ligase RNF31-like	-1.405301311	3.626169915	4.492261574	0.040765085	0.611889062	Up ovaries
gene4210_LAPTM4A	LAPTM4A	lysosomal protein transmembrane 4 alpha	-1.4011022	7.305946705	6.317609238	0.016398996	0.611889062	Up ovaries
gene15685_FEM1B	FEM1B	fem-1 homolog B	-1.40074895	3.548389224	3.95538302	0.054094421	0.612839781	Up ovaries
gene19126_LOC110090661	LOC110090661	uncharacterized LOC110090661	-1.400482277	4.20513612	4.854692362	0.033822972	0.611889062	Up ovaries
gene1007_MED20	MED20	mediator complex subunit 20	-1.400164436	4.244477319	14.28648261	0.000549842	0.611889062	Up ovaries
gene7492_LOC110077867	LOC110077867	protein SSUH2 homolog	-1.400034479	5.801930524	4.939171236	0.032397615	0.611889062	Up ovaries
gene11419_TMEM159	TMEM159	transmembrane protein 159	-1.398441629	3.383398024	3.832321662	0.057786093	0.612839781	Up ovaries
gene7835_MTPN	MTPN	myotrophin	-1.39521608	7.447294345	5.789652091	0.021188394	0.611889062	Up ovaries
gene8295_ARSK	ARSK	arylsulfatase family member K	-1.395105363	2.697510184	4.254109218	0.046170128	0.611889062	Up ovaries
gene18353_RNPS1	RNPS1	RNA binding protein with serine rich domain 1	-1.394397218	5.711494261	4.91923495	0.03272798	0.611889062	Up ovaries
gene9206_TEX261	TEX261	testis expressed 261	-1.393775203	4.173534351	3.604558354	0.065378162	0.618927578	Up ovaries
gene16753_LOC110088034	LOC110088034	zinc finger protein 883-like	-1.392145146	3.360896625	3.119219568	0.085557669	0.625449762	Up ovaries
gene3482_TDRP	TDRP	testis development related protein	-1.391025024	5.316528689	9.588797636	0.003706464	0.611889062	Up ovaries
gene18416_AKNA	AKNA	AT-hook transcription factor	-1.390050347	3.790039906	3.315549361	0.076656597	0.625449762	Up ovaries
gene20406_EFEMP2	EFEMP2	EGF containing fibulin like extracellular matrix protein 2	-1.389979461	6.619684024	4.048012542	0.051487516	0.611897909	Up ovaries
gene585_SCCPDH	SCCPDH	saccharopine dehydrogenase (putative)	-1.378315367	6.517160853	5.025242224	0.031012472	0.611889062	Up ovaries
gene7576_ILVBL	ILVBL	ilvB acetolactate synthase like	-1.371122125	3.655786528	3.120400585	0.085500766	0.625449762	Up ovaries
gene735_KIAA1191	KIAA1191	KIAA1191 ortholog	-1.370102893	4.269384522	3.66796909	0.063158859	0.61787836	Up ovaries
gene19453_ITM2B	ITM2B	integral membrane protein 2B	-1.367751048	4.672109506	3.153908818	0.083903901	0.625449762	Up ovaries
gene934_FKBP5	FKBP5	FK506 binding protein 5	-1.366974449	8.061421625	8.472822578	0.006050069	0.611889062	Up ovaries
gene1471_NGLY1	NGLY1	N-glycanase 1	-1.366562403	5.363542232	4.070685149	0.050870759	0.611897909	Up ovaries
gene7239_CNNM2	CNNM2	cyclin and CBS domain divalent metal cation transport mediator 2	-1.364198006	3.129198269	4.497601247	0.040652143	0.611889062	Up ovaries
gene11804_ASF1B	ASF1B	anti-silencing function 1B histone chaperone	-1.362705369	5.271583504	6.719732008	0.013537703	0.611889062	Up ovaries
gene17042_KREMEN2	KREMEN2	kringle containing transmembrane protein 2	-1.361414875	5.486056908	4.226444577	0.046847406	0.611889062	Up ovaries
gene15667_LAMA5	LAMA5	laminin subunit alpha 5	-1.356833136	6.423226766	4.388880078	0.043021003	0.611889062	Up ovaries
gene8073_TULP2	TULP2	tubby like protein 2	-1.34842702	4.32886716	4.273040226	0.045712871	0.611889062	Up ovaries
gene20536_DAD1	DAD1	defender against cell death 1	-1.348139994	6.522519263	3.90956395	0.055437548	0.612839781	Up ovaries
gene8376_CERCAM	CERCAM	cerebral endothelial cell adhesion molecule	-1.342853432	4.927000985	7.013915349	0.011786635	0.611889062	Up ovaries
gene7115_BRINP3	BRINP3	BMP/retinoic acid inducible neural specific 3	-1.340287561	4.891562605	4.640703201	0.037749396	0.611889062	Up ovaries
gene14402_SLC12A4	SLC12A4	solute carrier family 12 member 4	-1.337111449	5.211471485	4.313136651	0.044760735	0.611889062	Up ovaries
gene6699_GABPA	GABPA	GA binding protein transcription factor alpha subunit	-1.336104714	4.59303337	3.288635398	0.077813003	0.625449762	Up ovaries
gene6279_EXTL2	EXTL2	exostosin like glycosyltransferase 2	-1.335977318	5.470319384	6.940036585	0.012202188	0.611889062	Up ovaries
gene19619_MGAT1	MGAT1	mannosyl (alpha-1	-1.331839456	3.558882373	7.526366233	0.009291009	0.611889062	Up ovaries
gene3660_FREM3	FREM3	FRAS1 related extracellular matrix 3	-1.328271405	7.716489437	6.619200485	0.014198676	0.611889062	Up ovaries
gene546_ERO1B	ERO1B	endoplasmic reticulum oxidoreductase 1 beta	-1.326680625	5.352298358	7.88107584	0.00789906	0.611889062	Up ovaries
gene15934_HMG20A	HMG20A	high mobility group 20A	-1.316388582	6.4830848	10.57282278	0.002437271	0.611889062	Up ovaries
gene3714_DNAJB12	DNAJB12	DnaJ heat shock protein family (Hsp40) member B12	-1.314318069	4.352988992	4.217225485	0.047075527	0.611889062	Up ovaries
gene20821_LOC110070486	LOC110070486	zinc finger protein 501-like	-1.313232178	3.33533409	3.047499367	0.089094544	0.625626375	Up ovaries
gene7932_TMEM109	TMEM109	transmembrane protein 109	-1.311426624	5.105690542	8.789371437	0.005256255	0.611889062	Up ovaries
gene21393_FLCN	FLCN	folliculin	-1.311398969	4.92004395	4.580218955	0.03894763	0.611889062	Up ovaries
gene11758_KCNH2	KCNH2	potassium voltage-gated channel subfamily H member 2	-1.310585935	3.795312879	4.478178517	0.041064618	0.611889062	Up ovaries
gene16278_EMC9	EMC9	ER membrane protein complex subunit 9	-1.30977585	4.20924504	4.963348474	0.032001843	0.611889062	Up ovaries
gene9959_FLRT2	FLRT2	fibronectin leucine rich transmembrane protein 2	-1.308247157	5.625634853	10.39514479	0.002626702	0.611889062	Up ovaries
gene11471_TMEM61	TMEM61	transmembrane protein 61	-1.306230564	5.279962654	3.9018407	0.055667556	0.612839781	Up ovaries
gene9077_DOLK	DOLK	dolichol kinase	-1.304518256	3.727875555	3.99889688	0.052852083	0.612088281	Up ovaries
gene7604_ACP5	ACP5	acid phosphatase 5	-1.303409106	3.382745968	3.026003715	0.09018649	0.626310708	Up ovaries
gene8092_CD37	CD37	CD37 molecule	-1.300745935	5.808162888	5.324756512	0.026672724	0.611889062	Up ovaries
gene14933_RECK	RECK	reversion inducing cysteine rich protein with kazal motifs	-1.299550978	4.835233191	4.342686856	0.044072979	0.611889062	Up ovaries
gene4940_COL12A1	COL12A1	collagen type XII alpha 1 chain	-1.29792264	5.901078035	4.114203466	0.049709636	0.611897909	Up ovaries
gene11709_LOC110082541	LOC110082541	polypeptide N-acetylgalactosaminyltransferase 4-like	-1.297002808	4.95695573	6.346911654	0.016169892	0.611889062	Up ovaries
gene3961_CDK7	CDK7	cyclin dependent kinase 7	-1.296243271	3.963577399	5.254685168	0.027625275	0.611889062	Up ovaries
gene10060_EPAS1	EPAS1	endothelial PAS domain protein 1	-1.294084512	7.861293383	8.635532918	0.005627152	0.611889062	Up ovaries
gene8355_NR5A1	NR5A1	nuclear receptor subfamily 5 group A member 1	-1.293568563	7.315322029	3.876109809	0.056441499	0.612839781	Up ovaries
gene3957_SLC30A5	SLC30A5	solute carrier family 30 member 5	-1.292685148	5.328459573	7.931502324	0.007720063	0.611889062	Up ovaries
gene11918_EVA1B	EVA1B	eva-1 homolog B	-1.291509136	4.669900983	3.936621735	0.054639987	0.612839781	Up ovaries
gene12494_MZT1	MZT1	mitotic spindle organizing protein 1	-1.291135053	3.423484203	4.032334441	0.051918825	0.611897909	Up ovaries
gene12699_TC2N	TC2N	tandem C2 domains	-1.290975327	3.646027024	4.030473503	0.051970284	0.611897909	Up ovaries
gene11452_TMEM59	TMEM59	transmembrane protein 59	-1.287440457	6.322057435	4.981070264	0.031715092	0.611889062	Up ovaries
gene5629_DNAJB11	DNAJB11	DnaJ heat shock protein family (Hsp40) member B11	-1.28343642	5.470601639	4.796094509	0.034851799	0.611889062	Up ovaries
gene3184_SSR3	SSR3	signal sequence receptor subunit 3	-1.282639147	6.032151365	6.846085901	0.012753539	0.611889062	Up ovaries
gene19637_LOC110091204	LOC110091204	phospholipid scramblase 1-like	-1.279541294	3.508124028	3.715575029	0.061547686	0.615991565	Up ovaries
gene7206_FBN2	FBN2	fibrillin 2	-1.278858298	6.78448696	3.077062254	0.087617067	0.625449762	Up ovaries
gene19103_LOC110090639	LOC110090639	zinc finger and SCAN domain-containing protein 2-like	-1.276927798	3.329859826	3.730106108	0.061065025	0.615991565	Up ovaries
gene3498_TGFBI	TGFBI	transforming growth factor beta induced	-1.276285618	5.647284145	4.034105113	0.051869914	0.611897909	Up ovaries
gene9932_ADAM17	ADAM17	ADAM metallopeptidase domain 17	-1.27534135	5.413981763	4.393287806	0.042922074	0.611889062	Up ovaries
gene2628_FBN3	FBN3	fibrillin 3	-1.272644794	6.932008126	4.539555837	0.039776572	0.611889062	Up ovaries
gene10824_PLA2R1	PLA2R1	phospholipase A2 receptor 1	-1.272213518	4.697871609	3.617308667	0.064925044	0.61857251	Up ovaries
gene6035_NETO2	NETO2	neuropilin and tolloid like 2	-1.269558244	3.653124459	6.561776216	0.014591756	0.611889062	Up ovaries
gene20433_ATF6B	ATF6B	activating transcription factor 6 beta	-1.269158108	4.883683228	3.686366377	0.062530736	0.61787836	Up ovaries
gene2402_BIN3	BIN3	bridging integrator 3	-1.26906821	5.457976609	9.502564119	0.003847295	0.611889062	Up ovaries
gene5281_RNF152	RNF152	ring finger protein 152	-1.265054778	2.921879857	3.903881492	0.055606676	0.612839781	Up ovaries
gene15203_ALDH6A1	ALDH6A1	aldehyde dehydrogenase 6 family member A1	-1.258902581	4.320736734	3.301587	0.077254094	0.625449762	Up ovaries
gene13620_NCAPD2	NCAPD2	non-SMC condensin I complex subunit D2	-1.258489679	4.59587258	5.477063769	0.024723003	0.611889062	Up ovaries
gene20407_MUS81	MUS81	MUS81 structure-specific endonuclease subunit	-1.257203686	4.292583457	4.020906483	0.052235723	0.612088281	Up ovaries
gene13833_TRAPPC9	TRAPPC9	trafficking protein particle complex 9	-1.256262537	4.327597835	5.00131198	0.031390988	0.611889062	Up ovaries
gene14980_DNAJB9	DNAJB9	DnaJ heat shock protein family (Hsp40) member B9	-1.252488374	4.555383398	4.626263452	0.038031746	0.611889062	Up ovaries
gene11601_ARF4	ARF4	ADP ribosylation factor 4	-1.251880189	6.768620245	6.000535397	0.019114943	0.611889062	Up ovaries
gene9746_HUNK	HUNK	hormonally up-regulated Neu-associated kinase	-1.249177605	4.573859537	5.416395546	0.025480439	0.611889062	Up ovaries
gene16649_PSME4	PSME4	proteasome activator subunit 4	-1.247856759	6.200526036	5.749891464	0.021605935	0.611889062	Up ovaries
gene9483_RAD51	RAD51	RAD51 recombinase	-1.247745787	4.289529088	4.037065911	0.051788242	0.611897909	Up ovaries
gene5600_PLEKHG2	PLEKHG2	pleckstrin homology and RhoGEF domain containing G2	-1.247038645	4.860126271	3.535513094	0.067893817	0.619816202	Up ovaries
gene15948_NTAN1	NTAN1	N-terminal asparagine amidase	-1.24484742	4.034954047	5.530011914	0.024081893	0.611889062	Up ovaries
gene2586_ADAMTS10	ADAMTS10	ADAM metallopeptidase with thrombospondin type 1 motif 10	-1.2391216	3.983464621	3.156954902	0.083760408	0.625449762	Up ovaries
gene5644_TMEM41A	TMEM41A	transmembrane protein 41A	-1.238124018	3.489907208	5.759192401	0.021507471	0.611889062	Up ovaries
gene5806_PDGFB	PDGFB	platelet derived growth factor subunit B	-1.237503721	4.461355115	5.117237056	0.029602966	0.611889062	Up ovaries
gene4184_TSPAN4	TSPAN4	tetraspanin 4	-1.235505239	4.097279105	3.752934212	0.060315227	0.613123791	Up ovaries
gene8101_LOC110078467	LOC110078467	tetraspanin-4-like	-1.234638845	7.136053971	5.502119266	0.024417346	0.611889062	Up ovaries
gene20635_STT3A	STT3A	STT3A	-1.233944356	7.198976957	5.895187906	0.020121882	0.611889062	Up ovaries
gene18300_CNIH1	CNIH1	cornichon family AMPA receptor auxiliary protein 1	-1.232135164	5.835942166	5.695487819	0.022191747	0.611889062	Up ovaries
gene2979_PLK4	PLK4	polo like kinase 4	-1.227521807	3.895119077	6.312075833	0.016442651	0.611889062	Up ovaries
gene3418_LOC110073375	LOC110073375	tubulin alpha-8 chain	-1.224043177	7.673893156	3.949629545	0.054261086	0.612839781	Up ovaries
gene17863_CTDSPL2	CTDSPL2	CTD small phosphatase like 2	-1.223901385	5.099359985	6.264838244	0.016820471	0.611889062	Up ovaries
gene5915_RNASEH2B	RNASEH2B	ribonuclease H2 subunit B	-1.223110451	5.417260859	6.498499493	0.015038517	0.611889062	Up ovaries
gene11648_MMP2	MMP2	matrix metallopeptidase 2	-1.218038331	7.155475598	6.328252489	0.016315378	0.611889062	Up ovaries
gene5746_IFT27	IFT27	intraflagellar transport 27	-1.216589237	3.655078376	5.733309925	0.021782689	0.611889062	Up ovaries
gene11863_SEMA3D	SEMA3D	semaphorin 3D	-1.214433983	5.632458952	4.315938373	0.044695024	0.611889062	Up ovaries
gene5828_PCDH9	PCDH9	protocadherin 9	-1.212389334	4.499120391	5.395708989	0.025744437	0.611889062	Up ovaries
gene17395_AVL9	AVL9	AVL9 cell migration associated	-1.212343552	3.482812757	3.565175263	0.066800113	0.619816202	Up ovaries
gene13502_DNAJC30	DNAJC30	DnaJ heat shock protein family (Hsp40) member C30	-1.211663523	3.451557374	3.66604431	0.063224979	0.61787836	Up ovaries
gene2953_CCNA2	CCNA2	cyclin A2	-1.208091451	4.748658369	7.575826038	0.009082068	0.611889062	Up ovaries
gene6646_FSTL1	FSTL1	follistatin like 1	-1.205882928	8.318117348	5.850768095	0.020563524	0.611889062	Up ovaries
gene16720_LOC110088015	LOC110088015	NADH-cytochrome b5 reductase 3	-1.204888618	5.60398737	3.726804582	0.061174318	0.615991565	Up ovaries
gene14079_LOC110085143	LOC110085143	NADPH--cytochrome P450 reductase	-1.203583353	6.626914621	4.532385144	0.039924745	0.611889062	Up ovaries
gene7648_TRIM59	TRIM59	tripartite motif containing 59	-1.203424897	2.868359155	3.306808676	0.077030032	0.625449762	Up ovaries
gene9753_BACH1	BACH1	BTB domain and CNC homolog 1	-1.203395927	5.033497006	3.20519423	0.081524363	0.625449762	Up ovaries
gene4617_SLC35B2	SLC35B2	solute carrier family 35 member B2	-1.202137608	4.35645314	3.474156824	0.070220032	0.619816202	Up ovaries
gene15792_POLR1B	POLR1B	RNA polymerase I subunit B	-1.2003395	3.538188967	3.117709879	0.08563047	0.625449762	Up ovaries
gene3134_AGTR1	AGTR1	angiotensin II receptor type 1	-1.200180523	3.092653836	3.20642027	0.081468412	0.625449762	Up ovaries
gene4694_LOC110074782	LOC110074782	RING finger protein 151-like	-1.199482003	2.952375898	3.794607882	0.058972623	0.613123791	Up ovaries
gene13386_CKAP4	CKAP4	cytoskeleton associated protein 4	-1.195966938	5.87667067	5.069825945	0.030320462	0.611889062	Up ovaries
gene7508_MTMR7	MTMR7	myotubularin related protein 7	-1.194187959	3.281332266	3.468223406	0.070449659	0.619816202	Up ovaries
gene3770_PRDX1	PRDX1	peroxiredoxin 1	-1.194052635	5.096301087	3.569377646	0.066646755	0.619816202	Up ovaries
gene9200_HSPA12B	HSPA12B	heat shock protein family A (Hsp70) member 12B	-1.191810387	5.449640301	3.356384452	0.074938604	0.625449762	Up ovaries
gene1763_TK1	TK1	thymidine kinase 1	-1.189461026	4.695870388	6.70326785	0.013643643	0.611889062	Up ovaries
gene3827_LRP12	LRP12	LDL receptor related protein 12	-1.188724987	4.25320023	4.574485996	0.039063345	0.611889062	Up ovaries
gene18282_SIGMAR1	SIGMAR1	sigma non-opioid intracellular receptor 1	-1.187937287	5.576645582	3.886331944	0.056132618	0.612839781	Up ovaries
gene11168_UNC119B	UNC119B	unc-119 lipid binding chaperone B	-1.186170878	4.81557813	3.357059622	0.074910563	0.625449762	Up ovaries
gene3919_OXCT1	OXCT1	3-oxoacid CoA-transferase 1	-1.186091919	5.692176094	4.727273967	0.036103961	0.611889062	Up ovaries
gene10386_RAE1	RAE1	ribonucleic acid export 1	-1.182623885	5.06728027	4.924287877	0.032643901	0.611889062	Up ovaries
gene8236_LCLAT1	LCLAT1	lysocardiolipin acyltransferase 1	-1.182228135	4.186058545	4.944269138	0.032313722	0.611889062	Up ovaries
gene2842_SLC2A1	SLC2A1	solute carrier family 2 member 1	-1.180856523	3.824324996	4.767398046	0.035368058	0.611889062	Up ovaries
gene9548_LOC110080172	LOC110080172	BTB/POZ domain-containing protein KCTD12-like	-1.179547853	3.517420055	3.040387057	0.089454179	0.626160658	Up ovaries
gene9135_ZNF518A	ZNF518A	zinc finger protein 518A	-1.176027213	4.308631063	3.757944697	0.060152026	0.613123791	Up ovaries
gene16545_SLC7A8	SLC7A8	solute carrier family 7 member 8	-1.176001551	6.063453003	3.501502422	0.069172474	0.619816202	Up ovaries
gene7447_LOC110077804	LOC110077804	zinc transporter ZIP11-like	-1.174218204	3.740615448	4.345270086	0.044013411	0.611889062	Up ovaries
gene19423_LOC110090980	LOC110090980	protein EFR3 homolog A	-1.173486281	5.240520472	6.159878371	0.017693932	0.611889062	Up ovaries
gene11511_PLSCR3	PLSCR3	phospholipid scramblase 3	-1.172823678	4.018415543	4.506719295	0.040460073	0.611889062	Up ovaries
gene7185_PPIC	PPIC	peptidylprolyl isomerase C	-1.166159782	6.596479621	3.486395683	0.069749014	0.619816202	Up ovaries
gene10847_DHX35	DHX35	DEAH-box helicase 35	-1.165690838	3.953245575	3.386947813	0.073680929	0.625449762	Up ovaries
gene14612_CBFB	CBFB	core-binding factor beta subunit	-1.163175307	3.836668968	6.454821984	0.015355486	0.611889062	Up ovaries
gene11006_THOC6	THOC6	THO complex 6	-1.162955785	4.671508166	5.102925194	0.029817587	0.611889062	Up ovaries
gene5288_LOC110075434	LOC110075434	MARVEL domain-containing protein 3-like	-1.162914501	3.302595107	3.193587686	0.082056171	0.625449762	Up ovaries
gene6377_PARVB	PARVB	parvin beta	-1.16182877	5.887996776	6.926200048	0.012281752	0.611889062	Up ovaries
gene7548_OAT	OAT	ornithine aminotransferase	-1.161508576	5.76305619	6.989488846	0.011922321	0.611889062	Up ovaries
gene8186_ATP6AP1	ATP6AP1	ATPase H+ transporting accessory protein 1	-1.160358337	6.759308395	3.556236327	0.067127631	0.619816202	Up ovaries
gene20155_TNFRSF21	TNFRSF21	TNF receptor superfamily member 21	-1.160298197	5.211898892	3.822346999	0.058097317	0.612839781	Up ovaries
gene7974_TMEM165	TMEM165	transmembrane protein 165	-1.158948015	5.248190369	7.429426525	0.009715636	0.611889062	Up ovaries
gene887_TAGLN	TAGLN	transgelin	-1.158273518	5.674660177	4.377081731	0.043287045	0.611889062	Up ovaries
gene9987_SHISA5	SHISA5	shisa family member 5	-1.156168964	6.131258438	5.015606107	0.031164289	0.611889062	Up ovaries
gene5313_MOSPD2	MOSPD2	motile sperm domain containing 2	-1.154899307	4.536758559	3.750187918	0.060404888	0.613123791	Up ovaries
gene4890_MANSC1	MANSC1	MANSC domain containing 1	-1.15487874	3.430106429	3.644140454	0.063982861	0.61787836	Up ovaries
gene1523_IGF2R	IGF2R	insulin like growth factor 2 receptor	-1.154578327	5.443381508	4.928111953	0.032580427	0.611889062	Up ovaries
gene7200_LMNB1	LMNB1	lamin B1	-1.153537111	6.908517508	10.44986476	0.002566745	0.611889062	Up ovaries
gene4961_CUNH17orf62	CUNH17orf62	chromosome unknown C17orf62 homolog	-1.153003489	4.104037324	3.198569698	0.081827421	0.625449762	Up ovaries
gene12185_FAM89A	FAM89A	family with sequence similarity 89 member A	-1.152229758	4.34210375	4.257070547	0.04609827	0.611889062	Up ovaries
gene17640_POLH	POLH	DNA polymerase eta	-1.151916325	4.682828868	4.65724725	0.037428715	0.611889062	Up ovaries
gene4669_COL1A2	COL1A2	collagen type I alpha 2 chain	-1.15137656	8.679222112	3.338338701	0.075692445	0.625449762	Up ovaries
gene14905_FANCF	FANCF	Fanconi anemia complementation group F	-1.149149331	4.050926491	3.958910125	0.053992529	0.612839781	Up ovaries
gene12511_TPST2	TPST2	tyrosylprotein sulfotransferase 2	-1.149025978	5.317430297	3.212073007	0.081211006	0.625449762	Up ovaries
gene5129_TMEM33	TMEM33	transmembrane protein 33	-1.149022761	4.486504857	4.961685372	0.032028897	0.611889062	Up ovaries
gene9937_KLF11	KLF11	Kruppel like factor 11	-1.144857368	4.495330199	3.461700309	0.070703073	0.619816202	Up ovaries
gene15071_CTSA	CTSA	cathepsin A	-1.143609941	6.15279933	4.476231272	0.041106224	0.611889062	Up ovaries
gene12785_TTYH3	TTYH3	tweety family member 3	-1.143331767	6.186530704	3.655741845	0.063580199	0.61787836	Up ovaries
gene4107_LIMS1	LIMS1	LIM zinc finger domain containing 1	-1.138508329	4.814621314	5.454572279	0.025000918	0.611889062	Up ovaries
gene11044_SLX1A	SLX1A	SLX1 homolog A	-1.138347467	3.442587723	4.151170529	0.048746227	0.611897909	Up ovaries
gene5212_WDR11	WDR11	WD repeat domain 11	-1.135913995	3.804761013	3.704427869	0.061920818	0.617117851	Up ovaries
gene10494_PRAF2	PRAF2	PRA1 domain family member 2	-1.131580185	4.717867937	4.735602988	0.035949836	0.611889062	Up ovaries
gene4387_CTDSP2	CTDSP2	CTD small phosphatase 2	-1.127542986	6.577464075	7.202231919	0.010794637	0.611889062	Up ovaries
gene12802_FSCN1	FSCN1	fascin actin-bundling protein 1	-1.12583137	7.68557928	9.130474068	0.004523812	0.611889062	Up ovaries
gene10673_MCM2	MCM2	minichromosome maintenance complex component 2	-1.123259414	5.807861566	6.344215308	0.016190829	0.611889062	Up ovaries
gene6814_SSR1	SSR1	signal sequence receptor subunit 1	-1.120869632	6.8684883	7.169141437	0.010962238	0.611889062	Up ovaries
gene15451_LOC110086647	LOC110086647	charged multivesicular body protein 1b-2-like	-1.117273253	4.892576443	5.129711813	0.029417265	0.611889062	Up ovaries
gene5549_SNRPA	SNRPA	small nuclear ribonucleoprotein polypeptide A	-1.11723976	6.313282978	5.84078259	0.020664241	0.611889062	Up ovaries
gene18360_ATP6V0C	ATP6V0C	ATPase H+ transporting V0 subunit c	-1.115396504	6.136797412	3.334358506	0.075859853	0.625449762	Up ovaries
gene5438_LOC110075581	LOC110075581	CD99 antigen-like	-1.112285416	7.084795216	4.524032012	0.040098114	0.611889062	Up ovaries
gene10409_ROR2	ROR2	receptor tyrosine kinase like orphan receptor 2	-1.112209463	7.389964682	3.167276759	0.083276222	0.625449762	Up ovaries
gene16068_ADPRHL2	ADPRHL2	ADP-ribosylhydrolase like 2	-1.111247807	3.921639931	3.171821696	0.083064022	0.625449762	Up ovaries
gene6280_SLC30A7	SLC30A7	solute carrier family 30 member 7	-1.110324946	4.12874932	3.369587154	0.074392395	0.625449762	Up ovaries
gene15354_ATPAF1	ATPAF1	ATP synthase mitochondrial F1 complex assembly factor 1	-1.109924631	4.920144744	3.167702634	0.083256312	0.625449762	Up ovaries
gene6774_SOAT1	SOAT1	sterol O-acyltransferase 1	-1.109353843	6.494168723	3.174679167	0.08293092	0.625449762	Up ovaries
gene9333_WDR6	WDR6	WD repeat domain 6	-1.109138139	3.404213558	4.138016025	0.049086673	0.611897909	Up ovaries
gene16701_SMAD3	SMAD3	SMAD family member 3	-1.108231499	5.670585813	4.751949905	0.035649429	0.611889062	Up ovaries
gene16994_TM9SF1	TM9SF1	transmembrane 9 superfamily member 1	-1.107461463	5.438303573	4.136608254	0.049123261	0.611897909	Up ovaries
gene12278_RNF170	RNF170	ring finger protein 170	-1.107107107	3.745762274	3.079710355	0.087486076	0.625449762	Up ovaries
gene3804_NSUN4	NSUN4	NOP2/Sun RNA methyltransferase family member 4	-1.10042277	4.980663568	9.923810534	0.003209346	0.611889062	Up ovaries
gene2983_PGRMC2	PGRMC2	progesterone receptor membrane component 2	-1.100203603	5.070506817	4.318828335	0.044627355	0.611889062	Up ovaries
gene8982_APMAP	APMAP	adipocyte plasma membrane associated protein	-1.100136964	5.91113913	4.420175956	0.042323963	0.611889062	Up ovaries
gene6034_ITFG1	ITFG1	integrin alpha FG-GAP repeat containing 1	-1.098769542	5.714087937	4.010212451	0.052534204	0.612088281	Up ovaries
gene545_GPR137B	GPR137B	G protein-coupled receptor 137B	-1.094393563	3.861200086	3.039648671	0.089491609	0.626160658	Up ovaries
gene14983_MRPL3	MRPL3	mitochondrial ribosomal protein L3	-1.092162987	5.275731017	3.632985723	0.064372695	0.61787836	Up ovaries
gene20523_LOC110070169	LOC110070169	gastrula zinc finger protein XlCGF7.1-like	-1.090106272	4.918207834	4.403244021	0.042699529	0.611889062	Up ovaries
gene6783_GMDS	GMDS	GDP-mannose 4	-1.089654445	3.634203566	3.084321461	0.087258508	0.625449762	Up ovaries
gene11357_OSBPL10	OSBPL10	oxysterol binding protein like 10	-1.08869515	4.460803392	4.720010072	0.036238966	0.611889062	Up ovaries
gene11530_EPHB4	EPHB4	EPH receptor B4	-1.087701433	7.020655581	3.671306288	0.063044402	0.61787836	Up ovaries
gene6522_YWHAB	YWHAB	tyrosine 3-monooxygenase/tryptophan 5-monooxygenase activation protein beta	-1.08675583	6.565113223	8.962928287	0.004868928	0.611889062	Up ovaries
gene15841_BPNT1	BPNT1	3'(2')	-1.085320587	4.872638683	4.051672012	0.051387412	0.611897909	Up ovaries
gene19600_SLC41A3	SLC41A3	solute carrier family 41 member 3	-1.085293805	4.187636167	6.548256414	0.014685996	0.611889062	Up ovaries
gene9002_TMEM178A	TMEM178A	transmembrane protein 178A	-1.084734402	4.088897599	3.824289086	0.058036576	0.612839781	Up ovaries
gene15891_MGST1	MGST1	microsomal glutathione S-transferase 1	-1.081063268	7.483355484	4.272683552	0.04572144	0.611889062	Up ovaries
gene18439_HSPB6	HSPB6	heat shock protein family B (small) member 6	-1.079321017	8.099559134	3.249767641	0.07951768	0.625449762	Up ovaries
gene17513_SEC61A1	SEC61A1	Sec61 translocon alpha 1 subunit	-1.079162573	7.058263305	8.09858748	0.007157346	0.611889062	Up ovaries
gene14925_DCUN1D1	DCUN1D1	defective in cullin neddylation 1 domain containing 1	-1.07786983	4.907823761	4.609134338	0.038369683	0.611889062	Up ovaries
gene2944_MAD2L1	MAD2L1	mitotic arrest deficient 2 like 1	-1.07693263	4.104298485	3.484572916	0.06981894	0.619816202	Up ovaries
gene3776_TESK2	TESK2	testis-specific kinase 2	-1.076928446	5.050085357	4.767199019	0.035371667	0.611889062	Up ovaries
gene13192_MAN1C1	MAN1C1	mannosidase alpha class 1C member 1	-1.076899678	6.571507592	4.556430775	0.039430244	0.611889062	Up ovaries
gene16266_RNASEH2A	RNASEH2A	ribonuclease H2 subunit A	-1.076631889	5.819677751	4.5425386	0.039715114	0.611889062	Up ovaries
gene14199_DCK	DCK	deoxycytidine kinase	-1.07120814	4.184415202	3.895378736	0.055860811	0.612839781	Up ovaries
gene18516_LAMP2	LAMP2	lysosomal associated membrane protein 2	-1.071184341	7.037299034	9.038168954	0.004710589	0.611889062	Up ovaries
gene8985_ENTPD6	ENTPD6	ectonucleoside triphosphate diphosphohydrolase 6 (putative)	-1.065817145	5.635581312	8.149685285	0.006994152	0.611889062	Up ovaries
gene10093_LOC110080753	LOC110080753	serine/threonine-protein phosphatase 2A 56 kDa regulatory subunit delta isoform	-1.065052004	4.480485449	4.176548767	0.048096747	0.611889062	Up ovaries
gene19300_M6PR	M6PR	mannose-6-phosphate receptor	-1.06484515	5.470782996	3.123573771	0.085348088	0.625449762	Up ovaries
gene1248_DCTD	DCTD	dCMP deaminase	-1.062032938	3.728994347	3.444852205	0.071362321	0.619816202	Up ovaries
gene4060_PDXK	PDXK	pyridoxal kinase	-1.059695667	3.743671225	4.180181138	0.04800457	0.611889062	Up ovaries
gene5913_FKBP1B	FKBP1B	FK506 binding protein 1B	-1.057639506	5.666167786	3.839534786	0.057562183	0.612839781	Up ovaries
gene16498_VSTM4	VSTM4	V-set and transmembrane domain containing 4	-1.056693698	4.717206863	3.986261953	0.053209538	0.612088281	Up ovaries
gene1355_XRCC5	XRCC5	X-ray repair cross complementing 5	-1.056023773	4.756657351	5.966955895	0.019429859	0.611889062	Up ovaries
gene7388_PLPPR1	PLPPR1	phospholipid phosphatase related 1	-1.054725997	5.131781491	3.672302766	0.06301027	0.61787836	Up ovaries
gene2634_ANGPTL4	ANGPTL4	angiopoietin like 4	-1.053756865	8.43495216	3.637445838	0.064216508	0.61787836	Up ovaries
gene4049_FUNDC1	FUNDC1	FUN14 domain containing 1	-1.052049108	4.575567549	5.696672954	0.022178804	0.611889062	Up ovaries
gene589_MEMO1	MEMO1	mediator of cell motility 1	-1.049883984	5.494743076	5.639172548	0.022816311	0.611889062	Up ovaries
gene13506_TBL2	TBL2	transducin beta like 2	-1.048633031	5.310212806	3.976927994	0.053475319	0.612088281	Up ovaries
gene5907_KLHL29	KLHL29	kelch like family member 29	-1.048064404	5.752984255	8.6020735	0.005711466	0.611889062	Up ovaries
gene14055_ARF1	ARF1	ADP ribosylation factor 1	-1.047441904	7.377960001	4.863347908	0.033673834	0.611889062	Up ovaries
gene5947_CTNNA1	CTNNA1	catenin alpha 1	-1.046915927	7.155579003	5.385842463	0.025871396	0.611889062	Up ovaries
gene9406_MED10	MED10	mediator complex subunit 10	-1.046072129	5.04137039	5.098007138	0.029891729	0.611889062	Up ovaries
gene4380_CDK4	CDK4	cyclin dependent kinase 4	-1.044054138	4.293573512	3.205047971	0.08153104	0.625449762	Up ovaries
gene16047_CASP6	CASP6	caspase 6	-1.038966317	5.310983034	5.402965653	0.025651492	0.611889062	Up ovaries
gene11888_TXLNA	TXLNA	taxilin alpha	-1.035289639	4.823090541	3.50410211	0.069073796	0.619816202	Up ovaries
gene9336_SLC25A20	SLC25A20	solute carrier family 25 member 20	-1.034030537	4.539063207	4.721209729	0.036216632	0.611889062	Up ovaries
gene15008_TAF12	TAF12	TATA-box binding protein associated factor 12	-1.033227954	5.138269528	3.916690952	0.05522623	0.612839781	Up ovaries
gene17190_CLPTM1	CLPTM1	CLPTM1	-1.032379009	5.663068809	4.821283408	0.03440542	0.611889062	Up ovaries
gene19608_LOC110091171	LOC110091171	uncharacterized LOC110091171	-1.03197484	5.804495925	3.467691785	0.070470274	0.619816202	Up ovaries
gene10246_POT1	POT1	protection of telomeres 1	-1.028658322	3.911703456	3.668734964	0.063132571	0.61787836	Up ovaries
gene4642_LOC110074711	LOC110074711	pituitary tumor-transforming gene 1 protein-interacting protein	-1.028126437	6.627305967	6.401384468	0.015753112	0.611889062	Up ovaries
gene15028_PSMD13	PSMD13	proteasome 26S subunit	-1.027684011	5.910418819	3.944001478	0.054424667	0.612839781	Up ovaries
gene15330_PPP2R1A	PPP2R1A	protein phosphatase 2 scaffold subunit Aalpha	-1.026885763	7.619722026	3.820772537	0.058146612	0.612839781	Up ovaries
gene8852_PPP2CA	PPP2CA	protein phosphatase 2 catalytic subunit alpha	-1.026408303	6.00932875	4.643175832	0.037701277	0.611889062	Up ovaries
gene16902_ERMP1	ERMP1	endoplasmic reticulum metallopeptidase 1	-1.02349078	4.055191719	3.093329703	0.086815853	0.625449762	Up ovaries
gene8021_MYADM	MYADM	myeloid associated differentiation marker	-1.023066863	6.078223606	3.931756834	0.054782446	0.612839781	Up ovaries
gene8990_EIF4A3	EIF4A3	eukaryotic translation initiation factor 4A3	-1.022737312	7.274842809	5.362168279	0.026178809	0.611889062	Up ovaries
gene4777_P3H4	P3H4	prolyl 3-hydroxylase family member 4 (non-enzymatic)	-1.022088904	5.308296461	4.053762657	0.05133032	0.611897909	Up ovaries
gene471_NABP2	NABP2	nucleic acid binding protein 2	-1.021317807	5.192350872	4.340048804	0.044133903	0.611889062	Up ovaries
gene5698_CRISPLD1	CRISPLD1	cysteine rich secretory protein LCCL domain containing 1	-1.02117062	3.870764555	3.025287029	0.090223155	0.626310708	Up ovaries
gene15124_GOLPH3	GOLPH3	golgi phosphoprotein 3	-1.01892912	6.418764704	5.950304734	0.019588094	0.611889062	Up ovaries
gene8134_LOC110078514	LOC110078514	uncharacterized LOC110078514	-1.017924205	5.333460513	6.143596929	0.017833755	0.611889062	Up ovaries
gene2512_CAPZA1	CAPZA1	capping actin protein of muscle Z-line alpha subunit 1	-1.017091769	6.09952456	8.417196363	0.006202344	0.611889062	Up ovaries
gene7133_RIN2	RIN2	Ras and Rab interactor 2	-1.016867779	3.805908344	3.145350632	0.084308535	0.625449762	Up ovaries
gene12063_PNPLA7	PNPLA7	patatin like phospholipase domain containing 7	-1.01640078	5.812675799	4.772833186	0.03526964	0.611889062	Up ovaries
gene19205_TMEM98	TMEM98	transmembrane protein 98	-1.013769927	5.874461606	5.15384295	0.029061634	0.611889062	Up ovaries
gene6743_CAPZA2	CAPZA2	capping actin protein of muscle Z-line alpha subunit 2	-1.012654741	6.753911933	6.153645476	0.017747319	0.611889062	Up ovaries
gene753_THG1L	THG1L	tRNA-histidine guanylyltransferase 1 like	-1.011557537	4.344973626	4.429805815	0.042111981	0.611889062	Up ovaries
gene5872_CENPM	CENPM	centromere protein M	-1.011458076	4.305345389	3.459550331	0.07078682	0.619816202	Up ovaries
gene7405_SEC24C	SEC24C	SEC24 homolog C	-1.011351102	6.804707856	6.475723064	0.015202917	0.611889062	Up ovaries
gene9594_GPC4	GPC4	glypican 4	-1.009258464	7.116726458	3.02949845	0.090007939	0.626310708	Up ovaries
gene7931_PRPF19	PRPF19	pre-mRNA processing factor 19	-1.00878562	6.129824026	3.713171366	0.061627933	0.615991565	Up ovaries
gene8588_TMED10	TMED10	transmembrane p24 trafficking protein 10	-1.007326506	6.43105667	4.781943087	0.035105352	0.611889062	Up ovaries
gene5780_CUNH22orf23	CUNH22orf23	chromosome unknown C22orf23 homolog	-1.0054359	4.162847323	3.046136456	0.089163333	0.625626375	Up ovaries
gene11708_IMPAD1	IMPAD1	inositol monophosphatase domain containing 1	-1.004955675	6.175211485	4.663137092	0.037315269	0.611889062	Up ovaries
gene18491_SPTBN2	SPTBN2	spectrin beta	-1.003212648	6.498667453	6.903232911	0.012415055	0.611889062	Up ovaries
gene18184_LOC110089618	LOC110089618	heat shock cognate 71 kDa protein-like	-1.00281395	8.094325488	3.614847482	0.065012236	0.61857251	Up ovaries
gene542_GNG4	GNG4	G protein subunit gamma 4	-1.00074043	5.819636732	8.886603859	0.005035368	0.611889062	Up ovaries
gene7802_CHPF	CHPF	chondroitin polymerizing factor	-1.000152026	5.094607444	4.473308246	0.041168765	0.611889062	Up ovaries
gene5344_SKA2	SKA2	spindle and kinetochore associated complex subunit 2	-0.999511621	5.513426257	4.113165386	0.049736991	0.611897909	Up ovaries
gene20190_PEX13	PEX13	peroxisomal biogenesis factor 13	-0.999348317	5.245921655	3.445072388	0.071353661	0.619816202	Up ovaries
gene1366_GYPC	GYPC	glycophorin C (Gerbich blood group)	-0.999011179	5.936276614	3.526919139	0.068214408	0.619816202	Up ovaries
gene2506_LRIG2	LRIG2	leucine rich repeats and immunoglobulin like domains 2	-0.997834785	5.666686396	4.766707477	0.035380584	0.611889062	Up ovaries
gene14941_ERP44	ERP44	endoplasmic reticulum protein 44	-0.99714067	6.236171836	4.736255987	0.035937783	0.611889062	Up ovaries
gene14677_GRB2	GRB2	growth factor receptor bound protein 2	-0.996415306	4.862441723	3.823205239	0.058070466	0.612839781	Up ovaries
gene15239_LOC110086381	LOC110086381	uncharacterized LOC110086381	-0.993557627	4.762062654	3.091389166	0.086910995	0.625449762	Up ovaries
gene7037_TMEM167A	TMEM167A	transmembrane protein 167A	-0.993058304	4.331632252	4.421203366	0.04230129	0.611889062	Up ovaries
gene20559_EXTL3	EXTL3	exostosin like glycosyltransferase 3	-0.99159177	5.722829308	6.32576251	0.016334899	0.611889062	Up ovaries
gene6593_NOVA1	NOVA1	NOVA alternative splicing regulator 1	-0.990331752	5.999702947	5.549357553	0.023852168	0.611889062	Up ovaries
gene17857_LCORL	LCORL	ligand dependent nuclear receptor corepressor like	-0.989551761	3.96449719	3.225610565	0.080598256	0.625449762	Up ovaries
gene15041_FADS1	FADS1	fatty acid desaturase 1	-0.98910747	5.059501431	3.503654134	0.069090789	0.619816202	Up ovaries
gene2090_MCM6	MCM6	minichromosome maintenance complex component 6	-0.989103901	6.148695843	4.122409505	0.049493979	0.611897909	Up ovaries
gene15919_METTL22	METTL22	methyltransferase like 22	-0.988715962	4.701510726	4.638364926	0.037794962	0.611889062	Up ovaries
gene13639_P3H3	P3H3	prolyl 3-hydroxylase 3	-0.987753435	7.128420254	4.581172743	0.038928415	0.611889062	Up ovaries
gene3413_EIF6	EIF6	eukaryotic translation initiation factor 6	-0.986129353	4.998517425	3.500605552	0.069206554	0.619816202	Up ovaries
gene13465_LOC110084444	LOC110084444	actin	-0.984200128	5.773797973	3.402819366	0.073037138	0.624444059	Up ovaries
gene1215_PLXDC2	PLXDC2	plexin domain containing 2	-0.979690065	3.606713548	3.186944416	0.082362316	0.625449762	Up ovaries
gene3938_IPO11	IPO11	importin 11	-0.979024336	4.624690851	5.871060165	0.020360484	0.611889062	Up ovaries
gene6656_ATP6V1A	ATP6V1A	ATPase H+ transporting V1 subunit A	-0.977782856	5.557533671	4.170334554	0.048254896	0.611889062	Up ovaries
gene5706_ZC2HC1A	ZC2HC1A	zinc finger C2HC-type containing 1A	-0.977046921	5.224515319	5.111171347	0.029693722	0.611889062	Up ovaries
gene12158_CUNH20orf24	CUNH20orf24	chromosome unknown C20orf24 homolog	-0.97518829	4.948219149	7.403707641	0.009831755	0.611889062	Up ovaries
gene13188_TMEM50A	TMEM50A	transmembrane protein 50A	-0.975050983	6.889618176	3.112897477	0.085863001	0.625449762	Up ovaries
gene990_DEF6	DEF6	DEF6	-0.9696481	2.952698371	3.135633995	0.084770604	0.625449762	Up ovaries
gene17599_TLK2	TLK2	tousled like kinase 2	-0.966920166	4.271577036	3.694018743	0.062271513	0.61727496	Up ovaries
gene15457_SH3BGRL	SH3BGRL	SH3 domain binding glutamate rich protein like	-0.966729998	5.586461362	3.450086825	0.071156764	0.619816202	Up ovaries
gene12518_TTC28	TTC28	tetratricopeptide repeat domain 28	-0.964818151	8.783614102	3.794082994	0.058989326	0.613123791	Up ovaries
gene15759_EMILIN1	EMILIN1	elastin microfibril interfacer 1	-0.96236502	6.722962588	3.649558565	0.063794457	0.61787836	Up ovaries
gene12567_USP10	USP10	ubiquitin specific peptidase 10	-0.958796965	5.684277721	3.221510708	0.080783278	0.625449762	Up ovaries
gene7965_SCFD2	SCFD2	sec1 family domain containing 2	-0.958512763	4.30479233	4.414066057	0.042459066	0.611889062	Up ovaries
gene3153_SERP1	SERP1	stress associated endoplasmic reticulum protein 1	-0.958297211	4.70714371	3.486991364	0.069726179	0.619816202	Up ovaries
gene4689_PDP1	PDP1	pyruvate dehyrogenase phosphatase catalytic subunit 1	-0.958142705	3.815926208	3.79677333	0.058903769	0.613123791	Up ovaries
gene6868_ST5	ST5	suppression of tumorigenicity 5	-0.957285876	5.249424369	3.571199645	0.066580387	0.619816202	Up ovaries
gene18638_ARL5B	ARL5B	ADP ribosylation factor like GTPase 5B	-0.957086067	3.12301943	3.02733729	0.090118308	0.626310708	Up ovaries
gene10576_UBA2	UBA2	ubiquitin like modifier activating enzyme 2	-0.956910966	6.498580096	3.584612641	0.06609406	0.619816202	Up ovaries
gene13238_ACTR2	ACTR2	ARP2 actin related protein 2 homolog	-0.956635682	5.815812891	4.312789494	0.044768885	0.611889062	Up ovaries
gene17376_IGFBP3	IGFBP3	insulin like growth factor binding protein 3	-0.9564076	5.345044942	3.703852784	0.061940136	0.617117851	Up ovaries
gene10652_FZD2	FZD2	frizzled class receptor 2	-0.955059141	6.68511088	3.607736545	0.065264888	0.618927578	Up ovaries
gene3151_PFN2	PFN2	profilin 2	-0.955040225	7.933352706	4.011518217	0.052497658	0.612088281	Up ovaries
gene6650_GTF2E1	GTF2E1	general transcription factor IIE subunit 1	-0.954697978	4.020031876	3.15859985	0.083683034	0.625449762	Up ovaries
gene3792_IPP	IPP	intracisternal A particle-promoted polypeptide	-0.95387243	4.18867411	4.716722939	0.036300241	0.611889062	Up ovaries
gene14390_MAP2K1	MAP2K1	mitogen-activated protein kinase kinase 1	-0.951617193	6.440497638	3.196218181	0.081935302	0.625449762	Up ovaries
gene18478_DSEL	DSEL	dermatan sulfate epimerase-like	-0.951267757	6.009811751	5.211454366	0.028231357	0.611889062	Up ovaries
gene2298_PCYOX1	PCYOX1	prenylcysteine oxidase 1	-0.947462585	6.268099865	4.048225529	0.051481683	0.611897909	Up ovaries
gene5037_XPOT	XPOT	exportin for tRNA	-0.946704228	4.951421925	4.374767238	0.043339446	0.611889062	Up ovaries
gene8730_PLPP2	PLPP2	phospholipid phosphatase 2	-0.946631451	4.973281703	3.523510391	0.068342036	0.619816202	Up ovaries
gene3697_SGPL1	SGPL1	sphingosine-1-phosphate lyase 1	-0.945368836	6.043962307	4.474759221	0.041137707	0.611889062	Up ovaries
gene2015_B4GALT5	B4GALT5	beta-1	-0.940630823	4.415918021	4.269195437	0.045805333	0.611889062	Up ovaries
gene15223_ZNF668	ZNF668	zinc finger protein 668	-0.937607734	4.143904917	3.862165177	0.056865899	0.612839781	Up ovaries
gene5414_MIS12	MIS12	MIS12	-0.935485724	4.248209039	3.209378215	0.081333604	0.625449762	Up ovaries
gene12181_CUNH1orf198	CUNH1orf198	chromosome unknown C1orf198 homolog	-0.935077392	5.455101604	3.092469601	0.086858008	0.625449762	Up ovaries
gene10410_SPTLC1	SPTLC1	serine palmitoyltransferase long chain base subunit 1	-0.933914779	4.844992155	3.705630781	0.061880432	0.617117851	Up ovaries
gene20712_LOC110070369	LOC110070369	uncharacterized LOC110070369	-0.931564093	4.79701135	3.066662813	0.088133632	0.625449762	Up ovaries
gene5691_UGGT1	UGGT1	UDP-glucose glycoprotein glucosyltransferase 1	-0.931129033	4.818795324	3.318039256	0.076550591	0.625449762	Up ovaries
gene17816_ELMOD3	ELMOD3	ELMO domain containing 3	-0.929010826	5.221377185	4.182928069	0.047934991	0.611889062	Up ovaries
gene8099_PRMT1	PRMT1	protein arginine methyltransferase 1	-0.928916794	7.967030002	3.033682778	0.089794681	0.626310708	Up ovaries
gene18517_CUL4B	CUL4B	cullin 4B	-0.928865343	5.525714748	3.1552427	0.083841031	0.625449762	Up ovaries
gene14001_LOC110085032	LOC110085032	BTB/POZ domain-containing protein KCTD5-like	-0.925155371	4.908799038	3.238364629	0.080025712	0.625449762	Up ovaries
gene3546_FJX1	FJX1	four jointed box 1	-0.923338584	5.187863027	3.316941128	0.076597323	0.625449762	Up ovaries
gene12977_CDC42EP3	CDC42EP3	CDC42 effector protein 3	-0.92328793	5.46580208	3.024278506	0.09027478	0.626310708	Up ovaries
gene8539_ECT2	ECT2	epithelial cell transforming 2	-0.923222653	4.467256959	3.638133438	0.064192466	0.61787836	Up ovaries
gene514_EXOC8	EXOC8	exocyst complex component 8	-0.921345273	4.009567276	4.182451497	0.047947054	0.611889062	Up ovaries
gene7045_PLIN2	PLIN2	perilipin 2	-0.918603423	4.500091234	5.136461147	0.029317323	0.611889062	Up ovaries
gene15869_LOC110087109	LOC110087109	D-beta-hydroxybutyrate dehydrogenase	-0.917322996	5.661879138	3.567423616	0.066718015	0.619816202	Up ovaries
gene10670_MYO1D	MYO1D	myosin ID	-0.916553226	6.15794	3.180397504	0.082665277	0.625449762	Up ovaries
gene9898_ZHX2	ZHX2	zinc fingers and homeoboxes 2	-0.914088442	4.492768084	4.728107838	0.036088498	0.611889062	Up ovaries
gene18999_BNIP3L	BNIP3L	BCL2 interacting protein 3 like	-0.912240431	6.38709346	3.299766859	0.077332367	0.625449762	Up ovaries
gene11867_LRPPRC	LRPPRC	leucine rich pentatricopeptide repeat containing	-0.911731824	5.805609816	4.170764394	0.048243938	0.611889062	Up ovaries
gene4935_MTO1	MTO1	mitochondrial tRNA translation optimization 1	-0.909274879	3.961116638	3.45470073	0.07097613	0.619816202	Up ovaries
gene13472_EDC3	EDC3	enhancer of mRNA decapping 3	-0.908260508	4.340896508	3.080473233	0.08744838	0.625449762	Up ovaries
gene9092_TOR1B	TOR1B	torsin family 1 member B	-0.904609959	5.983331778	5.700008782	0.022142417	0.611889062	Up ovaries
gene2560_METTL21A	METTL21A	methyltransferase like 21A	-0.903891793	4.287055073	3.310371527	0.076877568	0.625449762	Up ovaries
gene19727_LOC110091302	LOC110091302	tubulin beta-4B chain-like	-0.902322259	6.252975785	3.928151656	0.054888281	0.612839781	Up ovaries
gene11061_LOC110081847	LOC110081847	zinc finger protein 524-like	-0.901732801	5.552155073	4.395939784	0.042862672	0.611889062	Up ovaries
gene17249_LOC110088598	LOC110088598	probable palmitoyltransferase ZDHHC1	-0.901487591	4.150862397	3.443366753	0.071420773	0.619816202	Up ovaries
gene1875_TMTC2	TMTC2	transmembrane and tetratricopeptide repeat containing 2	-0.900128555	4.471843301	3.79993308	0.05880346	0.613123791	Up ovaries
gene11064_LOC110081854	LOC110081854	zinc finger protein 581-like	-0.897032265	3.667928129	3.423846775	0.072193868	0.622775634	Up ovaries
gene7916_CDK2AP2	CDK2AP2	cyclin dependent kinase 2 associated protein 2	-0.895806656	5.666815951	3.061906633	0.088371026	0.625626375	Up ovaries
gene5034_GNS	GNS	glucosamine (N-acetyl)-6-sulfatase	-0.893812934	6.055377852	3.482121176	0.069913119	0.619816202	Up ovaries
gene10204_SLC39A6	SLC39A6	solute carrier family 39 member 6	-0.891879794	6.208094424	5.851340057	0.020557771	0.611889062	Up ovaries
gene8370_TRUB2	TRUB2	TruB pseudouridine synthase family member 2	-0.891340425	4.68596699	5.415128409	0.025496525	0.611889062	Up ovaries
gene8670_FUZ	FUZ	fuzzy planar cell polarity protein	-0.891162366	3.35340828	3.438770872	0.071601959	0.620680171	Up ovaries
gene6000_ANLN	ANLN	anillin actin binding protein	-0.891072277	5.998098625	3.114073583	0.085806107	0.625449762	Up ovaries
gene358_MMP19	MMP19	matrix metallopeptidase 19	-0.890774306	5.074010857	3.617237604	0.064927559	0.61857251	Up ovaries
gene9636_AARSD1	AARSD1	alanyl-tRNA synthetase domain containing 1	-0.89061007	5.993397462	5.74941018	0.021611044	0.611889062	Up ovaries
gene13283_SERPINF1	SERPINF1	serpin family F member 1	-0.887627737	6.331948379	4.061432273	0.051121473	0.611897909	Up ovaries
gene14014_DYM	DYM	dymeclin	-0.886342821	5.273344219	6.274989674	0.016738494	0.611889062	Up ovaries
gene457_SPRYD4	SPRYD4	SPRY domain containing 4	-0.884455729	4.242843576	4.847354638	0.033949969	0.611889062	Up ovaries
gene2271_CUNH2orf68	CUNH2orf68	chromosome unknown C2orf68 homolog	-0.883516525	4.573621224	3.170957323	0.083104332	0.625449762	Up ovaries
gene18827_TOM1L2	TOM1L2	target of myb1 like 2 membrane trafficking protein	-0.881677776	5.515241811	4.553657481	0.039486933	0.611889062	Up ovaries
gene8646_CCDC47	CCDC47	coiled-coil domain containing 47	-0.88076445	6.459535123	3.711732335	0.061676031	0.615991565	Up ovaries
gene6954_FBN1	FBN1	fibrillin 1	-0.876726111	6.889684375	3.319773309	0.076476861	0.625449762	Up ovaries
gene9634_RUNDC1	RUNDC1	RUN domain containing 1	-0.875779147	3.694091451	3.488896737	0.069653194	0.619816202	Up ovaries
gene6737_TES	TES	testin LIM domain protein	-0.874803921	5.150332004	3.626471841	0.064601561	0.618344551	Up ovaries
gene17213_LOC110088549	LOC110088549	L-lactate dehydrogenase A chain	-0.873297694	5.758194153	3.256272861	0.079229477	0.625449762	Up ovaries
gene7580_MCOLN1	MCOLN1	mucolipin 1	-0.869384434	5.379575557	3.118711873	0.085582143	0.625449762	Up ovaries
gene6943_SLC30A4	SLC30A4	solute carrier family 30 member 4	-0.868742518	5.361656118	5.076725987	0.030214873	0.611889062	Up ovaries
gene15466_ATG4C	ATG4C	autophagy related 4C cysteine peptidase	-0.862496189	5.112902838	6.208610347	0.017282452	0.611889062	Up ovaries
gene17379_HUS1	HUS1	HUS1 checkpoint clamp component	-0.859387427	5.34478851	4.695376084	0.036700932	0.611889062	Up ovaries
gene18575_AP2M1	AP2M1	adaptor related protein complex 2 mu 1 subunit	-0.859380048	8.017326398	6.025681938	0.018882727	0.611889062	Up ovaries
gene1714_NPLOC4	NPLOC4	NPL4 homolog	-0.856261652	5.82649915	4.792927223	0.034908373	0.611889062	Up ovaries
gene1919_SHMT2	SHMT2	serine hydroxymethyltransferase 2	-0.854270463	5.828935407	4.931961657	0.032516663	0.611889062	Up ovaries
gene4159_RNH1	RNH1	ribonuclease/angiogenin inhibitor 1	-0.853303888	6.161424005	4.087350805	0.050422603	0.611897909	Up ovaries
gene6842_EIF4G2	EIF4G2	eukaryotic translation initiation factor 4 gamma 2	-0.851118971	8.848297847	5.307222751	0.026907683	0.611889062	Up ovaries
gene3281_SRM	SRM	spermidine synthase	-0.849737327	4.766898205	5.331047368	0.026588968	0.611889062	Up ovaries
gene6700_APP	APP	amyloid beta precursor protein	-0.849429574	8.843599586	3.447792535	0.071246776	0.619816202	Up ovaries
gene410_MMD	MMD	monocyte to macrophage differentiation associated	-0.848604247	6.169915677	5.325455425	0.026663405	0.611889062	Up ovaries
gene15522_POFUT1	POFUT1	protein O-fucosyltransferase 1	-0.847226514	6.195310674	3.814788599	0.058334387	0.613123791	Up ovaries
gene16116_PPP2CB	PPP2CB	protein phosphatase 2 catalytic subunit beta	-0.84657717	6.502443597	3.076681263	0.087635932	0.625449762	Up ovaries
gene9176_RNF2	RNF2	ring finger protein 2	-0.839626375	5.318695226	3.597722484	0.065622541	0.619443558	Up ovaries
gene19426_CYHR1	CYHR1	cysteine and histidine rich 1	-0.839424746	4.544935409	3.429963101	0.071950629	0.621522517	Up ovaries
gene15586_VPS26A	VPS26A	VPS26	-0.83799531	5.988930122	5.415462201	0.025492287	0.611889062	Up ovaries
gene14313_IL6ST	IL6ST	interleukin 6 signal transducer	-0.837625191	5.798608402	4.799037455	0.034799321	0.611889062	Up ovaries
gene7506_CNOT7	CNOT7	CCR4-NOT transcription complex subunit 7	-0.833981112	4.730211343	3.351945947	0.075123236	0.625449762	Up ovaries
gene13524_PIMREG	PIMREG	PICALM interacting mitotic regulator	-0.831067991	5.017336807	3.247597641	0.079614079	0.625449762	Up ovaries
gene5006_FRS2	FRS2	fibroblast growth factor receptor substrate 2	-0.830632115	4.451278932	3.285533521	0.077947531	0.625449762	Up ovaries
gene16596_LAP3	LAP3	leucine aminopeptidase 3	-0.829300971	5.554612397	3.546910915	0.067471215	0.619816202	Up ovaries
gene1395_NDFIP1	NDFIP1	Nedd4 family interacting protein 1	-0.828820963	7.280892826	3.872217314	0.056559612	0.612839781	Up ovaries
gene136_TAB2	TAB2	TGF-beta activated kinase 1/MAP3K7 binding protein 2	-0.82828217	5.401336413	3.869013602	0.05665703	0.612839781	Up ovaries
gene10681_RPN1	RPN1	ribophorin I	-0.826505478	7.058880862	3.77092822	0.0597314	0.613123791	Up ovaries
gene9802_HADH	HADH	hydroxyacyl-CoA dehydrogenase	-0.82649096	6.060778567	4.386167474	0.043082011	0.611889062	Up ovaries
gene8223_PPP1CB	PPP1CB	protein phosphatase 1 catalytic subunit beta	-0.826149628	7.423317604	3.326125493	0.076207452	0.625449762	Up ovaries
gene19669_XYLT2	XYLT2	xylosyltransferase 2	-0.824811282	4.752523043	3.517340429	0.068573724	0.619816202	Up ovaries
gene14776_JMJD6	JMJD6	arginine demethylase and lysine hydroxylase	-0.82436976	4.660784015	3.122778377	0.085386329	0.625449762	Up ovaries
gene13061_STX8	STX8	syntaxin 8	-0.823836732	4.856698717	3.397749398	0.073242103	0.624652568	Up ovaries
gene20709_EPN2	EPN2	epsin 2	-0.820863926	5.525939558	5.455088331	0.024994503	0.611889062	Up ovaries
gene4216_LOC110074258	LOC110074258	cytosolic 5'-nucleotidase 1B-like	-0.82045921	5.804654762	3.078452448	0.087548272	0.625449762	Up ovaries
gene9256_GNG12	GNG12	G protein subunit gamma 12	-0.818448353	6.692669315	3.213925222	0.081126861	0.625449762	Up ovaries
gene5471_LOC110075617	LOC110075617	ADP-ribosylation factor 6-like	-0.817254263	4.501019273	3.834607557	0.05771503	0.612839781	Up ovaries
gene106_CNKSR3	CNKSR3	CNKSR family member 3	-0.815108603	5.826417577	4.845077352	0.033989488	0.611889062	Up ovaries
gene3477_ACP1	ACP1	acid phosphatase 1	-0.81295814	4.394456957	3.481110131	0.069951997	0.619816202	Up ovaries
gene4463_TM2D3	TM2D3	TM2 domain containing 3	-0.812299022	4.845582905	3.148796958	0.084145328	0.625449762	Up ovaries
gene17130_TPM3	TPM3	tropomyosin 3	-0.811362411	7.772514272	3.313502905	0.076743847	0.625449762	Up ovaries
gene17773_PI4K2A	PI4K2A	phosphatidylinositol 4-kinase type 2 alpha	-0.811191074	4.329868921	5.260176583	0.027549306	0.611889062	Up ovaries
gene15431_ZDHHC3	ZDHHC3	zinc finger DHHC-type containing 3	-0.810545028	5.496549785	5.644540275	0.022755967	0.611889062	Up ovaries
gene16836_COPA	COPA	coatomer protein complex subunit alpha	-0.809077134	7.323560987	3.313662941	0.07673702	0.625449762	Up ovaries
gene14846_IARS	IARS	isoleucyl-tRNA synthetase	-0.806715875	5.535547563	4.354521677	0.043800796	0.611889062	Up ovaries
gene8248_COPB2	COPB2	coatomer protein complex subunit beta 2	-0.805948542	6.697347323	3.700763554	0.062044022	0.61727496	Up ovaries
gene10173_EEF1E1	EEF1E1	eukaryotic translation elongation factor 1 epsilon 1	-0.805361089	3.992877894	3.263056852	0.078930171	0.625449762	Up ovaries
gene8755_FEM1A	FEM1A	fem-1 homolog A	-0.801370073	4.962914683	3.666176116	0.063220449	0.61787836	Up ovaries
gene16687_STRIP1	STRIP1	striatin interacting protein 1	-0.800128314	5.331564178	7.174768277	0.010933542	0.611889062	Up ovaries
gene19231_SLC25A38	SLC25A38	solute carrier family 25 member 38	-0.799194319	4.523727302	3.855100245	0.057082264	0.612839781	Up ovaries
gene17853_CLPX	CLPX	caseinolytic mitochondrial matrix peptidase chaperone subunit	-0.798890349	5.931482923	4.001130849	0.052789158	0.612088281	Up ovaries
gene18571_RNPEPL1	RNPEPL1	arginyl aminopeptidase like 1	-0.797849132	6.627774241	5.160033873	0.028971151	0.611889062	Up ovaries
gene3551_PDHX	PDHX	pyruvate dehydrogenase complex component X	-0.794069236	4.258338847	4.243924984	0.046418195	0.611889062	Up ovaries
gene8252_PIK3CB	PIK3CB	phosphatidylinositol-4	-0.794010923	4.487730129	3.174107569	0.082957526	0.625449762	Up ovaries
gene17900_SPTSSA	SPTSSA	serine palmitoyltransferase small subunit A	-0.793563033	4.539809983	3.611758416	0.065121857	0.618872327	Up ovaries
gene8483_HSPA9	HSPA9	heat shock protein family A (Hsp70) member 9	-0.793452838	7.418645384	4.87539446	0.03346746	0.611889062	Up ovaries
gene5219_PLEKHA1	PLEKHA1	pleckstrin homology domain containing A1	-0.793206992	5.249780963	4.164944466	0.048392535	0.611897909	Up ovaries
gene20769_LOC110070433	LOC110070433	uncharacterized LOC110070433	-0.792385124	4.763858193	3.293306711	0.077610898	0.625449762	Up ovaries
gene1392_HSPA4	HSPA4	heat shock protein family A (Hsp70) member 4	-0.789682816	6.672239986	4.37149893	0.043413561	0.611889062	Up ovaries
gene9781_FOXK2	FOXK2	forkhead box K2	-0.786043238	5.438883467	3.956411637	0.054064684	0.612839781	Up ovaries
gene10000_SPRYD7	SPRYD7	SPRY domain containing 7	-0.784630104	5.197452809	3.659042966	0.063466138	0.61787836	Up ovaries
gene16538_HAUS4	HAUS4	HAUS augmin like complex subunit 4	-0.783476061	5.461770856	3.199021423	0.081806715	0.625449762	Up ovaries
gene19088_LOC110090614	LOC110090614	membrane-associated guanylate kinase	-0.781714322	5.462783362	4.928158295	0.032579659	0.611889062	Up ovaries
gene335_KPNA2	KPNA2	karyopherin subunit alpha 2	-0.777673074	6.521979335	3.362921185	0.074667614	0.625449762	Up ovaries
gene954_SRSF3	SRSF3	serine and arginine rich splicing factor 3	-0.774266569	7.465793268	4.213413464	0.047170211	0.611889062	Up ovaries
gene2447_CSNK1A1	CSNK1A1	casein kinase 1 alpha 1	-0.772822086	7.044993373	3.04686253	0.089126679	0.625626375	Up ovaries
gene11525_EIF4A1	EIF4A1	eukaryotic translation initiation factor 4A1	-0.770865085	8.153523691	4.07142635	0.050850734	0.611897909	Up ovaries
gene12730_CCSER2	CCSER2	coiled-coil serine rich protein 2	-0.766376962	5.176895342	3.540428198	0.067711217	0.619816202	Up ovaries
gene9488_CUNH15orf57	CUNH15orf57	chromosome unknown C15orf57 homolog	-0.766315875	5.531512217	4.033667017	0.051882011	0.611897909	Up ovaries
gene8491_LRRC57	LRRC57	leucine rich repeat containing 57	-0.765006212	4.266109818	3.202077436	0.081666792	0.625449762	Up ovaries
gene11398_RAC1	RAC1	ras-related C3 botulinum toxin substrate 1 (rho family	-0.764218971	7.356919566	4.508999853	0.040412189	0.611889062	Up ovaries
gene2278_UFM1	UFM1	ubiquitin fold modifier 1	-0.763557862	4.658045667	3.208411584	0.08137763	0.625449762	Up ovaries
gene1400_YIPF5	YIPF5	Yip1 domain family member 5	-0.761869678	6.021270632	4.384829464	0.043112138	0.611889062	Up ovaries
gene8859_SAR1B	SAR1B	secretion associated Ras related GTPase 1B	-0.7616583	5.062145046	3.597024488	0.065647551	0.619443558	Up ovaries
gene4115_NCK2	NCK2	NCK adaptor protein 2	-0.760578556	5.773737246	3.152211406	0.083983981	0.625449762	Up ovaries
gene7317_SNAI2	SNAI2	snail family transcriptional repressor 2	-0.757966228	6.126725259	3.418316003	0.072414612	0.623091664	Up ovaries
gene3207_SPEN	SPEN	spen family transcriptional repressor	-0.754883014	7.623847301	3.565318722	0.066794872	0.619816202	Up ovaries
gene16432_PLOD3	PLOD3	procollagen-lysine	-0.753862116	6.429891376	3.56126144	0.066943294	0.619816202	Up ovaries
gene9933_YWHAQ	YWHAQ	tyrosine 3-monooxygenase/tryptophan 5-monooxygenase activation protein theta	-0.752937057	9.063530401	3.651427429	0.063729614	0.61787836	Up ovaries
gene1456_RAB5A	RAB5A	RAB5A	-0.748697001	5.128789366	3.235701274	0.080144895	0.625449762	Up ovaries
gene1753_TIMP2	TIMP2	TIMP metallopeptidase inhibitor 2	-0.744943449	7.201529932	3.225696332	0.08059439	0.625449762	Up ovaries
gene8480_FBXW11	FBXW11	F-box and WD repeat domain containing 11	-0.740352788	5.39498076	4.50506683	0.040494808	0.611889062	Up ovaries
gene2559_CCNYL1	CCNYL1	cyclin Y like 1	-0.736768141	5.480858616	4.349924567	0.043906303	0.611889062	Up ovaries
gene13594_WDR41	WDR41	WD repeat domain 41	-0.734440801	4.166136622	3.034258823	0.089765367	0.626310708	Up ovaries
gene19815_ZYX	ZYX	zyxin	-0.731257714	7.301113753	3.158552897	0.083685241	0.625449762	Up ovaries
gene6031_LONP2	LONP2	lon peptidase 2	-0.730170604	5.810362148	3.899388922	0.055740793	0.612839781	Up ovaries
gene7541_CTBP2	CTBP2	C-terminal binding protein 2	-0.729449444	5.893200793	4.241183496	0.046485222	0.611889062	Up ovaries
gene2543_LANCL1	LANCL1	LanC like 1	-0.729203398	5.838374728	4.341959497	0.044089768	0.611889062	Up ovaries
gene3559_CAPRIN1	CAPRIN1	cell cycle associated protein 1	-0.726154878	6.928103919	3.087394483	0.087107218	0.625449762	Up ovaries
gene11956_STOML2	STOML2	stomatin like 2	-0.725727546	6.415628232	3.111369437	0.085936984	0.625449762	Up ovaries
gene16637_TRMT2A	TRMT2A	tRNA methyltransferase 2 homolog A	-0.725384001	5.31737977	3.87274301	0.056543644	0.612839781	Up ovaries
gene7558_CARM1	CARM1	coactivator associated arginine methyltransferase 1	-0.724691496	6.136078445	3.980369677	0.053377148	0.612088281	Up ovaries
gene15639_COMMD4	COMMD4	COMM domain containing 4	-0.723325891	5.663410633	3.056768343	0.088628303	0.625626375	Up ovaries
gene6864_TMEM9B	TMEM9B	TMEM9 domain family member B	-0.718537467	5.208321367	3.635180062	0.064295799	0.61787836	Up ovaries
gene1971_ATP13A1	ATP13A1	ATPase 13A1	-0.716411232	5.912533006	3.410000878	0.072747904	0.623757837	Up ovaries
gene5935_NHLRC3	NHLRC3	NHL repeat containing 3	-0.712494599	5.401361948	4.775535164	0.035220825	0.611889062	Up ovaries
gene129_NUP43	NUP43	nucleoporin 43	-0.70998691	4.413178734	3.467325552	0.070484479	0.619816202	Up ovaries
gene345_ZC3H10	ZC3H10	zinc finger CCCH-type containing 10	-0.702876997	5.602246849	3.203614807	0.081596503	0.625449762	Up ovaries
gene6938_SPPL2A	SPPL2A	signal peptide peptidase like 2A	-0.702779781	6.264907732	3.459098452	0.070804436	0.619816202	Up ovaries
gene5209_SEC23IP	SEC23IP	SEC23 interacting protein	-0.702528051	5.052982456	3.461616268	0.070706345	0.619816202	Up ovaries
gene2487_CSDE1	CSDE1	cold shock domain containing E1	-0.700953853	8.663043463	3.994930533	0.052964009	0.612088281	Up ovaries
gene13479_WDR82	WDR82	WD repeat domain 82	-0.694112576	5.566655554	3.309042503	0.076934401	0.625449762	Up ovaries
gene5987_VPS41	VPS41	VPS41	-0.694096029	5.755809407	3.939553352	0.054554338	0.612839781	Up ovaries
gene15472_PGM1	PGM1	phosphoglucomutase 1	-0.689511881	4.715421444	3.71726188	0.06149144	0.615991565	Up ovaries
gene6265_TMED5	TMED5	transmembrane p24 trafficking protein 5	-0.685773637	4.604835696	3.751944008	0.060347538	0.613123791	Up ovaries
gene1536_SOD2	SOD2	superoxide dismutase 2	-0.685295783	5.236484374	3.046214017	0.089159417	0.625626375	Up ovaries
gene17771_MARVELD1	MARVELD1	MARVEL domain containing 1	-0.685245501	5.453556309	3.276532636	0.078339379	0.625449762	Up ovaries
gene15398_CALM1	CALM1	calmodulin 1	-0.675521299	7.774190549	3.477174018	0.070103585	0.619816202	Up ovaries
gene4539_PCNP	PCNP	PEST proteolytic signal containing nuclear protein	-0.675515351	6.775233941	5.44016691	0.025180697	0.611889062	Up ovaries
gene20238_LOC110069852	LOC110069852	pre-mRNA-processing factor 39-like	-0.673975085	5.924994527	3.072844167	0.087826177	0.625449762	Up ovaries
gene1535_WTAP	WTAP	WT1 associated protein	-0.671942286	5.932147262	4.086633321	0.050441807	0.611897909	Up ovaries
gene13019_RAP1GDS1	RAP1GDS1	Rap1 GTPase-GDP dissociation stimulator 1	-0.66967106	6.057245999	4.992133297	0.031537504	0.611889062	Up ovaries
gene1482_AZI2	AZI2	5-azacytidine induced 2	-0.668180113	5.063473149	3.900390946	0.055710848	0.612839781	Up ovaries
gene20953_PIGU	PIGU	phosphatidylinositol glycan anchor biosynthesis class U	-0.667120995	4.680698898	3.498731182	0.069277838	0.619816202	Up ovaries
gene323_RPA3	RPA3	replication protein A3	-0.666549634	5.233766776	3.188922113	0.082271043	0.625449762	Up ovaries
gene19132_DYNC1LI2	DYNC1LI2	dynein cytoplasmic 1 light intermediate chain 2	-0.666456422	6.104315617	4.143542213	0.048943334	0.611897909	Up ovaries
gene6246_CNN3	CNN3	calponin 3	-0.663665185	7.878141855	3.139901801	0.084567301	0.625449762	Up ovaries
gene353_RAB5B	RAB5B	RAB5B	-0.662842594	6.662327614	3.084045612	0.087272103	0.625449762	Up ovaries
gene11301_SLC35A4	SLC35A4	solute carrier family 35 member A4	-0.660730364	5.664474751	3.039769179	0.089485499	0.626160658	Up ovaries
gene3399_LOC110073359	LOC110073359	rho GTPase-activating protein 39-like	-0.6568714	6.225950159	3.099619843	0.086508262	0.625449762	Up ovaries
gene11899_YARS	YARS	tyrosyl-tRNA synthetase	-0.652870709	6.088591713	3.126457525	0.085209602	0.625449762	Up ovaries
gene14374_PGM5	PGM5	phosphoglucomutase 5	-0.646000878	6.815556755	4.678491344	0.037021292	0.611889062	Up ovaries
gene6061_DHX38	DHX38	DEAH-box helicase 38	-0.639262955	6.344730357	3.271662542	0.078552315	0.625449762	Up ovaries
gene17292_SMAD4	SMAD4	SMAD family member 4	-0.636748332	6.376009184	4.207724854	0.047311894	0.611889062	Up ovaries
gene12875_VGLL4	VGLL4	vestigial like family member 4	-0.630111196	6.281307592	3.970830468	0.053649736	0.612088281	Up ovaries
gene11670_SRSF10	SRSF10	serine and arginine rich splicing factor 10	-0.629544864	6.867138978	5.200652576	0.028385043	0.611889062	Up ovaries
gene12364_FARP1	FARP1	FERM	-0.625852751	6.416348101	3.773714677	0.059641554	0.613123791	Up ovaries
gene16780_MIEF1	MIEF1	mitochondrial elongation factor 1	-0.621913423	5.554408982	4.026977265	0.052067115	0.612088281	Up ovaries
gene19596_LOC110091161	LOC110091161	thioredoxin reductase 3-like	-0.618770356	5.657915222	3.095238813	0.086722367	0.625449762	Up ovaries
gene11022_KIF22	KIF22	kinesin family member 22	-0.611368459	6.1036131	3.117613492	0.08563512	0.625449762	Up ovaries
gene8413_NAPG	NAPG	NSF attachment protein gamma	-0.61077796	5.941030025	3.132012191	0.084943565	0.625449762	Up ovaries
gene14503_MXD4	MXD4	MAX dimerization protein 4	-0.592415239	5.724979165	3.628538633	0.064528846	0.617990546	Up ovaries
gene718_ZNF346	ZNF346	zinc finger protein 346	-0.58252078	4.92939063	3.153194157	0.083937607	0.625449762	Up ovaries
gene13056_ARL6IP1	ARL6IP1	ADP ribosylation factor like GTPase 6 interacting protein 1	-0.580917944	7.10278867	3.564514756	0.066824253	0.619816202	Up ovaries
gene9302_OGG1	OGG1	8-oxoguanine DNA glycosylase	-0.574133807	6.239090947	3.309377686	0.076920063	0.625449762	Up ovaries
gene13362_OGDH	OGDH	oxoglutarate dehydrogenase	-0.515839407	6.493547436	3.179599143	0.082702307	0.625449762	Up ovaries
gene11608_VPS13D	VPS13D	vacuolar protein sorting 13 homolog D	0.557440785	6.504320508	3.837474515	0.05762604	0.612839781	Up ovotestes
gene17396_KBTBD2	KBTBD2	kelch repeat and BTB domain containing 2	0.560430837	5.309290436	3.307397741	0.077004801	0.625449762	Up ovotestes
gene8056_PPP6R1	PPP6R1	protein phosphatase 6 regulatory subunit 1	0.577172017	6.765096833	4.652302364	0.037524251	0.611889062	Up ovotestes
gene15675_LSM14B	LSM14B	LSM family member 14B	0.59073204	6.453813097	4.381084124	0.043196593	0.611889062	Up ovotestes
gene11174_RNF185	RNF185	ring finger protein 185	0.591208638	5.173656646	3.662313462	0.06335336	0.61787836	Up ovotestes
gene16318_CCDC82	CCDC82	coiled-coil domain containing 82	0.596175687	5.575720435	3.05074011	0.088931217	0.625626375	Up ovotestes
gene878_BUD13	BUD13	BUD13 homolog	0.629862039	6.085032747	3.429430082	0.07197179	0.621522517	Up ovotestes
gene12533_KCTD10	KCTD10	potassium channel tetramerization domain containing 10	0.632499647	7.050422946	3.579836958	0.066266761	0.619816202	Up ovotestes
gene17903_GNL1	GNL1	G protein nucleolar 1 (putative)	0.635850469	7.216951751	3.140607862	0.08453372	0.625449762	Up ovotestes
gene15113_DDX54	DDX54	DEAD-box helicase 54	0.641515048	6.74005844	3.565436147	0.066790581	0.619816202	Up ovotestes
gene2812_FHAD1	FHAD1	forkhead associated phosphopeptide binding domain 1	0.647053044	5.687749601	3.281907113	0.07810514	0.625449762	Up ovotestes
gene4230_DDX1	DDX1	DEAD-box helicase 1	0.653939753	7.32475494	3.55866284	0.067038548	0.619816202	Up ovotestes
gene5157_ATG4B	ATG4B	autophagy related 4B cysteine peptidase	0.656827052	4.960551378	3.071891447	0.087873486	0.625449762	Up ovotestes
gene16311_CWC15	CWC15	CWC15 spliceosome associated protein homolog	0.667340973	7.136313087	4.14027792	0.049027948	0.611897909	Up ovotestes
gene2150_WDR48	WDR48	WD repeat domain 48	0.676815978	6.344869849	3.232570426	0.080285253	0.625449762	Up ovotestes
gene5662_ILKAP	ILKAP	ILK associated serine/threonine phosphatase	0.678393484	5.960793305	4.18320303	0.047928032	0.611889062	Up ovotestes
gene11497_GPS2	GPS2	G protein pathway suppressor 2	0.680921572	7.323488911	3.155970339	0.083806758	0.625449762	Up ovotestes
gene2401_CCAR2	CCAR2	cell cycle and apoptosis regulator 2	0.690142116	7.933157092	4.378635912	0.043251897	0.611889062	Up ovotestes
gene10658_EFTUD2	EFTUD2	elongation factor Tu GTP binding domain containing 2	0.691101061	7.231765564	3.500594254	0.069206984	0.619816202	Up ovotestes
gene13561_KIAA0930	KIAA0930	KIAA0930 ortholog	0.700417745	5.276151377	3.049372284	0.089000112	0.625626375	Up ovotestes
gene17874_PAK1IP1	PAK1IP1	PAK1 interacting protein 1	0.70136796	5.601762534	3.379376759	0.073990262	0.625449762	Up ovotestes
gene17499_EIF4E2	EIF4E2	eukaryotic translation initiation factor 4E family member 2	0.706916458	6.596289823	3.767958458	0.059827323	0.613123791	Up ovotestes
gene5779_MICALL1	MICALL1	MICAL like 1	0.709629732	6.719797887	3.35125564	0.075151997	0.625449762	Up ovotestes
gene540_TBCE	TBCE	tubulin folding cofactor E	0.713131886	5.312514104	3.288744447	0.077808278	0.625449762	Up ovotestes
gene15583_LOC110086784	LOC110086784	hexokinase-1	0.71355103	7.545433921	3.492122794	0.069529814	0.619816202	Up ovotestes
gene18276_ERI1	ERI1	exoribonuclease 1	0.718950018	5.302058832	3.020163924	0.090485745	0.626517792	Up ovotestes
gene5387_ACACA	ACACA	acetyl-CoA carboxylase alpha	0.728694667	5.616409322	4.242530484	0.046452276	0.611889062	Up ovotestes
gene9591_RAP2C	RAP2C	RAP2C	0.734338833	7.057813206	4.088966651	0.050379384	0.611897909	Up ovotestes
gene19799_SLC12A6	SLC12A6	solute carrier family 12 member 6	0.740524285	7.26307131	3.691742885	0.062348483	0.61727496	Up ovotestes
gene6036_DNAJA2	DNAJA2	DnaJ heat shock protein family (Hsp40) member A2	0.74548356	7.854022971	3.560318736	0.066977832	0.619816202	Up ovotestes
gene19030_CCDC25	CCDC25	coiled-coil domain containing 25	0.746458474	6.255210523	3.217653958	0.080957764	0.625449762	Up ovotestes
gene10016_HERC2	HERC2	HECT and RLD domain containing E3 ubiquitin protein ligase 2	0.753508647	8.079557799	3.792859375	0.059028284	0.613123791	Up ovotestes
gene15440_LOC110086634	LOC110086634	ras-related protein Rab-6A-like	0.758579707	5.46185008	4.41676666	0.042399292	0.611889062	Up ovotestes
gene19989_ABCF3	ABCF3	ATP binding cassette subfamily F member 3	0.759338827	6.76181355	5.725393572	0.021867626	0.611889062	Up ovotestes
gene7666_C2CD3	C2CD3	C2 calcium dependent domain containing 3	0.76126333	4.464171281	3.274730916	0.07841808	0.625449762	Up ovotestes
gene19810_CTSH	CTSH	cathepsin H	0.762864243	6.488450245	3.399264288	0.073180793	0.624652568	Up ovotestes
gene981_CUNH6orf106	CUNH6orf106	chromosome unknown C6orf106 homolog	0.763558175	6.380862043	3.245135163	0.07972363	0.625449762	Up ovotestes
gene15199_FAM161B	FAM161B	family with sequence similarity 161 member B	0.764745941	4.939852642	3.319949833	0.07646936	0.625449762	Up ovotestes
gene17861_SPG11	SPG11	SPG11	0.770429613	6.03620888	3.823410634	0.058064042	0.612839781	Up ovotestes
gene11959_UNC13B	UNC13B	unc-13 homolog B	0.772208632	7.577842138	3.296246843	0.077483994	0.625449762	Up ovotestes
gene11582_PELP1	PELP1	proline	0.772653597	7.656713455	3.176941365	0.082825716	0.625449762	Up ovotestes
gene16584_KIN	KIN	Kin17 DNA and RNA binding protein	0.772758291	5.27497379	3.248577339	0.079570541	0.625449762	Up ovotestes
gene1651_PDE7A	PDE7A	phosphodiesterase 7A	0.773422376	5.648039539	4.031628808	0.05193833	0.611897909	Up ovotestes
gene16767_SH3BP5L	SH3BP5L	SH3 binding domain protein 5 like	0.780625933	5.74973316	3.192577254	0.082102653	0.625449762	Up ovotestes
gene12409_RCC1L	RCC1L	RCC1 like	0.790111308	4.959848352	4.215850425	0.047109657	0.611889062	Up ovotestes
gene19451_PRKCZ	PRKCZ	protein kinase C zeta	0.790834859	5.191684703	3.233948539	0.080223437	0.625449762	Up ovotestes
gene7566_ILF3	ILF3	interleukin enhancer binding factor 3	0.793999554	9.303029846	3.293822821	0.077588604	0.625449762	Up ovotestes
gene10776_ANXA9	ANXA9	annexin A9	0.796386146	4.635628999	3.035465537	0.089703994	0.626310708	Up ovotestes
gene2994_CDKAL1	CDKAL1	CDK5 regulatory subunit associated protein 1 like 1	0.797417384	5.296694354	3.083404072	0.08730373	0.625449762	Up ovotestes
gene8799_CACTIN	CACTIN	cactin	0.799474848	6.974765135	3.251863315	0.079424706	0.625449762	Up ovotestes
gene19570_BRINP2	BRINP2	BMP/retinoic acid inducible neural specific 2	0.802454659	4.238270548	4.079261145	0.050639596	0.611897909	Up ovotestes
gene11528_FXR2	FXR2	FMR1 autosomal homolog 2	0.802877854	6.211784072	5.067529294	0.030355696	0.611889062	Up ovotestes
gene6508_SYS1	SYS1	SYS1	0.808201835	4.493399627	3.133193994	0.084887083	0.625449762	Up ovotestes
gene11422_DCUN1D3	DCUN1D3	defective in cullin neddylation 1 domain containing 3	0.813586806	4.991690422	3.961745645	0.053910769	0.612839781	Up ovotestes
gene9221_LOC110079791	LOC110079791	uncharacterized LOC110079791	0.817396508	5.661467019	3.202317464	0.081655813	0.625449762	Up ovotestes
gene3655_OTUD4	OTUD4	OTU deubiquitinase 4	0.817704824	6.792589514	3.159660522	0.083633185	0.625449762	Up ovotestes
gene6071_TERF2	TERF2	telomeric repeat binding factor 2	0.819447092	7.974949317	3.295225016	0.077528072	0.625449762	Up ovotestes
gene2622_ZFR2	ZFR2	zinc finger RNA binding protein 2	0.819611418	6.259662931	3.224014791	0.080670215	0.625449762	Up ovotestes
gene8202_GNL3L	GNL3L	G protein nucleolar 3 like	0.81974855	5.104785497	4.153523164	0.048685614	0.611897909	Up ovotestes
gene13085_PARL	PARL	presenilin associated rhomboid like	0.820913482	5.381151037	3.413028625	0.072626346	0.623397162	Up ovotestes
gene8774_LOC110079246	LOC110079246	hepatoma-derived growth factor-related protein 2	0.823301629	8.033966153	3.613654573	0.065054544	0.61857251	Up ovotestes
gene8060_DNAAF3	DNAAF3	dynein axonemal assembly factor 3	0.824344721	5.207237402	3.515655254	0.068637156	0.619816202	Up ovotestes
gene3092_ARRDC4	ARRDC4	arrestin domain containing 4	0.829580622	4.870948772	4.013219364	0.052450088	0.612088281	Up ovotestes
gene17994_EXO5	EXO5	exonuclease 5	0.832406362	6.506447641	4.253283185	0.046190194	0.611889062	Up ovotestes
gene2954_BBS7	BBS7	Bardet-Biedl syndrome 7	0.83584194	5.298374983	3.303213943	0.077184203	0.625449762	Up ovotestes
gene17221_PAK1	PAK1	p21 (RAC1) activated kinase 1	0.836562058	5.937513794	3.490134582	0.069605824	0.619816202	Up ovotestes
gene6369_DNAH10	DNAH10	dynein axonemal heavy chain 10	0.83670488	5.606202726	3.448022319	0.071237756	0.619816202	Up ovotestes
gene892_DPAGT1	DPAGT1	dolichyl-phosphate N-acetylglucosaminephosphotransferase 1	0.839039802	5.877350524	3.232833686	0.08027344	0.625449762	Up ovotestes
gene20050_LOC110091660	LOC110091660	signal peptidase complex catalytic subunit SEC11A	0.843790864	6.747446919	3.424724175	0.072158919	0.622775634	Up ovotestes
gene7699_ANAPC15	ANAPC15	anaphase promoting complex subunit 15	0.844219618	4.152863621	3.259448409	0.079089215	0.625449762	Up ovotestes
gene15430_EXOSC7	EXOSC7	exosome component 7	0.844529702	4.586033167	3.346974331	0.075330648	0.625449762	Up ovotestes
gene3229_TRIM62	TRIM62	tripartite motif containing 62	0.845022128	5.952378663	6.123002413	0.01801233	0.611889062	Up ovotestes
gene13319_FLOT2	FLOT2	flotillin 2	0.852581428	6.177228233	3.146416059	0.084258042	0.625449762	Up ovotestes
gene13795_OPLAH	OPLAH	5-oxoprolinase (ATP-hydrolysing)	0.853104232	6.145249545	4.243151597	0.046437093	0.611889062	Up ovotestes
gene16217_EXD3	EXD3	exonuclease 3'-5' domain containing 3	0.85453484	4.552765044	3.164694366	0.083397063	0.625449762	Up ovotestes
gene12266_WASF1	WASF1	WAS protein family member 1	0.855483236	5.293664174	4.670446443	0.037175005	0.611889062	Up ovotestes
gene19046_CHMP4B	CHMP4B	charged multivesicular body protein 4B	0.857262886	6.190886158	3.971335671	0.053635261	0.612088281	Up ovotestes
gene5843_HEBP1	HEBP1	heme binding protein 1	0.858210559	5.289928688	3.278541814	0.078251719	0.625449762	Up ovotestes
gene4785_FTSJ3	FTSJ3	FtsJ homolog 3	0.858252362	7.141563306	3.97172452	0.053624123	0.612088281	Up ovotestes
gene11408_EEF2K	EEF2K	eukaryotic elongation factor 2 kinase	0.858978732	5.320035809	3.846819976	0.05733701	0.612839781	Up ovotestes
gene9018_SURF2	SURF2	surfeit 2	0.860796035	4.785507563	3.275511999	0.07838395	0.625449762	Up ovotestes
gene1389_HSPBAP1	HSPBAP1	HSPB1 associated protein 1	0.864607888	5.240660531	3.892431808	0.05594919	0.612839781	Up ovotestes
gene9820_CENPE	CENPE	centromere protein E	0.869054363	6.147901013	3.032223227	0.089869003	0.626310708	Up ovotestes
gene19471_WDR46	WDR46	WD repeat domain 46	0.869573468	5.282627504	3.429305557	0.071976735	0.621522517	Up ovotestes
gene12499_KIAA1671	KIAA1671	KIAA1671 ortholog	0.870013316	5.398202926	3.27793205	0.078278311	0.625449762	Up ovotestes
gene8293_RFESD	RFESD	Rieske Fe-S domain containing	0.870754301	4.137324557	3.351045189	0.075160767	0.625449762	Up ovotestes
gene11104_GRWD1	GRWD1	glutamate rich WD repeat containing 1	0.872996693	5.310465998	4.528108559	0.040013403	0.611889062	Up ovotestes
gene1922_STAT6	STAT6	signal transducer and activator of transcription 6	0.873355943	4.476270597	3.669342796	0.063111717	0.61787836	Up ovotestes
gene4830_NFE2L1	NFE2L1	nuclear factor	0.876069777	8.033501384	3.173228224	0.082998475	0.625449762	Up ovotestes
gene8916_ANGEL2	ANGEL2	angel homolog 2	0.876079632	4.285890493	3.131474577	0.084969273	0.625449762	Up ovotestes
gene12585_KLHL2	KLHL2	kelch like family member 2	0.879828264	4.975326222	3.25083396	0.079470358	0.625449762	Up ovotestes
gene9477_DNAJC17	DNAJC17	DnaJ heat shock protein family (Hsp40) member C17	0.882647395	5.770772018	4.226884109	0.046836561	0.611889062	Up ovotestes
gene1743_CBX4	CBX4	chromobox 4	0.887143322	5.694298739	3.790428917	0.059105751	0.613123791	Up ovotestes
gene1615_GPR89B	GPR89B	G protein-coupled receptor 89B	0.889226048	5.068542754	4.398940422	0.042795569	0.611889062	Up ovotestes
gene16006_PAOX	PAOX	polyamine oxidase	0.890202328	5.542583285	6.206420432	0.01730072	0.611889062	Up ovotestes
gene18235_RLF	RLF	rearranged L-myc fusion	0.891178594	6.602151124	3.050806098	0.088927895	0.625626375	Up ovotestes
gene1754_USP36	USP36	ubiquitin specific peptidase 36	0.891322487	7.305325961	3.150709901	0.084054891	0.625449762	Up ovotestes
gene12126_KRAS	KRAS	KRAS proto-oncogene	0.892249655	4.723469359	3.026750722	0.09014829	0.626310708	Up ovotestes
gene1307_PAWR	PAWR	pro-apoptotic WT1 regulator	0.892564518	4.55746481	3.927061895	0.054920317	0.612839781	Up ovotestes
gene9277_LOC110079901	LOC110079901	glutamate formimidoyltransferase-like	0.89750776	4.319263981	3.915652829	0.055256955	0.612839781	Up ovotestes
gene10424_MBD1	MBD1	methyl-CpG binding domain protein 1	0.899267887	6.486324211	6.426212157	0.015567007	0.611889062	Up ovotestes
gene12539_USP30	USP30	ubiquitin specific peptidase 30	0.902318041	5.49866869	3.373988873	0.074211281	0.625449762	Up ovotestes
gene19748_UBE2H	UBE2H	ubiquitin conjugating enzyme E2 H	0.914263705	6.473239187	6.336773005	0.016248769	0.611889062	Up ovotestes
gene9855_RBM26	RBM26	RNA binding motif protein 26	0.915335424	7.226890419	3.05909646	0.088511629	0.625626375	Up ovotestes
gene4263_LAS1L	LAS1L	LAS1 like	0.917836627	5.931338526	6.120333817	0.018035611	0.611889062	Up ovotestes
gene3420_KLHL12	KLHL12	kelch like family member 12	0.919023383	6.438150236	4.041864049	0.05165619	0.611897909	Up ovotestes
gene12386_BAZ1B	BAZ1B	bromodomain adjacent to zinc finger domain 1B	0.91911433	7.292801744	3.277798402	0.078284141	0.625449762	Up ovotestes
gene21140_CCHCR1	CCHCR1	coiled-coil alpha-helical rod protein 1	0.919912126	4.997608553	3.082236116	0.087361341	0.625449762	Up ovotestes
gene686_BRD8	BRD8	bromodomain containing 8	0.921885117	6.953738167	3.760900103	0.060055992	0.613123791	Up ovotestes
gene4236_SMARCA1	SMARCA1	SWI/SNF related	0.932343663	9.012632214	3.461687025	0.07070359	0.619816202	Up ovotestes
gene3995_ARRDC3	ARRDC3	arrestin domain containing 3	0.933140786	6.970272586	4.397926602	0.042818228	0.611889062	Up ovotestes
gene9234_CCDC142	CCDC142	coiled-coil domain containing 142	0.941633339	4.991585113	4.328988709	0.044390338	0.611889062	Up ovotestes
gene8214_SUPT7L	SUPT7L	SPT7 like	0.94209691	5.747068422	5.114592857	0.029642492	0.611889062	Up ovotestes
gene14715_ACAA1	ACAA1	acetyl-CoA acyltransferase 1	0.942466541	5.86697404	4.465663277	0.041332831	0.611889062	Up ovotestes
gene3235_RCC2	RCC2	regulator of chromosome condensation 2	0.944287251	8.824459098	3.492176281	0.06952777	0.619816202	Up ovotestes
gene10735_MTMR11	MTMR11	myotubularin related protein 11	0.949773156	6.819711413	3.697701741	0.062147177	0.61727496	Up ovotestes
gene13211_HABP4	HABP4	hyaluronan binding protein 4	0.950882927	8.22958319	3.95266377	0.054173121	0.612839781	Up ovotestes
gene14241_TRAF3IP2	TRAF3IP2	TRAF3 interacting protein 2	0.951388411	5.514621286	6.190978702	0.017430124	0.611889062	Up ovotestes
gene7373_DNAJC25	DNAJC25	DnaJ heat shock protein family (Hsp40) member C25	0.952137124	4.494014423	3.41571446	0.072518705	0.623091664	Up ovotestes
gene19092_WRNIP1	WRNIP1	Werner helicase interacting protein 1	0.952956433	4.770515382	3.303018603	0.077192591	0.625449762	Up ovotestes
gene4512_CGNL1	CGNL1	cingulin like 1	0.954130202	5.997543693	4.496662568	0.040671972	0.611889062	Up ovotestes
gene14437_FOXJ2	FOXJ2	forkhead box J2	0.954482645	8.042280276	3.922673233	0.055049541	0.612839781	Up ovotestes
gene759_APLP2	APLP2	amyloid beta precursor like protein 2	0.95636509	9.936765709	3.717720076	0.061476171	0.615991565	Up ovotestes
gene13668_ELF1	ELF1	E74 like ETS transcription factor 1	0.961637351	5.568821373	3.462221342	0.070682794	0.619816202	Up ovotestes
gene3746_PTPRF	PTPRF	protein tyrosine phosphatase	0.966223928	8.434952016	4.131652965	0.049252291	0.611897909	Up ovotestes
gene5900_ADSL	ADSL	adenylosuccinate lyase	0.970488621	5.778846295	4.997484483	0.031451995	0.611889062	Up ovotestes
gene19015_CUNH15orf39	CUNH15orf39	chromosome unknown C15orf39 homolog	0.970983949	7.051050837	3.036315919	0.089660773	0.626310708	Up ovotestes
gene2273_RNF181	RNF181	ring finger protein 181	0.973567941	5.877672893	3.887022219	0.056111827	0.612839781	Up ovotestes
gene11228_FCHSD1	FCHSD1	FCH and double SH3 domains 1	0.973914938	4.616085759	4.509030134	0.040411553	0.611889062	Up ovotestes
gene8211_APEX2	APEX2	apurinic/apyrimidinic endodeoxyribonuclease 2	0.977345038	4.701890785	3.602381802	0.065455862	0.618985564	Up ovotestes
gene3084_LYSMD4	LYSMD4	LysM domain containing 4	0.983300976	4.773261169	3.989875422	0.053107038	0.612088281	Up ovotestes
gene4831_CBX1	CBX1	chromobox 1	0.983585056	8.604010526	3.23553672	0.080152265	0.625449762	Up ovotestes
gene19105_LOC110090630	LOC110090630	zinc finger protein 665-like	0.984593761	4.400224422	4.548821199	0.039586006	0.611889062	Up ovotestes
gene7016_OCLN	OCLN	occludin	0.984985945	5.767293622	6.770786224	0.013214781	0.611889062	Up ovotestes
gene7104_CDC73	CDC73	cell division cycle 73	0.988888839	7.002011113	3.096563382	0.086657571	0.625449762	Up ovotestes
gene846_DIXDC1	DIXDC1	DIX domain containing 1	0.991186954	5.803609707	4.136897626	0.049115738	0.611897909	Up ovotestes
gene10289_HNRNPUL2	HNRNPUL2	heterogeneous nuclear ribonucleoprotein U like 2	0.992490424	8.224341814	4.287142574	0.045375481	0.611889062	Up ovotestes
gene8770_MPND	MPND	MPN domain containing	0.992573854	5.265489659	5.451497773	0.02503917	0.611889062	Up ovotestes
gene20171_CUNH11orf68	CUNH11orf68	chromosome unknown C11orf68 homolog	0.994241086	5.964887449	3.547540462	0.067447958	0.619816202	Up ovotestes
gene11542_GIGYF1	GIGYF1	GRB10 interacting GYF protein 1	0.994293273	5.55785075	4.250612529	0.046255136	0.611889062	Up ovotestes
gene20129_LOC110091741	LOC110091741	zinc finger protein 345-like	0.996637667	5.810481784	4.889931729	0.033220252	0.611889062	Up ovotestes
gene10649_CCDC43	CCDC43	coiled-coil domain containing 43	1.000769892	6.39623908	3.349123946	0.075240889	0.625449762	Up ovotestes
gene4923_FAM135A	FAM135A	family with sequence similarity 135 member A	1.001030479	4.647768641	5.425902261	0.025360103	0.611889062	Up ovotestes
gene4611_RNF8	RNF8	ring finger protein 8	1.001222186	6.20827716	3.18853847	0.08228874	0.625449762	Up ovotestes
gene10798_SNX27	SNX27	sorting nexin family member 27	1.00140702	6.336993312	4.116195742	0.049657183	0.611897909	Up ovotestes
gene12254_FOXO3	FOXO3	forkhead box O3	1.001913572	6.242075366	4.834024251	0.034182016	0.611889062	Up ovotestes
gene3838_EMC2	EMC2	ER membrane protein complex subunit 2	1.003051824	6.763176587	3.263954772	0.07889065	0.625449762	Up ovotestes
gene8125_EIF3C	EIF3C	eukaryotic translation initiation factor 3 subunit C	1.004034145	8.938737625	3.792356771	0.059044294	0.613123791	Up ovotestes
gene8950_TRERF1	TRERF1	transcriptional regulating factor 1	1.005068372	4.73537282	4.48978449	0.040817597	0.611889062	Up ovotestes
gene10139_NUFIP1	NUFIP1	NUFIP1	1.007878244	6.967377025	3.20940422	0.081332419	0.625449762	Up ovotestes
gene1371_MRAS	MRAS	muscle RAS oncogene homolog	1.014114614	4.549753288	4.670869158	0.037166911	0.611889062	Up ovotestes
gene19251_FLII	FLII	FLII	1.014750035	6.881163733	6.233160318	0.017079081	0.611889062	Up ovotestes
gene6062_PMFBP1	PMFBP1	polyamine modulated factor 1 binding protein 1	1.018140909	6.128571218	3.452671313	0.071055519	0.619816202	Up ovotestes
gene7845_AGK	AGK	acylglycerol kinase	1.018929392	4.868023891	4.182879589	0.047936218	0.611889062	Up ovotestes
gene960_OARD1	OARD1	O-acyl-ADP-ribose deacylase 1	1.022230085	4.892967718	3.574696459	0.066453217	0.619816202	Up ovotestes
gene450_GRASP	GRASP	general receptor for phosphoinositides 1 associated scaffold protein	1.023539613	5.313462971	3.312156199	0.076801325	0.625449762	Up ovotestes
gene4552_CMSS1	CMSS1	cms1 ribosomal small subunit homolog (yeast)	1.024179579	6.094356454	5.735555324	0.021758663	0.611889062	Up ovotestes
gene13956_SLC9A3R2	SLC9A3R2	SLC9A3 regulator 2	1.02753434	4.135722841	4.310720722	0.044817483	0.611889062	Up ovotestes
gene3843_EBAG9	EBAG9	estrogen receptor binding site associated	1.028254571	7.67491835	3.901386064	0.055681128	0.612839781	Up ovotestes
gene17760_NEMF	NEMF	nuclear export mediator factor	1.033339086	6.453393789	5.309643051	0.026875117	0.611889062	Up ovotestes
gene10218_SNRNP48	SNRNP48	small nuclear ribonucleoprotein U11/U12 subunit 48	1.033825645	5.502847873	4.191475153	0.047719204	0.611889062	Up ovotestes
gene8196_KDM5C	KDM5C	lysine demethylase 5C	1.034455123	8.378032628	5.471760431	0.02478823	0.611889062	Up ovotestes
gene18066_RAB11FIP3	RAB11FIP3	RAB11 family interacting protein 3	1.036245131	5.148188881	4.06963496	0.050899147	0.611897909	Up ovotestes
gene1111_DDB2	DDB2	damage specific DNA binding protein 2	1.037184674	4.360880939	3.05308485	0.088813257	0.625626375	Up ovotestes
gene12754_EXOSC3	EXOSC3	exosome component 3	1.038465134	4.955861634	5.167608553	0.028860861	0.611889062	Up ovotestes
gene10332_MSTO1	MSTO1	misato 1	1.044797992	5.058991809	4.064116688	0.051048597	0.611897909	Up ovotestes
gene1699_UBE2W	UBE2W	ubiquitin conjugating enzyme E2 W	1.045281681	4.320865182	4.223262449	0.046926009	0.611889062	Up ovotestes
gene4045_LOC110074057	LOC110074057	amine oxidase [flavin-containing] A-like	1.051509465	5.585322186	4.693575747	0.036734946	0.611889062	Up ovotestes
gene11268_FBXL20	FBXL20	F-box and leucine rich repeat protein 20	1.052375275	6.064250708	5.97670176	0.019337887	0.611889062	Up ovotestes
gene9006_MRPS5	MRPS5	mitochondrial ribosomal protein S5	1.052433666	6.896456958	3.40171757	0.073081626	0.62451571	Up ovotestes
gene809_ARHGEF12	ARHGEF12	Rho guanine nucleotide exchange factor 12	1.05288856	6.680195592	3.745279208	0.060565515	0.613493246	Up ovotestes
gene15170_USO1	USO1	USO1 vesicle transport factor	1.054198698	8.023176506	4.074087175	0.05077892	0.611897909	Up ovotestes
gene7123_CCDC96	CCDC96	coiled-coil domain containing 96	1.056775873	3.638570937	4.411847259	0.042508246	0.611889062	Up ovotestes
gene13335_NSRP1	NSRP1	nuclear speckle splicing regulatory protein 1	1.058856684	8.571419988	3.891579697	0.055974774	0.612839781	Up ovotestes
gene2664_KCNN1	KCNN1	potassium calcium-activated channel subfamily N member 1	1.061208651	5.676049052	4.566643007	0.039222261	0.611889062	Up ovotestes
gene10242_PLXNB2	PLXNB2	plexin B2	1.063223989	6.630369846	3.357724702	0.074882952	0.625449762	Up ovotestes
gene12618_CENPJ	CENPJ	centromere protein J	1.06422272	4.416016522	3.064153687	0.08825878	0.625624532	Up ovotestes
gene7433_WIPI1	WIPI1	WD repeat domain	1.064598531	4.778440644	3.485975571	0.069765123	0.619816202	Up ovotestes
gene2170_TCF7L2	TCF7L2	transcription factor 7 like 2	1.065446814	5.204025494	3.786978863	0.05921591	0.613123791	Up ovotestes
gene12833_DUSP23	DUSP23	dual specificity phosphatase 23	1.068159558	5.13614759	5.709053224	0.022044084	0.611889062	Up ovotestes
gene2610_REXO1	REXO1	RNA exonuclease 1 homolog	1.068201458	7.296836467	3.252257841	0.079407217	0.625449762	Up ovotestes
gene21057_LOC110070733	LOC110070733	zinc finger protein 208-like	1.071986296	5.143749807	3.502942456	0.069117794	0.619816202	Up ovotestes
gene5726_SNX16	SNX16	sorting nexin 16	1.073337863	4.044868648	3.218222425	0.080932019	0.625449762	Up ovotestes
gene3912_ZNF131	ZNF131	zinc finger protein 131	1.082868895	7.019357784	3.524664038	0.068298812	0.619816202	Up ovotestes
gene17385_PSMD1	PSMD1	proteasome 26S subunit	1.085578932	8.005229933	4.161284018	0.048486252	0.611897909	Up ovotestes
gene15544_LOC110086761	LOC110086761	carcinoembryonic antigen-related cell adhesion molecule 5-like	1.088268362	5.28100505	4.617503022	0.03820417	0.611889062	Up ovotestes
gene1198_KIAA1217	KIAA1217	KIAA1217 ortholog	1.089314157	7.579558956	3.76767072	0.059836626	0.613123791	Up ovotestes
gene14303_LOC110085378	LOC110085378	histone PARylation factor 1	1.089637455	6.223714234	3.070637567	0.087935793	0.625449762	Up ovotestes
gene2288_LOC110072207	LOC110072207	tetraspanin-15-like	1.091455841	4.707145711	3.414732718	0.07255803	0.623120002	Up ovotestes
gene4487_VPS13C	VPS13C	vacuolar protein sorting 13 homolog C	1.091768665	6.902495519	3.648716879	0.063823685	0.61787836	Up ovotestes
gene2567_ZDBF2	ZDBF2	zinc finger DBF-type containing 2	1.092560192	5.560785222	3.252983837	0.079375045	0.625449762	Up ovotestes
gene9067_SET	SET	SET nuclear proto-oncogene	1.092742022	9.045113099	4.26523194	0.045900865	0.611889062	Up ovotestes
gene4700_INTS8	INTS8	integrator complex subunit 8	1.094019047	5.66232742	3.481476435	0.069937909	0.619816202	Up ovotestes
gene18520_SCMH1	SCMH1	sex comb on midleg homolog 1 (Drosophila)	1.097291792	5.506293024	7.829647014	0.008086202	0.611889062	Up ovotestes
gene10127_CELSR1	CELSR1	cadherin EGF LAG seven-pass G-type receptor 1	1.10010364	4.927147737	3.086319282	0.087160118	0.625449762	Up ovotestes
gene18522_ZC3H15	ZC3H15	zinc finger CCCH-type containing 15	1.100552822	7.681347261	3.57701276	0.066369128	0.619816202	Up ovotestes
gene16073_LOC110087303	LOC110087303	protein argonaute-4	1.10411085	4.022408641	3.361524635	0.074725418	0.625449762	Up ovotestes
gene19715_LOC110091293	LOC110091293	zinc finger protein 84-like	1.104445433	5.028148319	3.309109509	0.076931535	0.625449762	Up ovotestes
gene1435_RPL26L1	RPL26L1	ribosomal protein L26 like 1	1.108823582	10.35778029	3.095508779	0.086709156	0.625449762	Up ovotestes
gene9878_MTSS1	MTSS1	MTSS1	1.110515056	7.622786311	4.528089049	0.040013808	0.611889062	Up ovotestes
gene3029_CTDP1	CTDP1	CTD phosphatase subunit 1	1.112537964	6.69046942	3.029093482	0.090028609	0.626310708	Up ovotestes
gene7469_TRMT10B	TRMT10B	tRNA methyltransferase 10B	1.113847437	4.716836311	4.869371669	0.033570465	0.611889062	Up ovotestes
gene12267_CDC40	CDC40	cell division cycle 40	1.116811976	6.629327019	3.146989149	0.084230896	0.625449762	Up ovotestes
gene9237_PCGF1	PCGF1	polycomb group ring finger 1	1.117441599	5.338782088	3.492221236	0.069526053	0.619816202	Up ovotestes
gene17595_PFKFB3	PFKFB3	6-phosphofructo-2-kinase/fructose-2	1.117834711	4.460114902	4.570051438	0.039153112	0.611889062	Up ovotestes
gene11984_MRPL17	MRPL17	mitochondrial ribosomal protein L17	1.11844685	5.450021794	5.107844468	0.029743627	0.611889062	Up ovotestes
gene2771_JUND	JUND	JunD proto-oncogene	1.121716164	5.35053002	3.517863881	0.068554034	0.619816202	Up ovotestes
gene9303_CAMK1	CAMK1	calcium/calmodulin dependent protein kinase I	1.124608339	3.105522151	3.585871858	0.066048607	0.619816202	Up ovotestes
gene9073_SPOUT1	SPOUT1	SPOUT domain containing methyltransferase 1	1.124947247	4.908495704	5.47108562	0.024796543	0.611889062	Up ovotestes
gene4393_DAZAP2	DAZAP2	DAZ associated protein 2	1.126962502	6.631111846	6.659036232	0.013932699	0.611889062	Up ovotestes
gene13979_TNRC6A	TNRC6A	trinucleotide repeat containing 6A	1.127817711	6.641898691	3.517647051	0.06856219	0.619816202	Up ovotestes
gene15959_PDAP1	PDAP1	PDGFA associated protein 1	1.128474891	7.004218101	3.076687252	0.087635635	0.625449762	Up ovotestes
gene6840_GALNT18	GALNT18	polypeptide N-acetylgalactosaminyltransferase 18	1.132250581	6.266924055	4.055005714	0.051296407	0.611897909	Up ovotestes
gene20569_LOC110070214	LOC110070214	zinc finger protein 888-like	1.133656572	6.359906271	4.131245927	0.049262906	0.611897909	Up ovotestes
gene13684_NUDT1	NUDT1	nudix hydrolase 1	1.137360438	3.496529396	3.951383651	0.054210214	0.612839781	Up ovotestes
gene19768_LOC110091352	LOC110091352	zinc finger protein 585A-like	1.138888176	5.43475034	3.167321283	0.08327414	0.625449762	Up ovotestes
gene17007_HNRNPR	HNRNPR	heterogeneous nuclear ribonucleoprotein R	1.140053122	8.817234535	3.102694705	0.086358347	0.625449762	Up ovotestes
gene7495_SRGAP3	SRGAP3	SLIT-ROBO Rho GTPase activating protein 3	1.140853667	5.384608059	4.111941423	0.049769265	0.611897909	Up ovotestes
gene4519_RFX7	RFX7	regulatory factor X7	1.141018117	5.488141243	3.224689137	0.080639798	0.625449762	Up ovotestes
gene12985_GPATCH11	GPATCH11	G-patch domain containing 11	1.145515417	7.220587849	3.136264524	0.084740533	0.625449762	Up ovotestes
gene7505_ZDHHC2	ZDHHC2	zinc finger DHHC-type containing 2	1.146109794	3.123826203	3.098579754	0.086559038	0.625449762	Up ovotestes
gene6334_NOC4L	NOC4L	nucleolar complex associated 4 homolog	1.148694312	4.763874149	3.430210339	0.071940816	0.621522517	Up ovotestes
gene20003_LOC110091611	LOC110091611	zinc finger protein 501-like	1.150148755	3.912415556	5.233822547	0.027915978	0.611889062	Up ovotestes
gene6065_PSMD7	PSMD7	proteasome 26S subunit	1.151812564	8.368303274	5.599202361	0.023271146	0.611889062	Up ovotestes
gene9971_PBRM1	PBRM1	polybromo 1	1.153921936	6.788045078	4.84849694	0.033930164	0.611889062	Up ovotestes
gene3204_LOC110073160	LOC110073160	chloride channel protein ClC-Kb-like	1.155765474	5.026735827	5.052135193	0.030593017	0.611889062	Up ovotestes
gene4276_AMER1	AMER1	APC membrane recruitment protein 1	1.156249441	5.659329815	3.6729453	0.062988272	0.61787836	Up ovotestes
gene5934_LHFP	LHFP	lipoma HMGIC fusion partner	1.157728309	6.791262931	3.78789207	0.059186729	0.613123791	Up ovotestes
gene11306_IK	IK	IK cytokine	1.158783898	8.333546616	6.249004194	0.016949204	0.611889062	Up ovotestes
gene10822_RBMS1	RBMS1	RNA binding motif single stranded interacting protein 1	1.161174792	6.447056095	3.109857106	0.086010276	0.625449762	Up ovotestes
gene7451_ANP32B	ANP32B	acidic nuclear phosphoprotein 32 family member B	1.164908611	10.13835981	3.943784068	0.054430997	0.612839781	Up ovotestes
gene17929_TTI2	TTI2	TELO2 interacting protein 2	1.165180914	4.931105787	3.083413494	0.087303265	0.625449762	Up ovotestes
gene2865_OTULIN	OTULIN	OTU deubiquitinase with linear linkage specificity	1.167604797	5.485856821	5.606854537	0.023183315	0.611889062	Up ovotestes
gene13782_LOC110084820	LOC110084820	epiplakin-like	1.171146648	6.534275146	4.214620599	0.047140205	0.611889062	Up ovotestes
gene21214_NKAP	NKAP	NFKB activating protein	1.171563286	8.082603249	4.599432857	0.038562538	0.611889062	Up ovotestes
gene14419_SLC7A6	SLC7A6	solute carrier family 7 member 6	1.176178155	5.720774721	6.438036817	0.015479205	0.611889062	Up ovotestes
gene9143_CYR61	CYR61	cysteine rich angiogenic inducer 61	1.178055793	5.733450653	3.072584563	0.087839065	0.625449762	Up ovotestes
gene762_ST14	ST14	suppression of tumorigenicity 14	1.178838188	4.649492225	3.65503092	0.063604793	0.61787836	Up ovotestes
gene10799_LOC110081449	LOC110081449	neuronal acetylcholine receptor subunit alpha-7-like	1.180900358	4.392459567	4.259669586	0.046035304	0.611889062	Up ovotestes
gene13169_PANK1	PANK1	pantothenate kinase 1	1.182175768	4.715018319	5.072509946	0.030279342	0.611889062	Up ovotestes
gene14393_ZWILCH	ZWILCH	zwilch kinetochore protein	1.184137911	4.318194764	3.053486253	0.088793081	0.625626375	Up ovotestes
gene4683_SDHAF3	SDHAF3	succinate dehydrogenase complex assembly factor 3	1.185359773	3.325590617	4.820221445	0.034424113	0.611889062	Up ovotestes
gene17048_SRRM2	SRRM2	serine/arginine repetitive matrix 2	1.192809038	9.746281661	4.516453445	0.040256122	0.611889062	Up ovotestes
gene10256_RINT1	RINT1	RAD50 interactor 1	1.193349877	6.043280053	4.233355841	0.046677189	0.611889062	Up ovotestes
gene21768_LOC110071498	LOC110071498	nuclear export mediator factor NEMF-like	1.194524371	5.302876315	4.021093921	0.052230508	0.612088281	Up ovotestes
gene8795_FZR1	FZR1	fizzy and cell division cycle 20 related 1	1.194649307	6.855764012	5.415504608	0.025491748	0.611889062	Up ovotestes
gene8341_ZBTB6	ZBTB6	zinc finger and BTB domain containing 6	1.199797457	5.517720218	5.703799519	0.022101145	0.611889062	Up ovotestes
gene14387_DIS3L	DIS3L	DIS3 like exosome 3'-5' exoribonuclease	1.20115387	3.596125018	4.435953453	0.041977262	0.611889062	Up ovotestes
gene5380_GGNBP2	GGNBP2	gametogenetin binding protein 2	1.201183557	7.547870185	3.203711989	0.081592062	0.625449762	Up ovotestes
gene15383_PAPD5	PAPD5	poly(A) RNA polymerase D5	1.202638496	5.757093784	4.350421879	0.043894875	0.611889062	Up ovotestes
gene9747_SCAF4	SCAF4	SR-related CTD associated factor 4	1.204384079	7.390786692	3.095342555	0.08671729	0.625449762	Up ovotestes
gene8424_LOC110078899	LOC110078899	protein spire homolog 1-like	1.206074201	4.818056238	5.002860941	0.031366335	0.611889062	Up ovotestes
gene18403_EXOC7	EXOC7	exocyst complex component 7	1.208113155	7.720977034	4.455676479	0.041548234	0.611889062	Up ovotestes
gene11555_LOC110082325	LOC110082325	insulin receptor substrate 1-like	1.208166367	4.657072017	4.5040219	0.040516789	0.611889062	Up ovotestes
gene10555_CFDP1	CFDP1	craniofacial development protein 1	1.208982631	6.670680136	4.344057112	0.04404137	0.611889062	Up ovotestes
gene20252_LOC110069880	LOC110069880	zinc finger protein 420-like	1.211245057	5.447175704	3.440882393	0.071518652	0.620354364	Up ovotestes
gene18508_ZC3H3	ZC3H3	zinc finger CCCH-type containing 3	1.214762292	3.287799775	3.837468207	0.057626235	0.612839781	Up ovotestes
gene21767_LOC110071497	LOC110071497	F-box only protein 27-like	1.215332095	3.740389614	3.400808532	0.073118353	0.624521008	Up ovotestes
gene19044_ZNF341	ZNF341	zinc finger protein 341	1.219185808	4.320643155	5.675083478	0.022415875	0.611889062	Up ovotestes
gene8397_MEGF9	MEGF9	multiple EGF like domains 9	1.219922502	3.167955624	3.314312578	0.076709314	0.625449762	Up ovotestes
gene17340_SKIV2L	SKIV2L	Ski2 like RNA helicase	1.219928651	6.232742725	4.983596606	0.031674442	0.611889062	Up ovotestes
gene15950_PDXDC1	PDXDC1	pyridoxal dependent decarboxylase domain containing 1	1.221283441	3.740551312	4.840955159	0.034061152	0.611889062	Up ovotestes
gene319_NXPH1	NXPH1	neurexophilin 1	1.225305857	3.903526637	3.479654361	0.070008019	0.619816202	Up ovotestes
gene6495_ZHX3	ZHX3	zinc fingers and homeoboxes 3	1.225510729	3.497791236	5.671525337	0.022455209	0.611889062	Up ovotestes
gene9390_LOC110080008	LOC110080008	DNA repair protein complementing XP-G cells-like	1.227316944	6.263188985	3.463530018	0.070631889	0.619816202	Up ovotestes
gene18490_LOC110089970	LOC110089970	acylphosphatase-2-like	1.228623138	3.513001566	3.14149151	0.084491713	0.625449762	Up ovotestes
gene5450_ZNF541	ZNF541	zinc finger protein 541	1.229939935	5.334337992	3.711475149	0.061684632	0.615991565	Up ovotestes
gene18058_GCA	GCA	grancalcin	1.233940072	5.845054577	7.876952278	0.007913892	0.611889062	Up ovotestes
gene14090_RASA4B	RASA4B	RAS p21 protein activator 4B	1.234662604	4.171250013	3.614340873	0.0650302	0.61857251	Up ovotestes
gene7869_SSRP1	SSRP1	structure specific recognition protein 1	1.234761119	8.184762389	4.68724417	0.036854842	0.611889062	Up ovotestes
gene3318_NOC2L	NOC2L	NOC2 like nucleolar associated transcriptional repressor	1.241830529	5.956593201	3.769144858	0.059788982	0.613123791	Up ovotestes
gene16166_SLC47A1	SLC47A1	solute carrier family 47 member 1	1.245382898	4.145213719	4.916640728	0.032771238	0.611889062	Up ovotestes
gene9972_GNL3	GNL3	G protein nucleolar 3	1.245815094	8.146763853	3.483596109	0.069856445	0.619816202	Up ovotestes
gene925_DSCAML1	DSCAML1	DS cell adhesion molecule like 1	1.246447452	3.58401752	3.312922794	0.0767686	0.625449762	Up ovotestes
gene13036_PLEKHA7	PLEKHA7	pleckstrin homology domain containing A7	1.249832328	4.877672293	5.155220909	0.029041468	0.611889062	Up ovotestes
gene8296_TTC37	TTC37	tetratricopeptide repeat domain 37	1.250971393	5.82379384	7.741677921	0.008417411	0.611889062	Up ovotestes
gene11423_REXO5	REXO5	RNA exonuclease 5	1.25196857	4.525824751	4.329191706	0.044385617	0.611889062	Up ovotestes
gene7885_MED19	MED19	mediator complex subunit 19	1.2542031	6.61338017	3.139601165	0.084581604	0.625449762	Up ovotestes
gene4029_MID1IP1	MID1IP1	MID1 interacting protein 1	1.254512737	5.403516476	6.150977538	0.017770224	0.611889062	Up ovotestes
gene5367_BCAS3	BCAS3	BCAS3	1.256428467	4.362717095	4.487827878	0.040859127	0.611889062	Up ovotestes
gene8317_CUNH9orf142	CUNH9orf142	chromosome unknown C9orf142 homolog	1.259049314	4.827634457	5.243537879	0.027780191	0.611889062	Up ovotestes
gene14740_MORC1	MORC1	MORC family CW-type zinc finger 1	1.261670819	3.454634814	3.510985663	0.068813267	0.619816202	Up ovotestes
gene2133_KMT2C	KMT2C	lysine methyltransferase 2C	1.26374616	8.032035317	3.824661365	0.058024941	0.612839781	Up ovotestes
gene10804_TDRKH	TDRKH	tudor and KH domain containing	1.267983703	5.284697546	3.991894639	0.053049855	0.612088281	Up ovotestes
gene17322_EZH2	EZH2	enhancer of zeste 2 polycomb repressive complex 2 subunit	1.270800812	8.226823236	3.214044578	0.081121442	0.625449762	Up ovotestes
gene4840_RBBP8	RBBP8	RB binding protein 8	1.271070866	5.625948803	4.753103511	0.035628333	0.611889062	Up ovotestes
gene15034_INCENP	INCENP	inner centromere protein	1.271235765	7.82922094	3.19931354	0.081793329	0.625449762	Up ovotestes
gene6408_CAPRIN2	CAPRIN2	caprin family member 2	1.271452467	5.190445016	5.64961333	0.022699095	0.611889062	Up ovotestes
gene8215_SLC4A1AP	SLC4A1AP	solute carrier family 4 member 1 adaptor protein	1.272558345	6.946960737	4.272078795	0.045735973	0.611889062	Up ovotestes
gene3368_LOC110073304	LOC110073304	cyclin-dependent kinase 11B	1.273659735	7.418451447	3.34726143	0.075318653	0.625449762	Up ovotestes
gene10665_NMT1	NMT1	N-myristoyltransferase 1	1.276619196	8.282266436	4.600235527	0.038546542	0.611889062	Up ovotestes
gene9668_ACE	ACE	angiotensin I converting enzyme	1.285010655	6.946443162	3.068552083	0.088039533	0.625449762	Up ovotestes
gene103_TIAM2	TIAM2	T-cell lymphoma invasion and metastasis 2	1.289246273	5.150626179	3.354243289	0.075027608	0.625449762	Up ovotestes
gene2892_MND1	MND1	meiotic nuclear divisions 1	1.289707247	4.719243385	3.323486359	0.076319254	0.625449762	Up ovotestes
gene15260_RBM19	RBM19	RNA binding motif protein 19	1.295416298	6.036919524	6.901068285	0.012427698	0.611889062	Up ovotestes
gene3719_P4HA1	P4HA1	prolyl 4-hydroxylase subunit alpha 1	1.298705891	6.416670298	5.318413577	0.026757464	0.611889062	Up ovotestes
gene15836_RRP15	RRP15	ribosomal RNA processing 15 homolog	1.302679673	6.025464432	6.536490144	0.014768547	0.611889062	Up ovotestes
gene18737_DECR1	DECR1	2	1.305245072	5.490996591	6.145956854	0.017813415	0.611889062	Up ovotestes
gene9152_SSX2IP	SSX2IP	SSX family member 2 interacting protein	1.305297123	4.430221195	4.51488124	0.040288986	0.611889062	Up ovotestes
gene19722_LOC110091303	LOC110091303	zinc finger protein 709-like	1.31174251	4.684388705	4.40312401	0.042702204	0.611889062	Up ovotestes
gene14167_ARHGAP20	ARHGAP20	Rho GTPase activating protein 20	1.314871691	2.814424135	3.37698187	0.074088413	0.625449762	Up ovotestes
gene17068_FAM171B	FAM171B	family with sequence similarity 171 member B	1.315601007	4.747349114	3.777631056	0.059515526	0.613123791	Up ovotestes
gene18100_RHPN2	RHPN2	rhophilin Rho GTPase binding protein 2	1.320383616	4.882593774	6.720447933	0.013533116	0.611889062	Up ovotestes
gene13355_CAMK2B	CAMK2B	calcium/calmodulin dependent protein kinase II beta	1.321318757	4.742288227	3.034069296	0.08977501	0.626310708	Up ovotestes
gene13247_LGALSL	LGALSL	galectin like	1.323149829	4.30631307	4.888263418	0.03324852	0.611889062	Up ovotestes
gene3612_CPEB3	CPEB3	cytoplasmic polyadenylation element binding protein 3	1.330497617	3.896161503	3.139948063	0.0845651	0.625449762	Up ovotestes
gene7660_RSRC1	RSRC1	arginine and serine rich coiled-coil 1	1.330637487	7.713518645	3.060710797	0.088430827	0.625626375	Up ovotestes
gene15497_RSL1D1	RSL1D1	ribosomal L1 domain containing 1	1.331374308	6.495402107	6.118646366	0.018050348	0.611889062	Up ovotestes
gene5225_ACBD3	ACBD3	acyl-CoA binding domain containing 3	1.333709789	7.45182491	3.834618296	0.057714696	0.612839781	Up ovotestes
gene8281_LOC110078761	LOC110078761	uncharacterized LOC110078761	1.333850225	3.28083062	3.75145946	0.060363356	0.613123791	Up ovotestes
gene10050_OGDHL	OGDHL	oxoglutarate dehydrogenase-like	1.337386044	4.933688179	4.030585333	0.05196719	0.611897909	Up ovotestes
gene8415_GNAL	GNAL	G protein subunit alpha L	1.337569833	3.817984087	5.886217494	0.020210237	0.611889062	Up ovotestes
gene13635_PTMS	PTMS	parathymosin	1.339481856	9.045601495	4.228765285	0.046790174	0.611889062	Up ovotestes
gene4628_RSPH9	RSPH9	radial spoke head 9 homolog	1.342838886	3.252594339	3.808324603	0.058537981	0.613123791	Up ovotestes
gene49_ANKRD6	ANKRD6	ankyrin repeat domain 6	1.343006819	5.792766903	6.615446274	0.014224023	0.611889062	Up ovotestes
gene9166_SMG7	SMG7	SMG7	1.344707574	7.336976292	3.483477113	0.069861016	0.619816202	Up ovotestes
gene2996_SOX4	SOX4	SRY-box 4	1.346574498	6.458201218	4.121311295	0.04952278	0.611897909	Up ovotestes
gene3088_IGF1R	IGF1R	insulin like growth factor 1 receptor	1.347056663	5.369989385	3.856127621	0.057050744	0.612839781	Up ovotestes
gene8405_MTCL1	MTCL1	microtubule crosslinking factor 1	1.347629994	3.56092763	3.089474043	0.087005005	0.625449762	Up ovotestes
gene12636_MRPL57	MRPL57	mitochondrial ribosomal protein L57	1.350883693	5.390836894	4.600909128	0.038533123	0.611889062	Up ovotestes
gene2514_WNT2B	WNT2B	Wnt family member 2B	1.355494067	4.740333006	3.088303785	0.087062508	0.625449762	Up ovotestes
gene4004_SPG20	SPG20	spastic paraplegia 20 (Troyer syndrome)	1.356213154	5.31286593	3.101918784	0.08639615	0.625449762	Up ovotestes
gene6764_XPR1	XPR1	xenotropic and polytropic retrovirus receptor 1	1.358303546	4.835035772	4.12590624	0.049402397	0.611897909	Up ovotestes
gene12125_ETFRF1	ETFRF1	electron transfer flavoprotein regulatory factor 1	1.358502776	3.215384129	3.355390214	0.074979918	0.625449762	Up ovotestes
gene2385_LOC110072164	LOC110072164	pleckstrin homology domain-containing family A member 2-like	1.36121051	3.055107446	3.122483507	0.085400511	0.625449762	Up ovotestes
gene2730_FAM32A	FAM32A	family with sequence similarity 32 member A	1.362211484	8.410441255	3.872183636	0.056560635	0.612839781	Up ovotestes
gene17990_CCDC136	CCDC136	coiled-coil domain containing 136	1.364140203	4.530071164	6.232316134	0.017086032	0.611889062	Up ovotestes
gene13604_CWC22	CWC22	CWC22 spliceosome associated protein homolog	1.367423655	7.111881214	4.35976767	0.043680736	0.611889062	Up ovotestes
gene12018_PES1	PES1	pescadillo ribosomal biogenesis factor 1	1.368369027	6.338218808	10.35691132	0.002669479	0.611889062	Up ovotestes
gene20102_DZIP1L	DZIP1L	DAZ interacting zinc finger protein 1 like	1.369469708	5.112539445	3.093509877	0.086807025	0.625449762	Up ovotestes
gene8559_SEC62	SEC62	SEC62 homolog	1.369649051	9.775311152	3.280085246	0.078184455	0.625449762	Up ovotestes
gene4135_B4GALNT4	B4GALNT4	beta-1	1.371754944	4.892566517	5.949091689	0.019599676	0.611889062	Up ovotestes
gene9711_IFT74	IFT74	intraflagellar transport 74	1.372406024	6.437095604	3.184405506	0.082479657	0.625449762	Up ovotestes
gene4293_KIAA2022	KIAA2022	KIAA2022 ortholog	1.372605569	3.84452529	3.680535856	0.062729049	0.61787836	Up ovotestes
gene3958_CCNB1	CCNB1	cyclin B1	1.375624016	7.779658934	5.585676867	0.023427276	0.611889062	Up ovotestes
gene3171_RAP2B	RAP2B	RAP2B	1.376033625	5.985955431	9.309763536	0.004183233	0.611889062	Up ovotestes
gene6565_HMGN1	HMGN1	high mobility group nucleosome binding domain 1	1.376114865	9.063116739	4.113311163	0.049733148	0.611897909	Up ovotestes
gene2961_LOC110072832	LOC110072832	caltractin-like	1.377594321	5.134013968	4.060776367	0.051139297	0.611897909	Up ovotestes
gene258_CBX3	CBX3	chromobox 3	1.377890716	8.072743128	4.811249012	0.034582489	0.611889062	Up ovotestes
gene1590_CREG1	CREG1	cellular repressor of E1A stimulated genes 1	1.378981439	5.875053531	4.586601723	0.038819239	0.611889062	Up ovotestes
gene5153_FARP2	FARP2	FERM	1.379081824	4.648611794	5.044225991	0.030715733	0.611889062	Up ovotestes
gene17195_B9D2	B9D2	B9 protein domain 2	1.381194017	3.301724022	3.983318418	0.053293196	0.612088281	Up ovotestes
gene19561_AP5M1	AP5M1	adaptor related protein complex 5 mu 1 subunit	1.384588718	7.424461596	4.686931527	0.036860773	0.611889062	Up ovotestes
gene5811_PSAT1	PSAT1	phosphoserine aminotransferase 1	1.3847357	4.464225792	4.023948052	0.052151172	0.612088281	Up ovotestes
gene18628_ZNF148	ZNF148	zinc finger protein 148	1.384812364	3.184467251	3.85529003	0.05707644	0.612839781	Up ovotestes
gene2477_TENM2	TENM2	teneurin transmembrane protein 2	1.388566636	4.413333926	3.720878762	0.06137103	0.615991565	Up ovotestes
gene15887_EPS8	EPS8	epidermal growth factor receptor pathway substrate 8	1.390526711	4.398680446	3.760285597	0.060075946	0.613123791	Up ovotestes
gene20700_LOC110070355	LOC110070355	thaicobrin-like	1.391351271	6.996645943	3.134173432	0.084840306	0.625449762	Up ovotestes
gene17388_IQCG	IQCG	IQ motif containing G	1.392216436	3.112218424	3.602780991	0.065441604	0.618985564	Up ovotestes
gene13830_RPLP1	RPLP1	ribosomal protein lateral stalk subunit P1	1.393087177	10.26178266	4.292380688	0.04525086	0.611889062	Up ovotestes
gene5033_TBC1D30	TBC1D30	TBC1 domain family member 30	1.399518199	3.624727257	6.038939287	0.01876153	0.611889062	Up ovotestes
gene567_SDCCAG8	SDCCAG8	serologically defined colon cancer antigen 8	1.400958311	4.180536526	3.360683072	0.074760275	0.625449762	Up ovotestes
gene7198_PHAX	PHAX	phosphorylated adaptor for RNA export	1.404977442	7.067358176	3.463361676	0.070638435	0.619816202	Up ovotestes
gene20204_LOC110069838	LOC110069838	zinc finger protein 420-like	1.408944533	3.678187559	3.892255866	0.055954472	0.612839781	Up ovotestes
gene17623_TRAK2	TRAK2	trafficking kinesin protein 2	1.411975142	6.385770857	3.64447627	0.063971166	0.61787836	Up ovotestes
gene3265_CLCN6	CLCN6	chloride voltage-gated channel 6	1.417962189	4.716636766	7.957986839	0.007627796	0.611889062	Up ovotestes
gene6812_RREB1	RREB1	ras responsive element binding protein 1	1.421594951	4.86089337	3.13524067	0.084789368	0.625449762	Up ovotestes
gene20178_CTSW	CTSW	cathepsin W	1.42640167	4.983456839	3.028395367	0.090064254	0.626310708	Up ovotestes
gene9945_ATP6V1C2	ATP6V1C2	ATPase H+ transporting V1 subunit C2	1.426452084	3.121468865	6.357236387	0.016089992	0.611889062	Up ovotestes
gene5289_BCL2	BCL2	BCL2	1.428408081	3.300188728	3.825729085	0.057991584	0.612839781	Up ovotestes
gene19038_RASAL2	RASAL2	RAS protein activator like 2	1.428764854	4.981714949	3.377007242	0.074087373	0.625449762	Up ovotestes
gene8594_TTLL5	TTLL5	tubulin tyrosine ligase like 5	1.43063296	4.035129723	5.964309599	0.019454914	0.611889062	Up ovotestes
gene10859_ISY1	ISY1	ISY1 splicing factor homolog	1.437333608	6.181101997	4.031223149	0.051949548	0.611897909	Up ovotestes
gene8791_MFSD12	MFSD12	major facilitator superfamily domain containing 12	1.43748271	4.684562424	6.404656266	0.01572845	0.611889062	Up ovotestes
gene13136_ALKBH8	ALKBH8	alkB homolog 8	1.437915162	5.022006487	4.610913544	0.038334429	0.611889062	Up ovotestes
gene9219_NOP56	NOP56	NOP56 ribonucleoprotein	1.439608131	9.486370541	3.305379473	0.077091287	0.625449762	Up ovotestes
gene16039_ELOVL6	ELOVL6	ELOVL fatty acid elongase 6	1.43971418	3.383442393	3.693991853	0.062272422	0.61727496	Up ovotestes
gene14124_SAP30BP	SAP30BP	SAP30 binding protein	1.443476747	5.844610494	7.590568035	0.00902077	0.611889062	Up ovotestes
gene17904_ABCF1	ABCF1	ATP binding cassette subfamily F member 1	1.443643954	8.776131655	4.442066955	0.04184376	0.611889062	Up ovotestes
gene5725_CHMP4C	CHMP4C	charged multivesicular body protein 4C	1.447350325	3.347540151	3.954499011	0.054119992	0.612839781	Up ovotestes
gene6185_TTC9	TTC9	tetratricopeptide repeat domain 9	1.448117951	3.661316434	5.578542016	0.023510093	0.611889062	Up ovotestes
gene12727_BICC1	BICC1	BicC family RNA binding protein 1	1.448145911	5.237302836	4.230048893	0.046758551	0.611889062	Up ovotestes
gene16627_LOC110087928	LOC110087928	autism susceptibility gene 2 protein-like	1.448565704	7.51973564	5.020925668	0.03108038	0.611889062	Up ovotestes
gene15761_KHK	KHK	ketohexokinase	1.456013269	5.293457216	3.254997584	0.079285884	0.625449762	Up ovotestes
gene9830_KIAA1161	KIAA1161	KIAA1161 ortholog	1.456415331	3.494251551	3.72946904	0.061086097	0.615991565	Up ovotestes
gene984_TAF11	TAF11	TATA-box binding protein associated factor 11	1.456505702	5.31293789	5.066368344	0.030373523	0.611889062	Up ovotestes
gene12953_LOC110083896	LOC110083896	bifunctional heparan sulfate N-deacetylase/N-sulfotransferase 4	1.457201121	3.630954834	3.065179345	0.088207599	0.625518094	Up ovotestes
gene767_ADAMTS15	ADAMTS15	ADAM metallopeptidase with thrombospondin type 1 motif 15	1.457950545	5.782905468	4.562867024	0.039299022	0.611889062	Up ovotestes
gene4820_SCRN2	SCRN2	secernin 2	1.45908279	4.414237646	4.74224065	0.035827523	0.611889062	Up ovotestes
gene16893_BHLHE40	BHLHE40	basic helix-loop-helix family member e40	1.459496737	3.702183729	3.73180939	0.061008724	0.615991565	Up ovotestes
gene12830_CFAP45	CFAP45	cilia and flagella associated protein 45	1.45984195	5.095666838	3.672001975	0.06302057	0.61787836	Up ovotestes
gene2669_FCHO1	FCHO1	FCH domain only 1	1.460345039	4.094841091	7.322528032	0.01020815	0.611889062	Up ovotestes
gene17416_ABHD12B	ABHD12B	abhydrolase domain containing 12B	1.464745459	2.75649423	3.132146263	0.084937155	0.625449762	Up ovotestes
gene2625_PCSK4	PCSK4	proprotein convertase subtilisin/kexin type 4	1.465249329	3.002870464	3.620646692	0.064806995	0.61857251	Up ovotestes
gene4361_ATF7	ATF7	activating transcription factor 7	1.469710795	4.431924164	5.697766416	0.022166869	0.611889062	Up ovotestes
gene8983_ACSS1	ACSS1	acyl-CoA synthetase short-chain family member 1	1.469823478	3.498554241	3.31840565	0.076535005	0.625449762	Up ovotestes
gene18833_PDGFA	PDGFA	platelet derived growth factor subunit A	1.474374703	8.552948644	5.250206946	0.027687397	0.611889062	Up ovotestes
gene19143_DDX24	DDX24	DEAD-box helicase 24	1.484281214	7.361480185	3.779939288	0.059441387	0.613123791	Up ovotestes
gene15202_BBOF1	BBOF1	basal body orientation factor 1	1.485650759	4.53639408	3.823737463	0.058053822	0.612839781	Up ovotestes
gene6321_DUSP8	DUSP8	dual specificity phosphatase 8	1.488336474	3.131072247	5.054563805	0.030555443	0.611889062	Up ovotestes
gene7371_SMC2	SMC2	structural maintenance of chromosomes 2	1.490205953	8.278914509	3.347194745	0.075321439	0.625449762	Up ovotestes
gene19714_LOC110091291	LOC110091291	zinc finger protein 91-like	1.491185009	5.831207437	4.282368616	0.045489387	0.611889062	Up ovotestes
gene9957_TMX3	TMX3	thioredoxin related transmembrane protein 3	1.49278947	5.537465619	3.091358321	0.086912508	0.625449762	Up ovotestes
gene8090_DKKL1	DKKL1	dickkopf like acrosomal protein 1	1.496439163	3.530394254	4.334164234	0.044270137	0.611889062	Up ovotestes
gene11519_LOC110082289	LOC110082289	diamine acetyltransferase 2-like	1.497777299	4.363003127	4.388035251	0.043039994	0.611889062	Up ovotestes
gene9901_SNTB1	SNTB1	syntrophin beta 1	1.497969489	6.914127043	9.145151718	0.004494848	0.611889062	Up ovotestes
gene16475_CHD3	CHD3	chromodomain helicase DNA binding protein 3	1.499180663	9.358909064	3.297805534	0.077416811	0.625449762	Up ovotestes
gene15969_USP22	USP22	ubiquitin specific peptidase 22	1.501844156	6.006256477	8.110494518	0.007118957	0.611889062	Up ovotestes
gene11985_SYNE2	SYNE2	spectrin repeat containing nuclear envelope protein 2	1.503851993	9.360975016	3.693905894	0.062275327	0.61727496	Up ovotestes
gene20418_TOPORS	TOPORS	TOP1 binding arginine/serine rich protein	1.504343991	2.612677949	3.11741836	0.085644535	0.625449762	Up ovotestes
gene10152_UVSSA	UVSSA	UV stimulated scaffold protein A	1.507934329	6.965807735	4.149069275	0.048800434	0.611897909	Up ovotestes
gene4061_RRP1B	RRP1B	ribosomal RNA processing 1B	1.509722327	7.484099414	3.175348091	0.082899796	0.625449762	Up ovotestes
gene1464_NKIRAS1	NKIRAS1	NFKB inhibitor interacting Ras like 1	1.511818748	3.180992553	3.469616653	0.070395664	0.619816202	Up ovotestes
gene17946_ZCCHC17	ZCCHC17	zinc finger CCHC-type containing 17	1.513337725	7.741789105	3.656475091	0.063554844	0.61787836	Up ovotestes
gene2440_SLIT2	SLIT2	slit guidance ligand 2	1.515029747	4.661127404	5.80945763	0.020983674	0.611889062	Up ovotestes
gene9275_TYW5	TYW5	tRNA-yW synthesizing protein 5	1.51610607	4.040888765	4.577920886	0.038993969	0.611889062	Up ovotestes
gene5062_LRRTM4	LRRTM4	leucine rich repeat transmembrane neuronal 4	1.520639809	4.121787138	4.10819568	0.049868179	0.611897909	Up ovotestes
gene11957_FAM214B	FAM214B	family with sequence similarity 214 member B	1.521555973	5.96777801	10.52098667	0.002490986	0.611889062	Up ovotestes
gene14009_ZBTB7C	ZBTB7C	zinc finger and BTB domain containing 7C	1.524653541	3.519727381	4.834460729	0.034174391	0.611889062	Up ovotestes
gene552_RYR2	RYR2	ryanodine receptor 2	1.525486591	5.485025687	3.251131394	0.079457164	0.625449762	Up ovotestes
gene6835_PRKAA2	PRKAA2	protein kinase AMP-activated catalytic subunit alpha 2	1.526511769	4.95243138	3.05307495	0.088813755	0.625626375	Up ovotestes
gene665_TCTA	TCTA	T-cell leukemia translocation altered	1.527151108	3.451261432	3.403581933	0.073006364	0.624444059	Up ovotestes
gene16937_GPR85	GPR85	G protein-coupled receptor 85	1.527827943	4.409435741	5.523516063	0.024159567	0.611889062	Up ovotestes
gene344_LOC110073417	LOC110073417	sterile alpha motif domain-containing protein 9-like	1.532208505	6.735875472	3.096456835	0.086662781	0.625449762	Up ovotestes
gene3038_ZNF516	ZNF516	zinc finger protein 516	1.53480708	7.314347934	4.350760149	0.043887105	0.611889062	Up ovotestes
gene4400_SLC4A8	SLC4A8	solute carrier family 4 member 8	1.537443582	2.49936064	3.049798623	0.088978631	0.625626375	Up ovotestes
gene12767_ROCK2	ROCK2	Rho associated coiled-coil containing protein kinase 2	1.540911685	8.57280557	3.029097727	0.090028392	0.626310708	Up ovotestes
gene965_ITPR3	ITPR3	inositol 1	1.543564908	7.022681868	4.282734923	0.045480636	0.611889062	Up ovotestes
gene15499_SNX29	SNX29	sorting nexin 29	1.545173787	4.161799561	3.25643345	0.079222377	0.625449762	Up ovotestes
gene3107_COL21A1	COL21A1	collagen type XXI alpha 1 chain	1.547171736	5.224171514	3.265619836	0.078817423	0.625449762	Up ovotestes
gene8854_UBE2B	UBE2B	ubiquitin conjugating enzyme E2 B	1.547283163	4.91909304	8.42569012	0.00617883	0.611889062	Up ovotestes
gene14433_HTRA3	HTRA3	HtrA serine peptidase 3	1.548707523	3.172997828	4.004074322	0.052706375	0.612088281	Up ovotestes
gene19726_LOC110091305	LOC110091305	phospholipid phosphatase 3-like	1.550164005	3.885049036	3.470346291	0.070367406	0.619816202	Up ovotestes
gene17867_LOC110089276	LOC110089276	Bloom syndrome protein homolog	1.551701582	5.532640834	3.078305754	0.087555529	0.625449762	Up ovotestes
gene7477_ZCCHC7	ZCCHC7	zinc finger CCHC-type containing 7	1.554594756	6.606455409	3.398283857	0.073220466	0.624652568	Up ovotestes
gene3502_SPOCK1	SPOCK1	SPARC/osteonectin	1.55695413	3.627022526	3.146072144	0.084274337	0.625449762	Up ovotestes
gene10747_CIART	CIART	circadian associated repressor of transcription	1.558096693	4.245596914	8.471815162	0.00605279	0.611889062	Up ovotestes
gene10102_GALNT10	GALNT10	polypeptide N-acetylgalactosaminyltransferase 10	1.561980766	5.50870502	4.735053396	0.035959984	0.611889062	Up ovotestes
gene5122_RBM47	RBM47	RNA binding motif protein 47	1.562471513	4.106917087	3.068213437	0.088056392	0.625449762	Up ovotestes
gene11599_DNAH12	DNAH12	dynein axonemal heavy chain 12	1.563941151	4.350474213	5.511384321	0.024305361	0.611889062	Up ovotestes
gene6211_HMGB1	HMGB1	high mobility group box 1	1.564380067	9.264294823	4.074526017	0.050767086	0.611897909	Up ovotestes
gene9015_REXO4	REXO4	REX4 homolog	1.568589125	6.384519424	8.838952821	0.005142353	0.611889062	Up ovotestes
gene19836_LOC110091429	LOC110091429	catenin delta-2-like	1.570251241	5.012300206	6.348715897	0.016155899	0.611889062	Up ovotestes
gene1905_KIF5A	KIF5A	kinesin family member 5A	1.572864295	2.591292481	3.310290216	0.076881044	0.625449762	Up ovotestes
gene290_TWIST1	TWIST1	twist family bHLH transcription factor 1	1.573185165	3.839589912	4.932447742	0.032508622	0.611889062	Up ovotestes
gene2606_TCF3	TCF3	transcription factor 3	1.573930065	6.872282128	4.311954451	0.044788494	0.611889062	Up ovotestes
gene19371_DDRGK1	DDRGK1	DDRGK domain containing 1	1.574815061	7.21470594	3.618920722	0.064868004	0.61857251	Up ovotestes
gene13591_TBCA	TBCA	tubulin folding cofactor A	1.585739468	7.459047545	6.53177358	0.014801778	0.611889062	Up ovotestes
gene16807_TXNIP	TXNIP	thioredoxin interacting protein	1.588271394	8.686739678	6.323078722	0.016355968	0.611889062	Up ovotestes
gene7306_SPIDR	SPIDR	scaffolding protein involved in DNA repair	1.590727656	4.231619274	4.386189511	0.043081515	0.611889062	Up ovotestes
gene14316_DDX4	DDX4	DEAD-box helicase 4	1.591541437	7.081976487	3.209107998	0.081345908	0.625449762	Up ovotestes
gene13783_LOC110084823	LOC110084823	GAS2-like protein 1	1.606395706	3.419564977	3.016791661	0.090659064	0.62721567	Up ovotestes
gene9779_RAB40B	RAB40B	RAB40B	1.607506494	2.507428235	4.178093452	0.048057525	0.611889062	Up ovotestes
gene19759_LOC110091342	LOC110091342	roundabout homolog 1-like	1.608903477	2.179824824	3.082059016	0.087370081	0.625449762	Up ovotestes
gene12940_CUNH12orf65	CUNH12orf65	chromosome unknown C12orf65 homolog	1.609154136	5.919025065	3.951914989	0.054194814	0.612839781	Up ovotestes
gene8221_FOSL2	FOSL2	FOS like 2	1.611286791	4.478080259	3.276041958	0.078360803	0.625449762	Up ovotestes
gene8787_NFIC	NFIC	nuclear factor I C	1.611310072	4.765585763	3.343068777	0.075494034	0.625449762	Up ovotestes
gene19085_LOC110090612	LOC110090612	tetraspan membrane protein of hair cell stereocilia-like	1.611658492	2.851989162	3.589849295	0.065905264	0.619816202	Up ovotestes
gene12340_TDRD6	TDRD6	tudor domain containing 6	1.612914472	5.246589996	4.710072591	0.036424556	0.611889062	Up ovotestes
gene1798_CCDC57	CCDC57	coiled-coil domain containing 57	1.613007408	4.462695479	3.818625423	0.058213911	0.612839781	Up ovotestes
gene18030_BCL3	BCL3	B-cell CLL/lymphoma 3	1.617952243	3.765697504	4.515521682	0.040275595	0.611889062	Up ovotestes
gene13644_LRRC23	LRRC23	leucine rich repeat containing 23	1.618286638	4.158716041	3.651301234	0.063733991	0.61787836	Up ovotestes
gene12639_FGF9	FGF9	fibroblast growth factor 9	1.619400047	5.666270503	5.164572728	0.028905009	0.611889062	Up ovotestes
gene11173_CUNH12orf43	CUNH12orf43	chromosome unknown C12orf43 homolog	1.621696432	5.625201318	3.258155066	0.079146308	0.625449762	Up ovotestes
gene5190_EMX2	EMX2	empty spiracles homeobox 2	1.622240075	8.51697757	3.041663099	0.089389535	0.626160658	Up ovotestes
gene17925_LZTS1	LZTS1	leucine zipper tumor suppressor 1	1.623437671	3.194520766	3.139722837	0.084575815	0.625449762	Up ovotestes
gene2750_ARRDC2	ARRDC2	arrestin domain containing 2	1.624537927	3.97981323	3.520623359	0.068450338	0.619816202	Up ovotestes
gene15396_RPS6KA5	RPS6KA5	ribosomal protein S6 kinase A5	1.624927213	3.879035086	3.480934094	0.069958769	0.619816202	Up ovotestes
gene17236_ZNF804A	ZNF804A	zinc finger protein 804A	1.62561429	3.060342178	5.159528419	0.028978527	0.611889062	Up ovotestes
gene20306_FAT3	FAT3	FAT atypical cadherin 3	1.631038364	4.764959335	3.873241644	0.056528503	0.612839781	Up ovotestes
gene50_RRAGD	RRAGD	Ras related GTP binding D	1.633474224	5.59541138	8.158176034	0.006967423	0.611889062	Up ovotestes
gene4420_CAMSAP2	CAMSAP2	calmodulin regulated spectrin associated protein family member 2	1.634444496	6.418395976	5.237681488	0.027861957	0.611889062	Up ovotestes
gene2184_AFAP1L2	AFAP1L2	actin filament associated protein 1 like 2	1.635392061	6.396848498	4.670646503	0.037171174	0.611889062	Up ovotestes
gene17266_CHD2	CHD2	chromodomain helicase DNA binding protein 2	1.635657243	9.128600173	3.506704344	0.068975178	0.619816202	Up ovotestes
gene4573_CCDC181	CCDC181	coiled-coil domain containing 181	1.636034982	5.385765917	3.039623263	0.089492897	0.626160658	Up ovotestes
gene14950_TCOF1	TCOF1	treacle ribosome biogenesis factor 1	1.63924875	9.016076449	4.315774667	0.044698861	0.611889062	Up ovotestes
gene11993_BRF1	BRF1	BRF1	1.639603294	5.982680966	3.066854901	0.08812406	0.625449762	Up ovotestes
gene3306_SPSB1	SPSB1	splA/ryanodine receptor domain and SOCS box containing 1	1.641966737	4.797302646	7.183127269	0.010891062	0.611889062	Up ovotestes
gene17569_BICDL1	BICDL1	BICD family like cargo adaptor 1	1.64221821	5.65092478	4.623254159	0.038090879	0.611889062	Up ovotestes
gene17224_RSF1	RSF1	remodeling and spacing factor 1	1.642993829	8.142952895	3.199798287	0.08177112	0.625449762	Up ovotestes
gene17852_PDCD7	PDCD7	programmed cell death 7	1.643228141	6.293977774	4.451132849	0.041646642	0.611889062	Up ovotestes
gene1243_LOC110083972	LOC110083972	NACHT domain- and WD repeat-containing protein 1-like	1.644786591	3.577172501	5.804181811	0.021037998	0.611889062	Up ovotestes
gene12734_BMS1	BMS1	BMS1	1.64924417	7.352588783	3.722040196	0.06133242	0.615991565	Up ovotestes
gene21173_LOC110070859	LOC110070859	zinc finger protein 135-like	1.650533025	5.984845968	3.593306407	0.065780954	0.619816202	Up ovotestes
gene16035_LOC110087273	LOC110087273	zinc finger and SCAN domain-containing protein 2-like	1.651489832	6.093784749	8.855719072	0.005104436	0.611889062	Up ovotestes
gene2112_PTPRN2	PTPRN2	protein tyrosine phosphatase	1.651707148	5.55121376	3.049982954	0.088969346	0.625626375	Up ovotestes
gene17313_LOC110088663	LOC110088663	neurexin-1-beta	1.65228187	5.858568359	3.059849871	0.088473908	0.625626375	Up ovotestes
gene11017_HIRIP3	HIRIP3	HIRA interacting protein 3	1.656454833	10.04009413	3.047657288	0.089086577	0.625626375	Up ovotestes
gene9281_PLCL1	PLCL1	phospholipase C like 1	1.65793349	7.214278476	3.505294015	0.069028606	0.619816202	Up ovotestes
gene20594_NEFL	NEFL	neurofilament light	1.659446841	8.473496189	3.600539548	0.065521709	0.619269663	Up ovotestes
gene17701_SCN1B	SCN1B	sodium voltage-gated channel beta subunit 1	1.662270568	2.118750238	3.290029746	0.077752614	0.625449762	Up ovotestes
gene7065_ELAVL2	ELAVL2	ELAV like RNA binding protein 2	1.662573835	5.464149132	3.122859669	0.08538242	0.625449762	Up ovotestes
gene7252_SEMA4G	SEMA4G	semaphorin 4G	1.663258706	4.854392303	7.557078072	0.009160669	0.611889062	Up ovotestes
gene12915_SETD1B	SETD1B	SET domain containing 1B	1.664581898	6.576976317	4.246430136	0.046357039	0.611889062	Up ovotestes
gene11296_HBEGF	HBEGF	heparin binding EGF like growth factor	1.664872342	2.590580581	3.084928651	0.087228591	0.625449762	Up ovotestes
gene12839_DAAM1	DAAM1	dishevelled associated activator of morphogenesis 1	1.665493	9.43589959	3.98580671	0.053222467	0.612088281	Up ovotestes
gene5497_HIF3A	HIF3A	hypoxia inducible factor 3 alpha subunit	1.671276019	7.061372857	4.816097478	0.034496808	0.611889062	Up ovotestes
gene2916_GLRB	GLRB	glycine receptor beta	1.677661157	2.373865381	4.360901462	0.043654836	0.611889062	Up ovotestes
gene14126_SMIM5	SMIM5	small integral membrane protein 5	1.677900366	4.499847659	5.367462261	0.026109723	0.611889062	Up ovotestes
gene4138_SIGIRR	SIGIRR	single Ig and TIR domain containing	1.678905545	2.938410115	5.328666108	0.026620639	0.611889062	Up ovotestes
gene6312_LOC110076538	LOC110076538	proline-rich protein 33-like	1.680206479	4.105088467	5.072303331	0.030282505	0.611889062	Up ovotestes
gene13130_CUL5	CUL5	cullin 5	1.681043773	5.97377014	4.288473291	0.045343786	0.611889062	Up ovotestes
gene18072_EPHX2	EPHX2	epoxide hydrolase 2	1.682390352	3.522505194	3.034049481	0.089776019	0.626310708	Up ovotestes
gene3671_RNF150	RNF150	ring finger protein 150	1.686770601	4.613827143	3.130388563	0.085021231	0.625449762	Up ovotestes
gene20836_LOC110070502	LOC110070502	class I histocompatibility antigen	1.687732685	4.614814217	3.849519054	0.057253834	0.612839781	Up ovotestes
gene10119_KIF21A	KIF21A	kinesin family member 21A	1.689920163	8.973000397	3.884617581	0.05618429	0.612839781	Up ovotestes
gene9815_TET2	TET2	tet methylcytosine dioxygenase 2	1.696654904	2.132115314	3.155804617	0.083814562	0.625449762	Up ovotestes
gene1353_SMARCAL1	SMARCAL1	SWI/SNF related	1.700684256	5.85740804	6.698689031	0.013673264	0.611889062	Up ovotestes
gene13944_CUNH11orf95	CUNH11orf95	chromosome unknown C11orf95 homolog	1.701275894	2.013974683	3.836254801	0.057663881	0.612839781	Up ovotestes
gene17239_NOX4	NOX4	NADPH oxidase 4	1.702840388	4.741931036	6.018901432	0.01894504	0.611889062	Up ovotestes
gene17660_TOP1MT	TOP1MT	topoisomerase (DNA) I	1.707869355	6.833472082	4.402124071	0.0427245	0.611889062	Up ovotestes
gene4991_LOC110075060	LOC110075060	heparan sulfate glucosamine 3-O-sulfotransferase 3B1-like	1.708191845	3.194110051	4.615793171	0.038237923	0.611889062	Up ovotestes
gene12937_ARL6IP4	ARL6IP4	ADP ribosylation factor like GTPase 6 interacting protein 4	1.711646368	6.774313185	3.637469001	0.064215698	0.61787836	Up ovotestes
gene6991_MAP1A	MAP1A	microtubule associated protein 1A	1.711796226	6.994286573	4.294295275	0.045205403	0.611889062	Up ovotestes
gene6039_CUNH16orf87	CUNH16orf87	chromosome unknown C16orf87 homolog	1.71372639	5.446778987	4.905717522	0.032954067	0.611889062	Up ovotestes
gene19650_GPATCH4	GPATCH4	G-patch domain containing 4	1.715555009	5.661842248	7.015121641	0.011779978	0.611889062	Up ovotestes
gene12258_CEP57L1	CEP57L1	centrosomal protein 57 like 1	1.716909853	4.164950921	5.030805241	0.030925193	0.611889062	Up ovotestes
gene2120_RNF32	RNF32	ring finger protein 32	1.717711684	2.909877219	6.351112939	0.016137328	0.611889062	Up ovotestes
gene9994_EVA1A	EVA1A	eva-1 homolog A	1.72011772	2.113607473	3.114398365	0.085790403	0.625449762	Up ovotestes
gene5266_RAB3GAP2	RAB3GAP2	RAB3 GTPase activating non-catalytic protein subunit 2	1.721308184	2.422783689	3.269058471	0.078666439	0.625449762	Up ovotestes
gene7991_TFDP2	TFDP2	transcription factor Dp-2	1.721550128	3.67031407	3.732092037	0.060999387	0.615991565	Up ovotestes
gene13468_ARID3B	ARID3B	AT-rich interaction domain 3B	1.72162042	4.360284798	5.907514921	0.020001148	0.611889062	Up ovotestes
gene1311_NAV3	NAV3	neuron navigator 3	1.725614422	6.056285892	3.333210672	0.075908208	0.625449762	Up ovotestes
gene12139_ADCY5	ADCY5	adenylate cyclase 5	1.725768023	5.766016986	3.128504319	0.085111463	0.625449762	Up ovotestes
gene4412_HENMT1	HENMT1	HEN1 methyltransferase homolog 1	1.726322016	3.838403043	3.738841711	0.060776886	0.615094809	Up ovotestes
gene3414_MMP24	MMP24	matrix metallopeptidase 24	1.727974433	3.858133529	6.113439556	0.018095906	0.611889062	Up ovotestes
gene940_MAPK13	MAPK13	mitogen-activated protein kinase 13	1.738269865	4.05095356	7.677523578	0.008668111	0.611889062	Up ovotestes
gene13123_DDX10	DDX10	DEAD-box helicase 10	1.739728871	6.902143096	3.892619571	0.055943554	0.612839781	Up ovotestes
gene151_UTRN	UTRN	utrophin	1.746136307	7.912650305	3.420262862	0.072336823	0.623091664	Up ovotestes
gene837_CUNH11orf88	CUNH11orf88	chromosome unknown C11orf88 homolog	1.746308188	3.025293583	4.118545867	0.049595388	0.611897909	Up ovotestes
gene12820_ARHGEF2	ARHGEF2	Rho/Rac guanine nucleotide exchange factor 2	1.750956494	6.7939511	7.824205568	0.008106279	0.611889062	Up ovotestes
gene12935_ABCB9	ABCB9	ATP binding cassette subfamily B member 9	1.751442574	2.809703104	3.462333106	0.070678445	0.619816202	Up ovotestes
gene7511_MTUS1	MTUS1	microtubule associated scaffold protein 1	1.751798151	4.775064529	11.5073676	0.001653639	0.611889062	Up ovotestes
gene4074_RSPH1	RSPH1	radial spoke head 1 homolog	1.753452017	4.006966234	3.780271979	0.059430709	0.613123791	Up ovotestes
gene350_LOC110073476	LOC110073476	zinc finger protein 397-like	1.762042996	2.634763674	3.701518567	0.062018614	0.61727496	Up ovotestes
gene13304_LOC110084260	LOC110084260	cAMP-dependent protein kinase catalytic subunit PRKX	1.768600467	2.694023537	3.452952902	0.071044497	0.619816202	Up ovotestes
gene1426_CPEB4	CPEB4	cytoplasmic polyadenylation element binding protein 4	1.769583319	4.36087995	4.042932593	0.051626832	0.611897909	Up ovotestes
gene20964_DNAJB13	DNAJB13	DnaJ heat shock protein family (Hsp40) member B13	1.770746188	3.228175308	3.104035844	0.086293051	0.625449762	Up ovotestes
gene525_PCNX2	PCNX2	pecanex homolog 2 (Drosophila)	1.772434245	4.531410027	8.207249789	0.006815062	0.611889062	Up ovotestes
gene3898_PARP8	PARP8	poly(ADP-ribose) polymerase family member 8	1.77423645	3.689656709	4.139039022	0.049060103	0.611897909	Up ovotestes
gene6887_CCDC146	CCDC146	coiled-coil domain containing 146	1.774475393	6.065421357	4.111778134	0.049773573	0.611897909	Up ovotestes
gene13047_TMC5	TMC5	transmembrane channel like 5	1.775127531	2.317122342	3.998636351	0.052859427	0.612088281	Up ovotestes
gene11477_TMEM244	TMEM244	transmembrane protein 244	1.775129609	3.07995808	3.763273896	0.059978981	0.613123791	Up ovotestes
gene3080_LINS1	LINS1	lines homolog 1	1.775587568	3.122384293	6.488448728	0.015110826	0.611889062	Up ovotestes
gene2838_LOC110072699	LOC110072699	coiled-coil domain-containing protein 30-like	1.775754725	2.903921029	3.527051885	0.068209444	0.619816202	Up ovotestes
gene13153_PLCE1	PLCE1	phospholipase C epsilon 1	1.781273235	4.936797785	8.329084044	0.006451999	0.611889062	Up ovotestes
gene17819_LOC110089225	LOC110089225	pappalysin-1-like	1.781583923	2.459977645	4.1342704	0.04918409	0.611897909	Up ovotestes
gene8104_LOC110078490	LOC110078490	potassium voltage-gated channel subfamily C member 1-like	1.784955868	4.42474784	5.244365263	0.027768661	0.611889062	Up ovotestes
gene19102_LOC110090635	LOC110090635	zinc finger and SCAN domain-containing protein 16-like	1.785131922	5.062362254	5.43496659	0.025245941	0.611889062	Up ovotestes
gene7073_LUZP2	LUZP2	leucine zipper protein 2	1.785974213	2.187669099	5.153840442	0.029061671	0.611889062	Up ovotestes
gene3836_RSPO2	RSPO2	R-spondin 2	1.789524313	4.435703429	3.479441128	0.070016229	0.619816202	Up ovotestes
gene2538_IKZF2	IKZF2	IKAROS family zinc finger 2	1.791241993	3.607761575	3.332443902	0.075940529	0.625449762	Up ovotestes
gene17558_LOC110088941	LOC110088941	contactin-associated protein-like 4	1.792289395	2.868784404	4.408643761	0.042579362	0.611889062	Up ovotestes
gene1218_FAM149A	FAM149A	family with sequence similarity 149 member A	1.795509354	3.075713032	6.350610147	0.016141222	0.611889062	Up ovotestes
gene3433_DENND2D	DENND2D	DENN domain containing 2D	1.797866364	3.61083661	7.860844758	0.007972118	0.611889062	Up ovotestes
gene10841_BLVRA	BLVRA	biliverdin reductase A	1.799401828	3.29803599	3.251390329	0.079445679	0.625449762	Up ovotestes
gene1039_NFASC	NFASC	neurofascin	1.800122853	3.291282051	4.925337623	0.032626464	0.611889062	Up ovotestes
gene4726_OSR2	OSR2	odd-skipped related transciption factor 2	1.80160899	3.163755531	3.377724513	0.074057962	0.625449762	Up ovotestes
gene3549_CD44	CD44	CD44 molecule (Indian blood group)	1.805572701	4.544165454	7.037352068	0.011658008	0.611889062	Up ovotestes
gene10817_DPP4	DPP4	dipeptidyl peptidase 4	1.805903619	5.89575228	6.461619426	0.015305687	0.611889062	Up ovotestes
gene2507_SLC16A1	SLC16A1	solute carrier family 16 member 1	1.807834426	4.610857804	4.637102481	0.037819588	0.611889062	Up ovotestes
gene9495_PLCB2	PLCB2	phospholipase C beta 2	1.810978599	2.070171895	3.272234416	0.078527277	0.625449762	Up ovotestes
gene3081_CERS3	CERS3	ceramide synthase 3	1.811653326	3.01738571	6.656780111	0.013947619	0.611889062	Up ovotestes
gene13051_ITPRIPL2	ITPRIPL2	inositol 1	1.823217934	4.923678965	3.126394703	0.085212617	0.625449762	Up ovotestes
gene10394_PMEPA1	PMEPA1	prostate transmembrane protein	1.823417889	4.685969052	5.950354931	0.019587615	0.611889062	Up ovotestes
gene9806_DKK2	DKK2	dickkopf WNT signaling pathway inhibitor 2	1.82525541	3.913204037	4.87802024	0.03342266	0.611889062	Up ovotestes
gene16784_SYNGR1	SYNGR1	synaptogyrin 1	1.826986706	5.924098754	4.570759624	0.039138761	0.611889062	Up ovotestes
gene18399_QRICH2	QRICH2	glutamine rich 2	1.832923838	2.810007948	3.136848253	0.084712705	0.625449762	Up ovotestes
gene2958_ADAD1	ADAD1	adenosine deaminase domain containing 1	1.836439187	4.009042507	3.545878766	0.067509363	0.619816202	Up ovotestes
gene12023_SEC14L2	SEC14L2	SEC14 like lipid binding 2	1.841437074	3.928712568	5.340586055	0.026462516	0.611889062	Up ovotestes
gene7071_SLITRK6	SLITRK6	SLIT and NTRK like family member 6	1.84274712	2.572591526	3.478173842	0.070065045	0.619816202	Up ovotestes
gene9827_DNAI1	DNAI1	dynein axonemal intermediate chain 1	1.847322817	2.725756187	4.802746399	0.034733308	0.611889062	Up ovotestes
gene12165_CCDC148	CCDC148	coiled-coil domain containing 148	1.851221485	4.774418606	3.300949284	0.077281508	0.625449762	Up ovotestes
gene4063_SIK1	SIK1	salt inducible kinase 1	1.852715986	5.000613918	4.879757635	0.033393053	0.611889062	Up ovotestes
gene17865_FRMD5	FRMD5	FERM domain containing 5	1.854904718	3.214900833	5.866170476	0.020409211	0.611889062	Up ovotestes
gene20663_LOC110070318	LOC110070318	cytochrome b561	1.856587028	4.807752424	4.989154528	0.031585214	0.611889062	Up ovotestes
gene12283_DNAH6	DNAH6	dynein axonemal heavy chain 6	1.863973528	3.144309659	5.107927315	0.029742383	0.611889062	Up ovotestes
gene9293_CCDC150	CCDC150	coiled-coil domain containing 150	1.867922441	4.535575418	4.301476393	0.045035354	0.611889062	Up ovotestes
gene4217_LOC110074259	LOC110074259	retinol dehydrogenase 14	1.868390538	2.92737641	5.595519403	0.023313548	0.611889062	Up ovotestes
gene5202_GRK5	GRK5	G protein-coupled receptor kinase 5	1.876098059	5.522233003	3.409288041	0.072776556	0.623757837	Up ovotestes
gene6543_SETD4	SETD4	SET domain containing 4	1.876356982	5.475459023	5.008637512	0.031274585	0.611889062	Up ovotestes
gene17082_RASSF5	RASSF5	Ras association domain family member 5	1.877376905	3.382875222	3.822807852	0.058082897	0.612839781	Up ovotestes
gene3006_GPLD1	GPLD1	glycosylphosphatidylinositol specific phospholipase D1	1.886991443	2.719243214	3.71204173	0.061665687	0.615991565	Up ovotestes
gene4019_IGSF11	IGSF11	immunoglobulin superfamily member 11	1.887145003	5.365652711	5.105426866	0.02977995	0.611889062	Up ovotestes
gene20165_INF2	INF2	inverted formin	1.890344374	5.093888197	4.002340591	0.052755117	0.612088281	Up ovotestes
gene13567_RIBC2	RIBC2	RIB43A domain with coiled-coils 2	1.898855174	5.608938761	3.47688538	0.070114716	0.619816202	Up ovotestes
gene21300_LOC110070995	LOC110070995	oocyte zinc finger protein XlCOF6-like	1.900176588	4.794521363	4.539138992	0.039785169	0.611889062	Up ovotestes
gene6366_NCOR2	NCOR2	nuclear receptor corepressor 2	1.900313516	8.832294634	4.013055531	0.052454667	0.612088281	Up ovotestes
gene20093_LGALS3	LGALS3	galectin 3	1.901441809	4.253319646	7.099698973	0.011323116	0.611889062	Up ovotestes
gene6772_ABL2	ABL2	ABL proto-oncogene 2	1.902513378	3.880867245	9.005168928	0.004779348	0.611889062	Up ovotestes
gene21396_LOC110071098	LOC110071098	hemojuvelin-like	1.90299115	5.224889215	3.571190538	0.066580718	0.619816202	Up ovotestes
gene2644_LOC110072461	LOC110072461	radial spoke head protein 3 homolog B-like	1.904863996	3.101147247	4.300925593	0.045048373	0.611889062	Up ovotestes
gene19782_MGP	MGP	matrix Gla protein	1.908043627	5.832504795	5.676468825	0.022400581	0.611889062	Up ovotestes
gene7953_DIAPH3	DIAPH3	diaphanous related formin 3	1.91368115	4.301344759	3.691857943	0.062344589	0.61727496	Up ovotestes
gene2199_ENO4	ENO4	enolase family member 4	1.915122695	4.945367114	4.503932672	0.040518667	0.611889062	Up ovotestes
gene1542_EZR	EZR	ezrin	1.915454782	6.905414729	4.29918396	0.045089563	0.611889062	Up ovotestes
gene4677_DYNC1I1	DYNC1I1	dynein cytoplasmic 1 intermediate chain 1	1.916649421	4.54603033	3.786408862	0.059234132	0.613123791	Up ovotestes
gene1591_CD247	CD247	CD247 molecule	1.919479779	1.980275054	3.131041159	0.084990004	0.625449762	Up ovotestes
gene16647_CUNH2orf73	CUNH2orf73	chromosome unknown C2orf73 homolog	1.923627795	2.26511042	4.332879187	0.044299949	0.611889062	Up ovotestes
gene8259_ARID5B	ARID5B	AT-rich interaction domain 5B	1.923825042	4.285084605	5.154268312	0.029055407	0.611889062	Up ovotestes
gene8686_CLVS2	CLVS2	clavesin 2	1.925074111	3.492407945	3.19043842	0.082201141	0.625449762	Up ovotestes
gene15138_LOC110086297	LOC110086297	arf-GAP with Rho-GAP domain	1.925766604	6.585771929	5.555435856	0.023780481	0.611889062	Up ovotestes
gene19325_IGF2BP1	IGF2BP1	insulin like growth factor 2 mRNA binding protein 1	1.927989403	6.226178455	3.096780726	0.086646944	0.625449762	Up ovotestes
gene20587_LOC110070232	LOC110070232	A.superbus venom factor 1-like	1.930448684	2.665154572	3.630228996	0.064469443	0.61787836	Up ovotestes
gene2099_ADARB2	ADARB2	adenosine deaminase	1.931988383	2.085789147	3.212312116	0.081200138	0.625449762	Up ovotestes
gene15613_CCDC27	CCDC27	coiled-coil domain containing 27	1.934553939	2.87461551	4.051956961	0.051379627	0.611897909	Up ovotestes
gene19884_LOC110091483	LOC110091483	serine/threonine-protein kinase VRK2-like	1.93864094	4.308460002	10.38522916	0.002637725	0.611889062	Up ovotestes
gene11209_LOC110081961	LOC110081961	glutathione S-transferase theta-1-like	1.942360587	4.536301373	3.276735214	0.078330535	0.625449762	Up ovotestes
gene8242_CLSTN2	CLSTN2	calsyntenin 2	1.94544179	4.312641278	3.068024363	0.088065806	0.625449762	Up ovotestes
gene18203_IDNK	IDNK	IDNK	1.946782598	1.891789692	3.087703584	0.087092017	0.625449762	Up ovotestes
gene12782_MLPH	MLPH	melanophilin	1.947394886	3.968487433	4.800690129	0.034769889	0.611889062	Up ovotestes
gene2200_SHTN1	SHTN1	shootin 1	1.948873652	6.465822645	4.147228073	0.048847986	0.611897909	Up ovotestes
gene20605_LOC110070256	LOC110070256	galectin-1-like	1.950454663	2.163675331	3.043505185	0.089296309	0.626051464	Up ovotestes
gene1230_SLC25A4	SLC25A4	solute carrier family 25 member 4	1.951920792	3.664957213	5.869035942	0.02038064	0.611889062	Up ovotestes
gene2760_CAPS	CAPS	calcyphosine	1.953836883	2.074822464	3.082874706	0.087329836	0.625449762	Up ovotestes
gene21776_LOC110071507	LOC110071507	zinc finger and SCAN domain-containing protein 21-like	1.954039049	3.399038462	4.567381966	0.039207258	0.611889062	Up ovotestes
gene18015_LOC110089434	LOC110089434	uncharacterized LOC110089434	1.957259069	3.399386109	4.07153386	0.050847831	0.611897909	Up ovotestes
gene12946_RILPL1	RILPL1	Rab interacting lysosomal protein like 1	1.958542031	4.61627134	7.044672419	0.011618141	0.611889062	Up ovotestes
gene16704_IQCH	IQCH	IQ motif containing H	1.958813454	1.465502689	3.685222862	0.062569575	0.61787836	Up ovotestes
gene317_THSD7A	THSD7A	thrombospondin type 1 domain containing 7A	1.963436908	3.358632095	3.208405856	0.081377891	0.625449762	Up ovotestes
gene16560_AP1G2	AP1G2	adaptor related protein complex 1 gamma 2 subunit	1.967182741	3.910657849	4.912993321	0.032832164	0.611889062	Up ovotestes
gene4951_TNRC6C	TNRC6C	trinucleotide repeat containing 6C	1.967872351	9.208977757	3.070202602	0.087957418	0.625449762	Up ovotestes
gene3968_HOMER1	HOMER1	homer scaffolding protein 1	1.974584001	3.95224319	4.457102684	0.041517397	0.611889062	Up ovotestes
gene1503_RPS6KA2	RPS6KA2	ribosomal protein S6 kinase A2	1.975909026	2.87538732	3.570352796	0.066611225	0.619816202	Up ovotestes
gene13648_PTPN6	PTPN6	protein tyrosine phosphatase	1.976036422	3.49978475	3.910847521	0.055399424	0.612839781	Up ovotestes
gene9148_WDR63	WDR63	WD repeat domain 63	1.977046385	3.1147336	4.277617357	0.045603065	0.611889062	Up ovotestes
gene16370_RAB2B	RAB2B	RAB2B	1.97936381	3.111286644	4.975750256	0.031800878	0.611889062	Up ovotestes
gene18295_FAM78B	FAM78B	family with sequence similarity 78 member B	1.979687061	1.615424894	3.674006708	0.062951953	0.61787836	Up ovotestes
gene8520_ITPKA	ITPKA	inositol-trisphosphate 3-kinase A	1.980307882	1.668201919	4.258081441	0.046073768	0.611889062	Up ovotestes
gene19901_LOC110091501	LOC110091501	D-threo-3-hydroxyaspartate dehydratase-like	1.981322646	3.706115599	5.080543694	0.030156624	0.611889062	Up ovotestes
gene4930_RIMS1	RIMS1	regulating synaptic membrane exocytosis 1	1.983084731	6.553144924	4.052940662	0.051352759	0.611897909	Up ovotestes
gene7819_LOC110078179	LOC110078179	spectrin beta chain	1.985015917	6.96471651	6.146692013	0.017807083	0.611889062	Up ovotestes
gene1147_KLF6	KLF6	Kruppel like factor 6	1.985260611	4.581377844	4.814435245	0.034526157	0.611889062	Up ovotestes
gene14496_FGFR3	FGFR3	fibroblast growth factor receptor 3	1.98622901	3.977372977	3.464982232	0.070575448	0.619816202	Up ovotestes
gene15026_LOC110086200	LOC110086200	veficolin-1-like	1.986743662	2.880564429	3.33465852	0.07584722	0.625449762	Up ovotestes
gene19274_LOC110090818	LOC110090818	1-phosphatidylinositol 4	1.990424853	4.425860477	3.26708732	0.078752949	0.625449762	Up ovotestes
gene19798_NOP10	NOP10	NOP10 ribonucleoprotein	1.994905397	4.661946954	5.816625751	0.020910109	0.611889062	Up ovotestes
gene12182_TTC13	TTC13	tetratricopeptide repeat domain 13	1.995435784	5.386582005	3.863913914	0.056812483	0.612839781	Up ovotestes
gene7421_PSD	PSD	pleckstrin and Sec7 domain containing	1.996143817	4.12829119	6.877766258	0.012564686	0.611889062	Up ovotestes
gene21677_LOC110071395	LOC110071395	zinc finger protein 709-like	2.000152983	3.676292415	4.602360923	0.03850422	0.611889062	Up ovotestes
gene4000_NBEA	NBEA	neurobeachin	2.007354173	7.377805266	5.307396311	0.026905346	0.611889062	Up ovotestes
gene12017_TCN2	TCN2	transcobalamin 2	2.009018154	4.950501781	11.57208741	0.001610371	0.611889062	Up ovotestes
gene7809_SLC4A3	SLC4A3	solute carrier family 4 member 3	2.015516832	3.318384311	4.201062384	0.047478429	0.611889062	Up ovotestes
gene9923_GADD45G	GADD45G	growth arrest and DNA damage inducible gamma	2.015862164	4.017020649	7.24422069	0.010585917	0.611889062	Up ovotestes
gene16135_ADORA2B	ADORA2B	adenosine A2b receptor	2.015923413	2.570161255	4.00556424	0.052664526	0.612088281	Up ovotestes
gene197_MYB	MYB	MYB proto-oncogene	2.018460612	2.559757374	5.256713932	0.027597182	0.611889062	Up ovotestes
gene3070_AKAP13	AKAP13	A-kinase anchoring protein 13	2.033686276	7.455068399	4.408753034	0.042576934	0.611889062	Up ovotestes
gene17490_BCL11B	BCL11B	B-cell CLL/lymphoma 11B	2.041330703	3.467874624	6.50244667	0.015010221	0.611889062	Up ovotestes
gene16075_CUNH1orf216	CUNH1orf216	chromosome unknown C1orf216 homolog	2.041955019	2.173924224	4.406906703	0.042617979	0.611889062	Up ovotestes
gene2596_IZUMO4	IZUMO4	IZUMO family member 4	2.052356769	2.887254537	6.758280698	0.013293105	0.611889062	Up ovotestes
gene19368_SLC4A11	SLC4A11	solute carrier family 4 member 11	2.053108865	3.471231771	4.196675023	0.047588448	0.611889062	Up ovotestes
gene18602_LOC110090082	LOC110090082	zinc finger and SCAN domain-containing protein 22-like	2.054802589	2.416425518	3.591092205	0.065860541	0.619816202	Up ovotestes
gene12688_DCBLD1	DCBLD1	discoidin	2.060187179	3.905772548	6.447123294	0.015412098	0.611889062	Up ovotestes
gene685_LOC110077290	LOC110077290	bromodomain-containing protein 8-like	2.062199516	2.711489706	3.15783113	0.083719183	0.625449762	Up ovotestes
gene16611_TTLL6	TTLL6	tubulin tyrosine ligase like 6	2.064770385	2.182550016	5.323784746	0.026685688	0.611889062	Up ovotestes
gene18972_LOC110090477	LOC110090477	zinc-binding protein A33-like	2.074380934	5.676096298	3.03232031	0.089864058	0.626310708	Up ovotestes
gene3685_NOCT	NOCT	nocturnin	2.078142664	4.044191455	6.95103538	0.012139337	0.611889062	Up ovotestes
gene20312_LOC110069941	LOC110069941	zinc finger protein 782-like	2.079655863	2.285045972	4.309478679	0.044846688	0.611889062	Up ovotestes
gene21285_LOC110070978	LOC110070978	zinc finger protein 658B-like	2.079768377	6.106864976	3.836896855	0.057643958	0.612839781	Up ovotestes
gene1817_MYCBPAP	MYCBPAP	MYCBP associated protein	2.088440584	4.486245674	5.725142532	0.021870326	0.611889062	Up ovotestes
gene3186_LEKR1	LEKR1	leucine	2.09236328	4.891775557	7.859621712	0.007976558	0.611889062	Up ovotestes
gene11685_MFSD2A	MFSD2A	major facilitator superfamily domain containing 2A	2.092947605	6.405657657	8.245571718	0.006698562	0.611889062	Up ovotestes
gene12607_PLS1	PLS1	plastin 1	2.102461572	5.133041412	3.551659401	0.067296018	0.619816202	Up ovotestes
gene12485_LOC110083393	LOC110083393	tubulin alpha-3 chain	2.102796658	6.522274968	4.78325435	0.035081773	0.611889062	Up ovotestes
gene18690_LOC110090182	LOC110090182	zinc finger and SCAN domain-containing protein 21-like	2.10593029	3.420074252	3.325882113	0.076217755	0.625449762	Up ovotestes
gene14552_CLCF1	CLCF1	cardiotrophin like cytokine factor 1	2.107861148	3.563293007	7.366500481	0.010002386	0.611889062	Up ovotestes
gene4374_VDR	VDR	vitamin D (1	2.119993	1.777842595	3.420197435	0.072339436	0.623091664	Up ovotestes
gene3686_SLC7A11	SLC7A11	solute carrier family 7 member 11	2.121044704	2.149492305	4.922405372	0.032675198	0.611889062	Up ovotestes
gene397_RAB11FIP4	RAB11FIP4	RAB11 family interacting protein 4	2.121629123	6.565708911	11.09604913	0.00195918	0.611889062	Up ovotestes
gene14071_CADPS	CADPS	calcium dependent secretion activator	2.12405195	3.371246076	3.50564819	0.069015184	0.619816202	Up ovotestes
gene16983_LOC110088290	LOC110088290	histone H4	2.12610247	4.231488861	3.516015631	0.068623586	0.619816202	Up ovotestes
gene15703_LOC110086921	LOC110086921	MAPK regulated corepressor interacting protein 2-like	2.126747231	2.035858859	3.952798862	0.054169208	0.612839781	Up ovotestes
gene13267_CCDC129	CCDC129	coiled-coil domain containing 129	2.1286057	1.925269885	3.465580375	0.070552215	0.619816202	Up ovotestes
gene14386_MEGF11	MEGF11	multiple EGF like domains 11	2.136684776	2.907204754	6.150025709	0.017778403	0.611889062	Up ovotestes
gene10521_ITPR2	ITPR2	inositol 1	2.141593924	6.555888353	5.851392551	0.020557243	0.611889062	Up ovotestes
gene216_CTGF	CTGF	connective tissue growth factor	2.142038702	7.090099443	7.611115321	0.008936072	0.611889062	Up ovotestes
gene17618_LOC110089002	LOC110089002	sodium-coupled monocarboxylate transporter 1-like	2.151097373	2.996811636	3.935410761	0.054675409	0.612839781	Up ovotestes
gene20839_NPHS1	NPHS1	NPHS1	2.151991404	4.950190805	4.73133588	0.036028707	0.611889062	Up ovotestes
gene10583_CNGB1	CNGB1	cyclic nucleotide gated channel beta 1	2.153464236	3.189963868	4.047652056	0.051497388	0.611897909	Up ovotestes
gene11517_CHRNB1	CHRNB1	cholinergic receptor nicotinic beta 1 subunit	2.155220995	2.163204281	3.09016112	0.086971264	0.625449762	Up ovotestes
gene6728_SLC10A4	SLC10A4	solute carrier family 10 member 4	2.158435815	2.235514092	4.236173987	0.046607976	0.611889062	Up ovotestes
gene20584_LOC110070227	LOC110070227	branchpoint-bridging protein-like	2.160812511	4.870019628	5.572530535	0.023580117	0.611889062	Up ovotestes
gene14822_LOC110085952	LOC110085952	claudin-1-like	2.162102241	3.680534278	3.112644485	0.085875245	0.625449762	Up ovotestes
gene16323_KCNQ2	KCNQ2	potassium voltage-gated channel subfamily Q member 2	2.166501734	2.580361764	3.549079014	0.067391159	0.619816202	Up ovotestes
gene13935_MACROD1	MACROD1	MACRO domain containing 1	2.167725523	1.89599101	3.490228348	0.069602237	0.619816202	Up ovotestes
gene8907_LRRC8C	LRRC8C	leucine rich repeat containing 8 family member C	2.168744222	3.916662048	4.458468789	0.041487884	0.611889062	Up ovotestes
gene2261_DOK2	DOK2	docking protein 2	2.172135304	2.363646192	3.990941996	0.053076825	0.612088281	Up ovotestes
gene10771_CUNH1orf56	CUNH1orf56	chromosome unknown C1orf56 homolog	2.184935369	2.931006151	3.766119998	0.05988679	0.613123791	Up ovotestes
gene14337_TSGA10	TSGA10	testis specific 10	2.188993179	2.219841876	4.798081621	0.034816356	0.611889062	Up ovotestes
gene14097_SH2B2	SH2B2	SH2B adaptor protein 2	2.192541095	1.121463249	3.130608979	0.085010682	0.625449762	Up ovotestes
gene21455_LOC110071161	LOC110071161	zinc finger protein 160-like	2.196314408	3.965737887	3.78755937	0.059197359	0.613123791	Up ovotestes
gene21669_LOC110071387	LOC110071387	zinc finger protein 239-like	2.20099385	3.547187166	4.77371838	0.03525364	0.611889062	Up ovotestes
gene9242_LOC110079832	LOC110079832	BCL2/adenovirus E1B 19 kDa protein-interacting protein 3-like	2.201056652	2.93890318	4.064225315	0.05104565	0.611897909	Up ovotestes
gene8954_ERICH3	ERICH3	glutamate rich 3	2.202408202	5.700910525	3.578500908	0.066315166	0.619816202	Up ovotestes
gene555_CHRM3	CHRM3	cholinergic receptor muscarinic 3	2.202430648	2.656973257	5.144821321	0.029194039	0.611889062	Up ovotestes
gene17046_LOC110088380	LOC110088380	claudin-9-like	2.203808533	5.442662847	5.252340194	0.027657786	0.611889062	Up ovotestes
gene2143_ACVR2B	ACVR2B	activin A receptor type 2B	2.206642779	1.657092406	4.729129088	0.03606957	0.611889062	Up ovotestes
gene2180_TDRD1	TDRD1	tudor domain containing 1	2.206874016	4.710144609	5.472047726	0.024784691	0.611889062	Up ovotestes
gene6759_QSOX1	QSOX1	quiescin sulfhydryl oxidase 1	2.209423498	8.311763634	4.121377454	0.049521045	0.611897909	Up ovotestes
gene5737_LOC110075922	LOC110075922	apolipoprotein L2-like	2.219369809	4.069282219	3.569334277	0.066648336	0.619816202	Up ovotestes
gene695_LOC110077351	LOC110077351	vegetative incompatibility protein HET-E-1-like	2.22167933	2.381299315	5.687101927	0.022283565	0.611889062	Up ovotestes
gene8038_TNNT1	TNNT1	troponin T1	2.228345459	3.583144812	3.906614682	0.055525257	0.612839781	Up ovotestes
gene7780_LOC110078168	LOC110078168	uncharacterized LOC110078168	2.235002786	2.99744688	4.54117879	0.039743119	0.611889062	Up ovotestes
gene12263_AK9	AK9	adenylate kinase 9	2.243876245	4.79571216	4.140649015	0.04901832	0.611897909	Up ovotestes
gene6044_LOC110076286	LOC110076286	carbohydrate sulfotransferase 6-like	2.248295842	2.969279062	4.462468207	0.041401611	0.611889062	Up ovotestes
gene0_LOC110083043	LOC110083043	sine oculis-binding protein homolog	2.255447461	3.987061035	3.220275203	0.080839129	0.625449762	Up ovotestes
gene2769_PDE4C	PDE4C	phosphodiesterase 4C	2.260868994	5.287609477	7.04844117	0.011597674	0.611889062	Up ovotestes
gene10933_GMPR	GMPR	guanosine monophosphate reductase	2.269978347	3.503604597	6.579153636	0.014471582	0.611889062	Up ovotestes
gene15286_LOC110086459	LOC110086459	soluble scavenger receptor cysteine-rich domain-containing protein SSC5D-like	2.273469086	1.116428929	3.135676104	0.084768595	0.625449762	Up ovotestes
gene8001_SLC16A14	SLC16A14	solute carrier family 16 member 14	2.274239646	3.876584428	5.925853738	0.01982298	0.611889062	Up ovotestes
gene12123_LOC110083001	LOC110083001	lymphoid-restricted membrane protein-like	2.281986777	1.584585126	3.021852885	0.09039908	0.626419268	Up ovotestes
gene13181_CNKSR1	CNKSR1	connector enhancer of kinase suppressor of Ras 1	2.285728787	2.228118047	4.757192276	0.035553672	0.611889062	Up ovotestes
gene16827_NIT1	NIT1	nitrilase 1	2.296955034	5.422110314	9.749131765	0.00345902	0.611889062	Up ovotestes
gene11486_LOC110082371	LOC110082371	diamine acetyltransferase 2-like	2.300395273	2.856842864	4.596040141	0.038630232	0.611889062	Up ovotestes
gene7664_PTX3	PTX3	pentraxin 3	2.314587269	2.633608049	5.122847906	0.029519285	0.611889062	Up ovotestes
gene560_OPN3	OPN3	opsin 3	2.319201609	1.847245288	3.088514751	0.087052139	0.625449762	Up ovotestes
gene817_THY1	THY1	Thy-1 cell surface antigen	2.320114111	3.685537975	4.315136754	0.044713814	0.611889062	Up ovotestes
gene4758_LOC110074871	LOC110074871	keratin	2.323231048	4.544193782	3.911114861	0.055391487	0.612839781	Up ovotestes
gene33_KLHL32	KLHL32	kelch like family member 32	2.331079346	6.424195211	5.355552316	0.026265426	0.611889062	Up ovotestes
gene19878_LOC110091475	LOC110091475	rap1 GTPase-activating protein 1-like	2.331578546	3.026599262	9.83099231	0.00333953	0.611889062	Up ovotestes
gene1866_CUNH12orf50	CUNH12orf50	chromosome unknown C12orf50 homolog	2.332128334	2.915629045	4.541662252	0.03973316	0.611889062	Up ovotestes
gene7237_INA	INA	internexin neuronal intermediate filament protein alpha	2.337315511	1.992914969	3.301527637	0.077256645	0.625449762	Up ovotestes
gene7952_SYT7	SYT7	synaptotagmin 7	2.337761015	2.598358392	5.673331084	0.022435238	0.611889062	Up ovotestes
gene1476_NEK10	NEK10	NIMA related kinase 10	2.34281467	3.30906384	5.62595614	0.02296563	0.611889062	Up ovotestes
gene12736_RET	RET	ret proto-oncogene	2.345375577	2.754581367	4.125654247	0.04940899	0.611897909	Up ovotestes
gene2349_ANKRD23	ANKRD23	ankyrin repeat domain 23	2.34579669	3.961763396	6.132300308	0.01793147	0.611889062	Up ovotestes
gene8998_MORN2	MORN2	MORN repeat containing 2	2.346123494	3.407650853	3.812457873	0.058407706	0.613123791	Up ovotestes
gene14984_NEK11	NEK11	NIMA related kinase 11	2.34749639	1.398613521	4.073042578	0.0508071	0.611897909	Up ovotestes
gene170_TXLNB	TXLNB	taxilin beta	2.348949916	3.620625405	4.431839583	0.04206736	0.611889062	Up ovotestes
gene2429_CCDC149	CCDC149	coiled-coil domain containing 149	2.351836294	3.904625787	5.463654925	0.024888282	0.611889062	Up ovotestes
gene10165_GALNT13	GALNT13	polypeptide N-acetylgalactosaminyltransferase 13	2.352110261	2.152357286	3.750374309	0.060398798	0.613123791	Up ovotestes
gene8832_LOC110079358	LOC110079358	acyl-CoA-binding domain-containing protein 5-like	2.354020383	1.057830198	3.891331322	0.055982234	0.612839781	Up ovotestes
gene14712_VILL	VILL	villin like	2.35562643	3.839654051	3.867707146	0.05669681	0.612839781	Up ovotestes
gene18343_CACNA1B	CACNA1B	calcium voltage-gated channel subunit alpha1 B	2.359615887	3.828654741	7.186032537	0.010876339	0.611889062	Up ovotestes
gene8414_PIEZO2	PIEZO2	piezo type mechanosensitive ion channel component 2	2.360149861	8.313006181	6.214190407	0.017235999	0.611889062	Up ovotestes
gene3004_DCDC2	DCDC2	doublecortin domain containing 2	2.362225091	4.313428528	4.58864452	0.038778246	0.611889062	Up ovotestes
gene7009_MAP1B	MAP1B	microtubule associated protein 1B	2.362247547	10.20471006	3.532456859	0.068007635	0.619816202	Up ovotestes
gene19363_LOC110090909	LOC110090909	FXYD domain-containing ion transport regulator 3-like	2.364366175	2.676350186	3.097399836	0.086616681	0.625449762	Up ovotestes
gene12641_ARPP21	ARPP21	cAMP regulated phosphoprotein 21	2.364798853	5.716969746	4.79757589	0.034825373	0.611889062	Up ovotestes
gene20428_SYTL5	SYTL5	synaptotagmin like 5	2.36738399	2.899361527	3.408098206	0.072824409	0.623858829	Up ovotestes
gene1020_FMOD	FMOD	fibromodulin	2.374445624	8.997465525	5.018141175	0.031124271	0.611889062	Up ovotestes
gene17532_SPA17	SPA17	sperm autoantigenic protein 17	2.384878743	4.02092173	4.941829121	0.032353846	0.611889062	Up ovotestes
gene6237_ATP8A2	ATP8A2	ATPase phospholipid transporting 8A2	2.38600481	1.90381543	4.518188962	0.040219877	0.611889062	Up ovotestes
gene11659_TOX3	TOX3	TOX high mobility group box family member 3	2.386902555	4.95963821	9.039296082	0.00470826	0.611889062	Up ovotestes
gene14062_OBSCN	OBSCN	obscurin	2.391887985	2.971074069	3.549779086	0.067365332	0.619816202	Up ovotestes
gene12711_ITPK1	ITPK1	inositol-tetrakisphosphate 1-kinase	2.393234863	3.945807746	8.216198262	0.006787666	0.611889062	Up ovotestes
gene21749_LOC110071476	LOC110071476	cilia- and flagella-associated protein 53-like	2.396969134	2.278144399	3.781017888	0.059406778	0.613123791	Up ovotestes
gene3309_LOC110073257	LOC110073257	solute carrier family 2	2.398141558	1.887687295	4.01299874	0.052456255	0.612088281	Up ovotestes
gene10222_MICAL2	MICAL2	microtubule associated monooxygenase	2.402175479	6.496777677	7.63647654	0.008832704	0.611889062	Up ovotestes
gene8030_LOC110078499	LOC110078499	serine/threonine-protein kinase LMTK3-like	2.405324584	4.200432416	3.605090376	0.065359185	0.618927578	Up ovotestes
gene11992_PPP1R36	PPP1R36	protein phosphatase 1 regulatory subunit 36	2.406291167	2.328928918	5.422245769	0.025406314	0.611889062	Up ovotestes
gene6775_AXDND1	AXDND1	axonemal dynein light chain domain containing 1	2.408934338	1.654137349	3.446874792	0.071282818	0.619816202	Up ovotestes
gene6472_MAP7D2	MAP7D2	MAP7 domain containing 2	2.411877307	9.103292726	3.977044495	0.053471993	0.612088281	Up ovotestes
gene2035_NFATC2	NFATC2	nuclear factor of activated T-cells 2	2.412777224	0.746854892	3.261511647	0.078998233	0.625449762	Up ovotestes
gene284_ABCB5	ABCB5	ATP binding cassette subfamily B member 5	2.420186508	1.878365127	4.630354761	0.037951512	0.611889062	Up ovotestes
gene11054_LOC110081861	LOC110081861	histone H4	2.424911457	3.992426715	3.363421905	0.074646901	0.625449762	Up ovotestes
gene13776_LOC110084849	LOC110084849	putative IQ motif and ankyrin repeat domain-containing protein	2.425501787	1.288569664	4.397352605	0.042831063	0.611889062	Up ovotestes
gene5903_FAM83F	FAM83F	family with sequence similarity 83 member F	2.429113448	2.796363111	6.9780717	0.011986316	0.611889062	Up ovotestes
gene900_FOXR1	FOXR1	forkhead box R1	2.433399577	2.439300547	3.810046203	0.058483679	0.613123791	Up ovotestes
gene7308_CEBPD	CEBPD	CCAAT/enhancer binding protein delta	2.43470389	4.850557541	3.795323684	0.058949853	0.613123791	Up ovotestes
gene9446_LIFR	LIFR	LIF receptor alpha	2.435763044	4.852356779	8.532973829	0.005889893	0.611889062	Up ovotestes
gene10650_MEIOC	MEIOC	meiosis specific with coiled-coil domain	2.437410343	2.281467149	5.93914465	0.019694927	0.611889062	Up ovotestes
gene5490_DMPK	DMPK	dystrophia myotonica protein kinase	2.438518813	5.008726107	7.129177424	0.011168387	0.611889062	Up ovotestes
gene2431_SOD3	SOD3	superoxide dismutase 3	2.43924332	1.449725878	3.233625	0.080237945	0.625449762	Up ovotestes
gene2037_SALL4	SALL4	spalt like transcription factor 4	2.439429909	2.286156905	5.818448969	0.020891443	0.611889062	Up ovotestes
gene15657_LOC110086874	LOC110086874	carbonic anhydrase 3-like	2.448263976	1.916228672	4.862349696	0.033690997	0.611889062	Up ovotestes
gene6091_SPIRE2	SPIRE2	spire type actin nucleation factor 2	2.451878941	0.189627347	3.304161935	0.077143512	0.625449762	Up ovotestes
gene4172_EPS8L2	EPS8L2	EPS8 like 2	2.45263106	4.393216303	12.7418603	0.001004668	0.611889062	Up ovotestes
gene20751_LOC110070410	LOC110070410	zinc finger protein RFP-like	2.461943453	3.088325305	4.201333436	0.047471641	0.611889062	Up ovotestes
gene11208_LOC110081974	LOC110081974	glutathione S-transferase theta-1-like	2.467626852	2.921578104	3.071464176	0.087894712	0.625449762	Up ovotestes
gene9969_NT5DC2	NT5DC2	5'-nucleotidase domain containing 2	2.471965621	3.934345131	7.368645872	0.009992461	0.611889062	Up ovotestes
gene3508_PKD2L2	PKD2L2	polycystin 2 like 2	2.479154916	2.649145733	6.893147771	0.01247408	0.611889062	Up ovotestes
gene11182_LOC110081932	LOC110081932	serotransferrin-2-like	2.483147586	6.642170386	11.33815629	0.001772708	0.611889062	Up ovotestes
gene4933_DDX43	DDX43	DEAD-box helicase 43	2.483660392	3.703027485	5.657505501	0.022610924	0.611889062	Up ovotestes
gene3675_CLGN	CLGN	calmegin	2.491069889	5.694770901	6.569087919	0.014541061	0.611889062	Up ovotestes
gene16288_SPOCD1	SPOCD1	SPOC domain containing 1	2.495720768	2.974533732	6.610279315	0.014258987	0.611889062	Up ovotestes
gene1829_AMDHD1	AMDHD1	amidohydrolase domain containing 1	2.501591193	3.318875874	5.812455436	0.020952874	0.611889062	Up ovotestes
gene14798_KATNAL2	KATNAL2	katanin catalytic subunit A1 like 2	2.501917585	2.244229717	7.9734604	0.007574436	0.611889062	Up ovotestes
gene4698_DPY19L4	DPY19L4	dpy-19 like 4 (C. elegans)	2.505040592	5.468110999	7.182076053	0.010896394	0.611889062	Up ovotestes
gene3087_SYNM	SYNM	synemin	2.505817879	2.810946424	4.89198277	0.033185535	0.611889062	Up ovotestes
gene4351_HOXC10	HOXC10	homeobox C10	2.506285622	1.243668009	3.635997114	0.064267194	0.61787836	Up ovotestes
gene18669_LOC110090169	LOC110090169	zinc finger protein RFP-like	2.515499304	7.187441662	4.687905871	0.036842291	0.611889062	Up ovotestes
gene9420_LOC110080039	LOC110080039	coiled-coil domain-containing protein 73-like	2.517809027	0.586726591	3.146664571	0.084709005	0.625449762	Up ovotestes
gene14378_LOC110085452	LOC110085452	uncharacterized LOC110085452	2.523812464	3.218938057	4.020483618	0.05224749	0.612088281	Up ovotestes
gene4587_CFAP44	CFAP44	cilia and flagella associated protein 44	2.525566211	4.800310919	5.750682851	0.021597538	0.611889062	Up ovotestes
gene11578_LOC110082391	LOC110082391	serine protease 55-like	2.531510842	2.842394186	5.108507523	0.029733674	0.611889062	Up ovotestes
gene4697_LOC110074800	LOC110074800	GSK-3-binding protein-like	2.532045115	3.649714911	6.056830369	0.018599303	0.611889062	Up ovotestes
gene11495_YBX2	YBX2	Y-box binding protein 2	2.535336306	5.423465892	7.465544475	0.009555044	0.611889062	Up ovotestes
gene4256_CHRDL1	CHRDL1	chordin like 1	2.535766208	0.739328258	4.838008365	0.034112482	0.611889062	Up ovotestes
gene14928_LOC110086066	LOC110086066	guanine nucleotide exchange factor DBS-like	2.537652145	2.020294893	4.225573988	0.046868897	0.611889062	Up ovotestes
gene16646_LOC110087934	LOC110087934	t-SNARE domain-containing protein 1-like	2.54082657	-0.054864257	3.125174206	0.0852712	0.625449762	Up ovotestes
gene16640_LOC110087929	LOC110087929	neuroligin-1	2.553296344	2.55996918	3.288272778	0.077828716	0.625449762	Up ovotestes
gene6423_B4GALNT3	B4GALNT3	beta-1	2.563340803	3.792888488	3.668278341	0.063148243	0.61787836	Up ovotestes
gene21185_LOC110070872	LOC110070872	gastrula zinc finger protein XlCGF7.1-like	2.567996398	3.850523262	8.061294257	0.007279023	0.611889062	Up ovotestes
gene882_APOA1	APOA1	apolipoprotein A1	2.569799861	4.483021231	4.542682459	0.039712153	0.611889062	Up ovotestes
gene904_TREH	TREH	trehalase	2.571400941	0.45855184	3.108263317	0.086087593	0.625449762	Up ovotestes
gene18271_SPINK2	SPINK2	serine peptidase inhibitor	2.584240058	7.442442033	3.950592846	0.054233142	0.612839781	Up ovotestes
gene9312_CCDC36	CCDC36	coiled-coil domain containing 36	2.587540096	3.646324357	6.208016299	0.017287405	0.611889062	Up ovotestes
gene14971_LOC110086103	LOC110086103	arf-GAP with GTPase	2.592888573	1.179180529	4.85961728	0.033738026	0.611889062	Up ovotestes
gene10815_FAP	FAP	fibroblast activation protein alpha	2.5965983	5.084647244	4.894685556	0.033139845	0.611889062	Up ovotestes
gene15070_NEURL2	NEURL2	neuralized E3 ubiquitin protein ligase 2	2.597692187	0.608172073	3.096413729	0.087129442	0.625449762	Up ovotestes
gene9268_PTGER3	PTGER3	prostaglandin E receptor 3	2.609950398	4.404598555	4.54328164	0.039699821	0.611889062	Up ovotestes
gene19712_SAPCD1	SAPCD1	suppressor APC domain containing 1	2.612115101	5.05413579	5.266434393	0.02746301	0.611889062	Up ovotestes
gene10008_LOC110080667	LOC110080667	membrane-associated guanylate kinase	2.612758958	4.466100824	3.338931548	0.075667545	0.625449762	Up ovotestes
gene19545_LOC110091105	LOC110091105	serine/threonine-protein kinase VRK2-like	2.618701593	1.464869194	3.643574629	0.064002572	0.61787836	Up ovotestes
gene1021_PRELP	PRELP	proline and arginine rich end leucine rich repeat protein	2.622766801	4.484063135	4.257779377	0.046081088	0.611889062	Up ovotestes
gene3377_CFAP74	CFAP74	cilia and flagella associated protein 74	2.625259258	3.047587085	4.68319667	0.03693171	0.611889062	Up ovotestes
gene12817_PYGM	PYGM	glycogen phosphorylase	2.626862041	2.646037833	4.684086237	0.036914801	0.611889062	Up ovotestes
gene21553_LOC110071267	LOC110071267	zinc finger protein RFP-like	2.627248722	1.905592097	4.235943654	0.046613629	0.611889062	Up ovotestes
gene5136_KCTD8	KCTD8	potassium channel tetramerization domain containing 8	2.629258541	2.063582811	4.461203813	0.041428864	0.611889062	Up ovotestes
gene14939_NR4A3	NR4A3	nuclear receptor subfamily 4 group A member 3	2.631853496	3.479693121	5.026366101	0.030994818	0.611889062	Up ovotestes
gene348_ERBB3	ERBB3	erb-b2 receptor tyrosine kinase 3	2.634076864	4.726396906	8.542048338	0.005866125	0.611889062	Up ovotestes
gene7298_CCDC178	CCDC178	coiled-coil domain containing 178	2.635126327	3.15319002	4.695111181	0.036705935	0.611889062	Up ovotestes
gene19332_LOC110090880	LOC110090880	cilia- and flagella-associated protein 47-like	2.643595519	-0.117633523	3.126884614	0.085189114	0.625449762	Up ovotestes
gene14931_COL15A1	COL15A1	collagen type XV alpha 1 chain	2.644076755	6.200289251	5.26287574	0.027512048	0.611889062	Up ovotestes
gene15663_RALYL	RALYL	RALY RNA binding protein-like	2.645591225	3.336794684	4.673362395	0.03711921	0.611889062	Up ovotestes
gene8922_ATF3	ATF3	activating transcription factor 3	2.648852071	2.159241312	3.087893929	0.087082657	0.625449762	Up ovotestes
gene13366_LOX	LOX	lysyl oxidase	2.659953564	3.613233808	3.972536459	0.053600874	0.612088281	Up ovotestes
gene5009_CPM	CPM	carboxypeptidase M	2.667228985	1.303381511	3.209105318	0.08134603	0.625449762	Up ovotestes
gene20229_CDCA5	CDCA5	cell division cycle associated 5	2.670597363	5.414452855	6.505881895	0.014985642	0.611889062	Up ovotestes
gene9398_NALCN	NALCN	sodium leak channel	2.670841519	1.783610465	5.696833827	0.022177048	0.611889062	Up ovotestes
gene451_NR4A1	NR4A1	nuclear receptor subfamily 4 group A member 1	2.672709929	3.621898385	3.975465527	0.053517095	0.612088281	Up ovotestes
gene1220_SORBS2	SORBS2	sorbin and SH3 domain containing 2	2.676136983	4.247167004	8.519143266	0.005926317	0.611889062	Up ovotestes
gene10116_SLC2A13	SLC2A13	solute carrier family 2 member 13	2.677343019	2.418021946	5.687264609	0.02228178	0.611889062	Up ovotestes
gene8687_CCDC185	CCDC185	coiled-coil domain containing 185	2.698438535	5.142401299	4.607318007	0.038405709	0.611889062	Up ovotestes
gene16362_CCDC39	CCDC39	coiled-coil domain containing 39	2.699391527	5.788081542	8.374215945	0.006322808	0.611889062	Up ovotestes
gene17299_SPATA13	SPATA13	spermatogenesis associated 13	2.700211754	5.973581215	7.342984025	0.010111869	0.611889062	Up ovotestes
gene20149_BRMS1	BRMS1	breast cancer metastasis suppressor 1	2.703046494	6.462048241	7.680139005	0.008657736	0.611889062	Up ovotestes
gene1594_GPA33	GPA33	glycoprotein A33	2.706039321	0.383810579	3.254280484	0.079317621	0.625449762	Up ovotestes
gene2158_RBM20	RBM20	RNA binding motif protein 20	2.710128683	6.773875785	4.463451138	0.041380438	0.611889062	Up ovotestes
gene8115_ATP2A1	ATP2A1	ATPase sarcoplasmic/endoplasmic reticulum Ca2+ transporting 1	2.721144436	1.235189048	3.366893416	0.07472401	0.625449762	Up ovotestes
gene558_RGS7	RGS7	regulator of G-protein signaling 7	2.739176722	2.656182445	3.773210371	0.059657803	0.613123791	Up ovotestes
gene12505_SEZ6L	SEZ6L	seizure related 6 homolog like	2.740121981	1.538022275	3.244542033	0.079750043	0.625449762	Up ovotestes
gene19816_ATP8B1	ATP8B1	ATPase phospholipid transporting 8B1	2.741366013	1.910496676	3.725130047	0.061229834	0.615991565	Up ovotestes
gene10808_C2CD4D	C2CD4D	C2 calcium dependent domain containing 4D	2.742411914	2.895080152	3.637978789	0.064197873	0.61787836	Up ovotestes
gene10223_MICALCL	MICALCL	MICAL C-terminal like	2.74321804	1.094713834	6.421617916	0.015601265	0.611889062	Up ovotestes
gene1381_TFCP2L1	TFCP2L1	transcription factor CP2 like 1	2.74485488	2.353020487	4.170640826	0.048247088	0.611889062	Up ovotestes
gene21155_LOC110070838	LOC110070838	E3 ubiquitin-protein ligase TRIM11-like	2.759246714	2.928319965	6.888858395	0.012499276	0.611889062	Up ovotestes
gene5831_LOC110076065	LOC110076065	histone H1.10	2.759728396	2.161657243	3.302497311	0.07721498	0.625449762	Up ovotestes
gene8794_CUNH19orf71	CUNH19orf71	chromosome unknown C19orf71 homolog	2.76054903	2.502361046	4.71741933	0.03628725	0.611889062	Up ovotestes
gene17601_ZNF385C	ZNF385C	zinc finger protein 385C	2.760973434	1.161465499	4.891953121	0.033186036	0.611889062	Up ovotestes
gene3643_TTC29	TTC29	tetratricopeptide repeat domain 29	2.76824942	0.748024113	3.340754487	0.075591038	0.625449762	Up ovotestes
gene2079_NCKAP5	NCKAP5	NCK associated protein 5	2.769071147	7.446928755	7.1135393	0.011250185	0.611889062	Up ovotestes
gene6941_SQOR	SQOR	sulfide quinone oxidoreductase	2.776076789	4.150975603	6.34654666	0.016172725	0.611889062	Up ovotestes
gene5832_LOC110076067	LOC110076067	histone H2B 7-like	2.777321483	5.344089709	4.568360117	0.039187408	0.611889062	Up ovotestes
gene810_TMEM136	TMEM136	transmembrane protein 136	2.779035255	2.336552154	8.240442997	0.00671403	0.611889062	Up ovotestes
gene214_MOXD1	MOXD1	monooxygenase DBH like 1	2.786868948	2.073158194	4.999016112	0.031427566	0.611889062	Up ovotestes
gene11535_TFR2	TFR2	transferrin receptor 2	2.789367518	5.325597342	4.110878793	0.049797304	0.611897909	Up ovotestes
gene11543_LOC110082321	LOC110082321	zonadhesin-like	2.789877695	1.160515044	3.443648538	0.071409681	0.619816202	Up ovotestes
gene13716_LOC110084723	LOC110084723	androgen-induced gene 1 protein-like	2.793547819	2.231761657	4.506997047	0.040454238	0.611889062	Up ovotestes
gene16320_LOC110087581	LOC110087581	DEP domain-containing mTOR-interacting protein-like	2.799198525	5.390365525	3.598456355	0.065596257	0.619443558	Up ovotestes
gene4467_FAM189A1	FAM189A1	family with sequence similarity 189 member A1	2.799602304	1.366805431	4.592158614	0.038707839	0.611889062	Up ovotestes
gene6742_MET	MET	MET proto-oncogene	2.800534534	7.736643587	7.121203552	0.011210016	0.611889062	Up ovotestes
gene13565_SMC1B	SMC1B	structural maintenance of chromosomes 1B	2.80332554	6.114655165	7.197982252	0.010816006	0.611889062	Up ovotestes
gene355_PMEL	PMEL	premelanosome protein	2.807477998	2.179662785	3.095823608	0.086693753	0.625449762	Up ovotestes
gene6323_BRSK2	BRSK2	BR serine/threonine kinase 2	2.834586611	2.665449764	7.276390514	0.010428939	0.611889062	Up ovotestes
gene12410_NCF1	NCF1	neutrophil cytosolic factor 1	2.836399418	1.791715937	3.300141474	0.07731625	0.625449762	Up ovotestes
gene21577_LOC110071291	LOC110071291	zinc finger protein OZF-like	2.837391599	1.037565645	3.252239699	0.079866603	0.625449762	Up ovotestes
gene15770_TRIM54	TRIM54	tripartite motif containing 54	2.838602657	3.178207122	4.004963143	0.052681405	0.612088281	Up ovotestes
gene13442_ADM2	ADM2	adrenomedullin 2	2.838786016	1.961503528	5.559012602	0.023738406	0.611889062	Up ovotestes
gene19969_HHATL	HHATL	hedgehog acyltransferase-like	2.839444989	0.646886179	3.606214095	0.065319122	0.618927578	Up ovotestes
gene14668_HOXD3	HOXD3	homeobox D3	2.849736264	1.813270962	4.392776219	0.042933544	0.611889062	Up ovotestes
gene4416_AKNAD1	AKNAD1	AKNA domain containing 1	2.858004159	1.091071775	3.472434501	0.070286601	0.619816202	Up ovotestes
gene1437_DUSP1	DUSP1	dual specificity phosphatase 1	2.860216201	4.169747322	7.86714048	0.007949306	0.611889062	Up ovotestes
gene2146_LOC110071930	LOC110071930	sodium channel protein type 5 subunit alpha-like	2.860936906	2.113617798	3.119388725	0.085549516	0.625449762	Up ovotestes
gene608_DOCK3	DOCK3	dedicator of cytokinesis 3	2.86101103	1.607500391	4.505915932	0.040476955	0.611889062	Up ovotestes
gene7984_KIAA1211	KIAA1211	KIAA1211 ortholog	2.871675865	8.372867385	3.821357993	0.058128277	0.612839781	Up ovotestes
gene15612_LOC110086824	LOC110086824	transmembrane matrix receptor MUP-4-like	2.88688744	2.244123937	5.636197357	0.022849833	0.611889062	Up ovotestes
gene6560_KCNJ15	KCNJ15	potassium voltage-gated channel subfamily J member 15	2.888136935	1.052788396	3.106107395	0.086192303	0.625449762	Up ovotestes
gene12718_FAM181A	FAM181A	family with sequence similarity 181 member A	2.888526832	0.338626542	3.051877151	0.088873992	0.625626375	Up ovotestes
gene20115_VAT1L	VAT1L	vesicle amine transport 1 like	2.896171837	4.158787879	3.34217031	0.075531677	0.625449762	Up ovotestes
gene15561_POU2F2	POU2F2	POU class 2 homeobox 2	2.900066875	2.467064572	4.707304363	0.03647644	0.611889062	Up ovotestes
gene15087_LOC110086219	LOC110086219	erythrocyte membrane protein band 4.2-like	2.904701429	6.820609303	3.527026814	0.068210381	0.619816202	Up ovotestes
gene11510_TNK1	TNK1	tyrosine kinase non receptor 1	2.915658735	2.139098123	3.148380628	0.084165025	0.625449762	Up ovotestes
gene12177_PGBD5	PGBD5	piggyBac transposable element derived 5	2.917084244	5.581185796	5.647144324	0.022726755	0.611889062	Up ovotestes
gene17621_C2CD6	C2CD6	C2 calcium dependent domain containing 6	2.921194954	2.438513701	5.838612498	0.0206862	0.611889062	Up ovotestes
gene9348_FAM107A	FAM107A	family with sequence similarity 107 member A	2.92775868	5.215113323	6.287684566	0.016636583	0.611889062	Up ovotestes
gene186_SLC35D3	SLC35D3	solute carrier family 35 member D3	2.928563104	3.523275407	3.74474063	0.060583167	0.613493246	Up ovotestes
gene19772_DEUP1	DEUP1	deuterosome assembly protein 1	2.936849499	2.454221414	3.914133672	0.055301952	0.612839781	Up ovotestes
gene13722_LOC110084727	LOC110084727	synaptonemal complex protein 2-like	2.937709006	2.158929384	4.537258623	0.039823975	0.611889062	Up ovotestes
gene11417_ZP2	ZP2	zona pellucida glycoprotein 2	2.938182795	2.62416788	5.123148135	0.029514815	0.611889062	Up ovotestes
gene11350_CNTN1	CNTN1	contactin 1	2.944855709	5.159920304	3.049892501	0.088973902	0.625626375	Up ovotestes
gene10014_GABRG3	GABRG3	gamma-aminobutyric acid type A receptor gamma3 subunit	2.945441435	3.163185794	3.760015413	0.060084722	0.613123791	Up ovotestes
gene17488_TSNAXIP1	TSNAXIP1	translin associated factor X interacting protein 1	2.952401247	0.283334147	3.162367992	0.08396824	0.625449762	Up ovotestes
gene2624_LOC110072479	LOC110072479	receptor expression-enhancing protein 6-like	2.95758536	2.309619801	4.577777727	0.038996858	0.611889062	Up ovotestes
gene17397_LOC110088756	LOC110088756	uncharacterized LOC110088756	2.962687511	3.703366887	5.56989241	0.023610918	0.611889062	Up ovotestes
gene19787_AGBL3	AGBL3	ATP/GTP binding protein like 3	2.974456862	1.230610127	6.093685186	0.018269879	0.611889062	Up ovotestes
gene4476_OTUD7A	OTUD7A	OTU deubiquitinase 7A	2.976418151	4.265612972	3.574205511	0.066471055	0.619816202	Up ovotestes
gene5649_NME9	NME9	NME/NM23 family member 9	2.985491154	0.24337123	5.045735643	0.031042447	0.611889062	Up ovotestes
gene6478_ADGRG2	ADGRG2	adhesion G protein-coupled receptor G2	2.992469835	3.349247033	5.732190222	0.021794681	0.611889062	Up ovotestes
gene14670_HOXD8	HOXD8	homeobox D8	3.00005291	2.719646474	5.692062214	0.022229205	0.611889062	Up ovotestes
gene12127_PROSER2	PROSER2	proline and serine rich 2	3.007085086	0.957681259	4.328149707	0.044409857	0.611889062	Up ovotestes
gene13147_BMP3	BMP3	bone morphogenetic protein 3	3.015524555	3.049287136	3.378432181	0.074028957	0.625449762	Up ovotestes
gene10156_CACNB4	CACNB4	calcium voltage-gated channel auxiliary subunit beta 4	3.016707864	1.442976298	5.660279188	0.022580025	0.611889062	Up ovotestes
gene1896_LOC110070539	LOC110070539	glycoprotein-N-acetylgalactosamine 3-beta-galactosyltransferase 1-A-like	3.024707531	1.491385626	4.409864659	0.042552244	0.611889062	Up ovotestes
gene3710_SPOCK2	SPOCK2	SPARC/osteonectin	3.02518894	6.691763504	4.600368641	0.03854389	0.611889062	Up ovotestes
gene16658_NPY1R	NPY1R	neuropeptide Y receptor Y1	3.028965262	0.211202588	3.089648052	0.087222455	0.625449762	Up ovotestes
gene16732_LOC110088057	LOC110088057	tripartite motif-containing protein 10-like	3.03479983	6.304438462	8.216242069	0.006787532	0.611889062	Up ovotestes
gene16526_MAP6	MAP6	microtubule associated protein 6	3.051851501	1.625881845	6.865131452	0.012639641	0.611889062	Up ovotestes
gene11682_LOC110082523	LOC110082523	elongation factor 1-alpha	3.058943856	1.580923683	3.219705349	0.080864903	0.625449762	Up ovotestes
gene14669_HOXD4	HOXD4	homeobox D4	3.060945599	1.124498924	3.759022938	0.06011697	0.613123791	Up ovotestes
gene6190_RGS6	RGS6	regulator of G-protein signaling 6	3.061324689	2.922614673	6.851262204	0.012722474	0.611889062	Up ovotestes
[truncated: 500 more rows]
