# Supplementary material for: Developmental dynamics of sex reprogramming by high incubation temperatures in a dragon lizard
Source: BMC Genomics. 2022 Apr 22;23:322. doi: 10.1186/s12864-022-08544-2 (PMC9034607; doi:10.1186/s12864-022-08544-2)
Supplement: Supplementary file 12 — Additional file 12: Table S11. Genes differentially expressed between stage 9 ovotestes and stage 12 testes at 36 °C from the early developmental switch regime. A log-fold change cut-off of − 1 to 1 and P-value cut-off of 0.01 was applied. The “direction” column indicates genes that were upregulated in the testes compared with ovotestes (negative log-fold changes), and those that were upregulated in ovotestes compared with testes (positive log-fold changes). [file 12864_2022_8544_MOESM12_ESM.csv]

Full Gene ID	Gene ID	Gene Name	logFC	logCPM	F	PValue	FDR	Direction
gene15871_LOC110087096	LOC110087096	platelet glycoprotein Ib alpha chain-like	-10.64802339	2.308890197	11.87319912	0.00155917	0.320666373	Up testes
gene20095_LOC110091705	LOC110091705	complement factor H-related protein 1-like	-8.900567956	1.30491787	8.532645987	0.006651592	0.394083515	Up testes
gene10727_HFE2	HFE2	hemochromatosis type 2 (juvenile)	-8.669903442	-0.259641507	10.94007667	0.002644383	0.329045011	Up testes
gene4966_DHRS7C	DHRS7C	dehydrogenase/reductase 7C	-8.41267697	-0.032800911	9.750365085	0.003842869	0.355044239	Up testes
gene13176_CRYBG2	CRYBG2	crystallin beta-gamma domain containing 2	-8.390925994	0.389902421	14.11243133	0.000640591	0.290201637	Up testes
gene11387_LOC110082211	LOC110082211	parvalbumin beta-like	-8.370005407	2.775350891	22.59432991	2.97E-05	0.073299184	Up testes
gene21421_LOC110071126	LOC110071126	inter-alpha-trypsin inhibitor heavy chain H2-like	-8.341129683	0.430521166	5.577880702	0.024806783	0.466614784	Up testes
gene1785_MYADML2	MYADML2	myeloid associated differentiation marker like 2	-8.181343109	-0.909930178	9.671869163	0.004240779	0.357667506	Up testes
gene19330_PHOSPHO1	PHOSPHO1	phosphoethanolamine/phosphocholine phosphatase	-8.138192692	0.196904332	11.31841815	0.001944005	0.320666373	Up testes
gene16924_LOC110088239	LOC110088239	transcription factor HES-5-like	-7.919987288	0.064833707	8.309607818	0.007598413	0.404667441	Up testes
gene3955_CD180	CD180	CD180 molecule	-7.894166764	-1.333104511	12.743234	0.001462341	0.320666373	Up testes
gene10714_CASQ1	CASQ1	calsequestrin 1	-7.811332473	0.994702317	13.19462533	0.000840018	0.303910783	Up testes
gene20496_LOC110070137	#N/A	#N/A	-7.799552726	-1.285981744	9.857835692	0.004146298	0.357667506	Up testes
gene13608_CCDC141	CCDC141	coiled-coil domain containing 141	-7.778859887	0.325091102	15.1315352	0.000471294	0.271716669	Up testes
gene4589_GPR15	GPR15	G protein-coupled receptor 15	-7.748412799	-1.315529472	12.00577864	0.001904622	0.320666373	Up testes
gene16184_LOC110087445	LOC110087445	kelch-like protein 20	-7.747855909	-0.660385593	6.658108151	0.015795514	0.431710506	Up testes
gene12743_LOC110083663	LOC110083663	pulmonary surfactant-associated protein D-like	-7.721932333	0.831598675	6.931360173	0.012886828	0.431710506	Up testes
gene16434_LOC110087661	LOC110087661	alpha-2	-7.423422539	-1.397701264	10.32472873	0.003356806	0.355044239	Up testes
gene21168_LOC110070853	LOC110070853	interleukin-1 receptor-associated kinase 1-like	-7.417633445	-0.807649307	10.76599587	0.002429837	0.329001858	Up testes
gene21595_LOC110071309	LOC110071309	uncharacterized LOC110071309	-7.383634949	3.557159797	7.835515797	0.008249186	0.404667441	Up testes
gene15465_ANGPTL3	ANGPTL3	angiopoietin like 3	-7.370559953	3.047106789	8.124957268	0.007660178	0.404667441	Up testes
gene7406_SYNPO2L	SYNPO2L	synaptopodin 2 like	-7.333550929	-0.719077206	8.913820725	0.005556551	0.381361441	Up testes
gene11521_LOC110082299	LOC110082299	asialoglycoprotein receptor 1-like	-7.317986274	1.461876791	9.949494629	0.003280246	0.355044239	Up testes
gene14944_CSF1R	CSF1R	colony stimulating factor 1 receptor	-7.292762195	-0.213972531	9.713560795	0.003753914	0.355044239	Up testes
gene867_LOC110078884	LOC110078884	NXPE family member 4-like	-7.190483711	-0.414962853	10.1407171	0.003141255	0.355044239	Up testes
gene17028_HRG	HRG	histidine rich glycoprotein	-7.177166651	1.218407628	5.033115598	0.032589543	0.476122865	Up testes
gene9236_LBX2	LBX2	ladybird homeobox 2	-7.146770039	0.295052493	13.80574426	0.000698575	0.302063742	Up testes
gene21858_LOC110071595	LOC110071595	DNA topoisomerase 2-alpha-like	-7.047064535	-1.042324199	8.291284268	0.007994552	0.404667441	Up testes
gene12026_LOC110082894	LOC110082894	coiled-coil domain-containing protein 157-like	-7.008782697	-1.109529751	6.172111972	0.019659573	0.445728341	Up testes
gene21898_LOC110071638	LOC110071638	importin-5-like	-6.920244749	-1.255436605	6.066090722	0.02036706	0.447041464	Up testes
gene1217_LOC110084277	LOC110084277	cytochrome P450 4V2-like	-6.857991437	-0.785364968	7.558457072	0.009699851	0.414612689	Up testes
gene16503_LOC110087772	LOC110087772	FERM and PDZ domain-containing protein 2-like	-6.825807954	-1.787828146	7.877779791	0.010194865	0.417844511	Up testes
gene15460_LOC110086637	LOC110086637	transmembrane protein 182-like	-6.735734522	-1.630032324	6.250111816	0.019887363	0.445728341	Up testes
gene2584_LOC110072721	LOC110072721	mucin-16-like	-6.726049697	-1.186358231	7.522301032	0.009858293	0.414612689	Up testes
gene4544_IMPG2	IMPG2	interphotoreceptor matrix proteoglycan 2	-6.70726492	-0.593980674	7.011502027	0.012733974	0.431710506	Up testes
gene17501_CHRND	CHRND	cholinergic receptor nicotinic delta subunit	-6.620422344	2.261351517	12.91667181	0.00096007	0.303910783	Up testes
gene7830_SYT10	SYT10	synaptotagmin 10	-6.582477504	-0.030393003	9.684377675	0.00387204	0.355044239	Up testes
gene12001_P2RX2	P2RX2	purinergic receptor P2X 2	-6.57732832	-0.871080311	6.788266246	0.014272693	0.431710506	Up testes
gene14519_ADIRF	ADIRF	adipogenesis regulatory factor	-6.57732832	0.422064409	4.852359048	0.036565828	0.482780586	Up testes
gene18037_LOC110089446	LOC110089446	apolipoprotein A-I-like	-6.549100096	4.577838345	7.385671337	0.009914076	0.414740183	Up testes
gene18152_LOC110089581	LOC110089581	ribonuclease pancreatic-like	-6.537969285	-0.527337832	7.358304006	0.011059002	0.420530672	Up testes
gene3272_LOC110073220	LOC110073220	F-box only protein 44-like	-6.433793889	-1.264777399	7.017823011	0.012536948	0.431710506	Up testes
gene21794_LOC110071526	LOC110071526	dynein regulatory complex protein 1-like	-6.412818756	-0.866266662	6.301638098	0.0170949	0.431710506	Up testes
gene13341_LOC110084276	LOC110084276	tumor suppressor candidate 5 homolog	-6.368494544	-1.61309029	7.228962862	0.01302548	0.431710506	Up testes
gene15691_FAM181B	FAM181B	family with sequence similarity 181 member B	-6.368494544	-1.653202553	6.859633757	0.015246144	0.431710506	Up testes
gene8169_LOC110078660	LOC110078660	extracellular matrix protein 2-like	-6.366556489	-1.498251077	7.490581961	0.010778046	0.420530672	Up testes
gene7352_PROK2	PROK2	prokineticin 2	-6.358635943	-0.686746599	5.901442288	0.021263841	0.455172516	Up testes
gene19531_LOC110091091	LOC110091091	mas-related G-protein coupled receptor member A1-like	-6.358635943	-2.062252401	6.173835256	0.022290264	0.461436007	Up testes
gene11361_CMTM6	CMTM6	CKLF like MARVEL transmembrane domain containing 6	-6.34254844	-0.821081759	8.053904975	0.007784807	0.404667441	Up testes
gene18309_P2RY8	P2RY8	purinergic receptor P2Y8	-6.322723177	-1.495180765	7.343799992	0.010552752	0.420530672	Up testes
gene7366_MUSK	MUSK	muscle associated receptor tyrosine kinase	-6.313504014	0.262236327	16.96877014	0.000210157	0.197572528	Up testes
gene15308_LOC110086466	LOC110086466	erythroblast NAD(P)(+)--arginine ADP-ribosyltransferase-like	-6.278477853	0.675841755	4.806892712	0.037384478	0.486051148	Up testes
gene15884_LOC110087105	LOC110087105	probable cation-transporting ATPase 13A5	-6.275405178	-1.191738749	6.645662194	0.015039321	0.431710506	Up testes
gene14870_LOC110085997	LOC110085997	macrophage mannose receptor 1-like	-6.275405178	-1.192756889	6.550945089	0.016328824	0.431710506	Up testes
gene13214_HSD17B3	HSD17B3	hydroxysteroid 17-beta dehydrogenase 3	-6.250129906	5.40725759	17.27224932	0.000188578	0.197572528	Up testes
gene4972_LOC110075082	LOC110075082	myosin-1B	-6.23088118	4.123415446	12.49055811	0.001110554	0.303910783	Up testes
gene7316_LOC110077654	LOC110077654	chloride channel protein D-like	-6.226430335	-1.381032422	6.916515587	0.013865109	0.431710506	Up testes
gene14889_DLX1	DLX1	distal-less homeobox 1	-6.195645965	-0.998186698	6.137714624	0.01831431	0.440034287	Up testes
gene18272_LRRC14B	LRRC14B	leucine rich repeat containing 14B	-6.192625792	-1.449825452	5.362585651	0.028625706	0.468391215	Up testes
gene15374_LOC110086560	LOC110086560	complement component receptor 1-like protein	-6.169750824	-0.945127257	6.813155221	0.014307552	0.431710506	Up testes
gene8503_LOC110079010	LOC110079010	cytosolic phospholipase A2 epsilon-like	-6.142958836	-1.178873505	6.292209834	0.017704103	0.436819063	Up testes
gene1135_PLEK2	PLEK2	pleckstrin 2	-6.128896265	-0.009761353	5.759779726	0.022330131	0.461436007	Up testes
gene17142_LOC110088465	LOC110088465	protein S100-A4-like	-6.119275824	-1.206922056	5.423746092	0.026717944	0.466614784	Up testes
gene18698_TNFSF14	TNFSF14	TNF superfamily member 14	-6.116138373	-1.069966016	5.528422899	0.025898638	0.466614784	Up testes
gene12746_LOC110083686	LOC110083686	mannose-binding protein C-like	-6.112998313	-0.664744591	5.283743668	0.029114562	0.468391215	Up testes
gene15204_LIN52	LIN52	lin-52 DREAM MuvB core complex component	-6.093353292	0.229510593	7.563508901	0.009439521	0.414380597	Up testes
gene15401_KCNK13	KCNK13	potassium two pore domain channel subfamily K member 13	-6.068265545	-1.159965034	6.816897049	0.014493397	0.431710506	Up testes
gene21086_LOC110070761	LOC110070761	alpha-2-macroglobulin-like	-6.057169248	0.685965741	6.037787969	0.019056322	0.445402894	Up testes
gene5770_LOC110075919	LOC110075919	arf-GAP with dual PH domain-containing protein 1-like	-6.03286326	-0.888994093	7.134799048	0.012590077	0.431710506	Up testes
gene8984_VSX1	VSX1	visual system homeobox 1	-6.029933013	-1.911467317	4.788754348	0.038086449	0.486440926	Up testes
gene3118_LGSN	LGSN	lengsin	-6.022076542	-1.061487697	4.827565478	0.035070017	0.48109415	Up testes
gene17419_OTOR	OTOR	otoraplin	-6.019454362	-0.809039076	5.5141135	0.025578638	0.466614784	Up testes
gene4649_LRRD1	LRRD1	leucine rich repeats and death domain containing 1	-5.979069044	-1.702623497	4.567645564	0.041052358	0.49097341	Up testes
gene8702_LOC110079224	LOC110079224	inactive serine/threonine-protein kinase PLK5-like	-5.971443477	-1.529908159	5.602825042	0.023712601	0.465665939	Up testes
gene14457_LOC110085553	LOC110085553	uncharacterized LOC110085553	-5.951862445	-1.067830544	7.109438331	0.012184155	0.431710506	Up testes
gene18063_PRR35	PRR35	proline rich 35	-5.934800401	-1.483005565	6.210557054	0.020604255	0.449396219	Up testes
gene20303_LIF	LIF	LIF	-5.934800401	-1.842169983	5.619610963	0.02568268	0.466614784	Up testes
gene2196_LOC110072001	LOC110072001	pancreatic triacylglycerol lipase-like	-5.934800401	-0.269777469	4.004905675	0.053329947	0.511360333	Up testes
gene5845_GSG1	GSG1	germ cell associated 1	-5.934117112	-0.518194641	6.658088926	0.014779299	0.431710506	Up testes
gene16492_SHBG	SHBG	sex hormone binding globulin	-5.92640943	1.910560324	12.42484312	0.001140154	0.303910783	Up testes
gene20530_LOC110070177	#N/A	#N/A	-5.924540048	-1.688153349	5.356684865	0.030227266	0.47024727	Up testes
gene19164_LOC110090710	LOC110090710	neural cell adhesion molecule 1-like	-5.924540048	-1.232669136	4.621500794	0.038929777	0.487617361	Up testes
gene15599_LOC110086802	LOC110086802	myopalladin-like	-5.91783259	-1.705839587	6.202218537	0.019392132	0.445728341	Up testes
gene17851_UBAP1L	UBAP1L	ubiquitin associated protein 1 like	-5.900715082	-0.965252721	6.341993475	0.017500573	0.434342717	Up testes
gene855_LOC110078754	LOC110078754	6-pyruvoyl tetrahydrobiopterin synthase-like	-5.851201985	1.343555231	10.4788805	0.002627373	0.329045011	Up testes
gene12416_FAM19A1	FAM19A1	family with sequence similarity 19 member A1	-5.83401819	-0.184438021	5.509001921	0.024826815	0.466614784	Up testes
gene18718_LOC110090213	LOC110090213	disks large homolog 2-like	-5.829510278	-1.628075519	6.686793355	0.014758785	0.431710506	Up testes
gene16546_RNF212B	RNF212B	ring finger protein 212B	-5.824784121	-0.438878112	6.618358476	0.015621256	0.431710506	Up testes
gene17638_MAD2L1BP	MAD2L1BP	MAD2L1 binding protein	-5.824784121	-1.342970407	5.116839213	0.031023334	0.472530103	Up testes
gene12383_LOC110083297	LOC110083297	maestro heat-like repeat-containing protein family member 2A	-5.824784121	-1.762818874	4.633517353	0.04107848	0.49097341	Up testes
gene17267_RGMA	RGMA	repulsive guidance molecule family member a	-5.794517501	1.246067442	15.06563349	0.000408986	0.267453309	Up testes
gene6533_R3HDML	R3HDML	R3H domain containing like	-5.75657754	-1.84913207	5.985274184	0.021707338	0.46011044	Up testes
gene5143_CUNH2orf54	CUNH2orf54	chromosome unknown C2orf54 homolog	-5.723827932	-1.17751286	4.730080501	0.037312663	0.485598053	Up testes
gene19738_LOC110091313	LOC110091313	very long-chain acyl-CoA synthetase-like	-5.723827932	-1.132836737	4.232777765	0.048969683	0.500036668	Up testes
gene14817_GMNC	GMNC	geminin coiled-coil domain containing	-5.720077942	-1.283409028	4.567382588	0.041693613	0.49254297	Up testes
gene6686_SLC30A8	SLC30A8	solute carrier family 30 member 8	-5.717826758	-1.040881981	5.629814103	0.025245105	0.466614784	Up testes
gene8800_LOC110079227	LOC110079227	cartilage intermediate layer protein 2-like	-5.714072816	-0.649427901	5.014844724	0.032141095	0.475138782	Up testes
gene1961_LOC110071745	LOC110071745	microtubule-associated proteins 1A/1B light chain 3C-like	-5.684820271	-1.851346388	5.512350623	0.027348555	0.466614784	Up testes
gene17355_CACNG1	CACNG1	calcium voltage-gated channel auxiliary subunit gamma 1	-5.681088099	0.657755956	9.114271363	0.004839061	0.367089448	Up testes
gene15982_LOC110087220	LOC110087220	deleted in malignant brain tumors 1 protein-like	-5.609113191	-1.947650285	4.421613562	0.046484785	0.496910288	Up testes
gene5874_SHISA8	SHISA8	shisa family member 8	-5.604258511	0.554304462	4.636450401	0.038416136	0.486440926	Up testes
gene11040_GDPD3	GDPD3	glycerophosphodiester phosphodiesterase domain containing 3	-5.602682259	-1.312676094	4.600377333	0.040099498	0.490516957	Up testes
gene13111_LOC110084063	LOC110084063	V-type proton ATPase subunit S1-like	-5.596373584	-1.893109177	4.982097222	0.03702971	0.484799723	Up testes
gene20722_LOC110070381	LOC110070381	magnesium transporter NIPA2-like	-5.581479211	-0.365815168	9.693849538	0.003785116	0.355044239	Up testes
gene14201_CACNA1S	CACNA1S	calcium voltage-gated channel subunit alpha1 S	-5.555254206	1.860176386	14.24112707	0.000559487	0.290201637	Up testes
gene12653_CUNH14orf180	CUNH14orf180	chromosome unknown C14orf180 homolog	-5.477613748	-1.571671661	3.812895658	0.061181902	0.521217933	Up testes
gene4147_TESMIN	TESMIN	testis expressed metallothionein like protein	-5.473463831	-0.922435941	4.541774516	0.04488168	0.495604586	Up testes
gene20022_LOC110091628	LOC110091628	killer cell lectin-like receptor subfamily B member 1B allele C	-5.459031064	-0.69310728	4.891680013	0.033747818	0.476737196	Up testes
gene12891_MYL2	MYL2	myosin light chain 2	-5.392561152	3.297151533	14.73185389	0.000463971	0.271716669	Up testes
gene2899_FGB	FGB	fibrinogen beta chain	-5.392345651	5.851283789	9.281180797	0.004235642	0.357667506	Up testes
gene9924_DIRAS2	DIRAS2	DIRAS family GTPase 2	-5.353091405	-0.387089155	8.484157045	0.006019534	0.387010303	Up testes
gene5829_SMCO3	SMCO3	single-pass membrane protein with coiled-coil domains 3	-5.337260053	-1.877884	3.622311594	0.071286061	0.530253486	Up testes
gene5697_PI15	PI15	peptidase inhibitor 15	-5.335507742	-1.435109717	4.382203768	0.044785576	0.495604586	Up testes
gene13723_LOC110084745	LOC110084745	synaptonemal complex protein 2-like	-5.334631491	-1.310056752	3.872127149	0.060146862	0.520433575	Up testes
gene5311_ASB11	ASB11	ankyrin repeat and SOCS box containing 11	-5.328495977	-2.054797408	3.490908129	0.07332865	0.532193168	Up testes
gene20220_LOC110069847	LOC110069847	prostaglandin E2 receptor EP2 subtype-like	-5.255849563	-1.717029815	4.809303395	0.039018411	0.487617361	Up testes
gene13290_HIC1	HIC1	HIC ZBTB transcriptional repressor 1	-5.255849563	-0.317560985	3.761679457	0.060949677	0.521217933	Up testes
gene8494_CAPN3	CAPN3	calpain 3	-5.223266996	1.07893022	10.0558252	0.00303342	0.355044239	Up testes
gene11263_LOC110082051	LOC110082051	myosin light chain 4	-5.209868972	1.151942992	9.543373173	0.00377995	0.355044239	Up testes
gene11940_POU3F1	POU3F1	POU class 3 homeobox 1	-5.206960164	-1.410273373	3.807552551	0.062641125	0.521217933	Up testes
gene11331_LOC110082107	LOC110082107	protocadherin gamma-A2-like	-5.1979841	-1.022483706	4.684461705	0.037933398	0.486440926	Up testes
gene21512_LOC110071221	LOC110071221	vomeronasal type-2 receptor 26-like	-5.180431195	-1.026656262	4.41276652	0.044387228	0.495604586	Up testes
gene11011_LOC110081839	LOC110081839	uncharacterized LOC110081839	-5.179503688	-0.968330564	3.531749804	0.069542501	0.527836859	Up testes
gene17917_LOC110089332	LOC110089332	cholinesterase-like	-5.178576143	1.335440322	3.593571696	0.066709739	0.525415137	Up testes
gene13436_FSCN3	FSCN3	fascin actin-bundling protein 3	-5.173937873	-0.601011559	3.967885519	0.054384596	0.514026467	Up testes
gene5626_SOX14	SOX14	SRY-box 14	-5.130582414	0.375446498	7.58556658	0.009238091	0.4107507	Up testes
gene19147_LOC110090676	LOC110090676	alpha-1-antitrypsin-like	-5.103092071	4.461512149	5.444805748	0.025122651	0.466614784	Up testes
gene6466_SMPX	SMPX	small muscle protein	-5.071113471	-0.465080708	9.304121027	0.004388734	0.358054484	Up testes
gene19573_LOC110091135	LOC110091135	class II histocompatibility antigen	-5.050398382	0.863744286	7.819742035	0.008212663	0.404667441	Up testes
gene14099_MYL10	MYL10	myosin light chain 10	-5.036978858	2.000324894	10.31718964	0.002810649	0.339950989	Up testes
gene8139_SYP	SYP	synaptophysin	-5.009361367	-1.496554174	3.879599276	0.059099304	0.519866392	Up testes
gene5499_LOC110075650	LOC110075650	protein jagged-1a-like	-5.003454588	-1.69196452	3.660269173	0.065890503	0.524697115	Up testes
gene18182_LOC110089609	LOC110089609	ly6/PLAUR domain-containing protein 3-like	-5.001485674	-1.991501432	4.319104706	0.050576187	0.503897314	Up testes
gene967_IP6K3	IP6K3	inositol hexakisphosphate kinase 3	-5.001485674	-1.216958585	3.809997878	0.060562913	0.520705834	Up testes
gene15785_GCKR	GCKR	glucokinase regulator	-4.99519366	1.42318096	5.725947603	0.02186167	0.460425066	Up testes
gene4977_LOC110075072	LOC110075072	myosin-3	-4.972720953	7.93967393	21.20414016	4.68E-05	0.089920074	Up testes
gene12112_LOC110082987	LOC110082987	heat shock transcription factor	-4.957728187	-0.711166001	11.08924266	0.002002311	0.320666373	Up testes
gene11848_LOC110082709	LOC110082709	cystine/glutamate transporter-like	-4.941393959	2.530990478	11.72379867	0.001513593	0.320666373	Up testes
gene16504_LOC110087773	LOC110087773	FERM and PDZ domain-containing protein 2-like	-4.937408823	1.208237809	8.171885444	0.007186775	0.402273349	Up testes
gene20377_SERPIND1	SERPIND1	serpin family D member 1	-4.849546916	4.526541288	5.892433354	0.020148969	0.447041464	Up testes
gene3385_MYH7B	MYH7B	myosin heavy chain 7B	-4.818786244	5.328024001	33.60042115	1.15E-06	0.019927091	Up testes
gene8472_GABRP	GABRP	gamma-aminobutyric acid type A receptor pi subunit	-4.81431139	0.982031967	6.600809209	0.014573127	0.431710506	Up testes
gene13901_SASH3	SASH3	SAM and SH3 domain containing 3	-4.813136703	1.329437694	12.85854823	0.000959196	0.303910783	Up testes
gene19662_PTGFR	PTGFR	prostaglandin F receptor	-4.81178739	-1.219680182	3.332350265	0.077484722	0.537144589	Up testes
gene15725_CUNH19orf81	CUNH19orf81	chromosome unknown C19orf81 homolog	-4.806548411	-1.248340453	3.836905743	0.059394954	0.519866392	Up testes
gene13894_IFNLR1	IFNLR1	interferon lambda receptor 1	-4.806548411	-1.483988619	3.419472442	0.074543625	0.533893048	Up testes
gene10718_LOC110081426	LOC110081426	uncharacterized LOC110081426	-4.77000212	2.57746745	7.447207301	0.009636218	0.414612689	Up testes
gene15572_DMRTC2	DMRTC2	DMRT like family C2	-4.76277839	-1.913287564	3.483405313	0.073174848	0.532193168	Up testes
gene9769_LOC110080446	LOC110080446	transmembrane protein 238-like	-4.727356022	-0.907884732	9.015199197	0.004894299	0.368051273	Up testes
gene21825_LOC110071559	LOC110071559	helicase SKI2W-like	-4.71699638	0.121380535	8.646231264	0.005600474	0.381361441	Up testes
gene4973_LOC110075058	LOC110075058	myosin-1B-like	-4.714377862	2.557940272	8.495248527	0.005989813	0.387010303	Up testes
gene11834_MYBPC1	MYBPC1	myosin binding protein C	-4.707187958	3.107832609	12.74744601	0.00100244	0.303910783	Up testes
gene21381_LOC110071080	LOC110071080	sushi	-4.680282127	0.85573836	7.59673863	0.00909033	0.410515904	Up testes
gene16554_CMTM5	CMTM5	CKLF like MARVEL transmembrane domain containing 5	-4.679095674	-0.524853152	9.208824195	0.004500643	0.360394615	Up testes
gene3451_TNNI1	TNNI1	troponin I1	-4.6586644	4.037000736	8.959114732	0.004877103	0.368051273	Up testes
gene15716_LOC110086939	LOC110086939	RNA binding protein fox-1 homolog 1-like	-4.652601485	-0.734533898	5.781673248	0.021736401	0.460162536	Up testes
gene10726_LOC110081503	LOC110081503	intelectin-1-like	-4.631756229	1.05884352	6.592593246	0.014379371	0.431710506	Up testes
gene115_MYCT1	MYCT1	MYC target 1	-4.624708886	1.083065617	10.62055053	0.002388902	0.329001858	Up testes
gene6240_LOC110076444	LOC110076444	myotubularin-related protein 6-like	-4.614932348	0.039399122	7.044667016	0.01161817	0.425308438	Up testes
gene18040_APOC2	APOC2	apolipoprotein C2	-4.609971278	6.651298706	5.369012012	0.026089536	0.466614784	Up testes
gene8440_LOC110078923	LOC110078923	small serum protein 5-like	-4.606085525	3.98506245	7.769392137	0.008311524	0.404667441	Up testes
gene13424_LOC110084426	LOC110084426	kelch repeat and BTB domain-containing protein 13-like	-4.594872392	-1.389106625	6.764919124	0.013762857	0.431710506	Up testes
gene12659_SRPX2	SRPX2	sushi repeat containing protein	-4.588116824	-1.368601811	3.903915619	0.058751856	0.519866392	Up testes
gene9986_LOC110080639	LOC110080639	neural Wiskott-Aldrich syndrome protein-like	-4.586906175	0.164315154	5.868081359	0.020533514	0.448985657	Up testes
gene21118_LOC110070797	LOC110070797	nitric oxide synthase	-4.570815444	-1.295904083	7.26014711	0.010961801	0.420530672	Up testes
gene3231_LOC110073103	LOC110073103	protein-arginine deiminase type-2-like	-4.54465016	1.349189228	7.417606742	0.009768818	0.414612689	Up testes
gene13134_SLN	SLN	sarcolipin	-4.540338825	2.14467411	6.456806468	0.015599304	0.431710506	Up testes
gene18451_LOC110089939	LOC110089939	alpha-fetoprotein-like	-4.530086656	7.830812944	5.154468659	0.029052475	0.468391215	Up testes
gene1775_PPP1R27	PPP1R27	protein phosphatase 1 regulatory subunit 27	-4.527699562	-0.718520172	5.433277622	0.026595189	0.466614784	Up testes
gene12423_LMOD3	LMOD3	leiomodin 3	-4.518913362	2.333146314	9.08260489	0.004619667	0.360542248	Up testes
gene15556_LOC110086753	LOC110086753	cornifelin homolog	-4.51089102	1.906589294	4.97873335	0.032505962	0.476122865	Up testes
gene12853_LOC110083797	LOC110083797	transmembrane protein 254-like	-4.499306033	-1.632942809	5.68544963	0.023793354	0.465665939	Up testes
gene12988_VIT	VIT	vitrin	-4.481536207	0.658559009	7.818301596	0.008313507	0.404667441	Up testes
gene15135_C1QTNF3	C1QTNF3	C1q and TNF related 3	-4.470373805	1.879671164	8.372971413	0.006326333	0.389937021	Up testes
gene16219_LOC110087433	LOC110087433	protein AMBP-like	-4.469798696	5.364114704	5.103238582	0.02981287	0.470196934	Up testes
gene6108_CDH15	CDH15	cadherin 15	-4.458875074	1.469047058	9.862736919	0.003294384	0.355044239	Up testes
gene8160_LOC110078681	LOC110078681	caveolin-3-like	-4.45551872	0.721771399	5.951000936	0.020029469	0.445855472	Up testes
gene18801_LOC110090296	LOC110090296	keratin	-4.410802414	2.274476776	3.423256641	0.073449821	0.532193168	Up testes
gene18586_MYLPF	MYLPF	myosin light chain	-4.404619106	5.892060974	10.6572987	0.002352357	0.329001858	Up testes
gene8110_LOC110078524	LOC110078524	integrin alpha-M-like	-4.402978132	3.622131665	8.098269941	0.007158373	0.402273349	Up testes
gene12179_AGT	AGT	angiotensinogen	-4.387560258	2.65561766	4.964681954	0.031980168	0.475138782	Up testes
gene15023_ZNF683	ZNF683	zinc finger protein 683	-4.380382154	-1.626847905	6.676362755	0.016501212	0.431710506	Up testes
gene6588_ACTC1	ACTC1	actin	-4.373759766	5.916624091	14.90355507	0.000434769	0.268562932	Up testes
gene11080_NTN5	NTN5	netrin 5	-4.36870266	-1.22935527	8.470074749	0.006595686	0.394083515	Up testes
gene7726_LOC110078079	LOC110078079	olfactory receptor 52B2-like	-4.343927168	-0.43526483	6.755240409	0.013824787	0.431710506	Up testes
gene8744_LOC110079237	LOC110079237	disintegrin and metalloproteinase domain-containing protein 10-like	-4.326991198	-0.348964515	6.968759069	0.012149834	0.431710506	Up testes
gene17326_GC	GC	GC	-4.317797846	7.225319347	5.049838637	0.030628594	0.471544523	Up testes
gene10112_LAMB4	LAMB4	laminin subunit beta 4	-4.312065112	4.559223585	6.979055354	0.011980788	0.430810196	Up testes
gene7285_TTR	TTR	transthyretin	-4.289199391	4.315524456	4.926144248	0.032613071	0.476122865	Up testes
gene3489_MYOM2	MYOM2	myomesin 2	-4.279553025	2.798818219	12.53211404	0.001092257	0.303910783	Up testes
gene21033_LOC110070705	LOC110070705	uncharacterized LOC110070705	-4.279264297	-1.143144568	6.397410801	0.0170595	0.431710506	Up testes
gene13458_LOC110084447	LOC110084447	immunoglobulin superfamily containing leucine-rich repeat protein-like	-4.263049889	0.432254205	8.679109126	0.005591309	0.381361441	Up testes
gene16012_CUNH10orf71	CUNH10orf71	chromosome unknown C10orf71 homolog	-4.262429838	1.610074034	7.1595212	0.011011486	0.420530672	Up testes
gene15064_TNNC2	TNNC2	troponin C2	-4.241319022	5.223520807	9.057735691	0.00467032	0.360542248	Up testes
gene8642_LOC110079130	LOC110079130	slit homolog 1 protein-like	-4.232962286	0.933337544	9.615338332	0.003720359	0.355044239	Up testes
gene2937_MYOZ2	MYOZ2	myozenin 2	-4.202499996	3.583989003	8.871081369	0.005069955	0.373349069	Up testes
gene8047_LOC110078537	LOC110078537	T-cell-interacting	-4.196878658	-1.219443264	3.368091924	0.077000954	0.536454414	Up testes
gene17689_MAG	MAG	myelin associated glycoprotein	-4.192525164	-0.458417332	8.413437382	0.006212781	0.388299022	Up testes
gene17999_RHBDL1	RHBDL1	rhomboid like 1	-4.191485571	-1.212716785	4.371085107	0.044262533	0.495604586	Up testes
gene461_APOF	APOF	apolipoprotein F	-4.160512765	3.370720523	6.262015356	0.016843344	0.431710506	Up testes
gene17817_RETSAT	RETSAT	retinol saturase	-4.159777718	-0.595247037	6.66911081	0.013985608	0.431710506	Up testes
gene19556_LOC110091118	LOC110091118	calsequestrin-2	-4.132452504	3.264903809	16.85765358	0.000211046	0.197572528	Up testes
gene13005_MSTN	MSTN	myostatin	-4.115105461	-0.024083194	5.436261495	0.0257299	0.466614784	Up testes
gene20581_HAMP	HAMP	hepcidin antimicrobial peptide	-4.114036583	3.751817349	7.604220833	0.008964396	0.410515904	Up testes
gene4974_LOC110075078	LOC110075078	myosin-1B-like	-4.100652394	3.552856323	9.668312676	0.00358147	0.355044239	Up testes
gene4545_ABI3BP	ABI3BP	ABI family member 3 binding protein	-4.091473896	2.64354634	5.635093244	0.023013081	0.465665939	Up testes
gene15228_LOC110086404	LOC110086404	vitamin K epoxide reductase complex subunit 1-like protein 1	-4.081115642	0.931547902	3.682545426	0.065120638	0.523872813	Up testes
gene11586_ACHE	ACHE	acetylcholinesterase (Cartwright blood group)	-4.070550241	2.568391808	8.436185035	0.006149907	0.388299022	Up testes
gene3432_MYBPH	MYBPH	myosin binding protein H	-4.069076132	1.625445788	6.481098122	0.01528867	0.431710506	Up testes
gene2195_LOC110072000	LOC110072000	pancreatic lipase-related protein 2-like	-4.059235016	-0.097525509	3.474197839	0.071169533	0.530253486	Up testes
gene3430_MYOG	MYOG	myogenin	-4.05766548	1.346860899	3.995212158	0.053846036	0.51290803	Up testes
gene12068_TOR4A	TOR4A	torsin family 4 member A	-4.053720217	1.552425911	6.930167973	0.012370967	0.431710506	Up testes
gene20239_LOC110069870	LOC110069870	kininogen-1-like	-4.040225144	1.122567748	3.774359238	0.059831081	0.519866392	Up testes
gene19992_LOC110091591	LOC110091591	cytochrome P450 2J6-like	-4.034101551	-1.394168505	3.572147776	0.068685301	0.527836859	Up testes
gene20227_LOC110069865	LOC110069865	toll-like receptor 2	-4.031844705	3.061553364	11.58082769	0.001604621	0.320666373	Up testes
gene21141_TCF19	TCF19	transcription factor 19	-4.005999833	-0.923495017	4.518369556	0.040602008	0.490516957	Up testes
gene13609_TTN	TTN	titin	-3.998635925	8.383227525	9.020047605	0.004748215	0.362723288	Up testes
gene12569_LOC110083471	LOC110083471	hepatocyte nuclear factor 4-beta-like	-3.986754933	0.99612123	3.793520531	0.059438709	0.519866392	Up testes
gene21697_LOC110071420	LOC110071420	aldo-keto reductase family 1 member C3 homolog	-3.972625541	1.051129352	6.238023932	0.017039099	0.431710506	Up testes
gene21932_LOC110071673	LOC110071673	zinc finger protein 24-like	-3.962127771	-0.075365753	6.016123673	0.01910936	0.445457827	Up testes
gene17846_CILP	CILP	cartilage intermediate layer protein	-3.955112487	0.65118744	7.074340231	0.011458064	0.425173418	Up testes
gene18041_LOC110089454	LOC110089454	trypsin-like	-3.937249272	0.637250152	5.435162389	0.028345805	0.468085766	Up testes
gene5664_KLHL30	KLHL30	kelch like family member 30	-3.93328645	-0.580831082	7.440996676	0.009663878	0.414612689	Up testes
gene16297_LOC110087553	LOC110087553	EH domain-containing protein 3-like	-3.912689716	-0.532134298	4.099520202	0.050098106	0.502025977	Up testes
gene9834_KIF24	KIF24	kinesin family member 24	-3.87960752	2.256852215	13.23117015	0.00082804	0.303910783	Up testes
gene5385_LHX1	LHX1	LIM homeobox 1	-3.867942838	-1.658063126	4.206174954	0.049986949	0.501854179	Up testes
gene8679_LOC110079183	LOC110079183	uncharacterized LOC110079183	-3.849939148	1.472067955	7.787872829	0.008428526	0.404667441	Up testes
gene13933_LOC110084966	LOC110084966	coagulation factor IX-like	-3.835687671	2.583239548	3.916114027	0.055243303	0.514518237	Up testes
gene20127_LOC110091746	LOC110091746	zinc finger and SCAN domain-containing protein 31-like	-3.835235182	-0.35969403	6.024991272	0.019329793	0.445728341	Up testes
gene21725_LOC110071450	LOC110071450	exosome complex component RRP45B-like	-3.834621088	-0.408727989	4.210603825	0.047240131	0.500036668	Up testes
gene17027_LOC110088341	LOC110088341	T-kininogen 1-like	-3.825367073	3.296284035	4.354979322	0.043790308	0.494522636	Up testes
gene11335_LOC110082110	LOC110082110	protocadherin gamma-A6-like	-3.814393447	0.696489676	3.453855325	0.071009189	0.530253486	Up testes
gene11680_LOC110082491	LOC110082491	kelch-like protein 31	-3.802587791	-0.297997922	6.19324937	0.017685543	0.436819063	Up testes
gene19150_LOC110090684	LOC110090684	alpha-1-antiproteinase-like	-3.796385216	3.947233401	4.365483577	0.043550334	0.493802203	Up testes
gene10632_LOC110081359	LOC110081359	uncharacterized LOC110081359	-3.78098081	-0.77158422	4.482039808	0.041370574	0.492122042	Up testes
gene6965_TNFAIP8L3	TNFAIP8L3	TNF alpha induced protein 8 like 3	-3.767080852	0.459276439	6.810470897	0.012969499	0.431710506	Up testes
gene16823_NECTIN4	NECTIN4	nectin cell adhesion molecule 4	-3.747021525	-1.019387753	4.212693953	0.048049367	0.500036668	Up testes
gene21530_LOC110071240	LOC110071240	periplasmic beta-glucosidase-like	-3.743976974	-0.303827649	8.569945252	0.006030385	0.387010303	Up testes
gene9976_LOC110080622	LOC110080622	inter-alpha-trypsin inhibitor heavy chain H3-like	-3.732525267	4.184926858	3.979305299	0.053407488	0.511481675	Up testes
gene21555_LOC110071269	LOC110071269	vomeronasal type-2 receptor 26-like	-3.732039753	-0.973587438	5.682413537	0.023379977	0.465665939	Up testes
gene3052_RHCG	RHCG	Rh family C glycoprotein	-3.725477947	5.155624495	10.99970411	0.002210072	0.326712848	Up testes
gene16378_LOC110087655	LOC110087655	histone H2B 1/2/3/4/6-like	-3.69881462	-1.264521724	4.879814977	0.034159521	0.476737196	Up testes
gene16556_LOC110087836	LOC110087836	myosin-7	-3.689261439	3.247905207	11.76258879	0.001489854	0.320666373	Up testes
gene20100_F13B	F13B	coagulation factor XIII B chain	-3.689146524	1.192356406	3.758504093	0.061053195	0.521217933	Up testes
gene18920_LOC110090355	LOC110090355	uncharacterized LOC110090355	-3.659892897	-1.115943241	3.78177047	0.060564089	0.520705834	Up testes
gene21720_LOC110071445	LOC110071445	aldo-keto reductase family 1 member C3 homolog	-3.649854161	-1.129464947	5.635658661	0.023911179	0.465665939	Up testes
gene2841_ZMYND12	ZMYND12	zinc finger MYND-type containing 12	-3.644163875	1.015125533	9.052953001	0.004680129	0.360542248	Up testes
gene16185_LOC110087429	LOC110087429	kelch-like protein 20	-3.634025029	-0.538582372	4.532326099	0.042427181	0.493544417	Up testes
gene1421_MSX2	MSX2	msh homeobox 2	-3.63184928	0.16921271	6.845136937	0.012994972	0.431710506	Up testes
gene17024_AHSG	AHSG	alpha 2-HS glycoprotein	-3.628615465	8.620440667	3.615459271	0.06499055	0.523872813	Up testes
gene8764_LOC110079244	LOC110079244	cathepsin L1-like	-3.625264888	-1.229768732	4.565534552	0.040292236	0.490516957	Up testes
gene2901_FGG	FGG	fibrinogen gamma chain	-3.615608126	6.226982868	5.57662979	0.023532343	0.465665939	Up testes
gene7805_OBSL1	OBSL1	obscurin like 1	-3.574234989	3.110481256	14.03958148	0.00060457	0.290201637	Up testes
gene12439_HPSE	HPSE	heparanase	-3.5718775	1.281337173	5.283955872	0.027556937	0.466614784	Up testes
gene4507_LIPC	LIPC	lipase C	-3.565157934	3.737822227	5.184149311	0.028621607	0.468391215	Up testes
gene15822_TEKT5	TEKT5	tektin 5	-3.557906242	-1.04818725	4.495405124	0.041758726	0.49254297	Up testes
gene19083_GATA1	GATA1	GATA binding protein 1	-3.556556969	4.096902511	5.496653183	0.024483677	0.466614784	Up testes
gene961_APOBEC2	APOBEC2	apolipoprotein B mRNA editing enzyme catalytic subunit 2	-3.55081943	1.816631031	5.683417668	0.022324035	0.461436007	Up testes
gene21758_LOC110071486	LOC110071486	cytochrome P450 2D6-like	-3.549639037	1.666837889	5.535619652	0.024169071	0.466614784	Up testes
gene19970_KLHL40	KLHL40	kelch like family member 40	-3.543290066	0.692347699	5.180637525	0.02901322	0.468391215	Up testes
gene5569_CKM	CKM	creatine kinase	-3.530658118	6.909627129	5.41634232	0.025481115	0.466614784	Up testes
gene7525_KLKB1	KLKB1	kallikrein B1	-3.521168588	3.388094265	3.744346947	0.060596075	0.520705834	Up testes
gene16583_ITIH2	ITIH2	inter-alpha-trypsin inhibitor heavy chain 2	-3.510115877	5.585820585	3.71534616	0.061555322	0.521217933	Up testes
gene6341_ADGRD1	ADGRD1	adhesion G protein-coupled receptor D1	-3.498170506	0.04467785	5.349496732	0.026344979	0.466614784	Up testes
gene11702_LOC110082605	LOC110082605	cathelicidin-2-like	-3.491434555	1.668476219	7.563449056	0.009133877	0.410515904	Up testes
gene7265_LOC110077616	LOC110077616	solute carrier family 2	-3.465916251	1.02422861	6.23684313	0.017048797	0.431710506	Up testes
gene8245_RBP2	RBP2	retinol binding protein 2	-3.45928925	0.22853457	5.466196925	0.025178567	0.466614784	Up testes
gene15176_SMYD1	SMYD1	SET and MYND domain containing 1	-3.445122759	3.031296702	7.216698897	0.010722229	0.420530672	Up testes
gene15468_FOXD3	FOXD3	forkhead box D3	-3.437415002	-0.406096753	3.838111837	0.058268539	0.519866392	Up testes
gene10808_C2CD4D	C2CD4D	C2 calcium dependent domain containing 4D	-3.426464856	2.895080152	12.08657792	0.001306365	0.305336229	Up testes
gene7273_KCNIP2	KCNIP2	potassium voltage-gated channel interacting protein 2	-3.419633277	-0.93130712	3.849632449	0.058421181	0.519866392	Up testes
gene7709_LOC110078136	LOC110078136	erythroblast NAD(P)(+)--arginine ADP-ribosyltransferase-like	-3.412319482	0.883239075	8.564927943	0.005880813	0.386934944	Up testes
gene3863_SCEL	SCEL	sciellin	-3.402636127	2.228503455	10.06951734	0.003015771	0.355044239	Up testes
gene2489_AMPD1	AMPD1	adenosine monophosphate deaminase 1	-3.396062098	-0.455826288	5.755733253	0.023013692	0.465665939	Up testes
gene14180_LOC110085260	LOC110085260	16 kDa beta-galactoside-binding lectin-like	-3.348597142	3.667652977	11.01964462	0.002022272	0.320891967	Up testes
gene17661_LOC110089051	LOC110089051	lymphocyte antigen 6E-like	-3.337107346	-1.119858937	3.536861227	0.069991668	0.528432174	Up testes
gene13900_XPNPEP2	XPNPEP2	X-prolyl aminopeptidase 2	-3.336143954	1.221810082	3.356843164	0.075140309	0.533893048	Up testes
gene9686_EREG	EREG	epiregulin	-3.334109194	-0.099578939	4.385044526	0.043299146	0.493671584	Up testes
gene13091_CPN1	CPN1	carboxypeptidase N subunit 1	-3.333501803	2.705921516	5.872746378	0.02034371	0.447041464	Up testes
gene10364_PYGO2	PYGO2	pygopus family PHD finger 2	-3.33194268	1.21260349	6.094151015	0.018265756	0.440034287	Up testes
gene13719_EDN3	EDN3	endothelin 3	-3.325516794	-0.931846589	4.130765727	0.049686567	0.501854179	Up testes
gene4337_NFE2	NFE2	nuclear factor	-3.32502412	3.645602789	7.185299296	0.010880053	0.420530672	Up testes
gene15868_LOC110087094	LOC110087094	disks large homolog 1-like	-3.315739606	-0.692124992	5.030153433	0.031286645	0.473360887	Up testes
gene20837_LOC110070500	LOC110070500	H-2 class I histocompatibility antigen	-3.306109667	2.70113308	5.498919728	0.024456149	0.466614784	Up testes
gene21908_LOC110071649	LOC110071649	60S ribosomal protein L7a	-3.298704351	1.646076611	7.112247166	0.011256973	0.422344027	Up testes
gene10166_KCNJ3	KCNJ3	potassium voltage-gated channel subfamily J member 3	-3.297323286	0.081299947	4.495428372	0.040698061	0.490516957	Up testes
gene11565_ENO3	ENO3	enolase 3	-3.294331219	4.942202275	8.509108965	0.005952893	0.387010303	Up testes
gene13185_RUNX3	RUNX3	runt related transcription factor 3	-3.28435461	-1.277980792	3.58000038	0.06670401	0.525415137	Up testes
gene2413_SLC25A37	SLC25A37	solute carrier family 25 member 37	-3.277519064	3.375695056	6.928751809	0.012267037	0.431710506	Up testes
gene4971_LOC110075079	LOC110075079	myosin-1B-like	-3.273492835	5.953714931	4.641643205	0.037731095	0.486440926	Up testes
gene17093_SYTL1	SYTL1	synaptotagmin like 1	-3.271001978	2.188464801	7.054389621	0.011565448	0.425308438	Up testes
gene11902_HPCA	HPCA	hippocalcin	-3.264424454	-0.986981063	4.207554986	0.047943513	0.500036668	Up testes
gene9284_RFTN2	RFTN2	raftlin family member 2	-3.25715797	6.552383227	23.39179254	2.30E-05	0.073299184	Up testes
gene2414_NKX3-1	NKX3-1	NK3 homeobox 1	-3.24131935	5.563313095	7.99686435	0.007494487	0.404667441	Up testes
gene9978_MUSTN1	MUSTN1	musculoskeletal	-3.239419609	2.614431215	6.201948125	0.017612062	0.435791456	Up testes
gene2481_LOC110072315	LOC110072315	mitochondrial glutamate carrier 1-like	-3.233906989	1.418174989	7.898639663	0.007924304	0.404667441	Up testes
gene3771_LOC110073780	LOC110073780	selenoprotein Pb-like	-3.226185225	2.366818845	4.884529033	0.033311892	0.476737196	Up testes
gene21201_LOC110070887	LOC110070887	acyl-CoA dehydrogenase family member 11-like	-3.22553237	3.435451636	3.870539891	0.056610596	0.517080353	Up testes
gene3311_LOC110073258	LOC110073258	solute carrier family 2	-3.21702792	-0.777983799	6.556796563	0.014748922	0.431710506	Up testes
gene13918_LOC110084944	LOC110084944	magnesium transporter NIPA2-like	-3.21007648	0.122877668	5.467453264	0.024841342	0.466614784	Up testes
gene21574_LOC110071288	LOC110071288	myotubularin-related protein 9-like	-3.208767139	0.559878719	6.095923716	0.018250075	0.440034287	Up testes
gene13851_LOC110084891	LOC110084891	C-C chemokine receptor type 5-like	-3.203229942	-0.646528333	4.708570484	0.038258069	0.486440926	Up testes
gene21531_LOC110071242	LOC110071242	cytochrome P450 2F2-like	-3.202841294	0.473135247	5.706947011	0.022215425	0.461436007	Up testes
gene13598_S100Z	S100Z	S100 calcium binding protein Z	-3.201538528	0.927253851	3.901415371	0.055886944	0.516924124	Up testes
gene14017_CCBE1	CCBE1	collagen and calcium binding EGF domains 1	-3.193633	1.284319256	9.014148161	0.004760533	0.362723288	Up testes
gene15360_LOC110086538	LOC110086538	cytochrome P450 4B1-like	-3.185802256	-0.745852823	5.082088587	0.03048079	0.470411506	Up testes
gene1995_LOC110071823	LOC110071823	gremlin-1-like	-3.177849417	0.429858055	5.042932538	0.030906089	0.472319477	Up testes
gene15810_LOC110087040	LOC110087040	H(+)/Cl(-) exchange transporter 7-like	-3.176537688	0.466407175	3.993845475	0.052994673	0.509962958	Up testes
gene1613_GJA5	GJA5	gap junction protein alpha 5	-3.1744799	2.402256211	3.730948787	0.061037164	0.521217933	Up testes
gene9606_OPRK1	OPRK1	opioid receptor kappa 1	-3.169933424	-0.157822046	4.885922739	0.033649291	0.476737196	Up testes
gene6315_TNNI2	TNNI2	troponin I2	-3.16589835	4.442535944	6.268066658	0.016794353	0.431710506	Up testes
gene844_HSPB2	HSPB2	heat shock protein family B (small) member 2	-3.163303883	4.629100588	12.54095568	0.001088406	0.303910783	Up testes
gene15349_LOC110086550	LOC110086550	vitamin D3 hydroxylase-associated protein-like	-3.161574342	2.809311435	5.066647858	0.03036923	0.47024727	Up testes
gene20600_CUNH1orf116	CUNH1orf116	chromosome unknown C1orf116 homolog	-3.157218711	0.16082837	3.347550697	0.07530657	0.533893048	Up testes
gene17235_LOC110088568	LOC110088568	GRB2-associated-binding protein 2-like	-3.152839447	1.391135881	6.276413934	0.016727027	0.431710506	Up testes
gene12667_PITX2	PITX2	paired like homeodomain 2	-3.13564463	0.848704588	4.511669358	0.040356217	0.490516957	Up testes
gene9690_LOC110080329	LOC110080329	uncharacterized LOC110080329	-3.117115577	-0.67806621	4.225546216	0.048826795	0.500036668	Up testes
gene7614_KLF1	KLF1	Kruppel like factor 1	-3.116428933	3.502222972	4.148778722	0.048807934	0.500036668	Up testes
gene19096_LOC110090624	LOC110090624	leukocyte elastase inhibitor-like	-3.113737068	3.293472488	4.673740563	0.03711198	0.484810282	Up testes
gene6221_FLT3	FLT3	fms related tyrosine kinase 3	-3.107856052	-0.954406187	4.784154199	0.036314023	0.482377759	Up testes
gene19017_LOC110090531	LOC110090531	zona pellucida sperm-binding protein 3-like	-3.092701974	-0.380401318	3.981657056	0.053989588	0.513079076	Up testes
gene1487_TGFBR2	TGFBR2	transforming growth factor beta receptor 2	-3.090174074	1.310936724	5.952178706	0.019570216	0.445728341	Up testes
gene10154_NEB	NEB	nebulin	-3.089539676	4.448189121	8.293080431	0.006557085	0.394083515	Up testes
gene11200_GGT5	GGT5	gamma-glutamyltransferase 5	-3.083931934	3.718153996	9.133757018	0.004517316	0.360394615	Up testes
gene5175_LOC110075272	LOC110075272	ovotransferrin-like	-3.083557468	7.127319158	5.828189032	0.020792026	0.452255545	Up testes
gene6733_PPP1R3A	PPP1R3A	protein phosphatase 1 regulatory subunit 3A	-3.081519973	1.472904073	4.12909876	0.049730185	0.501854179	Up testes
gene11275_TCAP	TCAP	titin-cap	-3.075827151	0.777808916	4.059313707	0.051179069	0.505841173	Up testes
gene10190_TMEM170B	TMEM170B	transmembrane protein 170B	-3.073514209	1.523438787	7.950793825	0.007652738	0.404667441	Up testes
gene167_NMBR	NMBR	neuromedin B receptor	-3.048650329	1.527344938	6.720909702	0.013530159	0.431710506	Up testes
gene15414_LOC110086612	LOC110086612	putative N-acetyltransferase 8B	-3.042855879	-0.394918415	5.409004301	0.025574426	0.466614784	Up testes
gene19095_LOC110090625	LOC110090625	serpin B10-like	-3.03776414	0.967394163	4.083179438	0.050735661	0.504900051	Up testes
gene10354_EFNA3	EFNA3	ephrin A3	-3.036274537	1.575303429	5.321739255	0.026712997	0.466614784	Up testes
gene2544_MYL1	MYL1	myosin light chain 1	-3.02912234	5.33572015	3.746418247	0.0605282	0.520705834	Up testes
gene5183_KY	KY	kyphoscoliosis peptidase	-3.026680431	-0.981712778	4.394291694	0.044510624	0.495604586	Up testes
gene7605_LYL1	LYL1	LYL1	-3.025927358	4.019182763	5.842213115	0.02064978	0.449821904	Up testes
gene12689_VGLL2	VGLL2	vestigial like family member 2	-3.024710963	0.835255922	3.960237557	0.05415921	0.513397262	Up testes
gene18939_RPUSD1	RPUSD1	RNA pseudouridylate synthase domain containing 1	-3.015538015	1.05406548	5.597981938	0.023285188	0.465665939	Up testes
gene14088_SSC4D	SSC4D	scavenger receptor cysteine rich family member with 4 domains	-3.008100724	-0.21621772	3.334687076	0.076301059	0.534942484	Up testes
gene21170_LOC110070854	LOC110070854	class I histocompatibility antigen	-3.005116664	3.715064812	7.637892551	0.008826971	0.409723103	Up testes
gene8953_LOC110079518	LOC110079518	serine/threonine-protein kinase TNNI3K	-2.989206577	0.315880983	5.339244749	0.026480258	0.466614784	Up testes
gene860_DRD2	DRD2	dopamine receptor D2	-2.989116158	-0.55047052	4.344994395	0.045643837	0.496825556	Up testes
gene19966_LOC110091575	LOC110091575	7-alpha-hydroxycholest-4-en-3-one 12-alpha-hydroxylase-like	-2.987090659	-1.650856944	4.330400813	0.045447213	0.496772288	Up testes
gene7871_SLC43A3	SLC43A3	solute carrier family 43 member 3	-2.985806538	4.913711431	4.387840498	0.043044373	0.493671584	Up testes
gene15879_LOC110087101	LOC110087101	uncharacterized LOC110087101	-2.968646613	4.179238352	4.00111647	0.052789563	0.509962958	Up testes
gene6311_TNNT3	TNNT3	troponin T3	-2.963627421	5.463463009	5.368202201	0.026100083	0.466614784	Up testes
gene13895_CLIC2	CLIC2	chloride intracellular channel 2	-2.961023383	2.58216511	4.637207848	0.037817532	0.486440926	Up testes
gene20336_LOC110069973	LOC110069973	gastrula zinc finger protein XlCGF71.1-like	-2.947932792	-0.577806282	4.498625557	0.040818703	0.490879359	Up testes
gene19121_LOC110090649	LOC110090649	uncharacterized LOC110090649	-2.944188608	1.846135624	6.060252278	0.018568448	0.441153684	Up testes
gene20261_LOC110069894	LOC110069894	uncharacterized LOC110069894	-2.927551946	3.437635768	7.749697584	0.008386622	0.404667441	Up testes
gene4522_PRTG	PRTG	protogenin	-2.925248293	2.20720008	5.170294246	0.028821867	0.468391215	Up testes
gene5841_LOC110076071	LOC110076071	retinoic acid-induced protein 3-like	-2.923355677	0.071030425	3.824620533	0.058235101	0.519866392	Up testes
gene12119_KCNJ8	KCNJ8	potassium voltage-gated channel subfamily J member 8	-2.9232041	0.208131515	4.163621875	0.048625203	0.500036668	Up testes
gene12328_OPN5	OPN5	opsin 5	-2.916445279	-0.354904202	3.863579801	0.058567696	0.519866392	Up testes
gene4635_ZNF804B	ZNF804B	zinc finger protein 804B	-2.911067427	0.9291248	4.143643731	0.048940705	0.500036668	Up testes
gene6618_KLHL41	KLHL41	kelch like family member 41	-2.905502401	4.548730719	6.103531694	0.018182938	0.440034287	Up testes
gene13403_HCN4	HCN4	hyperpolarization activated cyclic nucleotide gated potassium channel 4	-2.896199395	0.54626007	5.250892071	0.028819794	0.468391215	Up testes
gene9580_LOC110080133	LOC110080133	UAP56-interacting factor-like	-2.890559482	1.648292009	5.28700664	0.027181381	0.466614784	Up testes
gene17234_USP35	USP35	ubiquitin specific peptidase 35	-2.875535264	1.052453169	8.757129123	0.005331768	0.379315885	Up testes
gene8552_CLDN11	CLDN11	claudin 11	-2.871977264	7.026352786	6.333954217	0.016270773	0.431710506	Up testes
gene19397_SLC9A1	SLC9A1	solute carrier family 9 member A1	-2.866935693	2.330437273	5.821777207	0.020857414	0.452634662	Up testes
gene3101_MLIP	MLIP	muscular LMNA interacting protein	-2.864093588	1.332448507	3.978074861	0.053863169	0.51290803	Up testes
gene10126_TRMU	TRMU	tRNA 5-methylaminomethyl-2-thiouridylate methyltransferase	-2.859684589	1.293719329	5.208574734	0.028272239	0.468085766	Up testes
gene3310_LOC110073122	LOC110073122	solute carrier family 2	-2.858639643	1.27330326	3.865233963	0.056772199	0.517080353	Up testes
gene8025_CACNG8	CACNG8	calcium voltage-gated channel auxiliary subunit gamma 8	-2.850397035	-0.21851879	3.8390779	0.057784813	0.518135068	Up testes
gene7417_LOC110077782	LOC110077782	pituitary homeobox 3	-2.845082242	1.094917861	6.511745228	0.014943791	0.431710506	Up testes
gene8883_MYOM1	MYOM1	myomesin 1	-2.843749537	2.327440107	6.343493382	0.01619644	0.431710506	Up testes
gene1856_LUM	LUM	lumican	-2.842414071	4.82950469	13.50652476	0.000743411	0.303910783	Up testes
gene5759_RAC2	RAC2	ras-related C3 botulinum toxin substrate 2 (rho family	-2.838047968	2.569129974	5.473351255	0.024768644	0.466614784	Up testes
gene17869_RBM24	RBM24	RNA binding motif protein 24	-2.830997803	2.588410443	8.46773883	0.006063818	0.387010303	Up testes
gene19758_LOC110091340	LOC110091340	alpha-2-macroglobulin-like	-2.821271817	3.991101215	5.446708715	0.025098882	0.466614784	Up testes
gene19962_LOC110091563	LOC110091563	H-2 class II histocompatibility antigen	-2.8196131	0.92287224	3.987906515	0.053162861	0.510552383	Up testes
gene16218_NRARP	NRARP	NOTCH-regulated ankyrin repeat protein	-2.816690975	0.389416216	5.611983705	0.023276183	0.465665939	Up testes
gene6110_CBFA2T3	CBFA2T3	CBFA2/RUNX1 translocation partner 3	-2.815435478	3.860714017	4.722284955	0.036196626	0.482377759	Up testes
gene18685_P2RY2	P2RY2	purinergic receptor P2Y2	-2.809358634	1.430240449	6.705400247	0.013629871	0.431710506	Up testes
gene700_F12	F12	coagulation factor XII	-2.805284022	3.270774858	3.828119098	0.057916994	0.51903229	Up testes
gene8212_ALAS2	ALAS2	5'-aminolevulinate synthase 2	-2.804759865	8.110537229	3.796185362	0.058922455	0.519866392	Up testes
gene19624_RNF39	RNF39	ring finger protein 39	-2.790281202	3.073807449	5.076589234	0.030216962	0.47024727	Up testes
gene21990_LOC110071735	LOC110071735	pseudouridylate synthase 7 homolog-like protein	-2.789627282	-0.233566579	3.637902794	0.064640638	0.523419696	Up testes
gene13966_BRICD5	BRICD5	BRICHOS domain containing 5	-2.788858855	0.997315455	4.338079592	0.044179441	0.495604586	Up testes
gene4251_KCNE5	KCNE5	potassium voltage-gated channel subfamily E regulatory subunit 5	-2.783575164	-1.011839549	3.948341303	0.054720864	0.514246972	Up testes
gene13470_LOC110084461	LOC110084461	myosin-11-like	-2.778269262	0.733320679	4.147046957	0.048852667	0.500036668	Up testes
gene17500_CHRNG	CHRNG	cholinergic receptor nicotinic gamma subunit	-2.775683952	-1.109454383	3.744883873	0.062350882	0.521217933	Up testes
gene11768_ASB10	ASB10	ankyrin repeat and SOCS box containing 10	-2.77336428	1.132714386	3.51292219	0.068957296	0.527836859	Up testes
gene20226_LOC110069860	LOC110069860	ras-related and estrogen-regulated growth inhibitor-like protein	-2.770113353	0.60488421	9.752216475	0.003566168	0.355044239	Up testes
gene15730_MYBPC2	MYBPC2	myosin binding protein C	-2.77005183	3.971657927	5.307246791	0.02690736	0.466614784	Up testes
gene8145_TEX28	TEX28	testis expressed 28	-2.768176627	-1.018275579	3.559774253	0.067683618	0.527836859	Up testes
gene8164_PDZD4	PDZD4	PDZ domain containing 4	-2.765885767	3.945279414	9.662382887	0.003590634	0.355044239	Up testes
gene20849_LOC110070514	LOC110070514	class I histocompatibility antigen	-2.763873373	1.887853433	4.777440437	0.035186448	0.48109415	Up testes
gene8623_SGCA	SGCA	sarcoglycan alpha	-2.762514446	0.922486766	4.980554872	0.031723391	0.475138782	Up testes
gene19805_TFRC	TFRC	transferrin receptor	-2.760884042	5.851089083	5.392179943	0.025789769	0.466614784	Up testes
gene12724_FAM13C	FAM13C	family with sequence similarity 13 member C	-2.760724064	-0.831527948	3.386290382	0.074667641	0.533893048	Up testes
gene11668_MYOM3	MYOM3	myomesin 3	-2.757522634	4.827612027	11.30047634	0.001800443	0.320666373	Up testes
gene19964_LOC110091569	LOC110091569	obscurin-like	-2.756480969	2.084657414	7.199109232	0.010810335	0.420530672	Up testes
gene510_ACTA1	ACTA1	actin	-2.752670053	5.651304082	14.12837421	0.000584251	0.290201637	Up testes
gene20260_LOC110069890	LOC110069890	regulator of G-protein signaling 8-like	-2.740065531	6.241686422	15.9365689	0.000295573	0.222270737	Up testes
gene19648_LOC110091217	LOC110091217	uncharacterized LOC110091217	-2.737721978	-0.233884583	3.500900897	0.069195329	0.527836859	Up testes
gene3239_PAX7	PAX7	paired box 7	-2.736721635	2.318629992	8.005478719	0.007465288	0.404667441	Up testes
gene13666_CNMD	CNMD	chondromodulin	-2.736653349	6.631298149	8.648232296	0.0055955	0.381361441	Up testes
gene18068_NME4	NME4	NME/NM23 nucleoside diphosphate kinase 4	-2.73007952	4.056304314	4.259579544	0.046037484	0.496910288	Up testes
gene12202_SMOC2	SMOC2	SPARC related modular calcium binding 2	-2.720295217	2.139963578	4.114619359	0.049899018	0.501854179	Up testes
gene6638_LOC110076964	LOC110076964	uncharacterized LOC110076964	-2.714393771	2.19598938	5.962048866	0.019476346	0.445728341	Up testes
gene8024_CACNG6	CACNG6	calcium voltage-gated channel auxiliary subunit gamma 6	-2.712463601	-0.128764629	3.498692069	0.069969916	0.528432174	Up testes
gene19008_SCAMP5	SCAMP5	secretory carrier membrane protein 5	-2.703035521	3.580313712	9.256160818	0.004282094	0.357667506	Up testes
gene17141_LOC110088464	LOC110088464	protein S100-A2-like	-2.696483591	1.043760522	3.354597746	0.075233673	0.533893048	Up testes
gene21945_LOC110071687	LOC110071687	HLA class II histocompatibility antigen	-2.696406848	-0.351770251	3.342754332	0.076471286	0.535358465	Up testes
gene14441_LOC110085529	LOC110085529	mucolipin-1-like	-2.694841961	-1.658559217	4.225798598	0.049144101	0.500036668	Up testes
gene4408_VAV3	VAV3	vav guanine nucleotide exchange factor 3	-2.691042223	1.866048926	5.021398067	0.03107294	0.472530103	Up testes
gene21633_LOC110071351	LOC110071351	zinc finger and SCAN domain-containing protein 16-like	-2.686220615	0.067227853	4.309996379	0.044834513	0.495604586	Up testes
gene13925_SLITRK2	SLITRK2	SLIT and NTRK like family member 2	-2.681820554	3.829674562	5.11994012	0.02956262	0.469305643	Up testes
gene2530_TRAF3IP3	TRAF3IP3	TRAF3 interacting protein 3	-2.681342376	3.014335383	5.249529264	0.027696811	0.466614784	Up testes
gene10816_GCG	GCG	glucagon	-2.681238901	1.498881481	3.776289709	0.059558657	0.519866392	Up testes
gene13870_SLC17A9	SLC17A9	solute carrier family 17 member 9	-2.671010113	0.106771996	3.538948588	0.067766128	0.527836859	Up testes
gene14573_LOC110085664	LOC110085664	spectrin beta chain	-2.660142891	3.131330579	6.85177116	0.012719424	0.431710506	Up testes
gene12453_LOC110083352	LOC110083352	transforming growth factor beta-2-like	-2.648637516	3.081628388	4.761509108	0.035654598	0.482377759	Up testes
gene1935_LOC110071205	LOC110071205	gametocyte-specific factor 1-like	-2.641510481	4.790766014	3.745224547	0.060567306	0.520705834	Up testes
gene8631_PYY	PYY	peptide YY	-2.637911943	0.029324834	3.522905197	0.068364723	0.527836859	Up testes
gene19472_TAPBP	TAPBP	TAP binding protein	-2.636350288	5.546311717	5.026447823	0.030993534	0.472530103	Up testes
gene10284_LOC110081057	LOC110081057	phospholipase D3-like	-2.618342418	2.976821703	3.93973548	0.054549022	0.514140312	Up testes
gene13992_SCNN1G	SCNN1G	sodium channel epithelial 1 gamma subunit	-2.61801057	-0.353581556	3.992331961	0.053037479	0.509962958	Up testes
gene8450_WDR25	WDR25	WD repeat domain 25	-2.607865107	0.851414666	4.949013672	0.032235858	0.475926237	Up testes
gene14238_SLC16A10	SLC16A10	solute carrier family 16 member 10	-2.606816345	0.147301466	3.561532745	0.066933358	0.526230145	Up testes
gene11456_LOC110082265	LOC110082265	NADH-cytochrome b5 reductase-like	-2.606145511	0.427683616	5.233258688	0.02792388	0.466614784	Up testes
gene5684_GPR17	GPR17	G protein-coupled receptor 17	-2.605488758	2.225779261	5.816625668	0.02091011	0.45313377	Up testes
gene9583_AGTR2	AGTR2	angiotensin II receptor type 2	-2.592906603	2.912303629	10.39428688	0.002627654	0.329045011	Up testes
gene19710_VWA7	VWA7	von Willebrand factor A domain containing 7	-2.587101451	2.323793168	4.324463276	0.044495734	0.495604586	Up testes
gene11587_LOC110082405	LOC110082405	protein Wnt-5a-like	-2.585325608	3.453001696	6.027750611	0.01886376	0.442240745	Up testes
gene6875_LOC110077168	LOC110077168	pericentrin-like	-2.581439325	0.074094535	3.756194796	0.060208968	0.520499683	Up testes
gene16571_LOC110087847	LOC110087847	peroxidasin homolog	-2.57638668	1.774216601	5.441909054	0.02515888	0.466614784	Up testes
gene20449_LOC110070088	LOC110070088	deoxyribodipyrimidine photo-lyase-like	-2.575949947	1.893177537	4.775917659	0.035213921	0.48109415	Up testes
gene1150_GJD4	GJD4	gap junction protein delta 4	-2.575602692	0.92895687	5.980060921	0.019306295	0.445728341	Up testes
gene20737_TUBA8	TUBA8	tubulin alpha 8	-2.57294596	-0.236554617	3.741509558	0.061610566	0.521217933	Up testes
gene13601_F2R	F2R	coagulation factor II thrombin receptor	-2.560141099	3.273875116	5.783330435	0.021254192	0.455172516	Up testes
gene3844_SYBU	SYBU	syntabulin	-2.556006946	3.940600637	10.48416617	0.002529906	0.329001858	Up testes
gene13170_SLC16A12	SLC16A12	solute carrier family 16 member 12	-2.553629664	4.545393726	4.592860496	0.038693793	0.486725701	Up testes
gene10379_CASS4	CASS4	Cas scaffolding protein family member 4	-2.549873576	2.969149682	5.044276287	0.030714951	0.471544523	Up testes
gene16427_RANGRF	RANGRF	RAN guanine nucleotide release factor	-2.545200512	0.554497723	4.040575478	0.051691617	0.506261722	Up testes
gene13852_LOC110084892	LOC110084892	C-C chemokine receptor type 5-like	-2.539149442	1.738742334	3.505496691	0.069020925	0.527836859	Up testes
gene10429_PTPN18	PTPN18	protein tyrosine phosphatase	-2.537955286	0.322773217	4.748062131	0.035720625	0.482377759	Up testes
gene20410_CD248	CD248	CD248 molecule	-2.530886138	1.306792076	3.627719777	0.064557645	0.523419696	Up testes
gene18429_LOC110089894	LOC110089894	digestive cysteine proteinase 2-like	-2.521579506	2.4513526	9.531965625	0.003798648	0.355044239	Up testes
gene13548_UNC45B	UNC45B	unc-45 myosin chaperone B	-2.520976601	1.57439859	4.876345047	0.033451234	0.476737196	Up testes
gene5420_P2RX1	P2RX1	purinergic receptor P2X 1	-2.517865603	1.53875221	4.292622208	0.045245123	0.495604586	Up testes
gene21111_LOC110070790	LOC110070790	uncharacterized LOC110070790	-2.51517387	1.397999811	4.3175527	0.04465721	0.495604586	Up testes
gene14_BVES	BVES	blood vessel epicardial substance	-2.493890089	5.070942637	22.67399384	2.89E-05	0.073299184	Up testes
gene12289_RIC3	RIC3	RIC3 acetylcholine receptor chaperone	-2.490218241	1.135567512	3.880550839	0.056307075	0.516925245	Up testes
gene4193_ARHGAP15	ARHGAP15	Rho GTPase activating protein 15	-2.490043627	0.142144784	4.045423615	0.052201556	0.507888953	Up testes
gene8323_SAPCD2	SAPCD2	suppressor APC domain containing 2	-2.469589927	0.48107414	3.55056293	0.067336428	0.526776156	Up testes
gene20967_LOC110070638	LOC110070638	H-2 class I histocompatibility antigen	-2.4546303	3.084606033	6.235106892	0.017063067	0.431710506	Up testes
gene19415_LOC110090966	LOC110090966	suppressor APC domain-containing protein 2-like	-2.448480324	-0.370725891	3.400974112	0.074070133	0.533496408	Up testes
gene11377_ENTPD3	ENTPD3	ectonucleoside triphosphate diphosphohydrolase 3	-2.444441392	3.73907772	9.548190832	0.003772083	0.355044239	Up testes
gene15481_FRZB	FRZB	frizzled-related protein	-2.44299303	6.945202272	12.70771707	0.001018402	0.303910783	Up testes
gene21445_LOC110071154	LOC110071154	zinc finger and SCAN domain-containing protein 31-like	-2.442097121	-0.167250966	4.031600423	0.052356428	0.508454114	Up testes
gene13537_GUSB	GUSB	glucuronidase beta	-2.44189867	3.849910937	6.324272892	0.01634659	0.431710506	Up testes
gene3321_PERM1	PERM1	PPARGC1 and ESRR induced regulator	-2.441535072	2.522682444	6.387691062	0.015856781	0.431710506	Up testes
gene13_POPDC3	POPDC3	popeye domain containing 3	-2.440969895	2.544462618	7.748420857	0.008391516	0.404667441	Up testes
gene14515_SOX8	SOX8	SRY-box 8	-2.439053121	2.781560686	3.798258787	0.059066213	0.519866392	Up testes
gene17045_LOC110088379	LOC110088379	glycine-rich cell wall structural protein 2-like	-2.434703616	-0.213776522	4.270222118	0.045976124	0.496910288	Up testes
gene17845_LOC110089251	LOC110089251	gonadotropin-releasing hormone II receptor-like	-2.429256193	1.47818209	4.047310631	0.051506741	0.505918027	Up testes
gene11923_CSF3R	CSF3R	colony stimulating factor 3 receptor	-2.423295916	1.169195754	5.317767974	0.026766105	0.466614784	Up testes
gene11227_RELL2	RELL2	RELT like 2	-2.422803618	4.01629016	14.26328357	0.000554753	0.290201637	Up testes
gene20909_LOC110070578	LOC110070578	sodium-dependent lysophosphatidylcholine symporter 1-A-like	-2.422522173	0.049849342	3.596307946	0.065673237	0.524234464	Up testes
gene7736_HPX	HPX	hemopexin	-2.42161679	4.255060947	4.405708933	0.042644629	0.493544417	Up testes
gene1689_MSC	MSC	musculin	-2.416908311	1.345009295	3.703735784	0.061944067	0.521217933	Up testes
gene3309_LOC110073257	LOC110073257	solute carrier family 2	-2.413897335	1.887687295	7.130819649	0.011159835	0.420530672	Up testes
gene11744_RARRES2	RARRES2	retinoic acid receptor responder 2	-2.411835263	4.491011999	3.865589868	0.056761343	0.517080353	Up testes
gene12528_TRPV4	TRPV4	transient receptor potential cation channel subfamily V member 4	-2.404568756	1.848669429	7.047911374	0.011600549	0.425308438	Up testes
gene4376_TMEM106C	TMEM106C	transmembrane protein 106C	-2.396785506	2.861005823	4.246857422	0.046346617	0.496910288	Up testes
gene16506_PTPN20	PTPN20	protein tyrosine phosphatase	-2.393142008	3.942798359	7.133288401	0.01114699	0.420530672	Up testes
gene13115_LMOD2	LMOD2	leiomodin 2	-2.389679602	2.586963431	4.92153282	0.032689715	0.476122865	Up testes
gene17426_PLEK	PLEK	pleckstrin	-2.389438224	2.867474088	4.999910531	0.031413311	0.473360887	Up testes
gene19969_HHATL	HHATL	hedgehog acyltransferase-like	-2.382489678	0.646886179	5.143038036	0.029220289	0.468391215	Up testes
gene6317_SYT8	SYT8	synaptotagmin 8	-2.377748256	0.777951279	3.629017807	0.064512001	0.523419696	Up testes
gene13959_PKD1	PKD1	polycystin 1	-2.374286282	5.150215654	10.49562235	0.002517727	0.329001858	Up testes
gene2264_DMTN	DMTN	dematin actin binding protein	-2.371291393	3.480701454	3.524666538	0.068298719	0.527836859	Up testes
gene19887_LOC110091490	LOC110091490	IgGFc-binding protein-like	-2.365871567	1.496877933	4.626315744	0.038030719	0.486440926	Up testes
gene3456_IGFN1	IGFN1	immunoglobulin-like and fibronectin type III domain containing 1	-2.357608094	3.446620304	3.673940095	0.062954231	0.521217933	Up testes
gene19718_MAL2	MAL2	mal	-2.35710505	2.082449034	3.425748526	0.07211814	0.530253486	Up testes
gene15547_LOC110086759	LOC110086759	cornifelin homolog B-like	-2.35027872	-0.813940474	3.696834195	0.06310305	0.521217933	Up testes
gene1301_MYF6	MYF6	myogenic factor 6	-2.345872279	0.913595416	4.276875951	0.045620831	0.496825556	Up testes
gene8478_FGF18	FGF18	fibroblast growth factor 18	-2.344429301	0.704824867	3.767124238	0.059854299	0.519866392	Up testes
gene18918_LOC110090342	LOC110090342	neurotrophin receptor-interacting factor 1-like	-2.344331133	0.063613085	4.388819124	0.043214104	0.493671584	Up testes
gene3454_TNNT2	TNNT2	troponin T2	-2.342369005	7.362787606	3.705419218	0.061887533	0.521217933	Up testes
gene17726_SRL	SRL	sarcalumenin	-2.337728818	3.39412478	7.331742789	0.010164657	0.417595995	Up testes
gene11083_MAMSTR	MAMSTR	MEF2 activating motif and SAP domain containing transcriptional regulator	-2.326596984	0.623539863	3.424084462	0.072184399	0.530253486	Up testes
gene6945_LOC110077267	LOC110077267	NAD(P) transhydrogenase	-2.325851632	3.311021846	7.780405865	0.008269841	0.404667441	Up testes
gene4863_LYPD6B	LYPD6B	LY6/PLAUR domain containing 6B	-2.325671309	3.860373823	11.25431549	0.001835051	0.320666373	Up testes
gene9110_NOTCH1	NOTCH1	notch 1	-2.318452363	5.402922265	7.171148449	0.010951993	0.420530672	Up testes
gene20860_LOC110070524	LOC110070524	zinc finger protein 202-like	-2.315667916	0.372154147	4.130778045	0.049275112	0.500249418	Up testes
gene15244_LOC110086420	LOC110086420	integrin alpha-M-like	-2.307738171	2.040332485	4.41576586	0.042421432	0.493544417	Up testes
gene5405_EVI2A	EVI2A	ecotropic viral integration site 2A	-2.298516994	-0.047827763	3.467670289	0.070689324	0.530253486	Up testes
gene1092_LARGE2	LARGE2	LARGE xylosyl- and glucuronyltransferase 2	-2.297522262	4.842305543	5.281922672	0.027250686	0.466614784	Up testes
gene77_NT5E	NT5E	5'-nucleotidase ecto	-2.294412967	2.947495305	4.710115106	0.03642376	0.482377759	Up testes
gene4253_TMEM164	TMEM164	transmembrane protein 164	-2.290816697	1.202082513	3.327305929	0.076157505	0.534902423	Up testes
gene16069_TEKT2	TEKT2	tektin 2	-2.288247214	4.66640057	11.44925475	0.001693543	0.320666373	Up testes
gene18626_HEG1	HEG1	heart development protein with EGF like domains 1	-2.283379912	1.728641388	6.349970502	0.016146176	0.431710506	Up testes
gene13580_ANKDD1B	ANKDD1B	ankyrin repeat and death domain containing 1B	-2.276319268	2.44970588	6.330029071	0.016301466	0.431710506	Up testes
gene7260_KAZALD1	KAZALD1	Kazal type serine peptidase inhibitor domain 1	-2.270696914	1.424173708	5.478737118	0.02470246	0.466614784	Up testes
gene13520_LOC110084515	LOC110084515	eosinophil peroxidase-like	-2.268025108	0.387745821	3.716827104	0.061717795	0.521217933	Up testes
gene19296_SLC2A9	SLC2A9	solute carrier family 2 member 9	-2.261947013	0.854485079	3.72305538	0.061298694	0.521217933	Up testes
gene6077_SNTB2	SNTB2	syntrophin beta 2	-2.258643392	3.032613697	3.778008052	0.05950341	0.519866392	Up testes
gene7879_SMTNL1	SMTNL1	smoothelin like 1	-2.253176196	2.146731371	6.686012303	0.013755633	0.431710506	Up testes
gene20007_LOC110091612	LOC110091612	zinc finger protein 397-like	-2.247689489	1.580714568	3.817894381	0.058236844	0.519866392	Up testes
gene6780_LOC110077042	LOC110077042	ADAMTS-like protein 2	-2.241841704	2.120435533	5.077240544	0.030207015	0.47024727	Up testes
gene12523_ZNRF3	ZNRF3	zinc and ring finger 3	-2.238692653	3.438172522	6.844370962	0.012763849	0.431710506	Up testes
gene650_GPX1	GPX1	glutathione peroxidase 1	-2.234496124	7.26920577	4.851840383	0.033872271	0.476737196	Up testes
gene10495_CCDC120	CCDC120	coiled-coil domain containing 120	-2.227891058	2.2610328	4.852307385	0.033864193	0.476737196	Up testes
gene21411_LOC110071115	LOC110071115	H-2 class I histocompatibility antigen	-2.212023296	4.690850366	5.213396663	0.028203819	0.468085766	Up testes
gene7833_FAM180A	FAM180A	family with sequence similarity 180 member A	-2.209011419	0.214203561	3.345030685	0.07541191	0.533893048	Up testes
gene8453_SLC25A29	SLC25A29	solute carrier family 25 member 29	-2.206950933	5.062219682	6.36868926	0.016001859	0.431710506	Up testes
gene79_TBX18	TBX18	T-box 18	-2.199268422	1.371064737	4.849506176	0.033912678	0.476737196	Up testes
gene4922_COL9A1	COL9A1	collagen type IX alpha 1 chain	-2.196535401	7.27543589	4.255746777	0.046130377	0.496910288	Up testes
gene18788_ODF3B	ODF3B	outer dense fiber of sperm tails 3B	-2.195671273	0.679664435	4.198919217	0.047532137	0.500036668	Up testes
gene775_JAM3	JAM3	junctional adhesion molecule 3	-2.192606064	3.17378414	4.411511783	0.042515688	0.493544417	Up testes
gene4308_LOC110074335	LOC110074335	heat shock factor protein 3-like	-2.189757849	5.186666836	7.007593729	0.011821591	0.429528199	Up testes
gene19462_TPPP	TPPP	tubulin polymerization promoting protein	-2.185106057	0.09770278	4.305605292	0.044937901	0.495604586	Up testes
gene2594_LOC110072437	LOC110072437	histone-lysine N-methyltransferase	-2.183910499	0.217169611	4.082109367	0.050764407	0.504900051	Up testes
gene17561_TTI1	TTI1	TELO2 interacting protein 1	-2.177751927	3.63280468	8.039486676	0.007351199	0.404667441	Up testes
gene9912_LOC110080570	LOC110080570	hippocampus abundant transcript-like protein 1	-2.170510633	8.958462553	9.821269857	0.003353488	0.355044239	Up testes
gene7532_CUNH10orf90	CUNH10orf90	chromosome unknown C10orf90 homolog	-2.169982045	2.373289213	6.221835432	0.017172573	0.431710506	Up testes
gene11412_VWA3A	VWA3A	von Willebrand factor A domain containing 3A	-2.167572186	1.068084314	4.970001698	0.031893859	0.475138782	Up testes
gene4469_MCEE	MCEE	methylmalonyl-CoA epimerase	-2.167012632	2.146887926	4.608798505	0.038376341	0.486440926	Up testes
gene5058_EBF3	EBF3	early B-cell factor 3	-2.162277526	3.651023749	3.483242608	0.069870024	0.528409238	Up testes
gene7040_HAPLN1	HAPLN1	hyaluronan and proteoglycan link protein 1	-2.160843574	1.07631729	4.917370892	0.032759056	0.476122865	Up testes
gene17349_AIF1	AIF1	allograft inflammatory factor 1	-2.160747595	2.203348803	7.413102552	0.009789166	0.414612689	Up testes
gene15825_CIITA	CIITA	class II major histocompatibility complex transactivator	-2.156061246	3.185069929	5.663118452	0.022548442	0.464836545	Up testes
gene5432_MXRA5	MXRA5	matrix remodeling associated 5	-2.152605446	3.691059338	7.868528484	0.007944286	0.404667441	Up testes
gene21751_LOC110071478	LOC110071478	zinc finger protein 501-like	-2.150777825	1.257232177	3.433058102	0.071827893	0.530253486	Up testes
gene791_ATP12A	ATP12A	ATPase H+/K+ transporting non-gastric alpha2 subunit	-2.146885311	0.074275354	3.596332259	0.067477226	0.526901176	Up testes
gene10916_RNF144B	RNF144B	ring finger protein 144B	-2.142367793	5.04085303	12.16503258	0.001265647	0.303910783	Up testes
gene18826_SREBF1	SREBF1	sterol regulatory element binding transcription factor 1	-2.13960967	2.791285023	4.488710318	0.040840391	0.490879359	Up testes
gene8905_KYAT3	KYAT3	kynurenine aminotransferase 3	-2.136748276	6.915262058	12.25318703	0.001221497	0.303910783	Up testes
gene10815_FAP	FAP	fibroblast activation protein alpha	-2.136403539	5.084647244	5.63077355	0.022911081	0.465665939	Up testes
gene11517_CHRNB1	CHRNB1	cholinergic receptor nicotinic beta 1 subunit	-2.133963564	2.163204281	5.229412218	0.027977856	0.466614784	Up testes
gene14062_OBSCN	OBSCN	obscurin	-2.127936324	2.971074069	4.874378871	0.033484805	0.476737196	Up testes
gene10654_ITGA2B	ITGA2B	integrin subunit alpha 2b	-2.121901056	4.379021006	3.863099512	0.056837353	0.517080353	Up testes
gene12817_PYGM	PYGM	glycogen phosphorylase	-2.116559448	2.646037833	5.403656723	0.02564266	0.466614784	Up testes
gene15416_PCED1A	PCED1A	PC-esterase domain containing 1A	-2.116447545	6.152870924	6.931008383	0.01225404	0.431710506	Up testes
gene17435_MYOD1	MYOD1	myogenic differentiation 1	-2.109158973	2.49277065	4.449330377	0.041685752	0.49254297	Up testes
gene16993_TSSK4	TSSK4	testis specific serine kinase 4	-2.108392821	-0.062889279	3.400278665	0.073591823	0.532193168	Up testes
gene20347_LOC110069983	LOC110069983	zinc finger protein 397-like	-2.103165406	1.55794446	4.704426952	0.036530455	0.482682015	Up testes
gene12549_CMKLR1	CMKLR1	chemerin chemokine-like receptor 1	-2.100492832	0.570687492	3.717991236	0.06167897	0.521217933	Up testes
gene13236_GAS2L3	GAS2L3	growth arrest specific 2 like 3	-2.099088614	5.727367746	18.90143964	0.000102254	0.147382508	Up testes
gene13527_LOC110084525	LOC110084525	merlin-like	-2.097337523	3.802596949	4.512993941	0.040328476	0.490516957	Up testes
gene6640_POPDC2	POPDC2	popeye domain containing 2	-2.089256306	1.573475974	5.151342875	0.029098261	0.468391215	Up testes
gene14647_IKZF1	IKZF1	IKAROS family zinc finger 1	-2.087587444	2.242166248	3.451650872	0.071095474	0.530253486	Up testes
gene20537_ABHD4	ABHD4	abhydrolase domain containing 4	-2.083679298	3.627432044	7.545617725	0.009209076	0.410515904	Up testes
gene4055_ICOSLG	ICOSLG	inducible T-cell costimulator ligand	-2.077201937	1.991267414	6.305361382	0.016495793	0.431710506	Up testes
gene15523_PLAGL2	PLAGL2	PLAG1 like zinc finger 2	-2.068924533	2.543967109	8.876021767	0.00505892	0.373349069	Up testes
gene19591_LOC110091158	LOC110091158	lanosterol synthase-like	-2.064496248	0.07517564	3.364634377	0.074596772	0.533893048	Up testes
gene5990_EPDR1	EPDR1	ependymin related 1	-2.064366966	3.140668102	6.570112255	0.014533974	0.431710506	Up testes
gene8707_SPPL2B	SPPL2B	signal peptide peptidase like 2B	-2.060514451	4.185380444	6.107133696	0.018151245	0.440034287	Up testes
gene17769_SFRP5	SFRP5	secreted frizzled related protein 5	-2.059896456	5.360033432	3.538115055	0.067797084	0.527836859	Up testes
gene10381_GCNT7	GCNT7	glucosaminyl (N-acetyl) transferase family member 7	-2.05142047	2.628805815	4.811364187	0.034580451	0.477718441	Up testes
gene1280_CARD19	CARD19	caspase recruitment domain family member 19	-2.049167411	2.221619637	5.511159842	0.024308067	0.466614784	Up testes
gene5066_PLPP5	PLPP5	phospholipid phosphatase 5	-2.049159053	2.880137767	5.578850755	0.023506502	0.465665939	Up testes
gene17590_CLDND1	CLDND1	claudin domain containing 1	-2.048493992	3.045312348	4.210840643	0.047234233	0.500036668	Up testes
gene1936_NCKAP1L	NCKAP1L	NCK associated protein 1 like	-2.043877285	4.711372816	7.644607854	0.008799835	0.409723103	Up testes
gene9151_LPAR3	LPAR3	lysophosphatidic acid receptor 3	-2.041857905	3.56869374	4.512015471	0.040348967	0.490516957	Up testes
gene17042_KREMEN2	KREMEN2	kringle containing transmembrane protein 2	-2.032446541	5.486056908	11.1453902	0.00191955	0.320666373	Up testes
gene18720_LGALS12	LGALS12	galectin 12	-2.030822707	7.330155519	10.25600245	0.00278598	0.339950989	Up testes
gene6742_MET	MET	MET proto-oncogene	-2.029180074	7.736643587	6.425120199	0.015575142	0.431710506	Up testes
gene10817_DPP4	DPP4	dipeptidyl peptidase 4	-2.024892835	5.89575228	12.40791318	0.001147915	0.303910783	Up testes
gene9904_COL14A1	COL14A1	collagen type XIV alpha 1 chain	-2.020812983	8.624420911	12.16443867	0.00126595	0.303910783	Up testes
gene807_GRIK4	GRIK4	glutamate ionotropic receptor kainate type subunit 4	-2.014761009	2.353080186	5.268888217	0.027429252	0.466614784	Up testes
gene2642_NRTN	NRTN	neurturin	-2.011451302	6.235043027	9.705246491	0.003524947	0.355044239	Up testes
gene3443_GPR37L1	GPR37L1	G protein-coupled receptor 37 like 1	-2.002813104	1.940040948	3.78015084	0.059434597	0.519866392	Up testes
gene11303_LOC110082123	LOC110082123	toll-like receptor 2	-1.999274868	0.944856935	3.30807331	0.076975876	0.536454414	Up testes
gene7468_FRMPD1	FRMPD1	FERM and PDZ domain containing 1	-1.996111698	3.495333903	4.32640922	0.04445038	0.495604586	Up testes
gene1452_SATB1	SATB1	SATB homeobox 1	-1.992496477	3.409621627	6.903749379	0.01241204	0.431710506	Up testes
gene6728_SLC10A4	SLC10A4	solute carrier family 10 member 4	-1.990098891	2.235514092	5.95192312	0.019572653	0.445728341	Up testes
gene14808_PSTPIP2	PSTPIP2	proline-serine-threonine phosphatase interacting protein 2	-1.989315319	5.749876364	10.41928638	0.002600068	0.329045011	Up testes
gene13726_FAM217B	FAM217B	family with sequence similarity 217 member B	-1.978239313	1.265912406	5.075842783	0.030228366	0.47024727	Up testes
gene8379_TTC16	TTC16	tetratricopeptide repeat domain 16	-1.97818953	0.894426248	3.327491125	0.076149672	0.534902423	Up testes
gene380_ITGA7	ITGA7	integrin subunit alpha 7	-1.976172099	2.260100476	6.288470304	0.016630297	0.431710506	Up testes
gene5317_GPM6B	GPM6B	glycoprotein M6B	-1.975692344	6.279718146	15.4971568	0.000347926	0.247032631	Up testes
gene14379_IGDCC4	IGDCC4	immunoglobulin superfamily DCC subclass member 4	-1.97470163	4.750297915	5.433504516	0.025264318	0.466614784	Up testes
gene4081_F10	F10	coagulation factor X	-1.973371597	4.96085725	4.639795161	0.037767084	0.486440926	Up testes
gene8038_TNNT1	TNNT1	troponin T1	-1.967594083	3.583144812	4.957284553	0.032100609	0.475138782	Up testes
gene15965_MAP2K3	MAP2K3	mitogen-activated protein kinase kinase 3	-1.963147641	2.444338324	4.059143208	0.051183707	0.505841173	Up testes
gene15245_LOC110086427	LOC110086427	cytochrome c oxidase subunit 6A2	-1.958719527	4.520396616	7.137810529	0.011123504	0.420530672	Up testes
gene7404_FUT11	FUT11	fucosyltransferase 11	-1.953120942	3.232312067	6.802609679	0.013017696	0.431710506	Up testes
gene7895_CNTF	CNTF	ciliary neurotrophic factor	-1.945976587	1.842553501	4.772067668	0.035283484	0.48109415	Up testes
gene20592_LOC110070238	LOC110070238	class I histocompatibility antigen	-1.9422875	2.872004995	7.594916421	0.009002774	0.410515904	Up testes
gene1190_LOC110083171	LOC110083171	uncharacterized LOC110083171	-1.934978416	3.134166097	7.149355621	0.011063785	0.420530672	Up testes
gene2534_CAMK1G	CAMK1G	calcium/calmodulin dependent protein kinase IG	-1.934317694	2.656342323	4.975085705	0.031811612	0.475138782	Up testes
gene8469_NAPB	NAPB	NSF attachment protein beta	-1.931811286	1.020395197	4.849772494	0.033908065	0.476737196	Up testes
gene13808_SCX	SCX	scleraxis bHLH transcription factor	-1.930735291	0.72050404	3.341122091	0.075575621	0.533941065	Up testes
gene17066_CALCRL	CALCRL	calcitonin receptor like receptor	-1.924351027	3.516255834	10.8596014	0.002161544	0.32229373	Up testes
gene1054_SLC45A3	SLC45A3	solute carrier family 45 member 3	-1.924192076	3.439539594	5.914561444	0.019932484	0.445728341	Up testes
gene4673_LOC110074724	LOC110074724	serum paraoxonase/arylesterase 2-like	-1.920603685	6.301509189	9.359156332	0.00409429	0.357667506	Up testes
gene10220_LOC110080914	LOC110080914	dickkopf-related protein 3-like	-1.918993695	2.481851558	3.412101851	0.07266353	0.530842379	Up testes
gene7774_WNT6	WNT6	Wnt family member 6	-1.913352412	5.624297603	13.01704355	0.000900898	0.303910783	Up testes
gene21156_LOC110070840	LOC110070840	zinc finger protein RFP-like	-1.913065702	4.772447327	8.369870989	0.006335124	0.389937021	Up testes
gene21101_LOC110070776	LOC110070776	hephaestin-like protein 1	-1.909123851	2.149560311	3.581428915	0.066209136	0.525233617	Up testes
gene19437_LOC110090998	LOC110090998	killer cell lectin-like receptor subfamily F member 1	-1.906246187	2.778385913	3.607169228	0.065285091	0.523977235	Up testes
gene14842_OGN	OGN	osteoglycin	-1.905618748	5.745880109	11.1216943	0.001938475	0.320666373	Up testes
gene6676_TBX15	TBX15	T-box 15	-1.902291249	0.867390361	3.449347899	0.071185741	0.530253486	Up testes
gene7086_PCDH10	PCDH10	protocadherin 10	-1.900734075	2.560513417	5.620032677	0.023032897	0.465665939	Up testes
gene5082_BRF2	BRF2	BRF2	-1.89946744	1.835774295	5.279315857	0.027286297	0.466614784	Up testes
gene8782_LOC110079249	LOC110079249	actin-like	-1.896038843	1.171790645	3.34941493	0.075449669	0.533893048	Up testes
gene13765_HCFC2	HCFC2	host cell factor C2	-1.894415525	3.681165954	6.443534681	0.015438564	0.431710506	Up testes
gene10418_SLC27A6	SLC27A6	solute carrier family 27 member 6	-1.892295119	3.880434909	5.304126081	0.026949413	0.466614784	Up testes
gene19112_LOC110090643	LOC110090643	zinc finger protein 501-like	-1.891805519	2.909867899	3.957183517	0.054042381	0.51317142	Up testes
gene11640_GPR153	GPR153	G protein-coupled receptor 153	-1.889639459	1.814678051	6.291358665	0.016607214	0.431710506	Up testes
gene11116_MREG	MREG	melanoregulin	-1.888757651	3.421411964	4.878880543	0.033407996	0.476737196	Up testes
gene15808_GABRA6	GABRA6	gamma-aminobutyric acid type A receptor alpha6 subunit	-1.887646847	2.244833575	3.960969712	0.053933129	0.513079076	Up testes
gene18416_AKNA	AKNA	AT-hook transcription factor	-1.88671364	3.790039906	7.274981532	0.010435762	0.420530672	Up testes
gene19266_LOC110090804	LOC110090804	RLA class II histocompatibility antigen	-1.880677786	2.689217511	3.501338676	0.069178695	0.527836859	Up testes
gene2749_IL12RB1	IL12RB1	interleukin 12 receptor subunit beta 1	-1.880328157	2.799376056	4.71028138	0.036420646	0.482377759	Up testes
gene4509_AQP9	AQP9	aquaporin 9	-1.876089537	2.09750834	3.652327598	0.063698408	0.522145812	Up testes
gene16107_TBC1D2	TBC1D2	TBC1 domain family member 2	-1.875138135	4.984527605	6.515169906	0.014919404	0.431710506	Up testes
gene9127_LOC110079719	LOC110079719	gamma-aminobutyric acid receptor subunit pi-like	-1.870238192	3.200729476	3.607900298	0.065259057	0.523977235	Up testes
gene16706_CUNH15orf61	CUNH15orf61	chromosome unknown C15orf61 homolog	-1.870175976	0.769730306	4.294525872	0.045199932	0.495604586	Up testes
gene18654_DHRS7	DHRS7	dehydrogenase/reductase 7	-1.869995627	5.675075903	5.058890452	0.030488627	0.470411506	Up testes
gene9503_THBS1	THBS1	thrombospondin 1	-1.863246085	5.024480709	6.205554445	0.017307949	0.434174896	Up testes
gene17583_TWSG1	TWSG1	twisted gastrulation BMP signaling modulator 1	-1.854512198	5.125315672	8.630159541	0.005640602	0.382587639	Up testes
gene7138_RALGAPA2	RALGAPA2	Ral GTPase activating protein catalytic alpha subunit 2	-1.851868076	4.179991222	6.460498881	0.015313884	0.431710506	Up testes
gene4177_PIDD1	PIDD1	p53-induced death domain protein 1	-1.851722692	2.217616949	7.842207935	0.00804006	0.404667441	Up testes
gene8902_LOC110079457	LOC110079457	uncharacterized LOC110079457	-1.845644388	0.963231624	3.519421867	0.068495467	0.527836859	Up testes
gene12162_TP53INP2	TP53INP2	tumor protein p53 inducible nuclear protein 2	-1.842018377	1.446630774	5.606910508	0.023182674	0.465665939	Up testes
gene18325_LOC110089765	LOC110089765	zinc finger protein 850-like	-1.83781189	2.521517265	5.432812903	0.025273015	0.466614784	Up testes
gene11019_SEZ6L2	SEZ6L2	seizure related 6 homolog like 2	-1.83197733	4.198729376	5.931990004	0.019763747	0.445728341	Up testes
gene3205_HSPB7	HSPB7	heat shock protein family B (small) member 7	-1.830682379	3.549909776	4.856558879	0.033790751	0.476737196	Up testes
gene3059_MFGE8	MFGE8	milk fat globule-EGF factor 8 protein	-1.826605317	5.937192351	3.574483976	0.066460937	0.525369453	Up testes
gene3929_ELOVL7	ELOVL7	ELOVL fatty acid elongase 7	-1.826579259	1.611379953	4.40036032	0.042763856	0.493544417	Up testes
gene13469_LOC110084464	LOC110084464	synaptotagmin-11-like	-1.821333839	2.171702248	3.806120114	0.058607594	0.519866392	Up testes
gene1106_LRP4	LRP4	LDL receptor related protein 4	-1.817916396	6.05910051	9.131590184	0.004521602	0.360394615	Up testes
gene10546_ADGRG1	ADGRG1	adhesion G protein-coupled receptor G1	-1.813277126	6.690245335	9.245913966	0.004301274	0.357667506	Up testes
gene17439_ST3GAL4	ST3GAL4	ST3 beta-galactoside alpha-2	-1.811865647	3.635230977	7.086280529	0.011394309	0.424397062	Up testes
gene19192_LOC110090736	LOC110090736	thyroid adenoma-associated protein homolog	-1.807946886	2.575976056	4.724402371	0.036157266	0.482377759	Up testes
gene1984_HTATIP2	HTATIP2	HIV-1 Tat interactive protein 2	-1.806765065	2.316243319	6.182545399	0.017501237	0.434342717	Up testes
gene2509_PPM1J	PPM1J	protein phosphatase	-1.805826707	2.798956555	4.364009777	0.043583916	0.493802203	Up testes
gene12924_P2RX4	P2RX4	purinergic receptor P2X 4	-1.802959113	1.275900751	3.631716231	0.064417228	0.523419696	Up testes
gene8734_GNA11	GNA11	G protein subunit alpha 11	-1.802625373	3.507374281	5.353647597	0.02629042	0.466614784	Up testes
gene17147_S100A1	S100A1	S100 calcium binding protein A1	-1.791697222	7.849091262	4.772232079	0.03528051	0.48109415	Up testes
gene8683_RNF217	RNF217	ring finger protein 217	-1.788560634	2.335767899	4.749064229	0.035702259	0.482377759	Up testes
gene15081_SLC35C2	SLC35C2	solute carrier family 35 member C2	-1.786979594	3.095472525	5.353202228	0.026296268	0.466614784	Up testes
gene769_SNX19	SNX19	sorting nexin 19	-1.784600538	3.558283501	5.461899564	0.024910008	0.466614784	Up testes
gene3889_FST	FST	follistatin	-1.779194247	2.316776311	4.802919454	0.034730231	0.479054753	Up testes
gene5464_MAP4K1	MAP4K1	mitogen-activated protein kinase kinase kinase kinase 1	-1.776226316	0.869233073	3.634662359	0.064313932	0.523419696	Up testes
gene11339_PUS7L	PUS7L	pseudouridylate synthase 7 like	-1.77133142	3.578202232	5.576131807	0.023538141	0.465665939	Up testes
gene3391_SAMHD1	SAMHD1	SAM and HD domain containing deoxynucleoside triphosphate triphosphohydrolase 1	-1.766323047	5.986903199	11.31791086	0.001787553	0.320666373	Up testes
gene8357_OLFML2A	OLFML2A	olfactomedin like 2A	-1.763879014	1.663598344	4.15415666	0.048669307	0.500036668	Up testes
gene180_ARFGEF3	ARFGEF3	ARFGEF family member 3	-1.763581869	4.804372607	8.472100975	0.006052018	0.387010303	Up testes
gene3244_EMC1	EMC1	ER membrane protein complex subunit 1	-1.762221894	4.643671971	3.347103995	0.07532523	0.533893048	Up testes
gene12096_GARNL3	GARNL3	GTPase activating Rap/RanGAP domain like 3	-1.762146057	5.475058462	4.900302817	0.033045108	0.476122865	Up testes
gene11758_KCNH2	KCNH2	potassium voltage-gated channel subfamily H member 2	-1.762007067	3.795312879	9.701147124	0.003531174	0.355044239	Up testes
gene18069_PTK2B	PTK2B	protein tyrosine kinase 2 beta	-1.749290894	1.446733574	3.530778191	0.068070241	0.527836859	Up testes
gene14085_HSPB1	HSPB1	heat shock protein family B (small) member 1	-1.748786714	5.283758621	7.192985431	0.010841191	0.420530672	Up testes
gene962_TSPO2	TSPO2	translocator protein 2	-1.747661077	5.863187055	4.24969077	0.046277573	0.496910288	Up testes
gene21617_LOC110071332	LOC110071332	gastrula zinc finger protein XlCGF49.1-like	-1.745170327	1.271874301	3.328327815	0.076114296	0.534902423	Up testes
gene20525_LOC110070168	LOC110070168	zinc finger protein 501-like	-1.744159594	2.102984072	3.784039005	0.059309958	0.519866392	Up testes
gene20955_LOC110070631	LOC110070631	zinc finger and SCAN domain-containing protein 31-like	-1.740756965	2.860732317	6.130917115	0.017943474	0.439589707	Up testes
gene118_CCDC170	CCDC170	coiled-coil domain containing 170	-1.739699696	4.177464447	4.991603268	0.031545988	0.473627956	Up testes
gene7970_PDGFRA	PDGFRA	platelet derived growth factor receptor alpha	-1.738531015	5.743138236	6.3585676	0.016079721	0.431710506	Up testes
gene10973_RFX1	RFX1	regulatory factor X1	-1.734920857	3.41319215	6.939253527	0.012206676	0.431710506	Up testes
gene3051_TICRR	TICRR	TOPBP1 interacting checkpoint and replication regulator	-1.728539511	4.129844529	9.089171439	0.00460639	0.360542248	Up testes
gene8376_CERCAM	CERCAM	cerebral endothelial cell adhesion molecule	-1.72829367	4.927000985	13.90954301	0.000635691	0.290201637	Up testes
gene2074_DPP10	DPP10	dipeptidyl peptidase like 10	-1.728103696	4.104638325	5.948621917	0.019604163	0.445728341	Up testes
gene16685_CSF1	CSF1	colony stimulating factor 1	-1.72491444	2.274718608	4.842506442	0.034034164	0.476737196	Up testes
gene18319_LOC110089778	LOC110089778	E3 ubiquitin-protein ligase RNF5-like	-1.718883317	2.946473799	5.478115718	0.024710087	0.466614784	Up testes
gene17084_DYRK3	DYRK3	dual specificity tyrosine phosphorylation regulated kinase 3	-1.717691981	5.499025793	22.88151643	2.70E-05	0.073299184	Up testes
gene3507_MYOT	MYOT	myotilin	-1.717361357	4.021205005	9.04804501	0.004690218	0.360542248	Up testes
gene8096_LOC110078509	LOC110078509	ferritin heavy chain A-like	-1.713986077	10.77193075	4.149530046	0.048788541	0.500036668	Up testes
gene8391_DPM2	DPM2	dolichyl-phosphate mannosyltransferase subunit 2	-1.710541762	2.47030529	3.466130236	0.070530865	0.530161602	Up testes
gene5748_NCF4	NCF4	neutrophil cytosolic factor 4	-1.706497726	2.531023409	3.913502734	0.055320652	0.514518237	Up testes
gene16853_GPC3	GPC3	glypican 3	-1.705632862	2.403476685	5.550434093	0.023839454	0.465665939	Up testes
gene10848_FAM83D	FAM83D	family with sequence similarity 83 member D	-1.700821971	3.403996942	5.278504823	0.027297387	0.466614784	Up testes
gene117_ESR1	ESR1	estrogen receptor 1	-1.700407943	5.338654646	4.597666889	0.038597758	0.486725701	Up testes
gene2701_PRSS57	PRSS57	protease	-1.685667378	1.790143929	3.301955225	0.077238269	0.536590521	Up testes
gene10357_ADAM15	ADAM15	ADAM metallopeptidase domain 15	-1.674311094	1.834820839	3.307207023	0.077012969	0.536454414	Up testes
gene12921_RNF34	RNF34	ring finger protein 34	-1.673809082	2.856724627	5.07725013	0.030206869	0.47024727	Up testes
gene18191_LOC110089624	LOC110089624	phospholipase A2 inhibitor and Ly6/PLAUR domain-containing protein-like	-1.670471099	4.717329923	5.5437854	0.023918091	0.465665939	Up testes
gene226_HACL1	HACL1	2-hydroxyacyl-CoA lyase 1	-1.66388076	4.256385765	4.996139488	0.031473463	0.473360887	Up testes
gene11375_FAM198A	FAM198A	family with sequence similarity 198 member A	-1.662809012	3.664392563	8.34336758	0.006410809	0.393196301	Up testes
gene15429_CLEC3B	CLEC3B	C-type lectin domain family 3 member B	-1.660549351	2.734960278	3.393597762	0.073410421	0.532193168	Up testes
gene14366_DMRT1	DMRT1	doublesex and mab-3 related transcription factor 1	-1.656174255	5.950557172	3.585226887	0.066071883	0.524933919	Up testes
gene4013_LOC110074027	LOC110074027	galactosylgalactosylxylosylprotein 3-beta-glucuronosyltransferase 1-like	-1.654055538	6.317409945	3.486805476	0.069733304	0.527836859	Up testes
gene5031_WIF1	WIF1	WNT inhibitory factor 1	-1.653761479	5.638607791	3.42690381	0.072072179	0.530253486	Up testes
gene853_LOC110078745	LOC110078745	6-pyruvoyl tetrahydrobiopterin synthase-like	-1.652573215	1.02316598	4.055511117	0.051282626	0.505918027	Up testes
gene19649_NAXE	NAXE	NAD(P)HX epimerase	-1.649649271	5.358979333	3.981825335	0.053335687	0.511360333	Up testes
gene11012_SPN	SPN	sialophorin	-1.64955792	2.328865004	3.32154351	0.076401676	0.535358465	Up testes
gene8319_ABCA2	ABCA2	ATP binding cassette subfamily A member 2	-1.642406602	3.108348959	3.689755001	0.062415799	0.521217933	Up testes
gene1937_PDE1B	PDE1B	phosphodiesterase 1B	-1.641328993	5.093928371	5.724066178	0.021881904	0.460425066	Up testes
gene5463_RYR1	RYR1	ryanodine receptor 1	-1.63990675	6.490954847	4.482061995	0.04098178	0.49097341	Up testes
gene11419_TMEM159	TMEM159	transmembrane protein 159	-1.639690658	3.383398024	6.298478572	0.016550459	0.431710506	Up testes
gene15729_EMC10	EMC10	ER membrane protein complex subunit 10	-1.632410735	6.153838656	11.21325731	0.001866428	0.320666373	Up testes
gene4940_COL12A1	COL12A1	collagen type XII alpha 1 chain	-1.631308797	5.901078035	7.813273208	0.008146777	0.404667441	Up testes
gene1040_CNTN2	CNTN2	contactin 2	-1.627852698	5.286275573	3.680672382	0.062724397	0.521217933	Up testes
gene2747_PIK3R2	PIK3R2	phosphoinositide-3-kinase regulatory subunit 2	-1.627273345	5.1320116	8.315267336	0.006492112	0.394083515	Up testes
gene17956_C1QA	C1QA	complement C1q A chain	-1.619516681	4.219099044	6.950428227	0.012142797	0.431710506	Up testes
gene3963_THBS4	THBS4	thrombospondin 4	-1.613311965	3.047784662	4.304893532	0.044954684	0.495604586	Up testes
gene15745_SSFA2	SSFA2	sperm specific antigen 2	-1.610355205	7.429424434	15.42766913	0.000357066	0.247032631	Up testes
gene478_ESYT1	ESYT1	extended synaptotagmin 1	-1.608783582	4.070375384	3.688553044	0.062456541	0.521217933	Up testes
gene10280_GANAB	GANAB	glucosidase II alpha subunit	-1.605805077	5.024062979	3.491470905	0.069554726	0.527836859	Up testes
gene18374_PDE4DIP	PDE4DIP	phosphodiesterase 4D interacting protein	-1.601524747	5.736847104	12.65216126	0.001041177	0.303910783	Up testes
gene17724_GLIS2	GLIS2	GLIS family zinc finger 2	-1.600731612	4.336622152	4.027726718	0.052046341	0.507888953	Up testes
gene7656_RARRES1	RARRES1	retinoic acid receptor responder 1	-1.595786049	4.922453001	4.554590736	0.039467846	0.489543903	Up testes
gene16276_LOC110087544	LOC110087544	E3 ubiquitin-protein ligase RNF31-like	-1.595710405	3.626169915	6.951544043	0.012136439	0.431710506	Up testes
gene13314_NEK8	NEK8	NIMA related kinase 8	-1.594604757	3.181304338	5.282759849	0.027239261	0.466614784	Up testes
gene9966_TNNC1	TNNC1	troponin C1	-1.590600001	4.118722578	5.557843414	0.023752151	0.465665939	Up testes
gene1766_TMC6	TMC6	transmembrane channel like 6	-1.589721435	5.281829875	16.56901871	0.000234374	0.202686377	Up testes
gene5532_BLVRB	BLVRB	biliverdin reductase B	-1.583382653	7.002382753	4.529761666	0.039979107	0.490516957	Up testes
gene8380_TOR2A	TOR2A	torsin family 2 member A	-1.582586072	4.464831269	4.431983278	0.04206421	0.493462597	Up testes
gene16948_LOC110088258	LOC110088258	protein ANTAGONIST OF LIKE HETEROCHROMATIN PROTEIN 1-like	-1.57930047	1.705514982	3.528610954	0.068151163	0.527836859	Up testes
gene18355_LOC110089818	LOC110089818	uncharacterized LOC110089818	-1.576127406	3.145837768	4.589783478	0.038755411	0.487146501	Up testes
gene7367_SVEP1	SVEP1	sushi	-1.565177914	5.143849415	7.924190002	0.007745748	0.404667441	Up testes
gene14430_CPZ	CPZ	carboxypeptidase Z	-1.555970688	5.112728728	6.790118674	0.013094674	0.431710506	Up testes
gene9536_SHROOM4	SHROOM4	shroom family member 4	-1.5528546	3.485436726	4.140112254	0.049032246	0.500036668	Up testes
gene14131_LLGL2	LLGL2	LLGL2	-1.543532782	7.09739117	9.35486527	0.004101937	0.357667506	Up testes
gene13449_FES	FES	FES proto-oncogene	-1.540970224	3.292536358	8.568656231	0.005797022	0.385635766	Up testes
gene15615_LOC110086815	LOC110086815	uncharacterized oxidoreductase YjhC-like	-1.538158383	4.191554733	3.571329763	0.06657565	0.525415137	Up testes
gene8934_SLC30A1	SLC30A1	solute carrier family 30 member 1	-1.534938971	3.723202471	3.472504902	0.070283879	0.529324816	Up testes
gene12100_GSN	GSN	gelsolin	-1.533965252	6.201357156	7.832886066	0.008074277	0.404667441	Up testes
gene9211_DYSF	DYSF	dysferlin	-1.531992604	2.634347719	3.539104146	0.067760353	0.527836859	Up testes
gene8706_TMPRSS9	TMPRSS9	transmembrane protease	-1.529354956	4.552634774	5.741098408	0.021699472	0.46011044	Up testes
gene4636_STEAP1	STEAP1	STEAP family member 1	-1.528501619	2.774703812	3.557658163	0.067075416	0.526377676	Up testes
gene20039_LOC110091639	LOC110091639	zinc finger protein 224-like	-1.527542147	3.403715422	4.58511104	0.038849183	0.487617361	Up testes
gene13812_SLC52A2	SLC52A2	solute carrier family 52 member 2	-1.521594336	2.928722266	3.938781488	0.054576874	0.514140312	Up testes
gene10885_HSD17B7	HSD17B7	hydroxysteroid 17-beta dehydrogenase 7	-1.518564942	9.019835215	5.354291104	0.026281973	0.466614784	Up testes
gene14377_TJP2	TJP2	tight junction protein 2	-1.515093475	9.622615804	6.833690028	0.012828262	0.431710506	Up testes
gene689_N4BP3	N4BP3	NEDD4 binding protein 3	-1.514178932	3.533735514	8.183857075	0.00688724	0.39973728	Up testes
gene3754_LOC110073739	LOC110073739	von Willebrand factor C domain-containing protein 2-like	-1.510218453	1.917564213	3.836926766	0.05764303	0.518135068	Up testes
gene19353_NID2	NID2	nidogen 2	-1.505306121	6.473889548	5.286779931	0.027184468	0.466614784	Up testes
gene4672_PPP1R9A	PPP1R9A	protein phosphatase 1 regulatory subunit 9A	-1.503771253	4.316151231	6.414610859	0.015653672	0.431710506	Up testes
gene7746_DCHS1	DCHS1	dachsous cadherin-related 1	-1.495121768	5.91802022	4.005295128	0.052672082	0.509962958	Up testes
gene2286_MTHFD2	MTHFD2	methylenetetrahydrofolate dehydrogenase (NADP+ dependent) 2	-1.490647065	4.88317196	5.913999511	0.019937951	0.445728341	Up testes
gene12958_LOC110083899	LOC110083899	calcium/calmodulin-dependent protein kinase type II delta chain	-1.489205995	3.370662481	3.541144224	0.067684662	0.527836859	Up testes
gene17591_MYSM1	MYSM1	Myb like	-1.486017282	4.350332005	10.16254036	0.002898721	0.345767458	Up testes
gene15941_KCNK2	KCNK2	potassium two pore domain channel subfamily K member 2	-1.485943274	2.776214967	4.897806061	0.03308718	0.476122865	Up testes
gene17523_KEL	KEL	Kell blood group	-1.485419078	6.279368751	3.53492753	0.067915608	0.527836859	Up testes
gene3344_CPTP	CPTP	ceramide-1-phosphate transfer protein	-1.48426375	3.194596998	7.885162243	0.00788439	0.404667441	Up testes
gene17226_INTS4	INTS4	integrator complex subunit 4	-1.483140523	4.043636772	3.398033758	0.07323059	0.532193168	Up testes
gene10887_OLFML2B	OLFML2B	olfactomedin like 2B	-1.47540645	6.393890766	3.413805608	0.072595188	0.530693422	Up testes
gene735_KIAA1191	KIAA1191	KIAA1191 ortholog	-1.475271808	4.269384522	5.118576129	0.029582972	0.469305643	Up testes
gene19802_KHNYN	KHNYN	KH and NYN domain containing	-1.466955825	3.984208962	7.345736174	0.01009899	0.416878592	Up testes
gene12887_ATXN2	ATXN2	ataxin 2	-1.455450548	5.788550219	6.080762067	0.018384668	0.440034287	Up testes
gene7616_DNASE2	DNASE2	deoxyribonuclease 2	-1.45371886	3.421065635	7.648420364	0.008784468	0.409723103	Up testes
gene6900_CACNA2D1	CACNA2D1	calcium voltage-gated channel auxiliary subunit alpha2delta 1	-1.453131275	2.777099414	4.174941304	0.048137602	0.500036668	Up testes
gene16064_LOC110087294	LOC110087294	probable beta-D-xylosidase 2	-1.452299867	5.001502076	3.754093165	0.060277434	0.520499683	Up testes
gene12156_MYL9	MYL9	myosin light chain 9	-1.45117206	7.999397979	4.526919926	0.040038083	0.490516957	Up testes
gene6961_SEMA6D	SEMA6D	semaphorin 6D	-1.449183229	5.492778448	4.698618563	0.036639759	0.483387696	Up testes
gene348_ERBB3	ERBB3	erb-b2 receptor tyrosine kinase 3	-1.440669023	4.726396906	4.386560535	0.043073165	0.493671584	Up testes
gene18008_FAM173A	FAM173A	family with sequence similarity 173 member A	-1.43916243	2.537831488	3.804904181	0.05864603	0.519866392	Up testes
gene12124_CASC1	CASC1	cancer susceptibility 1	-1.437228639	2.708614179	3.494498569	0.069439109	0.527836859	Up testes
gene10060_EPAS1	EPAS1	endothelial PAS domain protein 1	-1.428159165	7.861293383	12.7082135	0.001018201	0.303910783	Up testes
gene721_UNC5A	UNC5A	unc-5 netrin receptor A	-1.424720628	4.780021054	4.385444552	0.043098286	0.493671584	Up testes
gene9232_MOGS	MOGS	mannosyl-oligosaccharide glucosidase	-1.424442033	6.231235515	6.335550861	0.016258305	0.431710506	Up testes
gene19268_LOC110090810	LOC110090810	zinc finger protein 420-like	-1.421723023	4.130003755	13.37617363	0.000782269	0.303910783	Up testes
gene10529_ARNTL2	ARNTL2	aryl hydrocarbon receptor nuclear translocator like 2	-1.416274158	4.426178503	5.114260617	0.029647462	0.469305643	Up testes
gene10272_STX5	STX5	syntaxin 5	-1.414545581	4.475060087	6.430072705	0.015538282	0.431710506	Up testes
gene1362_BIN1	BIN1	bridging integrator 1	-1.412561944	4.965041451	9.650726396	0.003608723	0.355044239	Up testes
gene13795_OPLAH	OPLAH	5-oxoprolinase (ATP-hydrolysing)	-1.411289306	6.145249545	16.26153101	0.000262255	0.206179891	Up testes
gene21485_TAP1	TAP1	transporter 1	-1.409653324	4.566426403	3.453321525	0.071030072	0.530253486	Up testes
gene12264_FIG4	FIG4	FIG4 phosphoinositide 5-phosphatase	-1.402515225	4.700055881	5.282319092	0.027245276	0.466614784	Up testes
gene9200_HSPA12B	HSPA12B	heat shock protein family A (Hsp70) member 12B	-1.402221509	5.449640301	5.636451552	0.022846967	0.465665939	Up testes
gene16144_TRPV2	TRPV2	transient receptor potential cation channel subfamily V member 2	-1.400895587	3.313458449	3.884950107	0.056174263	0.516924124	Up testes
gene18367_CLCN2	CLCN2	chloride voltage-gated channel 2	-1.399201656	4.904608893	4.44334514	0.041815907	0.49254297	Up testes
gene5084_NSUN5	NSUN5	NOP2/Sun RNA methyltransferase family member 5	-1.3942783	3.951965843	3.607212825	0.065283539	0.523977235	Up testes
gene18504_SIPA1	SIPA1	signal-induced proliferation-associated 1	-1.391967016	3.463351665	5.998321538	0.019135535	0.445457827	Up testes
gene18330_LOC110089766	LOC110089766	zinc finger protein 345-like	-1.391387208	1.692159776	3.468619066	0.07043432	0.52966609	Up testes
gene15936_TSPAN3	TSPAN3	tetraspanin 3	-1.390830631	6.452173883	4.658545235	0.037403682	0.486051148	Up testes
gene1813_CACNA1G	CACNA1G	calcium voltage-gated channel subunit alpha1 G	-1.390543493	3.302309713	3.441055068	0.071511844	0.530253486	Up testes
gene16210_NDOR1	NDOR1	NADPH dependent diflavin oxidoreductase 1	-1.388644105	5.478684574	7.055538051	0.011559237	0.425308438	Up testes
gene13393_LOC110084389	LOC110084389	SH2 domain-containing adapter protein F-like	-1.388473867	5.45644242	4.479854838	0.041028838	0.49097341	Up testes
gene19188_LOC110090735	LOC110090735	clathrin heavy chain 1-like	-1.38483132	5.31192783	3.370805949	0.074342197	0.533893048	Up testes
gene8886_TGIF1	TGIF1	TGFB induced factor homeobox 1	-1.382928948	5.706246123	4.262669018	0.045962756	0.496910288	Up testes
gene905_PHLDB1	PHLDB1	pleckstrin homology like domain family B member 1	-1.382647473	7.790670435	12.22707768	0.0012344	0.303910783	Up testes
gene19746_STRIP2	STRIP2	striatin interacting protein 2	-1.382507654	2.623734442	3.882250919	0.056255709	0.516924124	Up testes
gene7715_STIM1	STIM1	stromal interaction molecule 1	-1.379090422	4.891558054	6.895751167	0.012458815	0.431710506	Up testes
gene8326_DPP7	DPP7	dipeptidyl peptidase 7	-1.378547293	5.785795128	5.132980985	0.02936881	0.469305643	Up testes
gene12129_USP6NL	USP6NL	USP6 N-terminal like	-1.378461761	5.755060909	10.55345192	0.002457198	0.329001858	Up testes
gene8750_KDM4B	KDM4B	lysine demethylase 4B	-1.375630943	5.400385574	12.22262772	0.001236614	0.303910783	Up testes
gene19569_LOXL1	LOXL1	lysyl oxidase like 1	-1.369246448	4.801296449	3.832992873	0.057765216	0.518135068	Up testes
gene11176_PIK3IP1	PIK3IP1	phosphoinositide-3-kinase interacting protein 1	-1.365286914	5.595753383	3.781237289	0.059399741	0.519866392	Up testes
gene2714_CERS1	CERS1	ceramide synthase 1	-1.356978699	5.286688164	8.261370477	0.006651156	0.394083515	Up testes
gene7880_SERPING1	SERPING1	serpin family G member 1	-1.353795533	5.44441517	6.469388943	0.01524898	0.431710506	Up testes
gene1982_COLGALT1	COLGALT1	collagen beta(1-O)galactosyltransferase 1	-1.352650469	6.032853637	4.987392483	0.031613472	0.474229503	Up testes
gene7731_FAM160A2	FAM160A2	family with sequence similarity 160 member A2	-1.350715632	5.343870477	9.579215316	0.003721838	0.355044239	Up testes
gene8555_PHC3	PHC3	polyhomeotic homolog 3	-1.349398118	2.162665941	3.385442435	0.073742319	0.532768234	Up testes
gene19874_LOC110091463	LOC110091463	zinc finger protein 260-like	-1.348252955	5.704336501	4.846868352	0.033958404	0.476737196	Up testes
gene20485_ZC3HC1	ZC3HC1	zinc finger C3HC-type containing 1	-1.347679464	5.189393197	5.098245129	0.029888137	0.47024727	Up testes
gene14616_LOC110085721	LOC110085721	F-box/LRR-repeat protein 8-like	-1.341900521	4.695359215	6.294722496	0.016580373	0.431710506	Up testes
gene10222_MICAL2	MICAL2	microtubule associated monooxygenase	-1.341815023	6.496777677	3.993794209	0.052996123	0.509962958	Up testes
gene17203_EMSY	EMSY	EMSY	-1.339626139	4.251568179	3.672730773	0.062995616	0.521217933	Up testes
gene20710_LOC110070372	LOC110070372	zinc finger protein 271-like	-1.337648442	3.906699033	6.926323128	0.012281042	0.431710506	Up testes
gene1812_ABCC3	ABCC3	ATP binding cassette subfamily C member 3	-1.336271356	4.7589359	4.616792288	0.038218196	0.486440926	Up testes
gene3224_HSPG2	HSPG2	heparan sulfate proteoglycan 2	-1.335932421	7.737522797	7.761277742	0.008342378	0.404667441	Up testes
gene15957_ARPC1B	ARPC1B	actin related protein 2/3 complex subunit 1B	-1.334262737	6.778088853	11.17755141	0.001894179	0.320666373	Up testes
gene399_SCPEP1	SCPEP1	serine carboxypeptidase 1	-1.330257793	3.332375218	5.275376633	0.027340205	0.466614784	Up testes
gene13753_PARPBP	PARPBP	PARP1 binding protein	-1.329288033	2.754712037	4.066652865	0.05097985	0.505841173	Up testes
gene1446_SH3TC2	SH3TC2	SH3 domain and tetratricopeptide repeats 2	-1.326479351	6.760330126	7.001579949	0.011854948	0.429528199	Up testes
gene8387_ST6GALNAC6	ST6GALNAC6	ST6 N-acetylgalactosaminide alpha-2	-1.325537569	6.134084847	7.621614889	0.008893121	0.410515904	Up testes
gene21776_LOC110071507	LOC110071507	zinc finger and SCAN domain-containing protein 21-like	-1.325229334	3.399038462	3.400321674	0.073138032	0.532193168	Up testes
gene17740_LOC110089118	LOC110089118	axin-1-like	-1.325071384	4.465474374	3.369931623	0.074378203	0.533893048	Up testes
gene7101_CUNH7orf43	CUNH7orf43	chromosome unknown C7orf43 homolog	-1.324245042	4.512215946	5.176860308	0.028726772	0.468391215	Up testes
gene7213_LAMA2	LAMA2	laminin subunit alpha 2	-1.323583505	3.965262593	4.829458277	0.034261895	0.476737196	Up testes
gene15816_TXNDC11	TXNDC11	thioredoxin domain containing 11	-1.323447263	6.529635374	15.01088328	0.000417509	0.267453309	Up testes
gene16701_SMAD3	SMAD3	SMAD family member 3	-1.320468558	5.670585813	8.215406325	0.006790085	0.395735574	Up testes
gene18245_NCDN	NCDN	neurochondrin	-1.318025153	4.644923655	4.678112272	0.037028519	0.484799723	Up testes
gene1895_COL2A1	COL2A1	collagen type II alpha 1 chain	-1.317809793	6.800423724	4.151298251	0.048742934	0.500036668	Up testes
gene1002_PRICKLE4	PRICKLE4	prickle planar cell polarity protein 4	-1.316733732	4.191345917	4.097076879	0.050163072	0.502385925	Up testes
gene20766_LOC110070427	LOC110070427	thaicobrin-like	-1.316553069	3.937985663	5.234851519	0.027901562	0.466614784	Up testes
gene2237_CDO1	CDO1	cysteine dioxygenase type 1	-1.315299667	6.386414666	5.788890665	0.021196307	0.455172516	Up testes
gene4304_AMOT	AMOT	angiomotin	-1.312792779	4.710194382	6.692199088	0.013715367	0.431710506	Up testes
gene17954_C1QB	C1QB	complement C1q B chain	-1.310987564	3.1302048	3.366771562	0.074508504	0.533893048	Up testes
gene9077_DOLK	DOLK	dolichol kinase	-1.305931352	3.727875555	4.834793706	0.034168575	0.476737196	Up testes
gene3302_PIK3CD	PIK3CD	phosphatidylinositol-4	-1.305605331	4.840231734	3.441661401	0.071487944	0.530253486	Up testes
gene17291_ELAC1	ELAC1	elaC ribonuclease Z 1	-1.303063461	2.429149247	3.721706126	0.061343523	0.521217933	Up testes
gene2791_PTBP1	PTBP1	polypyrimidine tract binding protein 1	-1.301555788	4.827820027	4.47931225	0.041040416	0.49097341	Up testes
gene20433_ATF6B	ATF6B	activating transcription factor 6 beta	-1.299364056	4.883683228	4.679244492	0.037006937	0.484799723	Up testes
gene10409_ROR2	ROR2	receptor tyrosine kinase like orphan receptor 2	-1.298645646	7.389964682	5.260322379	0.027547292	0.466614784	Up testes
gene6271_TRMT13	TRMT13	tRNA methyltransferase 13 homolog	-1.296993796	3.516913124	3.689894598	0.062411069	0.521217933	Up testes
gene359_LOC110073583	LOC110073583	transmembrane protein 198-like	-1.296847931	4.506137953	4.739601654	0.035876098	0.482377759	Up testes
gene16680_SOX5	SOX5	SRY-box 5	-1.293656	4.129954148	4.64566195	0.037652964	0.486440926	Up testes
gene5683_LIMS2	LIMS2	LIM zinc finger domain containing 2	-1.293599434	4.468742051	3.335512375	0.075811279	0.533941065	Up testes
gene19880_NARS2	NARS2	asparaginyl-tRNA synthetase 2	-1.293594061	3.691140058	4.354668695	0.043797426	0.494522636	Up testes
gene10895_KLHL20	KLHL20	kelch like family member 20	-1.292108993	2.828235384	5.699296831	0.022150177	0.461436007	Up testes
gene17398_FKBP9	FKBP9	FK506 binding protein 9	-1.285357305	5.783275988	5.445626918	0.025112391	0.466614784	Up testes
gene2226_DCP2	DCP2	decapping mRNA 2	-1.28352507	3.906704758	4.195173503	0.047626165	0.500036668	Up testes
gene18611_SDR42E1	SDR42E1	short chain dehydrogenase/reductase family 42E	-1.279583619	2.688605191	6.032156908	0.018823428	0.442240745	Up testes
gene12886_BRAP	BRAP	BRCA1 associated protein	-1.279393083	3.483980104	4.296522324	0.045152591	0.495604586	Up testes
gene9240_DQX1	DQX1	DEAQ-box RNA dependent ATPase 1	-1.271054479	4.921888636	5.192731511	0.02849832	0.468391215	Up testes
gene9245_LOXL3	LOXL3	lysyl oxidase like 3	-1.269767715	7.204416058	8.687783777	0.005498135	0.381361441	Up testes
gene14514_LMF1	LMF1	lipase maturation factor 1	-1.268555478	4.571497549	5.689308754	0.022259363	0.461436007	Up testes
gene12558_MLYCD	MLYCD	malonyl-CoA decarboxylase	-1.267257524	4.189077554	3.575593825	0.066420626	0.525369453	Up testes
gene15715_THAP7	THAP7	THAP domain containing 7	-1.258920689	4.32022444	4.745675629	0.035764406	0.482377759	Up testes
gene21867_LOC110071605	LOC110071605	protein Wnt-5a	-1.258382592	5.864717301	4.37526919	0.043328076	0.493671584	Up testes
gene10897_DARS2	DARS2	aspartyl-tRNA synthetase 2	-1.256809051	3.184595076	3.722297898	0.061323857	0.521217933	Up testes
gene14782_RHBDF2	RHBDF2	rhomboid 5 homolog 2	-1.253952054	3.529238384	7.9741272	0.007572146	0.404667441	Up testes
gene9789_NOTCH3	NOTCH3	notch 3	-1.25285338	8.957321395	7.807769432	0.008167247	0.404667441	Up testes
gene4442_SNX33	SNX33	sorting nexin 33	-1.252288754	4.427265489	4.338013038	0.044180981	0.495604586	Up testes
gene7206_FBN2	FBN2	fibrillin 2	-1.252073746	6.78448696	3.576662028	0.066381853	0.525369453	Up testes
gene11686_COL9A2	COL9A2	collagen type IX alpha 2 chain	-1.251407592	4.00635655	5.376554922	0.025991526	0.466614784	Up testes
gene11389_LOC110082201	LOC110082201	calpain-15-like	-1.250584644	4.536485987	3.363379327	0.074648662	0.533893048	Up testes
gene1571_EPHA3	EPHA3	EPH receptor A3	-1.250263794	4.775650373	5.206365244	0.028303651	0.468085766	Up testes
gene20783_LOC110070442	LOC110070442	oocyte zinc finger protein XlCOF6-like	-1.249083397	3.251159859	4.021879239	0.052208665	0.507888953	Up testes
gene21680_LOC110071397	LOC110071397	zinc finger protein 239-like	-1.24490864	4.051560942	3.493647114	0.069471602	0.527836859	Up testes
gene17738_TMEM8A	TMEM8A	transmembrane protein 8A	-1.236823388	5.439303652	3.812052451	0.05842047	0.519866392	Up testes
gene14211_CELSR2	CELSR2	cadherin EGF LAG seven-pass G-type receptor 2	-1.23609113	3.119734171	7.355231907	0.010054688	0.416250204	Up testes
gene5141_GPC1	GPC1	glypican 1	-1.235919628	6.888506013	3.882529227	0.056247305	0.516924124	Up testes
gene15655_LOC110086840	LOC110086840	S phase cyclin A-associated protein in the endoplasmic reticulum-like	-1.235570458	3.126658256	4.264520546	0.045918035	0.496910288	Up testes
gene15968_DHRS7B	DHRS7B	dehydrogenase/reductase 7B	-1.234857845	4.237725961	5.635984499	0.022852233	0.465665939	Up testes
gene10314_PPOX	PPOX	protoporphyrinogen oxidase	-1.233844589	3.588341875	4.062773793	0.051085039	0.505841173	Up testes
gene3326_AGRN	AGRN	agrin	-1.233578593	7.515696725	3.38262763	0.073857263	0.533153262	Up testes
gene2276_GGCX	GGCX	gamma-glutamyl carboxylase	-1.231613164	5.073341237	3.416982195	0.072467959	0.530253486	Up testes
gene1085_CHST1	CHST1	carbohydrate sulfotransferase 1	-1.231230362	4.324075139	4.679588599	0.037000381	0.484799723	Up testes
gene8217_LOC110078705	LOC110078705	uncharacterized LOC110078705	-1.229898723	5.617296637	9.678167508	0.003566294	0.355044239	Up testes
gene12923_CAMKK2	CAMKK2	calcium/calmodulin dependent protein kinase kinase 2	-1.223734052	5.439996055	3.535065315	0.067910479	0.527836859	Up testes
gene14249_AFF1	AFF1	AF4/FMR2 family member 1	-1.222230789	5.275443382	3.657508467	0.06351913	0.52163708	Up testes
gene20453_MAPK1IP1L	MAPK1IP1L	mitogen-activated protein kinase 1 interacting protein 1 like	-1.220692812	4.602814018	4.158772885	0.04855066	0.500036668	Up testes
gene13693_LOC110084702	LOC110084702	integrator complex subunit 1-like	-1.216422339	6.594804323	6.565400864	0.014566601	0.431710506	Up testes
gene93_FAM46A	FAM46A	family with sequence similarity 46 member A	-1.212441722	5.594657018	3.577350614	0.066356873	0.525369453	Up testes
gene16994_TM9SF1	TM9SF1	transmembrane 9 superfamily member 1	-1.211410298	5.438303573	6.036558813	0.01878323	0.442240745	Up testes
gene15074_LOC110086218	LOC110086218	ankyrin repeat domain-containing protein SOWAHA-like	-1.211196172	3.767337912	4.134499529	0.049178124	0.500036668	Up testes
gene485_FKBP11	FKBP11	FK506 binding protein 11	-1.210274749	5.720445401	5.240778267	0.027818688	0.466614784	Up testes
gene2399_PDLIM2	PDLIM2	PDZ and LIM domain 2	-1.208544559	3.909383952	5.913746142	0.019940416	0.445728341	Up testes
gene11943_RHBDL2	RHBDL2	rhomboid like 2	-1.204069631	4.001339573	6.463826853	0.015289553	0.431710506	Up testes
gene7807_LOC110078234	LOC110078234	gap junction gamma-1 protein-like	-1.202267039	4.010193335	5.701511842	0.022126042	0.461436007	Up testes
gene14465_LOC110085547	LOC110085547	fructose-1	-1.201060364	6.116825596	3.99315361	0.053014236	0.509962958	Up testes
gene9753_BACH1	BACH1	BTB domain and CNC homolog 1	-1.197545418	5.033497006	3.859930921	0.056934225	0.517080353	Up testes
gene16278_EMC9	EMC9	ER membrane protein complex subunit 9	-1.195144938	4.20924504	5.009700975	0.031257725	0.473360887	Up testes
gene9212_LOC110079849	LOC110079849	cytochrome P450 26B1	-1.194355733	4.636433419	3.647887408	0.063852503	0.522260654	Up testes
gene9296_STK17B	STK17B	serine/threonine kinase 17b	-1.193929515	5.029503762	3.766304707	0.059880813	0.519866392	Up testes
gene2897_DCHS2	DCHS2	dachsous cadherin-related 2	-1.19263953	2.457205251	3.603038062	0.065432424	0.52421914	Up testes
gene801_SORL1	SORL1	sortilin related receptor 1	-1.19255244	6.812694345	5.927551008	0.019806577	0.445728341	Up testes
gene6280_SLC30A7	SLC30A7	solute carrier family 30 member 7	-1.191211566	4.12874932	4.717289347	0.036289675	0.482377759	Up testes
gene13280_LOC110084300	LOC110084300	apoptosis-inducing factor 3-like	-1.189121831	5.555432898	3.700447221	0.062054671	0.521217933	Up testes
gene12522_XBP1	XBP1	X-box binding protein 1	-1.187799325	5.882365093	6.828718522	0.012858363	0.431710506	Up testes
gene662_GMPPB	GMPPB	GDP-mannose pyrophosphorylase B	-1.187213811	4.508429504	4.959162662	0.032069984	0.475138782	Up testes
gene7942_LOC110078320	LOC110078320	cytochrome b ascorbate-dependent protein 3	-1.186101451	4.290682082	4.518289325	0.040217783	0.490516957	Up testes
gene2101_WDR37	WDR37	WD repeat domain 37	-1.183888504	4.554558857	5.145507294	0.029183949	0.468391215	Up testes
gene103_TIAM2	TIAM2	T-cell lymphoma invasion and metastasis 2	-1.179542048	5.150626179	4.156977826	0.048596759	0.500036668	Up testes
gene5528_LTBP4	LTBP4	latent transforming growth factor beta binding protein 4	-1.17638504	6.26857661	4.613823863	0.038276839	0.486440926	Up testes
gene2811_TMEM51	TMEM51	transmembrane protein 51	-1.175457694	3.057731386	4.185260212	0.047876005	0.500036668	Up testes
gene12884_ALDH2	ALDH2	aldehyde dehydrogenase 2 family (mitochondrial)	-1.175113335	8.970804248	4.811770939	0.034573255	0.477718441	Up testes
gene14025_MALT1	MALT1	MALT1 paracaspase	-1.174154582	3.701819305	6.461480893	0.0153067	0.431710506	Up testes
gene6129_SLC7A5	SLC7A5	solute carrier family 7 member 5	-1.1699449	2.990804762	5.021035544	0.031078649	0.472530103	Up testes
gene12029_EMID1	EMID1	EMI domain containing 1	-1.169188784	5.935165225	4.386397784	0.043076827	0.493671584	Up testes
gene14218_SYPL2	SYPL2	synaptophysin like 2	-1.166112896	3.628983985	4.728669036	0.036078096	0.482377759	Up testes
gene4717_MATN2	MATN2	matrilin 2	-1.163589571	5.854312096	4.231397886	0.046725342	0.497943018	Up testes
gene9100_GPSM1	GPSM1	G-protein signaling modulator 1	-1.162142182	7.061041782	5.934183705	0.019742619	0.445728341	Up testes
gene18299_GMFB	GMFB	glia maturation factor beta	-1.159783363	4.739684043	5.919241509	0.019887021	0.445728341	Up testes
gene16836_COPA	COPA	coatomer protein complex subunit alpha	-1.158312748	7.323560987	8.397854715	0.006256247	0.389237602	Up testes
gene5519_SAE1	SAE1	SUMO1 activating enzyme subunit 1	-1.157955957	7.874782182	4.75931279	0.035515018	0.482374864	Up testes
gene885_SIDT2	SIDT2	SID1 transmembrane family member 2	-1.157224119	5.232500956	4.133741062	0.049197874	0.500036668	Up testes
gene7239_CNNM2	CNNM2	cyclin and CBS domain divalent metal cation transport mediator 2	-1.154645141	3.129198269	3.881807387	0.056269105	0.516924124	Up testes
gene11498_NEURL4	NEURL4	neuralized E3 ubiquitin protein ligase 4	-1.150646971	5.709175308	4.27228019	0.045731133	0.496910288	Up testes
gene10246_POT1	POT1	protection of telomeres 1	-1.148820242	3.911703456	5.61307828	0.023112143	0.465665939	Up testes
gene14702_FDXR	FDXR	ferredoxin reductase	-1.14544127	6.728080795	5.325115346	0.026667939	0.466614784	Up testes
gene7127_AFAP1	AFAP1	actin filament associated protein 1	-1.145234834	7.726331777	6.031758059	0.018827075	0.442240745	Up testes
gene4777_P3H4	P3H4	prolyl 3-hydroxylase family member 4 (non-enzymatic)	-1.140453154	5.308296461	6.179333805	0.017528401	0.434342717	Up testes
gene10793_POGZ	POGZ	pogo transposable element derived with ZNF domain	-1.137022543	6.143715654	4.197307339	0.047572574	0.500036668	Up testes
gene12350_VLDLR	VLDLR	very low density lipoprotein receptor	-1.134960223	5.068092982	3.84578985	0.05736879	0.517336076	Up testes
gene18621_FBXO21	FBXO21	F-box protein 21	-1.13121241	5.022771464	7.583173298	0.009051462	0.410515904	Up testes
gene18000_LOC110089431	LOC110089431	uncharacterized LOC110089431	-1.129961048	4.261555095	5.083125773	0.030117297	0.47024727	Up testes
gene19860_SEMA4B	SEMA4B	semaphorin 4B	-1.12897056	5.318622553	4.223998547	0.046907813	0.498965276	Up testes
gene3546_FJX1	FJX1	four jointed box 1	-1.128616128	5.187863027	6.095027243	0.018258003	0.440034287	Up testes
gene6490_LOC110076735	LOC110076735	ralBP1-associated Eps domain-containing protein 2-like	-1.127393007	4.379900569	4.914352611	0.032809444	0.476122865	Up testes
gene19916_LOC110091512	LOC110091512	zinc finger and SCAN domain-containing protein 31-like	-1.125051304	3.834847016	3.33824484	0.075696388	0.533941065	Up testes
gene11110_EMP3	EMP3	epithelial membrane protein 3	-1.12498682	6.969182061	3.315200697	0.076671455	0.535369187	Up testes
gene12787_BRAT1	BRAT1	BRCA1 associated ATM activator 1	-1.124330921	4.391342534	4.146607072	0.048864036	0.500036668	Up testes
gene14980_DNAJB9	DNAJB9	DnaJ heat shock protein family (Hsp40) member B9	-1.122239737	4.555383398	4.511754982	0.040354423	0.490516957	Up testes
gene10597_SLC38A7	SLC38A7	solute carrier family 38 member 7	-1.120809459	5.129935578	5.792070393	0.021163282	0.455172516	Up testes
gene12851_TMEM260	TMEM260	transmembrane protein 260	-1.115591986	3.219865862	3.910377719	0.055413375	0.514518237	Up testes
gene10030_LOC110080686	LOC110080686	cohesin subunit SA-2-like	-1.106621418	7.678134549	5.724677854	0.021875323	0.460425066	Up testes
gene11228_FCHSD1	FCHSD1	FCH and double SH3 domains 1	-1.105335563	4.616085759	8.312569725	0.006499975	0.394083515	Up testes
gene10990_MAST1	MAST1	microtubule associated serine/threonine kinase 1	-1.102658071	5.817822261	4.186625543	0.04784151	0.500036668	Up testes
gene9839_UBE2R2	UBE2R2	ubiquitin conjugating enzyme E2 R2	-1.10121907	4.673494426	3.441643926	0.071488633	0.530253486	Up testes
gene17847_MTFMT	MTFMT	mitochondrial methionyl-tRNA formyltransferase	-1.099987209	3.317684444	3.5194522	0.068494327	0.527836859	Up testes
gene8394_SLC25A25	SLC25A25	solute carrier family 25 member 25	-1.099479131	4.060317057	3.36455346	0.074600117	0.533893048	Up testes
gene20788_CTSB	CTSB	cathepsin B	-1.099210197	7.271746575	5.29313395	0.027098108	0.466614784	Up testes
gene6377_PARVB	PARVB	parvin beta	-1.0991903	5.887996776	7.560050951	0.009148157	0.410515904	Up testes
gene12561_WFDC1	WFDC1	WAP four-disulfide core domain 1	-1.097147238	5.430410049	8.218194791	0.006781569	0.395735574	Up testes
gene9594_GPC4	GPC4	glypican 4	-1.096986126	7.116726458	4.387831203	0.043044582	0.493671584	Up testes
gene11168_UNC119B	UNC119B	unc-119 lipid binding chaperone B	-1.096872991	4.81557813	3.497540408	0.069323167	0.527836859	Up testes
gene19434_PIGG	PIGG	phosphatidylinositol glycan anchor biosynthesis class G	-1.096247012	3.163822819	3.393701442	0.073406212	0.532193168	Up testes
gene16815_NUDT17	NUDT17	nudix hydrolase 17	-1.0939125	4.852858229	4.60743384	0.038403411	0.486440926	Up testes
gene6019_CRELD2	CRELD2	cysteine rich with EGF like domains 2	-1.091310437	5.848885102	4.747686062	0.03572752	0.482377759	Up testes
gene17944_NKAIN1	NKAIN1	sodium/potassium transporting ATPase interacting 1	-1.088995937	2.419806598	3.551806398	0.067290603	0.526776156	Up testes
gene2359_POLM	POLM	DNA polymerase mu	-1.088291671	5.018098027	3.968647899	0.05371232	0.51290803	Up testes
gene17875_LOC110089284	LOC110089284	transmembrane protein 14C-like	-1.08434899	5.700212102	3.498474198	0.069287618	0.527836859	Up testes
gene3617_CCNJ	CCNJ	cyclin J	-1.083674742	3.567519983	4.108697731	0.049854909	0.501854179	Up testes
gene10093_LOC110080753	LOC110080753	serine/threonine-protein phosphatase 2A 56 kDa regulatory subunit delta isoform	-1.083487608	4.480485449	5.287191938	0.027178859	0.466614784	Up testes
gene13448_MAN2A2	MAN2A2	mannosidase alpha class 2A member 2	-1.082980348	6.541531063	7.772700053	0.008298981	0.404667441	Up testes
gene12274_FUT10	FUT10	fucosyltransferase 10	-1.082583314	3.782537356	3.769591256	0.059774563	0.519866392	Up testes
gene7915_PITPNM1	PITPNM1	phosphatidylinositol transfer protein membrane associated 1	-1.08019112	5.77286818	7.548685152	0.009196092	0.410515904	Up testes
gene3214_DDOST	DDOST	dolichyl-diphosphooligosaccharide--protein glycosyltransferase non-catalytic subunit	-1.076892541	7.681122616	3.522714563	0.068371871	0.527836859	Up testes
gene11722_SCAP	SCAP	SREBF chaperone	-1.071337474	6.172223407	3.615160086	0.065001154	0.523872813	Up testes
gene1744_CBX8	CBX8	chromobox 8	-1.069398455	3.735101632	4.276990141	0.045618095	0.496825556	Up testes
gene2765_MYO9B	MYO9B	myosin IXB	-1.069302657	6.400705165	5.503099763	0.024405469	0.466614784	Up testes
gene5018_DYRK2	DYRK2	dual specificity tyrosine phosphorylation regulated kinase 2	-1.066723656	3.871880368	6.376281765	0.015943719	0.431710506	Up testes
gene85_PRSS35	PRSS35	protease	-1.06241446	5.03230969	5.229550749	0.027975911	0.466614784	Up testes
gene8207_PHF8	PHF8	PHD finger protein 8	-1.061520769	6.154619833	5.24180564	0.027804349	0.466614784	Up testes
gene2506_LRIG2	LRIG2	leucine rich repeats and immunoglobulin like domains 2	-1.061305844	5.666686396	6.619325236	0.014197835	0.431710506	Up testes
gene930_MICAL1	MICAL1	microtubule associated monooxygenase	-1.061144793	5.453902486	5.47014216	0.02480817	0.466614784	Up testes
gene8178_PLXNB3	PLXNB3	plexin B3	-1.060025595	7.325524273	3.771619772	0.059709088	0.519866392	Up testes
gene4935_MTO1	MTO1	mitochondrial tRNA translation optimization 1	-1.059807839	3.961116638	5.791560839	0.02116857	0.455172516	Up testes
gene4669_COL1A2	COL1A2	collagen type I alpha 2 chain	-1.056835555	8.679222112	3.433084691	0.071826839	0.530253486	Up testes
gene18282_SIGMAR1	SIGMAR1	sigma non-opioid intracellular receptor 1	-1.054259759	5.576645582	3.726812543	0.061174054	0.521217933	Up testes
gene7544_EEF1AKMT2	EEF1AKMT2	EEF1A lysine methyltransferase 2	-1.051647242	3.698178185	3.553628493	0.067223517	0.526776156	Up testes
gene2355_LOC110072140	LOC110072140	E3 ubiquitin-protein ligase MARCH5-like	-1.050644781	4.649078962	4.686138055	0.036875831	0.484799723	Up testes
gene10339_CLK2	CLK2	CDC like kinase 2	-1.049837118	5.842178413	6.59794182	0.01434285	0.431710506	Up testes
gene5851_PLBD1	PLBD1	phospholipase B domain containing 1	-1.048620002	5.417264445	4.371661615	0.043409868	0.493714358	Up testes
gene12678_MCM9	MCM9	minichromosome maintenance 9 homologous recombination repair factor	-1.04785129	4.269278613	4.268047234	0.045832986	0.496910288	Up testes
gene11182_LOC110081932	LOC110081932	serotransferrin-2-like	-1.04551982	6.642170386	3.399072985	0.073188532	0.532193168	Up testes
gene13434_SND1	SND1	staphylococcal nuclease and tudor domain containing 1	-1.043751251	6.913944198	4.029675249	0.051992375	0.507888953	Up testes
gene1855_DCN	DCN	decorin	-1.042412315	7.671992908	4.257109237	0.046097332	0.496910288	Up testes
gene1743_CBX4	CBX4	chromobox 4	-1.042208545	5.694298739	7.396809381	0.009863153	0.414612689	Up testes
gene7932_TMEM109	TMEM109	transmembrane protein 109	-1.041586459	5.105690542	6.722929704	0.01351723	0.431710506	Up testes
gene19350_FRMD6	FRMD6	FERM domain containing 6	-1.041408006	5.038890191	4.377712476	0.043272777	0.493671584	Up testes
gene16155_TRPV3	TRPV3	transient receptor potential cation channel subfamily V member 3	-1.041163215	5.485759953	3.348054304	0.075285538	0.533893048	Up testes
gene1838_VEZT	VEZT	vezatin	-1.038693935	3.587193924	4.415380875	0.042429953	0.493544417	Up testes
gene8092_CD37	CD37	CD37 molecule	-1.038516451	5.808162888	4.118769041	0.049589524	0.501854179	Up testes
gene9310_CRELD1	CRELD1	cysteine rich with EGF like domains 1	-1.034148065	4.509179307	4.721684146	0.036207803	0.482377759	Up testes
gene11745_LOC110082553	LOC110082553	uncharacterized LOC110082553	-1.033290015	4.805078048	3.353127527	0.075074035	0.533893048	Up testes
gene13764_GLT8D2	GLT8D2	glycosyltransferase 8 domain containing 2	-1.032740872	6.221917388	4.835812482	0.034150787	0.476737196	Up testes
gene2723_TMEM161A	TMEM161A	transmembrane protein 161A	-1.029684638	4.186442309	4.499711997	0.040607591	0.490516957	Up testes
gene19221_UMPS	UMPS	uridine monophosphate synthetase	-1.029455213	5.147326072	3.300260722	0.07731112	0.536590521	Up testes
gene11530_EPHB4	EPHB4	EPH receptor B4	-1.026572223	7.020655581	4.000185418	0.052815778	0.509962958	Up testes
gene6200_FRY	FRY	FRY microtubule binding protein	-1.026459776	5.353269997	3.910080314	0.055422208	0.514518237	Up testes
gene6503_PIGT	PIGT	phosphatidylinositol glycan anchor biosynthesis class T	-1.026037194	6.00801804	4.102590578	0.050016598	0.501854179	Up testes
gene2490_DENND2C	DENND2C	DENN domain containing 2C	-1.024193118	4.34413737	3.311722105	0.076819862	0.535972703	Up testes
gene18730_IQGAP3	IQGAP3	IQ motif containing GTPase activating protein 3	-1.023924043	4.751132469	6.276516389	0.016726202	0.431710506	Up testes
gene19598_LOC110091163	LOC110091163	carbohydrate sulfotransferase 11-like	-1.023907805	4.775945781	3.409008893	0.07278778	0.531197232	Up testes
gene12635_SKA3	SKA3	spindle and kinetochore associated complex subunit 3	-1.02068095	4.792307081	5.376132318	0.025997007	0.466614784	Up testes
gene20924_LOC110070593	LOC110070593	zinc finger protein 850-like	-1.020091948	5.222723908	4.17633835	0.048102093	0.500036668	Up testes
gene3082_ADAMTS17	ADAMTS17	ADAM metallopeptidase with thrombospondin type 1 motif 17	-1.018094572	4.558852358	5.13051288	0.029405384	0.469305643	Up testes
gene17744_FAM234A	FAM234A	family with sequence similarity 234 member A	-1.017987713	5.385672298	4.328609444	0.04439916	0.495604586	Up testes
gene1027_ETNK2	ETNK2	ethanolamine kinase 2	-1.017079162	4.807132803	6.523596428	0.014859583	0.431710506	Up testes
gene13108_CADPS2	CADPS2	calcium dependent secretion activator 2	-1.016449288	5.365109294	5.478442188	0.02470608	0.466614784	Up testes
gene20291_LOC110069918	LOC110069918	zinc finger protein 883-like	-1.01641547	5.420505035	5.450265323	0.025054522	0.466614784	Up testes
gene2268_REEP4	REEP4	receptor accessory protein 4	-1.014543948	5.538123506	5.041902968	0.030751878	0.471544523	Up testes
gene17833_LOC110089242	LOC110089242	neuferricin	-1.014507216	3.79450308	4.558728023	0.039383353	0.489543903	Up testes
gene19669_XYLT2	XYLT2	xylosyltransferase 2	-1.013242386	4.752523043	6.55706557	0.014624518	0.431710506	Up testes
gene16489_POLR2A	POLR2A	RNA polymerase II subunit A	-1.012227845	6.483202862	3.340644379	0.075595657	0.533941065	Up testes
gene11487_LOC110082398	LOC110082398	thyroid receptor-interacting protein 6-like	-1.011415684	4.494553237	4.581524797	0.038921325	0.487617361	Up testes
gene11627_DNAJC11	DNAJC11	DnaJ heat shock protein family (Hsp40) member C11	-1.007700875	6.27026099	11.49151691	0.001664423	0.320666373	Up testes
gene4241_GAB3	GAB3	GRB2 associated binding protein 3	-1.0051829	4.773490273	3.868924713	0.056659735	0.517080353	Up testes
gene4586_BOC	BOC	BOC cell adhesion associated	-1.000078394	5.816663127	4.773116575	0.035264517	0.48109415	Up testes
gene3395_RALGAPB	RALGAPB	Ral GTPase activating protein non-catalytic beta subunit	-0.975859139	4.156211358	3.330097822	0.076039518	0.534902423	Up testes
gene20724_LOC110070383	LOC110070383	zinc finger protein 709-like	-0.974915763	3.875823289	4.285044113	0.045425511	0.496772288	Up testes
gene16480_DNAH2	DNAH2	dynein axonemal heavy chain 2	-0.974530837	5.302975106	6.649876031	0.013993382	0.431710506	Up testes
gene14714_DLEC1	DLEC1	deleted in lung and esophageal cancer 1	-0.973010098	6.171473075	4.721700981	0.03620749	0.482377759	Up testes
gene7910_STX3	STX3	syntaxin 3	-0.972946847	4.084107403	4.503518415	0.040527385	0.490516957	Up testes
gene15082_ELMO2	ELMO2	engulfment and cell motility 2	-0.968969454	5.773052746	3.852297792	0.057168342	0.517080353	Up testes
gene6646_FSTL1	FSTL1	follistatin like 1	-0.967802368	8.318117348	4.594128048	0.038668441	0.486725701	Up testes
gene8370_TRUB2	TRUB2	TruB pseudouridine synthase family member 2	-0.964561538	4.68596699	7.818471605	0.008127493	0.404667441	Up testes
gene19402_LOC110090955	LOC110090955	SERTA domain-containing protein 2-like	-0.964065487	3.540125949	3.742151879	0.060668097	0.520705834	Up testes
gene18216_HDAC10	HDAC10	histone deacetylase 10	-0.962847611	3.636792055	3.393519975	0.073413579	0.532193168	Up testes
gene20629_LOC110070279	LOC110070279	zinc finger and SCAN domain-containing protein 2-like	-0.962806663	3.312112273	4.687522575	0.036849561	0.484799723	Up testes
gene10696_INSRR	INSRR	insulin receptor related receptor	-0.961117637	6.529165473	6.277246025	0.016720331	0.431710506	Up testes
gene5581_EML2	EML2	echinoderm microtubule associated protein like 2	-0.956540173	6.975660478	4.459905825	0.041456862	0.492471078	Up testes
gene18499_EHBP1L1	EHBP1L1	EH domain binding protein 1 like 1	-0.956200651	5.926835579	3.569125488	0.066655946	0.525415137	Up testes
gene875_CADM1	CADM1	cell adhesion molecule 1	-0.955328306	7.824884805	5.771862963	0.021374114	0.456215839	Up testes
gene16837_NCSTN	NCSTN	nicastrin	-0.955150199	7.127374818	3.698093181	0.062133979	0.521217933	Up testes
gene17733_RHBDF1	RHBDF1	rhomboid 5 homolog 1	-0.953936302	6.64360308	3.739567095	0.060753028	0.520705834	Up testes
gene2063_STEAP3	STEAP3	STEAP3 metalloreductase	-0.953733128	4.073014568	3.427740118	0.072038928	0.530253486	Up testes
gene7098_TAF6	TAF6	TATA-box binding protein associated factor 6	-0.953286884	5.536712685	6.58872598	0.01440584	0.431710506	Up testes
gene11605_FLNB	FLNB	filamin B	-0.949515869	7.823270849	3.663049473	0.063328011	0.52163708	Up testes
gene6816_TM2D1	TM2D1	TM2 domain containing 1	-0.94950479	4.833497862	4.824774817	0.034344042	0.476737196	Up testes
gene11705_LOC110082538	LOC110082538	zinc finger protein 282-like	-0.945141652	4.085205795	4.861628035	0.033703411	0.476737196	Up testes
gene7802_CHPF	CHPF	chondroitin polymerizing factor	-0.944825178	5.094607444	4.896689856	0.033106008	0.476122865	Up testes
gene9333_WDR6	WDR6	WD repeat domain 6	-0.944525919	3.404213558	3.670791618	0.063062039	0.521217933	Up testes
gene7457_TSTD2	TSTD2	thiosulfate sulfurtransferase like domain containing 2	-0.941225684	6.061281929	4.651877082	0.037532479	0.486440926	Up testes
gene13257_MLH1	MLH1	mutL homolog 1	-0.938910894	3.744018813	3.851772553	0.057184491	0.517080353	Up testes
gene4498_DAPK2	DAPK2	death associated protein kinase 2	-0.936768211	5.844940327	4.412525647	0.042493203	0.493544417	Up testes
gene2496_HIPK1	HIPK1	homeodomain interacting protein kinase 1	-0.9361756	6.079087	3.647489038	0.063866348	0.522260654	Up testes
gene3055_POLG	POLG	DNA polymerase gamma	-0.93424239	5.463889606	6.634843729	0.014093582	0.431710506	Up testes
gene13788_PARP10	PARP10	poly(ADP-ribose) polymerase family member 10	-0.932737082	7.950799777	5.251247596	0.027672948	0.466614784	Up testes
gene13465_LOC110084444	LOC110084444	actin	-0.932716746	5.773797973	3.755680783	0.060225705	0.520499683	Up testes
gene13478_PPM1M	PPM1M	protein phosphatase	-0.931909922	3.872343992	4.217561534	0.047067191	0.499431982	Up testes
gene16498_VSTM4	VSTM4	V-set and transmembrane domain containing 4	-0.923964643	4.717206863	3.729477128	0.06108583	0.521217933	Up testes
gene18226_HHIPL1	HHIPL1	HHIP like 1	-0.922481126	5.047487259	4.921237015	0.032694638	0.476122865	Up testes
gene2388_FGFR1	FGFR1	fibroblast growth factor receptor 1	-0.917861237	6.334976784	4.499932516	0.04060294	0.490516957	Up testes
gene15869_LOC110087109	LOC110087109	D-beta-hydroxybutyrate dehydrogenase	-0.916297686	5.661879138	4.386609671	0.043072059	0.493671584	Up testes
gene13945_RTN3	RTN3	reticulon 3	-0.91587992	7.666837706	5.066664831	0.030368969	0.47024727	Up testes
gene16227_FBXW5	FBXW5	F-box and WD repeat domain containing 5	-0.915833232	7.155051146	3.832295113	0.057786919	0.518135068	Up testes
gene12398_HIP1	HIP1	huntingtin interacting protein 1	-0.915809427	6.114214464	3.962722804	0.053882626	0.51290803	Up testes
gene2498_AP4B1	AP4B1	adaptor related protein complex 4 beta 1 subunit	-0.915699347	3.948127271	4.60321039	0.038487319	0.486440926	Up testes
gene15041_FADS1	FADS1	fatty acid desaturase 1	-0.914797172	5.059501431	3.680494492	0.062730458	0.521217933	Up testes
gene543_LYST	LYST	lysosomal trafficking regulator	-0.914463793	6.028106827	5.757697488	0.021523264	0.457892216	Up testes
gene17065_TFPI	TFPI	tissue factor pathway inhibitor	-0.9125538	5.907672804	4.004266043	0.052700988	0.509962958	Up testes
gene20300_LOC110069928	LOC110069928	zinc finger protein 845-like	-0.910585425	4.216590991	4.493181655	0.0407456	0.490516957	Up testes
gene12786_IQCE	IQCE	IQ motif containing E	-0.907535088	3.534565492	3.612764828	0.06508612	0.523872813	Up testes
gene263_DFNA5	DFNA5	DFNA5	-0.903586653	6.525819342	3.398372001	0.073216898	0.532193168	Up testes
gene16029_LOC110087260	LOC110087260	zinc finger protein 345-like	-0.902571214	3.91841113	3.538101349	0.067797593	0.527836859	Up testes
gene11994_BTBD6	BTBD6	BTB domain containing 6	-0.902462815	7.208754455	3.860536334	0.056915702	0.517080353	Up testes
gene8360_SPTAN1	SPTAN1	spectrin alpha	-0.901302937	8.802708028	6.247678201	0.016960032	0.431710506	Up testes
gene3243_UBR4	UBR4	ubiquitin protein ligase E3 component n-recognin 4	-0.897253925	7.124750736	5.449763191	0.02506078	0.466614784	Up testes
gene20996_LRR1	LRR1	leucine rich repeat protein 1	-0.897103752	3.287462593	4.270869649	0.045765045	0.496910288	Up testes
gene13824_PPP1R16A	PPP1R16A	protein phosphatase 1 regulatory subunit 16A	-0.896187512	5.469455314	4.196690505	0.047588059	0.500036668	Up testes
gene432_LIMA1	LIMA1	LIM domain and actin binding 1	-0.89490354	5.67544514	3.765594356	0.059903805	0.519866392	Up testes
gene11025_TMEM219	TMEM219	transmembrane protein 219	-0.889997524	4.660667085	4.020720735	0.052240891	0.507888953	Up testes
gene5347_GDPD1	GDPD1	glycerophosphodiester phosphodiesterase domain containing 1	-0.888485074	3.662488508	3.643062692	0.064020412	0.522309928	Up testes
gene666_UBA7	UBA7	ubiquitin like modifier activating enzyme 7	-0.887465852	5.848094001	3.948225515	0.054301843	0.513921536	Up testes
gene20712_LOC110070369	LOC110070369	uncharacterized LOC110070369	-0.886043608	4.79701135	3.416818322	0.072474517	0.530253486	Up testes
gene11752_LOC110082593	LOC110082593	zinc finger protein OZF-like	-0.885422245	5.039593467	3.734309839	0.060926179	0.521217933	Up testes
gene2298_PCYOX1	PCYOX1	prenylcysteine oxidase 1	-0.884458916	6.268099865	4.342186555	0.044084526	0.495604586	Up testes
gene20920_LOC110070590	LOC110070590	protein ANTAGONIST OF LIKE HETEROCHROMATIN PROTEIN 1-like	-0.884223052	5.307213647	3.362764279	0.074674106	0.533893048	Up testes
gene17578_UBA6	UBA6	ubiquitin like modifier activating enzyme 6	-0.880321494	4.869031296	6.283609745	0.016669221	0.431710506	Up testes
gene11936_INPP5B	INPP5B	inositol polyphosphate-5-phosphatase B	-0.880058808	6.617090431	4.623382856	0.038088348	0.486440926	Up testes
gene21653_LOC110071371	LOC110071371	guanylate-binding protein 1-like	-0.880017659	5.20547842	3.822985727	0.058077332	0.519866392	Up testes
gene14966_SH3BP4	SH3BP4	SH3 domain binding protein 4	-0.878938737	5.439171224	5.2698533	0.027415987	0.466614784	Up testes
gene6079_CHTF8	CHTF8	chromosome transmission fidelity factor 8	-0.877586012	4.981412883	3.900372782	0.055711391	0.516113669	Up testes
gene18721_PC	PC	pyruvate carboxylase	-0.876650817	6.38481124	3.661405566	0.063384645	0.52163708	Up testes
gene15482_DNAJC10	DNAJC10	DnaJ heat shock protein family (Hsp40) member C10	-0.875027132	4.75899442	3.921023812	0.055098195	0.514518237	Up testes
gene5471_LOC110075617	LOC110075617	ADP-ribosylation factor 6-like	-0.872567617	4.501019273	5.415360263	0.025493581	0.466614784	Up testes
gene16035_LOC110087273	LOC110087273	zinc finger and SCAN domain-containing protein 2-like	-0.862466936	6.093784749	3.707655425	0.061812524	0.521217933	Up testes
gene11342_PPHLN1	PPHLN1	periphilin 1	-0.860433949	5.333072803	3.758978822	0.060118403	0.520433575	Up testes
gene11951_DNAJB5	DNAJB5	DnaJ heat shock protein family (Hsp40) member B5	-0.860281863	5.047533496	4.508072264	0.040431658	0.490516957	Up testes
gene3190_MFAP2	MFAP2	microfibrillar associated protein 2	-0.857066647	8.325992442	4.975218608	0.031809465	0.475138782	Up testes
gene8193_FAM3A	FAM3A	family with sequence similarity 3 member A	-0.856577524	7.302475614	6.520205686	0.014883623	0.431710506	Up testes
gene10559_WDR59	WDR59	WD repeat domain 59	-0.855624927	5.603413025	6.528202305	0.014826994	0.431710506	Up testes
gene5717_PAG1	PAG1	phosphoprotein membrane anchor with glycosphingolipid microdomains 1	-0.854809342	5.037617347	4.332456988	0.044309748	0.495604586	Up testes
gene8118_NFATC2IP	NFATC2IP	nuclear factor of activated T-cells 2 interacting protein	-0.853455301	5.532087202	4.582092381	0.038909897	0.487617361	Up testes
gene10137_TSC22D1	TSC22D1	TSC22 domain family member 1	-0.847466958	5.985234424	4.578764251	0.038976956	0.487617361	Up testes
gene19476_KIFC1	KIFC1	kinesin family member C1	-0.846670925	5.959121514	5.092550874	0.02997422	0.47024727	Up testes
gene5416_DERL2	DERL2	derlin 2	-0.844837158	4.60117952	4.557846913	0.039401331	0.489543903	Up testes
gene9586_WDR44	WDR44	WD repeat domain 44	-0.844559568	5.995594156	4.746895301	0.035742023	0.482377759	Up testes
gene13002_ORMDL1	ORMDL1	ORMDL sphingolipid biosynthesis regulator 1	-0.842997013	5.432939324	4.374032231	0.043356102	0.493671584	Up testes
gene14132_TSEN54	TSEN54	tRNA splicing endonuclease subunit 54	-0.83960997	4.148058813	3.951695741	0.054201168	0.513397262	Up testes
gene9088_ASB6	ASB6	ankyrin repeat and SOCS box containing 6	-0.837743167	5.057613011	3.617107405	0.064932169	0.523872813	Up testes
gene470_CNPY2	CNPY2	canopy FGF signaling regulator 2	-0.836988518	5.364238839	4.419349212	0.042342216	0.493544417	Up testes
gene3584_ZDHHC13	ZDHHC13	zinc finger DHHC-type containing 13	-0.831539895	4.582025199	3.376844032	0.074094067	0.533496408	Up testes
gene17599_TLK2	TLK2	tousled like kinase 2	-0.826970499	4.271577036	3.318299729	0.076539511	0.535358465	Up testes
gene13988_EARS2	EARS2	glutamyl-tRNA synthetase 2	-0.826899513	4.895112209	4.67692026	0.037051256	0.484799723	Up testes
gene17190_CLPTM1	CLPTM1	CLPTM1	-0.822982343	5.663068809	3.758020652	0.060149556	0.520433575	Up testes
gene5216_NSMCE4A	NSMCE4A	NSE4 homolog A	-0.81962439	5.584206792	4.793134831	0.034904662	0.479897482	Up testes
gene2828_MUL1	MUL1	mitochondrial E3 ubiquitin protein ligase 1	-0.818807399	4.570838772	4.085618832	0.050468974	0.503832696	Up testes
gene18004_WDR24	WDR24	WD repeat domain 24	-0.816218081	4.869144285	3.343588314	0.075472277	0.533893048	Up testes
gene17137_CRTC2	CRTC2	CREB regulated transcription coactivator 2	-0.814243044	6.193026234	3.735564668	0.060884801	0.521217933	Up testes
gene11728_LOC110082573	LOC110082573	zinc finger protein 501-like	-0.811491218	5.622556265	5.317247181	0.026773078	0.466614784	Up testes
gene15777_ZNF513	ZNF513	zinc finger protein 513	-0.810645575	4.775447842	6.396275172	0.015791707	0.431710506	Up testes
gene3442_ARL8A	ARL8A	ADP ribosylation factor like GTPase 8A	-0.810233726	6.392905771	3.984176167	0.053268803	0.511285916	Up testes
gene15197_FBXO33	FBXO33	F-box protein 33	-0.809567638	6.074513785	3.548446878	0.06741449	0.526776156	Up testes
gene16153_TRPV1	TRPV1	transient receptor potential cation channel subfamily V member 1	-0.808408279	5.782803608	3.342694714	0.075509704	0.533939427	Up testes
gene9939_RRM2	RRM2	ribonucleotide reductase regulatory subunit M2	-0.807448163	5.665526336	3.292263518	0.077655981	0.537255136	Up testes
gene7079_LGR4	LGR4	leucine rich repeat containing G protein-coupled receptor 4	-0.807178069	5.390436901	3.658654024	0.063479565	0.52163708	Up testes
gene2272_TMEM150A	TMEM150A	transmembrane protein 150A	-0.806817967	5.564246507	3.83890868	0.05758158	0.518135068	Up testes
gene16484_WRAP53	WRAP53	WD repeat containing antisense to TP53	-0.806142914	5.368077677	5.321036567	0.026722386	0.466614784	Up testes
gene5182_CEP63	CEP63	centrosomal protein 63	-0.805382656	4.750612258	5.346482003	0.026384681	0.466614784	Up testes
gene6078_UTP4	UTP4	UTP4	-0.801699855	5.030929266	3.502643294	0.06912915	0.527836859	Up testes
gene6061_DHX38	DHX38	DEAH-box helicase 38	-0.799767969	6.344730357	6.400724621	0.01575809	0.431710506	Up testes
gene17837_ZZEF1	ZZEF1	zinc finger ZZ-type and EF-hand domain containing 1	-0.797728788	6.476031164	4.113798821	0.049720297	0.501854179	Up testes
gene5475_NFKBIB	NFKBIB	NFKB inhibitor beta	-0.796010066	6.342190836	4.996813327	0.031462705	0.473360887	Up testes
gene2738_SLC35E1	SLC35E1	solute carrier family 35 member E1	-0.795543818	5.60684821	5.041837097	0.030752904	0.471544523	Up testes
gene8339_PDCL	PDCL	phosducin like	-0.794560608	6.00090719	5.826051869	0.020813796	0.452255545	Up testes
gene11135_MFN1	MFN1	mitofusin 1	-0.791504218	7.313343233	3.645837426	0.063923786	0.522260654	Up testes
gene7574_ATG4D	ATG4D	autophagy related 4D cysteine peptidase	-0.790436604	5.294643298	3.602076345	0.065466775	0.52421914	Up testes
gene5491_LOC110075646	LOC110075646	homeobox protein SIX5-like	-0.78670308	4.973536652	3.325091614	0.076251229	0.534902423	Up testes
gene13639_P3H3	P3H3	prolyl 3-hydroxylase 3	-0.786651939	7.128420254	3.570716928	0.066597963	0.525415137	Up testes
gene13283_SERPINF1	SERPINF1	serpin family F member 1	-0.786156984	6.331948379	3.932599846	0.05475773	0.514246972	Up testes
gene7756_ZNF142	ZNF142	zinc finger protein 142	-0.785813216	5.345755196	5.424045493	0.025383557	0.466614784	Up testes
gene6635_SLC22A15	SLC22A15	solute carrier family 22 member 15	-0.782468774	5.382749693	3.947740043	0.054315944	0.513921536	Up testes
gene2304_TSR1	TSR1	TSR1	-0.777160849	4.789403113	3.665923555	0.06322913	0.52163708	Up testes
gene13806_MROH1	MROH1	maestro heat like repeat family member 1	-0.77635037	6.714419739	3.670976316	0.063055709	0.521217933	Up testes
gene11630_ZBTB48	ZBTB48	zinc finger and BTB domain containing 48	-0.776158972	4.905265197	3.89326032	0.055924327	0.516924124	Up testes
gene20348_LOC110069984	LOC110069984	uncharacterized LOC110069984	-0.774103047	5.289880134	3.720791422	0.061373934	0.521217933	Up testes
gene2784_GTPBP3	GTPBP3	GTP binding protein 3 (mitochondrial)	-0.766528928	5.1052402	6.507146024	0.014976609	0.431710506	Up testes
gene11183_PRR14L	PRR14L	proline rich 14 like	-0.766446855	5.568722719	6.134677512	0.01791086	0.439413088	Up testes
gene11201_SMPD4	SMPD4	sphingomyelin phosphodiesterase 4	-0.765444241	6.134195877	4.60368425	0.038477895	0.486440926	Up testes
gene1490_DACT2	DACT2	dishevelled binding antagonist of beta catenin 2	-0.762936835	4.858558794	3.438780554	0.071601577	0.530253486	Up testes
gene17343_NEU1	NEU1	neuraminidase 1	-0.762354035	5.856180874	6.651252623	0.013984244	0.431710506	Up testes
gene6601_TTC21B	TTC21B	tetratricopeptide repeat domain 21B	-0.762060842	6.436185626	4.396571671	0.042848532	0.493544417	Up testes
gene10611_PLEKHG4	PLEKHG4	pleckstrin homology and RhoGEF domain containing G4	-0.758582785	6.2340499	4.3365955	0.044213795	0.495604586	Up testes
gene4012_LOC110074017	LOC110074017	beta-1	-0.75303178	5.11962968	4.019715641	0.052268868	0.507888953	Up testes
gene10497_GRIPAP1	GRIPAP1	GRIP1 associated protein 1	-0.752042799	4.155733015	3.490436184	0.069594288	0.527836859	Up testes
gene7974_TMEM165	TMEM165	transmembrane protein 165	-0.750997321	5.248190369	3.804050046	0.058673047	0.519866392	Up testes
gene11061_LOC110081847	LOC110081847	zinc finger protein 524-like	-0.75031859	5.552155073	3.754088979	0.060277571	0.520499683	Up testes
gene10780_ARNT	ARNT	aryl hydrocarbon receptor nuclear translocator	-0.749117507	6.104128972	3.783493678	0.059327421	0.519866392	Up testes
gene4443_SNUPN	SNUPN	snurportin 1	-0.748782274	4.448644246	3.388905383	0.073601183	0.532193168	Up testes
gene15078_NCOA5	NCOA5	nuclear receptor coactivator 5	-0.748589451	7.205874644	5.657411143	0.022611976	0.465193517	Up testes
gene18684_FCHSD2	FCHSD2	FCH and double SH3 domains 2	-0.747604731	5.207012247	3.683866685	0.062615672	0.521217933	Up testes
gene2255_SLC20A1	SLC20A1	solute carrier family 20 member 1	-0.747252718	7.149971559	6.661231116	0.013918201	0.431710506	Up testes
gene12927_ATP2A2	ATP2A2	ATPase sarcoplasmic/endoplasmic reticulum Ca2+ transporting 2	-0.745947118	5.942744872	5.537537797	0.023992241	0.465665939	Up testes
gene13272_MYO1C	MYO1C	myosin IC	-0.74582176	7.424794437	5.549156257	0.023854546	0.465665939	Up testes
gene20004_LOC110091615	LOC110091615	zinc finger protein 883-like	-0.745029928	4.294616066	4.136148151	0.049135226	0.500036668	Up testes
gene2402_BIN3	BIN3	bridging integrator 3	-0.74406748	5.457976609	3.970323159	0.053664276	0.51290803	Up testes
gene15068_ZSWIM1	ZSWIM1	zinc finger SWIM-type containing 1	-0.743960003	5.666644905	4.598598863	0.038579167	0.486725701	Up testes
gene17189_RELB	RELB	RELB proto-oncogene	-0.743105056	4.140727653	3.820846432	0.058144298	0.519866392	Up testes
gene4464_TARSL2	TARSL2	threonyl-tRNA synthetase like 2	-0.740600558	6.157139256	5.225484471	0.02803309	0.466614784	Up testes
gene16151_CTNS	CTNS	cystinosin	-0.740559605	5.585333336	4.628941264	0.037979211	0.486440926	Up testes
gene15671_MTG2	MTG2	mitochondrial ribosome associated GTPase 2	-0.73989633	5.390713631	4.901044981	0.033032613	0.476122865	Up testes
gene14556_CARNS1	CARNS1	carnosine synthase 1	-0.738188506	7.05549143	3.411123506	0.072702806	0.530842379	Up testes
gene8103_TBC1D17	TBC1D17	TBC1 domain family member 17	-0.737482145	6.211800043	6.407908763	0.015703975	0.431710506	Up testes
gene16432_PLOD3	PLOD3	procollagen-lysine	-0.731915507	6.429891376	4.167031155	0.048339199	0.500036668	Up testes
gene8384_FPGS	FPGS	folylpolyglutamate synthase	-0.724547546	5.599742114	3.88481922	0.05617821	0.516924124	Up testes
gene10319_YIF1A	YIF1A	Yip1 interacting factor homolog A	-0.722996775	5.24225939	4.521461346	0.040151635	0.490516957	Up testes
gene17730_KIAA0556	KIAA0556	KIAA0556 ortholog	-0.719678084	6.161670155	3.655862471	0.063576027	0.52163708	Up testes
gene7413_ORC2	ORC2	origin recognition complex subunit 2	-0.716374312	5.803378123	3.389579268	0.073573753	0.532193168	Up testes
gene6165_GALNT16	GALNT16	polypeptide N-acetylgalactosaminyltransferase 16	-0.712932014	5.533449163	3.531043497	0.068060342	0.527836859	Up testes
gene2279_KANSL3	KANSL3	KAT8 regulatory NSL complex subunit 3	-0.712873554	7.491707816	5.267142481	0.027453264	0.466614784	Up testes
gene4462_ADAL	ADAL	adenosine deaminase like	-0.702495954	4.633361982	3.336492886	0.075770029	0.533941065	Up testes
gene17751_ATL1	ATL1	atlastin GTPase 1	-0.701680173	5.966005115	3.596915549	0.065651455	0.524234464	Up testes
gene4845_NPC1	NPC1	NPC intracellular cholesterol transporter 1	-0.699560946	5.495644849	3.648081571	0.063845756	0.522260654	Up testes
gene17853_CLPX	CLPX	caseinolytic mitochondrial matrix peptidase chaperone subunit	-0.699009261	5.931482923	3.794062925	0.058989964	0.519866392	Up testes
gene2389_LETM2	LETM2	leucine zipper and EF-hand containing transmembrane protein 2	-0.698957529	4.711877639	4.848895123	0.033923264	0.476737196	Up testes
gene3063_DET1	DET1	de-etiolated homolog 1 (Arabidopsis)	-0.694967291	4.358931015	4.251160377	0.046241805	0.496910288	Up testes
gene18491_SPTBN2	SPTBN2	spectrin beta	-0.694823794	6.498667453	4.064962698	0.051025653	0.505841173	Up testes
gene19299_PHC1	PHC1	polyhomeotic homolog 1	-0.689357224	5.871938482	4.06139127	0.051122587	0.505841173	Up testes
gene4011_B4GALT4	B4GALT4	beta-1	-0.68725169	5.711045311	3.355364456	0.074980988	0.533893048	Up testes
gene9929_ITGB1BP1	ITGB1BP1	integrin subunit beta 1 binding protein 1	-0.681906504	6.028284509	4.898280004	0.03307919	0.476122865	Up testes
gene4391_TFCP2	TFCP2	transcription factor CP2	-0.680926688	7.020637898	4.902028847	0.033016057	0.476122865	Up testes
gene20632_LOC110070281	LOC110070281	zinc finger protein 420-like	-0.677734417	3.902214746	3.575496181	0.066424171	0.525369453	Up testes
gene6584_AQR	AQR	aquarius intron-binding spliceosomal factor	-0.671022072	6.521825582	4.961564499	0.032030865	0.475138782	Up testes
gene13743_QTRT2	QTRT2	queuine tRNA-ribosyltransferase accessory subunit 2	-0.668450344	4.905563978	5.859666216	0.020474222	0.448824013	Up testes
gene14135_TMEM94	TMEM94	transmembrane protein 94	-0.666175104	5.584090728	3.632715448	0.064382173	0.523419696	Up testes
gene5508_FKRP	FKRP	fukutin related protein	-0.664426654	6.337431934	4.179450818	0.048023087	0.500036668	Up testes
gene9885_FAM91A1	FAM91A1	family with sequence similarity 91 member A1	-0.662832219	5.065789449	3.910661399	0.055404951	0.514518237	Up testes
gene15569_CIC	CIC	capicua transcriptional repressor	-0.661535907	6.490128613	3.301979083	0.077237244	0.536590521	Up testes
gene1919_SHMT2	SHMT2	serine hydroxymethyltransferase 2	-0.65857767	5.828935407	3.621247167	0.064785785	0.52385925	Up testes
gene1907_MBD6	MBD6	methyl-CpG binding domain protein 6	-0.657473022	5.059910956	3.473211016	0.07025658	0.529324816	Up testes
gene5899_SGSM3	SGSM3	small G protein signaling modulator 3	-0.65621515	5.802095146	3.897313685	0.055802866	0.516684349	Up testes
gene12570_ZDHHC7	ZDHHC7	zinc finger DHHC-type containing 7	-0.652489254	6.211307613	4.576720503	0.039018199	0.487617361	Up testes
gene21078_LOC110070756	LOC110070756	zinc finger protein 850-like	-0.64606101	5.077474193	4.871435532	0.033535129	0.476737196	Up testes
gene6093_ZNF276	ZNF276	zinc finger protein 276	-0.645883045	5.678563446	3.794668135	0.058970705	0.519866392	Up testes
gene14245_LAMA4	LAMA4	laminin subunit alpha 4	-0.642144133	7.720310603	3.362163877	0.074698953	0.533893048	Up testes
gene9564_MED12	MED12	mediator complex subunit 12	-0.636958215	6.958800148	3.425831038	0.072114856	0.530253486	Up testes
gene15867_LOC110087113	LOC110087113	disks large homolog 1	-0.635812584	6.54341598	3.779419128	0.059458085	0.519866392	Up testes
gene13350_POLD2	POLD2	DNA polymerase delta 2	-0.635353687	7.480088766	3.473276416	0.070254052	0.529324816	Up testes
gene15732_POLD1	POLD1	DNA polymerase delta 1	-0.633173835	6.190333476	4.063139138	0.051075122	0.505841173	Up testes
gene6938_SPPL2A	SPPL2A	signal peptide peptidase like 2A	-0.632676556	6.264907732	3.48733651	0.069712952	0.527836859	Up testes
gene17773_PI4K2A	PI4K2A	phosphatidylinositol 4-kinase type 2 alpha	-0.630632208	4.329868921	3.923170926	0.055034869	0.514518237	Up testes
gene11721_PTPN23	PTPN23	protein tyrosine phosphatase	-0.6267274	6.397569153	4.186942659	0.047833502	0.500036668	Up testes
gene15305_LOC110086449	LOC110086449	von Willebrand factor A domain-containing protein 5A-like	-0.624074646	6.56499925	3.799339611	0.058822285	0.519866392	Up testes
gene5907_KLHL29	KLHL29	kelch like family member 29	-0.622375705	5.752984255	3.713502513	0.061616871	0.521217933	Up testes
gene16637_TRMT2A	TRMT2A	tRNA methyltransferase 2 homolog A	-0.61525456	5.31737977	3.461313127	0.070718147	0.530253486	Up testes
gene9581_PLS3	PLS3	plastin 3	-0.606107073	6.678714646	3.779873917	0.059443485	0.519866392	Up testes
gene18574_DVL3	DVL3	dishevelled segment polarity protein 3	-0.590649284	5.66634637	4.374204552	0.043352196	0.493671584	Up testes
gene8179_SRPK3	SRPK3	SRSF protein kinase 3	-0.586444135	5.407951636	4.100078761	0.050083267	0.502025977	Up testes
gene17752_MAP4K5	MAP4K5	mitogen-activated protein kinase kinase kinase kinase 5	-0.583897214	5.409809083	3.355231027	0.074986535	0.533893048	Up testes
gene11756_ATG9B	ATG9B	autophagy related 9B	-0.576220941	5.676837991	3.45274227	0.071052741	0.530253486	Up testes
gene16854_PHF6	PHF6	PHD finger protein 6	-0.562045011	5.737722553	4.717565279	0.036284528	0.482377759	Up testes
gene19989_ABCF3	ABCF3	ATP binding cassette subfamily F member 3	-0.553561169	6.76181355	4.23565346	0.046620751	0.497441405	Up testes
gene5130_SLC30A9	SLC30A9	solute carrier family 30 member 9	-0.542408728	5.970486143	3.523904964	0.068327249	0.527836859	Up testes
gene18497_LOC110089955	LOC110089955	RNA-binding protein 14-like	-0.536658681	7.006607753	4.409140228	0.042568332	0.493544417	Up testes
gene7693_ARAP1	ARAP1	ArfGAP with RhoGAP domain	-0.523467254	6.110686468	3.842627435	0.057466475	0.517677161	Up testes
gene9302_OGG1	OGG1	8-oxoguanine DNA glycosylase	-0.51976841	6.239090947	3.39425166	0.073383881	0.532193168	Up testes
gene9321_USP19	USP19	ubiquitin specific peptidase 19	-0.50361479	6.31897508	3.459964383	0.070770683	0.530253486	Up testes
gene8576_AREL1	AREL1	apoptosis resistant E3 ubiquitin protein ligase 1	-0.486425346	6.419570034	3.767932455	0.059828164	0.519866392	Up testes
gene5291_VPS4B	VPS4B	vacuolar protein sorting 4 homolog B	0.531738204	6.156632941	3.955818724	0.054081823	0.51317142	Up ovotestes
gene16636_RANBP1	RANBP1	RAN binding protein 1	0.532577891	7.70051485	4.193551825	0.047666937	0.500036668	Up ovotestes
gene4291_RLIM	RLIM	ring finger protein	0.535545203	6.023720704	4.253389518	0.04618761	0.496910288	Up ovotestes
gene6130_KLHDC4	KLHDC4	kelch domain containing 4	0.552189743	6.038076319	3.681884384	0.062683119	0.521217933	Up ovotestes
gene4539_PCNP	PCNP	PEST proteolytic signal containing nuclear protein	0.552205217	6.775233941	4.362629213	0.0436154	0.493802203	Up ovotestes
gene18762_NKRF	NKRF	NFKB repressing factor	0.55347751	5.080617169	3.561490177	0.066934917	0.526230145	Up ovotestes
gene2547_RPE	RPE	ribulose-5-phosphate-3-epimerase	0.567527905	5.539248861	3.865643854	0.056759697	0.517080353	Up ovotestes
gene9662_MLX	MLX	MLX	0.572639785	5.998097057	4.52731502	0.040029877	0.490516957	Up ovotestes
gene3663_USP38	USP38	ubiquitin specific peptidase 38	0.575242242	5.160901518	4.944794529	0.03230509	0.475935972	Up ovotestes
gene20872_PSMD2	PSMD2	proteasome 26S subunit	0.576656428	7.816366248	3.554510302	0.067191077	0.526776156	Up ovotestes
gene165_VTA1	VTA1	vesicle trafficking 1	0.576958966	6.109749087	3.713789532	0.061607285	0.521217933	Up ovotestes
gene3515_HNRNPAB	HNRNPAB	heterogeneous nuclear ribonucleoprotein A/B	0.581437452	8.449449859	3.600612415	0.065519103	0.524234464	Up ovotestes
gene2812_FHAD1	FHAD1	forkhead associated phosphopeptide binding domain 1	0.581679891	5.687749601	3.513488178	0.068718824	0.527836859	Up ovotestes
gene3806_ZNF706	ZNF706	zinc finger protein 706	0.596683036	6.12443739	3.811218156	0.058446746	0.519866392	Up ovotestes
gene14096_PRKRIP1	PRKRIP1	PRKR interacting protein 1 (IL11 inducible)	0.600801886	5.592785258	3.859671161	0.056942175	0.517080353	Up ovotestes
gene2150_WDR48	WDR48	WD repeat domain 48	0.601942402	6.344869849	3.394049198	0.073392098	0.532193168	Up ovotestes
gene1962_PIN1	PIN1	peptidylprolyl cis/trans isomerase	0.602974291	7.559554007	4.122216313	0.049499044	0.501250271	Up ovotestes
gene4327_IGBP1	IGBP1	immunoglobulin binding protein 1	0.605864297	6.138075083	3.889300122	0.056043279	0.516924124	Up ovotestes
gene3657_ABCE1	ABCE1	ATP binding cassette subfamily E member 1	0.607006967	5.721472666	3.780068746	0.059437232	0.519866392	Up ovotestes
gene18922_CUNH16orf72	CUNH16orf72	chromosome unknown C16orf72 homolog	0.607089515	7.063919477	3.504401144	0.069062455	0.527836859	Up ovotestes
gene17874_PAK1IP1	PAK1IP1	PAK1 interacting protein 1	0.607971115	5.601762534	3.375110621	0.074165205	0.533594586	Up ovotestes
gene2952_EXOSC9	EXOSC9	exosome component 9	0.610063864	5.017756365	3.611898734	0.065116873	0.523872813	Up ovotestes
gene8226_WDR43	WDR43	WD repeat domain 43	0.614541496	6.395316532	4.211933653	0.047207023	0.500036668	Up ovotestes
gene13019_RAP1GDS1	RAP1GDS1	Rap1 GTPase-GDP dissociation stimulator 1	0.622496236	6.057245999	5.15752863	0.029007729	0.468391215	Up ovotestes
gene11100_LENG1	LENG1	leukocyte receptor cluster member 1	0.629590261	4.503756135	3.326604433	0.076187183	0.534902423	Up ovotestes
gene9741_CUNH21orf59	CUNH21orf59	chromosome unknown C21orf59 homolog	0.637804617	6.082216785	3.615965622	0.064972608	0.523872813	Up ovotestes
gene1383_TSN	TSN	translin	0.639177045	6.151083983	4.562338149	0.039309787	0.489174236	Up ovotestes
gene2152_XPNPEP1	XPNPEP1	X-prolyl aminopeptidase 1	0.646780075	5.674239538	3.745414151	0.060561093	0.520705834	Up ovotestes
gene5146_MTERF4	MTERF4	mitochondrial transcription termination factor 4	0.647110831	4.486663816	4.105962192	0.049927262	0.501854179	Up ovotestes
gene10096_GEMIN5	GEMIN5	gem nuclear organelle associated protein 5	0.647357051	5.248618909	3.518137353	0.06854375	0.527836859	Up ovotestes
gene13682_EIF3B	EIF3B	eukaryotic translation initiation factor 3 subunit B	0.649007712	8.139201114	3.400392267	0.073135179	0.532193168	Up ovotestes
gene4797_RAB5C	RAB5C	RAB5C	0.661843533	6.192867293	4.998768751	0.03143151	0.473360887	Up ovotestes
gene16628_CHFR	CHFR	checkpoint with forkhead and ring finger domains	0.666413546	5.466138643	3.638745145	0.064171087	0.523292372	Up ovotestes
gene3676_SCOC	SCOC	short coiled-coil protein	0.669326838	6.869691053	3.577809596	0.066340228	0.525369453	Up ovotestes
gene1463_UBE2E1	UBE2E1	ubiquitin conjugating enzyme E2 E1	0.675044063	6.448690666	4.555824787	0.039442623	0.489543903	Up ovotestes
gene8931_LPGAT1	LPGAT1	lysophosphatidylglycerol acyltransferase 1	0.675153187	5.630043641	4.74609033	0.035756794	0.482377759	Up ovotestes
gene19395_MED4	MED4	mediator complex subunit 4	0.676277284	5.909243698	4.027434429	0.052054442	0.507888953	Up ovotestes
gene10091_KLHDC3	KLHDC3	kelch domain containing 3	0.682025194	5.496982964	4.369069798	0.043468736	0.493802203	Up ovotestes
gene1634_RAB2A	RAB2A	RAB2A	0.682552675	7.054658163	4.812210818	0.034565474	0.477718441	Up ovotestes
gene4552_CMSS1	CMSS1	cms1 ribosomal small subunit homolog (yeast)	0.68886598	6.094356454	3.550327474	0.067345109	0.526776156	Up ovotestes
gene8196_KDM5C	KDM5C	lysine demethylase 5C	0.691534538	8.378032628	3.348873126	0.075251356	0.533893048	Up ovotestes
gene329_PSMD12	PSMD12	proteasome 26S subunit	0.691946613	6.160783536	5.627109283	0.02295256	0.465665939	Up ovotestes
gene15398_CALM1	CALM1	calmodulin 1	0.699618685	7.774190549	4.441287176	0.041860762	0.49254297	Up ovotestes
gene15258_FAM3C	FAM3C	family with sequence similarity 3 member C	0.705083858	5.567379261	3.860531385	0.056915853	0.517080353	Up ovotestes
gene10575_LSM14A	LSM14A	LSM14A	0.711851134	7.405113003	3.783150174	0.059338425	0.519866392	Up ovotestes
gene6504_DBNDD2	DBNDD2	dysbindin domain containing 2	0.711949084	4.400029293	3.301350779	0.077264247	0.536590521	Up ovotestes
gene4902_MRPS35	MRPS35	mitochondrial ribosomal protein S35	0.712741667	5.108968059	3.317417164	0.076577061	0.535358465	Up ovotestes
gene5157_ATG4B	ATG4B	autophagy related 4B cysteine peptidase	0.714514207	4.960551378	4.776114127	0.035210375	0.48109415	Up ovotestes
gene4393_DAZAP2	DAZAP2	DAZ associated protein 2	0.715878796	6.631111846	3.7098689	0.061738376	0.521217933	Up ovotestes
gene6696_MRPL39	MRPL39	mitochondrial ribosomal protein L39	0.716770708	5.450285867	6.583327037	0.01444288	0.431710506	Up ovotestes
gene15634_TRIP4	TRIP4	thyroid hormone receptor interactor 4	0.717488115	5.892937886	4.085121012	0.050482312	0.503832696	Up ovotestes
gene578_LOC110076048	LOC110076048	cytochrome c oxidase protein 20 homolog	0.720947464	4.589308357	3.292353757	0.07765208	0.537255136	Up ovotestes
gene13877_MRGBP	MRGBP	MRG domain binding protein	0.722431475	5.603711131	3.918815048	0.055163422	0.514518237	Up ovotestes
gene4057_PWP2	PWP2	PWP2 periodic tryptophan protein homolog (yeast)	0.722597863	4.961217779	3.389636021	0.073571443	0.532193168	Up ovotestes
gene11896_RBBP4	RBBP4	RB binding protein 4	0.724120546	8.040298969	4.272747802	0.045719896	0.496910288	Up ovotestes
gene14102_RAD23B	RAD23B	RAD23 homolog B	0.724202486	6.79911187	4.686399381	0.036870871	0.484799723	Up ovotestes
gene3803_LOC110073786	LOC110073786	cytochrome b-c1 complex subunit 6	0.727514504	6.727233857	4.438514697	0.041921275	0.492574976	Up ovotestes
gene2994_CDKAL1	CDKAL1	CDK5 regulatory subunit associated protein 1 like 1	0.727901644	5.296694354	3.426186966	0.072100693	0.530253486	Up ovotestes
gene3171_RAP2B	RAP2B	RAP2B	0.729006895	5.985955431	3.70361934	0.061947979	0.521217933	Up ovotestes
gene11306_IK	IK	IK cytokine	0.730327651	8.333546616	3.4363629	0.071697095	0.530253486	Up ovotestes
gene15845_EMC8	EMC8	ER membrane protein complex subunit 8	0.731395485	5.371753255	4.679104547	0.037009604	0.484799723	Up ovotestes
gene12999_ASNSD1	ASNSD1	asparagine synthetase domain containing 1	0.731939388	4.523055049	5.00329687	0.031359401	0.473360887	Up ovotestes
gene2923_PPID	PPID	peptidylprolyl isomerase D	0.731979833	4.547243335	3.417551118	0.072445199	0.530253486	Up ovotestes
gene6471_EIF1AX	EIF1AX	eukaryotic translation initiation factor 1A	0.732984412	7.223546801	5.647018962	0.02272816	0.465665939	Up ovotestes
gene5638_PTTG1IP	PTTG1IP	PTTG1 interacting protein	0.74121281	6.096820771	4.148458943	0.048816191	0.500036668	Up ovotestes
gene6958_MYEF2	MYEF2	myelin expression factor 2	0.743455079	8.884392745	3.469246839	0.070409992	0.52966609	Up ovotestes
gene10923_NOL7	NOL7	nucleolar protein 7	0.745990173	7.29564022	3.47216234	0.070297127	0.529324816	Up ovotestes
gene8870_USP14	USP14	ubiquitin specific peptidase 14	0.74688871	5.324803063	5.30759165	0.026902717	0.466614784	Up ovotestes
gene15498_GSPT1	GSPT1	G1 to S phase transition 1	0.747796959	7.666206428	3.822351458	0.058097178	0.519866392	Up ovotestes
gene4415_STXBP3	STXBP3	syntaxin binding protein 3	0.749406439	5.847664964	5.423088318	0.025395658	0.466614784	Up ovotestes
gene12247_SEC63	SEC63	SEC63 homolog	0.751524788	7.372697144	6.314359397	0.01642462	0.431710506	Up ovotestes
gene17341_DXO	DXO	decapping exoribonuclease	0.752149881	5.074280327	5.260496185	0.027544891	0.466614784	Up ovotestes
gene6163_DCAF5	DCAF5	DDB1 and CUL4 associated factor 5	0.75491034	5.507703651	6.845937685	0.012754429	0.431710506	Up ovotestes
gene10255_PUS7	PUS7	pseudouridylate synthase 7 (putative)	0.75572222	4.480852166	3.656570437	0.063551548	0.52163708	Up ovotestes
gene9559_NONO	NONO	non-POU domain containing	0.755854439	8.286346527	6.645314268	0.014023708	0.431710506	Up ovotestes
gene16483_EFNB3	EFNB3	ephrin B3	0.756595226	5.612272913	3.419007004	0.072386992	0.530253486	Up ovotestes
gene9922_LOC110080578	LOC110080578	semaphorin-4D-like	0.761192028	6.489689845	3.338373364	0.075690989	0.533941065	Up ovotestes
gene15863_SPTBN1	SPTBN1	spectrin beta	0.761549552	8.571492265	3.939284601	0.054562184	0.514140312	Up ovotestes
gene10658_EFTUD2	EFTUD2	elongation factor Tu GTP binding domain containing 2	0.761723969	7.231765564	5.601952332	0.023239541	0.465665939	Up ovotestes
gene9449_WDR70	WDR70	WD repeat domain 70	0.762968407	4.604260846	4.184000133	0.047907866	0.500036668	Up ovotestes
gene7904_OSBP	OSBP	oxysterol binding protein	0.767915048	6.907137613	4.919523026	0.03272318	0.476122865	Up ovotestes
gene7647_KPNA4	KPNA4	karyopherin subunit alpha 4	0.770505403	7.584007262	4.566590844	0.03922332	0.489117912	Up ovotestes
gene19046_CHMP4B	CHMP4B	charged multivesicular body protein 4B	0.770752408	6.190886158	4.294266305	0.045206091	0.495604586	Up ovotestes
gene17297_MIPEP	MIPEP	mitochondrial intermediate peptidase	0.773250304	4.646391551	3.436381424	0.071696362	0.530253486	Up ovotestes
gene5618_THAP8	THAP8	THAP domain containing 8	0.777363212	5.104504226	3.886671635	0.056122386	0.516924124	Up ovotestes
gene6166_ERH	ERH	enhancer of rudimentary homolog (Drosophila)	0.781181094	7.248719986	5.171989154	0.028797287	0.468391215	Up ovotestes
gene14320_DHX29	DHX29	DExH-box helicase 29	0.787530907	6.123125709	3.595286494	0.065709872	0.524234464	Up ovotestes
gene8823_SLIRP	SLIRP	SRA stem-loop interacting RNA binding protein	0.789619052	5.940413175	3.62656905	0.064598139	0.523419696	Up ovotestes
gene6440_HDHD5	HDHD5	haloacid dehalogenase like hydrolase domain containing 5	0.791049227	6.760077929	4.151237913	0.04874449	0.500036668	Up ovotestes
gene14014_DYM	DYM	dymeclin	0.793114261	5.273344219	5.871692444	0.020354192	0.447041464	Up ovotestes
gene11024_LOC110081820	LOC110081820	uncharacterized LOC110081820	0.793423483	7.667320567	3.701766573	0.062010271	0.521217933	Up ovotestes
gene10981_ZSWIM4	ZSWIM4	zinc finger SWIM-type containing 4	0.794375926	5.264738449	3.506016599	0.069001226	0.527836859	Up ovotestes
gene15521_KIF3B	KIF3B	kinesin family member 3B	0.794629663	6.225102745	3.429586724	0.07196557	0.530253486	Up ovotestes
gene14004_GNPTG	GNPTG	N-acetylglucosamine-1-phosphate transferase gamma subunit	0.794831964	7.477761594	3.805596147	0.058624154	0.519866392	Up ovotestes
gene15854_CFAP36	CFAP36	cilia and flagella associated protein 36	0.795684984	7.181578713	4.085779281	0.050464677	0.503832696	Up ovotestes
gene4727_VPS13B	VPS13B	vacuolar protein sorting 13 homolog B	0.797387604	5.439648133	3.487346324	0.069712576	0.527836859	Up ovotestes
gene20003_LOC110091611	LOC110091611	zinc finger protein 501-like	0.800605317	3.912415556	3.491379543	0.069558218	0.527836859	Up ovotestes
gene362_SARNP	SARNP	SAP domain containing ribonucleoprotein	0.802226795	7.202948955	5.5786971	0.023508289	0.465665939	Up ovotestes
gene15260_RBM19	RBM19	RNA binding motif protein 19	0.802529927	6.036919524	3.705488559	0.061885205	0.521217933	Up ovotestes
gene14236_GTF3C6	GTF3C6	general transcription factor IIIC subunit 6	0.804249668	5.466766217	7.189714505	0.010857711	0.420530672	Up ovotestes
gene13560_NUP50	NUP50	nucleoporin 50	0.804320817	5.62871054	5.70969766	0.022037096	0.461436007	Up ovotestes
gene17892_PPP2R3C	PPP2R3C	protein phosphatase 2 regulatory subunit B''gamma	0.8061799	5.586786973	7.045752891	0.011612269	0.425308438	Up ovotestes
gene18123_MTURN	MTURN	maturin	0.806430348	5.469952055	5.131569293	0.029389723	0.469305643	Up ovotestes
gene3505_HNRNPA0	HNRNPA0	heterogeneous nuclear ribonucleoprotein A0	0.807883966	8.414328564	4.068341671	0.050934129	0.505841173	Up ovotestes
gene3140_HLTF	HLTF	helicase like transcription factor	0.809654225	6.142516972	3.426357659	0.072093902	0.530253486	Up ovotestes
gene19048_PLEKHG4B	PLEKHG4B	pleckstrin homology and RhoGEF domain containing G4B	0.810812061	6.449939568	3.850590632	0.057220849	0.517080353	Up ovotestes
gene1449_TBC1D5	TBC1D5	TBC1 domain family member 5	0.814473457	4.04106383	3.874294794	0.056496539	0.517080353	Up ovotestes
gene18235_RLF	RLF	rearranged L-myc fusion	0.815861398	6.602151124	3.424141506	0.072182126	0.530253486	Up ovotestes
gene14170_MRPL1	MRPL1	mitochondrial ribosomal protein L1	0.819346584	5.62036384	4.000998539	0.052792883	0.509962958	Up ovotestes
gene5623_TBCB	TBCB	tubulin folding cofactor B	0.821472155	6.333174961	5.351056091	0.026324468	0.466614784	Up ovotestes
gene1698_STAU2	STAU2	staufen double-stranded RNA binding protein 2	0.824662654	5.125374901	3.670904717	0.063058162	0.521217933	Up ovotestes
gene2978_HSPA4L	HSPA4L	heat shock protein family A (Hsp70) member 4 like	0.829067227	5.800947853	3.682978053	0.062645898	0.521217933	Up ovotestes
gene19460_PIK3C3	PIK3C3	phosphatidylinositol 3-kinase catalytic subunit type 3	0.829919572	4.510067479	6.194287849	0.017402305	0.434329385	Up ovotestes
gene17652_FAM98A	FAM98A	family with sequence similarity 98 member A	0.830652695	7.196922192	3.456772193	0.070895199	0.530253486	Up ovotestes
gene5857_FMC1	FMC1	formation of mitochondrial complex V assembly factor 1 homolog	0.831423312	4.580119704	3.426336267	0.072094753	0.530253486	Up ovotestes
gene1168_KIAA1462	KIAA1462	KIAA1462 ortholog	0.831615829	6.796302071	3.928612179	0.054874749	0.514424746	Up ovotestes
gene5977_BEND5	BEND5	BEN domain containing 5	0.831929525	5.437643931	5.970826623	0.019393274	0.445728341	Up ovotestes
gene4245_COL4A6	COL4A6	collagen type IV alpha 6 chain	0.833918602	8.409517422	4.620933022	0.038136559	0.486440926	Up ovotestes
gene8577_FCF1	FCF1	FCF1 rRNA-processing protein	0.835418301	6.037261373	3.587567713	0.065987447	0.524933919	Up ovotestes
gene6495_ZHX3	ZHX3	zinc fingers and homeoboxes 3	0.835445304	3.497791236	3.646545419	0.063899157	0.522260654	Up ovotestes
gene20617_LOC110070269	LOC110070269	zinc finger protein 493-like	0.836368744	4.324541186	3.558673064	0.067038173	0.526377676	Up ovotestes
gene7140_XRN2	XRN2	5'-3' exoribonuclease 2	0.836992372	7.612633592	4.305196316	0.044947543	0.495604586	Up ovotestes
gene12949_EIF2B1	EIF2B1	eukaryotic translation initiation factor 2B subunit alpha	0.838934646	5.327861623	4.919284224	0.032727159	0.476122865	Up ovotestes
gene16835_LOC110088108	LOC110088108	uncharacterized LOC110088108	0.842560766	7.992213418	5.513553725	0.02427922	0.466614784	Up ovotestes
gene97_TTK	TTK	TTK protein kinase	0.843129745	4.669365593	3.563805145	0.066850198	0.526230145	Up ovotestes
gene12693_ZUFSP	ZUFSP	zinc finger with UFM1 specific peptidase domain	0.846235437	5.311283007	3.603085085	0.065430745	0.52421914	Up ovotestes
gene18694_LOC110090181	LOC110090181	zinc finger protein 883-like	0.856704982	4.400733515	3.651355372	0.063732113	0.522174624	Up ovotestes
gene10089_RRP36	RRP36	ribosomal RNA processing 36	0.856708606	5.876170916	5.114385369	0.029645596	0.469305643	Up ovotestes
gene2055_FAIM	FAIM	Fas apoptotic inhibitory molecule	0.858479225	4.957566677	4.270255087	0.04577983	0.496910288	Up ovotestes
gene6529_PKIG	PKIG	cAMP-dependent protein kinase inhibitor gamma	0.858583697	3.823095276	3.711642331	0.061679041	0.521217933	Up ovotestes
gene16595_MED28	MED28	mediator complex subunit 28	0.858908432	4.958013914	5.252644522	0.027653564	0.466614784	Up ovotestes
gene8854_UBE2B	UBE2B	ubiquitin conjugating enzyme E2 B	0.859455576	4.91909304	3.724291189	0.061257666	0.521217933	Up ovotestes
gene12368_UBAC2	UBAC2	UBA domain containing 2	0.860591772	4.714480369	6.198270615	0.017368887	0.434174896	Up ovotestes
gene13374_RTCB	RTCB	RNA 2'	0.862059997	6.355042565	5.314679531	0.026807486	0.466614784	Up ovotestes
gene1700_ELOC	ELOC	elongin C	0.862819943	5.188891804	4.127963932	0.049348591	0.500312566	Up ovotestes
gene9159_RPF1	RPF1	ribosome production factor 1 homolog	0.864889293	6.720187504	4.222298785	0.046949841	0.499011756	Up ovotestes
gene104_SCAF8	SCAF8	SR-related CTD associated factor 8	0.865857105	6.712642613	6.068215435	0.018496859	0.440057325	Up ovotestes
gene8190_LAGE3	LAGE3	L antigen family member 3	0.866276993	4.408737546	4.797480156	0.03482708	0.479661344	Up ovotestes
gene13854_CDV3	CDV3	CDV3 homolog	0.866323582	7.784948582	3.784118858	0.059307401	0.519866392	Up ovotestes
gene10810_LOC110081520	LOC110081520	acyl-coenzyme A thioesterase THEM4-like	0.868245974	4.507675853	3.932297638	0.054766589	0.514246972	Up ovotestes
gene7889_CTNND1	CTNND1	catenin delta 1	0.870354369	8.158360755	6.921344619	0.012309805	0.431710506	Up ovotestes
gene1162_KIF5B	KIF5B	kinesin family member 5B	0.870442553	7.485367133	6.596093488	0.014355459	0.431710506	Up ovotestes
gene6664_CCDC58	CCDC58	coiled-coil domain containing 58	0.871588787	5.128381743	4.443674658	0.041808729	0.49254297	Up ovotestes
gene3568_CTTN	CTTN	cortactin	0.871759037	7.675178165	4.312540546	0.04477473	0.495604586	Up ovotestes
gene3995_ARRDC3	ARRDC3	arrestin domain containing 3	0.87293375	6.970272586	5.157879364	0.029002606	0.468391215	Up ovotestes
gene5930_MRPS31	MRPS31	mitochondrial ribosomal protein S31	0.873392114	4.778676826	5.885562686	0.020216703	0.447041464	Up ovotestes
gene16516_PRPF18	PRPF18	pre-mRNA processing factor 18	0.874795976	4.745357338	3.791238618	0.059079931	0.519866392	Up ovotestes
gene17612_CNOT4	CNOT4	CCR4-NOT transcription complex subunit 4	0.878510101	6.131254975	5.470492676	0.02480385	0.466614784	Up ovotestes
gene846_DIXDC1	DIXDC1	DIX domain containing 1	0.880699156	5.803609707	4.400235351	0.042766646	0.493544417	Up ovotestes
gene10787_MCL1	MCL1	MCL1	0.882676321	7.542059771	6.601461128	0.014318874	0.431710506	Up ovotestes
gene19030_CCDC25	CCDC25	coiled-coil domain containing 25	0.884921655	6.255210523	5.942213686	0.019665485	0.445728341	Up ovotestes
gene10747_CIART	CIART	circadian associated repressor of transcription	0.885697957	4.245596914	3.910876849	0.055398553	0.514518237	Up ovotestes
gene14267_PPP3CA	PPP3CA	protein phosphatase 3 catalytic subunit alpha	0.885919368	5.307112202	4.187776106	0.047812462	0.500036668	Up ovotestes
gene4236_SMARCA1	SMARCA1	SWI/SNF related	0.886915264	9.012632214	4.194782969	0.04763598	0.500036668	Up ovotestes
gene18058_GCA	GCA	grancalcin	0.887282131	5.845054577	5.622633555	0.023003335	0.465665939	Up ovotestes
gene3058_ABHD2	ABHD2	abhydrolase domain containing 2	0.889070567	6.558645803	7.293019398	0.010348777	0.420170071	Up ovotestes
gene9971_PBRM1	PBRM1	polybromo 1	0.900614901	6.788045078	4.04359895	0.051608534	0.505918027	Up ovotestes
gene4248_LOC110074284	LOC110074284	collagen alpha-5(IV) chain-like	0.901371986	9.201347806	3.723246342	0.061292352	0.521217933	Up ovotestes
gene12865_CNBP	CNBP	CCHC-type zinc finger nucleic acid binding protein	0.904317873	8.825509794	6.998758299	0.011870634	0.429528199	Up ovotestes
gene4618_HSP90AB1	HSP90AB1	heat shock protein 90 alpha family class B member 1	0.906472372	10.43857864	3.345846464	0.075377791	0.533893048	Up ovotestes
gene4755_SMARCE1	SMARCE1	SWI/SNF related	0.907096877	8.689299926	4.460995545	0.041433355	0.492471078	Up ovotestes
gene6036_DNAJA2	DNAJA2	DnaJ heat shock protein family (Hsp40) member A2	0.907337574	7.854022971	6.922388035	0.012303771	0.431710506	Up ovotestes
gene4621_LOC110074663	LOC110074663	uncharacterized LOC110074663	0.910614488	6.728405012	3.664609357	0.063274323	0.52163708	Up ovotestes
gene17979_ZBTB46	ZBTB46	zinc finger and BTB domain containing 46	0.915665918	3.721655008	3.319369225	0.076494035	0.535358465	Up ovotestes
gene13539_CRCP	CRCP	CGRP receptor component	0.920367257	4.904259333	4.435832591	0.041979906	0.492929023	Up ovotestes
gene14715_ACAA1	ACAA1	acetyl-CoA acyltransferase 1	0.920992514	5.86697404	5.701793738	0.022122973	0.461436007	Up ovotestes
gene2175_DCLRE1A	DCLRE1A	DNA cross-link repair 1A	0.921550184	4.6680922	4.38238559	0.043167225	0.493671584	Up ovotestes
gene8341_ZBTB6	ZBTB6	zinc finger and BTB domain containing 6	0.923352797	5.517720218	4.631665158	0.037925853	0.486440926	Up ovotestes
gene5843_HEBP1	HEBP1	heme binding protein 1	0.924139297	5.289928688	5.035329509	0.030854409	0.472263588	Up ovotestes
gene11729_LOC110082529	LOC110082529	tigger transposable element-derived protein 3-like	0.924165444	4.245195924	4.777687137	0.035181999	0.48109415	Up ovotestes
gene9855_RBM26	RBM26	RNA binding motif protein 26	0.926626833	7.226890419	4.179319547	0.048026416	0.500036668	Up ovotestes
gene6962_DMXL2	DMXL2	Dmx like 2	0.92806872	4.740173495	3.422852943	0.072233479	0.530253486	Up ovotestes
gene4831_CBX1	CBX1	chromobox 1	0.930219829	8.604010526	3.88450347	0.056187731	0.516924124	Up ovotestes
gene4710_MTERF3	MTERF3	mitochondrial transcription termination factor 3	0.930273537	4.467173012	4.524248213	0.040093617	0.490516957	Up ovotestes
gene17269_STAG2	STAG2	stromal antigen 2	0.932271792	8.070405601	3.591337758	0.06585171	0.524629743	Up ovotestes
gene9142_ZNHIT6	ZNHIT6	zinc finger HIT-type containing 6	0.933664156	4.763847899	5.785580634	0.021230746	0.455172516	Up ovotestes
gene7957_DCUN1D4	DCUN1D4	defective in cullin neddylation 1 domain containing 4	0.935013154	4.541241743	5.264783674	0.027485745	0.466614784	Up ovotestes
gene6292_PSMG1	PSMG1	proteasome assembly chaperone 1	0.935168843	5.016496797	5.227823677	0.028000181	0.466614784	Up ovotestes
gene1338_AAMP	AAMP	angio associated migratory cell protein	0.936577972	4.80152811	5.205261313	0.02831936	0.468085766	Up ovotestes
gene5839_DDX47	DDX47	DEAD-box helicase 47	0.938161717	4.808828931	6.432263542	0.015522007	0.431710506	Up ovotestes
gene2047_PFDN4	PFDN4	prefoldin subunit 4	0.938361268	5.471599782	5.070945622	0.0303033	0.47024727	Up ovotestes
gene7154_COMMD1	COMMD1	copper metabolism domain containing 1	0.940589173	4.226447478	4.010760388	0.052518864	0.509459495	Up ovotestes
gene5888_RANGAP1	RANGAP1	Ran GTPase activating protein 1	0.940698438	6.508768245	4.563887141	0.039278268	0.489174236	Up ovotestes
gene17365_FKBP4	FKBP4	FK506 binding protein 4	0.946477828	7.144451609	3.76483777	0.059928305	0.519866392	Up ovotestes
gene5300_SYAP1	SYAP1	synapse associated protein 1	0.95075405	5.875954542	3.533897362	0.067953962	0.527836859	Up ovotestes
gene18585_TBC1D10B	TBC1D10B	TBC1 domain family member 10B	0.951763622	6.950950891	4.228183557	0.046804513	0.498172834	Up ovotestes
gene747_RNF145	RNF145	ring finger protein 145	0.955537095	5.980920433	5.535573006	0.024015612	0.465665939	Up ovotestes
gene16082_NMI	NMI	N-myc and STAT interactor	0.957490979	6.954540011	3.919305336	0.055148936	0.514518237	Up ovotestes
gene11854_DENND2A	DENND2A	DENN domain containing 2A	0.95829051	6.544683101	4.05167186	0.051387417	0.505918027	Up ovotestes
gene13335_NSRP1	NSRP1	nuclear speckle splicing regulatory protein 1	0.959557857	8.571419988	4.315199212	0.04471235	0.495604586	Up ovotestes
gene4512_CGNL1	CGNL1	cingulin like 1	0.960352756	5.997543693	6.082943006	0.018365242	0.440034287	Up ovotestes
gene11597_APPL1	APPL1	adaptor protein	0.96104954	5.633491624	3.36447941	0.074603177	0.533893048	Up ovotestes
gene11931_RSPO1	RSPO1	R-spondin 1	0.964003208	4.277119085	3.557923006	0.067065695	0.526377676	Up ovotestes
gene20643_RPP38	RPP38	ribonuclease P/MRP subunit p38	0.964368764	5.083122891	5.855136763	0.020519627	0.448985657	Up ovotestes
gene12978_RMDN2	RMDN2	regulator of microtubule dynamics 2	0.96595819	6.134910614	3.672922124	0.062989065	0.521217933	Up ovotestes
gene17858_GALNT14	GALNT14	polypeptide N-acetylgalactosaminyltransferase 14	0.966061636	4.938302445	3.674317706	0.062941315	0.521217933	Up ovotestes
gene3726_CISD1	CISD1	CDGSH iron sulfur domain 1	0.96736967	4.605632578	4.63533802	0.037854036	0.486440926	Up ovotestes
gene11278_ERBB2	ERBB2	erb-b2 receptor tyrosine kinase 2	0.968461593	6.347896658	6.475597835	0.015203826	0.431710506	Up ovotestes
gene11844_TRIM24	TRIM24	tripartite motif containing 24	0.96861445	7.15820003	5.322528906	0.026702451	0.466614784	Up ovotestes
gene12545_TMEM119	TMEM119	transmembrane protein 119	0.96882278	6.852221329	4.939668256	0.032389425	0.476122865	Up ovotestes
gene11104_GRWD1	GRWD1	glutamate rich WD repeat containing 1	0.971899765	5.310465998	7.416249641	0.009774944	0.414612689	Up ovotestes
gene4654_GATAD1	GATAD1	GATA zinc finger domain containing 1	0.97270411	4.362317397	5.031604454	0.030912676	0.472319477
gene15840_EPRS	EPRS	glutamyl-prolyl-tRNA synthetase	0.978054132	8.177680938	3.625918435	0.064621047	0.523419696
gene2991_ID4	ID4	inhibitor of DNA binding 4	0.979611508	5.157054747	4.044893847	0.051572996	0.505918027
gene1494_KIF25	KIF25	kinesin family member 25	0.980956521	3.540045052	3.862492248	0.056855904	0.517080353
gene4866_MBD5	MBD5	methyl-CpG binding domain protein 5	0.98104813	5.674386819	3.997556338	0.052889882	0.509962958
gene17418_SNRPB2	SNRPB2	small nuclear ribonucleoprotein polypeptide B2	0.981808057	5.975858427	4.343699891	0.044049608	0.495604586
gene19331_ZNF652	ZNF652	zinc finger protein 652	0.982179	7.874494692	3.682445718	0.062664012	0.521217933
gene80_CEP162	CEP162	centrosomal protein 162	0.983943843	6.724420961	4.501109466	0.040578125	0.490516957
gene1093_PHF21A	PHF21A	PHD finger protein 21A	0.984104357	6.387878356	6.094395219	0.018263595	0.440034287
gene5789_CSNK1E	CSNK1E	casein kinase 1 epsilon	0.986613814	6.686974705	4.534375316	0.03988356	0.490516957
gene13155_TBC1D12	TBC1D12	TBC1 domain family member 12	0.993783912	6.28272925	3.520455435	0.068456644	0.527836859
gene6845_CTR9	CTR9	CTR9 homolog	0.996079305	7.740879952	3.695778429	0.062212073	0.521217933
gene6508_SYS1	SYS1	SYS1	0.997983162	4.493399627	6.252802102	0.01691823	0.431710506
gene15435_KIAA1143	KIAA1143	KIAA1143 ortholog	0.99924333	5.375271595	5.293325553	0.027095509	0.466614784
gene19290_CUNH20orf96	CUNH20orf96	chromosome unknown C20orf96 homolog	1.000296331	4.736397397	4.24173168	0.046471811	0.496910288
gene18086_GTF2A1	GTF2A1	general transcription factor IIA subunit 1	1.005148703	6.737584077	3.856818698	0.057029552	0.517080353
gene12931_DENR	DENR	density regulated re-initiation and release factor	1.005591475	8.375459704	3.397397025	0.073256372	0.532193168
gene14960_ASB1	ASB1	ankyrin repeat and SOCS box containing 1	1.007666763	3.190176485	4.086846491	0.050436101	0.503832696
gene7572_KRI1	KRI1	KRI1 homolog	1.008275922	5.627440619	4.021357352	0.05222318	0.507888953
gene8215_SLC4A1AP	SLC4A1AP	solute carrier family 4 member 1 adaptor protein	1.012403931	6.946960737	3.721967754	0.061334827	0.521217933
gene6872_STK33	STK33	serine/threonine kinase 33	1.012728854	3.649753019	3.548764684	0.067402759	0.526776156
gene18737_DECR1	DECR1	2	1.013719952	5.490996591	5.118813415	0.02957943	0.469305643
gene12543_CORO1C	CORO1C	coronin 1C	1.014419313	6.899121813	5.066871659	0.030365793	0.47024727
gene10956_PDLIM5	PDLIM5	PDZ and LIM domain 5	1.015467298	5.636408719	5.673085661	0.022437951	0.463110745
gene8946_DIEXF	DIEXF	digestive organ expansion factor homolog (zebrafish)	1.016074755	5.069302183	4.758431279	0.035531081	0.482374864
gene18252_PEF1	PEF1	penta-EF-hand domain containing 1	1.01864655	5.318530338	4.719557111	0.036247403	0.482377759
gene15959_PDAP1	PDAP1	PDGFA associated protein 1	1.022730401	7.004218101	3.422924976	0.072230607	0.530253486
gene8810_ING1	ING1	inhibitor of growth family member 1	1.023608094	4.198556114	4.160109341	0.04851637	0.500036668
gene597_CEBPZOS	CEBPZOS	CEBPZ opposite strand	1.024064858	2.982360212	4.732969804	0.035998484	0.482377759
gene1307_PAWR	PAWR	pro-apoptotic WT1 regulator	1.024504947	4.55746481	6.812945236	0.012954369	0.431710506
gene16303_ITPKB	ITPKB	inositol-trisphosphate 3-kinase B	1.025798405	6.045329812	5.403476093	0.025644968	0.466614784
gene17009_DNAJC8	DNAJC8	DnaJ heat shock protein family (Hsp40) member C8	1.027475264	8.912280601	3.410982621	0.072708464	0.530842379
gene1740_CCDC40	CCDC40	coiled-coil domain containing 40	1.028157316	4.948558012	3.309286226	0.076923975	0.536454414
gene7148_EHBP1	EHBP1	EH domain binding protein 1	1.028858849	5.006788804	5.501771363	0.024421562	0.466614784
gene14341_TXNDC9	TXNDC9	thioredoxin domain containing 9	1.03179539	6.715208777	6.234038694	0.017071853	0.431710506
gene1033_PIK3C2B	PIK3C2B	phosphatidylinositol-4-phosphate 3-kinase catalytic subunit type 2 beta	1.032028927	5.859333811	6.080793674	0.018384387	0.440034287
gene14230_MYC	MYC	MYC proto-oncogene	1.035096036	7.632225194	4.608671951	0.038378851	0.486440926
gene3211_SLC25A34	SLC25A34	solute carrier family 25 member 34	1.036008685	4.277965357	3.376194507	0.074120714	0.533496408
gene7801_ASIC4	ASIC4	acid sensing ion channel subunit family member 4	1.03905139	7.255601696	5.721442798	0.02191015	0.460459235
gene12267_CDC40	CDC40	cell division cycle 40	1.039754698	6.629327019	3.684846355	0.062582369	0.521217933
gene14497_LETM1	LETM1	leucine zipper and EF-hand containing transmembrane protein 1	1.040701876	6.176636294	3.548968996	0.067395219	0.526776156
gene21681_LOC110071400	LOC110071400	calpain-10-like	1.042998139	3.249103266	4.439943683	0.041890073	0.49254297
gene8125_EIF3C	EIF3C	eukaryotic translation initiation factor 3 subunit C	1.043315593	8.938737625	5.466560042	0.024852372	0.466614784
gene12365_STK24	STK24	serine/threonine kinase 24	1.043446527	5.587899492	9.647680353	0.003613465	0.355044239	Up ovotestes
gene9928_ASAP2	ASAP2	ArfGAP with SH3 domain	1.043792487	6.067646641	3.853749315	0.05712374	0.517080353
gene16789_PSEN1	PSEN1	presenilin 1	1.044867476	5.17246482	3.965512797	0.053802358	0.51290803
gene11311_ZMAT2	ZMAT2	zinc finger matrin-type 2	1.045060952	8.017583587	4.893645245	0.033157423	0.476122865
gene4626_VEGFA	VEGFA	vascular endothelial growth factor A	1.045363017	6.341468527	3.421284646	0.072296034	0.530253486
gene1359_MAP3K2	MAP3K2	mitogen-activated protein kinase kinase kinase 2	1.046335352	4.075723024	3.347251544	0.075319066	0.533893048
gene8938_LOC110079509	LOC110079509	corepressor interacting with RBPJ 1-like	1.046612903	6.455677203	3.343984429	0.075455693	0.533893048
gene809_ARHGEF12	ARHGEF12	Rho guanine nucleotide exchange factor 12	1.049891209	6.680195592	4.993496071	0.031515704	0.473584372
gene12977_CDC42EP3	CDC42EP3	CDC42 effector protein 3	1.0521	5.46580208	4.507272539	0.040448451	0.490516957
gene9630_VAT1	VAT1	vesicle amine transport 1	1.052653063	7.398055273	5.179779875	0.028684598	0.468391215
gene5215_ATE1	ATE1	arginyltransferase 1	1.053962494	5.264650016	4.054296956	0.05131574	0.505918027
gene3041_FAH	FAH	fumarylacetoacetate hydrolase	1.054557346	5.842523307	5.465746724	0.02486242	0.466614784
gene15048_FEN1	FEN1	flap structure-specific endonuclease 1	1.060125894	5.181614233	4.734044793	0.035978615	0.482377759
gene17007_HNRNPR	HNRNPR	heterogeneous nuclear ribonucleoprotein R	1.060393208	8.817234535	3.630446927	0.064461789	0.523419696
gene9972_GNL3	GNL3	G protein nucleolar 3	1.061105307	8.146763853	3.456932062	0.070888957	0.530253486
gene16199_POLE3	POLE3	DNA polymerase epsilon 3	1.061659437	5.909364461	6.439496347	0.015468405	0.431710506
gene6857_IPO7	IPO7	importin 7	1.062084244	6.168778875	4.549659013	0.039568824	0.489543903
gene16250_RAD51AP1	RAD51AP1	RAD51 associated protein 1	1.063002418	5.102367626	3.531119403	0.06805751	0.527836859
gene1045_NUAK2	NUAK2	NUAK family kinase 2	1.063253805	4.856123898	4.613673083	0.03827982	0.486440926
gene7824_BICD1	BICD1	BICD cargo adaptor 1	1.065420562	5.324248057	4.835320934	0.034159368	0.476737196
gene19748_UBE2H	UBE2H	ubiquitin conjugating enzyme E2 H	1.067676151	6.473239187	11.40593418	0.001723955	0.320666373	Up ovotestes
gene8783_TNFAIP8L1	TNFAIP8L1	TNF alpha induced protein 8 like 1	1.067955158	3.12253479	3.613655509	0.065054511	0.523872813
gene154_SF3B5	SF3B5	splicing factor 3b subunit 5	1.06907761	5.846505103	3.864546684	0.056793169	0.517080353
gene13346_DBNL	DBNL	drebrin like	1.070011728	6.267556379	10.68388698	0.002326287	0.329001858	Up ovotestes
gene9931_IAH1	IAH1	isoamyl acetate-hydrolyzing esterase 1 homolog	1.072016059	4.551422562	7.765301242	0.008327063	0.404667441	Up ovotestes
gene6065_PSMD7	PSMD7	proteasome 26S subunit	1.073024211	8.368303274	6.574894232	0.014500939	0.431710506
gene3088_IGF1R	IGF1R	insulin like growth factor 1 receptor	1.078174136	5.369989385	3.413785044	0.072596013	0.530693422
gene3724_TFAM	TFAM	transcription factor A	1.078282534	6.721582864	4.568685921	0.039180799	0.489117912
gene5509_SLC1A5	SLC1A5	solute carrier family 1 member 5	1.080544534	4.163823212	4.26288407	0.045957559	0.496910288
gene12985_GPATCH11	GPATCH11	G-patch domain containing 11	1.081042066	7.220587849	3.77474878	0.059608248	0.519866392
gene17023_SENP5	SENP5	SUMO1/sentrin specific peptidase 5	1.081191899	5.793910527	4.452291698	0.041621519	0.49254297
gene9784_AKAP8	AKAP8	A-kinase anchoring protein 8	1.083781927	7.018018841	3.521647993	0.068411879	0.527836859
gene15817_SNN	SNN	stannin	1.085280542	4.821541586	4.306210754	0.044923629	0.495604586
gene8959_ACADM	ACADM	acyl-CoA dehydrogenase	1.085816506	6.04278419	11.59766359	0.001593606	0.320666373	Up ovotestes
gene50_RRAGD	RRAGD	Ras related GTP binding D	1.086594634	5.59541138	5.146305807	0.029172207	0.468391215
gene15836_RRP15	RRP15	ribosomal RNA processing 15 homolog	1.087505879	6.025464432	6.253028371	0.016916386	0.431710506
gene18333_PRKAR2B	PRKAR2B	protein kinase cAMP-dependent type II regulatory subunit beta	1.089040966	4.707892014	5.094350414	0.029946986	0.47024727
gene15669_OSBPL2	OSBPL2	oxysterol binding protein like 2	1.089729555	4.985700424	6.149661686	0.017781533	0.43792941
gene14124_SAP30BP	SAP30BP	SAP30 binding protein	1.089767113	5.844610494	6.029337476	0.018849224	0.442240745
gene2627_CERS4	CERS4	ceramide synthase 4	1.090171548	5.379892934	4.294772149	0.045194089	0.495604586
gene6643_GSK3B	GSK3B	glycogen synthase kinase 3 beta	1.090639638	8.304195551	3.362242297	0.074695707	0.533893048
gene18088_CEP128	CEP128	centrosomal protein 128	1.092236749	4.851286369	5.435575794	0.025238288	0.466614784
gene6795_SLC22A23	SLC22A23	solute carrier family 22 member 23	1.095145009	6.588672723	5.503059368	0.024405958	0.466614784
gene15211_BCL7C	BCL7C	BCL tumor suppressor 7C	1.096575229	7.062448686	3.850865388	0.057212394	0.517080353
gene21088_LOC110070765	LOC110070765	endophilin-A1	1.098711692	4.106271333	4.280040675	0.045545046	0.496825556
gene15430_EXOSC7	EXOSC7	exosome component 7	1.100132717	4.586033167	7.413955791	0.009785308	0.414612689	Up ovotestes
gene17378_TNS3	TNS3	tensin 3	1.101948546	6.552157664	3.944434772	0.054412054	0.514026467
gene17510_GULP1	GULP1	GULP	1.102055288	6.68367136	10.44507044	0.00257194	0.329045011	Up ovotestes
gene3423_LOC110073378	LOC110073378	uncharacterized LOC110073378	1.10390988	2.840518506	3.390231192	0.073547228	0.532193168
gene17385_PSMD1	PSMD1	proteasome 26S subunit	1.104105613	8.005229933	5.770186099	0.021391712	0.456215839
gene9854_NDFIP2	NDFIP2	Nedd4 family interacting protein 2	1.106316757	6.81958641	4.899392786	0.033060436	0.476122865
gene7515_FRG1	FRG1	FSHD region gene 1	1.107094012	6.910528119	3.929204907	0.054857338	0.514424746
gene2553_IDH1	IDH1	isocitrate dehydrogenase (NADP(+)) 1	1.111263321	5.731614701	5.725075254	0.021871049	0.460425066
gene17382_NCL	NCL	nucleolin	1.112305818	11.37364884	3.624026775	0.064687702	0.523555686
gene15159_LOC110086333	LOC110086333	sulfotransferase family cytosolic 1B member 1-like	1.114777784	5.802128882	6.547743319	0.014689586	0.431710506
gene4246_LOC110074350	LOC110074350	collagen alpha-5(IV) chain-like	1.116055907	5.253917438	4.399140127	0.042791107	0.493544417
gene7104_CDC73	CDC73	cell division cycle 73	1.116794948	7.002011113	5.23652448	0.027878142	0.466614784
gene21921_LOC110071662	LOC110071662	stress-induced-phosphoprotein 1-like	1.118717808	4.870305665	4.022198711	0.052199783	0.507888953
gene9470_BRIX1	BRIX1	BRX1	1.11984343	7.338295407	3.348232742	0.075278087	0.533893048
gene9458_LMBRD2	LMBRD2	LMBR1 domain containing 2	1.120530517	5.512085455	5.251152749	0.027674264	0.466614784
gene12992_FEZ2	FEZ2	fasciculation and elongation protein zeta 2	1.120868952	5.7612864	4.15946886	0.0485328	0.500036668
gene11247_TSHZ3	TSHZ3	teashirt zinc finger homeobox 3	1.121972122	4.88197959	4.621544099	0.038124527	0.486440926
gene14069_MMP16	MMP16	matrix metallopeptidase 16	1.123609411	3.809067669	4.1957468	0.04761176	0.500036668
gene7109_RGS2	RGS2	regulator of G-protein signaling 2	1.124040117	5.409738533	5.88135827	0.020258273	0.447041464
gene16490_ZBTB4	ZBTB4	zinc finger and BTB domain containing 4	1.127103004	5.961554827	3.335944736	0.075793086	0.533941065
gene10167_RIOK1	RIOK1	RIO kinase 1	1.128183122	5.820156952	4.172233682	0.048206503	0.500036668
gene1433_CREBRF	CREBRF	CREB3 regulatory factor	1.128401123	4.523544852	4.841998335	0.034043001	0.476737196
gene1019_BTG2	BTG2	BTG anti-proliferation factor 2	1.131009867	7.86562765	5.8740202	0.020331048	0.447041464
gene12820_ARHGEF2	ARHGEF2	Rho/Rac guanine nucleotide exchange factor 2	1.131642647	6.7939511	4.705599446	0.036508434	0.482682015
gene18714_OTUD6B	OTUD6B	OTU domain containing 6B	1.13223459	7.248639639	4.0056072	0.05266332	0.509962958
gene4433_CUNH1orf53	CUNH1orf53	chromosome unknown C1orf53 homolog	1.13262526	4.322976451	4.738720882	0.035892326	0.482377759
gene8041_CDC42EP5	CDC42EP5	CDC42 effector protein 5	1.138062701	6.094497396	4.183127959	0.047929932	0.500036668
gene258_CBX3	CBX3	chromobox 3	1.139992257	8.072743128	4.544697326	0.0396707	0.489643197
gene9166_SMG7	SMG7	SMG7	1.140450892	7.336976292	3.444897944	0.071360522	0.530253486
gene15544_LOC110086761	LOC110086761	carcinoembryonic antigen-related cell adhesion molecule 5-like	1.141915086	5.28100505	6.79497498	0.013064688	0.431710506
gene19471_WDR46	WDR46	WD repeat domain 46	1.142736541	5.282627504	7.735935651	0.00843953	0.404667441	Up ovotestes
gene17827_MYBBP1A	MYBBP1A	MYB binding protein 1a	1.144581758	7.440931013	4.204076854	0.047403	0.500036668
gene3318_NOC2L	NOC2L	NOC2 like nucleolar associated transcriptional repressor	1.144945386	5.956593201	4.354932869	0.043791372	0.494522636
gene8300_KIAA0825	KIAA0825	KIAA0825 ortholog	1.145301545	2.867648072	3.653391673	0.063661541	0.522091046
gene10124_TPRKB	TPRKB	TP53RK binding protein	1.149438208	4.023472154	4.085341414	0.050476406	0.503832696
gene14195_UTP3	UTP3	UTP3	1.150128764	7.219916953	3.481528657	0.0699359	0.528432174
gene12125_ETFRF1	ETFRF1	electron transfer flavoprotein regulatory factor 1	1.151661114	3.215384129	3.294027168	0.07757978	0.537255136
gene12211_LOC110083101	LOC110083101	O-acetyl-ADP-ribose deacetylase MACROD2-like	1.15228398	4.808967958	6.070714613	0.018474453	0.440057325
gene6899_HGF	HGF	hepatocyte growth factor	1.154551746	5.006686245	4.30545413	0.044941464	0.495604586
gene2771_JUND	JUND	JunD proto-oncogene	1.15803507	5.35053002	5.019186721	0.031107782	0.472530103
gene3956_PIK3R1	PIK3R1	phosphoinositide-3-kinase regulatory subunit 1	1.160189354	7.962347971	4.24135856	0.046480939	0.496910288
gene5646_EHHADH	EHHADH	enoyl-CoA hydratase and 3-hydroxyacyl CoA dehydrogenase	1.162758097	4.110425323	3.912616868	0.055346919	0.514518237
gene10317_ADAMTS4	ADAMTS4	ADAM metallopeptidase with thrombospondin type 1 motif 4	1.165843732	3.236911988	3.644362403	0.063975131	0.522309928
gene5110_RFC1	RFC1	replication factor C subunit 1	1.166509862	8.337995793	3.661968996	0.063365228	0.52163708
gene9623_ARHGAP42	ARHGAP42	Rho GTPase activating protein 42	1.16651908	5.191543429	7.222465289	0.010693514	0.420530672
gene14350_PDCL3	PDCL3	phosducin like 3	1.166999294	4.319341239	6.202425003	0.017334102	0.434174896
gene16584_KIN	KIN	Kin17 DNA and RNA binding protein	1.168392085	5.27497379	9.578200131	0.003723471	0.355044239	Up ovotestes
gene9778_FN3KRP	FN3KRP	fructosamine 3 kinase related protein	1.168903516	3.626509	3.485488801	0.069783794	0.527987974
gene676_KDM3B	KDM3B	lysine demethylase 3B	1.170067635	8.258510419	4.543754666	0.039690088	0.489643197
gene5485_IRF2BP1	IRF2BP1	interferon regulatory factor 2 binding protein 1	1.171360681	6.986516554	4.026879221	0.052069833	0.507888953
gene8382_SH2D3C	SH2D3C	SH2 domain containing 3C	1.17167117	4.215462449	6.528906773	0.014822016	0.431710506
gene4276_AMER1	AMER1	APC membrane recruitment protein 1	1.172487554	5.659329815	5.073719152	0.030260836	0.47024727
gene2730_FAM32A	FAM32A	family with sequence similarity 32 member A	1.172703425	8.410441255	3.944292589	0.054416192	0.514026467
gene4037_CUNHXorf38	CUNHXorf38	chromosome unknown CXorf38 homolog	1.174102167	3.740780332	6.851235487	0.012722634	0.431710506
gene1459_SGO1	SGO1	shugoshin 1	1.176041205	6.156600229	3.62843653	0.064532436	0.523419696
gene3084_LYSMD4	LYSMD4	LysM domain containing 4	1.179055054	4.773261169	7.553284048	0.009176664	0.410515904	Up ovotestes
gene3959_CENPH	CENPH	centromere protein H	1.179070798	4.404292701	5.871315418	0.020357944	0.447041464
gene8267_REEP3	REEP3	receptor accessory protein 3	1.182443156	3.898925561	4.861111033	0.033712307	0.476737196
gene17322_EZH2	EZH2	enhancer of zeste 2 polycomb repressive complex 2 subunit	1.183891293	8.226823236	3.792750577	0.059031749	0.519866392
gene10416_ADAMTS19	ADAMTS19	ADAM metallopeptidase with thrombospondin type 1 motif 19	1.188095839	4.847730102	3.349288364	0.075234029	0.533893048
gene268_FAM221A	FAM221A	family with sequence similarity 221 member A	1.189911406	2.510720829	3.492898766	0.069500174	0.527836859
gene3038_ZNF516	ZNF516	zinc finger protein 516	1.190375838	7.314347934	3.661857822	0.063369059	0.52163708
gene5225_ACBD3	ACBD3	acyl-CoA binding domain containing 3	1.191466961	7.45182491	4.187124586	0.047828908	0.500036668
gene17865_FRMD5	FRMD5	FERM domain containing 5	1.19360626	3.214900833	3.490485182	0.069592414	0.527836859
gene15386_NKD1	NKD1	naked cuticle homolog 1	1.19418925	5.798698219	8.305580862	0.006520393	0.394083515	Up ovotestes
gene21457_LOC110071163	LOC110071163	zinc finger protein 709-like	1.19685441	4.42703718	3.878420444	0.056371515	0.517080353
gene6825_JUN	JUN	Jun proto-oncogene	1.198389126	6.878514948	7.482380388	0.009481161	0.414612689	Up ovotestes
gene1013_PIFO	PIFO	primary cilia formation	1.199557897	3.781765895	3.313820028	0.07673032	0.535564006
gene5787_MAFF	MAFF	MAF bZIP transcription factor F	1.199860089	5.904022926	5.386950518	0.025857104	0.466614784
gene20373_CUNH16orf45	CUNH16orf45	chromosome unknown C16orf45 homolog	1.201276424	3.61703715	3.965448647	0.053804202	0.51290803
gene997_MDFI	MDFI	MyoD family inhibitor	1.201747207	3.371137176	3.972698677	0.05359623	0.512721459
gene15680_LOC110086903	LOC110086903	uncharacterized LOC110086903	1.202944478	6.473851482	3.3257122	0.076224948	0.534902423
gene13357_NUDCD3	NUDCD3	NudC domain containing 3	1.203644957	6.089094682	3.549239543	0.067385236	0.526776156
gene2647_KANK3	KANK3	KN motif and ankyrin repeat domains 3	1.204265801	5.18156546	3.718019951	0.061466181	0.521217933
gene6927_WHAMM	WHAMM	WAS protein homolog associated with actin	1.206250475	6.005184965	7.869827919	0.007939589	0.404667441	Up ovotestes
gene18649_KIF3A	KIF3A	kinesin family member 3A	1.2087725	6.430434588	4.170401589	0.048253187	0.500036668
gene2892_MND1	MND1	meiotic nuclear divisions 1	1.209437058	4.719243385	3.962916095	0.05387706	0.51290803
gene6803_CDYL	CDYL	chromodomain Y like	1.209785402	6.286543265	3.456997817	0.07088639	0.530253486
gene7505_ZDHHC2	ZDHHC2	zinc finger DHHC-type containing 2	1.21337574	3.123826203	4.621829462	0.03811891	0.486440926
gene2227_MCC	MCC	mutated in colorectal cancers	1.214400829	3.824335978	3.792308773	0.059045824	0.519866392
gene14894_LOC110086016	LOC110086016	neurabin-1-like	1.215300377	8.697224295	3.633429547	0.064357134	0.523419696
gene13590_AP3B1	AP3B1	adaptor related protein complex 3 beta 1 subunit	1.215452425	7.082662308	3.720657563	0.061378386	0.521217933
gene8621_SAMD14	SAMD14	sterile alpha motif domain containing 14	1.21645758	3.993601386	3.329823195	0.076051115	0.534902423
gene19561_AP5M1	AP5M1	adaptor related protein complex 5 mu 1 subunit	1.216569666	7.424461596	4.969250115	0.031906037	0.475138782
gene17114_LYRM9	LYRM9	LYR motif containing 9	1.216628666	3.501912245	4.710186331	0.036422426	0.482377759
gene3944_CWC27	CWC27	CWC27 spliceosome associated protein homolog	1.216670918	6.558145342	3.489059875	0.069646949	0.527836859
gene1821_LRRC59	LRRC59	leucine rich repeat containing 59	1.220477167	4.642638689	3.873980044	0.05650609	0.517080353
gene19294_PTMA	PTMA	prothymosin	1.220973147	10.3482953	4.509552637	0.040400592	0.490516957
gene1320_KRR1	KRR1	KRR1	1.223453094	5.670325117	7.659454551	0.008740157	0.409723103	Up ovotestes
gene1240_STOX2	STOX2	storkhead box 2	1.223889103	4.191059374	3.502036859	0.069152176	0.527836859
gene7152_B3GNT2	B3GNT2	UDP-GlcNAc:betaGal beta-1	1.225764176	3.645267576	3.512140185	0.068769678	0.527836859
gene7198_PHAX	PHAX	phosphorylated adaptor for RNA export	1.229596352	7.067358176	3.64756776	0.063863612	0.522260654
gene20877_LOC110070546	LOC110070546	zinc finger protein 91-like	1.230938824	4.649870818	5.0356009	0.030850168	0.472263588
gene1888_LOC110070465	LOC110070465	zinc finger protein 436-like	1.23210689	3.004427914	7.678951311	0.008662446	0.409723103	Up ovotestes
gene6924_CUNH15orf40	CUNH15orf40	chromosome unknown C15orf40 homolog	1.234301826	5.291747502	9.940806712	0.003186099	0.355044239	Up ovotestes
gene6393_STN1	STN1	STN1	1.235441939	3.535525889	5.579161468	0.02350289	0.465665939
gene12105_HMGB3	HMGB3	high mobility group box 3	1.241570262	10.32417132	4.934559373	0.032473714	0.476122865
gene2961_LOC110072832	LOC110072832	caltractin-like	1.245823687	5.134013968	4.545829014	0.039647439	0.489643197
gene9067_SET	SET	SET nuclear proto-oncogene	1.249222563	9.045113099	7.399982064	0.009848699	0.414612689	Up ovotestes
gene1198_KIAA1217	KIAA1217	KIAA1217 ortholog	1.250368466	7.579558956	6.586406763	0.014421738	0.431710506
gene1589_RCSD1	RCSD1	RCSD domain containing 1	1.251219455	4.204878874	3.458555734	0.070825599	0.530253486
gene513_RHOU	RHOU	ras homolog family member U	1.251731733	4.050240977	6.115055325	0.018081755	0.440034287
gene3389_SOGA1	SOGA1	suppressor of glucose	1.25231965	5.718579475	3.586961704	0.066009295	0.524933919
gene2606_TCF3	TCF3	transcription factor 3	1.25853539	6.872282128	3.855396148	0.057073184	0.517080353
gene9921_SECISBP2	SECISBP2	SECIS binding protein 2	1.2615072	7.401765672	3.521617563	0.068413021	0.527836859
gene15456_LOC110086649	LOC110086649	non-histone chromosomal protein HMG-14A	1.261974755	8.867720422	3.95989677	0.053964065	0.513079076
gene6688_UTP23	UTP23	UTP23	1.265940829	4.929090814	5.303298185	0.026960581	0.466614784
gene5895_ST13	ST13	ST13	1.266278803	9.043579187	4.042916529	0.051627273	0.505918027
gene10859_ISY1	ISY1	ISY1 splicing factor homolog	1.267265697	6.181101997	4.311698597	0.044794504	0.495604586
gene8892_TMEM200C	TMEM200C	transmembrane protein 200C	1.267426251	5.027856875	3.617129112	0.0649314	0.523872813
gene9046_PLPP7	PLPP7	phospholipid phosphatase 7 (inactive)	1.267451345	2.72403697	3.718968087	0.061434606	0.521217933
gene8471_LOC110078965	LOC110078965	GDNF-inducible zinc finger protein 1-like	1.268806865	6.769830693	6.69327918	0.01370835	0.431710506
gene18346_SETBP1	SETBP1	SET binding protein 1	1.270981597	3.600511093	3.356408275	0.074937614	0.533893048
gene1579_ARL6	ARL6	ADP ribosylation factor like GTPase 6	1.27103431	4.303369643	6.2895231	0.01662188	0.431710506
gene9499_SRP14	SRP14	signal recognition particle 14	1.271277915	6.601166883	5.139198481	0.029276894	0.468864042
gene21408_LOC110071113	LOC110071113	zinc finger protein 135-like	1.271664169	3.592964272	3.58522393	0.06607199	0.524933919
gene6565_HMGN1	HMGN1	high mobility group nucleosome binding domain 1	1.272102871	9.063116739	4.802787475	0.034732577	0.479054753
gene3723_DNAJC9	DNAJC9	DnaJ heat shock protein family (Hsp40) member C9	1.272654675	6.914638375	6.077582961	0.018413026	0.440034287
gene7496_THUMPD3	THUMPD3	THUMP domain containing 3	1.274269962	6.568359985	3.801381614	0.058757538	0.519866392
gene6296_NAP1L4	NAP1L4	nucleosome assembly protein 1 like 4	1.276818693	6.609524888	6.760306098	0.013280386	0.431710506
gene7811_LOC110078205	LOC110078205	unconventional myosin-X-like	1.278737669	5.988477534	4.102527327	0.050018276	0.501854179
gene13672_NAA16	NAA16	N(alpha)-acetyltransferase 16	1.280597041	6.182117395	5.158060819	0.028999955	0.468391215
gene14552_CLCF1	CLCF1	cardiotrophin like cytokine factor 1	1.281113283	3.563293007	4.033507593	0.051886413	0.507683642
gene3715_MICU1	MICU1	mitochondrial calcium uptake 1	1.285726025	6.543402403	5.890514055	0.020167865	0.447041464
gene5725_CHMP4C	CHMP4C	charged multivesicular body protein 4C	1.286133099	3.347540151	4.29562955	0.045173754	0.495604586
gene3943_SREK1IP1	SREK1IP1	SREK1 interacting protein 1	1.286204647	7.625816553	3.335337374	0.075818643	0.533941065
gene20102_DZIP1L	DZIP1L	DAZ interacting zinc finger protein 1 like	1.289412107	5.112539445	3.740001613	0.060738741	0.520705834
gene4293_KIAA2022	KIAA2022	KIAA2022 ortholog	1.289745335	3.84452529	4.431153451	0.042082408	0.493462597
gene5240_NVL	NVL	nuclear VCP-like	1.290588158	6.003479959	9.343110605	0.004122961	0.357667506	Up ovotestes
gene5929_SLC25A15	SLC25A15	solute carrier family 25 member 15	1.292910681	5.470922143	3.712571212	0.061647988	0.521217933
gene13827_SLC45A4	SLC45A4	solute carrier family 45 member 4	1.293092045	4.229863711	5.117977306	0.029591911	0.469305643
gene13638_GPR162	GPR162	G protein-coupled receptor 162	1.29371922	4.466069923	6.444884578	0.015428603	0.431710506
gene12940_CUNH12orf65	CUNH12orf65	chromosome unknown C12orf65 homolog	1.295582588	5.919025065	3.586842305	0.066013601	0.524933919
gene13186_SYF2	SYF2	SYF2 pre-mRNA splicing factor	1.296036467	7.088233746	3.358140301	0.074865705	0.533893048
gene15681_ANP32A	ANP32A	acidic nuclear phosphoprotein 32 family member A	1.296537795	9.361299565	3.584333936	0.066104125	0.52494809
gene1706_DNAI2	DNAI2	dynein axonemal intermediate chain 2	1.296875069	3.486184789	3.378048332	0.074044688	0.533496408
gene3485_CLN8	CLN8	CLN8	1.29761304	3.074512846	6.310361613	0.016456201	0.431710506
gene8332_LOC110078806	LOC110078806	carboxyl-terminal PDZ ligand of neuronal nitric oxide synthase protein-like	1.298061026	3.739525912	4.891507916	0.033193569	0.476122865
gene11372_SNRK	SNRK	SNF related kinase	1.301330771	5.612973745	9.143839872	0.004497428	0.360394615	Up ovotestes
gene3479_FAM110C	FAM110C	family with sequence similarity 110 member C	1.304213267	3.451128055	4.509120417	0.040409659	0.490516957
gene1495_AFDN	AFDN	afadin	1.30762938	8.736891895	4.423949382	0.042240759	0.493544417
gene10329_SYT11	SYT11	synaptotagmin 11	1.308319873	4.009923003	4.308284076	0.044874798	0.495604586
gene15624_WNT4	WNT4	Wnt family member 4	1.308341701	4.060535757	3.679790232	0.06275446	0.521217933
gene12372_CLYBL	CLYBL	citrate lyase beta like	1.31260599	3.298947256	5.001278883	0.031391515	0.473360887
gene16649_PSME4	PSME4	proteasome activator subunit 4	1.312770566	6.200526036	7.083364838	0.011409842	0.424397062
gene2887_FBXW7	FBXW7	F-box and WD repeat domain containing 7	1.313700613	6.673582901	3.659703254	0.063443351	0.52163708
gene11790_TCF4	TCF4	transcription factor 4	1.313981113	5.172938335	3.771389804	0.059716507	0.519866392
gene14802_ST8SIA5	ST8SIA5	ST8 alpha-N-acetyl-neuraminide alpha-2	1.317189626	5.298198838	4.005318317	0.052671431	0.509962958
gene6039_CUNH16orf87	CUNH16orf87	chromosome unknown C16orf87 homolog	1.318365708	5.446778987	4.107499282	0.049886593	0.501854179
gene19158_LOC110090687	LOC110090687	cell surface glycoprotein MUC18-like	1.320262321	8.181855605	5.004120163	0.03134631	0.473360887
gene17929_TTI2	TTI2	TELO2 interacting protein 2	1.323435189	4.931105787	5.287050437	0.027180785	0.466614784
gene5681_IWS1	IWS1	IWS1	1.325267593	9.173389509	4.170128877	0.04826014	0.500036668
gene216_CTGF	CTGF	connective tissue growth factor	1.327679402	7.090099443	4.341409465	0.044102468	0.495604586
gene1992_LOC110071775	LOC110071775	oxidative stress-responsive serine-rich protein 1-like	1.333480047	3.818704602	5.690427474	0.022247104	0.461436007
gene13556_PHF21B	PHF21B	PHD finger protein 21B	1.336141428	4.153305092	5.006672076	0.031305769	0.473360887
gene10853_ARHGAP40	ARHGAP40	Rho GTPase activating protein 40	1.33771646	3.566611022	4.729631057	0.036060271	0.482377759
gene320_ICA1	ICA1	islet cell autoantigen 1	1.337992702	3.768522472	3.514121194	0.068694957	0.527836859
gene1871_ALX1	ALX1	ALX homeobox 1	1.340444275	4.819875625	5.19077525	0.028526371	0.468391215
gene17883_BRD3	BRD3	bromodomain containing 3	1.341310069	7.397516389	4.860205417	0.033727897	0.476737196
gene9957_TMX3	TMX3	thioredoxin related transmembrane protein 3	1.344464377	5.537465619	3.450138551	0.071154736	0.530253486
gene12915_SETD1B	SETD1B	SET domain containing 1B	1.350977645	6.576976317	3.924487044	0.054996092	0.514518237
gene15741_ITGA4	ITGA4	integrin subunit alpha 4	1.353515261	3.708291813	4.220323345	0.046998737	0.499011756
gene19209_CWC25	CWC25	CWC25 spliceosome associated protein homolog	1.35540342	7.039129608	4.605266872	0.038446437	0.486440926
gene2519_RAP1A	RAP1A	RAP1A	1.356052469	4.560333595	8.253107256	0.006675906	0.394083515	Up ovotestes
gene14391_SNAPC5	SNAPC5	small nuclear RNA activating complex polypeptide 5	1.357868749	3.528691667	6.027546401	0.018865631	0.442240745
gene5726_SNX16	SNX16	sorting nexin 16	1.363463835	4.044868648	6.792140419	0.013082181	0.431710506
gene11445_GLIS1	GLIS1	GLIS family zinc finger 1	1.366499814	2.327739376	3.683625076	0.062623889	0.521217933
gene10521_ITPR2	ITPR2	inositol 1	1.373499277	6.555888353	3.562018205	0.066915582	0.526230145
gene17520_LOC110088903	LOC110088903	ephrin type-B receptor 5	1.375722663	5.091477106	6.707440047	0.013616712	0.431710506
gene3612_CPEB3	CPEB3	cytoplasmic polyadenylation element binding protein 3	1.38201379	3.896161503	4.567949973	0.03919573	0.489117912
gene18811_NRK	NRK	Nik related kinase	1.385118309	4.568323319	4.04824045	0.051481275	0.505918027
gene11552_NYAP1	NYAP1	neuronal tyrosine phosphorylated phosphoinositide-3-kinase adaptor 1	1.386253353	3.44624907	5.938734658	0.019698863	0.445728341
gene6410_TMTC1	TMTC1	transmembrane and tetratricopeptide repeat containing 1	1.386900192	2.338813153	4.914319184	0.032810003	0.476122865
gene8304_FAM172A	FAM172A	family with sequence similarity 172 member A	1.391511722	6.289947889	3.534693948	0.067924302	0.527836859
gene20393_LOC110070029	LOC110070029	zinc finger protein 208-like	1.392315003	4.251502771	3.358768558	0.07483964	0.533893048
gene1189_APBB1IP	APBB1IP	amyloid beta precursor protein binding family B member 1 interacting protein	1.396806957	3.971307076	4.961718688	0.032028355	0.475138782
gene17947_FABP3	FABP3	fatty acid binding protein 3	1.397237196	5.511884217	4.333282619	0.044290587	0.495604586
gene6455_KLHL15	KLHL15	kelch like family member 15	1.399298965	2.430779965	3.478436937	0.070054908	0.528432174
gene20344_LOC110069979	LOC110069979	zinc finger protein 664-like	1.401754607	3.229733605	5.779335027	0.021295891	0.455295102
gene5015_MDM1	MDM1	Mdm1 nuclear protein	1.402562511	4.807239195	3.915083628	0.05527381	0.514518237
gene6693_NCAM2	NCAM2	neural cell adhesion molecule 2	1.404965422	3.93655796	3.338754965	0.075674961	0.533941065
gene17098_WASF2	WASF2	WAS protein family member 2	1.404982842	8.003943628	8.213663779	0.006795413	0.395735574	Up ovotestes
gene252_HOXA4	HOXA4	homeobox A4	1.405343197	6.224474548	4.483734737	0.040946156	0.49097341
gene8349_LHX2	LHX2	LIM homeobox 2	1.405427348	4.416957141	5.618086941	0.023055039	0.465665939
gene5783_PICK1	PICK1	protein interacting with PRKCA 1	1.407473661	3.493625167	4.594369086	0.038663622	0.486725701
gene2476_WWC1	WWC1	WW and C2 domain containing 1	1.409130676	3.090784258	4.351894018	0.043861068	0.494741926
gene10394_PMEPA1	PMEPA1	prostate transmembrane protein	1.411594491	4.685969052	5.075525485	0.030233215	0.47024727
gene6624_SSB	SSB	Sjogren syndrome antigen B	1.411988644	8.931718956	3.816012277	0.058295934	0.519866392
gene620_ZMYND10	ZMYND10	zinc finger MYND-type containing 10	1.414061882	2.397935724	3.598006996	0.065612349	0.524234464
gene6615_LRP2	LRP2	LDL receptor related protein 2	1.414522804	7.214645871	3.498632369	0.069281598	0.527836859
gene18124_ZNRF2	ZNRF2	zinc and ring finger 2	1.41457188	5.068620799	6.775858501	0.013183154	0.431710506
gene18256_CHCHD7	CHCHD7	coiled-coil-helix-coiled-coil-helix domain containing 7	1.415619475	3.486882291	7.781010113	0.00826756	0.404667441	Up ovotestes
gene7252_SEMA4G	SEMA4G	semaphorin 4G	1.417700265	4.854392303	7.659939696	0.008738214	0.409723103	Up ovotestes
gene18430_LOC110089887	LOC110089887	tyrosine-protein kinase Fyn-like	1.423079563	4.555738319	5.076755888	0.030214416	0.47024727
gene15396_RPS6KA5	RPS6KA5	ribosomal protein S6 kinase A5	1.424316964	3.879035086	3.716901343	0.061503457	0.521217933
gene5913_FKBP1B	FKBP1B	FK506 binding protein 1B	1.424848343	5.666167786	7.738299431	0.008430417	0.404667441	Up ovotestes
gene2122_RBM33	RBM33	RNA binding motif protein 33	1.426206904	7.097310443	3.706281189	0.061858608	0.521217933
gene10123_LOC110080795	LOC110080795	dol-P-Glc:Glc(2)Man(9)GlcNAc(2)-PP-Dol alpha-1	1.427261841	2.633597414	3.430547647	0.07192743	0.530253486
gene2874_BASP1	BASP1	brain abundant membrane attached signal protein 1	1.429955729	8.546395754	4.410696741	0.042533772	0.493544417
gene14356_RNF149	RNF149	ring finger protein 149	1.430427397	3.120619597	5.996416747	0.01915327	0.445457827
gene1185_ACBD5	ACBD5	acyl-CoA binding domain containing 5	1.431814186	5.001399602	7.139457353	0.011114965	0.420530672
gene16563_LOC110087810	LOC110087810	dehydrogenase/reductase SDR family member 4-like	1.436039347	5.635703121	6.239499296	0.01702699	0.431710506
gene14237_RPF2	RPF2	ribosome production factor 2 homolog	1.436655666	6.274315417	9.844255646	0.003320588	0.355044239	Up ovotestes
gene10791_LOC110081523	LOC110081523	selenium-binding protein 1-like	1.438864882	5.879717665	10.3578484	0.002668421	0.329664403	Up ovotestes
gene9892_ZHX1	ZHX1	zinc fingers and homeoboxes 1	1.440293569	7.199224721	8.662984202	0.005558971	0.381361441	Up ovotestes
gene9018_SURF2	SURF2	surfeit 2	1.442393973	4.785507563	11.70122817	0.001527591	0.320666373	Up ovotestes
gene10173_EEF1E1	EEF1E1	eukaryotic translation elongation factor 1 epsilon 1	1.444000404	3.992877894	11.56493367	0.001615094	0.320666373	Up ovotestes
gene20_ASCC3	ASCC3	activating signal cointegrator 1 complex subunit 3	1.4491572	4.311404466	13.99528402	0.000614986	0.290201637	Up ovotestes
gene9427_ELP4	ELP4	elongator acetyltransferase complex subunit 4	1.451911485	4.80315371	4.102351845	0.05002293	0.501854179
gene21173_LOC110070859	LOC110070859	zinc finger protein 135-like	1.455546407	5.984845968	3.882103617	0.056260157	0.516924124
gene13602_IQGAP2	IQGAP2	IQ motif containing GTPase activating protein 2	1.457524227	6.470860861	5.088904952	0.030029479	0.47024727
gene13455_PML	PML	promyelocytic leukemia	1.457616782	6.10882384	3.697416056	0.062156812	0.521217933
gene11725_SMARCC1	SMARCC1	SWI/SNF related	1.458117547	8.64115797	4.057103544	0.051239231	0.505841173
gene2046_LOC110071817	LOC110071817	1	1.458906665	5.598831665	5.319159999	0.026747477	0.466614784
gene11860_KIAA1324L	KIAA1324L	KIAA1324 like	1.459248594	4.896635607	3.456098778	0.070921498	0.530253486
gene11506_DLG4	DLG4	discs large MAGUK scaffold protein 4	1.459541193	3.157296385	4.831406181	0.034227793	0.476737196
gene14771_SLC16A6	SLC16A6	solute carrier family 16 member 6	1.460699865	5.650972749	4.416467494	0.042405909	0.493544417
gene8787_NFIC	NFIC	nuclear factor I C	1.462155557	4.765585763	3.807316809	0.058569793	0.519866392
gene17046_LOC110088380	LOC110088380	claudin-9-like	1.462375491	5.442662847	3.429193792	0.071981173	0.530253486
gene16362_CCDC39	CCDC39	coiled-coil domain containing 39	1.471100174	5.788081542	3.901468903	0.055678655	0.516086823
gene3968_HOMER1	HOMER1	homer scaffolding protein 1	1.471304144	3.95224319	3.569235507	0.066651936	0.525415137
gene2185_ABLIM1	ABLIM1	actin binding LIM protein 1	1.474214571	5.498227796	3.696850818	0.062175879	0.521217933
gene3873_DZIP1	DZIP1	DAZ interacting zinc finger protein 1	1.47507161	5.833293222	4.493908743	0.040730208	0.490516957
gene1164_ZEB1	ZEB1	zinc finger E-box binding homeobox 1	1.477944908	8.591651545	3.923777778	0.055016986	0.514518237
gene9622_PGR	PGR	progesterone receptor	1.481798763	4.361554919	5.022925389	0.0310489	0.472530103
gene2996_SOX4	SOX4	SRY-box 4	1.482579423	6.458201218	6.693421907	0.013707423	0.431710506
gene2603_MEX3D	MEX3D	mex-3 RNA binding family member D	1.485429131	5.542848351	4.761440504	0.035476279	0.482374864
gene19633_CMAS	CMAS	cytidine monophosphate N-acetylneuraminic acid synthetase	1.486054386	2.992401593	7.085018605	0.011401029	0.424397062
gene6895_GNAI1	GNAI1	G protein subunit alpha i1	1.489850203	5.558916967	7.694785709	0.008599877	0.409723103	Up ovotestes
gene8947_LOC110079488	LOC110079488	formin-like protein 20	1.493179362	5.591036619	3.682235494	0.062671167	0.521217933
gene12937_ARL6IP4	ARL6IP4	ADP ribosylation factor like GTPase 6 interacting protein 4	1.495296854	6.774313185	3.871427696	0.056583605	0.517080353
gene17537_PUS3	PUS3	pseudouridylate synthase 3	1.497227841	3.69838632	9.419253634	0.003988784	0.357667506	Up ovotestes
gene3476_ALKAL2	ALKAL2	ALK and LTK ligand 2	1.500647439	3.884710474	4.667691686	0.0372278	0.485436375
gene3022_RBFA	RBFA	ribosome binding factor A (putative)	1.502347595	5.626528942	4.058459433	0.051202313	0.505841173
gene13635_PTMS	PTMS	parathymosin	1.505143512	9.045601495	7.135181138	0.011137154	0.420530672
gene6211_HMGB1	HMGB1	high mobility group box 1	1.506238399	9.264294823	5.174901275	0.028755108	0.468391215
gene16806_POLR3GL	POLR3GL	RNA polymerase III subunit G like	1.512309446	6.53252382	7.166963249	0.010973368	0.420530672
gene11173_CUNH12orf43	CUNH12orf43	chromosome unknown C12orf43 homolog	1.514884592	5.625201318	3.918738921	0.055165672	0.514518237
gene1384_LOC110085671	LOC110085671	uncharacterized LOC110085671	1.516750389	2.126097578	4.451177045	0.041645684	0.49254297
gene5885_TOB2	TOB2	transducer of ERBB2	1.5172424	6.860516104	6.442457832	0.015446515	0.431710506
gene11358_GPD1L	GPD1L	glycerol-3-phosphate dehydrogenase 1-like	1.522245059	3.997488874	4.164748194	0.048397555	0.500036668
gene20418_TOPORS	TOPORS	TOP1 binding arginine/serine rich protein	1.522395175	2.612677949	4.322858907	0.044533165	0.495604586
gene9900_HAS2	HAS2	hyaluronan synthase 2	1.527851237	3.490534788	3.992153956	0.053042516	0.509962958
gene6764_XPR1	XPR1	xenotropic and polytropic retrovirus receptor 1	1.532024102	4.835035772	7.009782049	0.011809478	0.429528199
gene8031_LOC110078518	LOC110078518	brain-specific angiogenesis inhibitor 1-associated protein 2-like	1.536426865	4.211364563	6.702986706	0.01364546	0.431710506
gene10838_STK17A	STK17A	serine/threonine kinase 17a	1.537112571	5.371004339	8.144774586	0.007009661	0.400129046	Up ovotestes
gene20165_INF2	INF2	inverted formin	1.538026384	5.093888197	3.761470103	0.06003749	0.520433575
gene12348_SMARCA2	SMARCA2	SWI/SNF related	1.540952741	10.15868392	4.202316646	0.047447029	0.500036668
gene5682_MYO7B	MYO7B	myosin VIIB	1.541165918	5.150885422	6.551954277	0.014660155	0.431710506
gene7630_FAM210A	FAM210A	family with sequence similarity 210 member A	1.541919897	6.546868909	4.857909707	0.033767452	0.476737196
gene12639_FGF9	FGF9	fibroblast growth factor 9	1.542113481	5.666270503	6.435116862	0.015500837	0.431710506
gene4179_PNPLA2	PNPLA2	patatin like phospholipase domain containing 2	1.543597314	4.561005098	6.441474412	0.01545378	0.431710506
gene3966_CMYA5	CMYA5	cardiomyopathy associated 5	1.546636194	5.007590192	3.98063533	0.053369579	0.511401795
gene21155_LOC110070838	LOC110070838	E3 ubiquitin-protein ligase TRIM11-like	1.547957949	2.928319965	3.358850121	0.074836257	0.533893048
gene1157_NRP1	NRP1	neuropilin 1	1.548378193	5.720023153	5.15256285	0.029080381	0.468391215
gene19371_DDRGK1	DDRGK1	DDRGK domain containing 1	1.550907621	7.21470594	4.796546376	0.034843736	0.479661344
gene4804_EPOP	EPOP	elongin BC and polycomb repressive complex 2 associated protein	1.55138557	4.013413317	4.299367205	0.045085227	0.495604586
gene9810_NPNT	NPNT	nephronectin	1.55245996	5.820351921	10.5163565	0.002495845	0.329001858	Up ovotestes
gene3686_SLC7A11	SLC7A11	solute carrier family 7 member 11	1.552692377	2.149492305	3.848121595	0.057296882	0.517336076
gene4317_LOC110074358	LOC110074358	androgen receptor-like	1.556033384	5.562171743	7.910485939	0.00779413	0.404667441	Up ovotestes
gene2507_SLC16A1	SLC16A1	solute carrier family 16 member 1	1.55692201	4.610857804	4.831215491	0.03423113	0.476737196
gene4203_HS1BP3	HS1BP3	HCLS1 binding protein 3	1.556956174	4.724003122	5.943158135	0.019656434	0.445728341
gene15989_ACADSB	ACADSB	acyl-CoA dehydrogenase	1.557617162	4.683693622	5.429657424	0.02531274	0.466614784
gene1542_EZR	EZR	ezrin	1.561551976	6.905414729	4.057612837	0.051225361	0.505841173
gene10168_DSP	DSP	desmoplakin	1.561914889	9.709853027	5.486572052	0.024606523	0.466614784
gene18445_LYAR	LYAR	Ly1 antibody reactive	1.563192352	7.089127168	3.77222842	0.059689458	0.519866392
gene2433_PPARGC1A	PPARGC1A	PPARG coactivator 1 alpha	1.564612077	2.286630036	3.306082779	0.077061137	0.536474787
gene17595_PFKFB3	PFKFB3	6-phosphofructo-2-kinase/fructose-2	1.567387107	4.460114902	11.60408898	0.001589423	0.320666373	Up ovotestes
gene11993_BRF1	BRF1	BRF1	1.572005725	5.982680966	3.875836007	0.056449798	0.517080353
gene6470_RPS6KA3	RPS6KA3	ribosomal protein S6 kinase A3	1.575413677	6.085004018	3.861271956	0.056893204	0.517080353
gene1468_RARB	RARB	retinoic acid receptor beta	1.580279578	3.740170013	6.397399003	0.015783209	0.431710506
gene16844_LOC110088149	LOC110088149	DNA repair protein complementing XP-C cells-like	1.581663855	5.572025243	3.670812286	0.06306133	0.521217933
gene2635_LOC110072475	LOC110072475	acidic leucine-rich nuclear phosphoprotein 32 family member B-like	1.583131144	9.646102224	3.613240391	0.065069241	0.523872813
gene815_NECTIN1	NECTIN1	nectin cell adhesion molecule 1	1.585828876	2.381947844	3.419548364	0.072365361	0.530253486
gene10679_GATA2	GATA2	GATA binding protein 2	1.588645957	4.612002949	4.175851827	0.048114456	0.500036668
gene16328_PBX1	PBX1	PBX homeobox 1	1.590473399	7.392584642	4.403455546	0.042694815	0.493544417
gene6911_STARD5	STARD5	StAR related lipid transfer domain containing 5	1.598707316	3.638290421	3.507763128	0.068935097	0.527836859
gene2375_SFRP1	SFRP1	secreted frizzled related protein 1	1.599354546	5.057488561	5.387777072	0.025846449	0.466614784
gene1288_CACNA1D	CACNA1D	calcium voltage-gated channel subunit alpha1 D	1.610593637	6.36527728	4.156238369	0.048615763	0.500036668
gene54_LOC110076451	LOC110076451	peptidase M20 domain-containing protein 2-like	1.610756438	4.677645546	4.417703851	0.04237857	0.493544417
gene10650_MEIOC	MEIOC	meiosis specific with coiled-coil domain	1.61479215	2.281467149	3.884737785	0.056180665	0.516924124
gene16618_HOXB6	HOXB6	homeobox B6	1.617204575	4.336265554	4.212552779	0.047191617	0.500036668
gene2450_PPARGC1B	PPARGC1B	PPARG coactivator 1 beta	1.619431243	3.770738275	3.359236526	0.074820232	0.533893048
gene21862_LOC110071600	LOC110071600	gastrula zinc finger protein XlCGF7.1-like	1.625142735	2.162919726	4.896544563	0.03310846	0.476122865
gene8907_LRRC8C	LRRC8C	leucine rich repeat containing 8 family member C	1.626590017	3.916662048	3.658365362	0.063489533	0.52163708
gene14865_ST8SIA6	ST8SIA6	ST8 alpha-N-acetyl-neuraminide alpha-2	1.626598077	3.827633731	4.731746114	0.036021116	0.482377759
gene2112_PTPRN2	PTPRN2	protein tyrosine phosphatase	1.633131845	5.55121376	4.082510818	0.050552305	0.503897314
gene10822_RBMS1	RBMS1	RNA binding motif single stranded interacting protein 1	1.63680067	6.447056095	8.009834748	0.007450569	0.404667441	Up ovotestes
gene5547_LOC110075624	LOC110075624	inositol-trisphosphate 3-kinase C-like	1.63778237	3.006356441	4.057249001	0.051235269	0.505841173
gene17878_PHACTR1	PHACTR1	phosphatase and actin regulator 1	1.641295902	2.495577201	4.396923861	0.042840653	0.493544417
gene10164_RPRM	RPRM	reprimo	1.645344019	4.332278467	4.297513882	0.0451291	0.495604586
gene19087_LOC110090606	LOC110090606	keratin-associated protein 10-2-like	1.646612144	1.262536792	4.279468946	0.045558727	0.496825556
gene12960_SLC6A6	SLC6A6	solute carrier family 6 member 6	1.646927874	6.013462216	12.7379999	0.001006211	0.303910783	Up ovotestes
gene14472_THRA	THRA	thyroid hormone receptor	1.6472672	2.386852297	5.35152849	0.026318258	0.466614784
gene7658_LXN	LXN	latexin	1.64859041	3.621889906	3.778565024	0.059485515	0.519866392
gene15977_PRKAR1B	PRKAR1B	protein kinase cAMP-dependent type I regulatory subunit beta	1.649605238	2.807897067	3.506432176	0.068985485	0.527836859
gene4421_DDX59	DDX59	DEAD-box helicase 59	1.649833038	4.554878997	8.536342015	0.005881059	0.386934944	Up ovotestes
gene3252_NBL1	NBL1	neuroblastoma 1	1.65248545	3.015964755	5.018557593	0.031117703	0.472530103
gene12964_FGD5	FGD5	FYVE	1.652713144	4.684432954	6.703633724	0.013641279	0.431710506
gene9473_RAI14	RAI14	retinoic acid induced 14	1.653629155	8.868719712	5.062630599	0.030430998	0.470411506
gene21472_LOC110071178	LOC110071178	zinc finger protein 79-like	1.661989008	4.731506605	4.634561867	0.0378692	0.486440926
gene16843_XPC	XPC	XPC complex subunit	1.665609803	5.575403015	4.469290534	0.041254898	0.491421984
gene6791_BPHL	BPHL	biphenyl hydrolase like	1.669329715	4.789800655	6.343990791	0.016192574	0.431710506
gene16756_LOC110088047	LOC110088047	zinc finger protein 3 homolog	1.671071208	5.274230144	5.905086483	0.020024871	0.445855472
gene20021_MDGA2	MDGA2	MAM domain containing glycosylphosphatidylinositol anchor 2	1.6719657	5.277530634	7.370529787	0.009983755	0.416094048	Up ovotestes
gene10487_TBC1D25	TBC1D25	TBC1 domain family member 25	1.673058462	4.461205132	5.850413781	0.020567089	0.449151979
gene9653_RAMP2	RAMP2	receptor activity modifying protein 2	1.674774441	3.143482497	4.473985447	0.041154266	0.491238226
gene18015_LOC110089434	LOC110089434	uncharacterized LOC110089434	1.678670179	3.399386109	4.237266561	0.046581173	0.497441405
gene16710_PODXL	PODXL	podocalyxin like	1.680235226	8.900388349	4.10771346	0.049880929	0.501854179
gene6675_SPAG17	SPAG17	sperm associated antigen 17	1.686839911	5.488011739	3.463918896	0.07061677	0.530253486
gene18944_CCDC15	CCDC15	coiled-coil domain containing 15	1.687352493	7.050250822	6.532952	0.014793468	0.431710506
gene8061_TNNI3	TNNI3	troponin I3	1.691367541	4.263485052	4.737074978	0.035922672	0.482377759
gene7360_PDZRN3	PDZRN3	PDZ domain containing ring finger 3	1.693415176	7.367019503	6.656739111	0.01394789	0.431710506
gene18549_TRPC4	TRPC4	transient receptor potential cation channel subfamily C member 4	1.696453773	4.583699209	3.97535647	0.053520212	0.51227758
gene12430_MAF	MAF	MAF bZIP transcription factor	1.696615116	4.306239595	7.875622983	0.00791868	0.404667441	Up ovotestes
gene14074_PTPRG	PTPRG	protein tyrosine phosphatase	1.697426523	7.355027578	3.93125416	0.054797189	0.514255115
gene4175_CEND1	CEND1	cell cycle exit and neuronal differentiation 1	1.698939355	5.191879848	8.82385047	0.005176766	0.375500693	Up ovotestes
gene3685_NOCT	NOCT	nocturnin	1.703243408	4.044191455	6.678221324	0.013806522	0.431710506
gene7212_ARHGAP18	ARHGAP18	Rho GTPase activating protein 18	1.7065624	4.700048438	4.641900038	0.037726097	0.486440926
gene10122_CPNE8	CPNE8	copine 8	1.706685874	3.888635011	6.518879342	0.014893038	0.431710506
gene20118_LOC110091731	LOC110091731	huntingtin-like	1.710832167	3.266295179	4.476349595	0.041103694	0.49097341
gene3893_ITGA2	ITGA2	integrin subunit alpha 2	1.716156211	2.560838353	3.383033144	0.073840691	0.533153262
gene11272_PPP1R1B	PPP1R1B	protein phosphatase 1 regulatory inhibitor subunit 1B	1.72317344	3.882239171	3.999181154	0.052844071	0.509962958
gene9800_LEF1	LEF1	lymphoid enhancer binding factor 1	1.723906773	7.951553357	10.40432354	0.002616542	0.329045011	Up ovotestes
gene4374_VDR	VDR	vitamin D (1	1.726765531	1.777842595	3.304186749	0.077142448	0.536590521
gene15238_LOC110086382	LOC110086382	pyrin-like	1.727543238	3.496961301	3.571774469	0.066559463	0.525415137
gene9278_SATB2	SATB2	SATB homeobox 2	1.728459042	4.441253412	3.742062966	0.060671016	0.520705834
gene4368_AMHR2	AMHR2	anti-Mullerian hormone receptor type 2	1.728645836	7.829196423	5.374940943	0.026012464	0.466614784
gene5919_DHRS12	DHRS12	dehydrogenase/reductase 12	1.736915867	3.962640793	12.96804499	0.000918508	0.303910783	Up ovotestes
gene7044_HAUS6	HAUS6	HAUS augmin like complex subunit 6	1.737521053	5.593017086	3.558643118	0.067039272	0.526377676
gene16614_HOXB8	HOXB8	homeobox B8	1.746376401	3.674901276	5.044105271	0.03071761	0.471544523
gene20584_LOC110070227	LOC110070227	branchpoint-bridging protein-like	1.747544781	4.870019628	5.225563662	0.028031975	0.466614784
gene2017_SLC9A8	SLC9A8	solute carrier family 9 member A8	1.752866917	2.447085635	5.111797339	0.029684342	0.469305643
gene18203_IDNK	IDNK	IDNK	1.754352104	1.891789692	3.505646975	0.06901523	0.527836859
gene11349_PDZRN4	PDZRN4	PDZ domain containing ring finger 4	1.756281977	3.704811205	6.983733066	0.011954537	0.430810196
gene11273_STARD3	STARD3	StAR related lipid transfer domain containing 3	1.759095937	6.259587363	5.369737345	0.026080094	0.466614784
gene15527_XKR7	XKR7	XK related 7	1.764362547	4.765408127	4.85121422	0.033883105	0.476737196
gene12841_DACT1	DACT1	dishevelled binding antagonist of beta catenin 1	1.773823868	3.350347037	3.881543859	0.056277066	0.516924124
gene19954_CHST14	CHST14	carbohydrate sulfotransferase 14	1.775519765	1.521370684	3.678988545	0.062781794	0.521217933
gene14815_CCDC50	CCDC50	coiled-coil domain containing 50	1.777175802	3.19927867	3.495820719	0.069388687	0.527836859
gene8815_ARGLU1	ARGLU1	arginine and glutamate rich 1	1.777914592	8.824119013	4.396066525	0.042859835	0.493544417
gene10837_HECW1	HECW1	HECT	1.780766658	3.744695547	4.440450313	0.041879017	0.49254297
gene837_CUNH11orf88	CUNH11orf88	chromosome unknown C11orf88 homolog	1.781507249	3.025293583	5.789675546	0.02118815	0.455172516
gene10109_GRIA1	GRIA1	glutamate ionotropic receptor AMPA type subunit 1	1.781707099	5.544813257	4.78322358	0.035082326	0.48109415
gene203_TCF21	TCF21	transcription factor 21	1.782574447	5.480366438	11.58535102	0.001601654	0.320666373	Up ovotestes
gene4349_HOXC8	HOXC8	homeobox C8	1.788219743	4.342280708	4.152281014	0.048717606	0.500036668
gene13207_LOC110084179	LOC110084179	cryptic protein-like	1.789646033	2.57067206	3.843655897	0.057434686	0.517660413
gene11222_LOC110082014	LOC110082014	uncharacterized LOC110082014	1.798839392	3.067327855	3.955594187	0.054088315	0.51317142
gene10740_ANP32E	ANP32E	acidic nuclear phosphoprotein 32 family member E	1.800985734	8.584935597	4.470553748	0.041227796	0.491421984
gene15495_FNIP1	FNIP1	folliculin interacting protein 1	1.807637081	4.493882835	6.636512897	0.014082418	0.431710506
gene16896_KDM4C	KDM4C	lysine demethylase 4C	1.812237535	1.608060986	3.527292501	0.068200445	0.527836859
gene15883_ATP13A4	ATP13A4	ATPase 13A4	1.817991369	3.712116823	3.419931312	0.072350064	0.530253486
gene13124_EXPH5	EXPH5	exophilin 5	1.820043359	3.445502579	6.361257394	0.01605899	0.431710506
gene5289_BCL2	BCL2	BCL2	1.822179429	3.300188728	8.092026749	0.007178593	0.402273349	Up ovotestes
gene12182_TTC13	TTC13	tetratricopeptide repeat domain 13	1.824550624	5.386582005	4.524195862	0.040094706	0.490516957
gene21152_LOC110070836	LOC110070836	zinc finger protein 664-like	1.824557792	3.364026485	3.495453912	0.069402672	0.527836859
gene12703_NDUFB1	NDUFB1	NADH:ubiquinone oxidoreductase subunit B1	1.825808233	4.539525045	8.869864413	0.005072678	0.373349069	Up ovotestes
gene250_HOXA6	HOXA6	homeobox A6	1.8312253	3.456981294	4.831252038	0.03423049	0.476737196
gene16629_LOC110087916	LOC110087916	uncharacterized LOC110087916	1.83325743	4.268760203	8.826004644	0.005171842	0.375500693	Up ovotestes
gene1426_CPEB4	CPEB4	cytoplasmic polyadenylation element binding protein 4	1.833593943	4.36087995	5.927382688	0.019808203	0.445728341
gene17344_ATP6V1G2	ATP6V1G2	ATPase H+ transporting V1 subunit G2	1.838013959	2.553671042	3.300246685	0.077311724	0.536590521
gene19184_ABI2	ABI2	abl interactor 2	1.850648102	2.898308987	6.198017034	0.017371012	0.434174896
gene7967_LNX1	LNX1	ligand of numb-protein X 1	1.850712306	1.612260849	4.062099705	0.051103343	0.505841173
gene15530_TTLL9	TTLL9	tubulin tyrosine ligase like 9	1.853500851	3.592229586	7.178408949	0.010915018	0.420530672
gene4943_FILIP1	FILIP1	filamin A interacting protein 1	1.857780529	6.896182359	5.237941084	0.027858327	0.466614784
gene7595_RGL3	RGL3	ral guanine nucleotide dissociation stimulator like 3	1.859404123	4.262126128	4.55236935	0.039513295	0.489543903
gene19901_LOC110091501	LOC110091501	D-threo-3-hydroxyaspartate dehydratase-like	1.859710066	3.706115599	6.246997576	0.016965594	0.431710506
gene17095_FCN3	FCN3	ficolin 3	1.867079232	2.580293427	3.34672436	0.075341094	0.533893048
gene12722_SLC16A9	SLC16A9	solute carrier family 16 member 9	1.867597125	4.252998075	5.557698056	0.02375386	0.465665939
gene16510_LOC110087776	LOC110087776	WASH complex subunit 2-like	1.874482959	7.405643044	10.90446372	0.002121504	0.32229373	Up ovotestes
gene1213_NEBL	NEBL	nebulette	1.876839399	7.449422409	4.304241851	0.044970056	0.495604586
gene6501_SRC	SRC	SRC proto-oncogene	1.879268613	3.476517641	8.814552559	0.005198074	0.375500693	Up ovotestes
gene20210_LOC110069829	LOC110069829	zinc finger protein 397-like	1.885615743	3.302565683	3.438892781	0.071597146	0.530253486
gene8127_LOC110078534	LOC110078534	trichohyalin-like	1.886836033	5.59884259	4.376634388	0.043297168	0.493671584
gene14754_LRRC6	LRRC6	leucine rich repeat containing 6	1.893134943	3.417950791	3.435736441	0.071721868	0.530253486
gene7115_BRINP3	BRINP3	BMP/retinoic acid inducible neural specific 3	1.893426856	4.891562605	9.735778457	0.00347894	0.355044239	Up ovotestes
gene12870_PPARG	PPARG	peroxisome proliferator activated receptor gamma	1.893827641	2.172450182	4.498674724	0.040629478	0.490516957
gene17505_LOC110088884	LOC110088884	contactin-3-like	1.894024498	3.333083242	3.442559544	0.071452559	0.530253486
gene4945_MYO6	MYO6	myosin VI	1.898576646	8.418500082	4.665379686	0.037272173	0.485436375
gene1969_LOC110071748	LOC110071748	LIM homeobox transcription factor 1-alpha-like	1.899099097	2.935492053	6.551580109	0.014662768	0.431710506
gene13269_LOC110084226	LOC110084226	calcium/calmodulin-dependent 3'	1.901028383	4.47220399	4.883511696	0.033329179	0.476737196
gene6131_JPH3	JPH3	junctophilin 3	1.904053659	1.193645817	3.634669717	0.064313674	0.523419696
gene9255_GADD45A	GADD45A	growth arrest and DNA damage inducible alpha	1.913929776	6.378563495	9.474918076	0.003893645	0.355044239	Up ovotestes
gene18969_LOC110090485	LOC110090485	early activation antigen CD69-like	1.918061456	2.679345193	3.364065965	0.074620268	0.533893048
gene4951_TNRC6C	TNRC6C	trinucleotide repeat containing 6C	1.920065246	9.208977757	4.048587481	0.051471774	0.505918027
gene21455_LOC110071161	LOC110071161	zinc finger protein 160-like	1.927830134	3.965737887	4.159504197	0.048531893	0.500036668
gene17701_SCN1B	SCN1B	sodium voltage-gated channel beta subunit 1	1.93061686	2.118750238	5.877420111	0.020297294	0.447041464
gene8687_CCDC185	CCDC185	coiled-coil domain containing 185	1.94820075	5.142401299	3.628031067	0.064546695	0.523419696
gene16233_MCM3AP	MCM3AP	minichromosome maintenance complex component 3 associated protein	1.949460486	6.366639043	4.249307328	0.04628691	0.496910288
gene12782_MLPH	MLPH	melanophilin	1.953892271	3.968487433	6.658848402	0.013933941	0.431710506
gene12355_GLIS3	GLIS3	GLIS family zinc finger 3	1.95447471	1.611256141	3.385773246	0.073728824	0.532768234
gene3737_LOC110073714	LOC110073714	E3 ubiquitin-protein ligase TRIM56-like	1.960478497	2.833261141	7.149666068	0.011062184	0.420530672
gene10801_RIIAD1	RIIAD1	regulatory subunit of type II PKA R-subunit (RIIa) domain containing 1	1.963754551	2.917484066	3.488267483	0.069677288	0.527836859
gene13112_IQUB	IQUB	IQ motif and ubiquitin domain containing	1.963772701	2.753435865	5.814410905	0.02093281	0.45313377
gene21474_LOC110071180	LOC110071180	zinc finger protein 883-like	1.96722118	6.006795492	4.244886651	0.046394708	0.496910288
gene16893_BHLHE40	BHLHE40	basic helix-loop-helix family member e40	1.970930938	3.702183729	8.811024684	0.005206184	0.375500693	Up ovotestes
gene2037_SALL4	SALL4	spalt like transcription factor 4	1.976732028	2.286156905	5.538260752	0.023983648	0.465665939
gene7237_INA	INA	internexin neuronal intermediate filament protein alpha	1.980187412	1.992914969	3.337934828	0.075709413	0.533941065
gene14010_CTIF	CTIF	cap binding complex dependent translation initiation factor	1.981240818	4.730490216	4.537083105	0.039827599	0.490516957
gene11636_ESPN	ESPN	espin	1.985103042	1.764351571	5.055809657	0.030536187	0.470725391
gene8954_ERICH3	ERICH3	glutamate rich 3	1.987881093	5.700910525	4.129309581	0.04931344	0.500249418
gene10600_HYDIN	HYDIN	HYDIN	1.990027907	5.201494986	5.727869309	0.021841025	0.460425066
gene10108_LOC110080775	LOC110080775	LON peptidase N-terminal domain and RING finger protein 1-like	1.99548188	2.271465205	6.661876958	0.013913938	0.431710506
gene10439_LOC110081189	LOC110081189	caM kinase-like vesicle-associated protein	1.997308912	2.37787275	3.916757866	0.05522425	0.514518237
gene1898_B4GALNT1	B4GALNT1	beta-1	2.000361852	3.281945661	5.045376844	0.030697844	0.471544523
gene2539_ERBB4	ERBB4	erb-b2 receptor tyrosine kinase 4	2.018394224	1.632278418	3.44187303	0.071479605	0.530253486
gene1005_USP49	USP49	ubiquitin specific peptidase 49	2.025688314	5.355494915	4.313908047	0.044742632	0.495604586
gene20593_NEFM	NEFM	neurofilament medium	2.025856112	10.13995748	3.329583302	0.076061246	0.534902423
gene18686_P2RY6	P2RY6	pyrimidinergic receptor P2Y6	2.031655179	1.364016722	3.743275728	0.06063121	0.520705834
gene1341_LOC110085108	LOC110085108	keratin	2.032476762	1.116056135	3.508157814	0.068920163	0.527836859
gene13750_LSAMP	LSAMP	limbic system-associated membrane protein	2.032873185	4.615051834	6.183761122	0.017490966	0.434342717
gene387_RHBDL3	RHBDL3	rhomboid like 3	2.03292348	1.598626426	4.83004922	0.034251546	0.476737196
gene5820_PCSK5	PCSK5	proprotein convertase subtilisin/kexin type 5	2.038761206	6.93734602	7.999467284	0.007485652	0.404667441	Up ovotestes
gene14209_KIAA1324	KIAA1324	KIAA1324 ortholog	2.040567579	1.940888411	3.602681615	0.065445153	0.52421914
gene8429_RCOR1	RCOR1	REST corepressor 1	2.05622252	5.029036522	4.110949008	0.049795451	0.501854179
gene7866_LRRC55	LRRC55	leucine rich repeat containing 55	2.057385426	2.03949838	5.631129717	0.022907053	0.465665939
gene18141_PNP	PNP	purine nucleoside phosphorylase	2.067999208	2.355125214	4.354445705	0.043802537	0.494522636
gene1591_CD247	CD247	CD247 molecule	2.086274935	1.980275054	4.894948113	0.033135411	0.476122865
gene9436_ARL14EP	ARL14EP	ADP ribosylation factor like GTPase 14 effector protein	2.086592305	1.179267844	5.252400595	0.027656948	0.466614784
gene21834_LOC110071568	LOC110071568	nucleoprotein TPR-like	2.093861169	3.451333589	4.913195825	0.032828778	0.476122865
gene4101_SOWAHC	SOWAHC	sosondowah ankyrin repeat domain family member C	2.094823808	3.596190045	7.15979871	0.011010062	0.420530672
gene10116_SLC2A13	SLC2A13	solute carrier family 2 member 13	2.118588818	2.418021946	5.332177501	0.026573952	0.466614784
gene411_HLF	HLF	HLF	2.122405138	5.53776527	7.312730876	0.010254611	0.418310729
gene2624_LOC110072479	LOC110072479	receptor expression-enhancing protein 6-like	2.124749651	2.309619801	3.617997649	0.064900659	0.523872813
gene9858_SPP1	SPP1	secreted phosphoprotein 1	2.132394055	4.245266831	6.621753192	0.014181469	0.431710506
gene3783_PTCH2	PTCH2	patched 2	2.14048324	4.013962215	9.879491517	0.003270818	0.355044239	Up ovotestes
gene4348_HOXC6	HOXC6	homeobox C6	2.147579497	5.555363596	4.675192899	0.037084231	0.484810282
gene11880_LCK	LCK	LCK proto-oncogene	2.147668074	3.45003066	6.223157156	0.017161634	0.431710506
gene1381_TFCP2L1	TFCP2L1	transcription factor CP2 like 1	2.160722343	2.353020487	3.854817366	0.057090946	0.517080353
gene21234_LOC110070926	LOC110070926	zinc finger and SCAN domain-containing protein 2-like	2.162551587	3.935956009	7.53006847	0.009275192	0.411342884	Up ovotestes
gene21208_LOC110070895	LOC110070895	uncharacterized LOC110070895	2.163376709	2.893541479	3.515435395	0.068645437	0.527836859
gene19984_FAIM2	FAIM2	Fas apoptotic inhibitory molecule 2	2.16447263	1.092130405	3.406176189	0.072901783	0.531804823
gene9572_SLC7A3	SLC7A3	solute carrier family 7 member 3	2.16658719	3.724601212	4.826675043	0.034310686	0.476737196
gene6308_IGF2	IGF2	insulin like growth factor 2	2.171976848	7.363773314	10.94140544	0.002089125	0.32229373	Up ovotestes
gene17325_SLC4A4	SLC4A4	solute carrier family 4 member 4	2.174286195	4.739844813	4.711047059	0.036406311	0.482377759
gene16650_GPR75	GPR75	G protein-coupled receptor 75	2.193016556	3.389599401	5.283325105	0.027231549	0.466614784
gene3094_NR2F2	NR2F2	nuclear receptor subfamily 2 group F member 2	2.194949109	10.61095092	6.981396432	0.011967642	0.430810196
gene13309_LOC110084291	LOC110084291	adenine phosphoribosyltransferase-like	2.197999699	2.715217201	3.610756981	0.065157439	0.523925177
gene12038_NEFH	NEFH	neurofilament heavy	2.202715236	3.21389413	5.281531446	0.027256028	0.466614784
gene14268_EMCN	EMCN	endomucin	2.209880801	1.700976137	4.478101782	0.041066257	0.49097341
gene9510_LOC110080111	LOC110080111	ryanodine receptor 3-like	2.211753324	2.547583372	4.614454683	0.038264369	0.486440926
gene518_DISC1	DISC1	disrupted in schizophrenia 1	2.222959761	4.665754141	6.040051244	0.018751403	0.442240745
gene19259_FAM83G	FAM83G	family with sequence similarity 83 member G	2.228839681	3.381473484	4.194364246	0.047646506	0.500036668
gene19772_DEUP1	DEUP1	deuterosome assembly protein 1	2.232180755	2.454221414	3.431019953	0.071908692	0.530253486
gene4468_APBA2	APBA2	amyloid beta precursor protein binding family A member 2	2.232390439	1.086164284	3.907508199	0.055498668	0.514694352
gene3710_SPOCK2	SPOCK2	SPARC/osteonectin	2.235246532	6.691763504	3.836079658	0.057669317	0.518135068
gene9798_FCER2	FCER2	Fc fragment of IgE receptor II	2.236347442	0.83274859	3.479127532	0.070028306	0.528432174
gene14772_MGAT5B	MGAT5B	mannosyl (alpha-1	2.240656099	-0.233881764	3.407222273	0.073557055	0.532193168
gene11513_LOC110082343	LOC110082343	uncharacterized LOC110082343	2.254717602	1.953252348	6.111494774	0.018112953	0.440034287
gene7297_KLHL14	KLHL14	kelch like family member 14	2.255887552	2.057295901	5.588625648	0.02339314	0.465665939
gene18227_CCDC85C	CCDC85C	coiled-coil domain containing 85C	2.26524712	2.598384002	4.498607394	0.040630899	0.490516957
gene5554_EGLN2	EGLN2	egl-9 family hypoxia inducible factor 2	2.2727601	1.643256834	3.798727831	0.058841699	0.519866392
gene14531_HIVEP3	HIVEP3	human immunodeficiency virus type I enhancer binding protein 3	2.274929502	2.458558309	4.14286302	0.048960926	0.500036668
gene14939_NR4A3	NR4A3	nuclear receptor subfamily 4 group A member 3	2.277214915	3.479693121	5.375742902	0.026002058	0.466614784
gene16882_KIAA2012	KIAA2012	KIAA2012 ortholog	2.277530838	4.797481199	5.617801213	0.023058293	0.465665939
gene20428_SYTL5	SYTL5	synaptotagmin like 5	2.278166152	2.899361527	4.405438781	0.042650642	0.493544417
gene8847_FSTL4	FSTL4	follistatin like 4	2.281528893	1.334940818	3.596016807	0.065683676	0.524234464
gene11609_DHRS3	DHRS3	dehydrogenase/reductase 3	2.282201356	5.712252156	12.18820917	0.001253878	0.303910783	Up ovotestes
gene882_APOA1	APOA1	apolipoprotein A1	2.293631593	4.483021231	5.202248879	0.028362274	0.468085766
gene12736_RET	RET	ret proto-oncogene	2.303194098	2.754581367	5.567269798	0.023641581	0.465665939
gene9316_LOC110079907	LOC110079907	uncharacterized LOC110079907	2.305589002	1.26235731	5.305800828	0.026926836	0.466614784
gene10406_SYK	SYK	spleen associated tyrosine kinase	2.312024276	0.817192068	4.213471939	0.047366038	0.500036668
gene14831_C1QTNF7	C1QTNF7	C1q and TNF related 7	2.312873363	4.459332106	7.146716828	0.011077404	0.420530672
gene14988_LOC110086130	LOC110086130	collagen alpha-6(VI) chain-like	2.320094359	6.450078199	3.350379502	0.075188518	0.533893048
gene14669_HOXD4	HOXD4	homeobox D4	2.323087559	1.124498924	3.292957421	0.077625989	0.537255136
gene21622_LOC110071339	LOC110071339	zinc finger protein 445-like	2.323319556	1.299964045	3.498778715	0.069276029	0.527836859
gene7918_GSTP1	GSTP1	glutathione S-transferase pi 1	2.323556277	5.839687978	9.831294264	0.003339097	0.355044239	Up ovotestes
gene14804_RNF165	RNF165	ring finger protein 165	2.329177485	4.153032723	3.75841345	0.060136783	0.520433575
gene14712_VILL	VILL	villin like	2.333000389	3.839654051	5.286547766	0.027187629	0.466614784
gene17175_LOC110088500	LOC110088500	amine sulfotransferase-like	2.354052154	1.401274467	4.456175029	0.041537452	0.49254297
gene1437_DUSP1	DUSP1	dual specificity phosphatase 1	2.358538738	4.169747322	7.904939589	0.007813804	0.404667441	Up ovotestes
gene608_DOCK3	DOCK3	dedicator of cytokinesis 3	2.360422258	1.607500391	4.450248014	0.041665836	0.49254297
gene12212_LOC110083098	LOC110083098	O-acetyl-ADP-ribose deacetylase MACROD2-like	2.381550606	1.783528125	4.731732916	0.03602136	0.482377759
gene6777_LOC110077075	LOC110077075	tudor domain-containing protein 5-like	2.39382198	0.370193828	3.386262929	0.073928954	0.533448139
gene21187_CLCN1	CLCN1	chloride voltage-gated channel 1	2.407795222	1.579657584	4.231724521	0.046717305	0.497943018
gene8962_ST6GALNAC3	ST6GALNAC3	ST6 N-acetylgalactosaminide alpha-2	2.411002082	4.298823113	6.245827501	0.016975159	0.431710506
gene3713_DDIT4	DDIT4	DNA damage inducible transcript 4	2.413979778	9.876323715	21.26103096	4.59E-05	0.089920074	Up ovotestes
gene16724_LOC110088017	LOC110088017	cadherin-4	2.424222065	0.470351657	4.900188699	0.03304703	0.476122865
gene2651_LOC110072489	LOC110072489	potassium voltage-gated channel subfamily V member 2-like	2.427041594	0.798417428	3.321897449	0.076608171	0.535359569
gene15625_SORD	SORD	sorbitol dehydrogenase	2.43015106	2.80981122	5.455250714	0.024992485	0.466614784
gene18072_EPHX2	EPHX2	epoxide hydrolase 2	2.434438113	3.522505194	8.038345856	0.007354996	0.404667441	Up ovotestes
gene15931_PCLO	PCLO	piccolo presynaptic cytomatrix protein	2.434956581	3.223012964	5.156694126	0.029019925	0.468391215
gene13308_LOC110084293	LOC110084293	uncharacterized LOC110084293	2.436059191	3.132137143	6.226238723	0.017136157	0.431710506
gene14200_LOC110085293	LOC110085293	patatin-like phospholipase domain-containing protein 1	2.44083306	0.563469941	3.707338512	0.062259476	0.521217933
gene19545_LOC110091105	LOC110091105	serine/threonine-protein kinase VRK2-like	2.446175061	1.464869194	4.387013941	0.043062963	0.493671584
gene1097_CHRM4	CHRM4	cholinergic receptor muscarinic 4	2.447184944	1.688925053	3.98841289	0.053148498	0.510552383
gene110_RGS17	RGS17	regulator of G-protein signaling 17	2.455581504	2.765937206	8.535347433	0.005883666	0.386934944	Up ovotestes
gene8499_LOC110078989	LOC110078989	cytosolic phospholipase A2 epsilon-like	2.45751296	0.267419683	4.166196011	0.048769431	0.500036668
gene17691_ETV2	ETV2	ETS variant 2	2.46413972	3.990308274	11.06827695	0.001981868	0.320666373	Up ovotestes
gene20451_LOC110070086	LOC110070086	receptor-transporting protein 3-like	2.473837235	1.710291961	3.705572257	0.061882396	0.521217933
gene16615_LOC110087899	LOC110087899	homeobox protein Hox-B8	2.475443607	3.71477202	4.082172867	0.050561375	0.503897314
gene1467_THRB	THRB	thyroid hormone receptor beta	2.481283527	0.975822696	3.685110931	0.062786094	0.521217933
gene11280_GRB7	GRB7	growth factor receptor bound protein 7	2.490328201	1.753923397	6.305118434	0.016497719	0.431710506
gene7250_LOC110077587	LOC110077587	uncharacterized LOC110077587	2.496422711	2.593260629	7.658333568	0.008744648	0.409723103	Up ovotestes
gene11963_LOC110082841	LOC110082841	killer cell lectin-like receptor subfamily F member 1	2.497848093	1.636902726	4.143140579	0.048953736	0.500036668
gene16814_POLR3C	POLR3C	RNA polymerase III subunit C	2.498827944	6.260684423	7.439227047	0.009671775	0.414612689	Up ovotestes
gene11442_LRP8	LRP8	LDL receptor related protein 8	2.525584276	1.362908463	7.243756845	0.010588199	0.420530672
gene2158_RBM20	RBM20	RNA binding motif protein 20	2.526674727	6.773875785	5.544274172	0.023912301	0.465665939
gene20386_LOC110070021	LOC110070021	ryanodine receptor 3-like	2.533606831	2.905617395	5.702319572	0.022117248	0.461436007
gene16158_TMEM211	TMEM211	transmembrane protein 211	2.575070055	1.529842196	4.968485852	0.031918426	0.475138782
gene15561_POU2F2	POU2F2	POU class 2 homeobox 2	2.587594386	2.467064572	5.412303979	0.025532421	0.466614784
gene11266_STAC2	STAC2	SH3 and cysteine rich domain 2	2.591172263	0.394666685	4.299723645	0.045076795	0.495604586
gene5909_UBXN2A	UBXN2A	UBX domain protein 2A	2.60097973	3.147940683	5.434741526	0.025248769	0.466614784
gene3004_DCDC2	DCDC2	doublecortin domain containing 2	2.606357762	4.313428528	7.590794213	0.009019833	0.410515904	Up ovotestes
gene18075_FZD3	FZD3	frizzled class receptor 3	2.608624397	5.666811715	3.937028036	0.054628108	0.514246972
gene13353_GCK	GCK	glucokinase	2.609587506	0.965589149	4.412745573	0.042488328	0.493544417
gene12166_LOC110083052	LOC110083052	40S ribosomal protein S12-like	2.615971599	6.902092647	5.213718972	0.028199252	0.468085766
gene14265_SLC39A8	SLC39A8	solute carrier family 39 member 8	2.626884257	2.945368977	4.293320278	0.045228545	0.495604586
gene15656_LOC110086873	LOC110086873	carbonic anhydrase 2-like	2.630852744	2.046892243	4.447253113	0.041730873	0.49254297
gene7308_CEBPD	CEBPD	CCAAT/enhancer binding protein delta	2.633967411	4.850557541	6.069800193	0.018482648	0.440057325
gene21880_LOC110071619	LOC110071619	rho GTPase-activating protein 40-like	2.638774527	-0.248150404	3.610981249	0.065831182	0.524629743
gene8839_SLCO4C1	SLCO4C1	solute carrier organic anion transporter family member 4C1	2.645780903	0.134456836	3.710159484	0.06172865	0.521217933
gene10625_AK7	AK7	adenylate kinase 7	2.646528581	3.287321393	7.239385243	0.010609731	0.420530672
gene14747_NDRG1	NDRG1	N-myc downstream regulated 1	2.647779679	3.446467599	4.753917545	0.035613455	0.482377759
gene4729_RGS22	RGS22	regulator of G-protein signaling 22	2.65838323	2.636912122	4.861704767	0.03370209	0.476737196
gene11057_LOC110081859	LOC110081859	histone H4	2.664081656	4.728947269	4.376621765	0.043297453	0.493671584
gene10947_KLF9	KLF9	Kruppel like factor 9	2.665164973	0.765338294	4.960206492	0.032052976	0.475138782
gene19816_ATP8B1	ATP8B1	ATPase phospholipid transporting 8B1	2.685614767	1.910496676	4.769747161	0.035325484	0.48109415
gene8242_CLSTN2	CLSTN2	calsyntenin 2	2.686402672	4.312641278	7.495700053	0.009423143	0.414380597	Up ovotestes
gene7424_PAX2	PAX2	paired box 2	2.70358621	2.996023254	6.102155761	0.01819506	0.440034287
gene6290_LOC110076550	LOC110076550	receptor-type tyrosine-protein phosphatase eta-like	2.70549513	-0.407020941	3.976053399	0.053704805	0.51290803
gene14019_CPLX4	CPLX4	complexin 4	2.707839546	-0.776837106	3.37600318	0.075089472	0.533893048
gene18972_LOC110090477	LOC110090477	zinc-binding protein A33-like	2.718316704	5.676096298	6.762963287	0.013263719	0.431710506
gene12752_LOC110083664	LOC110083664	DPY30 domain-containing protein 1-like	2.72873663	1.578259983	4.180102606	0.04800656	0.500036668
gene9204_LOC110079831	LOC110079831	shootin-1-like	2.732279717	1.764319578	4.327266446	0.044430417	0.495604586
gene19904_LOC110091505	LOC110091505	potassium voltage-gated channel subfamily A member 5-like	2.738487693	1.928094101	5.45924458	0.024942907	0.466614784
gene1354_MARCH4	38047	membrane associated ring-CH-type finger 4	2.748057634	2.09013148	4.472134271	0.041193913	0.491372354
gene20145_NPAS4	NPAS4	neuronal PAS domain protein 4	2.7508748	-1.729945219	3.553233595	0.068180775	0.527836859
gene7787_LOC110078208	LOC110078208	tubulin alpha-1D chain	2.756178065	0.551750475	3.641233369	0.06429808	0.523419696
[truncated: 488 more rows]
