# Supplementary material for: Developmental dynamics of sex reprogramming by high incubation temperatures in a dragon lizard
Source: BMC Genomics. 2022 Apr 22;23:322. doi: 10.1186/s12864-022-08544-2 (PMC9034607; doi:10.1186/s12864-022-08544-2)
Supplement: Supplementary file 13 — Additional file 13: Table S12. Genes differentially expressed between stage 9 ovotestes and stage 9 control testes. Ovotestes produced at stage 9 up-switched at stage 6 and the ovotestes from the 36 °C controls were grouped. A log-fold change cut-off of − 1 to 1 and P-value cut-off of 0.01 was applied. The “direction” column indicates genes that were upregulated in the testes compared with ovotestes (negative log-fold changes), and those that were upregulated in ovotestes compared with testes (positive log-fold changes). [file 12864_2022_8544_MOESM13_ESM.csv]

Full Gene ID	Gene ID	Gene Name	logFC	logCPM	F	PValue	FDR	Direction
gene6499_GHRH	GHRH	growth hormone releasing hormone	-8.625188763	-0.375839608	20.87524625	0.000113354	0.016913034	Up testes
gene2677_LOC110072509	LOC110072509	guanine nucleotide-binding protein G(I)/G(S)/G(O) subunit gamma-7	-7.986839744	0.746886139	8.3436639	0.009065782	0.132545871	Up testes
gene20697_LOC110070357	LOC110070357	butyrophilin subfamily 1 member A1-like	-7.478239627	0.764315529	14.96427426	0.000569864	0.03798072	Up testes
gene5203_LOC110075347	LOC110075347	uncharacterized LOC110075347	-7.336261813	-1.567111602	13.55582793	0.000940033	0.049282124	Up testes
gene3052_RHCG	RHCG	Rh family C glycoprotein	-6.846259435	5.155522827	39.75470897	2.41E-07	0.000625704	Up testes
gene17419_OTOR	OTOR	otoraplin	-6.526731639	-0.810220534	10.58510526	0.002687189	0.077360055	Up testes
gene8642_LOC110079130	LOC110079130	slit homolog 1 protein-like	-6.455762359	0.93206851	32.72190896	1.26E-06	0.001453979	Up testes
gene13608_CCDC141	CCDC141	coiled-coil domain containing 141	-6.412478729	0.324724677	14.38203545	0.000583594	0.038526138	Up testes
gene819_MFRP	MFRP	membrane frizzled-related protein	-6.323123212	-0.487583518	16.43257811	0.000248381	0.023866647	Up testes
gene20483_LOC110070119	LOC110070119	kallikrein-14-like	-6.318248199	-1.829110671	8.290555569	0.010382529	0.140623513	Up testes
gene1935_LOC110071205	LOC110071205	gametocyte-specific factor 1-like	-6.235416743	4.790659502	23.40096226	1.98E-05	0.006845834	Up testes
gene20096_LOC110091706	LOC110091706	complement factor H-like	-6.050779203	0.007619999	23.59857752	1.95E-05	0.006845834	Up testes
gene16792_HEATR4	HEATR4	HEAT repeat containing 4	-6.018729506	2.073317432	15.80830265	0.000285397	0.025980182	Up testes
gene19378_RXRG	RXRG	retinoid X receptor gamma	-6.012522458	-0.690517717	8.540967826	0.006128959	0.115475461	Up testes
gene7362_TMEM215	TMEM215	transmembrane protein 215	-6.004210665	-0.980074371	10.25128606	0.003015523	0.081522339	Up testes
gene1135_PLEK2	PLEK2	pleckstrin 2	-5.989691068	-0.009502463	8.274237817	0.006891346	0.119517855	Up testes
gene21160_LOC110070845	LOC110070845	A.superbus venom factor 1-like	-5.951750619	6.465439042	24.22458565	1.51E-05	0.006203644	Up testes
gene9683_CD8A	CD8A	CD8a molecule	-5.865746412	-1.536038166	9.429137432	0.005083594	0.10467362	Up testes
gene11002_ICAM5	ICAM5	intercellular adhesion molecule 5	-5.864307599	-1.718021295	5.211451591	0.030839002	0.227939164	Up testes
gene11335_LOC110082110	LOC110082110	protocadherin gamma-A6-like	-5.791335858	0.699102856	17.20364466	0.000169648	0.020381264	Up testes
gene13214_HSD17B3	HSD17B3	hydroxysteroid 17-beta dehydrogenase 3	-5.788906996	5.407179584	21.7766336	3.40E-05	0.009471785	Up testes
gene15401_KCNK13	KCNK13	potassium two pore domain channel subfamily K member 13	-5.783344472	-1.162713796	9.260267829	0.004931402	0.103386091	Up testes
gene15458_LOC110086636	LOC110086636	uncharacterized LOC110086636	-5.769795987	-1.325183532	8.272110358	0.007100951	0.120612154	Up testes
gene16337_LOC110087603	LOC110087603	plasma membrane calcium-transporting ATPase 1-like	-5.700684321	-1.131584706	7.718581772	0.009328147	0.134786652	Up testes
gene13290_HIC1	HIC1	HIC ZBTB transcriptional repressor 1	-5.653064439	-0.314954051	7.183357789	0.011135483	0.144920482	Up testes
gene13329_ABHD15	ABHD15	abhydrolase domain containing 15	-5.645683833	-1.083827537	8.60424304	0.006148455	0.115671909	Up testes
gene21549_LOC110071262	LOC110071262	complement C3-like	-5.617391666	-0.959999169	7.822460863	0.008652517	0.130588077	Up testes
gene4649_LRRD1	LRRD1	leucine rich repeats and death domain containing 1	-5.61619483	-1.701540965	5.352374569	0.027481177	0.21749241	Up testes
gene14907_LOC110086036	LOC110086036	uncharacterized LOC110086036	-5.589112262	-1.710476077	7.817496379	0.009404787	0.135349763	Up testes
gene7623_LOC110077957	LOC110077957	A.superbus venom factor 1-like	-5.478860523	2.239680876	19.54190281	8.29E-05	0.014475778	Up testes
gene15204_LIN52	LIN52	lin-52 DREAM MuvB core complex component	-5.418483251	0.228541506	15.02311811	0.000385018	0.030359726	Up testes
gene17638_MAD2L1BP	MAD2L1BP	MAD2L1 binding protein	-5.41497732	-1.344018068	6.231967032	0.017878727	0.17926404	Up testes
gene7199_TEX43	TEX43	testis expressed 43	-5.380646989	-0.472431044	9.634763719	0.004051302	0.093803638	Up testes
gene16252_AKAP3	AKAP3	A-kinase anchoring protein 3	-5.376060146	-2.080470493	6.671320606	0.016955901	0.175457673	Up testes
gene2010_LOC110071826	LOC110071826	retinol dehydrogenase 10-like	-5.375875075	-0.994904588	5.069979955	0.03207348	0.230250413	Up testes
gene20402_LOC110070037	LOC110070037	rap1 GTPase-activating protein 2-like	-5.35765981	-1.745836732	5.622801568	0.023903709	0.204672551	Up testes
gene15890_SLC15A5	SLC15A5	solute carrier family 15 member 5	-5.345664485	-0.879113988	7.593394338	0.009456331	0.135731697	Up testes
gene9385_LOC110079998	LOC110079998	P2Y purinoceptor 1-like	-5.30625561	-0.985983854	5.091063325	0.032665264	0.231643463	Up testes
gene2403_EGR3	EGR3	early growth response 3	-5.287080557	-1.008958866	7.465100435	0.01028403	0.140085793	Up testes
gene18982_LOC110090499	LOC110090499	vitellogenin-like	-5.265440063	-1.028068332	6.953520379	0.012512379	0.152619253	Up testes
gene5031_WIF1	WIF1	WNT inhibitory factor 1	-5.143789252	5.638544487	39.22792613	2.00E-07	0.000625704	Up testes
gene8139_SYP	SYP	synaptophysin	-5.14307241	-1.49894738	6.164882852	0.018836649	0.182829073	Up testes
gene3973_LOC110073982	LOC110073982	EGF-like repeat and discoidin I-like domain-containing protein 3	-5.134013077	-1.944195055	6.84413014	0.01575169	0.170344406	Up testes
gene9517_CLDN2	CLDN2	claudin 2	-5.131923378	-1.657607534	5.049458496	0.032396766	0.23078026	Up testes
gene19889_LOC110091487	LOC110091487	IgGFc-binding protein-like	-5.11796962	-1.647518836	7.487814706	0.01048413	0.141454795	Up testes
gene19328_GNGT2	GNGT2	G protein subunit gamma transducin 2	-5.100110184	-1.646445857	5.483992273	0.025780968	0.21097191	Up testes
gene15257_WNT16	WNT16	Wnt family member 16	-5.097992124	-1.65019855	6.8758277	0.013583174	0.158889125	Up testes
gene19573_LOC110091135	LOC110091135	class II histocompatibility antigen	-5.087337999	0.86204967	17.00842201	0.000188254	0.021143178	Up testes
gene20220_LOC110069847	LOC110069847	prostaglandin E2 receptor EP2 subtype-like	-5.078847548	-1.719110161	5.823382534	0.023792551	0.204331143	Up testes
gene14224_GNAT2	GNAT2	G protein subunit alpha transducin 2	-5.069533034	-1.759089711	7.223197041	0.012159891	0.150765221	Up testes
gene8169_LOC110078660	LOC110078660	extracellular matrix protein 2-like	-5.062135685	-1.498348247	5.968328261	0.020654802	0.190530913	Up testes
gene15725_CUNH19orf81	CUNH19orf81	chromosome unknown C19orf81 homolog	-5.053245701	-1.248432152	7.160465929	0.011642041	0.148168315	Up testes
gene19830_LOC110091423	LOC110091423	histone H2A.Z-specific chaperone CHZ1-like	-4.99839303	-1.988834114	5.270215518	0.030710374	0.227749299	Up testes
gene16203_LOC110087450	LOC110087450	cholesterol 7-desaturase-like	-4.986840489	-1.40580296	6.62768811	0.015029803	0.166424759	Up testes
gene10419_LOC110081109	LOC110081109	fibrillin-2-like	-4.954732336	-1.300631533	6.466921983	0.016015582	0.171380697	Up testes
gene13027_LOC110083973	LOC110083973	alcohol dehydrogenase 1B-like	-4.915676531	1.32493149	13.40387135	0.000725655	0.043731482	Up testes
gene9160_LOC110079741	LOC110079741	uricase-like	-4.901620686	-0.754280057	12.9337457	0.000984094	0.049972392	Up testes
gene18063_PRR35	PRR35	proline rich 35	-4.892745826	-1.485404523	6.095031118	0.021393631	0.193348602	Up testes
gene7830_SYT10	SYT10	synaptotagmin 10	-4.889957243	-0.031910395	6.851730937	0.013116421	0.156240787	Up testes
gene3955_CD180	CD180	CD180 molecule	-4.878927829	-1.334720522	5.205592101	0.030302609	0.226790968	Up testes
gene5874_SHISA8	SHISA8	shisa family member 8	-4.865577818	0.552693538	12.91573646	0.000882448	0.047845844	Up testes
gene13894_IFNLR1	IFNLR1	interferon lambda receptor 1	-4.855093922	-1.48478311	5.445797204	0.026046438	0.211501967	Up testes
gene4590_LOC110074603	LOC110074603	group 10 secretory phospholipase A2-like	-4.845040208	3.393026285	15.68778862	0.000316637	0.027520335	Up testes
gene16504_LOC110087773	LOC110087773	FERM and PDZ domain-containing protein 2-like	-4.844063165	1.207432196	16.39942831	0.000251403	0.02402355	Up testes
gene19468_LOC110091022	LOC110091022	brain-specific angiogenesis inhibitor 1-like	-4.802277418	-1.668452832	5.842855971	0.02324649	0.201337655	Up testes
gene4795_HCRT	HCRT	hypocretin neuropeptide precursor	-4.775698434	-1.971158357	5.684820722	0.025345982	0.20969664	Up testes
gene11350_CNTN1	CNTN1	contactin 1	-4.765193301	5.159863412	18.38638741	0.0001104	0.016898694	Up testes
gene6686_SLC30A8	SLC30A8	solute carrier family 30 member 8	-4.757309872	-1.040856943	5.202317791	0.03035052	0.226909359	Up testes
gene16400_LOC110087670	LOC110087670	histone H2A type 2-C-like	-4.695617606	-1.503086099	9.762411429	0.003400741	0.086371838	Up testes
gene9986_LOC110080639	LOC110080639	neural Wiskott-Aldrich syndrome protein-like	-4.672617234	0.164312875	8.313826522	0.006300582	0.115930707	Up testes
gene15358_LOC110086552	LOC110086552	cytochrome P450 4B1-like	-4.584727074	-1.224989277	6.916377509	0.012866202	0.154323039	Up testes
gene8501_LOC110079007	LOC110079007	cytosolic phospholipase A2 epsilon-like	-4.512671858	-2.140226468	5.783898792	0.024224149	0.20559842	Up testes
gene19336_LOC110090882	LOC110090882	cytochrome b-245 heavy chain-like	-4.441593902	-2.286820659	5.31277733	0.030511571	0.227590491	Up testes
gene12535_FOXN4	FOXN4	forkhead box N4	-4.382895345	-1.633026325	5.070575078	0.032987868	0.23269093	Up testes
gene6249_F3	F3	coagulation factor III	-4.339065603	4.057963157	13.42552141	0.000719423	0.043571867	Up testes
gene19717_NOV	NOV	nephroblastoma overexpressed	-4.337358051	1.171301083	11.33485927	0.001689084	0.06365202	Up testes
gene9769_LOC110080446	LOC110080446	transmembrane protein 238-like	-4.321923749	-0.908700932	10.20754049	0.002766739	0.078448393	Up testes
gene17921_LOC110089335	LOC110089335	cadherin-8-like	-4.257016045	-1.658515856	5.626141018	0.024073105	0.205243355	Up testes
gene20698_LOC110070358	LOC110070358	tripartite motif-containing protein 7-like	-4.211710883	0.566230488	6.227575457	0.017744593	0.178894559	Up testes
gene15550_LOC110086777	LOC110086777	toll-like receptor 13	-4.197936513	-1.155550686	7.59926294	0.008749437	0.130821641	Up testes
gene8044_TTYH1	TTYH1	tweety family member 1	-4.187770171	5.948109645	24.41774127	1.42E-05	0.006150517	Up testes
gene18428_LOC110089891	LOC110089891	digestive cysteine proteinase 2-like	-4.186760076	0.101752867	7.431337771	0.009635938	0.136394163	Up testes
gene12528_TRPV4	TRPV4	transient receptor potential cation channel subfamily V member 4	-4.186458692	1.848560959	31.16183843	1.82E-06	0.001833437	Up testes
gene12112_LOC110082987	LOC110082987	heat shock transcription factor	-4.172116574	-0.711682043	9.898160263	0.003116821	0.082140286	Up testes
gene19624_RNF39	RNF39	ring finger protein 39	-4.138670705	3.073782078	13.70836059	0.000643002	0.040294778	Up testes
gene13424_LOC110084426	LOC110084426	kelch repeat and BTB domain-containing protein 13-like	-4.129558882	-1.38983322	7.647003731	0.008812654	0.130835761	Up testes
gene1150_GJD4	GJD4	gap junction protein delta 4	-4.051286757	0.928674835	22.63355738	2.55E-05	0.008015964	Up testes
gene9853_LOC110080502	LOC110080502	reticulon-4-like	-4.04203472	1.220297967	8.844972222	0.005368924	0.107713177	Up testes
gene21141_TCF19	TCF19	transcription factor 19	-4.015868879	-0.925804355	6.419254795	0.015413283	0.168833527	Up testes
gene20180_LOC110069795	LOC110069795	uncharacterized LOC110069795	-3.9944572	13.01111378	14.22479916	0.000524751	0.035592546	Up testes
gene8560_SAMD7	SAMD7	sterile alpha motif domain containing 7	-3.98978884	-0.331812641	7.907272439	0.007826563	0.126041183	Up testes
gene2445_IL17B	IL17B	interleukin 17B	-3.983307378	-0.814388838	10.85913784	0.002171529	0.071814077	Up testes
gene461_APOF	APOF	apolipoprotein F	-3.950147841	3.370493928	8.87888994	0.004883974	0.103261819	Up testes
gene16554_CMTM5	CMTM5	CKLF like MARVEL transmembrane domain containing 5	-3.9322282	-0.52473068	12.72689199	0.000993637	0.050032747	Up testes
gene11015_DOC2A	DOC2A	double C2 domain alpha	-3.929527182	0.772974437	10.89178711	0.002068871	0.069752808	Up testes
gene2414_NKX3-1	NKX3-1	NK3 homeobox 1	-3.926766765	5.563236485	15.53934126	0.000316045	0.027520335	Up testes
gene9161_DNASE2B	DNASE2B	deoxyribonuclease 2 beta	-3.926608941	5.070523763	16.4206208	0.000226737	0.023027895	Up testes
gene20227_LOC110069865	LOC110069865	toll-like receptor 2	-3.917569711	3.061147561	16.52172321	0.000218345	0.022763666	Up testes
gene17999_RHBDL1	RHBDL1	rhomboid like 1	-3.874861058	-1.212759762	4.972700962	0.031891529	0.229920553	Up testes
gene14870_LOC110085997	LOC110085997	macrophage mannose receptor 1-like	-3.852639151	-1.194797108	6.749873931	0.01375253	0.159426111	Up testes
gene3254_HTR6	HTR6	5-hydroxytryptamine receptor 6	-3.841075783	-1.774471153	10.09542046	0.003600645	0.087943323	Up testes
gene20667_ZDHHC19	ZDHHC19	zinc finger DHHC-type containing 19	-3.839742987	0.614442065	9.099963997	0.004600065	0.100839946	Up testes
gene6742_MET	MET	MET proto-oncogene	-3.837978657	7.736643028	27.73984049	5.02E-06	0.003102778	Up testes
gene12783_PRLH	PRLH	prolactin releasing hormone	-3.81531065	-1.458966596	5.738783647	0.022067431	0.196640026	Up testes
gene4544_IMPG2	IMPG2	interphotoreceptor matrix proteoglycan 2	-3.806076469	-0.595341552	4.824508359	0.034571189	0.239368807	Up testes
gene2964_FGF2	FGF2	fibroblast growth factor 2	-3.786333235	-1.876740407	5.401130877	0.028524376	0.221506952	Up testes
gene17428_SLCO1C1	SLCO1C1	solute carrier organic anion transporter family member 1C1	-3.769361322	-1.055123296	9.464883416	0.00392459	0.092353334	Up testes
gene4922_COL9A1	COL9A1	collagen type IX alpha 1 chain	-3.740307203	7.275422176	14.00645282	0.000571669	0.03798072	Up testes
gene13666_CNMD	CNMD	chondromodulin	-3.73650728	6.631269327	23.32820041	2.03E-05	0.006873625	Up testes
gene21794_LOC110071526	LOC110071526	dynein regulatory complex protein 1-like	-3.699429906	-0.868475216	6.97231634	0.011838582	0.149127831	Up testes
gene4401_LOC110074434	LOC110074434	exendin-4-like	-3.692290401	-0.219656662	6.422460015	0.016033856	0.171380697	Up testes
gene21811_LOC110071544	LOC110071544	oocyte zinc finger protein XlCOF22-like	-3.690193862	-0.863558332	5.174265484	0.028644973	0.221506952	Up testes
gene21799_LOC110071531	LOC110071531	acidic fibroblast growth factor intracellular-binding protein-like	-3.663437082	-0.296124533	9.503572631	0.003980732	0.092790765	Up testes
gene17147_S100A1	S100A1	S100 calcium binding protein A1	-3.65369759	7.849083839	27.07575495	6.16E-06	0.003672313	Up testes
gene15810_LOC110087040	LOC110087040	H(+)/Cl(-) exchange transporter 7-like	-3.596249426	0.465456607	7.658850461	0.008510731	0.129747443	Up testes
gene10560_FA2H	FA2H	fatty acid 2-hydroxylase	-3.576919182	-1.234114677	5.843205262	0.021139663	0.192836969	Up testes
gene8866_CATSPER3	CATSPER3	cation channel sperm associated 3	-3.539170419	0.005637271	8.060986619	0.007219436	0.121733447	Up testes
gene4013_LOC110074027	LOC110074027	galactosylgalactosylxylosylprotein 3-beta-glucuronosyltransferase 1-like	-3.518534297	6.317454475	20.71779371	4.87E-05	0.010981406	Up testes
gene15822_TEKT5	TEKT5	tektin 5	-3.514783641	-1.048636327	6.15311522	0.017920505	0.179578828	Up testes
gene21530_LOC110071240	LOC110071240	periplasmic beta-glucosidase-like	-3.48777685	-0.304368804	9.959609881	0.003124012	0.082140286	Up testes
gene6830_C8B	C8B	complement C8 beta chain	-3.479266324	6.484252779	16.84907216	0.000193351	0.021481263	Up testes
gene10034_LOC110080708	LOC110080708	pro-neuregulin-3	-3.475637963	-0.058642046	10.05422173	0.002955086	0.080872102	Up testes
gene2485_LOC110072318	LOC110072318	bile acid receptor-like	-3.471119531	0.911736423	6.121445647	0.017689133	0.178562247	Up testes
gene21852_LOC110071588	LOC110071588	H-2 class II histocompatibility antigen	-3.466401698	-1.770823061	5.573782748	0.025152917	0.209256786	Up testes
gene14180_LOC110085260	LOC110085260	16 kDa beta-galactoside-binding lectin-like	-3.462230443	3.667666357	17.89664043	0.000131735	0.018083234	Up testes
gene16146_LOC110087409	LOC110087409	integrin alpha-E-like	-3.455274174	1.006091819	11.04855419	0.001904983	0.067862699	Up testes
gene2896_SFRP2	SFRP2	secreted frizzled related protein 2	-3.433072132	4.722275663	19.37941921	7.76E-05	0.014423131	Up testes
gene18750_LOC110090244	LOC110090244	glutathione S-transferase A1-like	-3.414443239	3.357831548	10.43160425	0.002476072	0.074350953	Up testes
gene11387_LOC110082211	LOC110082211	parvalbumin beta-like	-3.376569214	2.775700331	5.871516926	0.019999663	0.187377305	Up testes
gene10381_GCNT7	GCNT7	glucosaminyl (N-acetyl) transferase family member 7	-3.348261345	2.628586363	17.18420315	0.000170865	0.020381264	Up testes
gene16231_LOC110087468	LOC110087468	lipocalin-15-like	-3.313834968	-0.266243877	5.397972406	0.025753398	0.21097191	Up testes
gene2590_AMH	AMH	anti-Mullerian hormone	-3.307655605	10.88162965	9.595152618	0.003557338	0.087810276	Up testes
gene296_AGR3	AGR3	anterior gradient 3	-3.295040283	-0.509138623	6.121286233	0.017690511	0.178562247	Up testes
gene9151_LPAR3	LPAR3	lysophosphatidic acid receptor 3	-3.28896073	3.568421206	13.17078011	0.00079649	0.045589786	Up testes
gene1040_CNTN2	CNTN2	contactin 2	-3.287832416	5.28618506	19.26540522	8.07E-05	0.014475778	Up testes
gene5650_SLC35G2	SLC35G2	solute carrier family 35 member G2	-3.25750997	-0.225896129	6.652708706	0.01400328	0.161359585	Up testes
gene1448_LOC110086298	LOC110086298	complement factor H-like	-3.255374035	6.211627461	19.896282	6.47E-05	0.013482569	Up testes
gene844_HSPB2	HSPB2	heat shock protein family B (small) member 2	-3.252962049	4.629037091	19.58970281	7.20E-05	0.014084546	Up testes
gene13369_SNCAIP	SNCAIP	synuclein alpha interacting protein	-3.25163798	6.142776845	16.3724305	0.000230856	0.023080254	Up testes
gene13028_LOC110083977	LOC110083977	alcohol dehydrogenase 1B-like	-3.240286532	5.041954378	23.84472707	1.71E-05	0.006524292	Up testes
gene1598_LOC110088432	LOC110088432	uncharacterized LOC110088432	-3.215211862	-0.504696625	6.631208622	0.014268882	0.161938698	Up testes
gene10808_C2CD4D	C2CD4D	C2 calcium dependent domain containing 4D	-3.197238879	2.895047691	15.55096588	0.000314651	0.027520335	Up testes
gene16378_LOC110087655	LOC110087655	histone H2B 1/2/3/4/6-like	-3.17672954	-1.264582427	4.826940683	0.034348555	0.238503985	Up testes
gene21416_LOC110071121	LOC110071121	cytochrome P450 2C19-like	-3.15102577	1.700351908	7.093278878	0.011089918	0.144891004	Up testes
gene18271_SPINK2	SPINK2	serine peptidase inhibitor	-3.139021844	7.442425655	12.72196393	0.000954293	0.049790942	Up testes
gene19008_SCAMP5	SCAMP5	secretory carrier membrane protein 5	-3.12709293	3.579993886	17.16023547	0.000172378	0.020420866	Up testes
gene1808_WFIKKN2	WFIKKN2	WAP	-3.118244061	0.077916178	9.921125942	0.003129651	0.082140286	Up testes
gene12891_MYL2	MYL2	myosin light chain 2	-3.112613665	3.297424334	6.924240168	0.012014547	0.14982235	Up testes
gene8561_LRRC31	LRRC31	leucine rich repeat containing 31	-3.095068867	3.017250046	5.521939285	0.024067376	0.205243355	Up testes
gene12489_ITM2C	ITM2C	integral membrane protein 2C	-3.070140907	4.08998952	17.45282566	0.000154838	0.020242774	Up testes
gene19718_MAL2	MAL2	mal	-3.064845565	2.08160292	8.692155366	0.005310345	0.107424244	Up testes
gene10817_DPP4	DPP4	dipeptidyl peptidase 4	-3.063836579	5.895731921	29.38284319	3.06E-06	0.002377324	Up testes
gene17267_RGMA	RGMA	repulsive guidance molecule family member a	-3.037211063	1.244696667	6.13901106	0.017537927	0.177766278	Up testes
gene11263_LOC110082051	LOC110082051	myosin light chain 4	-3.026154571	1.151920321	5.34250295	0.026038032	0.211501967	Up testes
gene723_EIF4E1B	EIF4E1B	eukaryotic translation initiation factor 4E family member 1B	-3.024326977	-0.190568863	7.633690516	0.008866552	0.131410347	Up testes
gene15582_TACR2	TACR2	tachykinin receptor 2	-3.024275572	-0.64203606	6.539464931	0.014442083	0.162848476	Up testes
gene2237_CDO1	CDO1	cysteine dioxygenase type 1	-3.018702003	6.386381391	42.41339083	8.95E-08	0.000625704	Up testes
gene6240_LOC110076444	LOC110076444	myotubularin-related protein 6-like	-2.997830563	0.037334284	5.289663964	0.026741713	0.21512775	Up testes
gene2741_TMEM38A	TMEM38A	transmembrane protein 38A	-2.983667134	0.156521873	6.345605769	0.01586023	0.17070226	Up testes
gene15631_PPIB	PPIB	peptidylprolyl isomerase B	-2.980606116	8.842023153	17.38798308	0.000158556	0.020242774	Up testes
gene13954_LOC110084991	LOC110084991	serum amyloid P-component-like	-2.966524199	2.277151548	7.26364571	0.010234688	0.140085793	Up testes
gene12587_APELA	APELA	apelin receptor early endogenous ligand	-2.904401197	3.94299201	24.44274548	1.41E-05	0.006150517	Up testes
gene10187_ELOVL2	ELOVL2	ELOVL fatty acid elongase 2	-2.893520898	1.004359726	5.38898048	0.025435627	0.20969664	Up testes
gene17682_LOC110089095	LOC110089095	transmembrane protein 91-like	-2.889482265	0.794668412	6.555635265	0.015059987	0.16654574	Up testes
gene167_NMBR	NMBR	neuromedin B receptor	-2.82709237	1.527205329	8.177004103	0.006705686	0.118523171	Up testes
gene15796_FBLN7	FBLN7	fibulin 7	-2.81773696	2.533237234	8.32317947	0.006341225	0.116331	Up testes
gene11014_ZG16	ZG16	zymogen granule protein 16	-2.813028091	-0.47223792	5.139687898	0.028853698	0.221904449	Up testes
gene18693_LOC110090185	LOC110090185	histone H3-like centromeric protein A	-2.80648786	1.389738294	8.212659336	0.00659751	0.117568715	Up testes
gene11303_LOC110082123	LOC110082123	toll-like receptor 2	-2.803539015	0.944138446	9.711518653	0.003380806	0.086245464	Up testes
gene8145_TEX28	TEX28	testis expressed 28	-2.79950358	-1.018751441	5.057076568	0.030557314	0.22767963	Up testes
gene10015_OCA2	OCA2	OCA2 melanosomal transmembrane protein	-2.779672581	-0.065490871	7.101325311	0.01104785	0.144891004	Up testes
gene19472_TAPBP	TAPBP	TAP binding protein	-2.773794158	5.546233708	8.281771447	0.006393091	0.11643102	Up testes
gene9525_RAB9B	RAB9B	RAB9B	-2.751368949	0.345185964	6.364867562	0.015712845	0.170344406	Up testes
gene2320_LOC110072237	LOC110072237	glycine-rich protein 1-like	-2.742332549	-0.544743323	5.019051655	0.031324294	0.228731266	Up testes
gene8314_LOC110078787	LOC110078787	lipocalin-like	-2.740075924	-0.422803938	5.724289272	0.021773134	0.195123378	Up testes
gene4896_LOC110074990	LOC110074990	succinate dehydrogenase assembly factor 2	-2.736594858	-1.704290396	5.605748744	0.023086862	0.200570713	Up testes
gene13458_LOC110084447	LOC110084447	immunoglobulin superfamily containing leucine-rich repeat protein-like	-2.724045952	0.430745872	5.244380378	0.027502172	0.217492745	Up testes
gene1221_PDLIM3	PDLIM3	PDZ and LIM domain 3	-2.723223828	3.32398448	18.64042825	0.000100799	0.015994609	Up testes
gene9241_LOC110079826	LOC110079826	protein FAM196A-like	-2.715562148	0.314511832	7.09791101	0.01106568	0.144891004	Up testes
gene8323_SAPCD2	SAPCD2	suppressor APC domain containing 2	-2.703123077	0.479470023	6.20214022	0.017005879	0.175457673	Up testes
gene14366_DMRT1	DMRT1	doublesex and mab-3 related transcription factor 1	-2.694029059	5.950514522	13.8849073	0.000599689	0.038631559	Up testes
gene4977_LOC110075072	LOC110075072	myosin-3	-2.693278628	7.939680538	10.34087352	0.002574327	0.076242395	Up testes
gene8958_SLC44A5	SLC44A5	solute carrier family 44 member 5	-2.692352967	1.586241058	7.656047375	0.008521802	0.129747443	Up testes
gene10759_LOC110081514	LOC110081514	uncharacterized LOC110081514	-2.68933122	3.771597362	6.02530799	0.01854195	0.182631868	Up testes
gene13469_LOC110084464	LOC110084464	synaptotagmin-11-like	-2.661993636	2.171960898	9.714102986	0.003376993	0.086245464	Up testes
gene1281_SUSD3	SUSD3	sushi domain containing 3	-2.661128333	4.707159356	17.41730759	0.000156863	0.020242774	Up testes
gene17583_TWSG1	TWSG1	twisted gastrulation BMP signaling modulator 1	-2.659637483	5.125236627	25.28788647	1.08E-05	0.005322351	Up testes
gene19017_LOC110090531	LOC110090531	zona pellucida sperm-binding protein 3-like	-2.647501827	-0.379804605	4.968029391	0.031967233	0.229920553	Up testes
gene14332_LOC110085410	LOC110085410	protein kinase C-binding protein NELL1	-2.630963977	2.093451459	8.731513599	0.00521729	0.10645667	Up testes
gene20427_SRPX	SRPX	sushi repeat containing protein	-2.614402211	5.670284977	26.73785691	6.84E-06	0.003940689	Up testes
gene16083_TNFAIP6	TNFAIP6	TNF alpha induced protein 6	-2.603495745	0.575720683	6.55345807	0.014345127	0.162377822	Up testes
gene11351_NRCAM	NRCAM	neuronal cell adhesion molecule	-2.597487316	4.144752418	9.656530295	0.003463037	0.087168644	Up testes
gene20260_LOC110069890	LOC110069890	regulator of G-protein signaling 8-like	-2.590393572	6.241663116	21.88662018	3.27E-05	0.009276997	Up testes
gene4863_LYPD6B	LYPD6B	LY6/PLAUR domain containing 6B	-2.589953735	3.860306232	21.08673959	4.29E-05	0.010543957	Up testes
gene6319_CTSD	CTSD	cathepsin D	-2.57852578	7.94324604	16.05715214	0.000259828	0.024423824	Up testes
gene10647_ADAM11	ADAM11	ADAM metallopeptidase domain 11	-2.572790934	1.156129174	8.906552391	0.004823978	0.102388717	Up testes
gene658_LOC110077964	LOC110077964	epidermal differentiation-specific protein-like	-2.566174977	2.174187566	5.659299054	0.022217689	0.197322055	Up testes
gene12289_RIC3	RIC3	RIC3 acetylcholine receptor chaperone	-2.556030068	1.134782331	5.809390185	0.02062316	0.190340538	Up testes
gene10451_CFP	CFP	complement factor properdin	-2.552390357	2.069092997	9.630876935	0.003502124	0.087786563	Up testes
gene8574_NPC2	NPC2	NPC intracellular cholesterol transporter 2	-2.543262262	5.243503417	11.23876867	0.0017585	0.064302349	Up testes
gene19266_LOC110090804	LOC110090804	RLA class II histocompatibility antigen	-2.543032604	2.688870454	9.419828433	0.003842054	0.091030367	Up testes
gene19960_LOC110091565	LOC110091565	H-2 class II histocompatibility antigen	-2.526943113	3.305528993	14.13514841	0.000543503	0.036577555	Up testes
gene9856_LOC110080506	LOC110080506	protease inhibitor 2-like	-2.511980625	0.942262448	6.643329752	0.01373884	0.159374228	Up testes
gene18748_LOC110090242	LOC110090242	glutathione S-transferase 3-like	-2.511340489	9.294841204	31.4095789	1.69E-06	0.00182918	Up testes
gene1641_NKAIN3	NKAIN3	sodium/potassium transporting ATPase interacting 3	-2.500022107	1.975425472	6.861889732	0.012376168	0.152029969	Up testes
gene8552_CLDN11	CLDN11	claudin 11	-2.499184505	7.026324648	7.124005869	0.010930187	0.144072778	Up testes
gene12202_SMOC2	SMOC2	SPARC related modular calcium binding 2	-2.493622526	2.139060568	5.10849902	0.029460153	0.223579835	Up testes
gene11078_SULT2B1	SULT2B1	sulfotransferase family 2B member 1	-2.474830217	2.514242899	5.156800437	0.028603821	0.221506952	Up testes
gene10969_MISP3	MISP3	MISP family member 3	-2.468707134	3.573437736	7.001524495	0.011581953	0.147729694	Up testes
gene6424_NINJ2	NINJ2	ninjurin 2	-2.468023323	-0.083782853	5.358691907	0.025964176	0.211330066	Up testes
gene16265_RTBDN	RTBDN	retbindin	-2.449214761	4.799965286	12.3111791	0.001127865	0.053527488	Up testes
gene3059_MFGE8	MFGE8	milk fat globule-EGF factor 8 protein	-2.447826672	5.937128005	8.886177771	0.004868091	0.103058149	Up testes
gene8046_LOC110078563	LOC110078563	immunoglobulin superfamily member 1-like	-2.438371934	3.618330768	5.004251047	0.030916968	0.227939164	Up testes
gene18939_RPUSD1	RPUSD1	RNA pseudouridylate synthase domain containing 1	-2.431582292	1.053261994	4.937349785	0.031994807	0.229920553	Up testes
gene4658_EFCAB1	EFCAB1	EF-hand calcium binding domain 1	-2.423046867	2.05921365	11.78011757	0.001403277	0.059769419	Up testes
gene13386_CKAP4	CKAP4	cytoskeleton associated protein 4	-2.419308243	5.876635216	33.72864603	8.77E-07	0.001255592	Up testes
gene12166_LOC110083052	LOC110083052	40S ribosomal protein S12-like	-2.417661026	6.902098277	5.744592992	0.02129586	0.193210097	Up testes
gene6205_TEX26	TEX26	testis expressed 26	-2.40299511	0.80460847	6.708388133	0.01331713	0.157248348	Up testes
gene12156_MYL9	MYL9	myosin light chain 9	-2.398734119	7.999385648	17.04739352	0.000179692	0.020906306	Up testes
gene10364_PYGO2	PYGO2	pygopus family PHD finger 2	-2.396612372	1.211673136	4.80062584	0.034326804	0.238503985	Up testes
gene3900_EMB	EMB	embigin	-2.392508972	4.667332742	12.48854589	0.001049143	0.050971826	Up testes
gene11277_PGAP3	PGAP3	post-GPI attachment to proteins 3	-2.390894193	2.466591712	16.2792704	0.000239044	0.023625744	Up testes
gene8164_PDZD4	PDZD4	PDZ domain containing 4	-2.37911842	3.945192585	10.84169219	0.002079082	0.069960701	Up testes
gene309_LOC110073242	LOC110073242	uncharacterized LOC110073242	-2.37723988	2.444748441	4.866963036	0.033173049	0.233236201	Up testes
gene5990_EPDR1	EPDR1	ependymin related 1	-2.356087149	3.140361048	13.07562482	0.000827477	0.045949473	Up testes
gene3267_CUNH1orf167	CUNH1orf167	chromosome unknown C1orf167 homolog	-2.355256005	1.588855635	5.918394007	0.019542671	0.185630531	Up testes
gene12356_SLC1A1	SLC1A1	solute carrier family 1 member 1	-2.353762078	4.165997158	9.965922689	0.003026472	0.081522339	Up testes
gene18056_LOC110089479	LOC110089479	transcription factor COE2	-2.343915094	3.796875131	10.32866579	0.00258786	0.07625148	Up testes
gene8906_LRRC8B	LRRC8B	leucine rich repeat containing 8 family member B	-2.342334828	4.285369039	8.776220614	0.00511369	0.105168115	Up testes
gene1118_LOC110082466	LOC110082466	transmembrane protein 178B-like	-2.339738464	1.134250566	7.298183412	0.010070077	0.139560933	Up testes
gene15403_EFCAB11	EFCAB11	EF-hand calcium binding domain 11	-2.332937733	1.191072786	10.61096646	0.002293354	0.073286505	Up testes
gene21032_SLC35F6	SLC35F6	solute carrier family 35 member F6	-2.32709236	1.867957227	7.982814162	0.007329031	0.122713373	Up testes
gene7895_CNTF	CNTF	ciliary neurotrophic factor	-2.32436941	1.842507664	10.38449297	0.002526584	0.075214793	Up testes
gene8450_WDR25	WDR25	WD repeat domain 25	-2.318827655	0.850394155	5.545498006	0.023515322	0.202954597	Up testes
gene12881_TMEM116	TMEM116	transmembrane protein 116	-2.318212085	2.327955329	7.994121057	0.007291091	0.122314945	Up testes
gene1020_FMOD	FMOD	fibromodulin	-2.316149038	8.997468169	10.43560365	0.002471834	0.074350953	Up testes
gene3443_GPR37L1	GPR37L1	G protein-coupled receptor 37 like 1	-2.312673999	1.939450395	7.756967848	0.008132706	0.127067111	Up testes
gene14951_CD74	CD74	CD74 molecule	-2.312513725	5.623435049	21.2010512	4.13E-05	0.010495823	Up testes
gene3821_CTHRC1	CTHRC1	collagen triple helix repeat containing 1	-2.308233678	4.895955402	28.27028287	4.28E-06	0.002986691	Up testes
gene10583_CNGB1	CNGB1	cyclic nucleotide gated channel beta 1	-2.302860775	3.189683325	10.81499224	0.002102754	0.070346665	Up testes
gene17171_FAM26F	FAM26F	family with sequence similarity 26 member F	-2.300341615	0.505615799	5.068168358	0.030070046	0.225832183	Up testes
gene4673_LOC110074724	LOC110074724	serum paraoxonase/arylesterase 2-like	-2.291023268	6.301485397	19.46128216	7.53E-05	0.014165766	Up testes
gene11110_EMP3	EMP3	epithelial membrane protein 3	-2.279994363	6.969168683	19.57200014	7.25E-05	0.014084546	Up testes
gene12947_TMED2	TMED2	transmembrane p24 trafficking protein 2	-2.279850559	6.922621853	14.33473611	0.000502685	0.034917411	Up testes
gene8551_SLC7A14	SLC7A14	solute carrier family 7 member 14	-2.277957102	1.419177634	5.515454892	0.023871398	0.204598461	Up testes
gene20261_LOC110069894	LOC110069894	uncharacterized LOC110069894	-2.264663437	3.437683216	7.087567209	0.011119885	0.144920482	Up testes
gene9668_ACE	ACE	angiotensin I converting enzyme	-2.262723439	6.94647357	15.71834583	0.000295283	0.026600066	Up testes
gene5197_NANOS1	NANOS1	nanos C2HC-type zinc finger 1	-2.251507837	3.753161725	11.90705709	0.001331533	0.058032223	Up testes
gene8078_LOC110078568	LOC110078568	trans-1	-2.248519504	7.021081685	11.70898714	0.001445259	0.060046562	Up testes
gene8237_PXYLP1	PXYLP1	2-phosphoxylose phosphatase 1	-2.24777921	3.220905066	9.090054747	0.004445322	0.097862572	Up testes
gene12282_LOC110083158	LOC110083158	neuronal acetylcholine receptor subunit alpha-7-like	-2.247063353	3.905730626	14.25522415	0.000518544	0.03541646	Up testes
gene13874_COL9A3	COL9A3	collagen type IX alpha 3 chain	-2.246964182	5.619021697	5.791500624	0.020806561	0.191420361	Up testes
gene3308_GPR157	GPR157	G protein-coupled receptor 157	-2.245226118	2.866952635	7.3662666	0.009753819	0.137267747	Up testes
gene6740_CAV1	CAV1	caveolin 1	-2.244907118	4.5471903	8.696804736	0.005299261	0.107424244	Up testes
gene19292_HM13	HM13	histocompatibility minor 13	-2.243851219	4.780747755	11.02073627	0.001927467	0.068016316	Up testes
gene7656_RARRES1	RARRES1	retinoic acid receptor responder 1	-2.243162156	4.92234503	11.09955	0.001864485	0.066972585	Up testes
gene8061_TNNI3	TNNI3	troponin I3	-2.235470657	4.263507065	12.77991658	0.000932179	0.049155391	Up testes
gene9296_STK17B	STK17B	serine/threonine kinase 17b	-2.23272076	5.029525001	19.04882294	8.72E-05	0.014791446	Up testes
gene10936_LOC110081706	LOC110081706	retinal dehydrogenase 1-like	-2.227396941	7.759303405	18.38628221	0.000110404	0.016898694	Up testes
gene14842_OGN	OGN	osteoglycin	-2.226682219	5.745866763	17.9414912	0.000129611	0.018083234	Up testes
gene10068_MCFD2	MCFD2	multiple coagulation factor deficiency 2	-2.225738069	4.510962969	25.7391011	9.34E-06	0.004750468	Up testes
gene7774_WNT6	WNT6	Wnt family member 6	-2.222974849	5.624270615	26.06765729	8.42E-06	0.004414441	Up testes
gene7206_FBN2	FBN2	fibrillin 2	-2.221155732	6.784458683	14.07253279	0.000557019	0.037341886	Up testes
gene17398_FKBP9	FKBP9	FK506 binding protein 9	-2.220439402	5.783251785	24.09591446	1.58E-05	0.006203644	Up testes
gene10326_FCER1G	FCER1G	Fc fragment of IgE receptor Ig	-2.21653188	0.91481991	6.637177876	0.013779452	0.159437355	Up testes
gene1856_LUM	LUM	lumican	-2.208055338	4.829526948	11.63604688	0.001489692	0.060427421	Up testes
gene14808_PSTPIP2	PSTPIP2	proline-serine-threonine phosphatase interacting protein 2	-2.205934635	5.749870743	19.24322736	8.14E-05	0.014475778	Up testes
gene8905_KYAT3	KYAT3	kynurenine aminotransferase 3	-2.197436487	6.915263633	16.50027008	0.000220098	0.022795319	Up testes
gene10220_LOC110080914	LOC110080914	dickkopf-related protein 3-like	-2.193171713	2.481151031	6.595565073	0.014057566	0.161425148	Up testes
gene6838_LOC110077161	LOC110077161	dickkopf-related protein 3-like	-2.179868324	6.418623116	15.35952151	0.000338458	0.028280081	Up testes
gene9355_SERPINE2	SERPINE2	serpin family E member 2	-2.169350001	6.882612726	16.0061184	0.000264867	0.024684808	Up testes
gene13289_LOC110084254	LOC110084254	uncharacterized LOC110084254	-2.163197104	2.040224146	6.356495427	0.015776724	0.170344406	Up testes
gene13641_CDCA3	CDCA3	cell division cycle associated 3	-2.162143668	5.069585438	17.31631168	0.000162775	0.020242774	Up testes
gene17093_SYTL1	SYTL1	synaptotagmin like 1	-2.161874455	2.187948938	4.922009336	0.032247667	0.230477539	Up testes
gene18826_SREBF1	SREBF1	sterol regulatory element binding transcription factor 1	-2.159584802	2.790735365	6.881621889	0.012260479	0.15125458	Up testes
gene15163_SMIM19	SMIM19	small integral membrane protein 19	-2.14968095	1.173221938	6.519277064	0.014583203	0.163546742	Up testes
gene6945_LOC110077267	LOC110077267	NAD(P) transhydrogenase	-2.140327047	3.311051241	9.174045689	0.004282676	0.096042359	Up testes
gene18720_LGALS12	LGALS12	galectin 12	-2.140149817	7.330148139	13.88010223	0.000600826	0.038631559	Up testes
gene1936_NCKAP1L	NCKAP1L	NCK associated protein 1 like	-2.136394335	4.711324718	11.24319679	0.001755235	0.064302349	Up testes
gene9946_PDIA6	PDIA6	protein disulfide isomerase family A member 6	-2.129282941	8.415950437	16.62475179	0.00021013	0.022464745	Up testes
gene13739_GRAMD1C	GRAMD1C	GRAM domain containing 1C	-2.12678159	3.664538534	13.09709786	0.000820375	0.045919737	Up testes
gene85_PRSS35	PRSS35	protease	-2.123423995	5.032375341	29.27636437	3.16E-06	0.002377324	Up testes
gene19577_SLC39A7	SLC39A7	solute carrier family 39 member 7	-2.121704144	3.227490651	8.662892527	0.005380677	0.107713177	Up testes
gene2534_CAMK1G	CAMK1G	calcium/calmodulin dependent protein kinase IG	-2.115954932	2.656280246	8.237274313	0.006523916	0.11729389	Up testes
gene10539_ANGPT2	ANGPT2	angiopoietin 2	-2.114858561	2.958175814	10.47719136	0.002428214	0.074065003	Up testes
gene6247_SLC44A3	SLC44A3	solute carrier family 44 member 3	-2.112823328	5.334610886	9.4769252	0.003746761	0.089508263	Up testes
gene1766_TMC6	TMC6	transmembrane channel like 6	-2.102585442	5.281817025	38.32906828	2.53E-07	0.000625704	Up testes
gene9760_PIK3R6	PIK3R6	phosphoinositide-3-kinase regulatory subunit 6	-2.099940546	3.964037408	6.956333154	0.011832843	0.149127831	Up testes
gene14022_SEC11C	SEC11C	SEC11 homolog C	-2.099358041	3.670827167	9.650575551	0.003472068	0.087168644	Up testes
gene11965_LOC110082803	LOC110082803	B-cell differentiation antigen CD72-like	-2.097755914	1.185369412	5.391021216	0.025409524	0.20969664	Up testes
gene93_FAM46A	FAM46A	family with sequence similarity 46 member A	-2.081021304	5.594723149	15.27930669	0.000348992	0.028743686	Up testes
gene181_PERP	PERP	PERP	-2.081015058	6.377902011	17.70809067	0.000141071	0.01921238	Up testes
gene3355_VWA1	VWA1	von Willebrand factor A domain containing 1	-2.078944456	6.812346134	15.48482525	0.000322669	0.027628171	Up testes
gene10418_SLC27A6	SLC27A6	solute carrier family 27 member 6	-2.072025098	3.880268062	8.296771304	0.006349624	0.116331	Up testes
gene8285_ERAP1	ERAP1	endoplasmic reticulum aminopeptidase 1	-2.069593631	6.530129177	16.60459936	0.000211711	0.022464745	Up testes
gene12172_ERMN	ERMN	ermin	-2.069276571	2.968201862	5.034803692	0.030437913	0.22731181	Up testes
gene1294_CACNA2D3	CACNA2D3	calcium voltage-gated channel auxiliary subunit alpha2delta 3	-2.063471332	3.504697076	7.615060134	0.008685465	0.130821641	Up testes
gene5684_GPR17	GPR17	G protein-coupled receptor 17	-2.058653429	2.225153825	5.237292512	0.027459536	0.21749241	Up testes
gene19958_LOC110091560	LOC110091560	HLA class II histocompatibility antigen	-2.048332622	3.117631314	10.71708241	0.002192034	0.072216034	Up testes
gene10887_OLFML2B	OLFML2B	olfactomedin like 2B	-2.044615286	6.393844898	8.589985967	0.005560255	0.110160556	Up testes
gene1739_GAA	GAA	glucosidase alpha	-2.042815657	3.153820835	8.272009378	0.006421551	0.116506902	Up testes
gene11683_PPT1	PPT1	palmitoyl-protein thioesterase 1	-2.038840804	6.312424468	28.00469519	4.63E-06	0.002986691	Up testes
gene19453_ITM2B	ITM2B	integral membrane protein 2B	-2.036425549	4.671971573	11.45873225	0.001603853	0.062858141	Up testes
gene12607_PLS1	PLS1	plastin 1	-2.03488498	5.133041535	7.482003374	0.009240326	0.134147415	Up testes
gene16673_GM2A	GM2A	GM2 ganglioside activator	-2.024550334	7.074403395	13.92165942	0.000591067	0.038631559	Up testes
gene8357_OLFML2A	OLFML2A	olfactomedin like 2A	-2.021041241	1.663420497	6.370949385	0.015666615	0.170304173	Up testes
gene13236_GAS2L3	GAS2L3	growth arrest specific 2 like 3	-2.019465204	5.727365071	24.78695489	1.26E-05	0.00575064	Up testes
gene18654_DHRS7	DHRS7	dehydrogenase/reductase 7	-2.018288297	5.675003372	8.211723583	0.006600325	0.117568715	Up testes
gene9594_GPC4	GPC4	glypican 4	-2.012378693	7.116709625	21.38619602	3.87E-05	0.010154069	Up testes
gene17306_SDF2L1	SDF2L1	stromal cell derived factor 2 like 1	-2.011420785	4.502773922	11.66365247	0.001472708	0.06016639	Up testes
gene20347_LOC110069983	LOC110069983	zinc finger protein 397-like	-2.009898972	1.557124954	6.773420824	0.012909435	0.154627137	Up testes
gene13765_HCFC2	HCFC2	host cell factor C2	-2.006108358	3.680951794	9.965712606	0.003026748	0.081522339	Up testes
gene1017_LOC110079691	LOC110079691	chitotriosidase-1-like	-2.005033571	0.358338358	5.882714302	0.019889465	0.186870996	Up testes
gene18978_COMMD9	COMMD9	COMM domain containing 9	-2.000994366	1.869324168	6.39484593	0.015486382	0.169419644	Up testes
gene15557_RABAC1	RABAC1	Rab acceptor 1	-1.999512051	6.304374768	20.70557363	4.89E-05	0.010981406	Up testes
gene3688_PSAP	PSAP	prosaposin	-1.992621992	6.424878274	15.4141649	0.000331475	0.02783103	Up testes
gene16127_PLCB1	PLCB1	phospholipase C beta 1	-1.992044235	7.831097647	5.6162057	0.022699732	0.199334553	Up testes
gene7086_PCDH10	PCDH10	protocadherin 10	-1.990769429	2.560389713	9.354636381	0.003954017	0.092667596	Up testes
gene3214_DDOST	DDOST	dolichyl-diphosphooligosaccharide--protein glycosyltransferase non-catalytic subunit	-1.989162323	7.681111297	17.54265616	0.000149838	0.019935423	Up testes
gene19457_SLC35F4	SLC35F4	solute carrier family 35 member F4	-1.986922719	3.652381574	6.336709638	0.015928801	0.171120831	Up testes
gene7622_LOC110077992	LOC110077992	retinol dehydrogenase 8-like	-1.983231026	2.863391242	7.546249523	0.008967826	0.131894145	Up testes
gene17654_LOC110089038	LOC110089038	latent-transforming growth factor beta-binding protein 1-like	-1.98004583	7.55731575	24.93870646	1.20E-05	0.005626453	Up testes
gene7185_PPIC	PPIC	peptidylprolyl isomerase C	-1.977332962	6.596454339	17.22917914	0.000168064	0.020381264	Up testes
gene4002_DCLK1	DCLK1	doublecortin like kinase 1	-1.97474069	4.341273481	15.19535759	0.000360388	0.029402258	Up testes
gene7532_CUNH10orf90	CUNH10orf90	chromosome unknown C10orf90 homolog	-1.974702476	2.372727098	7.77232823	0.008075169	0.127067111	Up testes
gene13820_LOC110084815	LOC110084815	uncharacterized LOC110084815	-1.959366476	1.92293708	5.350145637	0.025937922	0.211261366	Up testes
gene6511_MATN4	MATN4	matrilin 4	-1.955193138	4.942234042	6.503201303	0.014696637	0.164207384	Up testes
gene9416_DEPDC7	DEPDC7	DEP domain containing 7	-1.948718612	1.704501505	7.25839596	0.01025996	0.140085793	Up testes
gene3820_FZD6	FZD6	frizzled class receptor 6	-1.946735627	2.62028093	7.324679524	0.009945713	0.138433334	Up testes
gene118_CCDC170	CCDC170	coiled-coil domain containing 170	-1.943745873	4.177605376	7.8724976	0.007710447	0.125222314	Up testes
gene21374_CTSC	CTSC	cathepsin C	-1.94347938	6.367020076	15.49082881	0.000321933	0.027628171	Up testes
gene19333_LOC110090883	LOC110090883	transmembrane gamma-carboxyglutamic acid protein 1-like	-1.940991669	4.692646077	10.26775114	0.002656522	0.077222206	Up testes
gene19569_LOXL1	LOXL1	lysyl oxidase like 1	-1.940599246	4.801212219	10.969406	0.001969697	0.068685241	Up testes
gene14218_SYPL2	SYPL2	synaptophysin like 2	-1.939244532	3.628857037	19.73983693	6.83E-05	0.013984893	Up testes
gene682_GFRA3	GFRA3	GDNF family receptor alpha 3	-1.933316332	4.921565487	9.950295327	0.003047059	0.081646024	Up testes
gene2230_KCNN2	KCNN2	potassium calcium-activated channel subfamily N member 2	-1.931902349	2.501397123	6.203467917	0.016994878	0.175457673	Up testes
gene20406_EFEMP2	EFEMP2	EGF containing fibulin like extracellular matrix protein 2	-1.930352041	6.619668735	13.60344682	0.000670296	0.041405162	Up testes
gene9109_LOC110079640	LOC110079640	neurogenic locus notch homolog protein 1-like	-1.927946598	2.26466892	5.273267434	0.026964239	0.216013653	Up testes
gene10540_AGPAT5	AGPAT5	1-acylglycerol-3-phosphate O-acyltransferase 5	-1.92707175	6.012733183	23.44267521	1.95E-05	0.006845834	Up testes
gene5754_KCTD17	KCTD17	potassium channel tetramerization domain containing 17	-1.926176256	1.449440837	5.249449523	0.027291066	0.217423434	Up testes
gene15481_FRZB	FRZB	frizzled-related protein	-1.909043716	6.94520447	11.72860175	0.001433551	0.059890565	Up testes
gene15081_SLC35C2	SLC35C2	solute carrier family 35 member C2	-1.905794769	3.095323186	8.48034977	0.005842425	0.112403309	Up testes
gene15875_XXYLT1	XXYLT1	xyloside xylosyltransferase 1	-1.901535325	4.654213917	15.31841811	0.000343814	0.028589429	Up testes
gene17647_DLK2	DLK2	delta like non-canonical Notch ligand 2	-1.901375175	3.772825578	10.88757244	0.002039063	0.069288074	Up testes
gene8469_NAPB	NAPB	NSF attachment protein beta	-1.900656085	1.019833652	7.17380536	0.010676518	0.142155011	Up testes
gene2509_PPM1J	PPM1J	protein phosphatase	-1.899042176	2.79858571	7.257778182	0.010262939	0.140085793	Up testes
gene16706_CUNH15orf61	CUNH15orf61	chromosome unknown C15orf61 homolog	-1.887112061	0.769782397	5.881341944	0.019902936	0.186870996	Up testes
gene7041_LOC110077354	LOC110077354	EGF-like repeat and discoidin I-like domain-containing protein 3	-1.885072492	1.818708307	5.611397816	0.022884727	0.19960375	Up testes
gene12572_SPOCK3	SPOCK3	SPARC/osteonectin	-1.877749027	5.32608512	9.217854951	0.004200364	0.095465827	Up testes
gene14730_MYH15	MYH15	myosin heavy chain 15	-1.877419062	6.711671612	7.16551648	0.010718299	0.142493234	Up testes
gene20178_CTSW	CTSW	cathepsin W	-1.871308449	4.983399236	11.44111142	0.001615694	0.062858141	Up testes
gene10582_KIFC3	KIFC3	kinesin family member C3	-1.870035803	4.939929979	20.72406645	4.86E-05	0.010981406	Up testes
gene18620_TESC	TESC	tescalcin	-1.869428676	3.146985256	12.75851701	0.000940281	0.049282124	Up testes
gene12029_EMID1	EMID1	EMI domain containing 1	-1.862805094	5.935132361	16.19131545	0.000247056	0.023866647	Up testes
gene3205_HSPB7	HSPB7	heat shock protein family B (small) member 7	-1.86231146	3.549705756	7.195593872	0.01056752	0.141906696	Up testes
gene9110_NOTCH1	NOTCH1	notch 1	-1.8621936	5.40285317	6.188577374	0.017118704	0.175822504	Up testes
gene14452_SERPINI1	SERPINI1	serpin family I member 1	-1.860874849	5.560310155	9.508697813	0.003694825	0.089253749	Up testes
gene2681_SLC39A3	SLC39A3	solute carrier family 39 member 3	-1.860575817	3.199288292	5.720355871	0.021553534	0.194082894	Up testes
gene12755_FAM213A	FAM213A	family with sequence similarity 213 member A	-1.854456555	6.109610841	10.1135671	0.002839106	0.079587009	Up testes
gene4643_CDK14	CDK14	cyclin dependent kinase 14	-1.842985381	4.65470969	18.31099588	0.000113432	0.016913034	Up testes
gene18058_GCA	GCA	grancalcin	-1.837432163	5.84504711	36.14594663	4.52E-07	0.000977428	Up testes
gene3546_FJX1	FJX1	four jointed box 1	-1.835236411	5.18781846	23.80368608	1.74E-05	0.006524292	Up testes
gene3458_TMEM9	TMEM9	transmembrane protein 9	-1.834388547	2.821450756	6.567593181	0.014247896	0.161938698	Up testes
gene15936_TSPAN3	TSPAN3	tetraspanin 3	-1.827255506	6.452133803	11.35327946	0.001676112	0.06365202	Up testes
gene3326_AGRN	AGRN	agrin	-1.826303602	7.515682893	10.47346954	0.002432084	0.074065003	Up testes
gene8898_HS2ST1	HS2ST1	heparan sulfate 2-O-sulfotransferase 1	-1.822479924	6.754001489	34.3707376	7.34E-07	0.001255592	Up testes
gene10541_TMEM14A	TMEM14A	transmembrane protein 14A	-1.818835747	3.91090064	9.199392246	0.004234846	0.095871595	Up testes
gene13020_TSPAN5	TSPAN5	tetraspanin 5	-1.814817415	3.881738217	15.41518931	0.000331346	0.02783103	Up testes
gene9805_PAPSS1	PAPSS1	3'-phosphoadenosine 5'-phosphosulfate synthase 1	-1.807449198	6.847806545	20.82836297	4.69E-05	0.010981406	Up testes
gene6685_MED30	MED30	mediator complex subunit 30	-1.801815704	5.76799619	22.35369444	2.80E-05	0.008445459	Up testes
gene5719_LOC110075898	LOC110075898	myelin P2 protein-like	-1.798323637	2.679049735	5.891508511	0.019803377	0.186658969	Up testes
gene9167_NCF2	NCF2	neutrophil cytosolic factor 2	-1.795896914	2.415016052	5.512956753	0.023901267	0.204672551	Up testes
gene8707_SPPL2B	SPPL2B	signal peptide peptidase like 2B	-1.792447436	4.185223679	6.727727625	0.013194465	0.1568309	Up testes
gene20969_LOC110070639	LOC110070639	major histocompatibility complex class I-related gene protein-like	-1.789414707	6.923301336	8.126029083	0.006863639	0.119430082	Up testes
gene12198_TBP	TBP	TATA-box binding protein	-1.788461358	5.424033584	15.62064958	0.000306429	0.027461151	Up testes
gene2316_PCNA	PCNA	proliferating cell nuclear antigen	-1.787696414	6.683079934	13.61073284	0.000668362	0.041405162	Up testes
gene13524_PIMREG	PIMREG	PICALM interacting mitotic regulator	-1.78629071	5.017319879	24.21599338	1.52E-05	0.006203644	Up testes
gene9284_RFTN2	RFTN2	raftlin family member 2	-1.784479942	6.55239513	10.96120892	0.001976531	0.068763031	Up testes
gene18050_LOC110089470	LOC110089470	uncharacterized LOC110089470	-1.782866393	3.758447354	5.784441281	0.020879416	0.191784587	Up testes
gene8391_DPM2	DPM2	dolichyl-phosphate mannosyltransferase subunit 2	-1.782018987	2.469900639	5.65156157	0.022303419	0.197521732	Up testes
gene7466_IGFBPL1	IGFBPL1	insulin like growth factor binding protein like 1	-1.779802777	5.132258046	6.903190572	0.012135348	0.150585222	Up testes
gene2102_LOC110071890	LOC110071890	isopentenyl-diphosphate Delta-isomerase 1	-1.776327429	4.549950263	23.67138811	1.81E-05	0.006666676	Up testes
gene5141_GPC1	GPC1	glypican 1	-1.774839806	6.888487612	11.65433376	0.001478418	0.06016639	Up testes
gene495_TMBIM6	TMBIM6	transmembrane BAX inhibitor motif containing 6	-1.7728527	8.251326294	11.26064559	0.001742434	0.064302349	Up testes
gene14513_HS3ST6	HS3ST6	heparan sulfate-glucosamine 3-sulfotransferase 6	-1.771337409	5.423658658	11.58452778	0.001521947	0.061217658	Up testes
gene7531_FAM196A	FAM196A	family with sequence similarity 196 member A	-1.767438429	4.618659134	10.17838057	0.002760782	0.078408028	Up testes
gene359_LOC110073583	LOC110073583	transmembrane protein 198-like	-1.765582844	4.506063368	10.27686679	0.002646125	0.077216849	Up testes
gene4506_ADAM10	ADAM10	ADAM metallopeptidase domain 10	-1.757261569	5.594070814	7.024546938	0.011456336	0.146994651	Up testes
gene9260_DEPDC1	DEPDC1	DEP domain containing 1	-1.748599447	2.497069175	5.401619554	0.02527443	0.209662607	Up testes
gene9386_TWF1	TWF1	twinfilin actin binding protein 1	-1.747903603	3.140229204	5.50550072	0.023990658	0.205011078	Up testes
gene19029_PBK	PBK	PDZ binding kinase	-1.747336545	4.516018085	8.865705317	0.004912849	0.103261819	Up testes
gene16677_SPARC	SPARC	secreted protein acidic and cysteine rich	-1.747280827	11.41821572	10.89679211	0.00203112	0.069172609	Up testes
gene14514_LMF1	LMF1	lipase maturation factor 1	-1.743320704	4.571456364	15.5408475	0.000315864	0.027520335	Up testes
gene12994_COL3A1	COL3A1	collagen type III alpha 1 chain	-1.741123998	9.650699532	11.65485142	0.0014781	0.06016639	Up testes
gene21738_LOC110071465	LOC110071465	72 kDa type IV collagenase-like	-1.728863918	4.317844709	6.261815609	0.016518879	0.1737565	Up testes
gene6019_CRELD2	CRELD2	cysteine rich with EGF like domains 2	-1.726053873	5.848854594	17.34347183	0.000161162	0.020242774	Up testes
gene13212_ZNF367	ZNF367	zinc finger protein 367	-1.724380985	4.016617204	15.15065042	0.000366617	0.029702143	Up testes
gene2953_CCNA2	CCNA2	cyclin A2	-1.722534185	4.748611511	26.22349245	8.02E-06	0.004335735	Up testes
gene6646_FSTL1	FSTL1	follistatin like 1	-1.72097243	8.318111022	21.09558219	4.28E-05	0.010543957	Up testes
gene11375_FAM198A	FAM198A	family with sequence similarity 198 member A	-1.718406604	3.664553992	9.740287314	0.003338614	0.085779989	Up testes
gene6600_GALNT3	GALNT3	polypeptide N-acetylgalactosaminyltransferase 3	-1.712086103	4.861190352	10.44763735	0.002459127	0.074350953	Up testes
gene15865_LOC110087110	LOC110087110	fatty acyl-CoA hydrolase precursor	-1.711717709	4.696299862	18.99192539	8.89E-05	0.014791446	Up testes
gene10566_LOC110081278	LOC110081278	fibulin-7-like	-1.710878409	1.795313454	6.968224686	0.011766265	0.148764118	Up testes
gene4749_HSPA13	HSPA13	heat shock protein family A (Hsp70) member 13	-1.709462475	2.899425893	6.70806395	0.013319197	0.157248348	Up testes
gene5204_RGS10	RGS10	regulator of G-protein signaling 10	-1.703573564	2.989915746	7.77267676	0.008073868	0.127067111	Up testes
gene9483_RAD51	RAD51	RAD51 recombinase	-1.699629843	4.289398378	13.46839631	0.000707247	0.043072316	Up testes
gene6836_PLPP3	PLPP3	phospholipid phosphatase 3	-1.697699092	5.215916166	8.155923614	0.006770531	0.118645503	Up testes
gene10546_ADGRG1	ADGRG1	adhesion G protein-coupled receptor G1	-1.695022409	6.690223238	12.0702819	0.00124494	0.056515717	Up testes
gene3498_TGFBI	TGFBI	transforming growth factor beta induced	-1.694594635	5.647243454	12.00686945	0.001277851	0.057059056	Up testes
gene6498_RPN2	RPN2	ribophorin II	-1.689662048	6.537762908	9.339701864	0.003980152	0.092790765	Up testes
gene133_GINM1	GINM1	glycoprotein integral membrane 1	-1.68531517	5.372759575	14.72802076	0.000431436	0.032539248	Up testes
gene127_LRP11	LRP11	LDL receptor related protein 11	-1.681815114	4.5265508	5.750380848	0.02123482	0.192920901	Up testes
gene12725_PHYHIPL	PHYHIPL	phytanoyl-CoA 2-hydroxylase interacting protein like	-1.674582957	2.105076342	5.131736541	0.028970609	0.222206498	Up testes
gene13893_FAAH2	FAAH2	fatty acid amide hydrolase 2	-1.672460285	5.526356365	11.10293477	0.001861829	0.066972585	Up testes
gene7514_ASAH1	ASAH1	N-acylsphingosine amidohydrolase 1	-1.667680275	7.058388793	14.66207408	0.000442596	0.032863573	Up testes
gene20788_CTSB	CTSB	cathepsin B	-1.666044053	7.271734765	17.29832371	0.000163852	0.020242774	Up testes
gene9206_TEX261	TEX261	testis expressed 261	-1.662258231	4.173377083	9.34891088	0.003964015	0.092776189	Up testes
gene16052_OSTC	OSTC	oligosaccharyltransferase complex non-catalytic subunit	-1.658608197	6.443414933	9.288674692	0.00407084	0.093879005	Up testes
gene5034_GNS	GNS	glucosamine (N-acetyl)-6-sulfatase	-1.658261519	6.055350292	19.62504654	7.11E-05	0.014084546	Up testes
gene6146_AP4S1	AP4S1	adaptor related protein complex 4 sigma 1 subunit	-1.651946007	1.396106495	7.055600325	0.011289206	0.145721566	Up testes
gene7259_SFXN3	SFXN3	sideroflexin 3	-1.647827521	2.392016868	4.980386094	0.031296859	0.228731266	Up testes
gene11642_ICMT	ICMT	isoprenylcysteine carboxyl methyltransferase	-1.647666624	4.399305191	13.23158266	0.000777335	0.045116726	Up testes
gene12129_USP6NL	USP6NL	USP6 N-terminal like	-1.646064635	5.755075747	22.47262944	2.69E-05	0.008305556	Up testes
gene544_NID1	NID1	nidogen 1	-1.645317626	6.157602855	6.88999598	0.012211733	0.150867239	Up testes
gene1855_DCN	DCN	decorin	-1.644855485	7.671991403	12.30742328	0.001129598	0.053527488	Up testes
gene9258_WLS	WLS	wntless Wnt ligand secretion mediator	-1.644732362	7.033955254	8.331039202	0.006251497	0.115781471	Up testes
gene20635_STT3A	STT3A	STT3A	-1.641467748	7.198962711	18.71825488	9.80E-05	0.015703926	Up testes
gene8784_MYDGF	MYDGF	myeloid derived growth factor	-1.641047203	6.024944529	9.276484689	0.004092829	0.094135059	Up testes
gene9366_EPHA4	EPHA4	EPH receptor A4	-1.640197381	6.126080623	7.932019423	0.007502088	0.124170406	Up testes
gene18053_DOCK5	DOCK5	dedicator of cytokinesis 5	-1.635763049	3.605767837	8.021851091	0.007198928	0.121594401	Up testes
gene15938_RCN2	RCN2	reticulocalbin 2	-1.634786836	5.905764729	21.98613972	3.16E-05	0.00912132	Up testes
gene14813_FGF12	FGF12	fibroblast growth factor 12	-1.629895226	3.90595635	10.47972006	0.002425588	0.074065003	Up testes
gene5345_PRR11	PRR11	proline rich 11	-1.629354478	2.547573925	5.247874502	0.027312829	0.217447401	Up testes
gene20052_ALPK3	ALPK3	alpha kinase 3	-1.628576964	3.431475727	5.67401165	0.022055654	0.196636387	Up testes
gene19183_LOC110090719	LOC110090719	catenin alpha-2	-1.625433087	3.969557787	8.531196975	0.005709708	0.111461747	Up testes
gene3150_RNF13	RNF13	ring finger protein 13	-1.624172091	5.149429312	7.79606211	0.007987118	0.126874215	Up testes
gene10377_AURKA	AURKA	aurora kinase A	-1.622794116	3.433770926	7.872612485	0.007710039	0.125222314	Up testes
gene20657_TMEM175	TMEM175	transmembrane protein 175	-1.622748082	3.292305722	7.955811251	0.007420493	0.123473237	Up testes
gene8719_BSG	BSG	basigin (Ok blood group)	-1.621367111	9.374287339	16.43128856	0.000225836	0.023027895	Up testes
gene10963_LOC110081756	LOC110081756	adenylate kinase isoenzyme 1	-1.618363099	0.518466397	4.954426161	0.031715864	0.229799299	Up testes
gene10280_GANAB	GANAB	glucosidase II alpha subunit	-1.614689232	5.024009299	5.019350628	0.030679197	0.227737077	Up testes
gene10504_LOC110081232	LOC110081232	protein MCM10 homolog	-1.611455478	3.856296526	10.60336927	0.002300796	0.073286505	Up testes
gene11250_FKBP10	FKBP10	FK506 binding protein 10	-1.610742502	7.034203308	11.03646525	0.00191472	0.067862699	Up testes
gene7887_SELENOH	SELENOH	selenoprotein H	-1.608389929	4.610957088	5.066554379	0.0299486	0.22521347	Up testes
gene684_KIF20A	KIF20A	kinesin family member 20A	-1.605888088	4.735140236	8.47586471	0.005854288	0.112506402	Up testes
gene10171_TXNDC5	TXNDC5	thioredoxin domain containing 5	-1.605507258	5.204799336	10.30549159	0.002613757	0.076753037	Up testes
gene8988_GINS1	GINS1	GINS complex subunit 1	-1.603175084	3.391195837	8.991270626	0.004645065	0.101374322	Up testes
gene3913_SELENOP	SELENOP	selenoprotein P	-1.602741323	8.93121459	6.003849636	0.018738283	0.182829073	Up testes
gene10826_CD302	CD302	CD302 molecule	-1.600911147	1.94015117	5.017241329	0.030712292	0.227749299	Up testes
gene9212_LOC110079849	LOC110079849	cytochrome P450 26B1	-1.599225147	4.636436795	9.396591493	0.003881571	0.091715362	Up testes
gene7248_ACTR1A	ACTR1A	ARP1 actin-related protein 1 homolog A	-1.596099647	3.205534897	5.344042337	0.026017835	0.211501967	Up testes
gene13639_P3H3	P3H3	prolyl 3-hydroxylase 3	-1.590699787	7.128414959	21.3116069	3.97E-05	0.010259194	Up testes
gene11561_PCOLCE	PCOLCE	procollagen C-endopeptidase enhancer	-1.589699059	6.923776645	11.39898599	0.001644378	0.063202577	Up testes
gene20742_LOC110070403	LOC110070403	anti-Muellerian hormone type-2 receptor-like	-1.589138392	4.831111068	9.960885392	0.003033092	0.081522339	Up testes
gene13959_PKD1	PKD1	polycystin 1	-1.582617091	5.150139872	5.71843484	0.0215741	0.194144452	Up testes
gene11116_MREG	MREG	melanoregulin	-1.582474124	3.421137	5.070937975	0.029881717	0.224808255	Up testes
gene1488_GADL1	GADL1	glutamate decarboxylase like 1	-1.58068176	4.327130392	9.305133799	0.00404135	0.093698657	Up testes
gene7932_TMEM109	TMEM109	transmembrane protein 109	-1.573794754	5.105649083	22.26610872	2.88E-05	0.008445459	Up testes
gene1376_EPB41L5	EPB41L5	erythrocyte membrane protein band 4.1 like 5	-1.569595017	5.456634786	12.58151703	0.00101022	0.050357644	Up testes
gene3478_SH3YL1	SH3YL1	SH3 and SYLF domain containing 1	-1.568097454	4.002806788	9.308303734	0.004035697	0.093693175	Up testes
gene17065_TFPI	TFPI	tissue factor pathway inhibitor	-1.567809905	5.907673366	16.23595274	0.000242955	0.023866647	Up testes
gene5317_GPM6B	GPM6B	glycoprotein M6B	-1.565027583	6.279728394	15.05759866	0.000379948	0.030144902	Up testes
gene2184_AFAP1L2	AFAP1L2	actin filament associated protein 1 like 2	-1.560557163	6.396885566	8.700492357	0.005290487	0.107424244	Up testes
gene7970_PDGFRA	PDGFRA	platelet derived growth factor receptor alpha	-1.560185108	5.743086959	7.02941399	0.011429967	0.146765193	Up testes
gene14199_DCK	DCK	deoxycytidine kinase	-1.555411775	4.184307709	15.11786007	0.000371258	0.029866384	Up testes
gene19858_IDH2	IDH2	isocitrate dehydrogenase (NADP(+)) 2	-1.548478058	6.708940129	9.613503796	0.00352886	0.087810276	Up testes
gene11419_TMEM159	TMEM159	transmembrane protein 159	-1.548305324	3.383221639	8.251440446	0.00648196	0.117271942	Up testes
gene12005_SELENOM	SELENOM	selenoprotein M	-1.547971012	3.854318419	6.68380994	0.013474791	0.158113966	Up testes
gene18722_LRFN4	LRFN4	leucine rich repeat and fibronectin type III domain containing 4	-1.544876689	4.23987717	4.808384364	0.034189638	0.238253013	Up testes
gene8380_TOR2A	TOR2A	torsin family 2 member A	-1.542801235	4.464723671	5.426331226	0.024962445	0.208575093	Up testes
gene7367_SVEP1	SVEP1	sushi	-1.542349983	5.143868139	11.24023115	0.001757421	0.064302349	Up testes
gene12285_TRABD2A	TRABD2A	TraB domain containing 2A	-1.542067338	5.104222922	8.665344485	0.005374746	0.107713177	Up testes
gene17084_DYRK3	DYRK3	dual specificity tyrosine phosphorylation regulated kinase 3	-1.540021153	5.498990095	28.20217326	4.36E-06	0.002986691	Up testes
gene677_LOC110077165	LOC110077165	C-terminal-binding protein 2	-1.53972242	6.936734986	9.59838582	0.003552303	0.087810276	Up testes
gene6816_TM2D1	TM2D1	TM2 domain containing 1	-1.537202522	4.833451968	19.23284684	8.17E-05	0.014475778	Up testes
gene12831_TAGLN2	TAGLN2	transgelin 2	-1.534732438	8.38808321	15.10071054	0.000373709	0.029924431	Up testes
gene117_ESR1	ESR1	estrogen receptor 1	-1.534714283	5.338618116	5.361531546	0.025789552	0.21097191	Up testes
gene7410_ANXA7	ANXA7	annexin A7	-1.533062752	5.966259676	9.703795518	0.003392229	0.086282348	Up testes
gene2944_MAD2L1	MAD2L1	mitotic arrest deficient 2 like 1	-1.53240599	4.104159065	12.58132971	0.001010297	0.050357644	Up testes
gene1446_SH3TC2	SH3TC2	SH3 domain and tetratricopeptide repeats 2	-1.531962582	6.760321383	13.26037283	0.000768435	0.04490154	Up testes
gene17954_C1QB	C1QB	complement C1q B chain	-1.531219389	3.130080481	5.762621495	0.021106349	0.192641381	Up testes
gene14377_TJP2	TJP2	tight junction protein 2	-1.527923291	9.62261459	9.922957274	0.003083431	0.081847668	Up testes
gene6987_PDIA3	PDIA3	protein disulfide isomerase family A member 3	-1.527619322	10.32934611	12.15010024	0.001204785	0.055865853	Up testes
gene14239_MFSD4B	MFSD4B	major facilitator superfamily domain containing 4B	-1.526156313	3.021069236	6.181217257	0.017180266	0.175933998	Up testes
gene9098_QSOX2	QSOX2	quiescin sulfhydryl oxidase 2	-1.524617349	5.409775527	13.09815711	0.000820026	0.045919737	Up testes
gene2650_CD320	CD320	CD320 molecule	-1.524556091	3.892009617	6.977624021	0.011713924	0.148390803	Up testes
gene16994_TM9SF1	TM9SF1	transmembrane 9 superfamily member 1	-1.523268498	5.438271465	14.45216088	0.000480194	0.03424058	Up testes
gene1701_HAUS3	HAUS3	HAUS augmin like complex subunit 3	-1.520438802	2.484066919	4.95051961	0.031779444	0.229799299	Up testes
gene15665_CABLES2	CABLES2	Cdk5 and Abl enzyme substrate 2	-1.519740187	3.30776201	5.912692192	0.01959765	0.185761731	Up testes
gene20885_ARHGAP19	ARHGAP19	Rho GTPase activating protein 19	-1.519637919	4.976924872	11.63261269	0.001491819	0.060427421	Up testes
gene7467_TOMM5	TOMM5	translocase of outer mitochondrial membrane 5	-1.514754248	4.537026666	5.453204258	0.024627894	0.207080244	Up testes
gene19957_LOC110091567	LOC110091567	RLA class II histocompatibility antigen	-1.514453734	4.999208358	7.14764188	0.010808995	0.143096814	Up testes
gene383_CD63	CD63	CD63 molecule	-1.513755649	7.601291259	8.81531042	0.005024902	0.104278002	Up testes
gene2979_PLK4	PLK4	polo like kinase 4	-1.512101278	3.895001196	14.73353548	0.000430517	0.032539248	Up testes
gene9322_LOC110079923	LOC110079923	sodium- and chloride-dependent creatine transporter 1-like	-1.503597623	4.027564529	5.432057125	0.024890751	0.208143314	Up testes
gene14018_LMAN1	LMAN1	lectin	-1.501450516	6.894367623	13.32960055	0.000747474	0.044400747	Up testes
gene5782_SOX10	SOX10	SRY-box 10	-1.500376649	2.674209449	5.48821652	0.024199272	0.20559842	Up testes
gene18985_LOC110090498	LOC110090498	nodal modulator 1-like	-1.498059266	6.692810582	17.35977701	0.000160202	0.020242774	Up testes
gene6503_PIGT	PIGT	phosphatidylinositol glycan anchor biosynthesis class T	-1.497853912	6.007986735	12.81194905	0.000920189	0.048971042	Up testes
gene15729_EMC10	EMC10	ER membrane protein complex subunit 10	-1.495992607	6.153821646	13.92851996	0.000589472	0.038631559	Up testes
gene7585_LDLR	LDLR	low density lipoprotein receptor	-1.490747697	3.375945052	5.668187108	0.022119648	0.196845027	Up testes
gene13571_HEXB	HEXB	hexosaminidase subunit beta	-1.489911606	6.735365865	14.73058022	0.000431009	0.032539248	Up testes
gene15227_LOC110086406	LOC110086406	vitamin K epoxide reductase complex subunit 1-like protein 1	-1.487504378	4.688768358	8.803709464	0.005051079	0.104278002	Up testes
gene6755_RNASEL	RNASEL	ribonuclease L	-1.485105473	6.323350713	9.122511345	0.004381705	0.097282976	Up testes
gene21100_PANX1	PANX1	pannexin 1	-1.485025497	4.954143066	9.81647707	0.003229554	0.084124035	Up testes
gene2495_OLFML3	OLFML3	olfactomedin like 3	-1.482944184	4.747225644	11.54961602	0.001544224	0.06140502	Up testes
gene1934_GTSF1	GTSF1	gametocyte specific factor 1	-1.482603611	5.241706737	6.817582745	0.012640223	0.152977498	Up testes
gene3418_LOC110073375	LOC110073375	tubulin alpha-8 chain	-1.481862531	7.673882187	10.57769364	0.002326137	0.073451149	Up testes
gene9232_MOGS	MOGS	mannosyl-oligosaccharide glucosidase	-1.481086954	6.23120505	9.339719461	0.003980121	0.092790765	Up testes
gene13301_PIGS	PIGS	phosphatidylinositol glycan anchor biosynthesis class S	-1.479963052	5.723608492	11.09222523	0.001870245	0.066972585	Up testes
gene3476_ALKAL2	ALKAL2	ALK and LTK ligand 2	-1.479174672	3.884694785	6.753949053	0.013030082	0.155426417	Up testes
gene3475_TMEM18	TMEM18	transmembrane protein 18	-1.4749328	3.09169029	7.529517443	0.009037958	0.132388392	Up testes
gene15452_LOC110086643	LOC110086643	DNA excision repair protein ERCC-6-like	-1.47222175	3.71265151	6.904838778	0.012125842	0.150585222	Up testes
gene9002_TMEM178A	TMEM178A	transmembrane protein 178A	-1.46831256	4.08877649	11.69914462	0.001451172	0.060046562	Up testes
gene3535_MGAT4B	MGAT4B	mannosyl (alpha-1	-1.467080699	5.543171955	7.567370238	0.008880129	0.131498891	Up testes
gene19893_LOC110091498	LOC110091498	alcohol dehydrogenase 1B-like	-1.466978274	5.756683658	6.980432148	0.011698335	0.148390803	Up testes
gene2592_PLEKHJ1	PLEKHJ1	pleckstrin homology domain containing J1	-1.465197566	7.764780121	19.22825735	8.18E-05	0.014475778	Up testes
gene10543_LOC110081254	LOC110081254	glutathione S-transferase-like	-1.464473398	6.341171953	11.24698114	0.001752451	0.064302349	Up testes
gene12884_ALDH2	ALDH2	aldehyde dehydrogenase 2 family (mitochondrial)	-1.463879277	8.970799438	11.00065265	0.001943875	0.068335892	Up testes
gene12427_CENPN	CENPN	centromere protein N	-1.46046211	4.622923907	11.97353632	0.001295519	0.057059056	Up testes
gene15001_LOC110086160	LOC110086160	transcription factor E2F2-like	-1.458721611	2.146204694	5.407729167	0.025196905	0.209320687	Up testes
gene20060_ROBO3	ROBO3	roundabout guidance receptor 3	-1.458444907	9.249872259	8.936348396	0.004760231	0.101771268	Up testes
gene8886_TGIF1	TGIF1	TGFB induced factor homeobox 1	-1.455731987	5.706185545	7.093477988	0.011088875	0.144891004	Up testes
gene15449_ITM2A	ITM2A	integral membrane protein 2A	-1.455589371	8.929040814	10.33327186	0.002582745	0.07625148	Up testes
gene15891_MGST1	MGST1	microsomal glutathione S-transferase 1	-1.452897424	7.483341909	13.71562907	0.000641155	0.040294778	Up testes
gene1982_COLGALT1	COLGALT1	collagen beta(1-O)galactosyltransferase 1	-1.452131657	6.032822045	8.437536704	0.005956721	0.113534567	Up testes
gene4085_LAMP1	LAMP1	lysosomal associated membrane protein 1	-1.449983717	7.809636574	9.588043846	0.003568435	0.087810276	Up testes
gene8740_NCLN	NCLN	nicalin	-1.448317199	4.824619201	8.422038298	0.005998682	0.113888413	Up testes
gene14585_LEPROT	LEPROT	leptin receptor overlapping transcript	-1.4482815	4.920769506	6.012350229	0.01866024	0.18265281	Up testes
gene7510_PDGFRL	PDGFRL	platelet derived growth factor receptor like	-1.448174596	4.227746303	4.854935529	0.033379063	0.234398815	Up testes
gene12976_YIPF4	YIPF4	Yip1 domain family member 4	-1.444560585	4.910554255	11.33205581	0.001691067	0.06365202	Up testes
gene3224_HSPG2	HSPG2	heparan sulfate proteoglycan 2	-1.444538087	7.737514125	12.71226872	0.000958047	0.049790942	Up testes
gene19876_CASP2	CASP2	caspase 2	-1.444448903	5.105675093	11.76453994	0.001412359	0.059769419	Up testes
gene12648_CRTAP	CRTAP	cartilage associated protein	-1.443993347	5.049683039	6.486772348	0.014813543	0.164768512	Up testes
gene12429_DYNLRB2	DYNLRB2	dynein light chain roadblock-type 2	-1.443839402	5.862433111	12.23893355	0.001161701	0.054451992	Up testes
gene8553_SKIL	SKIL	SKI like proto-oncogene	-1.443209888	3.33349293	7.038812716	0.011379231	0.146516553	Up testes
gene7835_MTPN	MTPN	myotrophin	-1.439525265	7.44728202	9.608002524	0.003537372	0.087810276	Up testes
gene12100_GSN	GSN	gelsolin	-1.438336122	6.201330862	10.49536683	0.002409408	0.074065003	Up testes
gene17934_PIGC	PIGC	phosphatidylinositol glycan anchor biosynthesis class C	-1.437975581	2.679863207	7.59258971	0.008776612	0.130821641	Up testes
gene1776_P4HB	P4HB	prolyl 4-hydroxylase subunit beta	-1.437564591	10.21692735	16.77241078	0.00019892	0.021883681	Up testes
gene15766_ATRAID	ATRAID	all-trans retinoic acid induced differentiation factor	-1.43542501	5.326110514	8.951362643	0.004728449	0.101720466	Up testes
gene18831_VWC2	VWC2	von Willebrand factor C domain containing 2	-1.435256607	2.431929288	10.51051857	0.002393848	0.074065003	Up testes
gene9049_AIF1L	AIF1L	allograft inflammatory factor 1 like	-1.428771601	6.684417709	13.16397612	0.000798665	0.045589786	Up testes
gene4998_KCNMB4	KCNMB4	potassium calcium-activated channel subfamily M regulatory beta subunit 4	-1.426885363	1.818539316	6.205311724	0.016979613	0.175457673	Up testes
gene985_ANKS1A	ANKS1A	ankyrin repeat and sterile alpha motif domain containing 1A	-1.424659516	4.469226815	8.692922174	0.005308515	0.107424244	Up testes
gene5438_LOC110075581	LOC110075581	CD99 antigen-like	-1.422799579	7.08478417	12.46844056	0.001057766	0.051246858	Up testes
gene18191_LOC110089624	LOC110089624	phospholipase A2 inhibitor and Ly6/PLAUR domain-containing protein-like	-1.422662163	4.717253234	5.012526846	0.030786403	0.227939164	Up testes
gene5872_CENPM	CENPM	centromere protein M	-1.42063495	4.30524984	12.5455253	0.001025104	0.050548342	Up testes
gene13344_TGOLN2	TGOLN2	trans-golgi network protein 2	-1.416743994	5.966329116	9.401208892	0.003873684	0.091654225	Up testes
gene4011_B4GALT4	B4GALT4	beta-1	-1.416516731	5.711009408	20.22278768	5.78E-05	0.012181964	Up testes
gene7445_SOX9	SOX9	SRY-box 9	-1.416026987	7.288156702	6.387787341	0.015539386	0.169677541	Up testes
gene3816_AZIN1	AZIN1	antizyme inhibitor 1	-1.409833031	6.368001863	16.65387311	0.000207868	0.022464745	Up testes
gene13105_PTPRZ1	PTPRZ1	protein tyrosine phosphatase	-1.408905324	5.09675987	5.940655447	0.019329603	0.184914164	Up testes
gene607_MANF	MANF	mesencephalic astrocyte derived neurotrophic factor	-1.408834511	7.203011909	9.581768799	0.003578261	0.087810276	Up testes
gene18806_PAQR3	PAQR3	progestin and adipoQ receptor family member 3	-1.408268529	2.723596391	4.946660676	0.031842384	0.229799299	Up testes
gene15470_ITGB3BP	ITGB3BP	integrin subunit beta 3 binding protein	-1.405561658	2.057572064	5.652554944	0.022292393	0.197521732	Up testes
gene1436_ERGIC1	ERGIC1	endoplasmic reticulum-golgi intermediate compartment 1	-1.40534852	2.601373079	4.941426718	0.031927969	0.229920553	Up testes
gene11452_TMEM59	TMEM59	transmembrane protein 59	-1.403340979	6.322024547	9.753109457	0.00331999	0.085779989	Up testes
gene4959_OGFOD3	OGFOD3	2-oxoglutarate and iron dependent oxygenase domain containing 3	-1.402249503	2.611964442	5.897453159	0.019745411	0.186621109	Up testes
gene16223_PHPT1	PHPT1	phosphohistidine phosphatase 1	-1.398613908	5.671017843	5.104427141	0.029376075	0.223579835	Up testes
gene6876_RELN	RELN	reelin	-1.398475336	4.608539222	6.106690174	0.017817234	0.179166795	Up testes
gene8247_MRI1	MRI1	methylthioribose-1-phosphate isomerase 1	-1.398469388	4.756827045	11.51809827	0.001564632	0.061644382	Up testes
gene930_MICAL1	MICAL1	microtubule associated monooxygenase	-1.397311205	5.453876259	13.57282436	0.000678492	0.041762271	Up testes
gene3530_LOC110073482	LOC110073482	deoxycytidine kinase-like	-1.389778361	3.123371529	7.434234162	0.009448673	0.135731697	Up testes
gene5304_AP1S2	AP1S2	adaptor related protein complex 1 sigma 2 subunit	-1.388572514	5.777922944	20.23564667	5.75E-05	0.012181964	Up testes
gene13218_FANCC	FANCC	Fanconi anemia complementation group C	-1.387274715	3.488625425	5.576748173	0.023151023	0.200868745	Up testes
gene10848_FAM83D	FAM83D	family with sequence similarity 83 member D	-1.386012537	3.403710885	4.963799357	0.031563878	0.22947828	Up testes
gene15678_GLCE	GLCE	glucuronic acid epimerase	-1.384404789	3.714981872	7.422172457	0.009502071	0.136033793	Up testes
gene10673_MCM2	MCM2	minichromosome maintenance complex component 2	-1.382756335	5.807837202	16.52011238	0.000218476	0.022763666	Up testes
gene10376_FAM210B	FAM210B	family with sequence similarity 210 member B	-1.381231967	6.376037624	6.761673258	0.012982079	0.155067706	Up testes
gene13982_PALB2	PALB2	partner and localizer of BRCA2	-1.376514849	3.439167007	7.100545629	0.011051919	0.144891004	Up testes
gene14430_CPZ	CPZ	carboxypeptidase Z	-1.37437327	5.112683886	8.030849413	0.00716929	0.121212156	Up testes
gene6530_SERINC3	SERINC3	serine incorporator 3	-1.374215047	6.38191496	9.487047167	0.003730132	0.089508263	Up testes
gene418_CA10	CA10	carbonic anhydrase 10	-1.373062854	3.472076085	10.0328623	0.002939946	0.080585283	Up testes
gene2382_TM2D2	TM2D2	TM2 domain containing 2	-1.371345717	4.944093547	12.10368597	0.001227966	0.056336586	Up testes
gene10312_UFC1	UFC1	ubiquitin-fold modifier conjugating enzyme 1	-1.370887766	4.296290228	4.98484822	0.031225446	0.228731266	Up testes
gene18300_CNIH1	CNIH1	cornichon family AMPA receptor auxiliary protein 1	-1.366470525	5.83591092	12.85445644	0.000904529	0.048372069	Up testes
gene434_GPD1	GPD1	glycerol-3-phosphate dehydrogenase 1	-1.365988117	6.425031801	7.630030094	0.008625304	0.130404938	Up testes
gene19353_NID2	NID2	nidogen 2	-1.365181656	6.47385761	6.287052483	0.016317458	0.172721392	Up testes
gene6000_ANLN	ANLN	anillin actin binding protein	-1.364238435	5.99806873	12.65355613	0.000981113	0.049972392	Up testes
gene8872_COLEC12	COLEC12	collectin subfamily member 12	-1.36390934	3.601749154	10.78471202	0.002129946	0.070709293	Up testes
gene12800_LOC110083729	LOC110083729	cytochrome P450 3A24-like	-1.360826144	4.443776553	7.092718968	0.011092852	0.144891004	Up testes
gene8539_ECT2	ECT2	epithelial cell transforming 2	-1.35939769	4.467173863	13.13823514	0.000806948	0.045611017	Up testes
gene15245_LOC110086427	LOC110086427	cytochrome c oxidase subunit 6A2	-1.359183673	4.520380201	5.110405448	0.029286791	0.223147282	Up testes
gene4712_SDC2	SDC2	syndecan 2	-1.358219803	5.954372927	12.6194553	0.000994779	0.050032747	Up testes
gene2586_ADAMTS10	ADAMTS10	ADAM metallopeptidase with thrombospondin type 1 motif 10	-1.358174448	3.983360518	5.584527004	0.023061292	0.200537007	Up testes
gene12494_MZT1	MZT1	mitotic spindle organizing protein 1	-1.356385217	3.423360764	8.213501592	0.006594977	0.117568715	Up testes
gene15842_IARS2	IARS2	isoleucyl-tRNA synthetase 2	-1.355125759	3.645303583	6.645607876	0.013723833	0.159374228	Up testes
gene14640_SCG5	SCG5	secretogranin V	-1.353442318	5.487360897	5.363346336	0.025765988	0.21097191	Up testes
gene16837_NCSTN	NCSTN	nicastrin	-1.350672301	7.127361893	11.16346613	0.001815009	0.065537376	Up testes
gene10781_CTSK	CTSK	cathepsin K	-1.35024348	4.090621593	7.529102952	0.009039702	0.132388392	Up testes
gene10895_KLHL20	KLHL20	kelch like family member 20	-1.347932118	2.828198123	8.803160279	0.005052322	0.104278002	Up testes
gene11400_KDELR2	KDELR2	KDEL endoplasmic reticulum protein retention receptor 2	-1.345827514	7.470882284	12.61865874	0.000995101	0.050032747	Up testes
gene2352_FAM178B	FAM178B	family with sequence similarity 178 member B	-1.345804641	5.092491218	5.481898906	0.024276013	0.20559842	Up testes
gene16349_PRSS23	PRSS23	protease	-1.344788933	4.677417887	6.165101856	0.017315895	0.176533781	Up testes
gene4174_GATD1	GATD1	glutamine amidotransferase like class 1 domain containing 1	-1.344432238	3.727082088	8.924008603	0.004786522	0.102080991	Up testes
gene19598_LOC110091163	LOC110091163	carbohydrate sulfotransferase 11-like	-1.335930434	4.775933233	7.439734966	0.009424427	0.135498667	Up testes
gene10656_GRN	GRN	granulin precursor	-1.334616394	8.454350014	5.235221699	0.027488345	0.21749241	Up testes
gene16032_LOC110087268	LOC110087268	kyphoscoliosis peptidase-like	-1.332522133	3.160407146	6.266166191	0.016483967	0.173633792	Up testes
gene11530_EPHB4	EPHB4	EPH receptor B4	-1.330901915	7.020637339	9.921503961	0.003085377	0.081847668	Up testes
gene8897_SELENOF	SELENOF	selenoprotein F	-1.327879183	4.997445164	5.600848249	0.022874241	0.19960375	Up testes
gene13396_HEXA	HEXA	hexosaminidase subunit alpha	-1.32182742	4.538402751	6.975872293	0.01172366	0.148390803	Up testes
gene13465_LOC110084444	LOC110084444	actin	-1.321325504	5.773759427	10.63687485	0.002268167	0.072970842	Up testes
gene3922_C7	C7	complement C7	-1.319828426	6.257747067	6.857198531	0.012403844	0.152153817	Up testes
gene4113_UXS1	UXS1	UDP-glucuronate decarboxylase 1	-1.319385078	4.394948986	6.688711687	0.013443189	0.15795747	Up testes
gene12088_ANGPTL2	ANGPTL2	angiopoietin like 2	-1.317850133	6.486970008	6.82369625	0.012603432	0.152977498	Up testes
gene3402_NFS1	NFS1	NFS1	-1.317674564	2.979331811	4.879705379	0.032956298	0.232563089	Up testes
gene5312_ASB9	ASB9	ankyrin repeat and SOCS box containing 9	-1.317146872	5.088711692	8.380387514	0.006113017	0.115300697	Up testes
gene10203_TMEFF1	TMEFF1	transmembrane protein with EGF like and two follistatin like domains 1	-1.313263878	3.856509289	6.063267015	0.018200048	0.181098407	Up testes
gene11804_ASF1B	ASF1B	anti-silencing function 1B histone chaperone	-1.309351107	5.27153207	10.07108172	0.002891726	0.079756056	Up testes
gene5629_DNAJB11	DNAJB11	DnaJ heat shock protein family (Hsp40) member B11	-1.309043623	5.470548534	8.951716889	0.004727702	0.101720466	Up testes
gene17863_CTDSPL2	CTDSPL2	CTD small phosphatase like 2	-1.304166296	5.099314381	13.23873119	0.000775115	0.045116726	Up testes
gene11073_ISOC2	ISOC2	isochorismatase domain containing 2	-1.303035134	3.851260681	6.710516547	0.013303571	0.157248348	Up testes
gene4299_MAGT1	MAGT1	magnesium transporter 1	-1.302543673	5.185367135	6.231894955	0.016761154	0.17484977	Up testes
gene9789_NOTCH3	NOTCH3	notch 3	-1.301865279	8.957318352	12.59209996	0.001005888	0.050357644	Up testes
gene2588_OAZ1	OAZ1	ornithine decarboxylase antizyme 1	-1.300975521	10.41291289	12.70968873	0.000959048	0.049790942	Up testes
gene19139_TCEA2	TCEA2	transcription elongation factor A2	-1.300777755	6.886007875	18.7176174	9.81E-05	0.015703926	Up testes
gene2399_PDLIM2	PDLIM2	PDZ and LIM domain 2	-1.299342024	3.909296161	9.260220905	0.004122362	0.094437583	Up testes
gene8613_SLC35B1	SLC35B1	solute carrier family 35 member B1	-1.298821665	4.710431331	15.56004897	0.000313566	0.027520335	Up testes
gene5890_CHADL	CHADL	chondroadherin like	-1.298088082	5.030293569	8.957211901	0.004716129	0.101708429	Up testes
gene21125_TECR	TECR	trans-2	-1.296892501	6.239880089	11.17602129	0.001805455	0.065465741	Up testes
gene8165_SSR4	SSR4	signal sequence receptor subunit 4	-1.296596126	8.09325901	10.19485364	0.002741243	0.07810962	Up testes
gene3742_ELOVL1	ELOVL1	ELOVL fatty acid elongase 1	-1.295791466	5.749424692	7.906852388	0.007589444	0.125135387	Up testes
gene7807_LOC110078234	LOC110078234	gap junction gamma-1 protein-like	-1.294364506	4.010117075	8.970190108	0.004688914	0.101374322	Up testes
gene19728_LAMC1	LAMC1	laminin subunit gamma 1	-1.293400859	8.515500657	10.72395188	0.002185641	0.072142823	Up testes
gene5155_BOK	BOK	BOK	-1.292618333	5.315205781	14.47620617	0.000475721	0.034141383	Up testes
gene4717_MATN2	MATN2	matrilin 2	-1.292239342	5.854324955	6.303681981	0.016186179	0.172160182	Up testes
gene17300_AMER2	AMER2	APC membrane recruitment protein 2	-1.292178956	3.78806086	5.61582508	0.02270404	0.199334553	Up testes
gene8837_FAM174A	FAM174A	family with sequence similarity 174 member A	-1.285615628	5.114390326	7.324040015	0.009948695	0.138433334	Up testes
gene4460_LARP6	LARP6	La ribonucleoprotein domain family member 6	-1.282252011	4.300035254	8.09787529	0.006952575	0.119534526	Up testes
gene10782_CTSS	CTSS	cathepsin S	-1.281670821	3.405382467	4.977954094	0.031335856	0.228731266	Up testes
gene1248_DCTD	DCTD	dCMP deaminase	-1.280746036	3.728824442	8.433778706	0.005966866	0.113534567	Up testes
gene3184_SSR3	SSR3	signal sequence receptor subunit 3	-1.279598127	6.032126287	12.03608259	0.001262577	0.056791678	Up testes
gene14980_DNAJB9	DNAJB9	DnaJ heat shock protein family (Hsp40) member B9	-1.27949556	4.555301231	8.62959989	0.005461902	0.10883532	Up testes
gene18166_LOC110089602	LOC110089602	cystatin-like	-1.276192064	7.067777959	8.706444035	0.005276359	0.107364602	Up testes
gene21203_CUNH18orf54	CUNH18orf54	chromosome unknown C18orf54 homolog	-1.275305913	1.868423147	4.801832582	0.03430543	0.238503985	Up testes
gene3051_TICRR	TICRR	TOPBP1 interacting checkpoint and replication regulator	-1.271083755	4.129836986	7.411819277	0.009548163	0.136033793	Up testes
gene14271_LOC110085344	LOC110085344	histone H2A.Z	-1.270116787	3.412108466	4.938535149	0.031975358	0.229920553	Up testes
gene19445_LEPROTL1	LEPROTL1	leptin receptor overlapping transcript-like 1	-1.26886198	5.032620879	6.559141089	0.01430595	0.162146598	Up testes
gene562_EXO1	EXO1	exonuclease 1	-1.268575841	3.790940817	6.540556044	0.014434497	0.162848476	Up testes
gene11771_CHPF2	CHPF2	chondroitin polymerizing factor 2	-1.267486703	5.209303048	6.83242769	0.012551086	0.152875758	Up testes
gene693_LMAN2	LMAN2	lectin	-1.267343913	7.326533179	18.23613813	0.000116528	0.017226291	Up testes
gene19433_GALC	GALC	galactosylceramidase	-1.26699172	5.597949274	8.604391475	0.005524272	0.109573185	Up testes
gene771_LOC110078150	LOC110078150	protein CEPU-1-like	-1.266858486	3.925690074	5.424318941	0.024987693	0.208647917	Up testes
gene10211_GALNT12	GALNT12	polypeptide N-acetylgalactosaminyltransferase 12	-1.26620137	5.006104563	8.458393827	0.005900745	0.112791335	Up testes
gene18998_DPYSL2	DPYSL2	dihydropyrimidinase like 2	-1.266115799	4.150098231	11.02046582	0.001927687	0.068016316	Up testes
gene12583_CPE	CPE	carboxypeptidase E	-1.264597713	4.716800888	10.22648358	0.002704136	0.077360055	Up testes
gene20092_DLGAP5	DLGAP5	DLG associated protein 5	-1.26396464	5.27485563	14.90855788	0.000402379	0.031122583	Up testes
gene875_CADM1	CADM1	cell adhesion molecule 1	-1.26291057	7.824882595	14.67614179	0.00044019	0.032863573	Up testes
gene15919_METTL22	METTL22	methyltransferase like 22	-1.2604013	4.70150515	11.98261205	0.001290683	0.057059056	Up testes
gene19538_SDC3	SDC3	syndecan 3	-1.259891916	4.728887423	10.45736186	0.00244891	0.074309377	Up testes
gene18282_SIGMAR1	SIGMAR1	sigma non-opioid intracellular receptor 1	-1.259309142	5.576603304	8.078161599	0.00701558	0.119922518	Up testes
gene4433_CUNH1orf53	CUNH1orf53	chromosome unknown C1orf53 homolog	-1.258379738	4.32291974	9.437821555	0.003811749	0.090560457	Up testes
gene9963_POC1A	POC1A	POC1 centriolar protein A	-1.258035565	3.205063798	10.63740172	0.002267658	0.072970842	Up testes
gene1536_SOD2	SOD2	superoxide dismutase 2	-1.256011308	5.23645766	18.82408286	9.44E-05	0.015404508	Up testes
gene10885_HSD17B7	HSD17B7	hydroxysteroid 17-beta dehydrogenase 7	-1.255735534	9.019831464	5.194279761	0.028064706	0.219575682	Up testes
gene12075_HSPA5	HSPA5	heat shock protein family A (Hsp70) member 5	-1.254479513	9.47785128	6.32010922	0.01605761	0.171380697	Up testes
gene681_CDC25C	CDC25C	cell division cycle 25C	-1.25344618	2.677804041	6.06118224	0.018218649	0.181098407	Up testes
gene413_LOC110074100	LOC110074100	cytochrome c oxidase assembly protein COX11	-1.253259422	3.429170777	8.564515667	0.005624487	0.110421259	Up testes
gene14966_SH3BP4	SH3BP4	SH3 domain binding protein 4	-1.251413816	5.439151009	15.53465992	0.000316608	0.027520335	Up testes
gene17656_TSTA3	TSTA3	tissue specific transplantation antigen P35B	-1.249459916	4.767367163	9.490706714	0.003724139	0.089508263	Up testes
gene8021_MYADM	MYADM	myeloid associated differentiation marker	-1.244821461	6.078207972	7.208990109	0.010501096	0.141454795	Up testes
gene6814_SSR1	SSR1	signal sequence receptor subunit 1	-1.243875736	6.868479517	15.4469111	0.000327363	0.027765703	Up testes
gene17399_NT5C3A	NT5C3A	5'-nucleotidase	-1.243054792	3.768985636	6.017593667	0.018612276	0.18265281	Up testes
gene1751_CANT1	CANT1	calcium activated nucleotidase 1	-1.240199558	4.158252039	7.274131395	0.01018441	0.140063538	Up testes
gene13478_PPM1M	PPM1M	protein phosphatase	-1.239784966	3.872304991	10.47072079	0.002434947	0.074065003	Up testes
gene2061_DBI	DBI	diazepam binding inhibitor	-1.237679306	7.487137854	8.688014199	0.005320238	0.107498649	Up testes
gene8933_NEK2	NEK2	NIMA related kinase 2	-1.237268207	4.514454847	12.0914137	0.001234173	0.056454445	Up testes
gene18548_POSTN	POSTN	periostin	-1.236765712	6.186008081	5.753136707	0.021205823	0.192836969	Up testes
gene5581_EML2	EML2	echinoderm microtubule associated protein like 2	-1.235247714	6.975661952	9.863848622	0.003163657	0.08278157	Up testes
gene13239_RAB1A	RAB1A	RAB1A	-1.232448485	5.98421942	7.101780056	0.011045477	0.144891004	Up testes
gene11102_MBOAT7	MBOAT7	membrane bound O-acyltransferase domain containing 7	-1.231670536	4.604062583	5.693323824	0.021844896	0.195462663	Up testes
gene17810_RFC5	RFC5	replication factor C subunit 5	-1.231627673	4.875587601	7.609466637	0.008708059	0.130821641	Up testes
gene10794_PSMB4	PSMB4	proteasome subunit beta 4	-1.231571879	7.349352977	6.781038047	0.012862565	0.154323039	Up testes
gene17956_C1QA	C1QA	complement C1q A chain	-1.230759801	4.219022831	4.891418139	0.032758419	0.232018676	Up testes
gene2090_MCM6	MCM6	minichromosome maintenance complex component 6	-1.22884518	6.148679976	11.75934918	0.0014154	0.059769419	Up testes
gene8871_THOC1	THOC1	THO complex 1	-1.227527351	6.055140247	12.64322359	0.000985233	0.049972392	Up testes
gene17759_ARF6	ARF6	ADP ribosylation factor 6	-1.225421379	4.487517013	6.841085181	0.012499412	0.152575683	Up testes
gene1039_NFASC	NFASC	neurofascin	-1.223433988	3.291179887	5.211761277	0.027817023	0.218661588	Up testes
gene9932_ADAM17	ADAM17	ADAM metallopeptidase domain 17	-1.220849278	5.413913785	7.009972335	0.011535689	0.147465836	Up testes
gene8575_LTBP2	LTBP2	latent transforming growth factor beta binding protein 2	-1.220737431	4.331148674	6.778817143	0.012876212	0.154336074	Up testes
gene14897_ANGPT4	ANGPT4	angiopoietin 4	-1.219624597	3.140844057	5.498313183	0.024077172	0.205243355	Up testes
gene7745_TPP1	TPP1	tripeptidyl peptidase 1	-1.218421624	6.190027137	8.939141673	0.004754301	0.101770287	Up testes
gene3957_SLC30A5	SLC30A5	solute carrier family 30 member 5	-1.218291729	5.328407458	12.39851253	0.00108835	0.052434814	Up testes
gene12738_CSGALNACT2	CSGALNACT2	chondroitin sulfate N-acetylgalactosaminyltransferase 2	-1.215608631	3.968115509	4.925588976	0.032188469	0.230475405	Up testes
gene12834_SSR2	SSR2	signal sequence receptor subunit 2	-1.207144055	6.882450919	7.162204468	0.010735042	0.14250242	Up testes
gene1685_TRAM1	TRAM1	translocation associated membrane protein 1	-1.206963326	6.247578932	13.90703264	0.000594482	0.038631559	Up testes
gene20536_DAD1	DAD1	defender against cell death 1	-1.206470268	6.522493358	5.333808866	0.026152424	0.211865255	Up testes
gene9732_IFNGR2	IFNGR2	interferon gamma receptor 2	-1.205855297	3.226917608	5.13186585	0.028968704	0.222206498	Up testes
gene1932_KRT8	KRT8	keratin 8	-1.20481556	10.05590097	9.478006891	0.00374498	0.089508263	Up testes
gene6312_LOC110076538	LOC110076538	proline-rich protein 33-like	-1.204737824	4.105223872	5.726979142	0.021482787	0.193826959	Up testes
gene11022_KIF22	KIF22	kinesin family member 22	-1.204642024	6.103603677	19.46629931	7.52E-05	0.014165766	Up testes
gene3962_SERINC5	SERINC5	serine incorporator 5	-1.202707606	6.124182296	7.119315077	0.010954412	0.144191405	Up testes
gene3583_DHCR7	DHCR7	7-dehydrocholesterol reductase	-1.202676654	4.82607626	5.930124739	0.01943008	0.185353039	Up testes
gene5037_XPOT	XPOT	exportin for tRNA	-1.200588147	4.951373669	12.91752408	0.000881813	0.047845844	Up testes
gene17260_CENPT	CENPT	centromere protein T	-1.200035141	3.737440672	5.765261783	0.021078748	0.192516026	Up testes
gene11541_LOC110082376	LOC110082376	guanine nucleotide-binding protein G(I)/G(S)/G(T) subunit beta-2	-1.199813064	5.677591955	6.661427795	0.013620108	0.158889125	Up testes
gene3477_ACP1	ACP1	acid phosphatase 1	-1.199240314	4.394389274	14.34230292	0.000501202	0.034917411	Up testes
gene363_ORMDL2	ORMDL2	ORMDL sphingolipid biosynthesis regulator 2	-1.198350446	4.58157778	6.565643783	0.014261263	0.161938698	Up testes
gene10834_PSMA2	PSMA2	proteasome subunit alpha 2	-1.197390007	5.905560898	9.583777882	0.003575112	0.087810276	Up testes
gene7616_DNASE2	DNASE2	deoxyribonuclease 2	-1.197361606	3.420905563	6.525728955	0.014537942	0.163534874	Up testes
gene9939_RRM2	RRM2	ribonucleotide reductase regulatory subunit M2	-1.197290831	5.665480504	10.22489096	0.002705992	0.077360055	Up testes
gene103_TIAM2	TIAM2	T-cell lymphoma invasion and metastasis 2	-1.196178604	5.150567131	5.237894206	0.027451171	0.21749241	Up testes
gene17875_LOC110089284	LOC110089284	transmembrane protein 14C-like	-1.194259893	5.700186379	6.345668119	0.01585975	0.17070226	Up testes
gene14492_SLBP	SLBP	stem-loop binding protein	-1.193091077	5.782784898	7.517206044	0.009089935	0.132674691	Up testes
gene8140_TREX2	TREX2	three prime repair exonuclease 2	-1.192600424	3.469815965	6.102003221	0.017858134	0.17926404	Up testes
gene2659_ANKLE1	ANKLE1	ankyrin repeat and LEM domain containing 1	-1.19176946	4.093678363	10.6351945	0.002269791	0.072970842	Up testes
gene10796_CGN	CGN	cingulin	-1.191744766	5.150753872	8.224936069	0.006560695	0.117568715	Up testes
gene1505_SFT2D1	SFT2D1	SFT2 domain containing 1	-1.18914387	4.399968397	8.989294996	0.004649156	0.101374322	Up testes
gene5819_RFK	RFK	riboflavin kinase	-1.188689431	3.706865452	6.216562607	0.016886782	0.175272133	Up testes
gene4920_LMBRD1	LMBRD1	LMBR1 domain containing 1	-1.187789646	4.570084622	7.277609992	0.010167788	0.140033554	Up testes
gene3961_CDK7	CDK7	cyclin dependent kinase 7	-1.187111929	3.963537327	7.855074319	0.0077726	0.125640091	Up testes
gene9942_HPCAL1	HPCAL1	hippocalcin like 1	-1.186216862	5.57366692	13.02136371	0.000845715	0.046733175	Up testes
gene1304_RPS16	RPS16	ribosomal protein S16	-1.184719239	9.401232319	6.962499372	0.011798269	0.14885642	Up testes
gene20353_LOC110069991	LOC110069991	tumor necrosis factor receptor superfamily member 16-like	-1.184183755	4.200738509	5.387610665	0.025453164	0.20969664	Up testes
gene14595_RSPRY1	RSPRY1	ring finger and SPRY domain containing 1	-1.183358412	4.999019168	6.092673146	0.017939851	0.179607551	Up testes
gene8995_GEMIN6	GEMIN6	gem nuclear organelle associated protein 6	-1.18330687	3.568041295	7.616690138	0.008678892	0.130821641	Up testes
gene13945_RTN3	RTN3	reticulon 3	-1.182967284	7.666834576	12.65960966	0.000978708	0.049972392	Up testes
gene3190_MFAP2	MFAP2	microfibrillar associated protein 2	-1.17984411	8.325988485	13.42180871	0.000720488	0.043571867	Up testes
gene3570_FADD	FADD	Fas associated via death domain	-1.179399998	2.470363089	4.86095975	0.033275704	0.233767899	Up testes
gene9450_NUP155	NUP155	nucleoporin 155	-1.178222363	5.289806619	5.832852781	0.020385263	0.189052816	Up testes
gene6206_MEDAG	MEDAG	mesenteric estrogen dependent adipogenesis	-1.178138734	3.654951097	8.146003401	0.006801278	0.118885558	Up testes
gene8848_CUNH5orf15	CUNH5orf15	chromosome unknown C5orf15 homolog	-1.177446497	5.745054718	11.35422228	0.001675451	0.06365202	Up testes
gene8347_CRB2	CRB2	crumbs 2	-1.176170994	7.139251745	7.721457872	0.008267405	0.127922874	Up testes
gene12605_PSMA6	PSMA6	proteasome subunit alpha 6	-1.175011122	6.538547765	10.64834214	0.002257112	0.072970123	Up testes
gene1332_TMEM19	TMEM19	transmembrane protein 19	-1.172899513	4.617770696	6.785749652	0.012833665	0.154323039	Up testes
gene19630_LOC110091191	LOC110091191	uncharacterized LOC110091191	-1.172322744	4.411588972	5.012332109	0.030789469	0.227939164	Up testes
gene20407_MUS81	MUS81	MUS81 structure-specific endonuclease subunit	-1.171145301	4.292503433	6.374425565	0.015640258	0.170241597	Up testes
gene10079_PTK7	PTK7	protein tyrosine kinase 7 (inactive)	-1.170063502	7.997570452	12.12717393	0.001216177	0.055944126	Up testes
gene7037_TMEM167A	TMEM167A	transmembrane protein 167A	-1.167472081	4.331552417	10.4748353	0.002430663	0.074065003	Up testes
gene10992_SPC24	SPC24	SPC24	-1.167182188	4.75071141	5.144130984	0.028788594	0.221815815	Up testes
gene10162_ARL6IP6	ARL6IP6	ADP ribosylation factor like GTPase 6 interacting protein 6	-1.166433537	5.692588173	12.13342393	0.00121306	0.055944126	Up testes
gene8176_BCAP31	BCAP31	B-cell receptor-associated protein 31	-1.164555717	6.219586645	5.097199554	0.029484411	0.223579835	Up testes
gene17072_CETN2	CETN2	centrin 2	-1.163967429	5.887910238	6.713513258	0.013284504	0.157248348	Up testes
gene585_SCCPDH	SCCPDH	saccharopine dehydrogenase (putative)	-1.162672613	6.517129567	6.377635401	0.015615962	0.170084179	Up testes
gene13188_TMEM50A	TMEM50A	transmembrane protein 50A	-1.16231156	6.889603447	7.889251407	0.007651182	0.125222314	Up testes
gene10743_APH1A	APH1A	aph-1 homolog A	-1.159895533	5.212364471	7.936750717	0.007485786	0.124136298	Up testes
gene17687_LSR	LSR	lipolysis stimulated lipoprotein receptor	-1.159664558	4.844134339	7.697967179	0.00835782	0.12875452	Up testes
gene4059_AGPAT3	AGPAT3	1-acylglycerol-3-phosphate O-acyltransferase 3	-1.15958745	4.366164677	16.75904003	0.000199909	0.021883681	Up testes
gene5436_GYG2	GYG2	glycogenin 2	-1.15910633	4.292961948	8.316867406	0.00629188	0.115893892	Up testes
gene2491_BCAS2	BCAS2	BCAS2	-1.158938526	6.01022873	11.45467619	0.00160657	0.062858141	Up testes
gene9696_VDAC2	VDAC2	voltage dependent anion channel 2	-1.155539125	7.549424727	10.68919157	0.002218196	0.072399885	Up testes
gene662_GMPPB	GMPPB	GDP-mannose pyrophosphorylase B	-1.155398013	4.508341683	7.006649937	0.01155386	0.147536041	Up testes
gene2914_CTSO	CTSO	cathepsin O	-1.154939361	5.668982091	6.356362974	0.015777737	0.170344406	Up testes
gene8295_ARSK	ARSK	arylsulfatase family member K	-1.153771907	2.697374015	5.13973407	0.028853021	0.221904449	Up testes
gene5241_DEGS1	DEGS1	delta 4-desaturase	-1.152213043	6.401434827	10.18970487	0.002747334	0.078154432	Up testes
gene12682_SLC35F1	SLC35F1	solute carrier family 35 member F1	-1.150886328	4.857687803	4.813387346	0.034101505	0.237977157	Up testes
gene9882_RNF139	RNF139	ring finger protein 139	-1.150034673	4.301579769	6.290787118	0.016287876	0.172693261	Up testes
gene17900_SPTSSA	SPTSSA	serine palmitoyltransferase small subunit A	-1.148934579	4.53976164	13.89894206	0.000596381	0.038631559	Up testes
gene8072_NUCB1	NUCB1	nucleobindin 1	-1.148921014	7.806009082	8.294319949	0.006356706	0.116331	Up testes
gene15633_PCLAF	PCLAF	PCNA clamp associated factor	-1.148694396	6.04874843	6.132234667	0.017596094	0.17808194	Up testes
gene20485_ZC3HC1	ZC3HC1	zinc finger C3HC-type containing 1	-1.148057269	5.189354175	5.280873685	0.026860762	0.215684187	Up testes
gene15478_NUP35	NUP35	nucleoporin 35	-1.146361295	4.510342083	11.55561309	0.001540373	0.06140502	Up testes
gene10417_ISOC1	ISOC1	isochorismatase domain containing 1	-1.145903931	5.008708047	9.14130506	0.004345312	0.096711866	Up testes
gene12239_SGMS1	SGMS1	sphingomyelin synthase 1	-1.144645208	4.544005488	5.720121799	0.021556038	0.194082894	Up testes
gene6840_GALNT18	GALNT18	polypeptide N-acetylgalactosaminyltransferase 18	-1.144386144	6.266930648	8.419634822	0.006005217	0.113888413	Up testes
gene17047_LOC110088384	LOC110088384	claudin-4-like	-1.143826023	6.618466088	5.274665483	0.026945187	0.216013653	Up testes
gene12880_ERP29	ERP29	endoplasmic reticulum protein 29	-1.142823598	5.518600146	6.628544615	0.013836662	0.159865667	Up testes
gene16870_LOC110088170	LOC110088170	transmembrane 9 superfamily member 2-like	-1.142077578	5.928845028	7.250553112	0.01029784	0.140085793	Up testes
gene7974_TMEM165	TMEM165	transmembrane protein 165	-1.141153398	5.248154584	12.24932916	0.001156767	0.054451992	Up testes
gene19403_CUNH14orf79	CUNH14orf79	chromosome unknown C14orf79 homolog	-1.140302213	5.353838831	8.697622747	0.005297313	0.107424244	Up testes
gene3884_SNX18	SNX18	sorting nexin 18	-1.139757031	5.584438832	11.1914343	0.0017938	0.065179746	Up testes
gene12563_TLDC1	TLDC1	TBC/LysM-associated domain containing 1	-1.139600577	5.970121378	10.44510153	0.002461799	0.074350953	Up testes
gene11648_MMP2	MMP2	matrix metallopeptidase 2	-1.138640799	7.155463701	10.23794577	0.002690821	0.077360055	Up testes
gene1573_PROS1	PROS1	protein S (alpha)	-1.137707694	5.066544961	6.378098016	0.015612464	0.170084179	Up testes
gene335_KPNA2	KPNA2	karyopherin subunit alpha 2	-1.137232846	6.52196822	12.79099767	0.000928013	0.049130884	Up testes
gene8664_RCN3	RCN3	reticulocalbin 3	-1.136781367	6.778530176	8.909580955	0.004817457	0.102388717	Up testes
gene15451_LOC110086647	LOC110086647	charged multivesicular body protein 1b-2-like	-1.135049032	4.892521992	9.112758385	0.004400719	0.097367533	Up testes
gene2019_SPATA2	SPATA2	spermatogenesis associated 2	-1.134256047	3.450592796	6.860280939	0.012385651	0.152038486	Up testes
gene11967_LRPAP1	LRPAP1	LDL receptor related protein associated protein 1	-1.13420904	8.092932441	12.78870337	0.000928874	0.049130884	Up testes
gene8486_LOC110079039	LOC110079039	myb-related transcription factor	-1.133993203	3.633522049	5.385099055	0.025485353	0.209702503	Up testes
gene14429_PDCD10	PDCD10	programmed cell death 10	-1.133968544	5.608406309	9.845251798	0.003189355	0.083202228	Up testes
gene10512_NUDT5	NUDT5	nudix hydrolase 5	-1.133519602	5.116067935	4.843133636	0.033582567	0.235350112	Up testes
gene12634_SAP18	SAP18	Sin3A associated protein 18	-1.131376769	6.629576272	5.152690825	0.028663615	0.221521841	Up testes
gene18375_PHGDH	PHGDH	phosphoglycerate dehydrogenase	-1.131357044	7.816617487	5.386100236	0.025472516	0.20969664	Up testes
gene19300_M6PR	M6PR	mannose-6-phosphate receptor	-1.130099556	5.470730414	6.166352738	0.017305327	0.176533781	Up testes
gene8879_NDC80	NDC80	NDC80	-1.129606815	5.801046524	7.790271147	0.008008507	0.126874215	Up testes
gene13002_ORMDL1	ORMDL1	ORMDL sphingolipid biosynthesis regulator 1	-1.129134814	5.43290455	9.597259281	0.003554056	0.087810276	Up testes
gene6387_GSTO1	GSTO1	glutathione S-transferase omega 1	-1.128531807	6.56367599	13.18060456	0.000793362	0.045589786	Up testes
gene1456_RAB5A	RAB5A	RAB5A	-1.128145769	5.128745111	13.37513292	0.000734017	0.043929252	Up testes
gene5867_SMDT1	SMDT1	single-pass membrane protein with aspartate rich tail 1	-1.127888147	4.522972934	5.592576162	0.022968838	0.200034757	Up testes
gene7200_LMNB1	LMNB1	lamin B1	-1.12753708	6.908507193	17.54824101	0.000149533	0.019935423	Up testes
gene3021_LOC110072909	LOC110072909	nuclear transport factor 2-like	-1.127292041	4.04213102	5.143937461	0.028791426	0.221815815	Up testes
gene6610_SPC25	SPC25	SPC25	-1.125357961	4.680801886	8.974790733	0.004679307	0.101374322	Up testes
gene4114_CUNH2orf40	CUNH2orf40	chromosome unknown C2orf40 homolog	-1.124531264	5.448693434	5.35805257	0.025834789	0.21097191	Up testes
gene6280_SLC30A7	SLC30A7	solute carrier family 30 member 7	-1.124418802	4.128652962	6.232658278	0.016754926	0.17484977	Up testes
gene229_FKBP14	FKBP14	FK506 binding protein 14	-1.124329032	5.209252086	7.208978468	0.010501154	0.141454795	Up testes
gene2023_LOC110071800	LOC110071800	ubiquitin-conjugating enzyme E2 variant 1	-1.124057627	6.144628054	7.797572261	0.00798155	0.126874215	Up testes
gene14879_GORASP2	GORASP2	golgi reassembly stacking protein 2	-1.123908939	6.608154854	16.32515344	0.000234974	0.023356915	Up testes
gene9487_LOC110080108	LOC110080108	protein-L-isoaspartate(D-aspartate) O-methyltransferase-like	-1.122617905	5.721599138	8.582310028	0.00557953	0.110214283	Up testes
gene3486_ARHGEF10	ARHGEF10	Rho guanine nucleotide exchange factor 10	-1.121676669	6.793149387	16.20162899	0.000246102	0.023866647	Up testes
gene12291_RRAS2	RRAS2	related RAS viral (r-ras) oncogene homolog 2	-1.121353894	5.48536855	6.518747321	0.014586926	0.163546742	Up testes
gene16717_EPHB3	EPHB3	EPH receptor B3	-1.118951865	7.056024392	10.90807266	0.002021446	0.069172609	Up testes
gene15844_GINS2	GINS2	GINS complex subunit 2	-1.118157715	4.035713462	8.342288003	0.006219639	0.115671909	Up testes
gene12120_LDHB	LDHB	lactate dehydrogenase B	-1.118156172	8.744871422	6.660700079	0.013624861	0.158889125	Up testes
gene3895_PELO	PELO	pelota homolog (Drosophila)	-1.116737359	4.25113878	5.150301642	0.028698439	0.221691916	Up testes
gene13655_CLSTN3	CLSTN3	calsyntenin 3	-1.116096445	5.589350584	6.721323076	0.013234953	0.15689633	Up testes
gene4449_WDR61	WDR61	WD repeat domain 61	-1.115478683	5.358594332	11.97170632	0.001296497	0.057059056	Up testes
gene16170_GEMIN4	GEMIN4	gem nuclear organelle associated protein 4	-1.114286943	5.059495071	7.367447824	0.009748427	0.137267747	Up testes
gene5732_MCM5	MCM5	minichromosome maintenance complex component 5	-1.114165954	5.943773305	6.491760945	0.014777939	0.164584186	Up testes
gene13129_ACAT1	ACAT1	acetyl-CoA acetyltransferase 1	-1.112525827	5.978224878	7.761107789	0.008117156	0.127067111	Up testes
gene485_FKBP11	FKBP11	FK506 binding protein 11	-1.112342711	5.720470902	6.195220866	0.017063339	0.175592932	Up testes
gene13404_NPTN	NPTN	neuroplastin	-1.112174583	7.003732313	8.554224491	0.005650664	0.110433763	Up testes
gene5115_SMIM14	SMIM14	small integral membrane protein 14	-1.108847224	5.08750625	11.86834258	0.001352993	0.058215424	Up testes
gene589_MEMO1	MEMO1	mediator of cell motility 1	-1.108618508	5.494714583	11.26460015	0.001739547	0.064302349	Up testes
gene8217_LOC110078705	LOC110078705	uncharacterized LOC110078705	-1.107892325	5.617284547	11.98580532	0.001288986	0.057059056	Up testes
gene12141_PDIA5	PDIA5	protein disulfide isomerase family A member 5	-1.106904352	4.720134127	9.221329004	0.004193909	0.095465827	Up testes
gene10018_NIPA2	NIPA2	non imprinted in Prader-Willi/Angelman syndrome 2	-1.104997933	4.876641921	6.420990518	0.015291742	0.167821043	Up testes
gene8394_SLC25A25	SLC25A25	solute carrier family 25 member 25	-1.104099566	4.0602173	4.869270227	0.033133688	0.233149013	Up testes
gene11415_CRYM	CRYM	crystallin mu	-1.102494171	5.397176885	7.696852678	0.008362136	0.12875452	Up testes
gene17415_PYGL	PYGL	glycogen phosphorylase L	-1.100770367	5.836587662	4.843619608	0.033574161	0.235350112	Up testes
gene17112_TMEM97	TMEM97	transmembrane protein 97	-1.098692431	5.960008185	6.497159438	0.014739514	0.164370384	Up testes
gene12527_GLTP	GLTP	glycolipid transfer protein	-1.098631463	3.874146281	5.978360674	0.018974409	0.183843896	Up testes
gene15008_TAF12	TAF12	TATA-box binding protein associated factor 12	-1.09471948	5.138219626	8.136795028	0.006829952	0.119203678	Up testes
gene19205_TMEM98	TMEM98	transmembrane protein 98	-1.09467978	5.874426899	9.277914245	0.004090243	0.094135059	Up testes
gene7422_FBXL15	FBXL15	F-box and leucine rich repeat protein 15	-1.094619545	3.553497903	5.593693419	0.022956037	0.200023989	Up testes
gene19401_CDCA4	CDCA4	cell division cycle associated 4	-1.093777702	5.234524995	8.680491192	0.005338261	0.107611383	Up testes
gene8220_BABAM2	BABAM2	BRISC and BRCA1 A complex member 2	-1.093207691	4.69854735	7.40238014	0.009590394	0.136285455	Up testes
gene6115_CDT1	CDT1	chromatin licensing and DNA replication factor 1	-1.091907285	4.705700304	7.60033359	0.008745085	0.130821641	Up testes
gene692_TMED9	TMED9	transmembrane p24 trafficking protein 9	-1.091667617	6.690771887	6.377998422	0.015613217	0.170084179	Up testes
gene16902_ERMP1	ERMP1	endoplasmic reticulum metallopeptidase 1	-1.091409598	4.055071552	5.840459763	0.020308769	0.188672699	Up testes
gene6031_LONP2	LONP2	lon peptidase 2	-1.090969522	5.810334761	16.19678405	0.00024655	0.023866647	Up testes
gene6783_GMDS	GMDS	GDP-mannose 4	-1.088024111	3.634054085	5.05288054	0.030158274	0.226200134	Up testes
gene20636_EI24	EI24	EI24	-1.087593502	5.506437232	10.59363565	0.002310368	0.073442796	Up testes
gene1172_BAMBI	BAMBI	BMP and activin membrane bound inhibitor	-1.085927078	7.799396142	7.399728419	0.009602293	0.136285455	Up testes
gene17755_L2HGDH	L2HGDH	L-2-hydroxyglutarate dehydrogenase	-1.085779209	4.970079046	5.829462167	0.020419458	0.189268457	Up testes
gene13278_PRPF8	PRPF8	pre-mRNA processing factor 8	-1.085070901	7.216817452	5.584733977	0.02305891	0.200537007	Up testes
gene8982_APMAP	APMAP	adipocyte plasma membrane associated protein	-1.082691492	5.911108722	7.882365968	0.00767548	0.125222314	Up testes
gene5851_PLBD1	PLBD1	phospholipase B domain containing 1	-1.079515293	5.41725184	6.866444265	0.012349361	0.151808494	Up testes
gene7501_LOC110077864	LOC110077864	cullin-associated NEDD8-dissociated protein 1-like	-1.079379294	5.700113188	4.983685468	0.031244038	0.228731266	Up testes
gene6461_PRDX4	PRDX4	peroxiredoxin 4	-1.078701055	7.27717725	8.317390859	0.006290384	0.115893892	Up testes
gene13764_GLT8D2	GLT8D2	glycosyltransferase 8 domain containing 2	-1.078393457	6.221900168	7.355453334	0.009803331	0.137417269	Up testes
gene15479_DUSP19	DUSP19	dual specificity phosphatase 19	-1.07563012	4.138215858	5.995213534	0.01881793	0.182829073	Up testes
gene3391_SAMHD1	SAMHD1	SAM and HD domain containing deoxynucleoside triphosphate triphosphohydrolase 1	-1.074419407	5.986882062	4.999464356	0.030992761	0.227939164	Up testes
gene6864_TMEM9B	TMEM9B	TMEM9 domain family member B	-1.073864538	5.208296136	14.26330531	0.000516908	0.03541646	Up testes
gene15801_BUB1	BUB1	BUB1 mitotic checkpoint serine/threonine kinase	-1.069584747	4.637338914	7.186087344	0.01061493	0.142117759	Up testes
gene20241_RFC4	RFC4	replication factor C subunit 4	-1.06822654	4.789744058	10.75049768	0.00216112	0.07160677	Up testes
gene11402_METTL9	METTL9	methyltransferase like 9	-1.067314131	5.967780825	11.67005657	0.001468797	0.06016639	Up testes
gene1764_SYNGR2	SYNGR2	synaptogyrin 2	-1.0671208	5.454530487	5.862702935	0.020086868	0.187902045	Up testes
gene10681_RPN1	RPN1	ribophorin I	-1.066785317	7.058870891	11.420002	0.001630001	0.063070454	Up testes
gene1763_TK1	TK1	thymidine kinase 1	-1.065774642	4.695805119	9.267271064	0.004109532	0.094393712	Up testes
gene19490_LOC110091042	LOC110091042	thioredoxin-related transmembrane protein 1-like	-1.0640395	6.263526707	7.825148789	0.007880604	0.126557969	Up testes
gene14570_RAB15	RAB15	RAB15	-1.063933125	4.837055646	5.160830719	0.028545313	0.221506952	Up testes
gene1395_NDFIP1	NDFIP1	Nedd4 family interacting protein 1	-1.063164825	7.280884031	11.44743581	0.001611433	0.062858141	Up testes
gene10378_CSTF1	CSTF1	cleavage stimulation factor subunit 1	-1.061964327	4.733087179	6.302590172	0.016194763	0.172160182	Up testes
gene4777_P3H4	P3H4	prolyl 3-hydroxylase family member 4 (non-enzymatic)	-1.061608298	5.308256903	7.876663817	0.007695664	0.125222314	Up testes
gene11918_EVA1B	EVA1B	eva-1 homolog B	-1.061383369	4.669839541	4.901830984	0.032583585	0.231348802	Up testes
gene1875_TMTC2	TMTC2	transmembrane and tetratricopeptide repeat containing 2	-1.060486319	4.471792547	8.100231354	0.006945085	0.119534526	Up testes
gene399_SCPEP1	SCPEP1	serine carboxypeptidase 1	-1.060144128	3.332279537	5.047645251	0.030238973	0.226450995	Up testes
gene15522_POFUT1	POFUT1	protein O-fucosyltransferase 1	-1.059198431	6.195289837	10.28002806	0.00264253	0.077216849	Up testes
gene2225_REEP5	REEP5	receptor accessory protein 5	-1.052566713	5.52955001	7.184718578	0.010621774	0.142117759	Up testes
gene8990_EIF4A3	EIF4A3	eukaryotic translation initiation factor 4A3	-1.052429207	7.274830471	9.937809029	0.003063614	0.081646024	Up testes
gene13095_LOC110084033	LOC110084033	cytochrome c oxidase assembly protein COX15 homolog	-1.049530107	5.578836935	5.363096393	0.025769232	0.21097191	Up testes
gene7717_RRM1	RRM1	ribonucleotide reductase catalytic subunit M1	-1.049271686	6.234712322	7.462179704	0.009326185	0.134786652	Up testes
gene3551_PDHX	PDHX	pyruvate dehydrogenase complex component X	-1.048954283	4.258299974	13.11824328	0.000813444	0.045828413	Up testes
gene2357_LOC110072142	LOC110072142	histone H2A.V-like	-1.045915357	7.787810173	7.638079632	0.008593138	0.130308825	Up testes
gene3784_EIF2B3	EIF2B3	eukaryotic translation initiation factor 2B subunit gamma	-1.045246797	4.473311601	7.105483784	0.011026175	0.144891004	Up testes
gene18377_MZT2B	MZT2B	mitotic spindle organizing protein 2B	-1.043422948	5.641075222	5.010872241	0.03081246	0.227939164	Up testes
gene14787_DYNLRB1	DYNLRB1	dynein light chain roadblock-type 1	-1.043294369	5.427233235	6.431565185	0.015213764	0.167283701	Up testes
gene3050_KIF7	KIF7	kinesin family member 7	-1.042640599	5.040313846	4.913698681	0.03238556	0.23078026	Up testes
gene1668_LOC110089237	LOC110089237	serine/threonine-protein kinase Sgk3	-1.041872583	4.684850216	7.561975248	0.008902442	0.131603965	Up testes
gene8874_TYMS	TYMS	thymidylate synthetase	-1.04100579	4.617775473	5.856092774	0.020152538	0.187902045	Up testes
gene8186_ATP6AP1	ATP6AP1	ATPase H+ transporting accessory protein 1	-1.040888114	6.759284567	4.812974105	0.034108775	0.237977157	Up testes
gene18202_UBQLN1	UBQLN1	ubiquilin 1	-1.040092356	6.072102833	7.483283399	0.009234812	0.134147415	Up testes
gene16102_ZFYVE21	ZFYVE21	zinc finger FYVE-type containing 21	-1.03855454	5.857141769	7.551730097	0.008944981	0.131745819	Up testes
gene6279_EXTL2	EXTL2	exostosin like glycosyltransferase 2	-1.037864964	5.470275152	6.840988971	0.012499985	0.152575683	Up testes
gene546_ERO1B	ERO1B	endoplasmic reticulum oxidoreductase 1 beta	-1.036696019	5.352262121	8.062865396	0.007064887	0.120269962	Up testes
gene16682_LOC110087987	LOC110087987	glutathione S-transferase Mu 1-like	-1.036061497	8.155500592	6.044266707	0.018370329	0.181873623	Up testes
gene4818_MRPL10	MRPL10	mitochondrial ribosomal protein L10	-1.035509387	4.560730694	5.479226308	0.024308556	0.205695098	Up testes
gene11605_FLNB	FLNB	filamin B	-1.035290841	7.823269224	6.040107345	0.018407834	0.182026755	Up testes
gene3009_TDP2	TDP2	tyrosyl-DNA phosphodiesterase 2	-1.033769705	4.442236534	7.76148432	0.008115743	0.127067111	Up testes
gene6041_ORC6	ORC6	origin recognition complex subunit 6	-1.033681853	4.4468764	10.24979693	0.002677127	0.077360055	Up testes
gene1159_ITGB1	ITGB1	integrin subunit beta 1	-1.032518371	8.030146363	9.422086661	0.003838237	0.091030367	Up testes
gene4210_LAPTM4A	LAPTM4A	lysosomal protein transmembrane 4 alpha	-1.032334088	7.305929101	5.765897824	0.021072105	0.192516026	Up testes
gene3741_CDC20	CDC20	cell division cycle 20	-1.031799229	5.068969853	7.478316393	0.009256231	0.134195953	Up testes
gene753_THG1L	THG1L	tRNA-histidine guanylyltransferase 1 like	-1.031548967	4.3448995	8.38567759	0.006098367	0.115229417	Up testes
gene19243_SEC22B	SEC22B	SEC22 homolog B	-1.030069847	5.716783139	10.50377406	0.002400761	0.074065003	Up testes
gene12371_TM9SF2	TM9SF2	transmembrane 9 superfamily member 2	-1.029777272	5.392328468	6.413022967	0.015350778	0.16827177	Up testes
gene2298_PCYOX1	PCYOX1	prenylcysteine oxidase 1	-1.028756148	6.268081832	8.464323044	0.005884934	0.112719628	Up testes
gene15182_EIF2AK3	EIF2AK3	eukaryotic translation initiation factor 2 alpha kinase 3	-1.028050994	5.003317919	5.097684575	0.029477127	0.223579835	Up testes
gene9715_TUSC1	TUSC1	tumor suppressor candidate 1	-1.027660478	3.726262246	9.650335498	0.003472433	0.087168644	Up testes
gene18519_C1GALT1C1	C1GALT1C1	C1GALT1 specific chaperone 1	-1.026350077	5.017318173	6.433196383	0.015201774	0.16725819	Up testes
gene12206_SNX7	SNX7	sorting nexin 7	-1.025559564	5.202824682	7.08981392	0.011108087	0.144891004	Up testes
gene15457_SH3BGRL	SH3BGRL	SH3 domain binding glutamate rich protein like	-1.024093545	5.586423617	6.556032001	0.014327369	0.162283018	Up testes
gene149_EPM2A	EPM2A	EPM2A	-1.022946473	3.53268642	7.605774348	0.008723007	0.130821641	Up testes
gene7350_EIF4E3	EIF4E3	eukaryotic translation initiation factor 4E family member 3	-1.021917147	6.00482915	14.40718598	0.00048868	0.034640203	Up testes
gene11708_IMPAD1	IMPAD1	inositol monophosphatase domain containing 1	-1.020021725	6.175186954	8.527947786	0.005718092	0.111499567	Up testes
gene6068_NQO1	NQO1	NAD(P)H quinone dehydrogenase 1	-1.019500913	6.549723344	6.706602208	0.013328519	0.157251073	Up testes
gene3871_UGGT2	UGGT2	UDP-glucose glycoprotein glucosyltransferase 2	-1.015830829	3.579456124	5.373335573	0.025636702	0.210447272	Up testes
gene9506_EMC7	EMC7	ER membrane protein complex subunit 7	-1.015748932	5.547673911	5.655316518	0.02226177	0.197354987	Up testes
gene15972_LOC110087212	LOC110087212	cytochrome c oxidase assembly protein COX19	-1.015161487	4.177881921	6.023673073	0.01855683	0.18265281	Up testes
gene13021_EIF4E	EIF4E	eukaryotic translation initiation factor 4E	-1.014842288	5.996198097	11.24772949	0.0017519	0.064302349	Up testes
gene5935_NHLRC3	NHLRC3	NHL repeat containing 3	-1.010888068	5.401332628	17.65921284	0.000143604	0.019404482	Up testes
gene14261_CISD2	CISD2	CDGSH iron sulfur domain 2	-1.008203695	4.913783103	7.353108728	0.009814101	0.1374451	Up testes
gene2275_VAMP8	VAMP8	vesicle associated membrane protein 8	-1.006557115	6.635942485	10.60394022	0.002300236	0.073286505	Up testes
gene1819_ACSF2	ACSF2	acyl-CoA synthetase family member 2	-1.00568883	3.949059903	5.468159232	0.024443819	0.206430869	Up testes
gene11929_DNALI1	DNALI1	dynein axonemal light intermediate chain 1	-1.004263099	5.35272306	6.004533283	0.018731994	0.182829073	Up testes
gene15357_LOC110086555	LOC110086555	cytochrome P450 4B1-like	-1.003692641	3.687049881	4.94563745	0.031859096	0.229799299	Up testes
gene32_MMS22L	MMS22L	MMS22 like	-1.003141235	3.258924367	5.003758632	0.030924756	0.227939164	Up testes
gene1743_CBX4	CBX4	chromobox 4	-1.001558499	5.694283503	7.42740823	0.009478853	0.135942151	Up testes
gene14733_KIAA1524	KIAA1524	KIAA1524 ortholog	-0.999593146	3.545084528	5.001424323	0.030961703	0.227939164	Up testes
gene421_LOC110074168	LOC110074168	methyltransferase-like protein 7A	-0.99688785	5.450633332	7.523248924	0.009064383	0.132545871	Up testes
gene9100_GPSM1	GPSM1	G-protein signaling modulator 1	-0.995069673	7.061041367	6.200158346	0.017022316	0.175457673	Up testes
gene7412_TM9SF3	TM9SF3	transmembrane 9 superfamily member 3	-0.994684429	6.440996708	7.811471035	0.007930501	0.126874215	Up testes
gene18999_BNIP3L	BNIP3L	BCL2 interacting protein 3 like	-0.994304273	6.387070151	7.242261778	0.010338048	0.140234597	Up testes
gene19484_MIS18BP1	MIS18BP1	MIS18 binding protein 1	-0.993127224	4.81071978	7.695381853	0.008367835	0.12875452	Up testes
gene9745_MIS18A	MIS18A	MIS18 kinetochore protein A	-0.993024979	4.017286391	5.06372895	0.029991795	0.225440279	Up testes
gene11470_DHCR24	DHCR24	24-dehydrocholesterol reductase	-0.992508715	4.069375454	6.233524613	0.01674786	0.17484977	Up testes
gene19406_AKT1	AKT1	AKT serine/threonine kinase 1	-0.99002753	5.425712444	10.56920379	0.002334582	0.073549951	Up testes
gene2497_DCLRE1B	DCLRE1B	DNA cross-link repair 1B	-0.989533762	4.143937566	6.182926172	0.017165951	0.175933998	Up testes
gene2439_PACRGL	PACRGL	PARK2 coregulated like	-0.988250665	4.757061848	5.648690354	0.022335323	0.197601918	Up testes
gene17593_RAB18	RAB18	RAB18	-0.988109793	5.279782665	6.053011569	0.018291746	0.18130317	Up testes
gene2510_RHOC	RHOC	ras homolog family member C	-0.987754285	3.674666249	5.09245936	0.029555698	0.223579835	Up testes
gene13506_TBL2	TBL2	transducin beta like 2	-0.987659758	5.310182414	5.944892556	0.019289333	0.184835625	Up testes
gene6743_CAPZA2	CAPZA2	capping actin protein of muscle Z-line alpha subunit 2	-0.987044904	6.753891694	9.178300931	0.004274607	0.096042359	Up testes
gene11656_AKTIP	AKTIP	AKT interacting protein	-0.986651073	4.977129054	6.109771417	0.017790402	0.179001042	Up testes
gene13445_LOC110084438	LOC110084438	protein regulator of cytokinesis 1-like	-0.979462248	5.44699221	8.650624783	0.005410456	0.108184103	Up testes
gene8646_CCDC47	CCDC47	coiled-coil domain containing 47	-0.979441021	6.459513002	8.319811196	0.006283469	0.115893892	Up testes
gene5989_STARD3NL	STARD3NL	STARD3 N-terminal like	-0.978695149	6.338145266	10.6645091	0.002241624	0.072878077	Up testes
gene6625_METTL5	METTL5	methyltransferase like 5	-0.978475898	4.479270699	8.13206955	0.006844716	0.119340941	Up testes
gene10133_DNAJC15	DNAJC15	DnaJ heat shock protein family (Hsp40) member C15	-0.978465783	4.672140423	8.077799512	0.007016743	0.119922518	Up testes
gene19000_PPP2R2A	PPP2R2A	protein phosphatase 2 regulatory subunit Balpha	-0.977246305	5.508516141	10.95455902	0.001982094	0.068763031	Up testes
gene12522_XBP1	XBP1	X-box binding protein 1	-0.9769596	5.882337843	6.311276867	0.0161266	0.171858084	Up testes
gene65_SLC35A1	SLC35A1	solute carrier family 35 member A1	-0.976817366	4.535761457	7.828157827	0.007869672	0.126499863	Up testes
gene4452_IDH3A	IDH3A	isocitrate dehydrogenase 3 (NAD(+)) alpha	-0.976689044	4.780648857	7.284413954	0.010135362	0.140016945	Up testes
gene12832_IGSF9	IGSF9	immunoglobulin superfamily member 9	-0.975958418	6.232394801	7.787963843	0.008017046	0.126874215	Up testes
gene2983_PGRMC2	PGRMC2	progesterone receptor membrane component 2	-0.974797208	5.070431265	5.742152292	0.021321657	0.193210097	Up testes
gene8282_RIOK2	RIOK2	RIO kinase 2	-0.974203056	5.233974974	9.619105652	0.003520216	0.087810276	Up testes
gene19350_FRMD6	FRMD6	FERM domain containing 6	-0.973018923	5.038891237	5.821623822	0.020498746	0.18959696	Up testes
gene9933_YWHAQ	YWHAQ	tyrosine 3-monooxygenase/tryptophan 5-monooxygenase activation protein theta	-0.972435747	9.063528065	11.30363682	0.001711315	0.064062665	Up testes
gene15255_ING3	ING3	inhibitor of growth family member 3	-0.972172481	5.052502216	9.624111642	0.003512509	0.087810276	Up testes
gene3708_SAR1A	SAR1A	secretion associated Ras related GTPase 1A	-0.971506089	6.60154991	7.732213564	0.008226356	0.127650949	Up testes
gene9999_TRIM13	TRIM13	tripartite motif containing 13	-0.970957068	4.42759851	5.679253486	0.021998233	0.196243233	Up testes
gene17894_SRP54	SRP54	signal recognition particle 54	-0.969874439	5.203647473	7.128547481	0.010906788	0.144002904	Up testes
gene11140_NDUFB5	NDUFB5	NADH:ubiquinone oxidoreductase subunit B5	-0.969718932	6.354201154	8.667984069	0.005368369	0.107713177	Up testes
gene17587_STX16	STX16	syntaxin 16	-0.969678616	3.749559128	5.822054961	0.020494376	0.18959696	Up testes
gene14887_HAT1	HAT1	histone acetyltransferase 1	-0.968188677	6.131158577	5.911256062	0.019611524	0.185761731	Up testes
gene9538_CCNB3	CCNB3	cyclin B3	-0.96626525	6.124115003	9.901370053	0.003112477	0.082140286	Up testes
gene4701_CCNE2	CCNE2	cyclin E2	-0.966158272	3.521963691	5.733259591	0.021415933	0.193425578	Up testes
gene9850_SPRY2	SPRY2	sprouty RTK signaling antagonist 2	-0.966123691	5.791277146	11.91190203	0.001328873	0.058032223	Up testes
gene5690_SAP130	SAP130	Sin3A associated protein 130	-0.964508448	5.485534948	9.665649713	0.003449254	0.086965438	Up testes
gene9897_DERL1	DERL1	derlin 1	-0.963867687	4.655632316	5.287477117	0.026771276	0.215244888	Up testes
gene8451_WARS	WARS	tryptophanyl-tRNA synthetase	-0.962584523	4.845776388	10.27278691	0.002650774	0.077216849	Up testes
gene8524_NUSAP1	NUSAP1	nucleolar and spindle associated protein 1	-0.960383898	6.012200342	10.56260016	0.002341172	0.07355485	Up testes
gene18348_JPT2	JPT2	Jupiter microtubule associated homolog 2	-0.958832853	6.483649273	7.575327471	0.008847327	0.131237877	Up testes
gene7125_GRPEL1	GRPEL1	GrpE like 1	-0.95767481	4.931734971	6.937480771	0.011939221	0.149533661	Up testes
gene12199_PDCD2	PDCD2	programmed cell death 2	-0.951461532	5.176609011	9.742605951	0.003335238	0.085779989	Up testes
gene8483_HSPA9	HSPA9	heat shock protein family A (Hsp70) member 9	-0.949809272	7.418637758	12.8779444	0.000895998	0.048248456	Up testes
gene4631_DBF4	DBF4	DBF4 zinc finger	-0.949496636	5.88184923	7.373973451	0.009718695	0.137127914	Up testes
gene1336_LOC110085072	LOC110085072	protein lifeguard 3-like	-0.947296731	5.470018853	5.925591562	0.019473506	0.185452195	Up testes
gene3892_LOC110073897	LOC110073897	molybdopterin synthase catalytic subunit-like	-0.945417205	2.997302634	5.13861124	0.028869499	0.221923045	Up testes
gene8126_CLN3	CLN3	CLN3	-0.943453932	4.208374021	5.467232398	0.024455183	0.206430869	Up testes
gene9457_SKP2	SKP2	S-phase kinase associated protein 2	-0.942717477	3.642172563	5.160640585	0.02854807	0.221506952	Up testes
gene3910_HMGCS1	HMGCS1	3-hydroxy-3-methylglutaryl-CoA synthase 1	-0.940659506	5.167624308	5.091953673	0.029563314	0.223579835	Up testes
gene6200_FRY	FRY	FRY microtubule binding protein	-0.939924517	5.353265936	4.979893923	0.031304747	0.228731266	Up testes
gene97_TTK	TTK	TTK protein kinase	-0.939155493	4.669307147	6.482729407	0.014842465	0.164772316	Up testes
gene1434_ATP6V0E1	ATP6V0E1	ATPase H+ transporting V0 subunit e1	-0.937832451	6.565446793	5.48114042	0.024285244	0.20559842	Up testes
gene6313_LSP1	LSP1	lymphocyte-specific protein 1	-0.937435795	7.23396638	5.274685275	0.026944918	0.216013653	Up testes
gene1229_CFAP97	CFAP97	cilia and flagella associated protein 97	-0.93178826	4.75257546	7.182568058	0.010632538	0.142117759	Up testes
gene1331_RAB21	RAB21	RAB21	-0.930897327	6.720730327	6.660643875	0.013625228	0.158889125	Up testes
gene1254_NEIL3	NEIL3	nei like DNA glycosylase 3	-0.927598525	4.000234565	5.236355493	0.027472567	0.21749241	Up testes
gene16182_LOC110087443	LOC110087443	uncharacterized LOC110087443	-0.926399863	5.458100989	5.524578231	0.023762654	0.204273791	Up testes
gene4586_BOC	BOC	BOC cell adhesion associated	-0.924792958	5.81664724	4.928636019	0.032138172	0.230428948	Up testes
gene5746_IFT27	IFT27	intraflagellar transport 27	-0.922115145	3.654970136	5.177728934	0.028301408	0.220595383	Up testes
gene12251_SNX3	SNX3	sorting nexin 3	-0.919832549	5.663772904	5.204300176	0.027922443	0.219122766	Up testes
gene7992_ATP1B3	ATP1B3	ATPase Na+/K+ transporting subunit beta 3	-0.918232672	6.611378836	5.536324843	0.023623431	0.203481507	Up testes
gene7964_RASL11B	RASL11B	RAS like family 11 member B	-0.918179384	5.045257051	5.389003686	0.02543533	0.20969664	Up testes
gene1314_CSRP2	CSRP2	cysteine and glycine rich protein 2	-0.918053295	4.325664012	7.153697023	0.010778179	0.142850104	Up testes
gene9989_ATRIP	ATRIP	ATR interacting protein	-0.916887703	3.715656623	5.717304899	0.021586207	0.194152387	Up testes
gene15916_PMM2	PMM2	phosphomannomutase 2	-0.914835253	6.141540226	6.43453855	0.015191915	0.167256122	Up testes
gene2206_FBXL17	FBXL17	F-box and leucine rich repeat protein 17	-0.912753669	4.745664862	6.82239642	0.012611245	0.152977498	Up testes
gene8885_LOC110079422	LOC110079422	myosin regulatory light chain 2	-0.909005175	8.305436238	6.69866878	0.013379239	0.157634411	Up testes
gene11709_LOC110082541	LOC110082541	polypeptide N-acetylgalactosaminyltransferase 4-like	-0.907863136	4.956914565	5.631209508	0.022530629	0.198606008	Up testes
gene8904_GTF2B	GTF2B	general transcription factor IIB	-0.90526015	5.731918975	6.100541932	0.017870906	0.17926404	Up testes
gene9920_CKS2	CKS2	CDC28 protein kinase regulatory subunit 2	-0.900738448	5.882887023	5.001523965	0.030960125	0.227939164	Up testes
gene5045_MON2	MON2	MON2 homolog	-0.899364153	6.796889126	6.4442411	0.015120854	0.166789703	Up testes
gene9310_CRELD1	CRELD1	cysteine rich with EGF like domains 1	-0.89832066	4.509111163	5.441072029	0.024778328	0.207940784	Up testes
gene14418_SLC7A6OS	SLC7A6OS	solute carrier family 7 member 6 opposite strand	-0.897051573	4.239650979	5.21024646	0.027838391	0.218661588	Up testes
gene11006_THOC6	THOC6	THO complex 6	-0.894956016	4.671432356	5.229154017	0.027572947	0.217682654	Up testes
gene17131_CUNH1orf43	CUNH1orf43	chromosome unknown C1orf43 homolog	-0.894916563	5.049730333	4.928063907	0.032147609	0.230428948	Up testes
gene5915_RNASEH2B	RNASEH2B	ribonuclease H2 subunit B	-0.894788369	5.417224601	6.164540295	0.017320642	0.176533781	Up testes
gene10128_GRAMD4	GRAMD4	GRAM domain containing 4	-0.893125336	5.682693934	6.821104032	0.012619018	0.152977498	Up testes
gene12867_MKRN2	MKRN2	makorin ring finger protein 2	-0.890325192	6.332736691	6.571458774	0.014221429	0.161938698	Up testes
gene4037_CUNHXorf38	CUNHXorf38	chromosome unknown CXorf38 homolog	-0.888008452	3.740823218	6.182816494	0.01716687	0.175933998	Up testes
gene10987_LOC110081766	LOC110081766	surfeit locus protein 4-like	-0.88762679	4.781839062	5.115998823	0.029203522	0.222956094	Up testes
gene12721_CCDC6	CCDC6	coiled-coil domain containing 6	-0.887386682	5.552474091	5.264157643	0.027088739	0.216346901	Up testes
gene21047_TMEM39A	TMEM39A	transmembrane protein 39A	-0.886977322	5.466869796	5.602219972	0.022858595	0.19960375	Up testes
gene16112_SMU1	SMU1	DNA replication regulator and spliceosomal factor	-0.883743636	6.003609723	4.818924887	0.034004242	0.23753529	Up testes
gene7919_NDUFV1	NDUFV1	NADH:ubiquinone oxidoreductase core subunit V1	-0.881208102	6.795119746	5.504023937	0.024008406	0.205061429	Up testes
gene17473_FAM49B	FAM49B	family with sequence similarity 49 member B	-0.879705144	4.791897163	5.380090545	0.025549674	0.21003192	Up testes
gene5341_RAD51C	RAD51C	RAD51 paralog C	-0.879058532	5.450602047	6.815774442	0.012651128	0.152977498	Up testes
gene3946_CENPK	CENPK	centromere protein K	-0.878227911	5.118740155	5.362724787	0.025774056	0.21097191	Up testes
gene5129_TMEM33	TMEM33	transmembrane protein 33	-0.877726108	4.486408306	4.971369218	0.03144171	0.228975079	Up testes
gene4463_TM2D3	TM2D3	TM2 domain containing 3	-0.87595851	4.845523188	6.666382548	0.013587795	0.158889125	Up testes
gene3082_ADAMTS17	ADAMTS17	ADAM metallopeptidase with thrombospondin type 1 motif 17	-0.874488601	4.558869949	5.324562073	0.026274685	0.212557036	Up testes
gene11601_ARF4	ARF4	ADP ribosylation factor 4	-0.874357526	6.768603586	4.862860254	0.033243168	0.233634228	Up testes
gene6083_LOC110076338	LOC110076338	B-cadherin-like	-0.873532725	7.194018133	5.240457903	0.027415562	0.21749241	Up testes
gene11221_LOC110082016	LOC110082016	protocadherin gamma-B4-like	-0.873240052	8.38427236	5.496352144	0.024100835	0.205343862	Up testes
gene17615_ARL1	ARL1	ADP ribosylation factor like GTPase 1	-0.872098083	6.424739758	6.802454247	0.012731763	0.153455448	Up testes
gene9057_EXOSC2	EXOSC2	exosome component 2	-0.871010254	5.766660064	6.715145044	0.013274135	0.157248348	Up testes
gene14350_PDCL3	PDCL3	phosducin like 3	-0.870916328	4.319272889	5.725893385	0.021494367	0.19383033	Up testes
gene10893_PRDX6	PRDX6	peroxiredoxin 6	-0.869734586	6.967326899	5.336608967	0.026115522	0.211764686	Up testes
gene18721_PC	PC	pyruvate carboxylase	-0.868787789	6.384799801	5.212908052	0.027800858	0.218661588	Up testes
gene4549_TOMM70	TOMM70	translocase of outer mitochondrial membrane 70	-0.867598147	5.949983171	6.04890529	0.018328601	0.181564419	Up testes
gene3872_DNAJC3	DNAJC3	DnaJ heat shock protein family (Hsp40) member C3	-0.863314068	5.264356435	6.322621489	0.016038045	0.171380697	Up testes
gene16147_GSG2	GSG2	germ cell associated 2	-0.862817976	5.495705666	6.23989987	0.016695964	0.174802297	Up testes
gene9256_GNG12	GNG12	G protein subunit gamma 12	-0.862357103	6.692651972	5.999395236	0.018779319	0.182829073	Up testes
gene5206_BAG3	BAG3	BCL2 associated athanogene 3	-0.861684387	6.072183882	5.243141058	0.027378347	0.21749241	Up testes
gene16860_MMGT1	MMGT1	membrane magnesium transporter 1	-0.855465172	5.511345471	7.055505196	0.011289714	0.145721566	Up testes
gene2443_GRPEL2	GRPEL2	GrpE like 2	-0.854730208	4.26587626	5.576187137	0.023157509	0.200868745	Up testes
gene3300_CTNNBIP1	CTNNBIP1	catenin beta interacting protein 1	-0.851172591	5.820585244	5.89224399	0.019796195	0.186658969	Up testes
gene5344_SKA2	SKA2	spindle and kinetochore associated complex subunit 2	-0.849531357	5.513384643	5.095196803	0.029514507	0.223579835	Up testes
gene14925_DCUN1D1	DCUN1D1	defective in cullin neddylation 1 domain containing 1	-0.847524042	4.907742788	4.957386458	0.031667777	0.229799299	Up testes
gene14217_PSMA5	PSMA5	proteasome subunit alpha 5	-0.847304537	6.107307996	5.217168353	0.027740894	0.218491124	Up testes
gene3270_MAD2L2	MAD2L2	mitotic arrest deficient 2 like 2	-0.846671824	5.482273798	6.725062298	0.013211299	0.1568309	Up testes
gene3299_LZIC	LZIC	leucine zipper and CTNNBIP1 domain containing	-0.846279951	5.795433173	5.11670451	0.029193035	0.222956094	Up testes
gene1077_CD82	CD82	CD82 molecule	-0.844782823	6.8599702	6.495791758	0.014749239	0.164370384	Up testes
gene4953_SEPT9	40057	septin 9	-0.844061708	6.963581605	6.62101724	0.013886752	0.160230325	Up testes
gene4784_PSMC5	PSMC5	proteasome 26S subunit	-0.843897687	6.421831026	5.029871133	0.030514706	0.227590491	Up testes
gene18448_STX18	STX18	syntaxin 18	-0.843251939	4.375458858	6.518086371	0.014591572	0.163546742	Up testes
gene649_RHOA	RHOA	ras homolog family member A	-0.841149761	7.884373312	6.140777645	0.017522797	0.177756186	Up testes
gene5706_ZC2HC1A	ZC2HC1A	zinc finger C2HC-type containing 1A	-0.839743292	5.224499832	6.780452837	0.012866159	0.154323039	Up testes
gene7373_DNAJC25	DNAJC25	DnaJ heat shock protein family (Hsp40) member C25	-0.83949365	4.494022649	5.268494296	0.027029394	0.216220557	Up testes
gene15482_DNAJC10	DNAJC10	DnaJ heat shock protein family (Hsp40) member C10	-0.838929903	4.758945043	5.056461247	0.030103214	0.225983155	Up testes
gene2332_STARD7	STARD7	StAR related lipid transfer domain containing 7	-0.838397494	5.629412119	6.289908382	0.016294831	0.172693261	Up testes
gene12631_XPO4	XPO4	exportin 4	-0.835328041	4.104136065	6.181621305	0.017176881	0.175933998	Up testes
gene15434_KIF15	KIF15	kinesin family member 15	-0.835016334	4.640269408	4.894255919	0.032710671	0.231811061	Up testes
gene19224_SHCBP1	SHCBP1	SHC binding and spindle associated 1	-0.834897916	4.182148985	5.297490077	0.026636202	0.214378666	Up testes
gene2407_CHMP7	CHMP7	charged multivesicular body protein 7	-0.834364412	5.808279011	5.537233322	0.023612701	0.203481507	Up testes
gene714_RAB24	RAB24	RAB24	-0.8336554	4.810309145	5.5569941	0.023380591	0.201995981	Up testes
gene4564_TIPRL	TIPRL	TOR signaling pathway regulator	-0.830482669	4.842117487	6.348591076	0.01583729	0.17066777	Up testes
gene11564_SPAG7	SPAG7	sperm associated antigen 7	-0.826385438	6.019965728	5.231655102	0.02753804	0.217586997	Up testes
gene794_HSPA8	HSPA8	heat shock protein family A (Hsp70) member 8	-0.826155544	9.124369891	4.999237859	0.030996353	0.227939164	Up testes
gene14213_PPIL1	PPIL1	peptidylprolyl isomerase like 1	-0.825523056	5.070744234	6.22555536	0.016812976	0.175241038	Up testes
gene19028_ESCO2	ESCO2	establishment of sister chromatid cohesion N-acetyltransferase 2	-0.825427802	5.041813519	5.010546965	0.030817585	0.227939164	Up testes
gene18001_STUB1	STUB1	STIP1 homology and U-box containing protein 1	-0.82452744	7.519992032	5.610390204	0.022765645	0.19960375	Up testes
gene16116_PPP2CB	PPP2CB	protein phosphatase 2 catalytic subunit beta	-0.824274908	6.50242274	5.195591696	0.028046036	0.219575682	Up testes
gene4295_UPRT	UPRT	uracil phosphoribosyltransferase homolog	-0.824068736	4.692256955	4.867762771	0.0331594	0.233235046	Up testes
gene759_APLP2	APLP2	amyloid beta precursor like protein 2	-0.824051974	9.936766693	5.540496675	0.023574198	0.203259886	Up testes
gene20996_LRR1	LRR1	leucine rich repeat protein 1	-0.823652718	3.287414584	5.126802525	0.029043413	0.222552687	Up testes
gene19380_LOC110090928	LOC110090928	14 kDa phosphohistidine phosphatase-like	-0.822168822	5.042072585	5.642534374	0.022403892	0.198005987	Up testes
gene5565_ERCC1	ERCC1	ERCC excision repair 1	-0.821972275	5.634687219	5.702925406	0.021740922	0.194935716	Up testes
gene15735_RUVBL2	RUVBL2	RuvB like AAA ATPase 2	-0.82046196	5.578768195	5.26307056	0.027103637	0.216346901	Up testes
gene13285_RPA1	RPA1	replication protein A1	-0.818646013	6.335973003	5.962834864	0.019119807	0.184076376	Up testes
gene7476_GRHPR	GRHPR	glyoxylate and hydroxypyruvate reductase	-0.813261564	5.233059761	5.187845138	0.028156475	0.219714772	Up testes
gene2965_NUDT6	NUDT6	nudix hydrolase 6	-0.812592771	4.594280459	6.447752853	0.015095222	0.166722199	Up testes
gene2772_LSM4	LSM4	LSM4 homolog	-0.808939964	5.758009891	4.832735886	0.033762977	0.23613605	Up testes
gene14055_ARF1	ARF1	ADP ribosylation factor 1	-0.807693894	7.37794975	5.024048838	0.03060562	0.227737077	Up testes
gene7045_PLIN2	PLIN2	perilipin 2	-0.804415637	4.500028654	6.66018607	0.013628219	0.158889125	Up testes
gene10820_PSMD14	PSMD14	proteasome 26S subunit	-0.801782765	5.546908752	5.197346062	0.02802109	0.219575682	Up testes
gene6522_YWHAB	YWHAB	tyrosine 3-monooxygenase/tryptophan 5-monooxygenase activation protein beta	-0.800035153	6.56510151	7.241029642	0.010344038	0.140234597	Up testes
gene1027_ETNK2	ETNK2	ethanolamine kinase 2	-0.798921129	4.807082789	6.086431512	0.017994742	0.180009871	Up testes
gene8588_TMED10	TMED10	transmembrane p24 trafficking protein 10	-0.798643497	6.431031962	5.342689983	0.026035577	0.211501967	Up testes
gene7633_SEH1L	SEH1L	SEH1 like nucleoporin	-0.797715856	4.517251565	5.571107148	0.023216329	0.201177171	Up testes
gene9336_SLC25A20	SLC25A20	solute carrier family 25 member 20	-0.795888267	4.539000767	4.946967748	0.031837371	0.229799299	Up testes
gene9158_GNG5	GNG5	G protein subunit gamma 5	-0.795691556	6.283740442	6.281424657	0.016362145	0.173088478	Up testes
gene12235_ATAD1	ATAD1	ATPase family	-0.795550373	5.257600703	5.553712436	0.023418966	0.202223882	Up testes
gene437_RACGAP1	RACGAP1	Rac GTPase activating protein 1	-0.791629434	5.212579905	4.993308353	0.031090532	0.228232673	Up testes
gene18120_SH3BP5	SH3BP5	SH3 domain binding protein 5	-0.789718557	4.555314077	7.122672037	0.01093707	0.144072778	Up testes
gene14893_PDK1	PDK1	pyruvate dehydrogenase kinase 1	-0.789476829	6.116473519	6.105068664	0.017831373	0.179204777	Up testes
gene2447_CSNK1A1	CSNK1A1	casein kinase 1 alpha 1	-0.787761268	7.044979003	5.860472251	0.020109003	0.187902045	Up testes
gene873_RBM7	RBM7	RNA binding motif protein 7	-0.787622346	5.311410314	7.072061709	0.011201672	0.145126676	Up testes
gene12197_PSMB1	PSMB1	proteasome subunit beta 1	-0.787436447	6.615592235	5.601650382	0.022865091	0.19960375	Up testes
gene14154_GPR155	GPR155	G protein-coupled receptor 155	-0.786764617	5.382174544	5.482076509	0.024273852	0.20559842	Up testes
gene1897_OS9	OS9	OS9	-0.783258403	5.743420901	6.203261351	0.016996589	0.175457673	Up testes
gene18413_ATP6V1G1	ATP6V1G1	ATPase H+ transporting V1 subunit G1	-0.778831498	5.039330589	4.785374936	0.03459818	0.239403534	Up testes
gene20908_LOC110070579	LOC110070579	NSFL1 cofactor p47-like	-0.778504642	5.580579194	5.05157667	0.030178351	0.226252602	Up testes
gene14612_CBFB	CBFB	core-binding factor beta subunit	-0.778061517	3.836625483	4.881457077	0.032926622	0.23255625	Up testes
gene6881_PMPCB	PMPCB	peptidase	-0.776422436	6.010598012	6.866891583	0.012346732	0.151808494	Up testes
gene4843_RIOK3	RIOK3	RIO kinase 3	-0.771964577	5.535516871	6.63595269	0.013787555	0.159437355	Up testes
gene16360_DNAJC19	DNAJC19	DnaJ heat shock protein family (Hsp40) member C19	-0.77014326	5.722845546	6.846553269	0.012466893	0.152494609	Up testes
gene9351_CUL3	CUL3	cullin 3	-0.767973959	5.859734448	5.965020552	0.019099266	0.184033931	Up testes
gene19319_CDK1	CDK1	cyclin dependent kinase 1	-0.767344309	6.56906133	5.939524251	0.019340369	0.184914883	Up testes
gene7568_SLC44A2	SLC44A2	solute carrier family 44 member 2	-0.766716813	6.211123435	4.906476665	0.03250591	0.231081885	Up testes
gene15957_ARPC1B	ARPC1B	actin related protein 2/3 complex subunit 1B	-0.761177596	6.778090612	4.975998494	0.031367252	0.228731266	Up testes
gene8350_NEK6	NEK6	NIMA related kinase 6	-0.758560579	8.000282067	6.245384664	0.016651455	0.174547614	Up testes
gene7413_ORC2	ORC2	origin recognition complex subunit 2	-0.753772772	5.803346044	5.455481726	0.024599765	0.20694433	Up testes
gene9748_SOD1	SOD1	superoxide dismutase 1	-0.753549128	7.532613864	5.508593003	0.023953541	0.204869627	Up testes
gene4868_ACVR2A	ACVR2A	activin A receptor type 2A	-0.752955378	5.861727393	4.903629989	0.032553482	0.23122999	Up testes
gene5326_TMSB4X	TMSB4X	thymosin beta 4	-0.752665012	9.381705492	5.102369193	0.029406878	0.223579835	Up testes
gene17297_MIPEP	MIPEP	mitochondrial intermediate peptidase	-0.747427361	4.646361676	4.807457728	0.034205989	0.238270957	Up testes
gene2239_AP3S1	AP3S1	adaptor related protein complex 3 sigma 1 subunit	-0.745075126	4.835170368	5.268303794	0.027031998	0.216220557	Up testes
gene4173_TALDO1	TALDO1	transaldolase 1	-0.744978787	7.077607722	4.874418877	0.033046035	0.232721592	Up testes
gene11799_DDX39A	DDX39A	DExD-box helicase 39A	-0.742778455	6.013653297	6.54347845	0.014414202	0.162839998	Up testes
gene13797_GPAA1	GPAA1	glycosylphosphatidylinositol anchor attachment 1	-0.741748903	5.842800152	6.16999073	0.017274629	0.17648079	Up testes
gene15535_TPX2	TPX2	TPX2	-0.741577858	6.111256475	5.269097467	0.027021151	0.216220557	Up testes
gene3152_TSC22D2	TSC22D2	TSC22 domain family member 2	-0.740570676	5.477194592	5.494523148	0.024122927	0.205430895	Up testes
gene16651_ERLEC1	ERLEC1	endoplasmic reticulum lectin 1	-0.739413874	6.506550786	5.484480454	0.024244623	0.20559842	Up testes
gene16575_ZFP36L2	ZFP36L2	ZFP36 ring finger protein like 2	-0.739289233	6.800879921	5.544175932	0.02353087	0.202987497	Up testes
gene9488_CUNH15orf57	CUNH15orf57	chromosome unknown C15orf57 homolog	-0.738906088	5.531481163	6.622155667	0.013879164	0.160230325	Up testes
gene19220_ITGB5	ITGB5	integrin subunit beta 5	-0.738385749	5.745229231	5.754694724	0.021189448	0.192836969	Up testes
gene19727_LOC110091302	LOC110091302	tubulin beta-4B chain-like	-0.737721009	6.252957751	4.91671884	0.032335374	0.23078026	Up testes
gene8112_TUFM	TUFM	Tu translation elongation factor	-0.736307821	6.563431088	5.728056218	0.021471306	0.193824479	Up testes
gene9943_ODC1	ODC1	ornithine decarboxylase 1	-0.735587511	7.192060762	5.970523285	0.019047656	0.183843896	Up testes
gene4949_SEC14L1	SEC14L1	SEC14 like lipid binding 1	-0.733529427	6.478129024	5.111226925	0.029274545	0.223147282	Up testes
gene10204_SLC39A6	SLC39A6	solute carrier family 39 member 6	-0.732859909	6.208093248	6.722462741	0.013227739	0.15689633	Up testes
gene14216_SORT1	SORT1	sortilin 1	-0.73135322	5.860640336	5.456580141	0.024586211	0.206930953	Up testes
gene6046_GABARAPL2	GABARAPL2	GABA type A receptor associated protein like 2	-0.729665401	5.31356478	5.693345343	0.021844663	0.195462663	Up testes
gene1462_LOC110086518	LOC110086518	ubiquitin-conjugating enzyme E2 E2	-0.728802633	4.981286935	7.20232361	0.010534095	0.141640695	Up testes
gene8523_NDUFAF1	NDUFAF1	NADH:ubiquinone oxidoreductase complex assembly factor 1	-0.728175611	4.666722485	6.397012881	0.015470148	0.16934917	Up testes
gene13589_SCAMP1	SCAMP1	secretory carrier membrane protein 1	-0.726964205	5.423003749	6.277186969	0.016395881	0.173339337	Up testes
gene15609_TPRG1L	TPRG1L	tumor protein p63 regulated 1 like	-0.72644136	6.591482399	5.797247991	0.020747449	0.191079804	Up testes
gene11633_NOL9	NOL9	nucleolar protein 9	-0.726425101	6.213729766	5.213910837	0.027786731	0.218653005	Up testes
gene15005_YTHDF2	YTHDF2	YTH N6-methyladenosine RNA binding protein 2	-0.726383402	5.50370356	5.616908132	0.022691785	0.199334553	Up testes
gene5878_SNU13	SNU13	small nuclear ribonucleoprotein 13	-0.725235931	5.724821116	5.680027555	0.021989767	0.196243233	Up testes
gene4739_YWHAZ	YWHAZ	tyrosine 3-monooxygenase/tryptophan 5-monooxygenase activation protein zeta	-0.724550436	7.934074594	6.058828277	0.018239675	0.181098407	Up testes
gene8166_FLNA	FLNA	filamin A	-0.722359325	9.19200644	5.387228667	0.025458057	0.20969664	Up testes
gene670_DAG1	DAG1	dystroglycan 1	-0.720922325	8.536838455	5.312170514	0.026439497	0.213192325	Up testes
gene13529_NIPSNAP2	NIPSNAP2	nipsnap homolog 2	-0.719101803	6.561294879	5.967675304	0.019074349	0.183984955	Up testes
gene13594_WDR41	WDR41	WD repeat domain 41	-0.715081151	4.166130301	4.84494619	0.033551225	0.235350112	Up testes
gene12570_ZDHHC7	ZDHHC7	zinc finger DHHC-type containing 7	-0.714316456	6.211296478	6.817566642	0.01264032	0.152977498	Up testes
gene7405_SEC24C	SEC24C	SEC24 homolog C	-0.712565789	6.8046993	5.146127361	0.028759393	0.221815815	Up testes
gene18491_SPTBN2	SPTBN2	spectrin beta	-0.711434805	6.49865433	5.91210332	0.019603338	0.185761731	Up testes
gene5870_WBP2NL	WBP2NL	WBP2 N-terminal like	-0.710415412	6.051333585	5.972124991	0.019032662	0.183843896	Up testes
gene5987_VPS41	VPS41	VPS41	-0.707606962	5.755779726	7.172191543	0.010684639	0.142155011	Up testes
gene5219_PLEKHA1	PLEKHA1	pleckstrin homology domain containing A1	-0.707279042	5.249751782	4.981733628	0.031275274	0.228731266	Up testes
gene17644_YIPF3	YIPF3	Yip1 domain family member 3	-0.706638354	6.07119425	5.019450749	0.030677627	0.227737077	Up testes
gene7603_ELOF1	ELOF1	elongation factor 1 homolog	-0.706624972	5.478858293	6.327354588	0.016001253	0.171380697	Up testes
gene15636_OAZ2	OAZ2	ornithine decarboxylase antizyme 2	-0.7055075	6.214138567	6.657899385	0.013643169	0.158903877	Up testes
gene4231_NBAS	NBAS	neuroblastoma amplified sequence	-0.70340711	5.601659824	5.003105919	0.030935082	0.227939164	Up testes
gene8134_LOC110078514	LOC110078514	uncharacterized LOC110078514	-0.702409597	5.333428361	5.016728358	0.030720347	0.227749299	Up testes
gene15738_UBE2E3	UBE2E3	ubiquitin conjugating enzyme E2 E3	-0.697965464	5.913871965	6.144479494	0.017491138	0.177539159	Up testes
gene10941_ZFAND5	ZFAND5	zinc finger AN1-type containing 5	-0.697456278	7.430903927	7.187365439	0.010608542	0.142117759	Up testes
gene12275_FNTA	FNTA	farnesyltransferase	-0.697023189	5.37344688	6.815385837	0.012653473	0.152977498	Up testes
gene20412_TSKU	TSKU	tsukushi	-0.696764482	4.660542532	5.187386875	0.028163023	0.219714772	Up testes
gene15542_NUDCD2	NUDCD2	NudC domain containing 2	-0.696634957	6.107483232	5.198877714	0.02799933	0.219526935	Up testes
gene18496_LOC110089968	LOC110089968	RNA-binding protein 14-like	-0.696164609	4.612631411	6.001052624	0.018764039	0.182829073	Up testes
gene13377_PWP1	PWP1	PWP1 homolog	-0.69561417	4.989542228	5.397154687	0.025331247	0.20969664	Up testes
gene3074_SNRPA1	SNRPA1	small nuclear ribonucleoprotein polypeptide A'	-0.695609613	6.107455432	5.010219558	0.030822745	0.227939164	Up testes
gene4090_TFDP1	TFDP1	transcription factor Dp-1	-0.693365318	5.464061211	4.916039469	0.032346656	0.23078026	Up testes
gene8361_GLE1	GLE1	GLE1	-0.691286726	4.911775562	5.335127832	0.026135035	0.211823598	Up testes
gene327_ASNS	ASNS	asparagine synthetase (glutamine-hydrolyzing)	-0.684656649	6.381349825	5.608951391	0.022781984	0.19960375	Up testes
gene11583_RNASEK	RNASEK	ribonuclease K	-0.676435057	6.180255583	4.843175947	0.033581835	0.235350112	Up testes
gene15296_LIG1	LIG1	DNA ligase 1	-0.676122554	6.602094174	6.264877186	0.016494302	0.173636917	Up testes
gene18553_YTHDF1	YTHDF1	YTH N6-methyladenosine RNA binding protein 1	-0.675700623	5.88170611	6.329096093	0.015987739	0.171380697	Up testes
gene1778_ALYREF	ALYREF	Aly/REF export factor	-0.674377534	7.985603467	5.313541032	0.026421213	0.213158363	Up testes
gene2512_CAPZA1	CAPZA1	capping actin protein of muscle Z-line alpha subunit 1	-0.674148837	6.099502865	6.247878709	0.016631258	0.174441623	Up testes
gene15366_CMPK1	CMPK1	cytidine/uridine monophosphate kinase 1	-0.673121387	5.242629129	5.905931505	0.019663056	0.186147897	Up testes
gene622_TUSC2	TUSC2	tumor suppressor candidate 2	-0.671110896	5.766918218	5.331039578	0.026188974	0.212062032	Up testes
gene9929_ITGB1BP1	ITGB1BP1	integrin subunit beta 1 binding protein 1	-0.67057925	6.028284578	5.989694393	0.018869022	0.183039035	Up testes
gene12158_CUNH20orf24	CUNH20orf24	chromosome unknown C20orf24 homolog	-0.666602436	4.94817365	6.363739851	0.015721433	0.170344406	Up testes
gene3119_PTP4A1	PTP4A1	protein tyrosine phosphatase type IVA	-0.666441175	7.317270094	4.787403974	0.034561941	0.239368807	Up testes
gene369_LOC110073656	LOC110073656	tubulin alpha-1B chain	-0.661221827	9.309342395	4.826974304	0.033863399	0.236742666	Up testes
gene20493_SEL1L	SEL1L	SEL1L ERAD E3 ligase adaptor subunit	-0.65818448	5.994077627	5.63003677	0.022543798	0.198606008	Up testes
gene15021_HMGN2	HMGN2	high mobility group nucleosomal binding domain 2	-0.655397923	9.918127976	5.738666045	0.021358563	0.193210097	Up testes
gene14354_CNOT11	CNOT11	CCR4-NOT transcription complex subunit 11	-0.653486463	5.21769939	5.739571203	0.021348974	0.193210097	Up testes
gene16657_NAF1	NAF1	nuclear assembly factor 1 ribonucleoprotein	-0.647791974	5.349708312	4.938823577	0.031970627	0.229920553	Up testes
gene10003_RCBTB1	RCBTB1	RCC1 and BTB domain containing protein 1	-0.642973566	4.420450411	5.582176946	0.023088361	0.200570713	Up testes
gene7597_PRKCSH	PRKCSH	protein kinase C substrate 80K-H	-0.64114259	6.883735866	5.996120905	0.018809545	0.182829073	Up testes
gene17899_EAPP	EAPP	E2F associated phosphoprotein	-0.635602616	5.664293336	5.15370258	0.028648881	0.221506952	Up testes
gene10380_RTFDC1	RTFDC1	replication termination factor 2 domain containing 1	-0.633950275	6.349442617	5.313410002	0.026422961	0.213158363	Up testes
gene18516_LAMP2	LAMP2	lysosomal associated membrane protein 2	-0.63134525	7.037286412	5.605129527	0.022825447	0.19960375	Up testes
gene16637_TRMT2A	TRMT2A	tRNA methyltransferase 2 homolog A	-0.623146158	5.31737299	4.875689529	0.033024442	0.232721592	Up testes
gene14503_MXD4	MXD4	MAX dimerization protein 4	-0.622089826	5.724983912	6.258461988	0.016545846	0.1737565	Up testes
gene11161_SRSF9	SRSF9	serine and arginine rich splicing factor 9	-0.616911449	7.48819064	5.155482359	0.028622984	0.221506952	Up testes
gene3703_EIF4EBP2	EIF4EBP2	eukaryotic translation initiation factor 4E binding protein 2	-0.607763672	8.033487507	6.081214094	0.018040766	0.180261746	Up testes
gene2114_DNAJB6	DNAJB6	DnaJ heat shock protein family (Hsp40) member B6	-0.607453677	6.783050645	5.847295956	0.02024029	0.188514837	Up testes
gene15431_ZDHHC3	ZDHHC3	zinc finger DHHC-type containing 3	-0.605353887	5.496521213	5.735114459	0.021396232	0.193348602	Up testes
gene2255_SLC20A1	SLC20A1	solute carrier family 20 member 1	-0.601612446	7.149973674	5.691861612	0.021860777	0.195503623	Up testes
gene13619_MRPL51	MRPL51	mitochondrial ribosomal protein L51	-0.598976415	6.72517348	4.967917033	0.03149736	0.229283811	Up testes
gene1962_PIN1	PIN1	peptidylprolyl cis/trans isomerase	-0.596832328	7.559548692	6.214127296	0.016906829	0.175272133	Up testes
gene11242_PDCD5	PDCD5	programmed cell death 5	-0.591535065	5.940526758	5.436606571	0.024833947	0.208003848	Up testes
gene2517_DDX20	DDX20	DEAD-box helicase 20	-0.588465838	5.348318873	5.003789419	0.030924269	0.227939164	Up testes
gene7674_SPCS2	SPCS2	signal peptidase complex subunit 2	-0.587167581	6.565956504	5.350745807	0.025930078	0.211261366	Up testes
gene11484_TRNAU1AP	TRNAU1AP	tRNA selenocysteine 1 associated protein 1	-0.586633716	5.943688371	4.881102287	0.03293263	0.23255625	Up testes
gene13056_ARL6IP1	ARL6IP1	ADP ribosylation factor like GTPase 6 interacting protein 1	-0.586507879	7.102786494	6.344081352	0.015871957	0.170722247	Up testes
gene224_ANKRD28	ANKRD28	ankyrin repeat domain 28	-0.57725348	5.467707497	4.984799049	0.031226232	0.228731266	Up testes
gene5933_COG6	COG6	component of oligomeric golgi complex 6	-0.573672943	5.218620148	5.529302317	0.023706557	0.203997577	Up testes
gene6923_BTBD1	BTBD1	BTB domain containing 1	-0.572806165	6.649283086	5.894545785	0.019773738	0.186658969	Up testes
gene15873_PPP1R2	PPP1R2	protein phosphatase 1 regulatory inhibitor subunit 2	-0.572780136	6.55668237	5.740120027	0.021343163	0.193210097	Up testes
gene7117_UBE2D2	UBE2D2	ubiquitin conjugating enzyme E2 D2	-0.562194938	7.163467491	4.911585736	0.032420721	0.230855818	Up testes
gene5636_UBE2G2	UBE2G2	ubiquitin conjugating enzyme E2 G2	-0.540892315	6.342517663	6.65261172	0.013677808	0.159093046	Up testes
gene16780_MIEF1	MIEF1	mitochondrial elongation factor 1	-0.53366587	5.554396309	5.325688451	0.026259759	0.212535697	Up testes
gene17292_SMAD4	SMAD4	SMAD family member 4	-0.530136822	6.37599686	5.433173397	0.0248768	0.208143314	Up testes
gene13038_CUNH11orf58	CUNH11orf58	chromosome unknown C11orf58 homolog	-0.515158987	6.548029835	5.633002257	0.022510515	0.198606008	Up testes
gene16636_RANBP1	RANBP1	RAN binding protein 1	-0.492927174	7.700512401	5.635052459	0.022487536	0.19854233	Up testes
gene13376_PRDM4	PRDM4	PR/SET domain 4	0.486851478	5.674591107	5.627591531	0.022571281	0.198606008	Up ovotestes
gene4610_CMTR1	CMTR1	cap methyltransferase 1	0.514522275	7.033891925	5.420985619	0.025029578	0.208720174	Up ovotestes
gene12056_FKBP15	FKBP15	FK506 binding protein 15	0.536004345	6.139074998	6.444452967	0.015119306	0.166789703	Up ovotestes
gene13729_COBLL1	COBLL1	cordon-bleu WH2 repeat protein like 1	0.551436947	6.296613979	4.836690206	0.033694242	0.235750652	Up ovotestes
gene13432_RBM28	RBM28	RNA binding motif protein 28	0.554215772	5.582942971	4.924609902	0.032204649	0.230475405	Up ovotestes
gene2833_OTUD3	OTUD3	OTU deubiquitinase 3	0.566847475	4.771720131	5.838024228	0.020333226	0.188672699	Up ovotestes
gene19488_TOGARAM1	TOGARAM1	TOG array regulator of axonemal microtubules 1	0.568677692	7.469773383	5.124573409	0.02907637	0.222622796	Up ovotestes
gene9655_EZH1	EZH1	enhancer of zeste 1 polycomb repressive complex 2 subunit	0.573242276	5.76014525	5.172725809	0.028373386	0.221056792	Up ovotestes
gene16033_LOC110087267	LOC110087267	zinc finger protein 84-like	0.577429644	6.155973463	5.112538079	0.029255012	0.223101712	Up ovotestes
gene4792_STAT3	STAT3	signal transducer and activator of transcription 3	0.581199189	6.603508044	5.196367254	0.028035005	0.219575682	Up ovotestes
gene2640_MLLT1	MLLT1	MLLT1	0.583207372	7.376822084	4.804434179	0.0342594	0.238503985	Up ovotestes
gene2763_LOC110072577	LOC110072577	hornerin-like	0.596752991	6.665885983	5.87067218	0.020008003	0.187377305	Up ovotestes
gene2631_HNRNPM	HNRNPM	heterogeneous nuclear ribonucleoprotein M	0.598560139	8.593582823	6.157299876	0.017381971	0.176742252	Up ovotestes
gene14236_GTF3C6	GTF3C6	general transcription factor IIIC subunit 6	0.605284966	5.466778196	5.516090263	0.023863807	0.204598461	Up ovotestes
gene4230_DDX1	DDX1	DEAD-box helicase 1	0.605439246	7.324764385	5.559928437	0.023346335	0.201899107	Up ovotestes
gene12999_ASNSD1	ASNSD1	asparagine synthetase domain containing 1	0.609024361	4.523060217	5.121933471	0.029115453	0.222769682	Up ovotestes
gene1933_ITGA5	ITGA5	integrin subunit alpha 5	0.612679275	6.604153524	5.24123175	0.027404823	0.21749241	Up ovotestes
gene11731_LOC110082577	LOC110082577	zinc finger protein 777-like	0.613257213	6.781059745	6.813381291	0.012665575	0.152977498	Up ovotestes
gene1330_TBC1D15	TBC1D15	TBC1 domain family member 15	0.616136236	6.567071476	6.579219266	0.014168455	0.161898196	Up ovotestes
gene5139_GNPDA2	GNPDA2	glucosamine-6-phosphate deaminase 2	0.627200082	4.844254333	4.803775646	0.034271045	0.238503985	Up ovotestes
gene16931_IFRD1	IFRD1	interferon related developmental regulator 1	0.632373177	7.369604272	5.777199839	0.020954436	0.192100589	Up ovotestes
gene16543_ACIN1	ACIN1	apoptotic chromatin condensation inducer 1	0.634005449	8.736139614	4.797776011	0.034377338	0.238503985	Up ovotestes
gene3058_ABHD2	ABHD2	abhydrolase domain containing 2	0.641765067	6.558658929	5.3390342	0.026083607	0.211644112	Up ovotestes
gene878_BUD13	BUD13	BUD13 homolog	0.652199655	6.085046768	6.677688522	0.013514369	0.158363496	Up ovotestes
gene15874_ACAP2	ACAP2	ArfGAP with coiled-coil	0.652465152	7.242851214	6.308267725	0.016150177	0.172003363	Up ovotestes
gene9782_WIZ	WIZ	widely interspaced zinc finger motifs	0.659487829	6.708137629	5.391419075	0.025404439	0.20969664	Up ovotestes
gene14481_RARA	RARA	retinoic acid receptor alpha	0.661734303	4.97492146	5.395895986	0.02534729	0.20969664	Up ovotestes
gene13709_NELFCD	NELFCD	negative elongation factor complex member C/D	0.664182565	5.866952376	4.958273609	0.031653382	0.229799299	Up ovotestes
gene3653_SMAD1	SMAD1	SMAD family member 1	0.666452621	5.903577179	5.580047144	0.023112922	0.200683286	Up ovotestes
gene5613_LOC110075678	LOC110075678	transmembrane protein 87A-like	0.675550756	6.58531911	5.682190556	0.021966129	0.196243233	Up ovotestes
gene6421_KDM5A	KDM5A	lysine demethylase 5A	0.682653855	6.923440961	4.913338818	0.032391545	0.23078026	Up ovotestes
gene10605_FUK	FUK	fucokinase	0.683427615	7.158797509	4.904650173	0.032536425	0.231203781	Up ovotestes
gene2633_RAB11B	RAB11B	RAB11B	0.685877775	7.334967209	5.949789223	0.019242907	0.184697739	Up ovotestes
gene8238_SLC25A36	SLC25A36	solute carrier family 25 member 36	0.687739744	4.907402832	5.210643285	0.027832792	0.218661588	Up ovotestes
gene1469_TOP2B	TOP2B	topoisomerase (DNA) II beta	0.689480008	7.571416359	5.870511442	0.020009591	0.187377305	Up ovotestes
gene6303_TSSC4	TSSC4	tumor suppressing subtransferable candidate 4	0.68965234	6.771592657	7.044715616	0.011347489	0.146249006	Up ovotestes
gene13350_POLD2	POLD2	DNA polymerase delta 2	0.690865722	7.480089981	5.770917798	0.021019753	0.192358542	Up ovotestes
gene1926_SPRYD3	SPRYD3	SPRY domain containing 3	0.69393493	5.413409135	4.992932515	0.031096512	0.228232673	Up ovotestes
gene17717_CDIP1	CDIP1	cell death inducing p53 target 1	0.698840713	5.363670199	5.136390623	0.028902117	0.222058703	Up ovotestes
gene7647_KPNA4	KPNA4	karyopherin subunit alpha 4	0.706379814	7.584017562	5.396449431	0.025340235	0.20969664	Up ovotestes
gene2794_MED16	MED16	mediator complex subunit 16	0.706432884	6.029837446	4.893956627	0.032715703	0.231811061	Up ovotestes
gene14918_SDK2	SDK2	sidekick cell adhesion molecule 2	0.716155351	6.496416585	5.418800917	0.025057071	0.208720174	Up ovotestes
gene13180_CEP85	CEP85	centrosomal protein 85	0.723103119	4.907360473	6.340759421	0.015897546	0.170891207	Up ovotestes
gene13904_BCORL1	BCORL1	BCL6 corepressor like 1	0.723800501	5.466873469	5.226112188	0.027615465	0.217900133	Up ovotestes
gene15199_FAM161B	FAM161B	family with sequence similarity 161 member B	0.724471176	4.939923116	4.874757863	0.033040273	0.232721592	Up ovotestes
gene2208_PJA2	PJA2	praja ring finger ubiquitin ligase 2	0.725103625	6.098107694	6.769404724	0.01293422	0.154816799	Up ovotestes
gene1286_TKT	TKT	transketolase	0.72659823	7.408042828	6.24039739	0.016691921	0.174802297	Up ovotestes
gene6036_DNAJA2	DNAJA2	DnaJ heat shock protein family (Hsp40) member A2	0.727798546	7.85403132	6.266806156	0.016478838	0.173633792	Up ovotestes
gene2810_LOC110072610	LOC110072610	kazrin-like	0.733702266	6.986484487	7.037706455	0.01138519	0.146516553	Up ovotestes
gene15751_ASXL2	ASXL2	additional sex combs like 2	0.737716104	5.289873173	5.349717345	0.025943521	0.211261366	Up ovotestes
gene15207_LOC110086425	LOC110086425	zinc finger protein 345-like	0.739958125	3.992133458	5.233412824	0.027513536	0.217492745	Up ovotestes
gene1789_LRRC45	LRRC45	leucine rich repeat containing 45	0.742129754	4.538253378	5.060506806	0.030041137	0.22571308	Up ovotestes
gene3400_RBM39	RBM39	RNA binding motif protein 39	0.743827649	8.052766409	5.38644277	0.025468126	0.20969664	Up ovotestes
gene4505_MINDY2	MINDY2	MINDY lysine 48 deubiquitinase 2	0.745017506	6.975914016	4.908123523	0.032478424	0.230981421	Up ovotestes
gene4464_TARSL2	TARSL2	threonyl-tRNA synthetase like 2	0.747573757	6.157133169	7.172237512	0.010684407	0.142155011	Up ovotestes
gene542_GNG4	GNG4	G protein subunit gamma 4	0.75356176	5.819623415	6.357642713	0.015767954	0.170344406	Up ovotestes
gene10267_RPS6KA4	RPS6KA4	ribosomal protein S6 kinase A4	0.754012988	7.029767358	4.938200483	0.031980848	0.229920553	Up ovotestes
gene14773_MFSD11	MFSD11	major facilitator superfamily domain containing 11	0.760966328	6.094466863	5.005755622	0.030893187	0.227939164	Up ovotestes
gene7377_UGCG	UGCG	UDP-glucose ceramide glucosyltransferase	0.762878488	5.506203251	6.516932749	0.014599686	0.163546742	Up ovotestes
gene11582_PELP1	PELP1	proline	0.767084996	7.656724709	5.491172228	0.024163459	0.20559842	Up ovotestes
gene8341_ZBTB6	ZBTB6	zinc finger and BTB domain containing 6	0.769255192	5.517755951	4.840841242	0.033622252	0.235437435	Up ovotestes
gene4057_PWP2	PWP2	PWP2 periodic tryptophan protein homolog (yeast)	0.769425724	4.961283359	5.418615587	0.025059405	0.208720174	Up ovotestes
gene13209_AAED1	AAED1	AhpC/TSA antioxidant enzyme domain containing 1	0.774402204	4.281571472	5.509026712	0.02394834	0.204869627	Up ovotestes
gene9408_ICE1	ICE1	interactor of little elongation complex ELL subunit 1	0.776107609	6.323794334	5.847226957	0.02024098	0.188514837	Up ovotestes
gene4383_METTL1	METTL1	methyltransferase like 1	0.777101463	5.7033635	5.103056633	0.029396584	0.223579835	Up ovotestes
gene897_SLC37A4	SLC37A4	solute carrier family 37 member 4	0.778971627	5.274988593	5.021313928	0.030648427	0.227737077	Up ovotestes
gene17150_SNAPIN	SNAPIN	SNAP associated protein	0.790158097	4.258266387	4.991743477	0.03111544	0.228232673	Up ovotestes
gene3171_RAP2B	RAP2B	RAP2B	0.790623186	5.985972782	5.317606922	0.026367053	0.213158363	Up ovotestes
gene14299_CBR4	CBR4	carbonyl reductase 4	0.791419566	5.418477071	5.027329657	0.030554354	0.22767963	Up ovotestes
gene16667_TNIP1	TNIP1	TNFAIP3 interacting protein 1	0.793690154	6.017078041	5.378461103	0.025570638	0.210104394	Up ovotestes
gene4245_COL4A6	COL4A6	collagen type IV alpha 6 chain	0.795389565	8.409520825	6.036610758	0.018439427	0.182026755	Up ovotestes
gene16731_LOC110088062	LOC110088062	tripartite motif-containing protein 15-like	0.796048524	7.951813783	6.565545904	0.014261935	0.161938698	Up ovotestes
gene6128_CA5A	CA5A	carbonic anhydrase 5A	0.796068023	7.08483681	5.236117883	0.027475873	0.21749241	Up ovotestes
gene18813_C2CD5	C2CD5	C2 calcium dependent domain containing 5	0.797801356	6.574011673	5.155876554	0.028617251	0.221506952	Up ovotestes
gene15554_ARHGEF1	ARHGEF1	Rho guanine nucleotide exchange factor 1	0.798844468	6.95934472	6.921364753	0.012030972	0.149919087	Up ovotestes
gene13249_PELI1	PELI1	pellino E3 ubiquitin protein ligase 1	0.808109425	5.205031914	6.268085247	0.016468592	0.173633792	Up ovotestes
gene8426_CDC42BPB	CDC42BPB	CDC42 binding protein kinase beta	0.809734951	6.434936772	5.682146269	0.021966613	0.196243233	Up ovotestes
gene14746_ST3GAL1	ST3GAL1	ST3 beta-galactoside alpha-2	0.811901976	5.828998691	4.978834671	0.03132173	0.228731266	Up ovotestes
gene4512_CGNL1	CGNL1	cingulin like 1	0.817182743	5.997564155	6.534733844	0.014475023	0.162994785	Up ovotestes
gene3213_LOC110073169	LOC110073169	protein DDI1 homolog 2	0.819042154	6.312806528	6.437419442	0.015170778	0.167129798	Up ovotestes
gene10880_VAMP4	VAMP4	vesicle associated membrane protein 4	0.822735757	5.027661572	7.282029223	0.010146714	0.140033554	Up ovotestes
gene15635_ZNF609	ZNF609	zinc finger protein 609	0.829521515	6.113072639	4.952647305	0.031744798	0.229799299	Up ovotestes
gene15969_USP22	USP22	ubiquitin specific peptidase 22	0.832980787	6.006314535	4.816325006	0.034049869	0.237757991	Up ovotestes
gene8293_RFESD	RFESD	Rieske Fe-S domain containing	0.834110112	4.137340764	5.022705594	0.030626637	0.227737077	Up ovotestes
gene9159_RPF1	RPF1	ribosome production factor 1 homolog	0.835996453	6.720214456	5.573745317	0.023185762	0.201013005	Up ovotestes
gene1389_HSPBAP1	HSPBAP1	HSPB1 associated protein 1	0.836179384	5.240675027	7.084822609	0.011134315	0.144920482	Up ovotestes
gene2865_OTULIN	OTULIN	OTU deubiquitinase with linear linkage specificity	0.837381623	5.485896697	5.603323945	0.022846012	0.19960375	Up ovotestes
gene5892_EP300	EP300	E1A binding protein p300	0.840752404	7.261541068	5.448452734	0.024686693	0.207272349	Up ovotestes
gene4214_OSR1	OSR1	odd-skipped related transciption factor 1	0.844099187	6.796629028	5.14692638	0.028747714	0.221815815	Up ovotestes
gene2764_ZNF414	ZNF414	zinc finger protein 414	0.845201132	5.150433184	6.215806548	0.016893003	0.175272133	Up ovotestes
gene15755_MAPRE3	MAPRE3	microtubule associated protein RP/EB family member 3	0.846081934	4.880557598	6.660290973	0.013627534	0.158889125	Up ovotestes
gene8196_KDM5C	KDM5C	lysine demethylase 5C	0.847407033	8.378040552	6.146577611	0.017473222	0.17746145	Up ovotestes
gene6508_SYS1	SYS1	SYS1	0.847904922	4.493551154	6.524155403	0.014548966	0.163534874	Up ovotestes
gene16913_RPS6KA6	RPS6KA6	ribosomal protein S6 kinase A6	0.850887143	6.268823731	5.698237803	0.021791617	0.195187884	Up ovotestes
gene13788_PARP10	PARP10	poly(ADP-ribose) polymerase family member 10	0.854389831	7.950802444	5.856489992	0.020148585	0.187902045	Up ovotestes
gene15736_PNKP	PNKP	polynucleotide kinase 3'-phosphatase	0.854627006	5.601270061	4.88148289	0.032926185	0.23255625	Up ovotestes
gene14419_SLC7A6	SLC7A6	solute carrier family 7 member 6	0.860991269	5.720829646	6.680828938	0.013494049	0.15823259	Up ovotestes
gene19069_GATAD2A	GATAD2A	GATA zinc finger domain containing 2A	0.861644866	6.03086424	5.077703149	0.029778816	0.224442458	Up ovotestes
gene11363_CNOT10	CNOT10	CCR4-NOT transcription complex subunit 10	0.863115529	4.931121165	5.273778035	0.026957279	0.216013653	Up ovotestes
gene15546_LOC110086765	LOC110086765	zinc finger and BTB domain-containing protein 26-like	0.863500111	5.336698106	4.917434488	0.032323495	0.23078026	Up ovotestes
gene13654_RBP5	RBP5	retinol binding protein 5	0.864429998	7.851877728	5.893005201	0.019788766	0.186658969	Up ovotestes
gene17113_NLK	NLK	nemo like kinase	0.864741201	6.326798246	7.03354025	0.011407663	0.146587622	Up ovotestes
gene14850_SMOX	SMOX	spermine oxidase	0.865362222	5.306886607	6.453655062	0.015052248	0.16654574	Up ovotestes
gene14437_FOXJ2	FOXJ2	forkhead box J2	0.86648633	8.042292566	5.827044264	0.020443881	0.189393337	Up ovotestes
gene13956_SLC9A3R2	SLC9A3R2	SLC9A3 regulator 2	0.868286785	4.135783996	5.432175674	0.024889269	0.208143314	Up ovotestes
gene2097_PFKP	PFKP	phosphofructokinase	0.876208819	6.698076145	5.794772546	0.020772887	0.191212266	Up ovotestes
gene2249_PSD4	PSD4	pleckstrin and Sec7 domain containing 4	0.876438067	5.88260335	7.077401621	0.011173433	0.145086855	Up ovotestes
gene16898_GLDC	GLDC	glycine decarboxylase	0.876940086	3.930168218	5.817507936	0.020540513	0.189881731	Up ovotestes
gene10612_FHOD1	FHOD1	formin homology 2 domain containing 1	0.877156534	7.760769159	5.082589362	0.029704733	0.224159277	Up ovotestes
gene8770_MPND	MPND	MPN domain containing	0.878262373	5.265542939	7.188778534	0.010601485	0.142117759	Up ovotestes
gene3371_NADK	NADK	NAD kinase	0.882149276	6.373910838	5.931697382	0.019415039	0.185353039	Up ovotestes
gene19807_TNK2	TNK2	tyrosine kinase non receptor 2	0.882371853	5.801989733	5.84622937	0.020250958	0.188514837	Up ovotestes
gene6908_MESDC1	MESDC1	mesoderm development candidate 1	0.885165296	5.81614895	6.326372697	0.016008878	0.171380697	Up ovotestes
gene16071_LOC110087295	LOC110087295	protein argonaute-3	0.885631832	4.407800105	5.223279428	0.027655126	0.218014154	Up ovotestes
gene17762_KLHDC1	KLHDC1	kelch domain containing 1	0.886935334	4.936916061	6.545682623	0.014398915	0.162773615	Up ovotestes
gene17741_LOC110089119	LOC110089119	axin-1-like	0.888820277	6.350979217	5.811019802	0.02060654	0.190288688	Up ovotestes
gene11984_MRPL17	MRPL17	mitochondrial ribosomal protein L17	0.88932147	5.450029271	5.48123484	0.024284094	0.20559842	Up ovotestes
gene9056_ABL1	ABL1	ABL proto-oncogene 1	0.890760579	5.530676734	6.976656406	0.011719301	0.148390803	Up ovotestes
gene8791_MFSD12	MFSD12	major facilitator superfamily domain containing 12	0.891342863	4.684576876	4.947918386	0.031821856	0.229799299	Up ovotestes
gene18480_ADCY3	ADCY3	adenylate cyclase 3	0.898252052	5.168320001	5.005973058	0.030889751	0.227939164	Up ovotestes
gene2170_TCF7L2	TCF7L2	transcription factor 7 like 2	0.90021472	5.204093003	5.249835963	0.027285729	0.217423434	Up ovotestes
gene16227_FBXW5	FBXW5	F-box and WD repeat domain containing 5	0.900269874	7.15504916	5.115553919	0.029210136	0.222956094	Up ovotestes
gene16303_ITPKB	ITPKB	inositol-trisphosphate 3-kinase B	0.900768639	6.045378408	5.408899312	0.025182087	0.209320095	Up ovotestes
gene14588_JAK1	JAK1	Janus kinase 1	0.900816412	7.263915792	4.790740769	0.034502435	0.239180005	Up ovotestes
gene10558_ZNRF1	ZNRF1	zinc and ring finger 1	0.901697461	4.988713265	6.593089281	0.014074302	0.161425148	Up ovotestes
gene17723_PAM16	PAM16	presequence translocase associated motor 16 homolog	0.903022425	5.360026641	5.556968116	0.023380895	0.201995981	Up ovotestes
gene8382_SH2D3C	SH2D3C	SH2 domain containing 3C	0.905428078	4.215468343	4.954587729	0.031713238	0.229799299	Up ovotestes
gene11760_LOC110082536	LOC110082536	uncharacterized LOC110082536	0.908927106	7.060853638	5.356265292	0.025858062	0.211062312	Up ovotestes
gene11046_LOC110081779	LOC110081779	zinc finger and SCAN domain-containing protein 12-like	0.912276693	6.003171977	6.317414891	0.016078622	0.171452431	Up ovotestes
gene8228_CLIP4	CLIP4	CAP-Gly domain containing linker protein family member 4	0.912527681	3.895950815	4.885059531	0.032865682	0.232397727	Up ovotestes
gene19459_NAA30	NAA30	N(alpha)-acetyltransferase 30	0.913727306	3.831234226	5.000562343	0.030975358	0.227939164	Up ovotestes
gene2759_VMAC	VMAC	vimentin-type intermediate filament associated coiled-coil protein	0.918848254	4.281570941	5.462485207	0.024513483	0.206642119	Up ovotestes
gene4721_POP1	POP1	POP1 homolog	0.919595876	5.56971345	5.041175528	0.030339025	0.226909359	Up ovotestes
gene1103_ZNF408	ZNF408	zinc finger protein 408	0.925062436	4.50966319	5.521039705	0.023804767	0.204331143	Up ovotestes
gene9073_SPOUT1	SPOUT1	SPOUT domain containing methyltransferase 1	0.925670453	4.908582494	5.886986324	0.019847595	0.186870996	Up ovotestes
gene16791_NUMB	NUMB	NUMB	0.928802562	7.006923235	6.112161996	0.017769614	0.17889595	Up ovotestes
gene10399_RAB22A	RAB22A	RAB22A	0.931601746	6.6830593	7.005849829	0.011558241	0.147536041	Up ovotestes
gene3606_EXOC6	EXOC6	exocyst complex component 6	0.933007265	5.615407297	5.120269767	0.029140113	0.222814941	Up ovotestes
gene6429_ERC1	ERC1	ELKS/RAB6-interacting/CAST family member 1	0.937781845	6.304588377	5.942311762	0.01931385	0.184865719	Up ovotestes
gene13668_ELF1	ELF1	E74 like ETS transcription factor 1	0.939818525	5.56885943	6.212166551	0.016922989	0.175272133	Up ovotestes
gene8854_UBE2B	UBE2B	ubiquitin conjugating enzyme E2 B	0.941227544	4.919194504	5.915994556	0.019565787	0.185735374	Up ovotestes
gene21768_LOC110071498	LOC110071498	nuclear export mediator factor NEMF-like	0.944460769	5.302928193	4.966069166	0.031527192	0.229307952	Up ovotestes
gene13774_MAPK15	MAPK15	mitogen-activated protein kinase 15	0.947916057	6.422495208	6.013601858	0.018648779	0.18265281	Up ovotestes
gene19869_LOC110091470	LOC110091470	zinc finger protein 91-like	0.947968609	5.418196325	5.167674542	0.028446257	0.221473432	Up ovotestes
gene10273_WDR74	WDR74	WD repeat domain 74	0.950460995	4.607316558	6.371038038	0.015665943	0.170304173	Up ovotestes
gene17466_SPATA7	SPATA7	spermatogenesis associated 7	0.950842665	4.592446628	7.538993547	0.008998167	0.132118267	Up ovotestes
gene6927_WHAMM	WHAMM	WAS protein homolog associated with actin	0.95161866	6.005240181	6.259068968	0.016540962	0.1737565	Up ovotestes
gene10353_EFNA1	EFNA1	ephrin A1	0.952226021	5.623957494	9.9669566	0.003025115	0.081522339	Up ovotestes
gene19907_LOC110091514	LOC110091514	zinc finger protein 397-like	0.954438835	3.740845317	5.352216389	0.025910869	0.211261366	Up ovotestes
gene642_RBM6	RBM6	RNA binding motif protein 6	0.954497219	7.582835991	5.658201268	0.02222983	0.197322055	Up ovotestes
gene19604_LOC110091170	LOC110091170	leucine-rich repeat and fibronectin type-III domain-containing protein 5	0.95963872	5.888987085	7.865718919	0.007734565	0.125222314	Up ovotestes
gene10961_LOC110081743	LOC110081743	calcium-binding mitochondrial carrier protein SCaMC-3	0.959951726	2.948069833	4.924443941	0.032207392	0.230475405	Up ovotestes
gene3085_MEF2A	MEF2A	myocyte enhancer factor 2A	0.961995989	6.936236759	4.945574671	0.031860122	0.229799299	Up ovotestes
gene20111_HIVEP1	HIVEP1	human immunodeficiency virus type I enhancer binding protein 1	0.962648731	5.661649725	5.997050994	0.018800953	0.182829073	Up ovotestes
gene779_ACAD8	ACAD8	acyl-CoA dehydrogenase family member 8	0.963375988	4.361958815	8.043626956	0.007127427	0.120817109	Up ovotestes
gene1922_STAT6	STAT6	signal transducer and activator of transcription 6	0.964190395	4.476215001	6.47166334	0.014921938	0.165442208	Up ovotestes
gene20643_RPP38	RPP38	ribonuclease P/MRP subunit p38	0.971184946	5.083165999	8.3205042	0.006281491	0.115893892	Up ovotestes
gene20936_LOC110070606	LOC110070606	zinc finger protein 420-like	0.972960629	5.573164686	5.074427784	0.029828587	0.224558893	Up ovotestes
gene13277_RILP	RILP	Rab interacting lysosomal protein	0.973928506	4.279844728	5.750139592	0.021237361	0.192920901	Up ovotestes
gene18694_LOC110090181	LOC110090181	zinc finger protein 883-like	0.975215014	4.400769354	6.597058162	0.014047484	0.161425148	Up ovotestes
gene3229_TRIM62	TRIM62	tripartite motif containing 62	0.975365112	5.952387172	15.49031085	0.000321996	0.027628171	Up ovotestes
gene10755_ADAMTSL4	ADAMTSL4	ADAMTS like 4	0.977177315	6.546294692	5.077546835	0.029781189	0.224442458	Up ovotestes
gene14797_HDHD2	HDHD2	haloacid dehalogenase like hydrolase domain containing 2	0.977746498	5.868382533	5.218235652	0.027725894	0.218472467	Up ovotestes
gene8485_TTBK2	TTBK2	tau tubulin kinase 2	0.979048302	5.549349971	6.01422267	0.018643097	0.18265281	Up ovotestes
gene18618_RNFT2	RNFT2	ring finger protein	0.979554092	6.13093395	8.240217204	0.006515176	0.11729389	Up ovotestes
gene6782_TOR1AIP1	TOR1AIP1	torsin 1A interacting protein 1	0.982808948	7.430619258	7.608212428	0.008713133	0.130821641	Up ovotestes
gene4803_MLLT6	MLLT6	MLLT6	0.984387433	5.284724318	5.603002424	0.022849676	0.19960375	Up ovotestes
gene6060_LOC110076274	LOC110076274	haptoglobin-like	0.984685809	5.52151561	4.852116064	0.033427558	0.234644092	Up ovotestes
gene10555_CFDP1	CFDP1	craniofacial development protein 1	0.98834646	6.670726914	5.145485354	0.02876878	0.221815815	Up ovotestes
gene14935_GLIPR2	GLIPR2	GLI pathogenesis related 2	0.990010798	4.801048056	6.160319123	0.017356369	0.176649573	Up ovotestes
gene20918_LOC110070588	LOC110070588	zinc finger protein 585A-like	0.991614123	5.713553175	12.53682616	0.001028736	0.050548342	Up ovotestes
gene10710_LRRC71	LRRC71	leucine rich repeat containing 71	0.993113234	4.756353949	5.422753818	0.02500735	0.208647917	Up ovotestes
gene6934_USP8	USP8	ubiquitin specific peptidase 8	0.994938253	7.630145746	6.745015611	0.013085838	0.155983915	Up ovotestes
gene5361_MED13	MED13	mediator complex subunit 13	0.99499998	7.94323583	8.484508482	0.005831447	0.112379721	Up ovotestes
gene18687_LOC110090186	LOC110090186	zinc finger protein 436-like	0.997095607	5.406154659	8.032851999	0.007162711	0.121212156	Up ovotestes
gene18934_LOC110090447	LOC110090447	testis-expressed protein 2-like	0.998437601	3.618417772	5.667739034	0.02212458	0.196845027	Up ovotestes
gene7572_KRI1	KRI1	KRI1 homolog	1.002374136	5.627531709	5.081040964	0.029728188	0.224238435	Up ovotestes
gene9630_VAT1	VAT1	vesicle amine transport 1	1.002654095	7.398073643	6.020653735	0.018584345	0.18265281	Up ovotestes
gene5913_FKBP1B	FKBP1B	FK506 binding protein 1B	1.003628888	5.666164149	5.723442316	0.021520534	0.19396517	Up ovotestes
gene809_ARHGEF12	ARHGEF12	Rho guanine nucleotide exchange factor 12	1.004387205	6.680229813	6.01998853	0.018590413	0.18265281	Up ovotestes
gene9015_REXO4	REXO4	REX4 homolog	1.005712756	6.384564364	6.066741753	0.018169091	0.181045837	Up ovotestes
gene10810_LOC110081520	LOC110081520	acyl-coenzyme A thioesterase THEM4-like	1.005941054	4.507742505	6.995872653	0.011613017	0.147965574	Up ovotestes
gene13551_AP2B1	AP2B1	adaptor related protein complex 2 beta 1 subunit	1.006573929	6.17195483	6.17747668	0.017211645	0.176045309	Up ovotestes
gene20603_LOC110070251	LOC110070251	uncharacterized LOC110070251	1.007864383	4.249594177	4.79975095	0.034342309	0.238503985	Up ovotestes
gene13412_EML4	EML4	echinoderm microtubule associated protein like 4	1.010212216	6.491149243	5.637880839	0.022455877	0.198364066	Up ovotestes
gene19868_LOC110091469	LOC110091469	zinc finger protein 420-like	1.010568663	5.507892015	14.66137559	0.000442716	0.032863573	Up ovotestes
gene19767_LOC110091347	LOC110091347	zinc finger protein OZF-like	1.011204169	4.009111576	7.870700886	0.007716832	0.125222314	Up ovotestes
gene5949_ECHDC2	ECHDC2	enoyl-CoA hydratase domain containing 2	1.011768051	4.275138629	6.181199081	0.017180419	0.175933998	Up ovotestes
gene8731_LOC110079284	LOC110079284	transducin-like enhancer protein 1	1.012431564	5.50779779	6.826243876	0.012588135	0.152977498	Up ovotestes
gene80_CEP162	CEP162	centrosomal protein 162	1.01644774	6.724437561	6.764741197	0.012963065	0.154947601	Up ovotestes
gene16649_PSME4	PSME4	proteasome activator subunit 4	1.016540505	6.200516848	4.811381165	0.034136816	0.237980803	Up ovotestes
gene15843_GSE1	GSE1	Gse1 coiled-coil protein	1.018855086	7.038537276	7.894434722	0.007632945	0.125136893	Up ovotestes
gene19044_ZNF341	ZNF341	zinc finger protein 341	1.019983715	4.320683962	7.55724126	0.008922071	0.131745819	Up ovotestes
gene16986_RABGGTA	RABGGTA	Rab geranylgeranyltransferase alpha subunit	1.020264413	5.491382408	7.731488366	0.008229117	0.127650949	Up ovotestes
gene3348_MXRA8	MXRA8	matrix remodeling associated 8	1.020766186	5.14404864	8.283471886	0.006388148	0.11643102	Up ovotestes
gene6339_SFSWAP	SFSWAP	splicing factor SWAP homolog	1.021740483	9.309935727	4.981158032	0.031284492	0.228731266	Up ovotestes
gene14884_DYNC1I2	DYNC1I2	dynein cytoplasmic 1 intermediate chain 2	1.023039939	7.799850728	6.055352285	0.018270773	0.181199131	Up ovotestes
gene12499_KIAA1671	KIAA1671	KIAA1671 ortholog	1.02411735	5.398210677	8.056578603	0.007085259	0.120498172	Up ovotestes
gene9458_LMBRD2	LMBRD2	LMBR1 domain containing 2	1.026544037	5.512155897	6.120747433	0.017695172	0.178562247	Up ovotestes
gene13098_SLC25A28	SLC25A28	solute carrier family 25 member 28	1.029457931	6.391632777	8.222977569	0.006566553	0.117568715	Up ovotestes
gene10735_MTMR11	MTMR11	myotubularin related protein 11	1.030030519	6.819705806	5.627249575	0.022575128	0.198606008	Up ovotestes
gene17117_RABEP1	RABEP1	rabaptin	1.030441375	4.619725109	6.448651738	0.015088669	0.166722199	Up ovotestes
gene11233_PCDH1	PCDH1	protocadherin 1	1.031429917	4.189055763	6.074574766	0.018099515	0.180640051	Up ovotestes
gene13511_ABHD11	ABHD11	abhydrolase domain containing 11	1.032864982	3.459561096	5.408690394	0.025184732	0.209320095	Up ovotestes
gene15407_LOC110086595	LOC110086595	cleavage stimulation factor subunit 3-like	1.036150545	4.228984297	8.235011878	0.006530644	0.11729389	Up ovotestes
gene1197_ARHGAP21	ARHGAP21	Rho GTPase activating protein 21	1.036364417	5.365619669	8.19529544	0.006649957	0.117895241	Up ovotestes
gene5643_SENP2	SENP2	SUMO1/sentrin/SMT3 specific peptidase 2	1.037979029	5.067181182	8.805380745	0.005047299	0.104278002	Up ovotestes
gene10747_CIART	CIART	circadian associated repressor of transcription	1.039392496	4.245598241	7.897792828	0.007621155	0.125136893	Up ovotestes
gene1433_CREBRF	CREBRF	CREB3 regulatory factor	1.041114333	4.523654591	5.484775535	0.024241037	0.20559842	Up ovotestes
gene20135_LOC110091750	LOC110091750	zinc finger protein 883-like	1.041794069	5.285212016	6.295593612	0.016249889	0.172527617	Up ovotestes
gene15352_MKNK1	MKNK1	MAP kinase interacting serine/threonine kinase 1	1.042113341	5.025118193	7.273522386	0.010187323	0.140063538	Up ovotestes
gene19748_UBE2H	UBE2H	ubiquitin conjugating enzyme E2 H	1.042828898	6.473252845	14.5738843	0.000457999	0.033424229	Up ovotestes
gene1651_PDE7A	PDE7A	phosphodiesterase 7A	1.049277439	5.648069919	14.33951288	0.000501748	0.034917411	Up ovotestes
gene20714_LOC110070371	LOC110070371	uncharacterized LOC110070371	1.050193181	4.013745993	6.035558874	0.018448942	0.182026755	Up ovotestes
gene1350_IGFBP5	IGFBP5	insulin like growth factor binding protein 5	1.052237187	6.953450301	4.98726906	0.031186776	0.228658955	Up ovotestes
gene12991_LOC110083928	LOC110083928	protein SOGA3	1.054119003	3.225073347	6.495855564	0.014748785	0.164370384	Up ovotestes
gene991_PPARD	PPARD	peroxisome proliferator activated receptor delta	1.055602794	4.648944563	4.939131537	0.031965577	0.229920553	Up ovotestes
gene8330_DAB2IP	DAB2IP	DAB2 interacting protein	1.057710769	6.704463859	16.84351576	0.000193749	0.021481263	Up ovotestes
gene12833_DUSP23	DUSP23	dual specificity phosphatase 23	1.057996582	5.136193622	7.790604364	0.008007274	0.126874215	Up ovotestes
gene19768_LOC110091352	LOC110091352	zinc finger protein 585A-like	1.058896394	5.434826494	5.263549369	0.027097074	0.216346901	Up ovotestes
gene20174_PELI3	PELI3	pellino E3 ubiquitin protein ligase family member 3	1.059509211	6.882671823	7.060775476	0.011261608	0.145576067	Up ovotestes
gene14882_DCAF17	DCAF17	DDB1 and CUL4 associated factor 17	1.061063809	4.886369173	8.157981073	0.006764173	0.118645503	Up ovotestes
gene17770_ZFYVE27	ZFYVE27	zinc finger FYVE-type containing 27	1.066111135	5.260449614	10.40269928	0.002506935	0.075147227	Up ovotestes
gene10067_SOCS5	SOCS5	suppressor of cytokine signaling 5	1.069441101	4.413921116	5.338668538	0.026088416	0.211644112	Up ovotestes
gene2284_TET3	TET3	tet methylcytosine dioxygenase 3	1.069848108	5.978011111	5.094334745	0.029527472	0.223579835	Up ovotestes
gene17994_EXO5	EXO5	exonuclease 5	1.070724627	6.506454725	11.72096352	0.001438098	0.059935764	Up ovotestes
gene16035_LOC110087273	LOC110087273	zinc finger and SCAN domain-containing protein 2-like	1.071824069	6.093794401	6.821869945	0.012614411	0.152977498	Up ovotestes
gene3935_ZSWIM6	ZSWIM6	zinc finger SWIM-type containing 6	1.072125603	4.565664078	6.581638904	0.014151981	0.161898196	Up ovotestes
gene15234_FUS	FUS	FUS RNA binding protein	1.076520895	10.81756813	5.228984264	0.027575318	0.217682654	Up ovotestes
gene10437_RBM10	RBM10	RNA binding motif protein 10	1.077291947	9.038938705	5.490325724	0.02417371	0.20559842	Up ovotestes
gene7221_ECHDC1	ECHDC1	ethylmalonyl-CoA decarboxylase 1	1.07847522	2.459358126	5.031555914	0.030488453	0.227590491	Up ovotestes
gene846_DIXDC1	DIXDC1	DIX domain containing 1	1.082749321	5.803621027	6.934889913	0.011953921	0.149533661	Up ovotestes
gene17876_GFOD1	GFOD1	glucose-fructose oxidoreductase domain containing 1	1.082911408	5.177575635	5.376868907	0.02559114	0.210173011	Up ovotestes
gene20003_LOC110091611	LOC110091611	zinc finger protein 501-like	1.083541137	3.912492293	8.07886812	0.007013312	0.119922518	Up ovotestes
gene5891_L3MBTL2	L3MBTL2	L3MBTL2 polycomb repressive complex 1 subunit	1.083800925	5.764016297	9.291612034	0.004065561	0.093879005	Up ovotestes
gene11671_PNRC2	PNRC2	proline rich nuclear receptor coactivator 2	1.085256152	8.391652617	5.088067332	0.029621916	0.223796213	Up ovotestes
gene11195_UPB1	UPB1	beta-ureidopropionase 1	1.090564016	5.549404175	5.923613933	0.019492484	0.185452195	Up ovotestes
gene4790_ATP6V0A1	ATP6V0A1	ATPase H+ transporting V0 subunit a1	1.091959443	6.40434439	7.316711685	0.009982938	0.138575353	Up ovotestes
gene16510_LOC110087776	LOC110087776	WASH complex subunit 2-like	1.092006509	7.405664693	4.909964875	0.032447721	0.230952996	Up ovotestes
gene4350_HOXC9	HOXC9	homeobox C9	1.093364233	5.801703171	5.09621597	0.029499188	0.223579835	Up ovotestes
gene20299_LOC110069929	LOC110069929	zinc finger protein 420-like	1.095537391	4.932850269	6.319547779	0.016061986	0.171380697	Up ovotestes
gene8399_ARHGAP28	ARHGAP28	Rho GTPase activating protein 28	1.095955624	5.463258476	6.488118007	0.01480393	0.164767549	Up ovotestes
gene13988_EARS2	EARS2	glutamyl-tRNA synthetase 2	1.096518311	4.895119361	10.5766247	0.002327199	0.073451149	Up ovotestes
gene2557_PLEKHM3	PLEKHM3	pleckstrin homology domain containing M3	1.101011696	4.573510027	10.33209558	0.00258405	0.07625148	Up ovotestes
gene14770_AMZ2	AMZ2	archaelysin family metallopeptidase 2	1.104688855	3.806246197	5.224527392	0.027637646	0.217975706	Up ovotestes
gene14783_AANAT	AANAT	aralkylamine N-acetyltransferase	1.104906039	5.653617638	7.247953007	0.010310431	0.140085793	Up ovotestes
gene18572_ABCC5	ABCC5	ATP binding cassette subfamily C member 5	1.106689245	9.305848196	6.365477253	0.015708204	0.170344406	Up ovotestes
gene20649_EVL	EVL	Enah/Vasp-like	1.107326345	4.127265849	9.384036161	0.003903102	0.092098289	Up ovotestes
gene14885_SLC25A12	SLC25A12	solute carrier family 25 member 12	1.109252772	5.152388732	4.967058317	0.031511219	0.229288198	Up ovotestes
gene4519_RFX7	RFX7	regulatory factor X7	1.110924395	5.488187464	5.942919774	0.019308071	0.184865719	Up ovotestes
gene15147_KIAA1107	KIAA1107	KIAA1107 ortholog	1.113382742	4.933317837	5.611983448	0.022747566	0.19960375	Up ovotestes
gene7735_APBB1	APBB1	amyloid beta precursor protein binding family B member 1	1.115520143	6.142313764	8.769027382	0.00513021	0.105382557	Up ovotestes
gene5229_TMEM63A	TMEM63A	transmembrane protein 63A	1.115843346	5.037320636	7.601521562	0.008740259	0.130821641	Up ovotestes
gene11973_NPR2	NPR2	natriuretic peptide receptor 2	1.118492489	5.929713122	7.264104196	0.010232484	0.140085793	Up ovotestes
gene11423_REXO5	REXO5	RNA exonuclease 5	1.119529418	4.525974964	5.974109505	0.019014102	0.183843896	Up ovotestes
gene6643_GSK3B	GSK3B	glycogen synthase kinase 3 beta	1.122153926	8.30421196	4.992120595	0.031109435	0.228232673	Up ovotestes
gene64_RARS2	RARS2	arginyl-tRNA synthetase 2	1.12390153	5.482484444	7.092860208	0.011092112	0.144891004	Up ovotestes
gene7252_SEMA4G	SEMA4G	semaphorin 4G	1.124309462	4.854446526	6.221022673	0.016850134	0.175249497	Up ovotestes
gene16926_FAM213B	FAM213B	family with sequence similarity 213 member B	1.12435739	5.797614832	7.949898159	0.007440683	0.123581312	Up ovotestes
gene18320_PBX2	PBX2	PBX homeobox 2	1.12709489	5.702468348	7.954802382	0.007423934	0.123473237	Up ovotestes
gene19021_ARHGEF17	ARHGEF17	Rho guanine nucleotide exchange factor 17	1.127231662	3.688548668	4.922761948	0.032235211	0.230477539	Up ovotestes
gene5982_CDK13	CDK13	cyclin dependent kinase 13	1.128277539	6.89778748	6.175364416	0.017229392	0.176122672	Up ovotestes
gene15695_PCF11	PCF11	PCF11 cleavage and polyadenylation factor subunit	1.12881478	8.274330722	6.821402665	0.012617222	0.152977498	Up ovotestes
gene12934_VPS37B	VPS37B	VPS37B	1.130517515	3.698333621	5.711857584	0.021644677	0.194375043	Up ovotestes
gene9878_MTSS1	MTSS1	MTSS1	1.130604754	7.622797241	8.240330136	0.006514841	0.11729389	Up ovotestes
gene9810_NPNT	NPNT	nephronectin	1.130689183	5.820398601	7.660206077	0.008505382	0.129747443	Up ovotestes
gene10134_ENOX1	ENOX1	ecto-NOX disulfide-thiol exchanger 1	1.13104335	3.814037347	7.053249948	0.011301764	0.145768318	Up ovotestes
gene9922_LOC110080578	LOC110080578	semaphorin-4D-like	1.13334854	6.489678584	9.922238657	0.003084393	0.081847668	Up ovotestes
gene11766_AGAP3	AGAP3	ArfGAP with GTPase domain	1.13434411	7.167855899	10.13407581	0.002814071	0.079013253	Up ovotestes
gene11084_RASIP1	RASIP1	Ras interacting protein 1	1.139863143	3.857069998	5.774694521	0.020980459	0.192100589	Up ovotestes
gene15998_PDLIM1	PDLIM1	PDZ and LIM domain 1	1.140376039	6.607353925	7.314214355	0.009994635	0.138626476	Up ovotestes
gene462_STAT2	STAT2	signal transducer and activator of transcription 2	1.141511115	8.282154326	8.979401378	0.0046697	0.101374322	Up ovotestes
gene6962_DMXL2	DMXL2	Dmx like 2	1.141980163	4.740237219	7.444881174	0.009401805	0.135349763	Up ovotestes
gene5509_SLC1A5	SLC1A5	solute carrier family 1 member 5	1.142371074	4.163827592	5.947345085	0.019266065	0.184715003	Up ovotestes
gene3575_ORAOV1	ORAOV1	oral cancer overexpressed 1	1.142501555	3.657736011	5.307199196	0.026505931	0.21352892	Up ovotestes
gene9387_IRAK4	IRAK4	interleukin 1 receptor associated kinase 4	1.142774977	6.274708881	6.159816234	0.01736063	0.176649573	Up ovotestes
gene15544_LOC110086761	LOC110086761	carcinoembryonic antigen-related cell adhesion molecule 5-like	1.142823078	5.281013319	9.801615081	0.003250527	0.08454302	Up ovotestes
gene13349_AEBP1	AEBP1	AE binding protein 1	1.143603451	7.097344507	9.445979321	0.003798093	0.090374688	Up ovotestes
gene16363_TTC14	TTC14	tetratricopeptide repeat domain 14	1.147407646	7.884395451	7.079005508	0.011164966	0.145086855	Up ovotestes
gene12109_MAMLD1	MAMLD1	mastermind like domain containing 1	1.147753186	5.745407346	11.98043896	0.00129184	0.057059056	Up ovotestes
gene17733_RHBDF1	RHBDF1	rhomboid 5 homolog 1	1.14856885	6.643607977	7.018417266	0.011489638	0.147203542	Up ovotestes
gene4835_ESCO1	ESCO1	establishment of sister chromatid cohesion N-acetyltransferase 1	1.149160414	6.313361809	5.603234701	0.022847029	0.19960375	Up ovotestes
gene984_TAF11	TAF11	TATA-box binding protein associated factor 11	1.150523586	5.31303318	5.602619178	0.022854044	0.19960375	Up ovotestes
gene3108_DST	DST	dystonin	1.152673159	8.781140758	5.972913227	0.019025288	0.183843896	Up ovotestes
gene9237_PCGF1	PCGF1	polycomb group ring finger 1	1.15400518	5.338810937	6.962544362	0.011798017	0.14885642	Up ovotestes
gene5787_MAFF	MAFF	MAF bZIP transcription factor F	1.154082254	5.90409329	5.61875453	0.022670909	0.199334553	Up ovotestes
gene1198_KIAA1217	KIAA1217	KIAA1217 ortholog	1.154610569	7.579576858	7.864330442	0.007739515	0.125222314	Up ovotestes
gene3420_KLHL12	KLHL12	kelch like family member 12	1.154967241	6.438153077	11.39972486	0.00164387	0.063202577	Up ovotestes
gene10692_IP6K2	IP6K2	inositol hexakisphosphate kinase 2	1.155453844	7.538335621	6.842126726	0.012493211	0.152575683	Up ovotestes
gene11542_GIGYF1	GIGYF1	GRB10 interacting GYF protein 1	1.155900771	5.557897217	11.16649658	0.001812699	0.065537376	Up ovotestes
gene18403_EXOC7	EXOC7	exocyst complex component 7	1.163716775	7.720984111	7.659992701	0.008506224	0.129747443	Up ovotestes
gene5214_FGFR2	FGFR2	fibroblast growth factor receptor 2	1.165017824	6.005685532	7.261152355	0.010246683	0.140085793	Up ovotestes
gene10981_ZSWIM4	ZSWIM4	zinc finger SWIM-type containing 4	1.166070174	5.264769207	10.65133633	0.002254235	0.072970123	Up ovotestes
gene20396_LOC110070033	LOC110070033	zinc finger protein OZF-like	1.166613721	4.210501778	7.777632675	0.0080554	0.127067111	Up ovotestes
gene20519_LOC110070162	LOC110070162	zinc finger protein 665-like	1.166712049	6.07604605	7.807652916	0.00794449	0.126874215	Up ovotestes
gene6619_FASTKD1	FASTKD1	FAST kinase domains 1	1.166719911	4.103225582	5.881722493	0.0198992	0.186870996	Up ovotestes
gene1185_ACBD5	ACBD5	acyl-CoA binding domain containing 5	1.166824934	5.001516248	6.614117271	0.013932838	0.160654905	Up ovotestes
gene3481_FBXO25	FBXO25	F-box protein 25	1.171058016	4.051218346	8.90257782	0.00483255	0.102431108	Up ovotestes
gene8746_LOC110079238	LOC110079238	scaffold attachment factor B1-like	1.172744089	10.22432292	5.244777267	0.02735568	0.21749241	Up ovotestes
gene11999_JAG2	JAG2	jagged 2	1.175863502	4.62200079	4.92079877	0.032267713	0.230525554	Up ovotestes
gene10007_COL4A2	COL4A2	collagen type IV alpha 2 chain	1.17947901	7.273212636	5.859121903	0.020122416	0.187902045	Up ovotestes
gene18130_CCNB1IP1	CCNB1IP1	cyclin B1 interacting protein 1	1.180596392	3.085338997	5.262905151	0.027105905	0.216346901	Up ovotestes
gene14383_DENND4A	DENND4A	DENN domain containing 4A	1.181862539	4.4286005	5.90210864	0.019700144	0.186396981	Up ovotestes
gene3519_CLK4	CLK4	CDC like kinase 4	1.182341679	6.267228944	7.405880517	0.00957471	0.136285455	Up ovotestes
gene17185_PPP1R37	PPP1R37	protein phosphatase 1 regulatory subunit 37	1.182772258	7.050005327	12.65676016	0.000979839	0.049972392	Up ovotestes
gene14086_YWHAG	YWHAG	tyrosine 3-monooxygenase/tryptophan 5-monooxygenase activation protein gamma	1.184506331	4.843986736	9.02330316	0.004579268	0.100511454	Up ovotestes
gene14069_MMP16	MMP16	matrix metallopeptidase 16	1.185253946	3.809270178	6.566723282	0.014253859	0.161938698	Up ovotestes
gene16162_ULK2	ULK2	unc-51 like autophagy activating kinase 2	1.185746078	5.387247157	6.926159316	0.012003597	0.14982235	Up ovotestes
gene368_LMBR1L	LMBR1L	limb development membrane protein 1 like	1.189789288	4.153371528	7.486549145	0.009220757	0.134147415	Up ovotestes
gene1916_R3HDM2	R3HDM2	R3H domain containing 2	1.191484208	8.090640524	4.798689343	0.034361134	0.238503985	Up ovotestes
gene4623_TMEM63B	TMEM63B	transmembrane protein 63B	1.193758601	4.959129907	7.44387005	0.009406245	0.135349763	Up ovotestes
gene12938_PITPNM2	PITPNM2	phosphatidylinositol transfer protein membrane associated 2	1.197681292	4.429573019	6.848836154	0.012453343	0.152436673	Up ovotestes
gene9828_FAM219A	FAM219A	family with sequence similarity 219 member A	1.199897948	5.42589847	10.70859415	0.002199961	0.072230699	Up ovotestes
gene11531_PPP1R35	PPP1R35	protein phosphatase 1 regulatory subunit 35	1.200000509	4.282539808	7.804701877	0.00795532	0.126874215	Up ovotestes
gene17194_TGFB1	TGFB1	transforming growth factor beta 1	1.2001529	3.882349101	4.952738373	0.031743316	0.229799299	Up ovotestes
gene12017_TCN2	TCN2	transcobalamin 2	1.201597357	4.950519008	8.860094913	0.004925191	0.103381197	Up ovotestes
gene7473_FBXO10	FBXO10	F-box protein 10	1.202471988	4.139986181	7.278682729	0.010162668	0.140033554	Up ovotestes
gene14400_CMIP	CMIP	c-Maf inducing protein	1.202668299	5.085364664	7.887400316	0.007657706	0.125222314	Up ovotestes
gene10763_TMOD4	TMOD4	tropomodulin 4	1.202724017	6.132421219	5.161524104	0.02853526	0.221506952	Up ovotestes
gene1218_FAM149A	FAM149A	family with sequence similarity 149 member A	1.209915861	3.075786702	4.784970626	0.034605406	0.239403534	Up ovotestes
gene3027_PQLC1	PQLC1	PQ loop repeat containing 1	1.213865655	3.790852303	5.788125261	0.020841362	0.191638592	Up ovotestes
gene1908_DDIT3	DDIT3	DNA damage inducible transcript 3	1.217163891	4.20927309	6.009428982	0.01868702	0.182811483	Up ovotestes
gene12534_MYO1H	MYO1H	myosin IH	1.220548586	4.578157488	6.764963802	0.012961687	0.154947601	Up ovotestes
gene3795_PIK3R3	PIK3R3	phosphoinositide-3-kinase regulatory subunit 3	1.222958075	7.836307745	8.242792476	0.006507539	0.11729389	Up ovotestes
gene15029_SIRT3	SIRT3	sirtuin 3	1.22444386	3.564814196	6.693009441	0.013415546	0.1577778	Up ovotestes
gene16153_TRPV1	TRPV1	transient receptor potential cation channel subfamily V member 1	1.225267632	5.782821702	9.362541959	0.003940257	0.092470405	Up ovotestes
gene16155_TRPV3	TRPV3	transient receptor potential cation channel subfamily V member 3	1.226628555	5.485754028	5.950331983	0.019237769	0.184697739	Up ovotestes
gene10829_WDSUB1	WDSUB1	WD repeat	1.22785371	4.171081212	6.703588487	0.013347762	0.157370753	Up ovotestes
gene16620_HOXB3	HOXB3	homeobox B3	1.228087683	6.498329941	4.949698653	0.031792823	0.229799299	Up ovotestes
gene4265_ZC4H2	ZC4H2	zinc finger C4H2-type containing	1.231158448	4.019512629	9.997163082	0.002985759	0.081325497	Up ovotestes
gene7306_SPIDR	SPIDR	scaffolding protein involved in DNA repair	1.231829557	4.231864897	5.181781701	0.028243248	0.220241307	Up ovotestes
gene4252_ACSL4	ACSL4	acyl-CoA synthetase long-chain family member 4	1.232895011	4.392020096	7.963987588	0.007392671	0.123420494	Up ovotestes
gene19251_FLII	FLII	FLII	1.233105983	6.881181908	16.40677418	0.000227912	0.023027895	Up ovotestes
gene3084_LYSMD4	LYSMD4	LysM domain containing 4	1.235224262	4.773358468	11.758007	0.001416187	0.059769419	Up ovotestes
gene19561_AP5M1	AP5M1	adaptor related protein complex 5 mu 1 subunit	1.235676856	7.424488567	6.63846326	0.013770956	0.159437355	Up ovotestes
gene2629_CTXN1	CTXN1	cortexin 1	1.237686625	2.407883933	5.114254014	0.029229469	0.22300525	Up ovotestes
gene9889_FBXO32	FBXO32	F-box protein 32	1.237912291	3.012296969	5.153979414	0.028644852	0.221506952	Up ovotestes
gene4361_ATF7	ATF7	activating transcription factor 7	1.239191888	4.432092658	7.535342153	0.009013477	0.132228247	Up ovotestes
gene13136_ALKBH8	ALKBH8	alkB homolog 8	1.240150147	5.022013102	6.478987177	0.014869289	0.164964227	Up ovotestes
gene16879_BMPR2	BMPR2	bone morphogenetic protein receptor type 2	1.24396268	2.915612852	5.208628748	0.027861231	0.218741646	Up ovotestes
gene15741_ITGA4	ITGA4	integrin subunit alpha 4	1.244821533	3.708522666	5.07609794	0.029803197	0.224510492	Up ovotestes
gene10252_KMT2E	KMT2E	lysine methyltransferase 2E	1.245521629	9.492053417	5.88038794	0.019912306	0.186870996	Up ovotestes
gene10616_LOC110081322	LOC110081322	SNF-related serine/threonine-protein kinase-like	1.246404202	3.126045008	5.047313748	0.030244091	0.226450995	Up ovotestes
gene10574_KCTD15	KCTD15	potassium channel tetramerization domain containing 15	1.246639879	3.621674118	8.098985266	0.006949045	0.119534526	Up ovotestes
gene8470_GZF1	GZF1	GDNF inducible zinc finger protein 1	1.247969857	6.579688403	6.803481138	0.012725527	0.153455448	Up ovotestes
gene7801_ASIC4	ASIC4	acid sensing ion channel subunit family member 4	1.249445003	7.255607186	10.87247439	0.002052141	0.069508166	Up ovotestes
gene3186_LEKR1	LEKR1	leucine	1.251403383	4.891855255	5.95582215	0.019185874	0.18445741	Up ovotestes
gene21176_AGMAT	AGMAT	agmatinase	1.252336056	5.883388086	7.130544598	0.010896515	0.143977181	Up ovotestes
gene13161_HECTD2	HECTD2	HECT domain E3 ubiquitin protein ligase 2	1.253441023	4.446190661	5.359559164	0.025815188	0.21097191	Up ovotestes
gene6459_SAT1	SAT1	spermidine/spermine N1-acetyltransferase 1	1.253471048	4.662694367	7.634557516	0.008607197	0.130308825	Up ovotestes
gene9923_GADD45G	GADD45G	growth arrest and DNA damage inducible gamma	1.253721597	4.017075597	5.093619136	0.029538239	0.223579835	Up ovotestes
gene19694_CEP295	CEP295	centrosomal protein 295	1.253926477	7.015754865	12.18642962	0.001186965	0.05518747	Up ovotestes
gene6895_GNAI1	GNAI1	G protein subunit alpha i1	1.255560468	5.559023848	6.066462673	0.018171576	0.181045837	Up ovotestes
gene10752_ECM1	ECM1	extracellular matrix protein 1	1.255593596	5.741602257	4.88633715	0.032844099	0.2323401	Up ovotestes
gene19874_LOC110091463	LOC110091463	zinc finger protein 260-like	1.260761322	5.704324925	5.438512986	0.024810185	0.208003848	Up ovotestes
gene2085_RAB3GAP1	RAB3GAP1	RAB3 GTPase activating protein catalytic subunit 1	1.261522823	6.806545022	8.262589774	0.006449141	0.116800353	Up ovotestes
gene20882_LOC110070550	LOC110070550	tigger transposable element-derived protein 1-like	1.26251811	8.643734557	8.352614896	0.006190545	0.115671909	Up ovotestes
gene16582_SGPP1	SGPP1	sphingosine-1-phosphate phosphatase 1	1.262530564	4.382962442	6.941555597	0.011916142	0.149533661	Up ovotestes
gene17595_PFKFB3	PFKFB3	6-phosphofructo-2-kinase/fructose-2	1.266749619	4.460109642	9.945339449	0.003053618	0.081646024	Up ovotestes
gene19318_RHOBTB1	RHOBTB1	Rho related BTB domain containing 1	1.268282843	4.495295465	5.19353527	0.028075308	0.219575682	Up ovotestes
gene12946_RILPL1	RILPL1	Rab interacting lysosomal protein like 1	1.269147301	4.616442971	4.977199352	0.031347969	0.228731266	Up ovotestes
gene9623_ARHGAP42	ARHGAP42	Rho GTPase activating protein 42	1.271337581	5.191581136	11.68729656	0.001458323	0.060055146	Up ovotestes
gene15291_LOC110086463	LOC110086463	zinc finger protein 397-like	1.276243128	3.452216261	5.627388398	0.022573566	0.198606008	Up ovotestes
gene2133_KMT2C	KMT2C	lysine methyltransferase 2C	1.276749263	8.032051261	6.982743364	0.011685522	0.148390803	Up ovotestes
gene14834_PCDH15	PCDH15	protocadherin related 15	1.283310242	4.148390342	5.192676671	0.028087539	0.219575682	Up ovotestes
gene2355_LOC110072140	LOC110072140	E3 ubiquitin-protein ligase MARCH5-like	1.284475405	4.649080918	7.414978527	0.009534073	0.136033793	Up ovotestes
gene12440_COQ2	COQ2	coenzyme Q2	1.290713999	3.419934164	7.373664953	0.009720098	0.137127914	Up ovotestes
gene6850_AMPD3	AMPD3	adenosine monophosphate deaminase 3	1.295103251	5.211627479	12.87728437	0.000896236	0.048248456	Up ovotestes
gene16997_IRF9	IRF9	interferon regulatory factor 9	1.300536098	6.390233023	12.94231773	0.000873048	0.047785567	Up ovotestes
gene11372_SNRK	SNRK	SNF related kinase	1.306927339	5.612994512	12.34721892	0.001111378	0.053247606	Up ovotestes
gene8031_LOC110078518	LOC110078518	brain-specific angiogenesis inhibitor 1-associated protein 2-like	1.307096512	4.211564944	6.503239078	0.014696369	0.164207384	Up ovotestes
gene11854_DENND2A	DENND2A	DENN domain containing 2A	1.309590435	6.544716681	9.231596738	0.004174893	0.09536187	Up ovotestes
gene21052_LOC110070723	LOC110070723	zinc finger protein 239-like	1.310144852	3.970210103	5.923553168	0.019493067	0.185452195	Up ovotestes
gene2391_BMP1	BMP1	bone morphogenetic protein 1	1.310510621	8.270486882	17.95690758	0.00012889	0.018083234	Up ovotestes
gene12720_ANK3	ANK3	ankyrin 3	1.31432319	5.973316451	6.020679419	0.018584111	0.18265281	Up ovotestes
gene10853_ARHGAP40	ARHGAP40	Rho GTPase activating protein 40	1.315516105	3.566560622	5.133838919	0.028939647	0.222166063	Up ovotestes
gene19253_TOP3A	TOP3A	topoisomerase (DNA) III alpha	1.316134271	5.606415156	10.53681054	0.002367101	0.073901397	Up ovotestes
gene9024_GBGT1	GBGT1	globoside alpha-1	1.317431303	5.562720179	6.975447883	0.01172602	0.148390803	Up ovotestes
gene16037_GABBR1	GABBR1	gamma-aminobutyric acid type B receptor subunit 1	1.320740236	5.30627577	13.28809497	0.000759967	0.044708836	Up ovotestes
gene1495_AFDN	AFDN	afadin	1.323425605	8.736905729	5.020065987	0.030667982	0.227737077	Up ovotestes
gene1412_PPP2R2B	PPP2R2B	protein phosphatase 2 regulatory subunit Bbeta	1.324894923	3.042571846	9.448673826	0.003793594	0.090374688	Up ovotestes
gene914_LOC110079201	LOC110079201	T-cell surface glycoprotein CD3 gamma chain-like	1.325275404	2.477125751	7.156985458	0.010761483	0.142738201	Up ovotestes
gene5087_ZNF703	ZNF703	zinc finger protein 703	1.325849332	5.311124789	9.320687166	0.004013692	0.093410396	Up ovotestes
gene8405_MTCL1	MTCL1	microtubule crosslinking factor 1	1.326636319	3.560986733	5.812458283	0.020591881	0.190254904	Up ovotestes
gene16779_ATF4	ATF4	activating transcription factor 4	1.327985928	9.492441195	5.359829012	0.025811679	0.21097191	Up ovotestes
gene5789_CSNK1E	CSNK1E	casein kinase 1 epsilon	1.330467652	6.687006949	10.89615767	0.002031665	0.069172609	Up ovotestes
gene18595_FBRS	FBRS	fibrosin	1.333298798	8.425333784	17.9023976	0.00013146	0.018083234	Up ovotestes
gene4892_DUSP16	DUSP16	dual specificity phosphatase 16	1.335565831	5.631418712	18.20933942	0.000117659	0.017245971	Up ovotestes
gene9867_FAM13A	FAM13A	family with sequence similarity 13 member A	1.335614818	4.596585868	6.189986812	0.017106942	0.175822504	Up ovotestes
gene12552_PTPN11	PTPN11	protein tyrosine phosphatase	1.336208578	4.5246108	6.130280139	0.017612909	0.178147883	Up ovotestes
gene14472_THRA	THRA	thyroid hormone receptor	1.337331411	2.387547339	5.135662292	0.028912824	0.222058703	Up ovotestes
gene13345_TCF7L1	TCF7L1	transcription factor 7 like 1	1.33990226	8.815800159	9.089068677	0.00444727	0.097862572	Up ovotestes
gene8321_NPDC1	NPDC1	neural proliferation	1.340319661	3.096557677	5.087482719	0.029630743	0.223796213	Up ovotestes
gene1353_SMARCAL1	SMARCAL1	SWI/SNF related	1.340424466	5.857479169	7.759649065	0.008122632	0.127067111	Up ovotestes
gene16072_LOC110087299	LOC110087299	protein argonaute-1	1.342083867	6.893171802	14.26275023	0.00051702	0.03541646	Up ovotestes
gene18501_MAP3K11	MAP3K11	mitogen-activated protein kinase kinase kinase 11	1.342420327	4.168362901	6.870372182	0.012326293	0.151808494	Up ovotestes
gene14473_NR1D1	NR1D1	nuclear receptor subfamily 1 group D member 1	1.343741639	3.290055699	6.031926581	0.018481841	0.182247387	Up ovotestes
gene13645_ENO2	ENO2	enolase 2	1.344174848	4.802682344	10.62105685	0.00228351	0.073139966	Up ovotestes
gene4325_FAM155B	FAM155B	family with sequence similarity 155 member B	1.344439138	4.427329953	8.108034902	0.00692034	0.119517855	Up ovotestes
gene4431_NEK7	NEK7	NIMA related kinase 7	1.351489955	6.813824968	12.08572389	0.001237063	0.056454445	Up ovotestes
gene21741_LOC110071468	LOC110071468	zinc finger protein 470-like	1.353102394	3.042536244	7.369796926	0.009737713	0.137264453	Up ovotestes
gene3805_LOC110073789	LOC110073789	fatty-acid amide hydrolase 1-like	1.354974997	3.685450715	7.104022343	0.011033787	0.144891004	Up ovotestes
gene3677_MAML3	MAML3	mastermind like transcriptional coactivator 3	1.357067793	3.948849426	7.882820794	0.007673872	0.125222314	Up ovotestes
gene14090_RASA4B	RASA4B	RAS p21 protein activator 4B	1.357110301	4.17125007	8.343466576	0.006216311	0.115671909	Up ovotestes
gene8267_REEP3	REEP3	receptor accessory protein 3	1.357619257	3.899138103	9.071070523	0.004482987	0.098523179	Up ovotestes
gene7049_ACER2	ACER2	alkaline ceramidase 2	1.357676864	5.575392686	13.07141795	0.000828876	0.045949473	Up ovotestes
gene12978_RMDN2	RMDN2	regulator of microtubule dynamics 2	1.360292386	6.134903162	7.842656957	0.007817223	0.126041183	Up ovotestes
gene6101_LOC110076314	LOC110076314	sulfotransferase family cytosolic 2B member 1-like	1.363234472	4.823202217	10.16845474	0.002772627	0.078480309	Up ovotestes
gene6688_UTP23	UTP23	UTP23	1.364220483	4.92924421	7.593714498	0.008772025	0.130821641	Up ovotestes
gene19102_LOC110090635	LOC110090635	zinc finger and SCAN domain-containing protein 16-like	1.364405143	5.062444864	6.112948589	0.01776278	0.17889595	Up ovotestes
gene3687_PCDH18	PCDH18	protocadherin 18	1.366670732	8.146398646	13.77774862	0.000625597	0.039634884	Up ovotestes
gene5957_ZCCHC11	ZCCHC11	zinc finger CCHC-type containing 11	1.367049281	7.935792717	7.204072066	0.01052543	0.141640695	Up ovotestes
gene7433_WIPI1	WIPI1	WD repeat domain	1.368022762	4.778624526	8.730600089	0.00521943	0.10645667	Up ovotestes
gene11346_YAF2	YAF2	YY1 associated factor 2	1.368335155	6.621327925	8.556296099	0.005645384	0.110433763	Up ovotestes
gene2769_PDE4C	PDE4C	phosphodiesterase 4C	1.368892706	5.287661346	5.096879259	0.029489222	0.223579835	Up ovotestes
gene17691_ETV2	ETV2	ETS variant 2	1.369849996	3.990268207	5.026574367	0.030566148	0.22767963	Up ovotestes
gene21057_LOC110070733	LOC110070733	zinc finger protein 208-like	1.371937334	5.143859334	9.581155428	0.003579223	0.087810276	Up ovotestes
gene7051_MLLT3	MLLT3	MLLT3	1.376768567	4.876916223	14.9466831	0.000396511	0.030967226	Up ovotestes
gene19159_CADM4	CADM4	cell adhesion molecule 4	1.377673226	5.925614578	8.489657317	0.005817887	0.112379721	Up ovotestes
gene7291_TRAPPC8	TRAPPC8	trafficking protein particle complex 8	1.379959679	5.581472451	8.754559518	0.005163609	0.105817279	Up ovotestes
gene10990_MAST1	MAST1	microtubule associated serine/threonine kinase 1	1.380050808	5.817806455	7.143639162	0.010829417	0.143199994	Up ovotestes
gene248_HOXA3	HOXA3	homeobox A3	1.382603016	6.248906887	6.202306534	0.017004501	0.175457673	Up ovotestes
gene15111_IQCD	IQCD	IQ motif containing D	1.38276694	2.783118534	6.924847099	0.012011083	0.14982235	Up ovotestes
gene3075_SELENOS	SELENOS	selenoprotein S	1.386279614	6.240272374	4.83746794	0.033680741	0.235750652	Up ovotestes
gene17207_IGSF22	IGSF22	immunoglobulin superfamily member 22	1.386860979	2.113058026	4.798527779	0.034363999	0.238503985	Up ovotestes
gene14723_CSRNP1	CSRNP1	cysteine and serine rich nuclear protein 1	1.386863587	5.330090694	9.18715728	0.004257863	0.096042359	Up ovotestes
gene12791_SDK1	SDK1	sidekick cell adhesion molecule 1	1.387162657	3.983458931	7.348424662	0.009835657	0.137524275	Up ovotestes
gene7104_CDC73	CDC73	cell division cycle 73	1.387659882	7.002045776	10.52706407	0.002376979	0.074065003	Up ovotestes
gene7012_BDP1	BDP1	B double prime 1	1.388492192	7.371895707	7.035193965	0.011398737	0.146581826	Up ovotestes
gene7360_PDZRN3	PDZRN3	PDZ domain containing ring finger 3	1.392446274	7.367045563	5.747290711	0.021267386	0.193092235	Up ovotestes
gene17336_ZBTB12	ZBTB12	zinc finger and BTB domain containing 12	1.39261628	4.491588848	7.657695744	0.00851529	0.129747443	Up ovotestes
gene5815_VPS13A	VPS13A	vacuolar protein sorting 13 homolog A	1.392810231	6.099049925	7.686162635	0.008403653	0.129084891	Up ovotestes
gene8423_PRELID3A	PRELID3A	PRELI domain containing 3A	1.393063472	3.677650159	17.36434476	0.000159934	0.020242774	Up ovotestes
gene5725_CHMP4C	CHMP4C	charged multivesicular body protein 4C	1.394265175	3.347851419	6.975063362	0.011728158	0.148390803	Up ovotestes
gene20252_LOC110069880	LOC110069880	zinc finger protein 420-like	1.39453972	5.447229698	8.646003437	0.00542172	0.108284139	Up ovotestes
gene20170_RELA	RELA	RELA proto-oncogene	1.395034513	5.399678543	13.60628007	0.000669543	0.041405162	Up ovotestes
gene4381_MARCH9	39873	membrane associated ring-CH-type finger 9	1.395262267	3.130608436	9.478262595	0.00374456	0.089508263	Up ovotestes
gene17280_DICER1	DICER1	dicer 1	1.396176017	4.888517884	5.167244361	0.028452473	0.221473432	Up ovotestes
gene3331_TTLL10	TTLL10	tubulin tyrosine ligase like 10	1.396655462	4.790340121	5.361819471	0.025785812	0.21097191	Up ovotestes
gene20387_LOC110070023	LOC110070023	zinc finger protein 345-like	1.398459981	2.761780736	6.002045056	0.018754896	0.182829073	Up ovotestes
gene8392_FAM102A	FAM102A	family with sequence similarity 102 member A	1.400809228	4.028533827	5.126062759	0.029054346	0.222552687	Up ovotestes
gene3088_IGF1R	IGF1R	insulin like growth factor 1 receptor	1.402098549	5.370108625	6.710412248	0.013304235	0.157248348	Up ovotestes
gene13019_RAP1GDS1	RAP1GDS1	Rap1 GTPase-GDP dissociation stimulator 1	1.404573226	6.057247764	33.44933904	9.48E-07	0.001255592	Up ovotestes
gene234_CPVL	CPVL	carboxypeptidase	1.405096008	5.847198565	5.594391569	0.022948042	0.200023989	Up ovotestes
gene17589_MMP15	MMP15	matrix metallopeptidase 15	1.40884584	5.341189408	8.791899358	0.005077878	0.10467362	Up ovotestes
gene21921_LOC110071662	LOC110071662	stress-induced-phosphoprotein 1-like	1.410773648	4.870438641	8.271017302	0.006424451	0.116506902	Up ovotestes
gene2623_RAX2	RAX2	retina and anterior neural fold homeobox 2	1.41081337	7.246222135	7.738902187	0.008200939	0.12755705	Up ovotestes
gene20344_LOC110069979	LOC110069979	zinc finger protein 664-like	1.415216757	3.230031643	8.270418604	0.006426202	0.116506902	Up ovotestes
gene20207_LOC110069830	LOC110069830	zinc finger protein OZF-like	1.415693992	3.972379493	14.50937726	0.000469623	0.033844147	Up ovotestes
gene702_GRK6	GRK6	G protein-coupled receptor kinase 6	1.415904584	4.329166471	12.67735104	0.000971695	0.049972392	Up ovotestes
gene4886_ETV6	ETV6	ETS variant 6	1.418531682	6.545153053	6.654859549	0.013663071	0.159028585	Up ovotestes
gene2991_ID4	ID4	inhibitor of DNA binding 4	1.420735224	5.157076542	11.86208988	0.001356493	0.058218131	Up ovotestes
gene6501_SRC	SRC	SRC proto-oncogene	1.424930796	3.476670858	7.252932465	0.010286332	0.140085793	Up ovotestes
gene12492_DACH1	DACH1	dachshund family transcription factor 1	1.426286231	4.489803833	5.274633019	0.026945629	0.216013653	Up ovotestes
gene17427_PDE3A	PDE3A	phosphodiesterase 3A	1.426991566	3.876309297	8.042241379	0.007131954	0.120817109	Up ovotestes
gene15769_UCN	UCN	urocortin	1.432147045	4.786534441	8.091383103	0.006973257	0.119672285	Up ovotestes
gene16259_C1QTNF2	C1QTNF2	C1q and TNF related 2	1.433088203	4.494909449	7.794835894	0.007991642	0.126874215	Up ovotestes
gene9199_CUNH20orf27	CUNH20orf27	chromosome unknown C20orf27 homolog	1.433780747	3.72468247	7.072323316	0.011200286	0.145126676	Up ovotestes
gene19878_LOC110091475	LOC110091475	rap1 GTPase-activating protein 1-like	1.43812473	3.026660789	7.838048881	0.007833852	0.126041206	Up ovotestes
gene8456_BMP2	BMP2	bone morphogenetic protein 2	1.438409195	3.510758485	6.298271066	0.016228769	0.17241572	Up ovotestes
gene20916_LOC110070586	LOC110070586	gastrula zinc finger protein XlCGF49.1-like	1.439632483	2.297276196	5.437486073	0.024822982	0.208003848	Up ovotestes
gene11278_ERBB2	ERBB2	erb-b2 receptor tyrosine kinase 2	1.443046899	6.347925911	16.54555726	0.000216415	0.022763666	Up ovotestes
gene4317_LOC110074358	LOC110074358	androgen receptor-like	1.443904209	5.562194519	9.959126831	0.003035406	0.081522339	Up ovotestes
gene6721_LOC110077009	LOC110077009	trihelix transcription factor PTL	1.443971756	1.875919327	5.093228467	0.029544119	0.223579835	Up ovotestes
gene6930_PDE8A	PDE8A	phosphodiesterase 8A	1.444512623	6.037156533	14.32394079	0.000504808	0.034924604	Up ovotestes
gene1861_DUSP6	DUSP6	dual specificity phosphatase 6	1.453460409	5.125003889	10.70140481	0.002206699	0.072286113	Up ovotestes
gene11860_KIAA1324L	KIAA1324L	KIAA1324 like	1.457777572	4.896603036	4.975917271	0.031368557	0.228731266	Up ovotestes
gene12981_RNF212	RNF212	ring finger protein 212	1.459953931	3.579573733	7.597069886	0.008758357	0.130821641	Up ovotestes
gene2504_MAGI3	MAGI3	membrane associated guanylate kinase	1.46109663	5.14383703	5.929950896	0.019431744	0.185353039	Up ovotestes
gene3160_MED12L	MED12L	mediator complex subunit 12 like	1.463660448	4.637783112	9.999464082	0.002982784	0.081325497	Up ovotestes
gene21457_LOC110071163	LOC110071163	zinc finger protein 709-like	1.464847865	4.427235761	5.881201113	0.019904319	0.186870996	Up ovotestes
gene17630_FAM126B	FAM126B	family with sequence similarity 126 member B	1.466396767	3.747684379	14.72044617	0.000432703	0.032539248	Up ovotestes
gene4345_LOC110074396	LOC110074396	homeobox protein Hox-D3-like	1.467175684	2.482309193	4.888690679	0.032804382	0.232154085	Up ovotestes
gene6495_ZHX3	ZHX3	zinc fingers and homeoboxes 3	1.470010479	3.497968948	12.51004026	0.001040005	0.050813358	Up ovotestes
gene6116_PIEZO1	PIEZO1	piezo type mechanosensitive ion channel component 1	1.470195946	6.677141367	9.171868206	0.004286812	0.096042359	Up ovotestes
gene19108_LOC110090642	LOC110090642	zinc finger protein 585A-like	1.475303673	4.082316508	11.68010894	0.00146268	0.060091491	Up ovotestes
gene20137_ZNF395	ZNF395	zinc finger protein 395	1.478195132	4.191617541	11.82194606	0.001379195	0.059045917	Up ovotestes
gene13847_FYCO1	FYCO1	FYVE and coiled-coil domain containing 1	1.480368732	4.436911363	9.575948865	0.0035874	0.087886228	Up ovotestes
gene6795_SLC22A23	SLC22A23	solute carrier family 22 member 23	1.48178906	6.588700966	13.99993334	0.000573136	0.03798072	Up ovotestes
gene17318_LOC110088665	LOC110088665	cAMP-specific 3'	1.486256324	3.986091177	10.9467727	0.001988628	0.068763031	Up ovotestes
gene10487_TBC1D25	TBC1D25	TBC1 domain family member 25	1.486586304	4.461255948	6.890658741	0.012207884	0.150867239	Up ovotestes
gene3995_ARRDC3	ARRDC3	arrestin domain containing 3	1.48701994	6.970282884	21.06104397	4.33E-05	0.010543957	Up ovotestes
gene7469_TRMT10B	TRMT10B	tRNA methyltransferase 10B	1.488659478	4.716931844	14.7916787	0.000420945	0.032215353	Up ovotestes
gene15918_ABAT	ABAT	4-aminobutyrate aminotransferase	1.48966109	2.915780085	5.021116099	0.030651526	0.227737077	Up ovotestes
gene8356_NR6A1	NR6A1	nuclear receptor subfamily 6 group A member 1	1.490942525	2.564296467	5.521406	0.023800404	0.204331143	Up ovotestes
gene11247_TSHZ3	TSHZ3	teashirt zinc finger homeobox 3	1.492686319	4.882004241	11.25104176	0.001749468	0.064302349	Up ovotestes
gene13280_LOC110084300	LOC110084300	apoptosis-inducing factor 3-like	1.494991441	5.555468712	7.262618363	0.010239628	0.140085793	Up ovotestes
gene672_EGR1	EGR1	early growth response 1	1.497462689	6.639333077	5.286434079	0.026785389	0.215244888	Up ovotestes
gene7095_LOC110077435	LOC110077435	2-acylglycerol O-acyltransferase 2-like	1.49928654	4.625645975	7.742515883	0.008187242	0.127458623	Up ovotestes
gene6709_MICU3	MICU3	mitochondrial calcium uptake family member 3	1.50155688	6.439128586	5.998805	0.018784763	0.182829073	Up ovotestes
gene17081_IKBKE	IKBKE	inhibitor of nuclear factor kappa B kinase subunit epsilon	1.504241175	5.083768383	7.948585369	0.007445174	0.123581312	Up ovotestes
gene4991_LOC110075060	LOC110075060	heparan sulfate glucosamine 3-O-sulfotransferase 3B1-like	1.506401368	3.194212914	6.696710391	0.013391791	0.157674891	Up ovotestes
gene3854_LMO7	LMO7	LIM domain 7	1.507453626	8.953186062	4.909125499	0.032461713	0.230957542	Up ovotestes
gene6606_B3GALT1	B3GALT1	beta-1	1.508443031	2.740799814	7.996668432	0.007282572	0.122314945	Up ovotestes
gene767_ADAMTS15	ADAMTS15	ADAM metallopeptidase with thrombospondin type 1 motif 15	1.510255558	5.782971122	8.806618916	0.005044501	0.104278002	Up ovotestes
gene11735_KRBA1	KRBA1	KRAB-A domain containing 1	1.513012292	2.867004998	5.31427012	0.026411493	0.213158363	Up ovotestes
gene1033_PIK3C2B	PIK3C2B	phosphatidylinositol-4-phosphate 3-kinase catalytic subunit type 2 beta	1.513421803	5.859347349	17.00506373	0.000182519	0.020906306	Up ovotestes
gene4277_ARHGEF9	ARHGEF9	Cdc42 guanine nucleotide exchange factor 9	1.515352491	3.546624087	7.286505409	0.010125416	0.140016945	Up ovotestes
gene16619_HOXB5	HOXB5	homeobox B5	1.516571775	4.062047012	6.167989023	0.017291512	0.176533781	Up ovotestes
gene15791_PTCRA	PTCRA	pre T-cell antigen receptor alpha	1.517697099	3.137471143	7.090203419	0.011106043	0.144891004	Up ovotestes
gene14436_LOC110085523	LOC110085523	solute carrier family 2	1.520972355	4.331418925	5.644541287	0.022381513	0.197909329	Up ovotestes
gene486_CCDC65	CCDC65	coiled-coil domain containing 65	1.524814766	6.135223326	8.098592682	0.006950293	0.119534526	Up ovotestes
gene12964_FGD5	FGD5	FYVE	1.525832651	4.684538838	8.10689013	0.006923965	0.119517855	Up ovotestes
gene344_LOC110073417	LOC110073417	sterile alpha motif domain-containing protein 9-like	1.528228542	6.735924838	4.958145013	0.031655468	0.229799299	Up ovotestes
gene16560_AP1G2	AP1G2	adaptor related protein complex 1 gamma 2 subunit	1.532106276	3.910746628	5.974060728	0.019014558	0.183843896	Up ovotestes
gene2615_ZBTB7A	ZBTB7A	zinc finger and BTB domain containing 7A	1.532268495	3.317544912	5.842637422	0.020286928	0.188672699	Up ovotestes
gene1206_LOC110083403	LOC110083403	polycomb complex protein BMI-1	1.534744375	4.531266497	12.66513374	0.000976518	0.049972392	Up ovotestes
gene16592_MEIS2	MEIS2	Meis homeobox 2	1.535723233	4.802718933	7.973878478	0.007359163	0.123098727	Up ovotestes
gene6715_DLC1	DLC1	DLC1 Rho GTPase activating protein	1.540178326	4.713556482	10.13885832	0.002808266	0.078978488	Up ovotestes
gene6735_MDFIC	MDFIC	MyoD family inhibitor domain containing	1.544083971	5.620441276	11.87724305	0.001348027	0.058215424	Up ovotestes
gene17827_MYBBP1A	MYBBP1A	MYB binding protein 1a	1.54422406	7.440961896	7.786075606	0.008024041	0.126874215	Up ovotestes
gene14802_ST8SIA5	ST8SIA5	ST8 alpha-N-acetyl-neuraminide alpha-2	1.54461806	5.298264444	7.550906581	0.00894841	0.131745819	Up ovotestes
gene1359_MAP3K2	MAP3K2	mitogen-activated protein kinase kinase kinase 2	1.545109312	4.075814205	10.0865022	0.002872508	0.079756056	Up ovotestes
gene13731_GRB14	GRB14	growth factor receptor bound protein 14	1.545676468	5.114765145	7.378009603	0.009700354	0.137072977	Up ovotestes
gene12030_RHBDD3	RHBDD3	rhomboid domain containing 3	1.54695261	3.817753805	11.57083609	0.001530643	0.06140502	Up ovotestes
gene4814_TBKBP1	TBKBP1	TBK1 binding protein 1	1.547810963	3.749521568	6.266465267	0.016481569	0.173633792	Up ovotestes
gene11555_LOC110082325	LOC110082325	insulin receptor substrate 1-like	1.547925209	4.657042405	12.31350886	0.001126792	0.053527488	Up ovotestes
gene5885_TOB2	TOB2	transducer of ERBB2	1.549591527	6.86055472	8.833551131	0.004984033	0.104110903	Up ovotestes
gene14276_ARVCF	ARVCF	armadillo repeat gene deleted in velocardiofacial syndrome	1.550551763	4.037705204	7.175056239	0.010670228	0.142155011	Up ovotestes
gene20196_LOC110069821	LOC110069821	zinc finger protein OZF-like	1.552740832	2.625825845	7.658257521	0.008513071	0.129747443	Up ovotestes
gene2627_CERS4	CERS4	ceramide synthase 4	1.564727256	5.379951581	11.86821513	0.001353064	0.058215424	Up ovotestes
gene8304_FAM172A	FAM172A	family with sequence similarity 172 member A	1.565907975	6.290023302	5.798031384	0.020739405	0.191079804	Up ovotestes
gene1680_SULF1	SULF1	sulfatase 1	1.567121094	5.817064141	6.06650016	0.018171242	0.181045837	Up ovotestes
gene13976_PRKCB	PRKCB	protein kinase C beta	1.567836993	2.083333685	4.842327447	0.033596517	0.235352517	Up ovotestes
gene15761_KHK	KHK	ketohexokinase	1.569418842	5.293484255	6.943767985	0.011903631	0.14951721	Up ovotestes
gene16490_ZBTB4	ZBTB4	zinc finger and BTB domain containing 4	1.569626751	5.961642927	8.328423417	0.00625893	0.115781471	Up ovotestes
gene20276_LOC110069906	LOC110069906	probable leucine--tRNA ligase	1.574948466	2.693849899	6.212135351	0.016923246	0.175272133	Up ovotestes
gene15215_LOC110086397	LOC110086397	zinc finger protein 22-like	1.575910887	0.763096421	4.900060694	0.032613237	0.231369376	Up ovotestes
gene9900_HAS2	HAS2	hyaluronan synthase 2	1.576283062	3.490695915	5.778890364	0.020936897	0.192100589	Up ovotestes
gene5673_NGEF	NGEF	neuronal guanine nucleotide exchange factor	1.582429255	2.980004004	8.220306409	0.006574552	0.117568715	Up ovotestes
gene15202_BBOF1	BBOF1	basal body orientation factor 1	1.583358674	4.536539063	7.693722305	0.008374271	0.12875452	Up ovotestes
gene12892_CCDC63	CCDC63	coiled-coil domain containing 63	1.58658927	2.657424011	6.32104127	0.016050348	0.171380697	Up ovotestes
gene9684_LOC110080309	LOC110080309	zinc finger matrin-type protein 1-like	1.586808607	5.330732169	5.528237669	0.023719187	0.204001521	Up ovotestes
gene19158_LOC110090687	LOC110090687	cell surface glycoprotein MUC18-like	1.591068989	8.181852782	9.940560936	0.003059957	0.081646024	Up ovotestes
gene8710_ADAMTSL5	ADAMTSL5	ADAMTS like 5	1.591085203	3.123895396	8.289927053	0.006369418	0.116331	Up ovotestes
gene6690_TRPS1	TRPS1	transcriptional repressor GATA binding 1	1.591358635	4.622498357	5.188129522	0.028152413	0.219714772	Up ovotestes
gene6757_GLUL	GLUL	glutamate-ammonia ligase	1.591550691	8.266726897	10.63070133	0.002274142	0.072975059	Up ovotestes
gene13963_CASKIN1	CASKIN1	CASK interacting protein 1	1.594376454	5.51869912	8.808004113	0.005041372	0.104278002	Up ovotestes
gene6525_KCNK15	KCNK15	potassium two pore domain channel subfamily K member 15	1.596872879	3.25099574	7.226046068	0.010417172	0.1408721	Up ovotestes
gene3147_WWTR1	WWTR1	WW domain containing transcription regulator 1	1.597779777	4.130759394	5.705096025	0.021717491	0.194826624	Up ovotestes
gene11182_LOC110081932	LOC110081932	serotransferrin-2-like	1.613697207	6.642188113	7.318480358	0.009974662	0.138571688	Up ovotestes
gene5596_ZFP36	ZFP36	ZFP36 ring finger protein	1.615643848	4.036170976	5.475755591	0.024350888	0.205851885	Up ovotestes
gene17003_NABP1	NABP1	nucleic acid binding protein 1	1.617339529	4.290561742	6.635526901	0.013790373	0.159437355	Up ovotestes
gene19518_LOC110091079	LOC110091079	uncharacterized protein KIAA1841-like	1.620305774	3.030202893	5.584697383	0.023059331	0.200537007	Up ovotestes
gene14644_SPRED1	SPRED1	sprouty related EVH1 domain containing 1	1.620749091	4.780197236	11.75124132	0.001420162	0.059769419	Up ovotestes
gene21038_LOC110070712	LOC110070712	zinc finger protein 501-like	1.62210218	4.513277035	7.718652651	0.008278147	0.127952488	Up ovotestes
gene6437_CACNA1C	CACNA1C	calcium voltage-gated channel subunit alpha1 C	1.623212587	6.785756275	4.931998674	0.032082765	0.230250413	Up ovotestes
gene5103_KLF3	KLF3	Kruppel like factor 3	1.626145298	7.653868741	4.945553259	0.031860472	0.229799299	Up ovotestes
gene19759_LOC110091342	LOC110091342	roundabout homolog 1-like	1.626413331	2.180458223	6.114559777	0.017748789	0.178894559	Up ovotestes
gene6174_SLC8A3	SLC8A3	solute carrier family 8 member A3	1.627040423	2.98846883	6.738302197	0.013127907	0.156269979	Up ovotestes
gene12254_FOXO3	FOXO3	forkhead box O3	1.627399386	6.242099298	15.4459237	0.000327486	0.027765703	Up ovotestes
gene5563_CIPC	CIPC	CLOCK interacting pacemaker	1.628354151	4.284896041	10.27379073	0.002649629	0.077216849	Up ovotestes
gene4179_PNPLA2	PNPLA2	patatin like phospholipase domain containing 2	1.630841022	4.561127369	9.138747852	0.004350245	0.096711866	Up ovotestes
gene13530_PSPH	PSPH	phosphoserine phosphatase	1.632812288	5.390857675	8.458028377	0.005901721	0.112791335	Up ovotestes
gene4015_ARHGAP31	ARHGAP31	Rho GTPase activating protein 31	1.633385482	3.933689925	8.508409772	0.005768783	0.111983026	Up ovotestes
gene552_RYR2	RYR2	ryanodine receptor 2	1.640051802	5.485131227	6.562500184	0.014282847	0.161990904	Up ovotestes
gene4697_LOC110074800	LOC110074800	GSK-3-binding protein-like	1.640100802	3.649535658	5.128922293	0.02901211	0.22242618	Up ovotestes
gene18515_ATP1B4	ATP1B4	ATPase Na+/K+ transporting family member beta 4	1.64058948	1.923919082	5.961989025	0.019127763	0.184076376	Up ovotestes
gene11313_LOC110082095	LOC110082095	protocadherin alpha-5-like	1.641008978	4.206934888	5.766233878	0.021068596	0.192516026	Up ovotestes
gene6991_MAP1A	MAP1A	microtubule associated protein 1A	1.641989757	6.994324513	6.595129675	0.014060508	0.161425148	Up ovotestes
gene5327_LOC110075448	LOC110075448	toll-like receptor 7	1.642619815	2.055092432	6.539304474	0.014443199	0.162848476	Up ovotestes
gene5804_CBX6	CBX6	chromobox 6	1.64433134	7.532201941	7.599539292	0.008748313	0.130821641	Up ovotestes
gene9148_WDR63	WDR63	WD repeat domain 63	1.646946813	3.115058942	5.961156257	0.019135599	0.184076376	Up ovotestes
gene4621_LOC110074663	LOC110074663	uncharacterized LOC110074663	1.64969342	6.728417613	13.32027394	0.000750262	0.044400747	Up ovotestes
gene2750_ARRDC2	ARRDC2	arrestin domain containing 2	1.649696046	3.979825805	6.53568502	0.014468394	0.162994785	Up ovotestes
gene16621_HOXB4	HOXB4	homeobox B4	1.652480349	5.138263215	10.16485175	0.00277694	0.078480309	Up ovotestes
gene11790_TCF4	TCF4	transcription factor 4	1.653625485	5.173095281	7.633502525	0.008611412	0.130308825	Up ovotestes
gene4063_SIK1	SIK1	salt inducible kinase 1	1.658831582	5.00061604	6.934898533	0.011953872	0.149533661	Up ovotestes
gene11475_PTPRU	PTPRU	protein tyrosine phosphatase	1.66739852	5.437102886	10.93419665	0.00199923	0.068881849	Up ovotestes
gene4996_PTPRB	PTPRB	protein tyrosine phosphatase	1.673901278	2.992854469	5.310473999	0.026462148	0.213275542	Up ovotestes
gene10674_PODXL2	PODXL2	podocalyxin like 2	1.673941234	4.185619041	8.343676278	0.006215719	0.115671909	Up ovotestes
gene2647_KANK3	KANK3	KN motif and ankyrin repeat domains 3	1.674941685	5.181702736	9.119696788	0.004387183	0.097282976	Up ovotestes
gene19375_ASTN1	ASTN1	astrotactin 1	1.675875397	2.461594466	4.935103567	0.032031696	0.230074843	Up ovotestes
gene7109_RGS2	RGS2	regulator of G-protein signaling 2	1.676650506	5.409770206	17.02351566	0.000181281	0.020906306	Up ovotestes
gene13411_PKDCC	PKDCC	protein kinase domain containing	1.67794324	3.843553289	8.145844632	0.006801771	0.118885558	Up ovotestes
gene8338_PTGS1	PTGS1	prostaglandin-endoperoxide synthase 1	1.680058238	2.025270742	4.798306494	0.034367925	0.238503985	Up ovotestes
gene2639_ACSBG2	ACSBG2	acyl-CoA synthetase bubblegum family member 2	1.680950437	5.36840881	9.938225133	0.003063061	0.081646024	Up ovotestes
gene19223_COL4A1	COL4A1	collagen type IV alpha 1 chain	1.682039303	7.171994602	9.872929775	0.003151189	0.082580249	Up ovotestes
gene17965_UCKL1	UCKL1	uridine-cytidine kinase 1 like 1	1.684832301	5.219689215	10.3897722	0.00252087	0.075214793	Up ovotestes
gene6323_BRSK2	BRSK2	BR serine/threonine kinase 2	1.685099954	2.666034444	4.875185623	0.033033004	0.232721592	Up ovotestes
gene11882_LOC110082731	LOC110082731	myotubularin-related protein 9-like	1.687407653	5.235833749	9.666894255	0.003447377	0.086965438	Up ovotestes
gene4943_FILIP1	FILIP1	filamin A interacting protein 1	1.688555398	6.89623602	5.314927464	0.026402732	0.213158363	Up ovotestes
gene5070_LOC110075170	LOC110075170	G protein-coupled receptor kinase 5-like	1.692578858	2.021521741	5.87202646	0.019994634	0.187377305	Up ovotestes
gene10824_PLA2R1	PLA2R1	phospholipase A2 receptor 1	1.693372011	4.697901727	8.961423551	0.004707279	0.101644309	Up ovotestes
gene4837_MIB1	MIB1	mindbomb E3 ubiquitin protein ligase 1	1.698347798	4.048357011	8.069784057	0.007042539	0.120206135	Up ovotestes
gene7505_ZDHHC2	ZDHHC2	zinc finger DHHC-type containing 2	1.700281944	3.124066501	12.52609574	0.001033235	0.050625577	Up ovotestes
gene15386_NKD1	NKD1	naked cuticle homolog 1	1.70178953	5.79874071	23.17974938	2.13E-05	0.007078304	Up ovotestes
gene9318_CCDC71	CCDC71	coiled-coil domain containing 71	1.703976576	6.265598952	14.82701612	0.000415238	0.031919824	Up ovotestes
gene4520_LOC110074535	LOC110074535	uncharacterized LOC110074535	1.704234367	4.837426475	13.88405691	0.00059989	0.038631559	Up ovotestes
gene5820_PCSK5	PCSK5	proprotein convertase subtilisin/kexin type 5	1.715784691	6.9373932	7.480889757	0.009245127	0.134147415	Up ovotestes
gene6941_SQOR	SQOR	sulfide quinone oxidoreductase	1.717044735	4.150927793	5.487137235	0.024212364	0.20559842	Up ovotestes
gene3389_SOGA1	SOGA1	suppressor of glucose	1.719166539	5.718670656	8.279522295	0.006399637	0.11643102	Up ovotestes
gene1220_SORBS2	SORBS2	sorbin and SH3 domain containing 2	1.720269023	4.247133257	5.243252717	0.0273768	0.21749241	Up ovotestes
gene7645_B3GALNT1	B3GALNT1	beta-1	1.722347156	2.870959067	6.95385559	0.011846765	0.149127831	Up ovotestes
gene10099_LARP1	LARP1	La ribonucleoprotein domain family member 1	1.722632481	5.975804412	6.995048066	0.011617556	0.147965574	Up ovotestes
gene16822_ARHGAP30	ARHGAP30	Rho GTPase activating protein 30	1.722961952	2.192268442	5.886988356	0.019847575	0.186870996	Up ovotestes
gene11812_MAP2K7	MAP2K7	mitogen-activated protein kinase kinase 7	1.723480823	4.01270907	6.426366226	0.015252048	0.167598104	Up ovotestes
gene21776_LOC110071507	LOC110071507	zinc finger and SCAN domain-containing protein 21-like	1.724241088	3.399182548	7.162120358	0.010735468	0.14250242	Up ovotestes
gene20373_CUNH16orf45	CUNH16orf45	chromosome unknown C16orf45 homolog	1.724992466	3.617185893	11.45406981	0.001606977	0.062858141	Up ovotestes
gene9252_IL12RB2	IL12RB2	interleukin 12 receptor subunit beta 2	1.725864448	3.820626769	6.389316488	0.015527887	0.169677541	Up ovotestes
gene16629_LOC110087916	LOC110087916	uncharacterized LOC110087916	1.72669718	4.268908917	10.23510933	0.00269411	0.077360055	Up ovotestes
gene10164_RPRM	RPRM	reprimo	1.728845039	4.332385581	6.755808035	0.013018512	0.155395573	Up ovotestes
gene17004_CAVIN2	CAVIN2	caveolae associated protein 2	1.735779523	4.214756969	6.962300157	0.011799384	0.14885642	Up ovotestes
gene18310_LOC110089762	LOC110089762	zinc finger protein 160-like	1.746019134	3.50195388	5.838140302	0.02033206	0.188672699	Up ovotestes
gene11442_LRP8	LRP8	LDL receptor related protein 8	1.750588983	1.363740658	5.516351012	0.023860693	0.204598461	Up ovotestes
gene18803_LOC110090301	LOC110090301	extracellular matrix protein FRAS1-like	1.761580967	5.46880531	6.234083792	0.016743302	0.17484977	Up ovotestes
gene3081_CERS3	CERS3	ceramide synthase 3	1.762257573	3.017547377	11.37981522	0.00165761	0.063429248	Up ovotestes
gene19901_LOC110091501	LOC110091501	D-threo-3-hydroxyaspartate dehydratase-like	1.762936442	3.706268004	6.91880616	0.012045608	0.1499934	Up ovotestes
gene4246_LOC110074350	LOC110074350	collagen alpha-5(IV) chain-like	1.763613128	5.253975554	14.60612786	0.000452302	0.033148405	Up ovotestes
gene1969_LOC110071748	LOC110071748	LIM homeobox transcription factor 1-alpha-like	1.764351297	2.935668341	8.091016923	0.006974426	0.119672285	Up ovotestes
gene20784_LOC110070445	LOC110070445	uncharacterized LOC110070445	1.771470547	5.822638534	30.8081821	2.01E-06	0.001833437	Up ovotestes
gene3038_ZNF516	ZNF516	zinc finger protein 516	1.77191776	7.314381573	9.845371931	0.003189188	0.083202228	Up ovotestes
gene12841_DACT1	DACT1	dishevelled binding antagonist of beta catenin 1	1.771988452	3.35076225	5.29870372	0.02661988	0.214347045	Up ovotestes
gene15989_ACADSB	ACADSB	acyl-CoA dehydrogenase	1.773314688	4.683812517	9.555020586	0.00362047	0.088072645	Up ovotestes
gene13567_RIBC2	RIBC2	RIB43A domain with coiled-coils 2	1.774475088	5.609085853	5.396985526	0.025333403	0.20969664	Up ovotestes
gene10971_IL27RA	IL27RA	interleukin 27 receptor subunit alpha	1.774663397	5.133339952	10.22951932	0.002700603	0.077360055	Up ovotestes
gene18729_MEF2D	MEF2D	myocyte enhancer factor 2D	1.78555511	1.869885526	5.100851968	0.02942961	0.223579835	Up ovotestes
gene5170_CEP19	CEP19	centrosomal protein 19	1.786902593	3.071544847	6.813587147	0.012664331	0.152977498	Up ovotestes
gene20569_LOC110070214	LOC110070214	zinc finger protein 888-like	1.787327317	6.359935806	19.14194278	8.43E-05	0.014586667	Up ovotestes
gene10545_LOC110081252	LOC110081252	glutathione S-transferase-like	1.790044358	5.669063668	14.4475187	0.000481063	0.03424058	Up ovotestes
gene2185_ABLIM1	ABLIM1	actin binding LIM protein 1	1.791607202	5.498351732	7.50062275	0.009160453	0.133591221	Up ovotestes
gene4606_MDGA1	MDGA1	MAM domain containing glycosylphosphatidylinositol anchor 1	1.801991816	4.824523301	6.001536558	0.01875958	0.182829073	Up ovotestes
gene6903_LOC110077283	LOC110077283	transmembrane protein 2-like	1.806281508	4.123981615	9.214000255	0.004207538	0.095503393	Up ovotestes
gene2946_PRDM5	PRDM5	PR/SET domain 5	1.815210063	4.430126964	5.166030572	0.028470018	0.221492299	Up ovotestes
gene11885_DCDC2B	DCDC2B	doublecortin domain containing 2B	1.818214951	3.122178086	5.482245749	0.024271793	0.20559842	Up ovotestes
gene13394_PARP6	PARP6	poly(ADP-ribose) polymerase family member 6	1.819547063	6.052498579	11.01657883	0.001930852	0.068016316	Up ovotestes
gene13468_ARID3B	ARID3B	AT-rich interaction domain 3B	1.819791476	4.360477441	11.24561268	0.001753457	0.064302349	Up ovotestes
gene13460_CCDC33	CCDC33	coiled-coil domain containing 33	1.824750448	2.181383106	5.010030034	0.030825732	0.227939164	Up ovotestes
gene20431_LOC110070068	LOC110070068	zinc finger protein 135-like	1.825565693	4.583353278	6.895223904	0.012181406	0.150847067	Up ovotestes
gene1478_SLC4A7	SLC4A7	solute carrier family 4 member 7	1.828981069	4.952490806	8.720259549	0.005243719	0.106826111	Up ovotestes
gene4209_SDC1	SDC1	syndecan 1	1.831399745	5.447088878	11.33939475	0.00168588	0.06365202	Up ovotestes
gene217_PLCL2	PLCL2	phospholipase C like 2	1.831837328	5.135202343	16.61202085	0.000211127	0.022464745	Up ovotestes
gene8432_ANKRD9	ANKRD9	ankyrin repeat domain 9	1.837509087	4.513302562	5.660575421	0.022203581	0.197322055	Up ovotestes
gene4524_DNAAF4	DNAAF4	dynein axonemal assembly factor 4	1.837964774	6.271245336	6.834052925	0.012541368	0.152865043	Up ovotestes
gene16289_ADGRB2	ADGRB2	adhesion G protein-coupled receptor B2	1.838887003	2.406976512	5.838010248	0.020333367	0.188672699	Up ovotestes
gene8787_NFIC	NFIC	nuclear factor I C	1.842376902	4.765813545	6.52381518	0.014551351	0.163534874	Up ovotestes
gene11486_LOC110082371	LOC110082371	diamine acetyltransferase 2-like	1.849544351	2.857081544	5.74217301	0.021321438	0.193210097	Up ovotestes
gene16877_ICA1L	ICA1L	islet cell autoantigen 1 like	1.849761373	2.384387891	6.852611997	0.012430967	0.152313954	Up ovotestes
gene5410_WSB1	WSB1	WD repeat and SOCS box containing 1	1.858438566	10.6212886	14.64836399	0.000444954	0.032888574	Up ovotestes
gene5266_RAB3GAP2	RAB3GAP2	RAB3 GTPase activating non-catalytic protein subunit 2	1.860343233	2.423420901	7.487487188	0.009216725	0.134147415	Up ovotestes
gene10706_LOC110081531	LOC110081531	uncharacterized LOC110081531	1.860912831	1.813050806	8.339159058	0.006228483	0.115711969	Up ovotestes
gene13768_CHST11	CHST11	carbohydrate sulfotransferase 11	1.862812158	2.348887124	6.729164555	0.0131854	0.1568309	Up ovotestes
gene16092_ETS1	ETS1	ETS proto-oncogene 1	1.86475003	4.542286044	12.38579312	0.001094013	0.052561226	Up ovotestes
gene14035_FHOD3	FHOD3	formin homology 2 domain containing 3	1.867653045	4.461277176	5.404534745	0.025237407	0.209556499	Up ovotestes
gene21274_LOC110070969	LOC110070969	zinc finger protein OZF-like	1.870348911	3.504479421	11.53938773	0.001550816	0.06140502	Up ovotestes
gene7595_RGL3	RGL3	ral guanine nucleotide dissociation stimulator like 3	1.87085282	4.262123785	6.232371029	0.016757269	0.17484977	Up ovotestes
gene17558_LOC110088941	LOC110088941	contactin-associated protein-like 4	1.870862777	2.869222014	7.798628476	0.007977658	0.126874215	Up ovotestes
gene5602_LOC110075770	LOC110075770	uncharacterized LOC110075770	1.875209324	3.454675964	6.517181555	0.014597936	0.163546742	Up ovotestes
gene20914_LOC110070585	LOC110070585	zinc finger protein 93-like	1.875481713	5.684346569	7.721185243	0.008268448	0.127922874	Up ovotestes
gene19917_LOC110091513	LOC110091513	zinc finger protein 397-like	1.875850193	3.397717487	6.797192771	0.012763765	0.15373034	Up ovotestes
gene6126_ZNF469	ZNF469	zinc finger protein 469	1.877817894	4.335608104	14.35342546	0.000499032	0.034917411	Up ovotestes
gene3405_LOC110073326	LOC110073326	arf-GAP with SH3 domain	1.879537416	2.580691792	5.993172519	0.018836807	0.182829073	Up ovotestes
gene18261_LYN	LYN	LYN proto-oncogene	1.879695158	3.982360407	13.31393495	0.000752163	0.044400747	Up ovotestes
gene10394_PMEPA1	PMEPA1	prostate transmembrane protein	1.881203811	4.686191711	11.06279596	0.00189358	0.067668104	Up ovotestes
gene12760_TRIB2	TRIB2	tribbles pseudokinase 2	1.885025821	5.528815403	20.31093875	5.60E-05	0.012181964	Up ovotestes
gene16273_LOC110087527	LOC110087527	glutamate receptor ionotropic	1.885332311	4.157093993	8.434223504	0.005965665	0.113534567	Up ovotestes
gene7103_GPC2	GPC2	glypican 2	1.88793572	3.777532101	6.085174539	0.018005819	0.180016555	Up ovotestes
gene16882_KIAA2012	KIAA2012	KIAA2012 ortholog	1.889229829	4.797699315	5.477865013	0.02432515	0.205734862	Up ovotestes
gene4530_UNC13C	UNC13C	unc-13 homolog C	1.890594517	4.034723817	8.180214438	0.006695869	0.118523171	Up ovotestes
gene8262_ZNF365	ZNF365	zinc finger protein 365	1.894748351	2.348815883	5.937040703	0.019364029	0.185038811	Up ovotestes
gene18430_LOC110089887	LOC110089887	tyrosine-protein kinase Fyn-like	1.895737038	4.555904239	12.05900324	0.001250728	0.056629807	Up ovotestes
gene15946_PROX1	PROX1	prospero homeobox 1	1.898143193	1.884493012	7.807789027	0.007943991	0.126874215	Up ovotestes
gene10625_AK7	AK7	adenylate kinase 7	1.902958217	3.287631349	5.714932938	0.021611646	0.194179237	Up ovotestes
gene2359_POLM	POLM	DNA polymerase mu	1.906003009	5.018119312	14.61269032	0.000451152	0.033148405	Up ovotestes
gene7232_HEY2	HEY2	hes related family bHLH transcription factor with YRPW motif 2	1.906368565	4.299039481	8.495454103	0.005802661	0.112262663	Up ovotestes
gene14203_KIF21B	KIF21B	kinesin family member 21B	1.906767687	3.421538088	4.954505101	0.031714581	0.229799299	Up ovotestes
gene8329_LOC110078804	LOC110078804	N-acetyllactosaminide alpha-1	1.906875112	3.796659505	6.686215067	0.013459275	0.158039117	Up ovotestes
gene4809_GPR179	GPR179	G protein-coupled receptor 179	1.920595578	2.22663224	7.67462037	0.008448728	0.129547165	Up ovotestes
gene8836_TMEM63C	TMEM63C	transmembrane protein 63C	1.923986026	5.28333657	12.56294529	0.001017872	0.050548342	Up ovotestes
gene2099_ADARB2	ADARB2	adenosine deaminase	1.925534171	2.086317871	6.37885062	0.015606774	0.170084179	Up ovotestes
gene4101_SOWAHC	SOWAHC	sosondowah ankyrin repeat domain family member C	1.928243111	3.5964208	8.570166952	0.005610167	0.110390736	Up ovotestes
gene9800_LEF1	LEF1	lymphoid enhancer binding factor 1	1.928526031	7.951559941	18.51306358	0.000105497	0.016438567	Up ovotestes
gene16350_FZD4	FZD4	frizzled class receptor 4	1.936206095	3.049640482	8.144853726	0.006804851	0.118885558	Up ovotestes
gene9515_FATE1	FATE1	fetal and adult testis expressed 1	1.93627144	3.309179796	11.4145472	0.00163372	0.063073244	Up ovotestes
gene8817_DIO2	DIO2	iodothyronine deiodinase 2	1.938973941	2.654229622	7.077580488	0.011172488	0.145086855	Up ovotestes
gene6764_XPR1	XPR1	xenotropic and polytropic retrovirus receptor 1	1.939716274	4.83519323	13.7952621	0.000621283	0.039506292	Up ovotestes
gene9622_PGR	PGR	progesterone receptor	1.940936079	4.361575719	11.53839628	0.001551457	0.06140502	Up ovotestes
gene6215_MTUS2	MTUS2	microtubule associated scaffold protein 2	1.942467818	2.919813221	5.025264798	0.030586609	0.227733959	Up ovotestes
gene15224_ZNF646	ZNF646	zinc finger protein 646	1.94439613	4.930482114	11.26302441	0.001740697	0.064302349	Up ovotestes
gene3094_NR2F2	NR2F2	nuclear receptor subfamily 2 group F member 2	1.945680263	10.61095463	7.474849256	0.009271214	0.134300601	Up ovotestes
gene2667_JAK3	JAK3	Janus kinase 3	1.948177816	2.530077707	7.764648075	0.008103883	0.127067111	Up ovotestes
gene16807_TXNIP	TXNIP	thioredoxin interacting protein	1.957386014	8.686747515	14.50996831	0.000469515	0.033844147	Up ovotestes
gene1189_APBB1IP	APBB1IP	amyloid beta precursor protein binding family B member 1 interacting protein	1.964540605	3.971466737	13.34457616	0.000743019	0.044314679	Up ovotestes
gene8618_DLX3	DLX3	distal-less homeobox 3	1.967167992	2.87672859	6.357529155	0.015768822	0.170344406	Up ovotestes
gene21285_LOC110070978	LOC110070978	zinc finger protein 658B-like	1.969596237	6.106976478	6.468956217	0.01494145	0.16555241	Up ovotestes
gene11272_PPP1R1B	PPP1R1B	protein phosphatase 1 regulatory inhibitor subunit 1B	1.977810385	3.882303205	6.288352904	0.016307151	0.172717992	Up ovotestes
gene14552_CLCF1	CLCF1	cardiotrophin like cytokine factor 1	1.979356824	3.56350923	13.14666196	0.000804226	0.045606223	Up ovotestes
gene7748_CATIP	CATIP	ciliogenesis associated TTC17 interacting protein	1.983849532	0.59312708	5.039964953	0.030357785	0.226909359	Up ovotestes
gene15612_LOC110086824	LOC110086824	transmembrane matrix receptor MUP-4-like	1.985128045	2.244460296	5.313526729	0.026421404	0.213158363	Up ovotestes
gene16323_KCNQ2	KCNQ2	potassium voltage-gated channel subfamily Q member 2	1.985595493	2.580893248	5.782832159	0.020896061	0.191835602	Up ovotestes
gene1500_LOC110087055	LOC110087055	uncharacterized LOC110087055	1.986294559	2.323993315	5.999046746	0.018782533	0.182829073	Up ovotestes
gene10841_BLVRA	BLVRA	biliverdin reductase A	1.986375986	3.298205685	7.231178936	0.010392057	0.140642423	Up ovotestes
gene15238_LOC110086382	LOC110086382	pyrin-like	1.989001553	3.497445609	6.578862228	0.014170887	0.161898196	Up ovotestes
gene13455_PML	PML	promyelocytic leukemia	1.993342998	6.108933731	8.94162683	0.004749032	0.101770287	Up ovotestes
gene8230_ALK	ALK	ALK receptor tyrosine kinase	1.994999626	1.120684604	5.418228432	0.025064281	0.208720174	Up ovotestes
gene6907_LOC110077292	LOC110077292	neural Wiskott-Aldrich syndrome protein-like	1.999701144	2.755980105	4.880556021	0.032941883	0.23255625	Up ovotestes
gene10838_STK17A	STK17A	serine/threonine kinase 17a	2.001314557	5.371021491	17.20004806	0.000169873	0.020381264	Up ovotestes
gene1147_KLF6	KLF6	Kruppel like factor 6	2.006365953	4.581630867	9.602885798	0.003545308	0.087810276	Up ovotestes
gene16530_SLC7A7	SLC7A7	solute carrier family 7 member 7	2.009842827	2.345189431	5.412401401	0.025137793	0.209231601	Up ovotestes
gene10731_LOC110081518	LOC110081518	nuclear receptor subfamily 2 group F member 5-like	2.015107982	4.749167309	6.980385777	0.011698592	0.148390803	Up ovotestes
gene16728_LOC110088039	LOC110088039	zinc finger protein RFP-like	2.016067536	6.61551972	22.77163051	2.43E-05	0.007946148	Up ovotestes
gene12722_SLC16A9	SLC16A9	solute carrier family 16 member 9	2.01660386	4.253022146	8.239262241	0.006518011	0.11729389	Up ovotestes
gene5392_LOC110075503	LOC110075503	probable ATP-dependent RNA helicase DDX52	2.025126141	4.294200378	8.412709616	0.00602409	0.114121207	Up ovotestes
gene252_HOXA4	HOXA4	homeobox A4	2.030684431	6.224539552	11.43881277	0.001617245	0.062858141	Up ovotestes
gene2674_GADD45B	GADD45B	growth arrest and DNA damage inducible beta	2.030714397	6.134261084	15.01536814	0.000386167	0.030359726	Up ovotestes
gene18343_CACNA1B	CACNA1B	calcium voltage-gated channel subunit alpha1 B	2.031937925	3.828787898	10.78949868	0.002125623	0.070709293	Up ovotestes
gene8530_CHAC1	CHAC1	ChaC glutathione specific gamma-glutamylcyclotransferase 1	2.032286197	2.927527587	5.391382049	0.025404912	0.20969664	Up ovotestes
gene16222_CUNH9orf172	CUNH9orf172	chromosome unknown C9orf172 homolog	2.039655471	0.888583081	4.992195111	0.031108249	0.228232673	Up ovotestes
gene9824_LOC110080499	LOC110080499	NACHT	2.040433875	3.532490328	8.225962507	0.006557627	0.117568715	Up ovotestes
gene1030_PLEKHA6	PLEKHA6	pleckstrin homology domain containing A6	2.044294741	5.245730937	11.62409122	0.001497112	0.060491621	Up ovotestes
gene2310_ANTXR1	ANTXR1	anthrax toxin receptor 1	2.044418533	1.7150675	8.278772102	0.006401821	0.11643102	Up ovotestes
gene18297_SAMD4A	SAMD4A	sterile alpha motif domain containing 4A	2.044604399	5.14184599	6.412822122	0.015352269	0.16827177	Up ovotestes
gene21157_LOC110070843	LOC110070843	gastrula zinc finger protein XlCGF7.1-like	2.044945026	4.866238825	19.72345793	6.87E-05	0.013984893	Up ovotestes
gene754_SOX30	SOX30	SRY-box 30	2.045418698	2.522844393	6.88160528	0.012260576	0.15125458	Up ovotestes
gene16067_COL8A2	COL8A2	collagen type VIII alpha 2 chain	2.050442077	1.445290654	5.048443	0.030226661	0.226450995	Up ovotestes
gene5447_EHD2	EHD2	EH domain containing 2	2.050830117	3.703526459	7.400526294	0.009598711	0.136285455	Up ovotestes
gene12479_ZNF407	ZNF407	zinc finger protein 407	2.053155779	1.554077981	5.775599329	0.020971056	0.192100589	Up ovotestes
gene10594_NDRG4	NDRG4	NDRG family member 4	2.053359188	2.340666114	5.740834496	0.021335599	0.193210097	Up ovotestes
gene18669_LOC110090169	LOC110090169	zinc finger protein RFP-like	2.056477329	7.187486434	6.567010119	0.014251893	0.161938698	Up ovotestes
gene14179_SOWAHB	SOWAHB	sosondowah ankyrin repeat domain family member B	2.056988018	1.704296951	6.189412508	0.017111733	0.175822504	Up ovotestes
gene19214_ADCY8	ADCY8	adenylate cyclase 8	2.060294869	1.858545882	6.216566802	0.016886748	0.175272133	Up ovotestes
gene12666_ENPEP	ENPEP	glutamyl aminopeptidase	2.060906683	5.967520446	19.47020949	7.51E-05	0.014165766	Up ovotestes
gene12084_ZBTB43	ZBTB43	zinc finger and BTB domain containing 43	2.061769731	3.257431855	8.808335949	0.005040622	0.104278002	Up ovotestes
gene3783_PTCH2	PTCH2	patched 2	2.06360993	4.014014086	10.58886177	0.002315079	0.073442796	Up ovotestes
gene4626_VEGFA	VEGFA	vascular endothelial growth factor A	2.063810516	6.341478407	17.32753858	0.000162106	0.020242774	Up ovotestes
gene16896_KDM4C	KDM4C	lysine demethylase 4C	2.066435935	1.608451007	6.389090106	0.015529589	0.169677541	Up ovotestes
gene7150_LOC110077512	LOC110077512	uncharacterized LOC110077512	2.067302156	1.501038811	5.463540339	0.024500512	0.206642119	Up ovotestes
gene9587_DOCK11	DOCK11	dedicator of cytokinesis 11	2.06956435	6.846285266	25.19252126	1.11E-05	0.005333631	Up ovotestes
gene14417_LOC110085489	LOC110085489	protein arginine N-methyltransferase 7-like	2.071049875	2.10469454	7.762836031	0.008110674	0.127067111	Up ovotestes
gene10108_LOC110080775	LOC110080775	LON peptidase N-terminal domain and RING finger protein 1-like	2.073359664	2.271844855	10.22508662	0.002705764	0.077360055	Up ovotestes
gene8242_CLSTN2	CLSTN2	calsyntenin 2	2.075836993	4.312875674	5.929111374	0.019439779	0.185353039	Up ovotestes
gene20393_LOC110070029	LOC110070029	zinc finger protein 208-like	2.078705717	4.251888545	9.564670939	0.003605181	0.087943323	Up ovotestes
gene16963_PER1	PER1	period circadian clock 1	2.08170413	6.776206009	18.61105657	0.000101862	0.016016447	Up ovotestes
gene13276_SCARF1	SCARF1	scavenger receptor class F member 1	2.082539373	4.97184502	6.137063207	0.017554626	0.177766278	Up ovotestes
gene387_RHBDL3	RHBDL3	rhomboid like 3	2.087314931	1.598884593	6.259417595	0.016538157	0.1737565	Up ovotestes
gene2996_SOX4	SOX4	SRY-box 4	2.091164139	6.458259449	16.09184615	0.00025646	0.024238954	Up ovotestes
gene12912_WDR66	WDR66	WD repeat domain 66	2.096511185	2.892342733	6.222356718	0.016839189	0.175241038	Up ovotestes
gene9047_FAM78A	FAM78A	family with sequence similarity 78 member A	2.097990612	2.572322593	8.853502513	0.004939736	0.103435433	Up ovotestes
gene18030_BCL3	BCL3	B-cell CLL/lymphoma 3	2.100954543	3.765902255	14.35988328	0.000497776	0.034917411	Up ovotestes
gene7598_ELAVL3	ELAVL3	ELAV like RNA binding protein 3	2.105906344	3.304474009	5.431418631	0.024898735	0.208143314	Up ovotestes
gene1157_NRP1	NRP1	neuropilin 1	2.108952309	5.720107141	10.90168577	0.002026917	0.069172609	Up ovotestes
gene15657_LOC110086874	LOC110086874	carbonic anhydrase 3-like	2.114513996	1.916367768	7.391127801	0.009640998	0.136394163	Up ovotestes
gene10132_EPSTI1	EPSTI1	epithelial stromal interaction 1	2.117227515	5.575276709	8.174078466	0.006714646	0.118523171	Up ovotestes
gene15026_LOC110086200	LOC110086200	veficolin-1-like	2.118033891	2.880991602	7.360531509	0.009780046	0.137301679	Up ovotestes
gene11222_LOC110082014	LOC110082014	uncharacterized LOC110082014	2.119618309	3.068012743	6.938324818	0.011934437	0.149533661	Up ovotestes
gene2878_LOC110072738	LOC110072738	cadherin-12	2.124283692	1.591680877	7.390366912	0.00964443	0.136394163	Up ovotestes
gene8345_GPR21	GPR21	G protein-coupled receptor 21	2.126121372	4.453748109	12.13809563	0.001210736	0.055944126	Up ovotestes
gene8760_LOC110079322	LOC110079322	cathepsin L1-like	2.12644993	2.378974806	6.059786759	0.018231111	0.181098407	Up ovotestes
gene9592_MBNL3	MBNL3	muscleblind like splicing regulator 3	2.13007979	3.226840408	12.33829591	0.001115436	0.053294412	Up ovotestes
gene4698_DPY19L4	DPY19L4	dpy-19 like 4 (C. elegans)	2.132527413	5.468262219	9.219702704	0.004196929	0.095465827	Up ovotestes
gene17325_SLC4A4	SLC4A4	solute carrier family 4 member 4	2.136974242	4.740103122	5.764999901	0.021081484	0.192516026	Up ovotestes
gene325_COL28A1	COL28A1	collagen type XXVIII alpha 1 chain	2.141209261	1.554359623	5.823572842	0.020479	0.18959696	Up ovotestes
gene1005_USP49	USP49	ubiquitin specific peptidase 49	2.146524747	5.355660152	6.213156389	0.016914829	0.175272133	Up ovotestes
gene13355_CAMK2B	CAMK2B	calcium/calmodulin dependent protein kinase II beta	2.15309466	4.742420758	13.00201178	0.000852322	0.046948273	Up ovotestes
gene2339_ARID5A	ARID5A	AT-rich interaction domain 5A	2.153283211	4.038322505	9.248830679	0.004143181	0.094788957	Up ovotestes
gene15438_TENM1	TENM1	teneurin transmembrane protein 1	2.153858058	1.426643606	6.908983189	0.012101975	0.150478623	Up ovotestes
gene12656_PCDH19	PCDH19	protocadherin 19	2.158005877	1.412464821	10.83312432	0.002086647	0.070078928	Up ovotestes
gene110_RGS17	RGS17	regulator of G-protein signaling 17	2.169181632	2.766105144	10.00833645	0.002971339	0.081188447	Up ovotestes
gene1426_CPEB4	CPEB4	cytoplasmic polyadenylation element binding protein 4	2.177594104	4.36098306	11.70007518	0.001450611	0.060046562	Up ovotestes
gene15931_PCLO	PCLO	piccolo presynaptic cytomatrix protein	2.178489082	3.223410045	5.94745692	0.019265005	0.184715003	Up ovotestes
gene12711_ITPK1	ITPK1	inositol-tetrakisphosphate 1-kinase	2.181102179	3.946147735	13.27038296	0.000765366	0.044873809	Up ovotestes
gene1437_DUSP1	DUSP1	dual specificity phosphatase 1	2.188342541	4.169751308	9.533821075	0.003654299	0.088646219	Up ovotestes
gene21328_LOC110071025	LOC110071025	gastrula zinc finger protein XlCGF49.1-like	2.190654054	2.370690246	5.921868821	0.019509247	0.185504085	Up ovotestes
gene3590_NAV2	NAV2	neuron navigator 2	2.195674739	8.449765866	7.879240627	0.007686536	0.125222314	Up ovotestes
gene9572_SLC7A3	SLC7A3	solute carrier family 7 member 3	2.201995605	3.724544842	5.970725606	0.019045762	0.183843896	Up ovotestes
gene3449_CSRP1	CSRP1	cysteine and glycine rich protein 1	2.208640552	3.587367	10.68362693	0.002223455	0.072423498	Up ovotestes
gene2507_SLC16A1	SLC16A1	solute carrier family 16 member 1	2.2106493	4.611074677	12.04758781	0.001256614	0.05674778	Up ovotestes
gene19956_LOC110091561	LOC110091561	zinc finger protein 850-like	2.224473869	8.14500048	13.47955876	0.000704112	0.043072316	Up ovotestes
gene16983_LOC110088290	LOC110088290	histone H4	2.224734145	4.231948154	6.949761768	0.011869807	0.149309226	Up ovotestes
gene8104_LOC110078490	LOC110078490	potassium voltage-gated channel subfamily C member 1-like	2.227129863	4.424874154	14.90411899	0.000403068	0.031122583	Up ovotestes
gene11188_RSPH14	RSPH14	radial spoke head 14 homolog	2.227200454	2.115269792	7.58585238	0.008804139	0.130821641	Up ovotestes
gene9375_SLC38A1	SLC38A1	solute carrier family 38 member 1	2.227885504	3.003428666	6.913042674	0.012078646	0.150296596	Up ovotestes
gene557_GREM2	GREM2	gremlin 2	2.228635619	3.107379734	6.852013409	0.012434511	0.152313954	Up ovotestes
gene9653_RAMP2	RAMP2	receptor activity modifying protein 2	2.228880014	3.143896793	10.86620723	0.002057596	0.069508166	Up ovotestes
gene19259_FAM83G	FAM83G	family with sequence similarity 83 member G	2.232369939	3.381963289	5.786806204	0.020854978	0.191661906	Up ovotestes
gene5968_LOC110076170	LOC110076170	calreticulin-like	2.232568096	6.235658355	6.587289446	0.01411359	0.161768496	Up ovotestes
gene13051_ITPRIPL2	ITPRIPL2	inositol 1	2.2384706	4.923885113	8.290692204	0.006367202	0.116331	Up ovotestes
gene3004_DCDC2	DCDC2	doublecortin domain containing 2	2.238709635	4.313461546	7.277366845	0.010168949	0.140033554	Up ovotestes
gene3227_TMEM269	TMEM269	transmembrane protein 269	2.242737537	7.141590725	15.29032135	0.000347526	0.028743686	Up ovotestes
gene10227_RASSF10	RASSF10	Ras association domain family member 10	2.252346873	1.722583866	5.285826952	0.026793608	0.215244888	Up ovotestes
gene6667_FBXO40	FBXO40	F-box protein 40	2.252924464	1.608794778	6.137194989	0.017553495	0.177766278	Up ovotestes
gene20436_PRRT1	PRRT1	proline rich transmembrane protein 1	2.256115391	1.412032836	6.57874171	0.014171708	0.161898196	Up ovotestes
gene10613_LOC110081292	LOC110081292	corticosteroid 11-beta-dehydrogenase isozyme 2-like	2.258688914	5.134836083	8.67369575	0.005354597	0.107689661	Up ovotestes
gene18509_COL13A1	COL13A1	collagen type XIII alpha 1 chain	2.260912569	2.602430216	7.123170968	0.010934495	0.144072778	Up ovotestes
gene2013_KCNB1	KCNB1	potassium voltage-gated channel subfamily B member 1	2.270074784	1.087875085	5.883831905	0.019878503	0.186870996	Up ovotestes
gene19634_ABCC9	ABCC9	ATP binding cassette subfamily C member 9	2.27453057	1.829023842	5.147451295	0.028740045	0.221815815	Up ovotestes
gene21148_LOC110070829	LOC110070829	sulfotransferase 6B1-like	2.27598717	3.58719658	6.594192626	0.014066841	0.161425148	Up ovotestes
gene19364_LOC110090914	LOC110090914	leucine-rich glioma-inactivated protein 1-like	2.279348331	3.731426922	14.24752364	0.000520108	0.03541646	Up ovotestes
gene16675_LOC110087969	LOC110087969	melatonin receptor type 1A-like	2.284419175	0.953755378	8.572462364	0.005604362	0.110390736	Up ovotestes
gene12430_MAF	MAF	MAF bZIP transcription factor	2.286499348	4.306376751	19.00756592	8.84E-05	0.014791446	Up ovotestes
gene21515_LOC110071223	LOC110071223	phospholipase A2 inhibitor and Ly6/PLAUR domain-containing protein-like	2.290270125	3.87370814	5.972676858	0.019027499	0.183843896	Up ovotestes
gene16752_LOC110088025	LOC110088025	zinc finger protein 483-like	2.302340364	3.118655517	11.3344923	0.001689343	0.06365202	Up ovotestes
gene6095_LOC110076291	LOC110076291	uncharacterized LOC110076291	2.303074269	2.776640269	6.576981951	0.014183705	0.161928295	Up ovotestes
gene8499_LOC110078989	LOC110078989	cytosolic phospholipase A2 epsilon-like	2.303519696	0.267714715	5.288822457	0.027040071	0.216220557	Up ovotestes
gene15362_LOC110086554	LOC110086554	cytochrome P450 4A6-like	2.306215097	2.362286175	5.083221455	0.029695164	0.224159277	Up ovotestes
gene19984_FAIM2	FAIM2	Fas apoptotic inhibitory molecule 2	2.307781662	1.092970441	5.529270542	0.023706934	0.203997577	Up ovotestes
gene15188_SSTR1	SSTR1	somatostatin receptor 1	2.31266442	3.099050257	12.00334592	0.001279707	0.057059056	Up ovotestes
gene5928_LOC110076116	LOC110076116	phosphatidylinositol 3	2.31416193	3.328681595	5.213968666	0.027785917	0.218653005	Up ovotestes
gene4984_LOC110075071	LOC110075071	uncharacterized LOC110075071	2.316061514	3.79823391	6.514526199	0.014616628	0.163630546	Up ovotestes
gene14638_FMN1	FMN1	formin 1	2.31868991	1.920410216	5.154922684	0.028631125	0.221506952	Up ovotestes
gene21728_LOC110071454	LOC110071454	zinc finger protein OZF-like	2.323747008	1.531161736	5.345315425	0.026001144	0.211501967	Up ovotestes
gene13504_STX1A	STX1A	syntaxin 1A	2.32428337	2.90405767	9.498643226	0.003711177	0.089399046	Up ovotestes
gene3226_LOC110073187	LOC110073187	proproteinase E-like	2.324331785	1.824490812	5.91825491	0.01954401	0.185630531	Up ovotestes
gene12765_GREB1	GREB1	growth regulation by estrogen in breast cancer 1	2.326501771	3.711925031	14.94037942	0.000397475	0.030967226	Up ovotestes
gene1681_SLCO5A1	SLCO5A1	solute carrier organic anion transporter family member 5A1	2.334063304	4.031777395	10.22699274	0.002703543	0.077360055	Up ovotestes
gene19772_DEUP1	DEUP1	deuterosome assembly protein 1	2.335655024	2.454961086	4.900414583	0.032607307	0.231369376	Up ovotestes
gene4441_CSPG4	CSPG4	chondroitin sulfate proteoglycan 4	2.338057651	1.470187709	6.223799421	0.01682736	0.175241038	Up ovotestes
gene12212_LOC110083098	LOC110083098	O-acetyl-ADP-ribose deacetylase MACROD2-like	2.339010896	1.784958825	6.331534448	0.015968838	0.171338098	Up ovotestes
gene14650_COBL	COBL	cordon-bleu WH2 repeat protein	2.341897565	3.079842509	4.992809624	0.031098468	0.228232673	Up ovotestes
gene2287_SLC4A5	SLC4A5	solute carrier family 4 member 5	2.346590208	2.881224425	10.20614743	0.002727932	0.0778586	Up ovotestes
gene14793_RALY	RALY	RALY heterogeneous nuclear ribonucleoprotein	2.347404231	2.968107987	7.816490715	0.00791215	0.126874215	Up ovotestes
gene6119_SNAI3	SNAI3	snail family transcriptional repressor 3	2.354400164	3.958674988	12.54340763	0.001025987	0.050548342	Up ovotestes
gene15206_MAPK7	MAPK7	mitogen-activated protein kinase 7	2.355381651	4.228342386	10.24508147	0.002682567	0.077360055	Up ovotestes
gene2349_ANKRD23	ANKRD23	ankyrin repeat domain 23	2.358367053	3.96206934	10.47250862	0.002433085	0.074065003	Up ovotestes
gene19834_LOC110091431	LOC110091431	ankyrin repeat domain-containing protein 33B-like	2.374206517	1.518236594	5.756830133	0.021167027	0.192836969	Up ovotestes
gene6308_IGF2	IGF2	insulin like growth factor 2	2.381209205	7.363783803	18.04745944	0.000124736	0.018083234	Up ovotestes
gene6442_LOC110076699	LOC110076699	cat eye syndrome critical region protein 2	2.38376651	4.590397485	10.04812021	0.002920594	0.0801819	Up ovotestes
gene9827_DNAI1	DNAI1	dynein axonemal intermediate chain 1	2.386044486	2.725688893	14.5255188	0.000466685	0.033844147	Up ovotestes
gene19288_SOX12	SOX12	SRY-box 12	2.388329184	3.080826766	10.52086183	0.002383288	0.074065003	Up ovotestes
gene2158_RBM20	RBM20	RNA binding motif protein 20	2.389001937	6.773963534	6.692506849	0.013418776	0.1577778	Up ovotestes
gene12782_MLPH	MLPH	melanophilin	2.393121212	3.968596122	13.72761396	0.000638122	0.040280847	Up ovotestes
gene1418_SFXN1	SFXN1	sideroflexin 1	2.394144083	1.414410995	5.949874545	0.019242099	0.184697739	Up ovotestes
gene7644_PPM1L	PPM1L	protein phosphatase	2.396748222	2.245897084	7.201229417	0.010539522	0.141640695	Up ovotestes
[truncated: 390 more rows]
