# Supplementary material for: Developmental dynamics of sex reprogramming by high incubation temperatures in a dragon lizard
Source: BMC Genomics. 2022 Apr 22;23:322. doi: 10.1186/s12864-022-08544-2 (PMC9034607; doi:10.1186/s12864-022-08544-2)
Supplement: Supplementary file 14 — Additional file 14: Table S13. Genes differentially expressed between stage 9 ovotestes and stage 9 ovaries (controls and pre-switch stage 9 36 °C from the mid-development switch regime samples were grouped). Ovotestes produced at stage 9 up-switched at stage 6 and the ovotestes from the 36 °C controls were grouped. A log-fold change cut-off of − 1 to 1 and P-value cut-off of 0.01 was applied. The “direction” column indicates genes that were upregulated in the ovaries compared with ovotestes (negative log-fold changes), and those that were upregulated in ovotestes compared with ovaries (positive log-fold changes). [file 12864_2022_8544_MOESM14_ESM.csv]

Full Gene ID	Gene ID	Gene Name	logFC	logCPM	F	PValue	FDR	Direction
gene2677_LOC110072509	LOC110072509	guanine nucleotide-binding protein G(I)/G(S)/G(O) subunit gamma-7	-8.25176578	0.746886139	8.597857332	0.008222323	0.554237093	Up ovaries
gene18338_SLC26A4	SLC26A4	solute carrier family 26 member 4	-6.52568126	-1.367456377	10.54208148	0.003018789	0.554237093	Up ovaries
gene18043_LOC110089444	LOC110089444	C-X-C chemokine receptor type 3-like	-6.332488422	-2.029202002	9.604463926	0.006174249	0.554237093	Up ovaries
gene15204_LIN52	LIN52	lin-52 DREAM MuvB core complex component	-6.324957451	0.228541506	19.73321676	6.85E-05	0.476175505	Up ovaries
gene11380_LOC110082225	LOC110082225	uncharacterized LOC110082225	-6.323094306	-0.708819216	19.55125225	8.26E-05	0.476175505	Up ovaries
gene18152_LOC110089581	LOC110089581	ribonuclease pancreatic-like	-6.300681233	-0.527504217	8.53900107	0.006324087	0.554237093	Up ovaries
gene5794_DMC1	DMC1	DNA meiotic recombinase 1	-6.273603624	1.907630291	15.62604004	0.000345108	0.554237093	Up ovaries
gene7554_LOC110077995	LOC110077995	pregnancy zone protein-like	-6.201098686	-0.990255972	6.640422857	0.015517942	0.554237093
gene3736_TMEM125	TMEM125	transmembrane protein 125	-6.122851096	-1.3981612	7.784897914	0.009365651	0.554237093	Up ovaries
gene9385_LOC110079998	LOC110079998	P2Y purinoceptor 1-like	-6.013890106	-0.985983854	6.299497673	0.018620418	0.554237093
gene12659_SRPX2	SRPX2	sushi repeat containing protein	-5.996848842	-1.369594468	10.15418694	0.003517591	0.554237093	Up ovaries
gene13882_LOC110084918	LOC110084918	probable G-protein coupled receptor 34	-5.939835277	-1.65679847	7.929971504	0.008799122	0.554237093	Up ovaries
gene855_LOC110078754	LOC110078754	6-pyruvoyl tetrahydrobiopterin synthase-like	-5.764280144	1.34319224	12.60121261	0.001002173	0.554237093	Up ovaries
gene13290_HIC1	HIC1	HIC ZBTB transcriptional repressor 1	-5.645684997	-0.314954051	6.719978662	0.013810752	0.554237093
gene4966_DHRS7C	DHRS7C	dehydrogenase/reductase 7C	-5.629392754	-0.031871565	4.570643798	0.039784622	0.560951547
gene15458_LOC110086636	LOC110086636	uncharacterized LOC110086636	-5.504189011	-1.325183532	6.939246457	0.012876811	0.554237093
gene14488_CCR7	CCR7	C-C motif chemokine receptor 7	-5.504189011	-2.067681909	6.858146332	0.016419486	0.554237093
gene13329_ABHD15	ABHD15	abhydrolase domain containing 15	-5.38118501	-1.083827537	6.868978648	0.013298165	0.554237093
gene13608_CCDC141	CCDC141	coiled-coil domain containing 141	-5.360643696	0.324724677	7.613258665	0.00925662	0.554237093	Up ovaries
gene21512_LOC110071221	LOC110071221	vomeronasal type-2 receptor 26-like	-5.323426831	-1.026857455	7.125226831	0.011978584	0.554237093
gene6596_LOC110076891	LOC110076891	putative sodium-coupled neutral amino acid transporter 11	-5.273932228	-1.770574242	7.064832569	0.013492563	0.554237093
gene9683_CD8A	CD8A	CD8a molecule	-5.273932228	-1.536038166	6.781395424	0.015266228	0.554237093
gene18925_LOC110090428	LOC110090428	lipopolysaccharide-induced tumor necrosis factor-alpha factor homolog	-5.266734584	-1.871025879	4.607646155	0.042122018	0.564583405
gene21821_LOC110071555	LOC110071555	WD repeat-containing protein 90-like	-5.177028257	-1.632168631	6.27489361	0.01789591	0.554237093
gene2964_FGF2	FGF2	fibroblast growth factor 2	-5.145489607	-1.876740407	10.35749	0.003546301	0.554237093	Up ovaries
gene18681_LOC110090167	LOC110090167	killer cell lectin-like receptor subfamily F member 1	-5.140798538	-1.712782487	6.235866755	0.017675133	0.554237093
gene14519_ADIRF	ADIRF	adipogenesis regulatory factor	-5.113402488	0.420773528	3.267154333	0.08104412	0.584095433
gene10057_SYT15	SYT15	synaptotagmin 15	-5.047973756	-1.180664097	6.31355682	0.017385624	0.554237093
gene9192_LOC110079839	LOC110079839	CD209 antigen-like	-5.047973756	-1.417168493	4.308105809	0.046300517	0.565496135
gene21811_LOC110071544	LOC110071544	oocyte zinc finger protein XlCOF22-like	-4.995431103	-0.863558332	9.466120442	0.003866714	0.554237093	Up ovaries
gene4262_CNGA2	CNGA2	cyclic nucleotide gated channel alpha 2	-4.992377783	-2.189402235	4.731968728	0.040602881	0.564583405
gene14907_LOC110086036	LOC110086036	uncharacterized LOC110086036	-4.968925884	-1.710476077	5.229088166	0.030259319	0.554237093
gene2403_EGR3	EGR3	early growth response 3	-4.927595968	-1.008958866	5.895801524	0.021163278	0.554237093
gene16641_LOC110087930	LOC110087930	inactive N-acetylated-alpha-linked acidic dipeptidase-like protein 2	-4.894726787	-1.079365653	4.043471797	0.053092567	0.565496135
gene9550_LOC110080151	LOC110080151	cis-aconitate decarboxylase-like	-4.826508846	-1.859841801	3.442475148	0.074887239	0.580409072
gene7830_SYT10	SYT10	synaptotagmin 10	-4.81899958	-0.031910395	5.865400619	0.020914384	0.554237093
gene5770_LOC110075919	LOC110075919	arf-GAP with dual PH domain-containing protein 1-like	-4.81899958	-0.889559903	5.240924408	0.02925738	0.554237093
gene16203_LOC110087450	LOC110087450	cholesterol 7-desaturase-like	-4.792414238	-1.40580296	5.232577582	0.029135986	0.554237093
gene17851_UBAP1L	UBAP1L	ubiquitin associated protein 1 like	-4.761327082	-0.966402568	5.179115229	0.02968208	0.554237093
gene15550_LOC110086777	LOC110086777	toll-like receptor 13	-4.752807018	-1.155550686	9.130538891	0.00436612	0.554237093	Up ovaries
gene14912_SSTR2	SSTR2	somatostatin receptor 2	-4.706455951	-1.454641624	9.360390431	0.004376	0.554237093	Up ovaries
gene21141_TCF19	TCF19	transcription factor 19	-4.655312027	-0.925804355	8.466789571	0.005943228	0.554237093	Up ovaries
gene6513_LOC110076796	LOC110076796	WAP four-disulfide core domain protein 12-like	-4.641210805	-1.02723071	3.240798962	0.08095747	0.584095433
gene8680_LOC110079168	LOC110079168	transient receptor potential cation channel subfamily M member 4-like	-4.633578918	-1.26651101	7.055968735	0.011582946	0.554237093
gene3955_CD180	CD180	CD180 molecule	-4.628121144	-1.334720522	4.276579059	0.047972836	0.565496135
gene797_CRTAM	CRTAM	cytotoxic and regulatory T-cell molecule	-4.628121144	-1.783227213	4.307451002	0.049284945	0.565496135
gene10419_LOC110081109	LOC110081109	fibrillin-2-like	-4.600076056	-1.300631533	4.868731489	0.034629935	0.558339661
gene18982_LOC110090499	LOC110090499	vitellogenin-like	-4.579140385	-1.028068332	4.009053942	0.053271028	0.565496135
gene7362_TMEM215	TMEM215	transmembrane protein 215	-4.540280536	-0.980074371	4.708873053	0.037293806	0.560951547
gene21558_LOC110071272	LOC110071272	C-type lectin domain family 5 member A-like	-4.538940818	0.030040675	10.18539387	0.002752446	0.554237093	Up ovaries
gene1441_EFCAB9	EFCAB9	EF-hand calcium binding domain 9	-4.532761264	-1.290592544	7.857745049	0.009076366	0.554237093	Up ovaries
gene2066_EN1	EN1	engrailed homeobox 1	-4.52673556	-1.67941727	3.681578674	0.065623836	0.572322323
gene17638_MAD2L1BP	MAD2L1BP	MAD2L1 binding protein	-4.52673556	-1.344018068	3.417880547	0.073735433	0.579396785
gene19662_PTGFR	PTGFR	prostaglandin F receptor	-4.482732332	-1.220449434	4.107803896	0.050572653	0.565496135
gene16507_GDF2	GDF2	growth differentiation factor 2	-4.445622434	-1.756594226	4.510942042	0.042628405	0.564583405
gene19830_LOC110091423	LOC110091423	histone H2A.Z-specific chaperone CHZ1-like	-4.445622434	-1.988834114	3.677152628	0.06711092	0.57349332
gene13975_AQP8	AQP8	aquaporin 8	-4.388916335	-2.160682532	4.505638032	0.047105855	0.565496135
gene8139_SYP	SYP	synaptophysin	-4.342965586	-1.49894738	3.78841197	0.061009242	0.570042551
gene9161_DNASE2B	DNASE2B	deoxyribonuclease 2 beta	-4.319227778	5.070523763	18.10472436	0.000122183	0.484913321	Up ovaries
gene14911_LOC110086057	LOC110086057	zinc transporter ZIP11-like	-4.276327116	-1.783214604	10.26454561	0.003202451	0.554237093	Up ovaries
gene1011_LOC110079683	LOC110079683	acidic mammalian chitinase-like	-4.271237029	1.453152949	14.2841933	0.000512705	0.554237093	Up ovaries
gene7199_TEX43	TEX43	testis expressed 43	-4.249203991	-0.472431044	4.769362988	0.03664582	0.560951547
gene19328_GNGT2	GNGT2	G protein subunit gamma transducin 2	-4.230793397	-1.646445857	3.430435543	0.073531825	0.579396785
gene15139_HFM1	HFM1	HFM1	-4.230793397	-0.686835634	3.345863862	0.078021846	0.584095433
gene7490_SSUH2	SSUH2	ssu-2 homolog (C. elegans)	-4.113142326	-1.980588536	4.6015654	0.041075856	0.564583405
gene5697_PI15	PI15	peptidase inhibitor 15	-4.108871956	-1.43464385	3.395359015	0.074364239	0.579744584
gene21685_LOC110071404	LOC110071404	L-serine dehydratase/L-threonine deaminase-like	-3.997826437	-1.52915158	9.882109927	0.003658435	0.554237093	Up ovaries
gene10560_FA2H	FA2H	fatty acid 2-hydroxylase	-3.987751632	-1.234114677	6.727486801	0.013896763	0.554237093
gene21171_LOC110070857	LOC110070857	H-2 class I histocompatibility antigen	-3.963560029	3.18739914	8.370608987	0.006206723	0.554237093	Up ovaries
gene1920_NXPH4	NXPH4	neurexophilin 4	-3.836561683	-1.152714056	6.768555824	0.013633407	0.554237093
gene20591_LOC110070234	LOC110070234	class I histocompatibility antigen	-3.825316134	1.736270652	10.46927082	0.002474074	0.554237093	Up ovaries
gene1598_LOC110088432	LOC110088432	uncharacterized LOC110088432	-3.81754748	-0.504696625	8.384409851	0.006391504	0.554237093	Up ovaries
gene16823_NECTIN4	NECTIN4	nectin cell adhesion molecule 4	-3.800060194	-1.018369518	4.416355633	0.042454141	0.564583405
gene6965_TNFAIP8L3	TNFAIP8L3	TNF alpha induced protein 8 like 3	-3.78414202	0.459164052	11.69391421	0.001454324	0.554237093	Up ovaries
gene791_ATP12A	ATP12A	ATPase H+/K+ transporting non-gastric alpha2 subunit	-3.754833804	0.073022897	8.942594123	0.005146842	0.554237093	Up ovaries
gene9460_IL7R	IL7R	interleukin 7 receptor	-3.747407303	0.223506254	9.935309686	0.003205907	0.554237093	Up ovaries
gene7161_LOC110077501	LOC110077501	cysteine-rich venom protein helothermine-like	-3.721196757	-0.699428074	4.056996578	0.051495434	0.565496135
gene20027_LOC110091629	LOC110091629	butyrophilin subfamily 1 member A1-like	-3.693497425	-0.716562469	5.922760875	0.019500676	0.554237093
gene12602_INSM2	INSM2	INSM transcriptional repressor 2	-3.668615494	0.282275957	3.319499243	0.076328914	0.581835562
gene6787_IRF4	IRF4	interferon regulatory factor 4	-3.663493606	-1.582067548	5.471514545	0.0259371	0.554237093
gene15691_FAM181B	FAM181B	family with sequence similarity 181 member B	-3.623348785	-1.653235294	4.857315868	0.03590115	0.560951547
gene3882_ESM1	ESM1	endothelial cell specific molecule 1	-3.547397815	-0.905894126	8.073379925	0.007178944	0.554237093	Up ovaries
gene788_LOC110078254	LOC110078254	uncharacterized LOC110078254	-3.507178417	-1.433136927	5.77432184	0.021855778	0.554237093
gene14191_LOC110085235	LOC110085235	C-X-C motif chemokine 10-like	-3.505805022	-0.945053267	6.004973232	0.019397534	0.554237093
gene9160_LOC110079741	LOC110079741	uricase-like	-3.497270031	-0.754280057	4.967747046	0.032332272	0.554378757
gene11335_LOC110082110	LOC110082110	protocadherin gamma-A6-like	-3.486102386	0.699102856	5.732468093	0.021424346	0.554237093
gene17089_PIGR	PIGR	polymeric immunoglobulin receptor	-3.460491611	-1.5681238	5.282725895	0.027998482	0.554237093
gene10508_CCDC3	CCDC3	coiled-coil domain containing 3	-3.449754656	1.502794859	11.53934977	0.001550841	0.554237093	Up ovaries
gene17539_VSIG10L2	VSIG10L2	V-set and immunoglobulin domain containing 10 like 2	-3.436209705	-0.88081732	4.470286349	0.041673365	0.564583405
gene12681_PLN	PLN	phospholamban	-3.427982841	-0.211453466	4.709222864	0.036145137	0.560951547
gene16504_LOC110087773	LOC110087773	FERM and PDZ domain-containing protein 2-like	-3.405991175	1.207432196	6.990037599	0.011945713	0.554237093
gene13825_LOC110084816	LOC110084816	forkhead box protein H1-like	-3.4024234	-0.99043105	5.572236257	0.023939248	0.554237093
gene6518_LOC110076782	LOC110076782	prostaglandin E synthase 2-like	-3.397848199	-0.700333473	4.971492387	0.031911096	0.554237093
gene17267_RGMA	RGMA	repulsive guidance molecule family member a	-3.381378981	1.244696667	6.854966162	0.012417037	0.554237093
gene15023_ZNF683	ZNF683	zinc finger protein 683	-3.357358919	-1.628595983	4.633710226	0.040095817	0.561991293
gene19985_LOC110091589	LOC110091589	von Willebrand factor A domain-containing protein 5B2-like	-3.324288659	-0.805068864	7.677235078	0.008691565	0.554237093	Up ovaries
gene12418_FAM19A4	FAM19A4	family with sequence similarity 19 member A4	-3.292000175	-0.755281406	6.196615376	0.017844908	0.554237093
gene10632_LOC110081359	LOC110081359	uncharacterized LOC110081359	-3.283728448	-0.772610487	3.617552292	0.064566625	0.571761384
gene7265_LOC110077616	LOC110077616	solute carrier family 2	-3.272737335	1.023810922	7.757496696	0.008130718	0.554237093	Up ovaries
gene21892_LOC110071632	LOC110071632	nuclear receptor coactivator 3-like	-3.250732803	-0.679732695	7.320309321	0.010053355	0.554237093
gene11966_LOC110082823	LOC110082823	B-cell differentiation antigen CD72-like	-3.210829087	-0.852255317	5.665660721	0.022412476	0.554237093
gene6776_NPHS2	NPHS2	NPHS2	-3.174263017	2.018690748	7.715719584	0.008289395	0.554237093	Up ovaries
gene13403_HCN4	HCN4	hyperpolarization activated cyclic nucleotide gated potassium channel 4	-3.145292429	0.545888096	8.341608172	0.006689619	0.554237093	Up ovaries
gene18939_RPUSD1	RPUSD1	RNA pseudouridylate synthase domain containing 1	-3.130644455	1.053261994	7.372319332	0.009726222	0.554237093	Up ovaries
gene16400_LOC110087670	LOC110087670	histone H2A type 2-C-like	-3.104164201	-1.503086099	3.365256931	0.074412175	0.579744584
gene8642_LOC110079130	LOC110079130	slit homolog 1 protein-like	-3.099337325	0.93206851	6.384864371	0.015670977	0.554237093
gene1556_CD96	CD96	CD96 molecule	-3.069518537	-0.656874142	5.828155845	0.021655929	0.554237093
gene9525_RAB9B	RAB9B	RAB9B	-3.057062663	0.345185964	7.035405358	0.011397597	0.554237093
gene18958_LOC110090469	LOC110090469	interleukin-8-like	-3.011670835	-1.41244956	4.427462675	0.042209124	0.564583405
gene309_LOC110073242	LOC110073242	uncharacterized LOC110073242	-2.988731498	2.444748441	6.835581932	0.012532233	0.554237093
gene2376_ZMAT4	ZMAT4	zinc finger matrin-type 4	-2.95605293	-1.776262014	4.110725187	0.050052603	0.565496135
gene13151_LOC110084101	LOC110084101	anthrax toxin receptor 2-like	-2.947799963	0.019540043	6.303236945	0.016301376	0.554237093
gene9853_LOC110080502	LOC110080502	reticulon-4-like	-2.939278334	1.220297967	3.977843193	0.054156761	0.565496135
gene17933_LOC110089356	LOC110089356	SUN domain-containing ossification factor-like	-2.938539359	-0.517240676	5.03851879	0.030845459	0.554237093
gene5910_MFSD2B	MFSD2B	major facilitator superfamily domain containing 2B	-2.936735597	0.936648775	4.037181877	0.051279437	0.565496135
gene8450_WDR25	WDR25	WD repeat domain 25	-2.933642169	0.850394155	7.916935653	0.007554315	0.554237093	Up ovaries
gene2445_IL17B	IL17B	interleukin 17B	-2.91682441	-0.814388838	4.628284756	0.038036186	0.560951547
gene13458_LOC110084447	LOC110084447	immunoglobulin superfamily containing leucine-rich repeat protein-like	-2.90527408	0.430745872	5.428073892	0.025076322	0.554237093
gene19573_LOC110091135	LOC110091135	class II histocompatibility antigen	-2.901558481	0.86204967	5.005945536	0.03103808	0.554237093
gene4955_LOC110075047	LOC110075047	uncharacterized LOC110075047	-2.900793173	-0.279122935	4.949735617	0.031941744	0.554237093
gene10142_KCTD4	KCTD4	potassium channel tetramerization domain containing 4	-2.897007576	-1.065359294	4.219673673	0.047062086	0.565496135
gene1239_ENPP6	ENPP6	ectonucleotide pyrophosphatase/phosphodiesterase 6	-2.891589243	-0.593026541	9.789907784	0.003466122	0.554237093	Up ovaries
gene17171_FAM26F	FAM26F	family with sequence similarity 26 member F	-2.870535187	0.505615799	7.229463321	0.010489698	0.554237093
gene6722_CORIN	CORIN	corin	-2.864027513	-0.497732104	3.552729125	0.067308454	0.573900738
gene12223_ACTA2	ACTA2	actin	-2.862328143	3.94177608	12.87945663	0.000895451	0.554237093	Up ovaries
gene115_MYCT1	MYCT1	MYC target 1	-2.862309764	1.082701541	6.180870866	0.01718317	0.554237093
gene21974_LOC110071718	LOC110071718	zinc finger protein 2 homolog	-2.859343302	-0.696568383	5.210288587	0.027837797	0.554237093
gene3099_LOC110072998	LOC110072998	elongin-A-like	-2.846071669	-1.266985551	3.25973394	0.080115374	0.584095433
gene16577_RHOJ	RHOJ	ras homolog family member J	-2.833471761	0.755963887	7.052804216	0.011495906	0.554237093
gene7876_LOC110078359	#N/A	#N/A	-2.819483061	-1.481730918	5.569414414	0.024331796	0.554237093
gene11361_CMTM6	CMTM6	CKLF like MARVEL transmembrane domain containing 6	-2.817077073	-0.822831653	3.531208457	0.067700807	0.575022279
gene1322_LOC110084783	LOC110084783	glioma pathogenesis-related protein 1-like	-2.78073538	0.736603787	5.564900293	0.023559244	0.554237093
gene10354_EFNA3	EFNA3	ephrin A3	-2.762054347	1.574439572	6.359921062	0.015750553	0.554237093
gene2741_TMEM38A	TMEM38A	transmembrane protein 38A	-2.738108936	0.156521873	4.674671268	0.036639516	0.560951547
gene1138_LOC110082355	LOC110082355	retinol dehydrogenase 12-like	-2.727058326	1.712792574	6.125310172	0.017655746	0.554237093
gene4896_LOC110074990	LOC110074990	succinate dehydrogenase assembly factor 2	-2.72470267	-1.704290396	4.683632456	0.036792342	0.560951547
gene9710_TEK	TEK	TEK receptor tyrosine kinase	-2.710973906	1.69728024	8.753910749	0.005165112	0.554237093	Up ovaries
gene3337_C1QTNF12	C1QTNF12	C1q and TNF related 12	-2.709859392	-0.116176315	4.611209803	0.03819576	0.560951547
gene16308_FUT4	FUT4	fucosyltransferase 4	-2.707714505	-0.336794019	4.546289956	0.039682714	0.560951547
gene21298_LOC110070991	LOC110070991	RLA class II histocompatibility antigen	-2.646454915	1.439506553	5.362022804	0.025920782	0.554237093
gene11663_NIPAL3	NIPAL3	NIPA like domain containing 3	-2.626393651	0.975507958	7.092088652	0.011096156	0.554237093
gene4171_TMEM80	TMEM80	transmembrane protein 80	-2.623156094	1.602689363	5.382047095	0.025524526	0.554237093
gene12068_TOR4A	TOR4A	torsin family 4 member A	-2.618379439	1.551458019	4.272857168	0.045398768	0.564583405
gene19008_SCAMP5	SCAMP5	secretory carrier membrane protein 5	-2.611354262	3.579993886	11.06617492	0.001890885	0.554237093	Up ovaries
gene1299_LIN7A	LIN7A	lin-7 homolog A	-2.607354452	0.640472439	8.385391693	0.006099158	0.554237093	Up ovaries
gene19995_LOC110091602	LOC110091602	mitochondrial ubiquitin ligase activator of nfkb 1-A-like	-2.603621464	3.34288467	14.25526853	0.000518535	0.554237093	Up ovaries
gene12021_LOC110082913	LOC110082913	uncharacterized LOC110082913	-2.599808251	5.740291473	3.63243528	0.064660342	0.571761384
gene21433_LOC110071139	LOC110071139	C-reactive protein-like	-2.584586703	1.381614032	4.94147629	0.031927157	0.554237093
gene19099_LOC110090629	LOC110090629	tomoregulin-2-like	-2.576434853	-0.747011499	3.683710161	0.062274053	0.570696108
gene6573_PCP4	PCP4	Purkinje cell protein 4	-2.573695682	3.993583904	8.646950582	0.005419409	0.554237093	Up ovaries
gene14599_LOC110085698	LOC110085698	protein NLRC5-like	-2.573051551	-0.622230931	3.889836752	0.055689603	0.567259939
gene19717_NOV	NOV	nephroblastoma overexpressed	-2.562234444	1.171301083	3.613244801	0.064533483	0.571761384
gene17012_XKR8	XKR8	XK related 8	-2.557824177	1.596402499	5.832705121	0.020386751	0.554237093
gene21445_LOC110071154	LOC110071154	zinc finger and SCAN domain-containing protein 31-like	-2.53659952	-0.167767574	5.004626801	0.03105896	0.554237093
gene8637_DUSP3	DUSP3	dual specificity phosphatase 3	-2.526536191	-0.404073823	5.395066416	0.025357869	0.554237093
gene9239_LOC110079824	LOC110079824	alpha-internexin-like	-2.515772443	-1.078011441	3.139073986	0.084660687	0.588037011
gene1290_IL17RB	IL17RB	interleukin 17 receptor B	-2.508352115	3.949238591	10.03721338	0.002934414	0.554237093	Up ovaries
gene6371_MPPED1	MPPED1	metallophosphoesterase domain containing 1	-2.496224154	0.699384346	6.135249516	0.017570189	0.554237093
gene167_NMBR	NMBR	neuromedin B receptor	-2.495062398	1.527205329	5.861815631	0.02009567	0.554237093
gene11702_LOC110082605	LOC110082605	cathelicidin-2-like	-2.484885759	1.668094062	5.057462035	0.030087845	0.554237093
gene10326_FCER1G	FCER1G	Fc fragment of IgE receptor Ig	-2.484010552	0.91481991	7.421085808	0.009506898	0.554237093	Up ovaries
gene20347_LOC110069983	LOC110069983	zinc finger protein 397-like	-2.481365264	1.557124954	9.130615507	0.004365972	0.554237093	Up ovaries
gene20410_CD248	CD248	CD248 molecule	-2.475824941	1.305917033	4.585135285	0.038386632	0.560951547
gene7970_PDGFRA	PDGFRA	platelet derived growth factor receptor alpha	-2.473507036	5.743086959	15.50655595	0.000320011	0.554237093	Up ovaries
gene2392_PHYHIP	PHYHIP	phytanoyl-CoA 2-hydroxylase interacting protein	-2.437761267	-0.044322774	4.518596532	0.039743851	0.560951547
gene21530_LOC110071240	LOC110071240	periplasmic beta-glucosidase-like	-2.433505127	-0.304368804	4.107240609	0.049749032	0.565496135
gene16427_RANGRF	RANGRF	RAN guanine nucleotide release factor	-2.422826908	0.553207614	5.029621574	0.030518596	0.554237093
gene35_GPR63	GPR63	G protein-coupled receptor 63	-2.420765235	-0.867604071	3.839166751	0.057834872	0.570042551
gene2428_LGI2	LGI2	leucine rich repeat LGI family member 2	-2.419911654	-1.402950529	4.316497887	0.045353638	0.564583405
gene18013_NLRC3	NLRC3	NLR family CARD domain containing 3	-2.419457559	0.456818384	4.108708635	0.049354464	0.565496135
gene7466_IGFBPL1	IGFBPL1	insulin like growth factor binding protein like 1	-2.408758492	5.132258046	11.16480549	0.001813988	0.554237093	Up ovaries
gene14832_LOC110085962	LOC110085962	cGMP-dependent protein kinase 1	-2.408360855	-0.035960274	3.719809072	0.060878111	0.570042551
gene12447_TMEM150C	TMEM150C	transmembrane protein 150C	-2.403332434	2.020122306	6.403094554	0.015424687	0.554237093
gene5408_LOC110075488	LOC110075488	mucin-5AC-like	-2.400845507	0.150457223	3.923587575	0.054508523	0.565496135
gene13870_SLC17A9	SLC17A9	solute carrier family 17 member 9	-2.397388385	0.105700632	4.759127104	0.035070722	0.560951547
gene10429_PTPN18	PTPN18	protein tyrosine phosphatase	-2.394979925	0.321839762	5.391526058	0.025403071	0.554237093
gene12715_BTBD7	BTBD7	BTB domain containing 7	-2.391533305	2.043025359	7.351117461	0.009823259	0.554237093	Up ovaries
gene2464_KCNMB1	KCNMB1	potassium calcium-activated channel subfamily M regulatory beta subunit 1	-2.388645156	0.639197866	4.025331856	0.051606251	0.565496135
gene2325_KCNIP3	KCNIP3	potassium voltage-gated channel interacting protein 3	-2.382795039	1.266180379	5.647192763	0.022481493	0.554237093
gene5889_LOC110076032	LOC110076032	chondroadherin-like	-2.380685935	0.338937832	4.109569127	0.049331795	0.565496135
gene12549_CMKLR1	CMKLR1	chemerin chemokine-like receptor 1	-2.380095359	0.571160066	5.094977246	0.029517809	0.554237093
gene9968_STAB1	STAB1	stabilin 1	-2.364011176	3.03454353	4.390813294	0.042499684	0.564583405
gene11456_LOC110082265	LOC110082265	NADH-cytochrome b5 reductase-like	-2.363624861	0.426766088	5.348896248	0.025954259	0.554237093
gene12119_KCNJ8	KCNJ8	potassium voltage-gated channel subfamily J member 8	-2.348510006	0.207822746	3.706794579	0.06149546	0.570042551
gene14642_RASGRP1	RASGRP1	RAS guanyl releasing protein 1	-2.347286054	-0.009816271	3.401748979	0.072531788	0.579396785
gene19994_LOC110091599	LOC110091599	endothelin-converting enzyme 2-like	-2.344166548	3.777377578	13.11849269	0.000813362	0.554237093	Up ovaries
gene5845_GSG1	GSG1	germ cell associated 1	-2.343284496	-0.518241866	3.382052082	0.073933599	0.579396785
gene7700_LOC110078161	LOC110078161	transmembrane O-methyltransferase	-2.337525343	-0.459701643	3.651558127	0.063992797	0.571232747
gene20849_LOC110070514	LOC110070514	class I histocompatibility antigen	-2.331871262	1.887091825	4.102176378	0.049526927	0.565496135
gene12860_PPIF	PPIF	peptidylprolyl isomerase F	-2.324893055	1.495726083	4.750530428	0.035227013	0.560951547
gene15135_C1QTNF3	C1QTNF3	C1q and TNF related 3	-2.312556513	1.87981569	3.129209001	0.084515127	0.588037011
gene7867_APLNR	APLNR	apelin receptor	-2.311551783	2.572071331	7.065411065	0.011236949	0.554237093
gene19262_LOC110090815	LOC110090815	HLA class II histocompatibility antigen	-2.307726326	2.078959034	4.406652657	0.042147009	0.564583405
gene4075_UBASH3A	UBASH3A	ubiquitin associated and SH3 domain containing A	-2.306150588	-0.35111569	3.397115147	0.072909184	0.579396785
gene18634_LOC110090121	LOC110090121	macrophage mannose receptor 1-like	-2.305690071	-0.723976112	3.447602944	0.07089753	0.5776882
gene14624_OSGIN1	OSGIN1	oxidative stress induced growth inhibitor 1	-2.302555946	4.219020351	12.06608987	0.001247088	0.554237093	Up ovaries
gene13601_F2R	F2R	coagulation factor II thrombin receptor	-2.292574038	3.273545288	5.599938612	0.022884623	0.554237093
gene18442_LOC110089901	LOC110089901	synaptophysin-like protein 1	-2.279654372	3.461527788	6.576888118	0.014184345	0.554237093
gene7696_LOC110078097	LOC110078097	WD repeat-containing protein 73-like	-2.279206997	2.402333135	6.290631854	0.016289105	0.554237093
gene12475_FAM69C	FAM69C	family with sequence similarity 69 member C	-2.267289944	-0.868572914	3.775487551	0.05924162	0.570042551
gene12627_CRYL1	CRYL1	crystallin lambda 1	-2.253573324	1.816306169	5.566672754	0.023267807	0.554237093
gene17092_LOC110088419	LOC110088419	trophoblast glycoprotein-like	-2.243482204	-0.478118589	3.522302686	0.068439333	0.57557846
gene18693_LOC110090185	LOC110090185	histone H3-like centromeric protein A	-2.231236005	1.389738294	4.663134595	0.036859684	0.560951547
gene19780_GPR182	GPR182	G protein-coupled receptor 182	-2.229856501	-0.006011142	3.210364322	0.080729949	0.584095433
gene6463_PHEX	PHEX	phosphate regulating endopeptidase homolog	-2.212231012	2.072191604	3.527120537	0.067665802	0.575022279
gene15558_ATP1A3	ATP1A3	ATPase Na+/K+ transporting subunit alpha 3	-2.20520242	2.980026543	5.251064375	0.027268772	0.554237093
gene6349_GLT1D1	GLT1D1	glycosyltransferase 1 domain containing 1	-2.20140159	2.835248597	6.970582094	0.011753114	0.554237093
gene9841_AQP3	AQP3	aquaporin 3 (Gill blood group)	-2.188153872	5.213146013	4.622419845	0.037648297	0.560951547
gene8718_HCN2	HCN2	hyperpolarization activated cyclic nucleotide gated potassium channel 2	-2.187580227	0.615026753	4.576788272	0.03855408	0.560951547
gene3950_SGTB	SGTB	small glutamine rich tetratricopeptide repeat containing beta	-2.169778189	1.74793899	6.735593399	0.013144922	0.554237093
gene15722_CLEC11A	CLEC11A	C-type lectin domain containing 11A	-2.1689455	1.093944532	5.099972319	0.029442798	0.554237093
gene531_SLC35F3	SLC35F3	solute carrier family 35 member F3	-2.149642644	2.078658367	7.961628674	0.007400686	0.554237093	Up ovaries
gene6219_FLT1	FLT1	fms related tyrosine kinase 1	-2.145681067	1.908551704	7.095571651	0.011077914	0.554237093
gene3812_RRM2B	RRM2B	ribonucleotide reductase regulatory TP53 inducible subunit M2B	-2.145126925	0.148631359	3.424897416	0.071794461	0.577905061
gene10680_LOC110081403	LOC110081403	fibrinogen-like protein 1	-2.141548822	-0.946957453	3.29002353	0.078031355	0.584095433
gene1975_LPAR2	LPAR2	lysophosphatidic acid receptor 2	-2.138619846	1.500765675	4.388821484	0.042544261	0.564583405
gene21249_LOC110070940	LOC110070940	macrophage mannose receptor 1-like	-2.128866388	2.632988054	4.717454112	0.035835465	0.560951547
gene15965_MAP2K3	MAP2K3	mitogen-activated protein kinase kinase 3	-2.124052426	2.44405387	5.657380308	0.022238915	0.554237093
gene19921_LOC110091524	LOC110091524	pancreatic alpha-amylase-like	-2.122758271	4.37263412	11.28024748	0.001728172	0.554237093	Up ovaries
gene19137_SOX18	SOX18	SRY-box 18	-2.122610314	1.93558949	5.578778192	0.02312757	0.554237093
gene7972_KDR	KDR	kinase insert domain receptor	-2.120046891	2.493702079	4.368328102	0.043005889	0.564583405
gene544_NID1	NID1	nidogen 1	-2.118548215	6.157602855	10.0655344	0.002898672	0.554237093	Up ovaries
gene19557_VANGL1	VANGL1	VANGL planar cell polarity protein 1	-2.118353318	0.174589127	4.620985848	0.038002948	0.560951547
gene10361_LOC110081056	LOC110081056	mothers against decapentaplegic homolog 6-like	-2.116743453	2.535481048	5.19065775	0.028116323	0.554237093
gene20209_LOC110069828	LOC110069828	zinc finger protein 239-like	-2.116409689	1.148454158	4.383819449	0.04282218	0.564583405
gene3443_GPR37L1	GPR37L1	G protein-coupled receptor 37 like 1	-2.112574427	1.939450395	5.777184943	0.020954591	0.554237093
gene21738_LOC110071465	LOC110071465	72 kDa type IV collagenase-like	-2.112528899	4.317844709	8.25075331	0.006483988	0.554237093	Up ovaries
gene1436_ERGIC1	ERGIC1	endoplasmic reticulum-golgi intermediate compartment 1	-2.108810363	2.601373079	9.849064827	0.003184068	0.554237093	Up ovaries
gene9834_KIF24	KIF24	kinesin family member 24	-2.103279745	2.256492604	5.605692143	0.022819043	0.554237093
gene16948_LOC110088258	LOC110088258	protein ANTAGONIST OF LIKE HETEROCHROMATIN PROTEIN 1-like	-2.092053826	1.705512417	8.239383589	0.006517651	0.554237093	Up ovaries
gene21133_LOC110070812	LOC110070812	zinc finger protein 850-like	-2.082649244	2.168705488	5.147143477	0.028744542	0.554237093
gene21452_LOC110071158	LOC110071158	zinc finger protein 560-like	-2.079143213	-0.81769085	3.215541098	0.081107183	0.584095433
gene8323_SAPCD2	SAPCD2	suppressor APC domain containing 2	-2.077897102	0.479470023	3.220599724	0.08026619	0.584095433
gene11062_ZNF865	ZNF865	zinc finger protein 865	-2.070858219	2.78733344	8.445430634	0.005935469	0.554237093	Up ovaries
gene588_SRD5A2	SRD5A2	steroid 5 alpha-reductase 2	-2.068088401	3.056674811	6.848977587	0.012452504	0.554237093
gene13681_LOC110084711	LOC110084711	GRB2-related adapter protein-like	-2.039545216	0.301558615	3.594347366	0.065206751	0.572322323
gene18626_HEG1	HEG1	heart development protein with EGF like domains 1	-2.018473539	1.727945188	6.353990417	0.015795891	0.554237093
gene8707_SPPL2B	SPPL2B	signal peptide peptidase like 2B	-2.013471742	4.185223679	7.500811613	0.009159646	0.554237093	Up ovaries
gene14324_GPX8	GPX8	glutathione peroxidase 8 (putative)	-2.013059323	1.331239273	4.220378277	0.046505901	0.565496135
gene4376_TMEM106C	TMEM106C	transmembrane protein 106C	-2.008519336	2.860590462	3.898815418	0.055242063	0.565496135
gene17722_VASN	VASN	vasorin	-2.007695619	5.37538058	6.032568584	0.018476021	0.554237093
gene5601_LOC110075771	LOC110075771	neuroglobin-like	-2.004356529	0.470738542	3.567012813	0.066194437	0.572322323
gene21943_LOC110071685	LOC110071685	zinc finger and SCAN domain-containing protein 2-like	-2.001894231	-0.083600128	3.476443372	0.069974747	0.576294703
gene4379_TSPAN31	TSPAN31	tetraspanin 31	-2.00044808	3.009166905	5.99859554	0.018786696	0.554237093
gene21163_EFEMP1	EFEMP1	EGF containing fibulin like extracellular matrix protein 1	-1.998526655	2.702643081	4.211233346	0.046732262	0.565496135
gene14044_FRRS1L	FRRS1L	ferric chelate reductase 1 like	-1.996839471	0.995172256	3.492322357	0.068978977	0.57557846
gene17590_CLDND1	CLDND1	claudin domain containing 1	-1.990178915	3.045000752	5.238757425	0.027439175	0.554237093
gene15526_CCM2L	CCM2L	CCM2 like scaffolding protein	-1.988394717	1.205142412	3.234697408	0.079825573	0.584095433
gene14095_ORAI2	ORAI2	ORAI calcium release-activated calcium modulator 2	-1.987706343	1.64435283	4.231185893	0.046239934	0.565496135
gene3749_ARTN	ARTN	artemin	-1.984725737	-0.308663111	3.203822241	0.081027937	0.584095433
gene18610_SLC6A2	SLC6A2	solute carrier family 6 member 2	-1.98377868	1.081392552	5.36242154	0.025777993	0.554237093
gene1075_EXT2	EXT2	exostosin glycosyltransferase 2	-1.983371982	3.573140643	4.757153055	0.035106544	0.560951547
gene1644_RNF4	RNF4	ring finger protein 4	-1.982403938	2.340765234	5.034097717	0.030448892	0.554237093
gene17871_FAM8A1	FAM8A1	family with sequence similarity 8 member A1	-1.980630171	1.385279922	3.976151302	0.052987315	0.565496135
gene3458_TMEM9	TMEM9	transmembrane protein 9	-1.979801933	2.821450756	6.772466155	0.012915322	0.554237093
gene12658_TSPAN6	TSPAN6	tetraspanin 6	-1.971291675	1.595167136	4.085466549	0.049971116	0.565496135
gene1943_LOC110071300	LOC110071300	E3 ubiquitin-protein ligase TRIM58-like	-1.968285641	-0.314360422	3.270604393	0.078235563	0.584095433
gene6773_TOR3A	TOR3A	torsin family 3 member A	-1.967198695	2.789192764	4.808951922	0.034179627	0.556086461
gene16478_TMEM88	TMEM88	transmembrane protein 88	-1.954346385	1.534023774	3.659796295	0.062907599	0.570696108
gene15532_LOC110086716	LOC110086716	interferon regulatory factor 4-like	-1.951106676	1.658684549	3.981401476	0.052837961	0.565496135
gene3059_MFGE8	MFGE8	milk fat globule-EGF factor 8 protein	-1.948777397	5.937128005	5.079622949	0.029749685	0.554237093
gene10887_OLFML2B	OLFML2B	olfactomedin like 2B	-1.947732416	6.393844898	6.934323949	0.011957134	0.554237093
gene5759_RAC2	RAC2	ras-related C3 botulinum toxin substrate 2 (rho family	-1.934441044	2.568772549	3.398826204	0.07264978	0.579396785
gene5821_OSTF1	OSTF1	osteoclast stimulating factor 1	-1.915371327	1.367337951	4.124067956	0.048951545	0.565496135
gene4506_ADAM10	ADAM10	ADAM metallopeptidase domain 10	-1.913591818	5.594070814	7.354426282	0.009808047	0.554237093	Up ovaries
gene1335_PNKD	PNKD	paroxysmal nonkinesigenic dyskinesia	-1.905210814	0.251122448	3.924288046	0.05466605	0.565496135
gene18548_POSTN	POSTN	periostin	-1.903443459	6.186008081	11.9585852	0.001303528	0.554237093	Up ovaries
gene8728_MIER2	MIER2	MIER family member 2	-1.901911235	1.501366245	3.821157248	0.057613109	0.570042551
gene19472_TAPBP	TAPBP	TAP binding protein	-1.90012198	5.546233708	3.560092051	0.066447132	0.572322323
gene12829_LOC110083743	LOC110083743	V-set and immunoglobulin domain-containing protein 8-like	-1.900119405	-0.069302073	3.900752385	0.055184316	0.565496135
gene13959_PKD1	PKD1	polycystin 1	-1.895488516	5.150139872	7.220048391	0.010446602	0.554237093
gene15995_LOC110087234	LOC110087234	uncharacterized LOC110087234	-1.88379664	3.690876789	17.32768279	0.000162098	0.484913321	Up ovaries
gene16348_ME3	ME3	malic enzyme 3	-1.880318683	1.726234551	3.919318012	0.054634181	0.565496135
gene79_TBX18	TBX18	T-box 18	-1.879797614	1.371151889	4.444300824	0.041321522	0.564583405
gene5082_BRF2	BRF2	BRF2	-1.879296753	1.835114452	6.777369362	0.012885116	0.554237093
gene14601_HERPUD1	HERPUD1	homocysteine inducible ER protein with ubiquitin like domain 1	-1.878891196	1.655066606	4.352423212	0.043367936	0.564583405
gene15936_TSPAN3	TSPAN3	tetraspanin 3	-1.875189315	6.452133803	10.57467129	0.00232914	0.554237093	Up ovaries
gene12615_CUNH3orf58	CUNH3orf58	chromosome unknown C3orf58 homolog	-1.873157524	3.629931127	6.775019385	0.012899584	0.554237093
gene13198_PAFAH2	PAFAH2	platelet activating factor acetylhydrolase 2	-1.86050302	1.767951032	4.571441152	0.038661767	0.560951547
gene11965_LOC110082803	LOC110082803	B-cell differentiation antigen CD72-like	-1.860310516	1.185369412	3.75155921	0.059833775	0.570042551
gene20006_LOC110091610	LOC110091610	zinc finger protein 585B-like	-1.859022948	4.144830182	4.406527139	0.042149791	0.564583405
gene19353_NID2	NID2	nidogen 2	-1.857649644	6.47385761	10.21999278	0.002711707	0.554237093	Up ovaries
gene17293_MEX3C	MEX3C	mex-3 RNA binding family member C	-1.850399167	4.176982535	4.97456364	0.03139031	0.554237093
gene2681_SLC39A3	SLC39A3	solute carrier family 39 member 3	-1.848293785	3.199288292	4.994559548	0.031070634	0.554237093
gene1752_LGALS3BP	LGALS3BP	galectin 3 binding protein	-1.845763324	7.019686792	3.781749136	0.0588591	0.570042551
gene4910_LOC110074959	LOC110074959	fatty acyl-CoA reductase 1-like	-1.839475122	0.646061647	3.626036809	0.064082111	0.57132175
gene18625_LPP	LPP	LIM domain containing preferred translocation partner in lipoma	-1.835230428	3.841485181	6.176206582	0.017222314	0.554237093
gene8734_GNA11	GNA11	G protein subunit alpha 11	-1.834511882	3.507299765	6.978981266	0.011706387	0.554237093
gene3620_FREM1	FREM1	FRAS1 related extracellular matrix 1	-1.832937904	5.667665046	10.60806085	0.002296198	0.554237093	Up ovaries
gene20349_LOC110069981	LOC110069981	zinc finger protein 182-like	-1.829559752	2.42057914	5.624050217	0.022611149	0.554237093
gene20081_ADCY4	ADCY4	adenylate cyclase 4	-1.826320983	2.416942944	3.90744049	0.054985435	0.565496135
gene4408_VAV3	VAV3	vav guanine nucleotide exchange factor 3	-1.825251291	1.865428107	3.163362522	0.082898447	0.587146415
gene16665_SMIM3	SMIM3	small integral membrane protein 3	-1.819345174	3.644445526	7.893000739	0.007637986	0.554237093	Up ovaries
gene4712_SDC2	SDC2	syndecan 2	-1.818710712	5.954372927	19.85870296	6.56E-05	0.476175505	Up ovaries
gene8658_IRF3	IRF3	interferon regulatory factor 3	-1.81805095	3.4858198	5.232203355	0.027530394	0.554237093
gene17045_LOC110088379	LOC110088379	glycine-rich cell wall structural protein 2-like	-1.81722681	-0.214388958	3.345162232	0.0750459	0.580409072
gene14859_PTER	PTER	phosphotriesterase related	-1.812238357	1.618188885	3.193106916	0.081518678	0.585023746
gene3860_CLN5	CLN5	ceroid-lipofuscinosis	-1.810779806	2.039345769	3.719414472	0.060891216	0.570042551
gene18654_DHRS7	DHRS7	dehydrogenase/reductase 7	-1.810139324	5.675003372	5.862387355	0.020089998	0.554237093
gene10713_PEA15	PEA15	phosphoprotein enriched in astrocytes 15	-1.806994678	1.595289173	4.867018689	0.033172099	0.555497542
gene12260_CD164	CD164	CD164 molecule	-1.803670691	2.600169459	3.303276712	0.07662749	0.582170155
gene18824_PEMT	PEMT	phosphatidylethanolamine N-methyltransferase	-1.802290049	3.209185942	10.2724598	0.002651147	0.554237093	Up ovaries
gene5587_NCCRP1	NCCRP1	non-specific cytotoxic cell receptor protein 1 homolog (zebrafish)	-1.801581229	2.190297596	3.495322348	0.068864658	0.57557846
gene13820_LOC110084815	LOC110084815	uncharacterized LOC110084815	-1.794503464	1.92293708	3.956491554	0.05355073	0.565496135
gene21032_SLC35F6	SLC35F6	solute carrier family 35 member F6	-1.789334608	1.867957227	4.198802796	0.047041889	0.565496135
gene14930_B3GNT5	B3GNT5	UDP-GlcNAc:betaGal beta-1	-1.787526116	3.928770879	6.363767238	0.015721225	0.554237093
gene8173_DUSP9	DUSP9	dual specificity phosphatase 9	-1.787087818	1.48206655	4.154506394	0.048163688	0.565496135
gene1017_LOC110079691	LOC110079691	chitotriosidase-1-like	-1.78562172	0.358338358	4.11063879	0.049303631	0.565496135
gene15911_SEC14L5	SEC14L5	SEC14 like lipid binding 5	-1.785032542	0.921818248	3.736505104	0.060326449	0.570042551
gene6348_LOC110076607	LOC110076607	transmembrane protein 132D-like	-1.784922974	0.69695131	3.997206287	0.052391142	0.565496135
gene15167_PARM1	PARM1	prostate androgen-regulated mucin-like protein 1	-1.78059901	5.021099788	5.234157626	0.027503161	0.554237093
gene16331_CHORDC1	CHORDC1	cysteine and histidine rich domain containing 1	-1.779118797	2.257255256	5.338765724	0.026087138	0.554237093
gene19012_MPI	MPI	mannose phosphate isomerase	-1.778953833	2.756348043	6.276385619	0.016402269	0.554237093
gene8555_PHC3	PHC3	polyhomeotic homolog 3	-1.778880696	2.162444785	6.510795741	0.014642931	0.554237093
gene15163_SMIM19	SMIM19	small integral membrane protein 19	-1.776749499	1.173221938	3.924395387	0.054484783	0.565496135
gene11640_GPR153	GPR153	G protein-coupled receptor 153	-1.7727019	1.814330022	6.886428068	0.012232477	0.554237093
gene19553_PDGFD	PDGFD	platelet derived growth factor D	-1.767628632	3.758581011	9.180637187	0.004270183	0.554237093	Up ovaries
gene722_TSPAN17	TSPAN17	tetraspanin 17	-1.766979562	2.365359543	4.088443755	0.049891655	0.565496135
gene12648_CRTAP	CRTAP	cartilage associated protein	-1.766906543	5.049683039	8.529236187	0.005714766	0.554237093	Up ovaries
gene21384_LOC110071084	LOC110071084	calpain-1 catalytic subunit-like	-1.766106704	2.109974681	3.227265008	0.079965793	0.584095433
gene16673_GM2A	GM2A	GM2 ganglioside activator	-1.760444638	7.074403395	9.349754194	0.003962541	0.554237093	Up ovaries
gene6192_STARD13	STARD13	StAR related lipid transfer domain containing 13	-1.754100938	2.201822975	7.574400331	0.008851142	0.554237093	Up ovaries
gene2950_ANXA5	ANXA5	annexin A5	-1.753544861	4.527489502	5.704319399	0.021725872	0.554237093
gene17769_SFRP5	SFRP5	secreted frizzled related protein 5	-1.750759032	5.359997397	3.32740156	0.075600739	0.580552914
gene3261_KIAA2013	KIAA2013	KIAA2013 ortholog	-1.749651525	2.762911201	3.320073485	0.075910988	0.580552914
gene4568_LOC110074599	LOC110074599	lymphotactin-like	-1.747902434	1.622155273	3.922962154	0.05452691	0.565496135
gene5345_PRR11	PRR11	proline rich 11	-1.746613541	2.547573925	5.301151856	0.02658699	0.554237093
gene8506_EHD4	EHD4	EH domain containing 4	-1.745771007	2.554999005	6.144824075	0.017488194	0.554237093
gene7242_LOC110077624	LOC110077624	steroid 17-alpha-hydroxylase/17	-1.742402449	5.73195102	4.038991497	0.05122973	0.565496135
gene7618_VAV1	VAV1	vav guanine nucleotide exchange factor 1	-1.741975213	2.18430247	5.746863332	0.021271894	0.554237093
gene15370_CD34	CD34	CD34 molecule	-1.737102887	4.366970561	8.306031269	0.006322947	0.554237093	Up ovaries
gene18773_FAM199X	FAM199X	family with sequence similarity 199	-1.734636816	1.517240234	3.72509931	0.060702712	0.570042551
gene577_DESI2	DESI2	desumoylating isopeptidase 2	-1.726696652	1.426858025	3.473931929	0.069684395	0.57557846
gene10078_SRF	SRF	serum response factor	-1.713842992	1.25272871	4.323506742	0.044034745	0.564583405
gene14137_ADAMTS9	ADAMTS9	ADAM metallopeptidase with thrombospondin type 1 motif 9	-1.711123059	3.423378733	3.483454169	0.069318146	0.57557846
gene17167_NT5DC1	NT5DC1	5'-nucleotidase domain containing 1	-1.709400681	1.150313862	3.726316534	0.060662434	0.570042551
gene15701_METTL26	METTL26	methyltransferase like 26	-1.707260173	3.225657562	3.488591515	0.06912144	0.57557846
gene10328_RIT1	RIT1	Ras like without CAAX 1	-1.69958828	2.387499082	3.341449163	0.075009952	0.580409072
gene18050_LOC110089470	LOC110089470	uncharacterized LOC110089470	-1.698668275	3.758447354	4.617400647	0.037746782	0.560951547
gene13537_GUSB	GUSB	glucuronidase beta	-1.698222079	3.849720557	3.848126892	0.056777186	0.568658766
gene20224_LIX1L	LIX1L	limb and CNS expressed 1 like	-1.693290986	3.560010497	5.521079507	0.023804293	0.554237093
gene15500_CPPED1	CPPED1	calcineurin like phosphoesterase domain containing 1	-1.690844846	2.754690838	5.309989472	0.026468621	0.554237093
gene14022_SEC11C	SEC11C	SEC11 homolog C	-1.690314444	3.670827167	5.562285916	0.023318853	0.554237093
gene20754_LOC110070415	LOC110070415	zinc finger protein 260-like	-1.686438577	3.050350513	7.542302513	0.008984317	0.554237093	Up ovaries
gene11642_ICMT	ICMT	isoprenylcysteine carboxyl methyltransferase	-1.679965434	4.399305191	12.10540095	0.001227101	0.554237093	Up ovaries
gene18504_SIPA1	SIPA1	signal-induced proliferation-associated 1	-1.678077539	3.463265496	10.29339003	0.00262739	0.554237093	Up ovaries
gene12700_FBLN5	FBLN5	fibulin 5	-1.671530601	3.309273772	4.801840648	0.034305288	0.556086461
gene6836_PLPP3	PLPP3	phospholipid phosphatase 3	-1.671201847	5.215916166	6.960574663	0.011809049	0.554237093
gene9171_COLGALT2	COLGALT2	collagen beta(1-O)galactosyltransferase 2	-1.671040761	2.417005076	3.328713004	0.075545365	0.580552914
gene4523_PYGO1	PYGO1	pygopus family PHD finger 1	-1.668319414	4.713677745	8.245707412	0.006498905	0.554237093	Up ovaries
gene409_TMEM100	TMEM100	transmembrane protein 100	-1.66732753	4.525823638	8.934521364	0.004764114	0.554237093	Up ovaries
gene21101_LOC110070776	LOC110070776	hephaestin-like protein 1	-1.666236702	2.149157654	3.37692833	0.073540629	0.579396785
gene6443_SLC25A18	SLC25A18	solute carrier family 25 member 18	-1.665676985	1.141198591	3.158100407	0.083339813	0.587278521
gene8541_TNFSF10	TNFSF10	TNF superfamily member 10	-1.663673891	5.612516733	5.577584189	0.023141361	0.554237093
gene1046_KLHDC8A	KLHDC8A	kelch domain containing 8A	-1.662224191	2.093261765	5.237189642	0.027460966	0.554237093
gene3863_SCEL	SCEL	sciellin	-1.644511765	2.228183639	3.203942724	0.081022438	0.584095433
gene18511_AIFM2	AIFM2	apoptosis inducing factor	-1.639536659	1.501446809	4.975896624	0.031368889	0.554237093
gene4644_FZD1	FZD1	frizzled class receptor 1	-1.637880175	4.227477414	6.549720951	0.014370952	0.554237093
gene21177_CDA	CDA	cytidine deaminase	-1.637100045	3.449238817	4.11104184	0.049293024	0.565496135
gene9679_REEP1	REEP1	receptor accessory protein 1	-1.634725405	2.567199511	3.428575472	0.071458717	0.577905061
gene21482_LOC110071188	LOC110071188	zinc finger protein 665-like	-1.634453514	2.851333151	3.875905175	0.055930165	0.567347157
gene7248_ACTR1A	ACTR1A	ARP1 actin-related protein 1 homolog A	-1.632712699	3.205534897	4.909518873	0.032455155	0.554740761
gene15628_B2M	B2M	beta-2-microglobulin	-1.630115862	7.301676875	3.368275973	0.073895973	0.579396785
gene10171_TXNDC5	TXNDC5	thioredoxin domain containing 5	-1.627736823	5.204799336	9.296885247	0.004056101	0.554237093	Up ovaries
gene9732_IFNGR2	IFNGR2	interferon gamma receptor 2	-1.622193998	3.226917608	8.124203272	0.00686937	0.554237093	Up ovaries
gene4167_IRF7	IRF7	interferon regulatory factor 7	-1.615580361	2.583861089	4.014136154	0.051917125	0.565496135
gene5990_EPDR1	EPDR1	ependymin related 1	-1.614978929	3.140361048	5.458677538	0.024560352	0.554237093
gene8412_APCDD1	APCDD1	APC down-regulated 1	-1.614072546	4.629749664	10.45903723	0.002447154	0.554237093	Up ovaries
gene17398_FKBP9	FKBP9	FK506 binding protein 9	-1.613114096	5.783251785	11.34224022	0.001683873	0.554237093	Up ovaries
gene18569_CUNH18orf32	CUNH18orf32	chromosome unknown C18orf32 homolog	-1.612957793	3.680953478	3.205334993	0.080958922	0.584095433
gene6740_CAV1	CAV1	caveolin 1	-1.609764614	4.5471903	3.979145872	0.05290207	0.565496135
gene3402_NFS1	NFS1	NFS1	-1.609274102	2.979331811	6.362273378	0.015732609	0.554237093
gene6146_AP4S1	AP4S1	adaptor related protein complex 4 sigma 1 subunit	-1.608494544	1.396106495	5.7812821	0.020912109	0.554237093
gene684_KIF20A	KIF20A	kinesin family member 20A	-1.604543003	4.735140236	7.428408432	0.009474424	0.554237093	Up ovaries
gene11348_GXYLT1	GXYLT1	glucoside xylosyltransferase 1	-1.601580978	3.077629446	5.671240144	0.02208608	0.554237093
gene5576_RTN2	RTN2	reticulon 2	-1.601060674	3.267254049	4.348052411	0.043468013	0.564583405
gene20940_LOC110070610	LOC110070610	intercellular adhesion molecule 5-like	-1.588503952	1.989348604	3.174409195	0.082382988	0.58701918
gene11116_MREG	MREG	melanoregulin	-1.582373744	3.421137	4.434625079	0.041531975	0.564583405
gene15692_PRCP	PRCP	prolylcarboxypeptidase	-1.577978879	3.881692296	6.15768263	0.017378723	0.554237093
gene13859_NPHP3	NPHP3	nephrocystin 3	-1.576652612	2.890385773	3.836171848	0.057146069	0.570042551
gene2942_RPL7L1	RPL7L1	ribosomal protein L7 like 1	-1.571584872	4.063677835	5.733934432	0.021408763	0.554237093
gene4685_TRIQK	TRIQK	triple QxxK/R motif containing	-1.570834408	3.111379304	6.042519694	0.018386072	0.554237093
gene17541_CDON	CDON	cell adhesion associated	-1.568347933	4.764775937	4.633740058	0.037427203	0.560951547
gene8098_GYS1	GYS1	glycogen synthase 1	-1.566791846	3.573042507	4.827992766	0.033845624	0.555497542
gene21029_GLB1	GLB1	galactosidase beta 1	-1.562472124	2.532919641	5.27689429	0.026914845	0.554237093
gene19641_LOC110091210	LOC110091210	transcription factor GATA-4-like	-1.562428182	4.580589313	5.306638798	0.026513432	0.554237093
gene11277_PGAP3	PGAP3	post-GPI attachment to proteins 3	-1.561615593	2.466591712	6.125269871	0.017656094	0.554237093
gene2226_DCP2	DCP2	decapping mRNA 2	-1.56141051	3.906637574	6.903628396	0.012132822	0.554237093
gene21085_LOC110070763	LOC110070763	zinc finger protein 84-like	-1.560603996	1.748240084	3.704841446	0.061377409	0.570042551
gene5066_PLPP5	PLPP5	phospholipid phosphatase 5	-1.558486106	2.879761701	4.168497764	0.047806219	0.565496135
gene234_CPVL	CPVL	carboxypeptidase	-1.557855414	5.847198565	6.83688905	0.012524429	0.554237093
gene3552_APIP	APIP	APAF1 interacting protein	-1.557410824	4.1143176	6.848159637	0.012457357	0.554237093
gene20406_EFEMP2	EFEMP2	EGF containing fibulin like extracellular matrix protein 2	-1.555276277	6.619668735	7.795571484	0.007988928	0.554237093	Up ovaries
gene7589_RAB3D	RAB3D	RAB3D	-1.554424941	1.949812836	3.22972643	0.079855178	0.584095433
gene17155_SLC27A3	SLC27A3	solute carrier family 27 member 3	-1.55364643	2.473340753	3.816835916	0.057748307	0.570042551
gene721_UNC5A	UNC5A	unc-5 netrin receptor A	-1.552174656	4.779951532	6.836291118	0.012527998	0.554237093
gene8816_EFNB2	EFNB2	ephrin B2	-1.552071117	3.453396856	6.474904792	0.014898612	0.554237093
gene21460_TBC1D10A	TBC1D10A	TBC1 domain family member 10A	-1.550399946	3.14275315	5.015762999	0.03073551	0.554237093
gene4915_VWF	VWF	von Willebrand factor	-1.537325231	3.681498719	5.538689123	0.023595516	0.554237093
gene19577_SLC39A7	SLC39A7	solute carrier family 39 member 7	-1.533568848	3.227490651	4.000187517	0.052307327	0.565496135
gene7404_FUT11	FUT11	fucosyltransferase 11	-1.531180833	3.232013874	5.47479446	0.024362625	0.554237093
gene8469_NAPB	NAPB	NSF attachment protein beta	-1.531135821	1.019833652	4.092518508	0.049783126	0.565496135
gene10975_PODNL1	PODNL1	podocan like 1	-1.530712136	1.883648522	3.667630064	0.062638479	0.570696108
gene16060_LOC110087311	LOC110087311	interferon alpha-inducible protein 27-like protein 2A	-1.528543164	9.936643952	3.204306074	0.081005856	0.584095433
gene1012_LOC110080680	LOC110080680	acidic mammalian chitinase-like	-1.518158597	6.444012379	4.007677314	0.052097407	0.565496135
gene12521_CCDC117	CCDC117	coiled-coil domain containing 117	-1.51589025	3.738573346	4.498153877	0.040171283	0.562349843
gene19100_LOC110090652	LOC110090652	uncharacterized LOC110090652	-1.511665084	2.917860767	3.321627545	0.075845075	0.580552914
gene12339_LOC110083224	LOC110083224	24-hydroxycholesterol 7-alpha-hydroxylase	-1.508730024	2.169821919	3.267287456	0.078188255	0.584095433
gene16726_LOC110088041	LOC110088041	zinc finger protein RFP-like	-1.507707285	4.245013268	5.557615014	0.023373338	0.554237093
gene19292_HM13	HM13	histocompatibility minor 13	-1.501096903	4.780747755	4.388161844	0.042559035	0.564583405
gene17041_LOC110088371	LOC110088371	zinc finger protein 232-like	-1.499938667	3.448709215	4.380375912	0.042733843	0.564583405
gene18551_NKAIN4	NKAIN4	sodium/potassium transporting ATPase interacting 4	-1.499578583	3.416449226	4.176067742	0.047614026	0.565496135
gene20633_LOC110070285	LOC110070285	actin-85C	-1.495046015	7.944213568	5.359794862	0.025812123	0.554237093
gene478_ESYT1	ESYT1	extended synaptotagmin 1	-1.49364405	4.070173932	3.923954007	0.054497753	0.565496135
gene9536_SHROOM4	SHROOM4	shroom family member 4	-1.492448228	3.485218796	4.936522316	0.032008391	0.554237093
gene3915_GHR	GHR	growth hormone receptor	-1.4924144	3.359028267	3.560149936	0.066445014	0.572322323
gene18429_LOC110089894	LOC110089894	digestive cysteine proteinase 2-like	-1.490786266	2.451219278	3.963367893	0.053352919	0.565496135
gene13812_SLC52A2	SLC52A2	solute carrier family 52 member 2	-1.485842708	2.928577253	4.839171542	0.033651189	0.555497542
gene13075_PLEKHB2	PLEKHB2	pleckstrin homology domain containing B2	-1.485747954	2.660454114	3.646613527	0.063363373	0.570798387
gene3688_PSAP	PSAP	prosaposin	-1.484708439	6.424878274	7.560668204	0.008907857	0.554237093	Up ovaries
gene9080_MIGA2	MIGA2	mitoguardin 2	-1.483091693	3.833241943	5.532325666	0.023670731	0.554237093
gene15706_CCNF	CCNF	cyclin F	-1.482485244	2.713953714	3.439337365	0.071033214	0.5776882
gene13856_TMEM108	TMEM108	transmembrane protein 108	-1.4805481	5.492930893	9.265534987	0.004112687	0.554237093	Up ovaries
gene19445_LEPROTL1	LEPROTL1	leptin receptor overlapping transcript-like 1	-1.478346725	5.032620879	7.772895874	0.008073051	0.554237093	Up ovaries
gene594_PRKD3	PRKD3	protein kinase D3	-1.472490482	3.441381049	4.195639358	0.047121045	0.565496135
gene14461_GAS1	GAS1	growth arrest specific 1	-1.472189805	4.721937943	6.315602602	0.016092772	0.554237093
gene17415_PYGL	PYGL	glycogen phosphorylase L	-1.47061589	5.836587662	7.542350695	0.008984115	0.554237093	Up ovaries
gene2181_LOC110071981	LOC110071981	E3 ubiquitin-protein ligase listerin-like	-1.469914264	1.219018861	3.294708554	0.076995889	0.582810018
gene4133_LOC110074207	LOC110074207	interferon-induced transmembrane protein 1-like	-1.468827466	6.760216082	3.122015932	0.084860105	0.588037011
gene1701_HAUS3	HAUS3	HAUS augmin like complex subunit 3	-1.461858587	2.484066919	3.977012823	0.052962775	0.565496135
gene15685_FEM1B	FEM1B	fem-1 homolog B	-1.459318714	3.548227669	6.590480401	0.01409196	0.554237093
gene580_EFCAB2	EFCAB2	EF-hand calcium binding domain 2	-1.459133512	1.818477281	4.839742606	0.033641289	0.555497542
gene17967_SAMD10	SAMD10	sterile alpha motif domain containing 10	-1.45769555	3.091590426	4.078160231	0.05016671	0.565496135
gene11205_CRKL	CRKL	CRK like proto-oncogene	-1.45743887	3.92101384	4.0299671	0.051478143	0.565496135
gene1979_SLC27A1	SLC27A1	solute carrier family 27 member 1	-1.450616888	3.20619873	7.783884155	0.008032168	0.554237093	Up ovaries
gene7126_SORCS2	SORCS2	sortilin related VPS10 domain containing receptor 2	-1.449521918	3.25950783	8.651101538	0.005409296	0.554237093	Up ovaries
gene5592_SAMD4B	SAMD4B	sterile alpha motif domain containing 4B	-1.449432709	3.72094511	4.349134227	0.043443219	0.564583405
gene9386_TWF1	TWF1	twinfilin actin binding protein 1	-1.447394866	3.140229204	3.286253802	0.077361351	0.584011301
gene1567_CGGBP1	CGGBP1	CGG triplet repeat binding protein 1	-1.446463265	3.500210286	5.141614756	0.028825445	0.554237093
gene8187_GDI1	GDI1	GDP dissociation inhibitor 1	-1.446397942	4.770561812	4.376564484	0.042819703	0.564583405
gene17757_SOS2	SOS2	SOS Ras/Rho guanine nucleotide exchange factor 2	-1.445898054	4.177400358	8.677619046	0.005345159	0.554237093	Up ovaries
gene9075_LRRC8A	LRRC8A	leucine rich repeat containing 8 family member A	-1.442114304	4.1703677	3.798656206	0.05832093	0.570042551
gene15557_RABAC1	RABAC1	Rab acceptor 1	-1.441519635	6.304374768	9.502661641	0.003704632	0.554237093	Up ovaries
gene8733_AES	AES	amino-terminal enhancer of split	-1.440881977	6.081777225	5.224509903	0.027637891	0.554237093
gene4609_CCDC167	CCDC167	coiled-coil domain containing 167	-1.43523492	2.194467808	5.822771524	0.020487116	0.554237093
gene11037_PPP4C	PPP4C	protein phosphatase 4 catalytic subunit	-1.432103378	4.728134937	8.090652036	0.00697559	0.554237093	Up ovaries
gene8993_GALM	GALM	galactose mutarotase	-1.431579861	2.678853079	4.189436152	0.047276686	0.565496135
gene21188_LOC110070875	LOC110070875	putative lysosomal acid lipase/cholesteryl ester hydrolase	-1.427857529	5.044025652	3.735492247	0.060359758	0.570042551
gene2441_ABLIM3	ABLIM3	actin binding LIM protein family member 3	-1.427382782	4.82235272	3.925824528	0.054442813	0.565496135
gene14318_PLPP1	PLPP1	phospholipid phosphatase 1	-1.427166093	3.093569958	3.761489661	0.059511218	0.570042551
gene8553_SKIL	SKIL	SKI like proto-oncogene	-1.424782472	3.33349293	5.968338366	0.01906813	0.554237093
gene8845_NUDT12	NUDT12	nudix hydrolase 12	-1.421849404	3.010634988	5.482847814	0.024264469	0.554237093
gene20821_LOC110070486	LOC110070486	zinc finger protein 501-like	-1.421700517	3.335054473	5.252476356	0.027249295	0.554237093
gene7656_RARRES1	RARRES1	retinoic acid receptor responder 1	-1.418910467	4.92234503	3.945519579	0.053868034	0.565496135
gene11400_KDELR2	KDELR2	KDEL endoplasmic reticulum protein retention receptor 2	-1.416044041	7.470882284	12.18244974	0.001188903	0.554237093	Up ovaries
gene6389_SFR1	SFR1	SWI5 dependent homologous recombination repair protein 1	-1.414020366	2.013583091	3.726943069	0.060641713	0.570042551
gene16122_RBPMS	RBPMS	RNA binding protein with multiple splicing	-1.412693549	2.911152123	4.426746737	0.041704198	0.564583405
gene13254_STAC	STAC	SH3 and cysteine rich domain	-1.412609892	1.702523448	3.874255933	0.055980063	0.567347157
gene7622_LOC110077992	LOC110077992	retinol dehydrogenase 8-like	-1.412408139	2.863391242	3.332664943	0.075378775	0.580552914
gene5083_ADGRA2	ADGRA2	adhesion G protein-coupled receptor A2	-1.411717333	6.118851337	5.578544354	0.02313027	0.554237093
gene1565_LOC110088037	LOC110088037	OX-2 membrane glycoprotein-like	-1.410863301	2.730269657	3.39694508	0.072725834	0.579396785
gene8704_LINGO3	LINGO3	leucine rich repeat and Ig domain containing 3	-1.406370866	2.100808824	3.600207351	0.064997145	0.572322323
gene9258_WLS	WLS	wntless Wnt ligand secretion mediator	-1.402606688	7.033955254	5.301092987	0.02658778	0.554237093
gene13423_CHKB	CHKB	choline kinase beta	-1.400763691	2.693995838	3.896195599	0.055320274	0.565496135
gene11915_MYCL	MYCL	MYCL proto-oncogene	-1.40041399	1.676468904	3.242273104	0.079293989	0.584095433
gene14781_CYGB	CYGB	cytoglobin	-1.396860442	4.375098686	5.588645926	0.023013931	0.554237093
gene18592_BORCS6	BORCS6	BLOC-1 related complex subunit 6	-1.394001281	1.36359282	3.246618374	0.079100662	0.584095433
gene19333_LOC110090883	LOC110090883	transmembrane gamma-carboxyglutamic acid protein 1-like	-1.392224344	4.692646077	4.639324873	0.037318648	0.560951547
gene2519_RAP1A	RAP1A	RAP1A	-1.391786281	4.560284625	10.72758995	0.002182263	0.554237093	Up ovaries
gene4988_METRNL	METRNL	meteorin like	-1.390330941	6.576054816	8.055623268	0.00708836	0.554237093	Up ovaries
gene5723_IMPA1	IMPA1	inositol monophosphatase 1	-1.390146332	2.050011826	4.303720855	0.04449747	0.564583405
gene6783_GMDS	GMDS	GDP-mannose 4	-1.389362036	3.634054085	7.175119412	0.01066991	0.554237093
gene4457_THSD4	THSD4	thrombospondin type 1 domain containing 4	-1.387615373	3.793096654	4.108314048	0.049364863	0.565496135
gene6657_NAA50	NAA50	N(alpha)-acetyltransferase 50	-1.386964522	4.87112512	10.08678328	0.002872159	0.554237093	Up ovaries
gene9211_DYSF	DYSF	dysferlin	-1.384563901	2.634497102	3.640676095	0.063569845	0.571232747
gene12706_RIN3	RIN3	Ras and Rab interactor 3	-1.381927428	2.136332329	4.785411379	0.034597529	0.558339661
gene21077_LOC110070753	LOC110070753	gastrula zinc finger protein XlCGF57.1-like	-1.381577683	2.408903814	3.364308027	0.074059573	0.579396785
gene15151_GFI1	GFI1	growth factor independent 1 transcriptional repressor	-1.37622361	1.855413167	3.303154631	0.076632725	0.582170155
gene2911_GUCY1B3	GUCY1B3	guanylate cyclase 1 soluble subunit beta	-1.373869247	3.177053952	8.068136871	0.007047853	0.554237093	Up ovaries
gene11938_FHL3	FHL3	four and a half LIM domains 3	-1.372938144	5.175928335	7.269834734	0.01020498	0.554237093
gene328_LOC110075075	LOC110075075	probable helicase with zinc finger domain	-1.368480362	1.759512274	3.39467088	0.072817898	0.579396785
gene6649_RABL3	RABL3	RAB	-1.36655644	2.806570588	5.644177047	0.022385573	0.554237093
gene15667_LAMA5	LAMA5	laminin subunit alpha 5	-1.364259458	6.42319592	6.052040806	0.018300451	0.554237093
gene692_TMED9	TMED9	transmembrane p24 trafficking protein 9	-1.36259178	6.690771887	8.651080794	0.005409346	0.554237093	Up ovaries
gene8203_FGD1	FGD1	FYVE	-1.357153782	3.2754097	6.481112261	0.01485405	0.554237093
gene1771_SLC25A10	SLC25A10	solute carrier family 25 member 10	-1.351746623	3.226653189	3.456868638	0.070346087	0.5776882
gene12947_TMED2	TMED2	transmembrane p24 trafficking protein 2	-1.350253311	6.922621853	4.473288888	0.040697963	0.564583405
gene18251_TINAGL1	TINAGL1	tubulointerstitial nephritis antigen like 1	-1.348278063	4.300978595	4.364789512	0.043086152	0.564583405
gene5572_PPP1R13L	PPP1R13L	protein phosphatase 1 regulatory subunit 13 like	-1.346156354	3.155186431	3.365177091	0.074023706	0.579396785
gene9746_HUNK	HUNK	hormonally up-regulated Neu-associated kinase	-1.343116341	4.573821896	9.714716936	0.003376088	0.554237093	Up ovaries
gene2396_SLC39A14	SLC39A14	solute carrier family 39 member 14	-1.342583469	2.309569985	4.062748548	0.050582054	0.565496135
gene14856_ITGA8	ITGA8	integrin subunit alpha 8	-1.341468087	5.357455157	7.567319473	0.008880338	0.554237093	Up ovaries
gene4137_PKP3	PKP3	plakophilin 3	-1.34022501	3.714008136	4.014730586	0.051900568	0.565496135
gene17759_ARF6	ARF6	ADP ribosylation factor 6	-1.338698008	4.487517013	7.090512488	0.011104421	0.554237093
gene7576_ILVBL	ILVBL	ilvB acetolactate synthase like	-1.337444469	3.655580864	4.358840999	0.043221446	0.564583405
gene17309_MAPK1	MAPK1	mitogen-activated protein kinase 1	-1.337100267	3.54754172	3.858216789	0.056467897	0.568180549
gene20969_LOC110070639	LOC110070639	major histocompatibility complex class I-related gene protein-like	-1.3354854	6.923301336	3.965100595	0.053303202	0.565496135
gene8176_BCAP31	BCAP31	B-cell receptor-associated protein 31	-1.332780669	6.219586645	5.806557689	0.020652081	0.554237093
gene7835_MTPN	MTPN	myotrophin	-1.330986242	7.44728202	7.152945877	0.010781997	0.554237093
gene7616_DNASE2	DNASE2	deoxyribonuclease 2	-1.329986182	3.420905563	6.999141534	0.01159504	0.554237093
gene16273_LOC110087527	LOC110087527	glutamate receptor ionotropic	-1.324829025	4.157093993	4.325585959	0.043986426	0.564583405
gene10656_GRN	GRN	granulin precursor	-1.324653973	8.454350014	4.487334195	0.040399541	0.562743014
gene6946_DTWD1	DTWD1	DTW domain containing 1	-1.319106568	3.347012814	8.171763632	0.006721744	0.554237093	Up ovaries
gene12137_MYLK	MYLK	myosin light chain kinase	-1.318767143	4.266370693	4.94786797	0.031822678	0.554237093
gene21393_FLCN	FLCN	folliculin	-1.317455509	4.919961683	6.476682966	0.014885832	0.554237093
gene14051_JMJD4	JMJD4	jumonji domain containing 4	-1.317198116	3.710548623	4.285047821	0.044939057	0.564583405
gene16276_LOC110087544	LOC110087544	E3 ubiquitin-protein ligase RNF31-like	-1.316928534	3.626066289	5.760991183	0.021123412	0.554237093
gene2000_SLC2A10	SLC2A10	solute carrier family 2 member 10	-1.3165602	3.369892194	5.759132014	0.021142887	0.554237093
gene14842_OGN	OGN	osteoglycin	-1.31557429	5.745866763	5.5286976	0.02371373	0.554237093
gene5796_CBY1	CBY1	chibby family member 1	-1.315559316	2.925138098	3.73743025	0.060296043	0.570042551
gene16853_GPC3	GPC3	glypican 3	-1.315513297	2.403281388	4.019831405	0.051758727	0.565496135
gene11229_ARAP3	ARAP3	ArfGAP with RhoGAP domain	-1.313728091	3.354881713	4.261166112	0.045510833	0.564583405
gene17515_EEFSEC	EEFSEC	eukaryotic elongation factor	-1.313466682	2.468616092	3.130731032	0.084442332	0.588037011
gene13386_CKAP4	CKAP4	cytoskeleton associated protein 4	-1.311173518	5.876635216	8.842348508	0.004964448	0.554237093	Up ovaries
gene8644_G6PC3	G6PC3	glucose-6-phosphatase catalytic subunit 3	-1.310347413	4.111594443	5.859351691	0.020120133	0.554237093
gene11419_TMEM159	TMEM159	transmembrane protein 159	-1.309368592	3.383221639	5.13245848	0.028959973	0.554237093
gene19250_LLGL1	LLGL1	LLGL1	-1.308934142	4.650647573	4.490592576	0.040330651	0.562743014
gene5084_NSUN5	NSUN5	NOP2/Sun RNA methyltransferase family member 5	-1.306194955	3.951870498	3.664806602	0.062735328	0.570696108
gene11379_LOC110082166	LOC110082166	nucleotide-binding oligomerization domain-containing protein 1-like	-1.304588715	2.943671395	4.020073657	0.051752001	0.565496135
gene19188_LOC110090735	LOC110090735	clathrin heavy chain 1-like	-1.304085697	5.311836492	3.423282228	0.071669042	0.577905061
gene19746_STRIP2	STRIP2	striatin interacting protein 2	-1.303408909	2.623644593	4.361282017	0.043165871	0.564583405
gene1190_LOC110083171	LOC110083171	uncharacterized LOC110083171	-1.302432358	3.133899012	4.039114293	0.051226359	0.565496135
gene19876_CASP2	CASP2	caspase 2	-1.302246401	5.105675093	8.313031461	0.006302859	0.554237093	Up ovaries
gene4299_MAGT1	MAGT1	magnesium transporter 1	-1.299455344	5.185367135	5.391567417	0.025402543	0.554237093
gene769_SNX19	SNX19	sorting nexin 19	-1.299218817	3.55804016	3.892763728	0.055422912	0.565496751
gene9939_RRM2	RRM2	ribonucleotide reductase regulatory subunit M2	-1.298483416	5.665480504	10.45100812	0.002455581	0.554237093	Up ovaries
gene12958_LOC110083899	LOC110083899	calcium/calmodulin-dependent protein kinase type II delta chain	-1.297427391	3.370337669	3.144943696	0.083765964	0.587278521
gene10895_KLHL20	KLHL20	kelch like family member 20	-1.292904335	2.828198123	7.030782635	0.011422564	0.554237093
gene18039_APOE	APOE	apolipoprotein E	-1.289230512	9.08006742	3.467604473	0.069928954	0.576222581
gene18806_PAQR3	PAQR3	progestin and adipoQ receptor family member 3	-1.287204884	2.723596391	3.589623629	0.06537626	0.572322323
gene18680_LOC110090163	LOC110090163	C-type lectin domain family 2 member A-like	-1.286364373	2.63434508	3.553297309	0.066696268	0.572322323
gene6530_SERINC3	SERINC3	serine incorporator 3	-1.285329173	6.38191496	7.213394515	0.010479355	0.554237093
gene6273_DBT	DBT	dihydrolipoamide branched chain transacylase E2	-1.281125003	3.315534376	3.575772044	0.065876142	0.572322323
gene18325_LOC110089765	LOC110089765	zinc finger protein 850-like	-1.277590942	2.521197004	3.157723618	0.083162962	0.587278521
gene13982_PALB2	PALB2	partner and localizer of BRCA2	-1.275707822	3.439167007	5.288830014	0.026752983	0.554237093
gene16685_CSF1	CSF1	colony stimulating factor 1	-1.27335216	2.274369067	3.223021178	0.080156912	0.584095433
gene2650_CD320	CD320	CD320 molecule	-1.273314985	3.892009617	4.226821067	0.046347148	0.565496135
gene21100_PANX1	PANX1	pannexin 1	-1.273092742	4.954143066	6.273660231	0.016424014	0.554237093
gene15247_TGFB1I1	TGFB1I1	transforming growth factor beta 1 induced transcript 1	-1.272626215	3.531492996	3.772605055	0.05915245	0.570042551
gene383_CD63	CD63	CD63 molecule	-1.271248734	7.601291259	5.410516445	0.025161623	0.554237093
gene4324_EFNB1	EFNB1	ephrin B1	-1.270232062	2.667164194	3.37538995	0.073603669	0.579396785
gene4749_HSPA13	HSPA13	heat shock protein family A (Hsp70) member 13	-1.267809466	2.899425893	3.207787773	0.080847162	0.584095433
gene4174_GATD1	GATD1	glutamine amidotransferase like class 1 domain containing 1	-1.261296495	3.727082088	6.807637129	0.012700322	0.554237093
gene16064_LOC110087294	LOC110087294	probable beta-D-xylosidase 2	-1.260671594	5.001423137	3.61615769	0.064430392	0.571761384
gene11118_FN1	FN1	fibronectin 1	-1.25648556	8.607040767	7.449042597	0.009383554	0.554237093	Up ovaries
gene20488_TMEM209	TMEM209	transmembrane protein 209	-1.255780133	3.347914442	3.134260588	0.084273794	0.587876298
gene496_FMNL3	FMNL3	formin like 3	-1.255226622	3.497536525	3.161230171	0.082998363	0.587278521
gene12282_LOC110083158	LOC110083158	neuronal acetylcholine receptor subunit alpha-7-like	-1.253501722	3.905730626	3.916970715	0.054703401	0.565496135
gene3050_KIF7	KIF7	kinesin family member 7	-1.250841161	5.040313846	6.1495495	0.017447879	0.554237093
gene7829_PKP2	PKP2	plakophilin 2	-1.250504657	5.593592752	5.949828062	0.01924254	0.554237093
gene8295_ARSK	ARSK	arylsulfatase family member K	-1.249102411	2.697374015	5.219603654	0.027706681	0.554237093
gene10848_FAM83D	FAM83D	family with sequence similarity 83 member D	-1.246529156	3.403710885	3.479061083	0.069486848	0.57557846
gene3919_OXCT1	OXCT1	3-oxoacid CoA-transferase 1	-1.244189892	5.69214019	8.201828595	0.006630172	0.554237093	Up ovaries
gene20879_LOC110070548	LOC110070548	zinc finger protein 260-like	-1.243736849	2.102546795	3.38813738	0.073083111	0.579396785
gene7548_OAT	OAT	ornithine aminotransferase	-1.24277806	5.763040784	12.40832747	0.001084001	0.554237093	Up ovaries
gene14951_CD74	CD74	CD74 molecule	-1.242124525	5.623435049	5.428021358	0.024941259	0.554237093
gene14864_VIM	VIM	vimentin	-1.241665944	9.249809284	9.364515284	0.00393683	0.554237093	Up ovaries
gene16845_TMEM43	TMEM43	transmembrane protein 43	-1.241635745	4.307754556	4.275412232	0.0451688	0.564583405
gene5915_RNASEH2B	RNASEH2B	ribonuclease H2 subunit B	-1.241232707	5.417224601	10.30622479	0.002612933	0.554237093	Up ovaries
gene495_TMBIM6	TMBIM6	transmembrane BAX inhibitor motif containing 6	-1.240895172	8.251326294	4.818883061	0.034004976	0.555497542
gene12676_MAN1A1	MAN1A1	mannosidase alpha class 1A member 1	-1.240284715	4.842468493	4.548024169	0.039137249	0.560951547
gene17583_TWSG1	TWSG1	twisted gastrulation BMP signaling modulator 1	-1.238300846	5.125236627	4.922552188	0.032238682	0.554237093
gene9206_TEX261	TEX261	testis expressed 261	-1.235900241	4.173377083	4.495059734	0.040236415	0.562594203
gene593_QPCT	QPCT	glutaminyl-peptide cyclotransferase	-1.230975993	3.091001539	3.150502993	0.083503056	0.587278521
gene5911_LOC110076143	LOC110076143	WD repeat and coiled-coil-containing protein-like	-1.230535374	2.706370565	3.753628709	0.059766396	0.570042551
gene13344_TGOLN2	TGOLN2	trans-golgi network protein 2	-1.227092648	5.966329116	6.120317264	0.017698894	0.554237093
gene3355_VWA1	VWA1	von Willebrand factor A domain containing 1	-1.223670166	6.812346134	4.718934365	0.035807992	0.560951547
gene16870_LOC110088170	LOC110088170	transmembrane 9 superfamily member 2-like	-1.222720083	5.928845028	7.207443875	0.01050874	0.554237093
gene16881_SUMO1	SUMO1	small ubiquitin-like modifier 1	-1.221620439	4.547696587	4.591395673	0.038261564	0.560951547
gene18202_UBQLN1	UBQLN1	ubiquilin 1	-1.219254188	6.072102833	8.918110635	0.004799143	0.554237093	Up ovaries
gene14239_MFSD4B	MFSD4B	major facilitator superfamily domain containing 4B	-1.218325652	3.021069236	3.404886295	0.072405372	0.579396785
gene4834_GREB1L	GREB1L	growth regulation by estrogen in breast cancer 1 like	-1.218169807	4.76891999	3.437019435	0.071124621	0.5776882
gene8963_ST6GALNAC5	ST6GALNAC5	ST6 N-acetylgalactosaminide alpha-2	-1.218097324	3.637760871	3.677031339	0.06231719	0.570696108
gene3742_ELOVL1	ELOVL1	ELOVL fatty acid elongase 1	-1.217783696	5.749424692	6.054655178	0.018277016	0.554237093
gene3396_NDRG3	NDRG3	NDRG family member 3	-1.217506429	4.552727248	6.798061592	0.012758475	0.554237093
gene12494_MZT1	MZT1	mitotic spindle organizing protein 1	-1.215789201	3.423360764	5.722770016	0.021527718	0.554237093
gene9796_LOC110080406	LOC110080406	G-protein coupled receptor 54-like	-1.212566241	3.172114466	3.258154471	0.078589959	0.584095433
gene13263_ITGA9	ITGA9	integrin subunit alpha 9	-1.211109572	4.191014817	8.122157106	0.006875798	0.554237093	Up ovaries
gene12699_TC2N	TC2N	tandem C2 domains	-1.207130818	3.645910063	5.273150742	0.02696583	0.554237093
gene10386_RAE1	RAE1	ribonucleic acid export 1	-1.206782244	5.067234763	8.040208139	0.007138602	0.554237093	Up ovaries
gene2628_FBN3	FBN3	fibrillin 3	-1.20616124	6.931998984	5.913153587	0.019593195	0.554237093
gene235_TRIL	TRIL	TLR4 interactor with leucine rich repeats	-1.200308632	3.543862612	3.16504411	0.082819749	0.587042156
gene11168_UNC119B	UNC119B	unc-119 lipid binding chaperone B	-1.198644719	4.81551759	5.361258823	0.025793095	0.554237093
gene7115_BRINP3	BRINP3	BMP/retinoic acid inducible neural specific 3	-1.193408231	4.891503279	5.828560122	0.020428565	0.554237093
gene17563_TGM2	TGM2	transglutaminase 2	-1.189372559	7.568775933	9.719411798	0.003369174	0.554237093	Up ovaries
gene15189_CLEC14A	CLEC14A	C-type lectin domain containing 14A	-1.188638764	3.373431251	3.627006885	0.064048025	0.571312343
gene11102_MBOAT7	MBOAT7	membrane bound O-acyltransferase domain containing 7	-1.188223715	4.604062583	4.586782427	0.038353682	0.560951547
gene1052_ELK4	ELK4	ELK4	-1.188116275	1.886180137	3.13401234	0.084285635	0.587876298
gene17863_CTDSPL2	CTDSPL2	CTD small phosphatase like 2	-1.185831468	5.099314381	9.470494607	0.003757367	0.554237093	Up ovaries
gene9959_FLRT2	FLRT2	fibronectin leucine rich transmembrane protein 2	-1.185620796	5.625622398	12.44433203	0.001068206	0.554237093	Up ovaries
gene2791_PTBP1	PTBP1	polypyrimidine tract binding protein 1	-1.185378759	4.827765106	4.147327683	0.048348236	0.565496135
gene14585_LEPROT	LEPROT	leptin receptor overlapping transcript	-1.184904579	4.920769506	3.487489528	0.069163582	0.57557846
gene7932_TMEM109	TMEM109	transmembrane protein 109	-1.181615165	5.105649083	10.89288942	0.002034478	0.554237093	Up ovaries
gene12785_TTYH3	TTYH3	tweety family member 3	-1.181211105	6.186504571	5.867581032	0.020038554	0.554237093
gene5828_PCDH9	PCDH9	protocadherin 9	-1.179753505	4.499041399	7.271565929	0.010196686	0.554237093
gene469_CS	CS	citrate synthase	-1.179016004	6.413653912	3.517852297	0.068012822	0.57557846
gene18822_MED9	MED9	mediator complex subunit 9	-1.177952264	2.243157925	3.206507343	0.080905483	0.584095433
gene16753_LOC110088034	LOC110088034	zinc finger protein 883-like	-1.17684706	3.360766855	3.417440494	0.07190196	0.578157279
gene19158_LOC110090687	LOC110090687	cell surface glycoprotein MUC18-like	-1.175153634	8.181852782	5.410321417	0.02516409	0.554237093
gene13339_CPD	CPD	carboxypeptidase D	-1.169723851	4.6487857	3.827548454	0.057413793	0.570042551
gene15108_PLBD2	PLBD2	phospholipase B domain containing 2	-1.1672233	4.29208107	3.201875196	0.081116861	0.584095433
gene20155_TNFRSF21	TNFRSF21	TNF receptor superfamily member 21	-1.164803873	5.211841179	5.224461007	0.027638575	0.554237093
gene15411_LOC110086610	LOC110086610	transcription factor COE3-like	-1.162783233	3.827149064	4.138262328	0.048582396	0.565496135
gene13641_CDCA3	CDCA3	cell division cycle associated 3	-1.159814754	5.069585438	4.384713483	0.04263636	0.564583405
gene8696_TBC1D32	TBC1D32	TBC1 domain family member 32	-1.15957979	5.013627802	4.960281387	0.031620829	0.554237093
gene363_ORMDL2	ORMDL2	ORMDL sphingolipid biosynthesis regulator 2	-1.157193167	4.58157778	5.290594662	0.026729141	0.554237093
gene9456_NADK2	NADK2	NAD kinase 2	-1.154499426	5.799593286	5.183021402	0.028225483	0.554237093
gene20716_CHST15	CHST15	carbohydrate sulfotransferase 15	-1.154338529	4.368128928	3.70530407	0.061361909	0.570042551
gene11648_MMP2	MMP2	matrix metallopeptidase 2	-1.151829688	7.155463701	9.063029249	0.004499043	0.554237093	Up ovaries
gene12738_CSGALNACT2	CSGALNACT2	chondroitin sulfate N-acetylgalactosaminyltransferase 2	-1.151432147	3.968115509	3.817997913	0.057711919	0.570042551
gene11745_LOC110082553	LOC110082553	uncharacterized LOC110082553	-1.148668962	4.805014171	4.623367146	0.037629741	0.560951547
gene15830_NDE1	NDE1	nudE neurodevelopment protein 1	-1.148432766	3.502794664	3.263190043	0.078368191	0.584095433
gene17183_IPO5	IPO5	importin 5	-1.147085829	4.354103361	4.652327584	0.037067236	0.560951547
gene3326_AGRN	AGRN	agrin	-1.146822805	7.515682893	3.599509469	0.065022069	0.572322323
gene7185_PPIC	PPIC	peptidylprolyl isomerase C	-1.146515473	6.596454339	5.067421024	0.029935364	0.554237093
gene9002_TMEM178A	TMEM178A	transmembrane protein 178A	-1.145577517	4.08877649	6.142638174	0.017506878	0.554237093
gene14933_RECK	RECK	reversion inducing cysteine rich protein with kazal motifs	-1.143572133	4.83517409	4.995375163	0.03105767	0.554237093
gene10606_ST3GAL2	ST3GAL2	ST3 beta-galactoside alpha-2	-1.143450732	3.713434782	3.311418293	0.076279255	0.581713403
gene585_SCCPDH	SCCPDH	saccharopine dehydrogenase (putative)	-1.143198726	6.517129567	5.331214775	0.02618666	0.554237093
gene11357_OSBPL10	OSBPL10	oxysterol binding protein like 10	-1.135278532	4.460754135	7.655023854	0.008525849	0.554237093	Up ovaries
gene13588_LHFPL2	LHFPL2	lipoma HMGIC fusion partner-like 2	-1.134875049	5.089047349	9.027585291	0.004570548	0.554237093	Up ovaries
gene16902_ERMP1	ERMP1	endoplasmic reticulum metallopeptidase 1	-1.133149565	4.055071552	5.43752061	0.024822551	0.554237093
gene19630_LOC110091191	LOC110091191	uncharacterized LOC110091191	-1.133099641	4.411588972	4.052980055	0.050847271	0.565496135
gene3403_LOC110073364	LOC110073364	copine-1-like	-1.132512638	4.806526558	4.533187474	0.03944181	0.560951547
gene11918_EVA1B	EVA1B	eva-1 homolog B	-1.132346746	4.669839541	4.824255018	0.033910908	0.555497542
gene18353_RNPS1	RNPS1	RNA binding protein with serine rich domain 1	-1.132186571	5.711449333	4.665646298	0.036811628	0.560951547
gene9030_TSC1	TSC1	tuberous sclerosis 1	-1.131389634	4.592422125	3.53103475	0.067519838	0.57499907
gene20788_CTSB	CTSB	cathepsin B	-1.130588755	7.271734765	6.917562693	0.012052728	0.554237093
gene2586_ADAMTS10	ADAMTS10	ADAM metallopeptidase with thrombospondin type 1 motif 10	-1.130154913	3.983360518	3.341392043	0.075012343	0.580409072
gene1571_EPHA3	EPHA3	EPH receptor A3	-1.127924974	4.775590791	5.241457855	0.027401686	0.554237093
gene21102_LOC110070780	LOC110070780	uncharacterized LOC110070780	-1.127694698	3.551770091	3.259392771	0.078535359	0.584095433
gene8355_NR5A1	NR5A1	nuclear receptor subfamily 5 group A member 1	-1.126022883	7.315311131	4.63537148	0.037395457	0.560951547
gene10973_RFX1	RFX1	regulatory factor X1	-1.125328642	3.413035993	3.35269242	0.074540814	0.580236238
gene9932_ADAM17	ADAM17	ADAM metallopeptidase domain 17	-1.125216341	5.413913785	5.143340789	0.028800161	0.554237093
gene13475_CSK	CSK	CSK	-1.122923355	4.336806821	3.687443354	0.061963487	0.570696108
gene15948_NTAN1	NTAN1	N-terminal asparagine amidase	-1.122607401	4.03487694	6.466710257	0.014957658	0.554237093
gene11863_SEMA3D	SEMA3D	semaphorin 3D	-1.122602142	5.632427816	5.44889894	0.024681165	0.554237093
gene4669_COL1A2	COL1A2	collagen type I alpha 2 chain	-1.119901887	8.679221824	4.167298093	0.047836755	0.565496135
gene10504_LOC110081232	LOC110081232	protein MCM10 homolog	-1.118788343	3.856296526	4.429771237	0.04163799	0.564583405
gene504_GALNT2	GALNT2	polypeptide N-acetylgalactosaminyltransferase 2	-1.115985452	3.871098996	3.148002119	0.083621212	0.587278521
gene7206_FBN2	FBN2	fibrillin 2	-1.115823303	6.784458683	3.127628981	0.084590769	0.588037011
gene11389_LOC110082201	LOC110082201	calpain-15-like	-1.115586086	4.536532299	3.377329405	0.073524203	0.579396785
gene7492_LOC110077867	LOC110077867	protein SSUH2 homolog	-1.115160745	5.801885195	4.57467139	0.038596673	0.560951547
gene12800_LOC110083729	LOC110083729	cytochrome P450 3A24-like	-1.114911008	4.443776553	4.110087253	0.049318151	0.565496135
gene14271_LOC110085344	LOC110085344	histone H2A.Z	-1.113742999	3.412108466	3.277044909	0.077761618	0.584095433
gene3961_CDK7	CDK7	cyclin dependent kinase 7	-1.113598611	3.963537327	5.945602252	0.019282597	0.554237093
gene19103_LOC110090639	LOC110090639	zinc finger and SCAN domain-containing protein 2-like	-1.11210612	3.329987052	4.256333945	0.045627491	0.564583405
gene20407_MUS81	MUS81	MUS81 structure-specific endonuclease subunit	-1.110587029	4.292503433	4.93944441	0.031960448	0.554237093
gene1982_COLGALT1	COLGALT1	collagen beta(1-O)galactosyltransferase 1	-1.110398384	6.032822045	4.265774255	0.045399887	0.564583405
gene17042_KREMEN2	KREMEN2	kringle containing transmembrane protein 2	-1.106521544	5.486043937	4.317962581	0.044163871	0.564583405
gene20731_LOC110070390	LOC110070390	zinc finger protein 420-like	-1.104324725	3.278102918	4.519267585	0.039729904	0.560951547
gene19315_TMEM26	TMEM26	transmembrane protein 26	-1.102217514	5.419436361	3.562444177	0.06636113	0.572322323
gene13833_TRAPPC9	TRAPPC9	trafficking protein particle complex 9	-1.101470934	4.327482592	5.90654518	0.019657109	0.554237093
gene15842_IARS2	IARS2	isoleucyl-tRNA synthetase 2	-1.098556368	3.645303583	3.762503117	0.059478408	0.570042551
gene7648_TRIM59	TRIM59	tripartite motif containing 59	-1.095886749	2.868200878	4.306735721	0.04442662	0.564583405
gene17439_ST3GAL4	ST3GAL4	ST3 beta-galactoside alpha-2	-1.094944679	3.635321915	3.437417058	0.071108932	0.5776882
gene2842_SLC2A1	SLC2A1	solute carrier family 2 member 1	-1.094760967	3.824181937	6.16012234	0.017358036	0.554237093
gene6868_ST5	ST5	suppression of tumorigenicity 5	-1.094556163	5.24938294	6.840149552	0.012504986	0.554237093
gene18831_VWC2	VWC2	von Willebrand factor C domain containing 2	-1.094519798	2.431929288	5.250944989	0.02727042	0.554237093
gene11452_TMEM59	TMEM59	transmembrane protein 59	-1.092760077	6.322024547	5.108345607	0.02931752	0.554237093
gene4177_PIDD1	PIDD1	p53-induced death domain protein 1	-1.091332893	2.217461255	3.249334277	0.078980096	0.584095433
gene2316_PCNA	PCNA	proliferating cell nuclear antigen	-1.089304145	6.683079934	4.39199475	0.042473267	0.564583405
gene8986_PYGB	PYGB	glycogen phosphorylase B	-1.086036026	3.158919147	4.817543339	0.03402848	0.555497542
gene11079_CA11	CA11	carbonic anhydrase 11	-1.084370044	5.651657033	6.181152985	0.017180805	0.554237093
gene4210_LAPTM4A	LAPTM4A	lysosomal protein transmembrane 4 alpha	-1.082928731	7.305929101	5.477435588	0.024330387	0.554237093
gene1763_TK1	TK1	thymidine kinase 1	-1.082712639	4.695805119	8.260812887	0.006454359	0.554237093	Up ovaries
gene3060_HAPLN3	HAPLN3	hyaluronan and proteoglycan link protein 3	-1.079634859	5.079150283	5.855281696	0.020160611	0.554237093
gene7508_MTMR7	MTMR7	myotubularin related protein 7	-1.07846165	3.281391472	4.472397287	0.040716988	0.564583405
gene7604_ACP5	ACP5	acid phosphatase 5	-1.077920061	3.382659415	3.241779084	0.079316002	0.584095433
gene3180_SLC33A1	SLC33A1	solute carrier family 33 member 1	-1.077807683	3.072183005	3.818991971	0.057680809	0.570042551
gene1471_NGLY1	NGLY1	N-glycanase 1	-1.077550707	5.363518572	3.336066196	0.075235727	0.580409072
gene1629_SDCBP	SDCBP	syndecan binding protein	-1.077440624	6.243460519	3.799397255	0.058297467	0.570042551
gene8897_SELENOF	SELENOF	selenoprotein F	-1.075808205	4.997445164	3.172359092	0.082478378	0.58701918
gene12802_FSCN1	FSCN1	fascin actin-bundling protein 1	-1.074792763	7.685576416	12.65037055	0.000982381	0.554237093	Up ovaries
gene8593_CUNH14orf1	CUNH14orf1	chromosome unknown C14orf1 homolog	-1.073230801	3.096405476	4.050324451	0.050919635	0.565496135
gene19916_LOC110091512	LOC110091512	zinc finger and SCAN domain-containing protein 31-like	-1.071990476	3.834708863	3.337579111	0.075172195	0.580409072
gene10847_DHX35	DHX35	DEAH-box helicase 35	-1.069401612	3.953117712	3.753101788	0.059783544	0.570042551
gene11530_EPHB4	EPHB4	EPH receptor B4	-1.066748924	7.020637339	5.498613759	0.024073547	0.554237093
gene15992_BUB3	BUB3	BUB3	-1.064322813	5.256626296	3.677236658	0.062310193	0.570696108
gene20394_LOC110070030	LOC110070030	zinc finger protein 850-like	-1.063814285	4.278780062	3.397082335	0.072720282	0.579396785
gene11356_STT3B	STT3B	STT3B	-1.058472692	7.043288705	5.566976227	0.02326428	0.554237093
gene8836_TMEM63C	TMEM63C	transmembrane protein 63C	-1.056427878	5.28333657	3.894213204	0.055379537	0.565496751
gene20453_MAPK1IP1L	MAPK1IP1L	mitogen-activated protein kinase 1 interacting protein 1 like	-1.056107071	4.602726051	3.53319669	0.067439367	0.574596695
gene18517_CUL4B	CUL4B	cullin 4B	-1.056099683	5.52566193	5.243314283	0.027375947	0.554237093
gene8073_TULP2	TULP2	tubby like protein 2	-1.056092658	4.328866863	3.689780617	0.061884394	0.570696108
gene3482_TDRP	TDRP	testis development related protein	-1.055535553	5.316491125	6.638030167	0.013773818	0.554237093
gene13393_LOC110084389	LOC110084389	SH2 domain-containing adapter protein F-like	-1.053961226	5.45640187	3.159614297	0.083074167	0.587278521
gene3418_LOC110073375	LOC110073375	tubulin alpha-8 chain	-1.050921979	7.673882187	4.593874414	0.038212167	0.560951547
gene903_DDX6	DDX6	DEAD-box helicase 6	-1.045717557	5.267114199	3.131012604	0.084428873	0.588037011
gene8092_CD37	CD37	CD37 molecule	-1.04567111	5.808137147	5.347519647	0.025972272	0.554237093
gene11709_LOC110082541	LOC110082541	polypeptide N-acetylgalactosaminyltransferase 4-like	-1.043927094	4.956914565	6.421943695	0.015284695	0.554237093
gene6522_YWHAB	YWHAB	tyrosine 3-monooxygenase/tryptophan 5-monooxygenase activation protein beta	-1.039858565	6.56510151	10.56913456	0.002334651	0.554237093	Up ovaries
gene7992_ATP1B3	ATP1B3	ATPase Na+/K+ transporting subunit beta 3	-1.038956121	6.611378836	6.115024255	0.017744759	0.554237093
gene18300_CNIH1	CNIH1	cornichon family AMPA receptor auxiliary protein 1	-1.038750992	5.83591092	6.402857348	0.015426457	0.554237093
gene18257_PLAG1	PLAG1	PLAG1 zinc finger	-1.038403005	2.692742095	3.91280914	0.054826361	0.565496135
gene9753_BACH1	BACH1	BTB domain and CNC homolog 1	-1.038206246	5.033435022	3.764527404	0.059412932	0.570042551
gene13620_NCAPD2	NCAPD2	non-SMC condensin I complex subunit D2	-1.037671763	4.595817461	5.485239151	0.024235406	0.554237093
gene4107_LIMS1	LIMS1	LIM zinc finger domain containing 1	-1.037564812	4.814593465	6.666058061	0.013589908	0.554237093
gene10410_SPTLC1	SPTLC1	serine palmitoyltransferase long chain base subunit 1	-1.037555505	4.844954085	6.86963381	0.012330626	0.554237093
gene4777_P3H4	P3H4	prolyl 3-hydroxylase family member 4 (non-enzymatic)	-1.036886664	5.308256903	6.472644825	0.014914871	0.554237093
gene11049_LOC110081845	LOC110081845	zinc finger protein 271-like	-1.036243833	2.605457055	3.749911648	0.059887478	0.570042551
gene6743_CAPZA2	CAPZA2	capping actin protein of muscle Z-line alpha subunit 2	-1.03476481	6.753891694	8.693065486	0.005308173	0.554237093	Up ovaries
gene5586_PAK4	PAK4	p21 (RAC1) activated kinase 4	-1.032989862	3.532287428	3.546997651	0.066928177	0.572780678
gene11804_ASF1B	ASF1B	anti-silencing function 1B histone chaperone	-1.032876289	5.27153207	5.399299235	0.02530394	0.554237093
gene6593_NOVA1	NOVA1	NOVA alternative splicing regulator 1	-1.032066582	5.999685951	7.835139767	0.007844369	0.554237093	Up ovaries
gene16720_LOC110088015	LOC110088015	NADH-cytochrome b5 reductase 3	-1.027096904	5.603948382	3.97150206	0.053119963	0.565496135
gene8117_LOC110078495	LOC110078495	tyrosine-protein phosphatase non-receptor type substrate 1-like	-1.026842752	5.731693162	3.722910683	0.060775208	0.570042551
gene16545_SLC7A8	SLC7A8	solute carrier family 7 member 8	-1.025228891	6.063420561	4.158343285	0.048065367	0.565496135
gene18282_SIGMAR1	SIGMAR1	sigma non-opioid intracellular receptor 1	-1.023653883	5.576603304	4.595569222	0.038178433	0.560951547
gene7039_VCAN	VCAN	versican	-1.023653385	7.447107662	3.965447741	0.053293247	0.565496135
gene10347_THBS3	THBS3	thrombospondin 3	-1.023249167	4.583004121	4.303693836	0.044498105	0.564583405
gene9200_HSPA12B	HSPA12B	heat shock protein family A (Hsp70) member 12B	-1.022298495	5.449610065	3.602863019	0.064902401	0.572322323
gene4765_LOC110074852	LOC110074852	keratin	-1.021665527	6.89314716	3.514358403	0.068144152	0.57557846
gene9882_RNF139	RNF139	ring finger protein 139	-1.021614144	4.301579769	4.267213012	0.045365308	0.564583405
gene8376_CERCAM	CERCAM	cerebral endothelial cell adhesion molecule	-1.021237808	4.926945972	5.205430078	0.027906451	0.554237093
gene11511_PLSCR3	PLSCR3	phospholipid scramblase 3	-1.019772888	4.01841098	4.573086293	0.0386286	0.560951547
gene4049_FUNDC1	FUNDC1	FUN14 domain containing 1	-1.016274605	4.575531368	8.25895603	0.006459817	0.554237093	Up ovaries
gene16548_LOC110087803	LOC110087803	twisted gastrulation protein homolog 1-B-like	-1.016161214	7.395226321	4.334436701	0.043781392	0.564583405
gene19552_PRRC1	PRRC1	proline rich coiled-coil 1	-1.015791097	4.283387676	3.204353904	0.081003674	0.584095433
gene21143_LOC110070825	LOC110070825	tripartite motif-containing protein 15-like	-1.014173025	4.279398777	3.284698816	0.077428777	0.584041925
gene6226_LNX2	LNX2	ligand of numb-protein X 2	-1.011548886	3.739464899	5.014630869	0.030753304	0.554237093
gene3660_FREM3	FREM3	FRAS1 related extracellular matrix 3	-1.011461411	7.716482384	5.717289866	0.021586368	0.554237093
gene20433_ATF6B	ATF6B	activating transcription factor 6 beta	-1.01140289	4.883585578	3.492159753	0.068985179	0.57557846
gene2953_CCNA2	CCNA2	cyclin A2	-1.009299218	4.748611511	7.78758993	0.008018431	0.554237093	Up ovaries
gene3827_LRP12	LRP12	LDL receptor related protein 12	-1.009192119	4.253080796	4.735391137	0.035504098	0.560951547
gene4214_OSR1	OSR1	odd-skipped related transciption factor 1	-1.009074222	6.796629028	6.85252403	0.012431487	0.554237093
gene9962_ALAS1	ALAS1	5'-aminolevulinate synthase 1	-1.007444596	7.063874259	7.7649465	0.008102765	0.554237093	Up ovaries
gene9987_SHISA5	SHISA5	shisa family member 5	-1.007200101	6.131233225	5.72809189	0.021470925	0.554237093
gene12567_USP10	USP10	ubiquitin specific peptidase 10	-1.005549703	5.68424543	5.509893891	0.023937945	0.554237093
gene14980_DNAJB9	DNAJB9	DnaJ heat shock protein family (Hsp40) member B9	-1.001814325	4.555301231	4.545309706	0.039192778	0.560951547
gene5706_ZC2HC1A	ZC2HC1A	zinc finger C2HC-type containing 1A	-0.998300888	5.224499832	8.261345292	0.006452795	0.554237093	Up ovaries
gene14905_FANCF	FANCF	Fanconi anemia complementation group F	-0.99567288	4.050868423	4.169763345	0.047774028	0.565496135
gene2983_PGRMC2	PGRMC2	progesterone receptor membrane component 2	-0.995337483	5.070431265	5.151672791	0.028678448	0.554237093
gene12978_RMDN2	RMDN2	regulator of microtubule dynamics 2	-0.993894734	6.134903162	4.069331825	0.050404174	0.565496135
gene10093_LOC110080753	LOC110080753	serine/threonine-protein phosphatase 2A 56 kDa regulatory subunit delta isoform	-0.99147712	4.480442872	5.587530319	0.023026749	0.554237093
gene20190_PEX13	PEX13	peroxisomal biogenesis factor 13	-0.990378712	5.245868093	5.07782764	0.029776926	0.554237093
gene3957_SLC30A5	SLC30A5	solute carrier family 30 member 5	-0.990248773	5.328407458	7.038354735	0.011381697	0.554237093
gene2004_NCOA3	NCOA3	nuclear receptor coactivator 3	-0.990114067	4.998497785	3.296642495	0.076912564	0.582810018
gene1958_OLFM2	OLFM2	olfactomedin 2	-0.989920492	4.650607852	3.412440717	0.072101978	0.579098353
gene9483_RAD51	RAD51	RAD51 recombinase	-0.98951203	4.289398378	3.938687576	0.054066658	0.565496135
gene14925_DCUN1D1	DCUN1D1	defective in cullin neddylation 1 domain containing 1	-0.989369145	4.907742788	5.814152971	0.020574627	0.554237093
gene2371_GPAT4	GPAT4	glycerol-3-phosphate acyltransferase 4	-0.989297612	4.646501048	3.651701271	0.06318704	0.570696108
gene5913_FKBP1B	FKBP1B	FK506 binding protein 1B	-0.989197624	5.666164149	5.255357228	0.027209603	0.554237093
gene15792_POLR1B	POLR1B	RNA polymerase I subunit B	-0.988445539	3.537973077	3.258923979	0.078556024	0.584095433
gene13577_LOC110084573	LOC110084573	3-hydroxy-3-methylglutaryl-coenzyme A reductase-like	-0.987448955	3.347643466	3.25309354	0.078813551	0.584095433
gene3776_TESK2	TESK2	testis-specific kinase 2	-0.98694249	5.050038686	6.010425443	0.018677881	0.554237093
gene17571_PXN	PXN	paxillin	-0.986549061	5.252985567	4.950540744	0.0317791	0.554237093
gene8186_ATP6AP1	ATP6AP1	ATPase H+ transporting accessory protein 1	-0.986501081	6.759284567	3.718243377	0.060930129	0.570042551
gene12787_BRAT1	BRAT1	BRCA1 associated ATM activator 1	-0.986178409	4.391238586	4.056578062	0.050749407	0.565496135
gene2747_PIK3R2	PIK3R2	phosphoinositide-3-kinase regulatory subunit 2	-0.986096569	5.131954019	3.47435216	0.069668187	0.57557846
gene6035_NETO2	NETO2	neuropilin and tolloid like 2	-0.984754569	3.653011161	5.334143688	0.026148008	0.554237093
gene14677_GRB2	GRB2	growth factor receptor bound protein 2	-0.98348992	4.86243082	5.579428083	0.023120067	0.554237093
gene2512_CAPZA1	CAPZA1	capping actin protein of muscle Z-line alpha subunit 1	-0.983280227	6.099502865	11.48107759	0.00158897	0.554237093	Up ovaries
gene5275_CDH6	CDH6	cadherin 6	-0.983006699	3.648907268	4.711821501	0.035940215	0.560951547
gene4563_GPR161	GPR161	G protein-coupled receptor 161	-0.982398888	3.619721139	5.489669741	0.024181657	0.554237093
gene11708_IMPAD1	IMPAD1	inositol monophosphatase domain containing 1	-0.982168933	6.175186954	6.79871155	0.012754518	0.554237093
gene16701_SMAD3	SMAD3	SMAD family member 3	-0.98066203	5.670552899	5.180340417	0.028263917	0.554237093
gene1621_CADM2	CADM2	cell adhesion molecule 2	-0.980496724	4.195096963	3.56181732	0.066384038	0.572322323
gene16994_TM9SF1	TM9SF1	transmembrane 9 superfamily member 1	-0.97947709	5.438271465	5.143146486	0.028803006	0.554237093
gene16702_AAGAB	AAGAB	alpha- and gamma-adaptin binding protein	-0.978111615	3.938860222	4.200611019	0.046996709	0.565496135
gene2914_CTSO	CTSO	cathepsin O	-0.976585821	5.668982091	3.905180085	0.055052563	0.565496135
gene11758_KCNH2	KCNH2	potassium voltage-gated channel subfamily H member 2	-0.976537959	3.795168301	3.707820233	0.061277681	0.570042551
gene12524_ANKRD13A	ANKRD13A	ankyrin repeat domain 13A	-0.976205052	3.895782498	3.382346639	0.073319073	0.579396785
gene11601_ARF4	ARF4	ADP ribosylation factor 4	-0.974834974	6.768603586	5.202990055	0.027940999	0.554237093
gene18184_LOC110089618	LOC110089618	heat shock cognate 71 kDa protein-like	-0.973917829	8.094318494	5.489400535	0.024184919	0.554237093
gene15008_TAF12	TAF12	TATA-box binding protein associated factor 12	-0.97383403	5.138219626	5.534145394	0.023649196	0.554237093
gene3770_PRDX1	PRDX1	peroxiredoxin 1	-0.972524939	5.09622807	3.439494344	0.071027028	0.5776882
gene10532_DCLRE1C	DCLRE1C	DNA cross-link repair 1C	-0.972463645	4.530541241	4.136919984	0.048617175	0.565496135
gene4689_PDP1	PDP1	pyruvate dehyrogenase phosphatase catalytic subunit 1	-0.968673616	3.815842032	5.924200637	0.019486852	0.554237093
gene14696_CDR2L	CDR2L	cerebellar degeneration related protein 2 like	-0.965436046	3.731636798	5.849755238	0.020215716	0.554237093
gene3821_CTHRC1	CTHRC1	collagen triple helix repeat containing 1	-0.960920762	4.895955402	4.298356447	0.044623841	0.564583405
gene8740_NCLN	NCLN	nicalin	-0.958807829	4.824619201	3.169726693	0.082601043	0.58701918
gene11541_LOC110082376	LOC110082376	guanine nucleotide-binding protein G(I)/G(S)/G(T) subunit beta-2	-0.958447809	5.677591955	3.647483327	0.063333189	0.570798387
gene4890_MANSC1	MANSC1	MANSC domain containing 1	-0.956832464	3.429977493	3.981600721	0.052832302	0.565496135
gene3184_SSR3	SSR3	signal sequence receptor subunit 3	-0.954793559	6.032126287	5.752991703	0.021207348	0.554237093
gene19802_KHNYN	KHNYN	KH and NYN domain containing	-0.953665597	3.984076299	3.339825935	0.075077954	0.580409072
gene3151_PFN2	PFN2	profilin 2	-0.951073905	7.933344898	6.180327428	0.017187725	0.554237093
gene2005_SULF2	SULF2	sulfatase 2	-0.950487347	7.006433647	8.26139796	0.00645264	0.554237093	Up ovaries
gene4162_HRAS	HRAS	HRas proto-oncogene	-0.949413784	4.02635323	3.873832979	0.055992868	0.567347157
gene14983_MRPL3	MRPL3	mitochondrial ribosomal protein L3	-0.947781765	5.275677778	3.789152757	0.058622763	0.570042551
gene15041_FADS1	FADS1	fatty acid desaturase 1	-0.947512778	5.059456231	4.504015532	0.040048212	0.561991293
gene11064_LOC110081854	LOC110081854	zinc finger protein 581-like	-0.94642077	3.667868079	6.042699896	0.018384448	0.554237093
gene17857_LCORL	LCORL	ligand dependent nuclear receptor corepressor like	-0.946246882	3.964497899	4.326068736	0.043975215	0.564583405
gene18480_ADCY3	ADCY3	adenylate cyclase 3	-0.946176693	5.168320001	5.191961052	0.028097738	0.554237093
gene17804_SEMA3E	SEMA3E	semaphorin 3E	-0.945894991	6.023268691	3.713464174	0.061089217	0.570042551
gene12185_FAM89A	FAM89A	family with sequence similarity 89 member A	-0.940145442	4.34207272	4.129697223	0.048804779	0.565496135
gene10060_EPAS1	EPAS1	endothelial PAS domain protein 1	-0.93970722	7.861293879	6.605513803	0.013990531	0.554237093
gene2090_MCM6	MCM6	minichromosome maintenance complex component 6	-0.938600862	6.148679976	5.888787817	0.019829967	0.554237093
gene12976_YIPF4	YIPF4	Yip1 domain family member 4	-0.936104033	4.910554255	4.082873189	0.050040445	0.565496135
gene5947_CTNNA1	CTNNA1	catenin alpha 1	-0.93585346	7.155565287	6.110261664	0.017786137	0.554237093
gene5129_TMEM33	TMEM33	transmembrane protein 33	-0.934676228	4.486408306	4.844650931	0.033556328	0.555497542
gene5034_GNS	GNS	glucosamine (N-acetyl)-6-sulfatase	-0.934071723	6.055350292	5.359353104	0.025817868	0.554237093
gene4743_CXADR	CXADR	coxsackie virus and adenovirus receptor	-0.934023359	7.372547594	3.633844887	0.063808319	0.571232747
gene15330_PPP2R1A	PPP2R1A	protein phosphatase 2 scaffold subunit Aalpha	-0.931132023	7.619711904	4.721860173	0.035753757	0.560951547
gene7501_LOC110077864	LOC110077864	cullin-associated NEDD8-dissociated protein 1-like	-0.93031953	5.700113188	3.179640122	0.082140156	0.58701918
gene14612_CBFB	CBFB	core-binding factor beta subunit	-0.927876291	3.836625483	5.970631795	0.01904664	0.554237093
gene1723_NDUFAF8	NDUFAF8	NADH:ubiquinone oxidoreductase complex assembly factor 8	-0.926200742	3.199353335	4.376159347	0.042828841	0.564583405
gene7388_PLPPR1	PLPPR1	phospholipid phosphatase related 1	-0.922338555	5.131751169	3.745423597	0.060034036	0.570042551
gene20635_STT3A	STT3A	STT3A	-0.92175208	7.198962711	5.08093447	0.029729801	0.554237093
gene12518_TTC28	TTC28	tetratricopeptide repeat domain 28	-0.921447188	8.78361366	3.993011741	0.05250932	0.565496135
gene4380_CDK4	CDK4	cyclin dependent kinase 4	-0.920135519	4.293503503	3.960839813	0.053425551	0.565496135
gene4818_MRPL10	MRPL10	mitochondrial ribosomal protein L10	-0.919663486	4.560730694	3.704074234	0.061403124	0.570042551
gene8247_MRI1	MRI1	methylthioribose-1-phosphate isomerase 1	-0.91904835	4.756827045	4.257025176	0.045610784	0.564583405
gene8783_TNFAIP8L1	TNFAIP8L1	TNF alpha induced protein 8 like 1	-0.918566525	3.122750683	3.3017339	0.07669368	0.582170155
gene8646_CCDC47	CCDC47	coiled-coil domain containing 47	-0.916300351	6.459513002	6.246363742	0.016643523	0.554237093
gene4387_CTDSP2	CTDSP2	CTD small phosphatase 2	-0.913323813	6.577457432	7.057854623	0.011277176	0.554237093
gene2944_MAD2L1	MAD2L1	mitotic arrest deficient 2 like 1	-0.913322512	4.104159065	3.83563099	0.05716282	0.570042551
gene5629_DNAJB11	DNAJB11	DnaJ heat shock protein family (Hsp40) member B11	-0.913171119	5.470548534	3.733165823	0.06043634	0.570042551
gene14390_MAP2K1	MAP2K1	mitogen-activated protein kinase kinase 1	-0.911699657	6.440478964	4.139577264	0.048548354	0.565496135
gene3079_ASB7	ASB7	ankyrin repeat and SOCS box containing 7	-0.910636323	3.62782216	3.250925595	0.078909549	0.584095433
gene8088_LOC110078528	LOC110078528	GTPase HRas-like	-0.910321408	5.504379007	3.88614653	0.055621408	0.566899161
gene15381_CNEP1R1	CNEP1R1	CTD nuclear envelope phosphatase 1 regulatory subunit 1	-0.903801899	4.122835417	3.65513242	0.063068429	0.570696108
gene6316_LOC110076540	LOC110076540	uncharacterized LOC110076540	-0.901722626	3.59525752	4.256729881	0.04561792	0.564583405
gene8982_APMAP	APMAP	adipocyte plasma membrane associated protein	-0.898719273	5.911108722	4.652119508	0.037071245	0.560951547
gene15124_GOLPH3	GOLPH3	golgi phosphoprotein 3	-0.89839235	6.41874321	6.611165214	0.013952605	0.554237093
gene19619_MGAT1	MGAT1	mannosyl (alpha-1	-0.898183069	3.558823809	4.890491667	0.032774024	0.554740761
gene17190_CLPTM1	CLPTM1	CLPTM1	-0.895921226	5.663027839	5.331222966	0.026186552	0.554237093
gene15071_CTSA	CTSA	cathepsin A	-0.895541085	6.152774628	4.302453442	0.044527291	0.564583405
gene546_ERO1B	ERO1B	endoplasmic reticulum oxidoreductase 1 beta	-0.893322918	5.352262121	5.127505858	0.029033023	0.554237093
gene17591_MYSM1	MYSM1	Myb like	-0.891247578	4.350270996	4.182839187	0.047442826	0.565496135
gene17599_TLK2	TLK2	tousled like kinase 2	-0.890415953	4.271590797	4.996893899	0.031033545	0.554237093
gene20724_LOC110070383	LOC110070383	zinc finger protein 709-like	-0.887040104	3.875750124	4.617528081	0.037744278	0.560951547
gene10494_PRAF2	PRAF2	PRA1 domain family member 2	-0.886672897	4.717802667	4.349721133	0.043429775	0.564583405
gene10173_EEF1E1	EEF1E1	eukaryotic translation elongation factor 1 epsilon 1	-0.886474602	3.99283715	6.407578023	0.015391264	0.554237093
gene1393_RNF14	RNF14	ring finger protein 14	-0.884853847	3.168197896	3.893976002	0.055386632	0.565496751
gene9265_ANKRD13C	ANKRD13C	ankyrin repeat domain 13C	-0.884235885	5.014526839	6.504493968	0.014687481	0.554237093
gene5212_WDR11	WDR11	WD repeat domain 11	-0.882831572	3.80466478	3.411169749	0.072152923	0.579098353
gene3413_EIF6	EIF6	eukaryotic translation initiation factor 6	-0.882082192	4.998498948	4.292055114	0.044772786	0.564583405
gene4100_CHAMP1	CHAMP1	chromosome alignment maintaining phosphoprotein 1	-0.880732479	5.002292131	3.274669807	0.077865228	0.584095433
gene14492_SLBP	SLBP	stem-loop binding protein	-0.880663355	5.782784898	3.504017	0.068534525	0.57557846
gene8491_LRRC57	LRRC57	leucine rich repeat containing 57	-0.880084693	4.26605465	5.1091989	0.029304786	0.554237093
gene5491_LOC110075646	LOC110075646	homeobox protein SIX5-like	-0.87930544	4.973481497	5.010448496	0.030819137	0.554237093
gene19423_LOC110090980	LOC110090980	protein EFR3 homolog A	-0.879147395	5.240468442	4.559341689	0.038906655	0.560951547
gene14941_ERP44	ERP44	endoplasmic reticulum protein 44	-0.878491508	6.236146538	5.25612033	0.027199099	0.554237093
gene10576_UBA2	UBA2	ubiquitin like modifier activating enzyme 2	-0.878488354	6.498557202	4.802118693	0.034300365	0.556086461
gene5037_XPOT	XPOT	exportin for tRNA	-0.877138711	4.951373669	5.891949489	0.019799071	0.554237093
gene11061_LOC110081847	LOC110081847	zinc finger protein 524-like	-0.872939103	5.552161049	5.581918107	0.023091344	0.554237093
gene17640_POLH	POLH	DNA polymerase eta	-0.872852057	4.68279948	4.012829937	0.051953529	0.565496135
gene19300_M6PR	M6PR	mannose-6-phosphate receptor	-0.869728401	5.470730414	3.122430801	0.084840165	0.588037011
gene4671_SGCE	SGCE	sarcoglycan epsilon	-0.869602582	5.464171899	3.45843668	0.07028499	0.577505548
gene5872_CENPM	CENPM	centromere protein M	-0.867536899	4.30524984	4.000638595	0.052294658	0.565496135
gene5780_CUNH22orf23	CUNH22orf23	chromosome unknown C22orf23 homolog	-0.866739207	4.162728724	3.560434644	0.066434598	0.572322323
gene4115_NCK2	NCK2	NCK adaptor protein 2	-0.864250034	5.773726049	6.266039382	0.016484983	0.554237093
gene16029_LOC110087260	LOC110087260	zinc finger protein 345-like	-0.863179852	3.918406719	4.226128112	0.046364194	0.565496135
gene2206_FBXL17	FBXL17	F-box and leucine rich repeat protein 17	-0.863078898	4.745664862	5.221366119	0.027681948	0.554237093
gene20523_LOC110070169	LOC110070169	gastrula zinc finger protein XlCGF7.1-like	-0.861926536	4.918214451	4.317025514	0.044185736	0.564583405
gene12721_CCDC6	CCDC6	coiled-coil domain containing 6	-0.860901129	5.552474091	4.240997294	0.045999927	0.565496135
gene15938_RCN2	RCN2	reticulocalbin 2	-0.860667109	5.905764729	5.227705819	0.027593181	0.554237093
gene5438_LOC110075581	LOC110075581	CD99 antigen-like	-0.860413339	7.08478417	3.902354946	0.055136589	0.565496135
gene6377_PARVB	PARVB	parvin beta	-0.857972872	5.887979802	5.773721499	0.020990575	0.554237093
gene19205_TMEM98	TMEM98	transmembrane protein 98	-0.855523691	5.874426899	4.843894377	0.033569409	0.555497542
gene11888_TXLNA	TXLNA	taxilin alpha	-0.854192941	4.823031639	3.568051223	0.066156614	0.572322323
gene8236_LCLAT1	LCLAT1	lysocardiolipin acyltransferase 1	-0.853224788	4.186035284	3.738829699	0.060250081	0.570042551
gene8852_PPP2CA	PPP2CA	protein phosphatase 2 catalytic subunit alpha	-0.853205905	6.009307341	4.865424445	0.033199326	0.555497542
gene9256_GNG12	GNG12	G protein subunit gamma 12	-0.852207956	6.692651972	5.016675957	0.03072117	0.554237093
gene18999_BNIP3L	BNIP3L	BCL2 interacting protein 3 like	-0.850764976	6.387070151	4.533728797	0.039430652	0.560951547
gene15437_CTNNB1	CTNNB1	catenin beta 1	-0.850585825	8.460012087	3.436573504	0.071142222	0.5776882
gene18827_TOM1L2	TOM1L2	target of myb1 like 2 membrane trafficking protein	-0.849508366	5.515245587	6.435599	0.015184131	0.554237093
gene11793_DNAJB1	DNAJB1	DnaJ heat shock protein family (Hsp40) member B1	-0.848739318	5.611129817	3.372763747	0.073711426	0.579396785
gene8990_EIF4A3	EIF4A3	eukaryotic translation initiation factor 4A3	-0.841513706	7.274830471	5.428807965	0.024931406	0.554237093
gene10068_MCFD2	MCFD2	multiple coagulation factor deficiency 2	-0.841227691	4.510962969	3.193976757	0.081478717	0.585023746
gene10403_BNC2	BNC2	basonuclin 2	-0.840415544	3.535990543	3.307870896	0.076430768	0.582098884
gene15841_BPNT1	BPNT1	3'(2')	-0.839355242	4.872573307	3.220453161	0.080272809	0.584095433
gene6646_FSTL1	FSTL1	follistatin like 1	-0.838904195	8.318111022	4.306368197	0.04443525	0.564583405
gene753_THG1L	THG1L	tRNA-histidine guanylyltransferase 1 like	-0.835430505	4.3448995	4.68974364	0.036354028	0.560951547
gene17604_CNP	CNP	2'	-0.834847475	7.928053443	3.385332635	0.073197294	0.579396785
gene2402_BIN3	BIN3	bridging integrator 3	-0.833812806	5.457942079	5.894005333	0.019779008	0.554237093
gene6279_EXTL2	EXTL2	exostosin like glycosyltransferase 2	-0.833089525	5.470275152	3.765043567	0.059396249	0.570042551
gene14199_DCK	DCK	deoxycytidine kinase	-0.832597421	4.184307709	3.69854628	0.061588759	0.570042551
gene8101_LOC110078467	LOC110078467	tetraspanin-4-like	-0.832547814	7.136041218	3.41174188	0.072129985	0.579098353
gene1523_IGF2R	IGF2R	insulin like growth factor 2 receptor	-0.828168347	5.443336915	3.857468564	0.056490769	0.568180549
gene2506_LRIG2	LRIG2	leucine rich repeats and immunoglobulin like domains 2	-0.828099486	5.666657964	4.937131608	0.031998388	0.554237093
gene20559_EXTL3	EXTL3	exostosin like glycosyltransferase 3	-0.826961434	5.722816065	6.930034423	0.011981521	0.554237093
gene10796_CGN	CGN	cingulin	-0.826680666	5.150753872	3.374097159	0.073656692	0.579396785
gene12645_UBP1	UBP1	upstream binding protein 1 (LBP-1a)	-0.825519007	5.733554659	4.128507266	0.048835764	0.565496135
gene3559_CAPRIN1	CAPRIN1	cell cycle associated protein 1	-0.823741483	6.928086659	5.334598305	0.026142014	0.554237093
gene17593_RAB18	RAB18	RAB18	-0.821188327	5.279782665	3.567907131	0.066161861	0.572322323
gene5746_IFT27	IFT27	intraflagellar transport 27	-0.819346589	3.654970136	3.486205963	0.069212704	0.57557846
gene15934_HMG20A	HMG20A	high mobility group 20A	-0.819329154	6.483070318	5.373456667	0.025635139	0.554237093
gene13238_ACTR2	ACTR2	ARP2 actin related protein 2 homolog	-0.819021932	5.815777465	4.173280391	0.047684695	0.565496135
gene514_EXOC8	EXOC8	exocyst complex component 8	-0.818927664	4.009514919	5.166209954	0.028467424	0.554237093
gene7931_PRPF19	PRPF19	pre-mRNA processing factor 19	-0.818553536	6.129795367	3.862778487	0.056328677	0.568180549
gene13188_TMEM50A	TMEM50A	transmembrane protein 50A	-0.818427215	6.889603447	3.337783783	0.075163605	0.580409072
gene19727_LOC110091302	LOC110091302	tubulin beta-4B chain-like	-0.815256993	6.252957751	5.142825255	0.02880771	0.554237093
gene4304_AMOT	AMOT	angiomotin	-0.814976513	4.710213246	3.329708399	0.075503367	0.580552914
gene17607_KLHL11	KLHL11	kelch like family member 11	-0.814957964	4.097946395	4.925444232	0.03219086	0.554237093
gene6954_FBN1	FBN1	fibrillin 1	-0.814478522	6.889673533	3.950380491	0.053727204	0.565496135
gene20619_LOC110070270	LOC110070270	zinc finger protein 420-like	-0.812827048	4.181704952	4.420453518	0.041842332	0.564583405
gene15028_PSMD13	PSMD13	proteasome 26S subunit	-0.809594207	5.910387547	3.673794158	0.062427614	0.570696108
gene7405_SEC24C	SEC24C	SEC24 homolog C	-0.807648073	6.8046993	5.662762047	0.022179434	0.554237093
gene9634_RUNDC1	RUNDC1	RUN domain containing 1	-0.807598819	3.694004148	4.624447976	0.037608581	0.560951547
gene887_TAGLN	TAGLN	transgelin	-0.806775037	5.674676133	3.226590895	0.079996117	0.584095433
gene16498_VSTM4	VSTM4	V-set and transmembrane domain containing 4	-0.805417266	4.717173835	3.559911316	0.066453746	0.572322323
gene1456_RAB5A	RAB5A	RAB5A	-0.804575497	5.128745111	5.795759705	0.020762738	0.554237093
gene5018_DYRK2	DYRK2	dual specificity tyrosine phosphorylation regulated kinase 2	-0.802584063	3.87180481	4.281256786	0.045029294	0.564583405
gene14055_ARF1	ARF1	ADP ribosylation factor 1	-0.802124813	7.37794975	4.236853861	0.046101117	0.565496135
gene15844_GINS2	GINS2	GINS complex subunit 2	-0.798795395	4.035713462	3.630306642	0.063932228	0.571232747
gene2225_REEP5	REEP5	receptor accessory protein 5	-0.798678312	5.52955001	3.525614982	0.067722039	0.575022279
gene3281_SRM	SRM	spermidine synthase	-0.79856719	4.766846252	6.157707241	0.017378514	0.554237093
gene1392_HSPA4	HSPA4	heat shock protein family A (Hsp70) member 4	-0.796767604	6.6722237	6.344028043	0.015872368	0.554237093
gene1362_BIN1	BIN1	bridging integrator 1	-0.796479023	4.965013632	3.562768492	0.066349282	0.572322323
gene17384_ARMC9	ARMC9	armadillo repeat containing 9	-0.79621573	4.081614607	3.419289606	0.071828143	0.577905061
gene8370_TRUB2	TRUB2	TruB pseudouridine synthase family member 2	-0.795413766	4.685963226	6.85167975	0.012436487	0.554237093
gene6445_BCL2L13	BCL2L13	BCL2 like 13	-0.793842623	5.07353758	4.163714832	0.04792809	0.565496135
gene14132_TSEN54	TSEN54	tRNA splicing endonuclease subunit 54	-0.792489371	4.148004168	3.898182082	0.055260959	0.565496135
gene11867_LRPPRC	LRPPRC	leucine rich pentatricopeptide repeat containing	-0.792353314	5.805583592	4.540812403	0.039284967	0.560951547
gene10133_DNAJC15	DNAJC15	DnaJ heat shock protein family (Hsp40) member C15	-0.792187167	4.672140423	4.509905647	0.039924957	0.561991293
gene17130_TPM3	TPM3	tropomyosin 3	-0.791446395	7.772507841	4.455340572	0.041082825	0.564583405
gene13283_SERPINF1	SERPINF1	serpin family F member 1	-0.791342323	6.33194367	4.475414788	0.04065264	0.564583405
gene20769_LOC110070433	LOC110070433	uncharacterized LOC110070433	-0.790950514	4.763816534	5.285832279	0.026793536	0.554237093
gene11374_POMGNT2	POMGNT2	protein O-linked mannose N-acetylglucosaminyltransferase 2 (beta 1	-0.789860404	4.648427808	3.193454122	0.081502724	0.585023746
gene16047_CASP6	CASP6	caspase 6	-0.789162995	5.310958699	4.605830221	0.037974886	0.560951547
gene11253_TMUB2	TMUB2	transmembrane and ubiquitin like domain containing 2	-0.787713556	3.984672886	3.974072955	0.053046568	0.565496135
gene8588_TMED10	TMED10	transmembrane p24 trafficking protein 10	-0.786898047	6.431031962	4.432016541	0.041588912	0.564583405
gene3816_AZIN1	AZIN1	antizyme inhibitor 1	-0.786552467	6.368001863	4.419411875	0.041865243	0.564583405
gene15522_POFUT1	POFUT1	protein O-fucosyltransferase 1	-0.786348833	6.195289837	4.828185156	0.033842268	0.555497542
gene7037_TMEM167A	TMEM167A	transmembrane protein 167A	-0.78602794	4.331552417	4.036792037	0.051290152	0.565496135
gene17473_FAM49B	FAM49B	family with sequence similarity 49 member B	-0.785507903	4.791897163	3.655654074	0.063050417	0.570696108
gene353_RAB5B	RAB5B	RAB5B	-0.785365057	6.662316576	6.110527713	0.017783822	0.554237093
gene589_MEMO1	MEMO1	mediator of cell motility 1	-0.785244348	5.494714583	4.814526516	0.034081471	0.55558259
gene16762_LOC110088045	LOC110088045	zinc finger protein OZF-like	-0.784355805	3.925510544	3.343526035	0.074923044	0.580409072
gene5344_SKA2	SKA2	spindle and kinetochore associated complex subunit 2	-0.784289019	5.513384643	3.704730668	0.061381121	0.570042551
gene6842_EIF4G2	EIF4G2	eukaryotic translation initiation factor 4 gamma 2	-0.783946841	8.84829557	7.20511965	0.010520241	0.554237093
gene457_SPRYD4	SPRYD4	SPRY domain containing 4	-0.783308591	4.242777958	5.859014476	0.020123483	0.554237093
gene6814_SSR1	SSR1	signal sequence receptor subunit 1	-0.781891664	6.868479517	5.199041254	0.027997008	0.554237093
gene15869_LOC110087109	LOC110087109	D-beta-hydroxybutyrate dehydrogenase	-0.780787222	5.661848257	4.052219709	0.050867979	0.565496135
gene15919_METTL22	METTL22	methyltransferase like 22	-0.780578354	4.70150515	3.91474948	0.054768993	0.565496135
gene5549_SNRPA	SNRPA	small nuclear ribonucleoprotein polypeptide A	-0.780150345	6.31326226	4.03584058	0.051316315	0.565496135
gene9701_ZNF503	ZNF503	zinc finger protein 503	-0.778791818	5.630367407	3.638162376	0.063657483	0.571232747
gene18332_PIK3CG	PIK3CG	phosphatidylinositol-4	-0.778357328	4.158756024	3.198200759	0.081284976	0.584575859
gene6700_APP	APP	amyloid beta precursor protein	-0.777779033	8.843598074	4.617963123	0.037735732	0.560951547
gene8099_PRMT1	PRMT1	protein arginine methyltransferase 1	-0.776063148	7.96702305	3.115666485	0.085165937	0.589174995
gene17249_LOC110088598	LOC110088598	probable palmitoyltransferase ZDHHC1	-0.776018238	4.150903512	3.942573366	0.053953589	0.565496135
gene12561_WFDC1	WFDC1	WAP four-disulfide core domain 1	-0.775109177	5.430416116	4.322797512	0.04405124	0.564583405
gene6656_ATP6V1A	ATP6V1A	ATPase H+ transporting V1 subunit A	-0.774911214	5.557483904	3.779254995	0.058938954	0.570042551
gene13061_STX8	STX8	syntaxin 8	-0.774599061	4.856643783	4.657989334	0.036958342	0.560951547
gene1753_TIMP2	TIMP2	TIMP metallopeptidase inhibitor 2	-0.774091998	7.201522305	5.231254404	0.027543629	0.554237093
gene11301_SLC35A4	SLC35A4	solute carrier family 35 member A4	-0.774040842	5.664443633	6.118088842	0.017718188	0.554237093
gene15457_SH3BGRL	SH3BGRL	SH3 domain binding glutamate rich protein like	-0.773958758	5.586423617	3.187808099	0.081762582	0.585333451
gene9933_YWHAQ	YWHAQ	tyrosine 3-monooxygenase/tryptophan 5-monooxygenase activation protein theta	-0.772991276	9.063528065	6.087322571	0.017986895	0.554237093
gene9802_HADH	HADH	hydroxyacyl-CoA dehydrogenase	-0.771498929	6.06075937	5.562795519	0.023312917	0.554237093
gene17898_SNX6	SNX6	sorting nexin 6	-0.768854073	5.120739518	3.384447779	0.073233358	0.579396785
gene10652_FZD2	FZD2	frizzled class receptor 2	-0.768492761	6.685092132	3.476156658	0.069598634	0.57557846
gene136_TAB2	TAB2	TGF-beta activated kinase 1/MAP3K7 binding protein 2	-0.76720274	5.401302874	4.474252293	0.040677417	0.564583405
gene5987_VPS41	VPS41	VPS41	-0.766715069	5.755779726	7.196437608	0.010563323	0.554237093
gene5471_LOC110075617	LOC110075617	ADP-ribosylation factor 6-like	-0.765260826	4.501011122	4.925091848	0.032196683	0.554237093
gene19600_SLC41A3	SLC41A3	solute carrier family 41 member 3	-0.763327929	4.187609047	4.905863241	0.032516155	0.554740761
gene18348_JPT2	JPT2	Jupiter microtubule associated homolog 2	-0.763025555	6.483649273	4.085699238	0.0499649	0.565496135
gene5199_FAM45A	FAM45A	family with sequence similarity 45 member A	-0.762036097	4.120293139	3.73774761	0.060285617	0.570042551
gene20712_LOC110070369	LOC110070369	uncharacterized LOC110070369	-0.760200282	4.796978334	3.116873124	0.085107722	0.589174995
gene19426_CYHR1	CYHR1	cysteine and histidine rich 1	-0.756452686	4.544867833	4.333937933	0.043792918	0.564583405
gene2447_CSNK1A1	CSNK1A1	casein kinase 1 alpha 1	-0.755524596	7.044979003	4.599528671	0.038099749	0.560951547
gene9336_SLC25A20	SLC25A20	solute carrier family 25 member 20	-0.755365944	4.539000767	3.798124242	0.05833778	0.570042551
gene9781_FOXK2	FOXK2	forkhead box K2	-0.752406335	5.438859786	5.021049657	0.030652567	0.554237093
gene1355_XRCC5	XRCC5	X-ray repair cross complementing 5	-0.751610681	4.756617309	4.359021256	0.04321734	0.564583405
gene15586_VPS26A	VPS26A	VPS26	-0.750502623	5.988905369	6.705188194	0.013337544	0.554237093
gene4216_LOC110074258	LOC110074258	cytosolic 5'-nucleotidase 1B-like	-0.750299515	5.804628491	3.777178641	0.059005524	0.570042551
gene7974_TMEM165	TMEM165	transmembrane protein 165	-0.749011863	5.248154584	4.487208926	0.040402192	0.562743014
gene19733_TRIM28	TRIM28	tripartite motif containing 28	-0.744417539	8.184703907	3.587812455	0.065441383	0.572322323
gene8848_CUNH5orf15	CUNH5orf15	chromosome unknown C5orf15 homolog	-0.744359571	5.745054718	3.857078675	0.056502691	0.568180549
gene7045_PLIN2	PLIN2	perilipin 2	-0.744240549	4.500028654	4.857567897	0.033333856	0.555497542
gene14001_LOC110085032	LOC110085032	BTB/POZ domain-containing protein KCTD5-like	-0.743634344	4.908732691	3.242364916	0.079289898	0.584095433
gene11655_RPGRIP1L	RPGRIP1L	RPGRIP1 like	-0.741396464	3.804649441	3.997926425	0.052370883	0.565496135
gene14330_ANO5	ANO5	anoctamin 5	-0.739248449	5.198405459	4.186678971	0.047346046	0.565496135
gene19000_PPP2R2A	PPP2R2A	protein phosphatase 2 regulatory subunit Balpha	-0.739105164	5.508516141	5.327418542	0.02623685	0.554237093
gene16637_TRMT2A	TRMT2A	tRNA methyltransferase 2 homolog A	-0.738693507	5.31737299	5.867657954	0.020037793	0.554237093
gene7506_CNOT7	CNOT7	CCR4-NOT transcription complex subunit 7	-0.738503026	4.730150911	3.783335725	0.058808365	0.570042551
gene13639_P3H3	P3H3	prolyl 3-hydroxylase 3	-0.737705435	7.128414959	3.908639751	0.054949856	0.565496135
gene16596_LAP3	LAP3	leucine aminopeptidase 3	-0.736972164	5.554571133	4.212926093	0.046690271	0.565496135
gene4953_SEPT9	40057	septin 9	-0.736360783	6.963581605	4.291878135	0.044776977	0.564583405
gene1827_LTA4H	LTA4H	leukotriene A4 hydrolase	-0.735424025	5.809125802	3.735427775	0.060361878	0.570042551
gene13022_METAP1	METAP1	methionyl aminopeptidase 1	-0.735366695	5.264909902	6.456778727	0.015029557	0.554237093
gene11398_RAC1	RAC1	ras-related C3 botulinum toxin substrate 1 (rho family	-0.733375079	7.356910765	5.730489938	0.021445388	0.554237093
gene16116_PPP2CB	PPP2CB	protein phosphatase 2 catalytic subunit beta	-0.731904301	6.50242274	3.489054481	0.069103744	0.57557846
gene1159_ITGB1	ITGB1	integrin subunit beta 1	-0.731884207	8.030146363	4.024614693	0.051626103	0.565496135
gene10673_MCM2	MCM2	minichromosome maintenance complex component 2	-0.730219064	5.807837202	3.917522636	0.054687117	0.565496135
gene4431_NEK7	NEK7	NIMA related kinase 7	-0.728679595	6.813824968	3.371747798	0.073753159	0.579396785
gene1395_NDFIP1	NDFIP1	Nedd4 family interacting protein 1	-0.728125081	7.280884031	4.563013427	0.038832162	0.560951547
gene17570_RAB35	RAB35	RAB35	-0.727655918	4.992707725	3.815184626	0.057800063	0.570042551
gene17900_SPTSSA	SPTSSA	serine palmitoyltransferase small subunit A	-0.724856892	4.53976164	4.698561328	0.036188136	0.560951547
gene17513_SEC61A1	SEC61A1	Sec61 translocon alpha 1 subunit	-0.722262458	7.058254891	5.354812682	0.025876994	0.554237093
gene2498_AP4B1	AP4B1	adaptor related protein complex 4 beta 1 subunit	-0.722121395	3.948084329	3.521479888	0.067876763	0.57557846
gene1875_TMTC2	TMTC2	transmembrane and tetratricopeptide repeat containing 2	-0.720184171	4.471792547	3.175002214	0.082355418	0.58701918
gene7541_CTBP2	CTBP2	C-terminal binding protein 2	-0.720071041	5.893176969	5.707201036	0.021694794	0.554237093
gene5965_NRDC	NRDC	nardilysin convertase	-0.719587362	5.775359783	4.576426312	0.03856136	0.560951547
gene8223_PPP1CB	PPP1CB	protein phosphatase 1 catalytic subunit beta	-0.717017738	7.423307708	3.512028742	0.068231878	0.57557846
gene3938_IPO11	IPO11	importin 11	-0.716293603	4.624647669	4.741380972	0.035394187	0.560951547
gene15398_CALM1	CALM1	calmodulin 1	-0.714273925	7.774185779	5.040818864	0.030344551	0.554237093
gene19394_SUCLA2	SUCLA2	succinate-CoA ligase ADP-forming beta subunit	-0.71356738	4.933533578	4.77151323	0.034846864	0.56014067
gene8480_FBXW11	FBXW11	F-box and WD repeat domain containing 11	-0.713540687	5.394954491	6.686593717	0.013456834	0.554237093
gene11525_EIF4A1	EIF4A1	eukaryotic translation initiation factor 4A1	-0.712091727	8.153519664	5.452872883	0.02463199	0.554237093
gene2298_PCYOX1	PCYOX1	prenylcysteine oxidase 1	-0.710896453	6.268081832	3.432037813	0.071321515	0.577905061
gene13021_EIF4E	EIF4E	eukaryotic translation initiation factor 4E	-0.710381504	5.996198097	4.680013379	0.036538052	0.560951547
gene3804_NSUN4	NSUN4	NOP2/Sun RNA methyltransferase family member 4	-0.709148266	4.980642775	5.482375342	0.024270216	0.554237093
gene14776_JMJD6	JMJD6	arginine demethylase and lysine hydroxylase	-0.705885424	4.660831496	3.212611779	0.080627862	0.584095433
gene9176_RNF2	RNF2	ring finger protein 2	-0.705716198	5.318652531	3.823974947	0.057525143	0.570042551
gene18563_PHB	PHB	prohibitin	-0.705048161	6.574095975	3.165496008	0.082798614	0.587042156
gene18491_SPTBN2	SPTBN2	spectrin beta	-0.702715171	6.49865433	4.914457056	0.03237295	0.554378757
gene8248_COPB2	COPB2	coatomer protein complex subunit beta 2	-0.701503837	6.697328132	4.017310843	0.051828764	0.565496135
gene2278_UFM1	UFM1	ubiquitin fold modifier 1	-0.700700969	4.658000594	4.141620512	0.048495509	0.565496135
gene4868_ACVR2A	ACVR2A	activin A receptor type 2A	-0.70050456	5.861727393	3.612606918	0.064556083	0.571761384
gene18478_DSEL	DSEL	dermatan sulfate epimerase-like	-0.698520221	6.009807505	4.313092539	0.044277638	0.564583405
gene4642_LOC110074711	LOC110074711	pituitary tumor-transforming gene 1 protein-interacting protein	-0.698092291	6.627290032	4.357382775	0.043254683	0.564583405
gene6737_TES	TES	testin LIM domain protein	-0.693288808	5.150308358	3.46559576	0.070006792	0.576294703
gene7256_LZTS2	LZTS2	leucine zipper tumor suppressor 2	-0.692841508	6.114469479	5.297507277	0.026635971	0.554237093
gene7267_DPCD	DPCD	deleted in primary ciliary dyskinesia homolog (mouse)	-0.689567957	4.245000988	3.665143379	0.062723767	0.570696108
gene7965_SCFD2	SCFD2	sec1 family domain containing 2	-0.688844695	4.304729446	3.451446694	0.070557803	0.5776882
gene10820_PSMD14	PSMD14	proteasome 26S subunit	-0.687711427	5.546908752	3.24904268	0.078993031	0.584095433
gene3792_IPP	IPP	intracisternal A particle-promoted polypeptide	-0.686294114	4.188612492	3.682440913	0.062133145	0.570696108
gene3477_ACP1	ACP1	acid phosphatase 1	-0.685799711	4.394389274	3.970591436	0.053145987	0.565496135
gene7558_CARM1	CARM1	coactivator associated arginine methyltransferase 1	-0.682256893	6.136064587	5.246959357	0.027325483	0.554237093
gene15472_PGM1	PGM1	phosphoglucomutase 1	-0.681196792	4.715391916	5.760333775	0.021130296	0.554237093
gene17771_MARVELD1	MARVELD1	MARVEL domain containing 1	-0.68091184	5.453534879	4.532691397	0.039452037	0.560951547
gene2559_CCNYL1	CCNYL1	cyclin Y like 1	-0.680412473	5.480840934	5.910916466	0.019614806	0.554237093
gene13607_SESTD1	SESTD1	SEC14 and spectrin domain containing 1	-0.680350866	6.675954707	4.094064479	0.049742017	0.565496135
gene18533_MED7	MED7	mediator complex subunit 7	-0.677058604	4.369835628	3.981546847	0.052833832	0.565496135
gene470_CNPY2	CNPY2	canopy FGF signaling regulator 2	-0.676753917	5.364213375	3.551146372	0.06677535	0.572322323
gene8252_PIK3CB	PIK3CB	phosphatidylinositol-4	-0.676439741	4.48773323	3.577308895	0.065820471	0.572322323
gene10525_FGFR1OP2	FGFR1OP2	FGFR1 oncogene partner 2	-0.675914984	4.659872546	3.231255758	0.079786537	0.584095433
gene14663_NFE2L2	NFE2L2	nuclear factor	-0.673382273	6.684150386	3.222246327	0.080191862	0.584095433
gene8691_SERINC1	SERINC1	serine incorporator 1	-0.673302979	6.575908485	3.614874147	0.064475796	0.571761384
gene3207_SPEN	SPEN	spen family transcriptional repressor	-0.671190169	7.623841884	4.046100875	0.05103496	0.565496135
gene12730_CCSER2	CCSER2	coiled-coil serine rich protein 2	-0.669735229	5.176868372	4.112391674	0.049257517	0.565496135
gene335_KPNA2	KPNA2	karyopherin subunit alpha 2	-0.66694661	6.52196822	3.725432179	0.060691694	0.570042551
gene8483_HSPA9	HSPA9	heat shock protein family A (Hsp70) member 9	-0.666086848	7.418637758	5.369378947	0.025687827	0.554237093
gene2487_CSDE1	CSDE1	cold shock domain containing E1	-0.665663223	8.663040135	4.604988373	0.037991541	0.560951547
gene1685_TRAM1	TRAM1	translocation associated membrane protein 1	-0.665282767	6.247578932	3.576732383	0.065841349	0.572322323
gene9351_CUL3	CUL3	cullin 3	-0.665109358	5.859734448	3.798936087	0.058312067	0.570042551
gene7603_ELOF1	ELOF1	elongation factor 1 homolog	-0.66068451	5.478858293	4.703474146	0.036096066	0.560951547
gene622_TUSC2	TUSC2	tumor suppressor candidate 2	-0.660646836	5.766918218	4.395865834	0.042386836	0.564583405
gene20709_EPN2	EPN2	epsin 2	-0.658673015	5.525928633	4.527088718	0.039567752	0.560951547
gene10941_ZFAND5	ZFAND5	zinc finger AN1-type containing 5	-0.657021289	7.430903927	5.423972747	0.02499204	0.554237093
gene9898_ZHX2	ZHX2	zinc fingers and homeoboxes 2	-0.656856746	4.492749135	3.762594353	0.059475455	0.570042551
gene19132_DYNC1LI2	DYNC1LI2	dynein cytoplasmic 1 light intermediate chain 2	-0.655024165	6.104303405	6.342851197	0.015881428	0.554237093
gene5151_HDLBP	HDLBP	high density lipoprotein binding protein	-0.654853068	8.958633376	3.680113403	0.062212258	0.570696108
gene10593_GINS3	GINS3	GINS complex subunit 3	-0.652667537	4.800460488	3.253738776	0.078785005	0.584095433
gene14846_IARS	IARS	isoleucyl-tRNA synthetase	-0.652210927	5.535511722	4.414256479	0.041978843	0.564583405
gene17700_GRAMD1A	GRAMD1A	GRAM domain containing 1A	-0.650219574	5.25290791	3.91751916	0.054687219	0.565496135
gene1482_AZI2	AZI2	5-azacytidine induced 2	-0.648678907	5.063464764	5.607081669	0.022803236	0.554237093
gene9488_CUNH15orf57	CUNH15orf57	chromosome unknown C15orf57 homolog	-0.648102015	5.531481163	4.325284793	0.043993421	0.564583405
gene3415_LZTR1	LZTR1	leucine zipper like transcription regulator 1	-0.640981666	4.553858477	3.168565636	0.082655211	0.58701918
gene18571_RNPEPL1	RNPEPL1	arginyl aminopeptidase like 1	-0.639730983	6.627766397	4.898913845	0.032632462	0.554740761
gene5935_NHLRC3	NHLRC3	NHL repeat containing 3	-0.639160649	5.401332628	5.972142473	0.019032499	0.554237093
gene15431_ZDHHC3	ZDHHC3	zinc finger DHHC-type containing 3	-0.637046397	5.496521213	5.405806313	0.025221276	0.554237093
gene9574_SNX12	SNX12	sorting nexin 12	-0.63704232	7.208695873	4.123428808	0.04896824	0.565496135
gene1382_CLASP1	CLASP1	cytoplasmic linker associated protein 1	-0.636923829	6.092064888	3.332514378	0.075385115	0.580552914
gene10681_RPN1	RPN1	ribophorin I	-0.636838149	7.058870891	3.442104068	0.07092428	0.5776882
gene11684_CAP1	CAP1	adenylate cyclase associated protein 1	-0.6364432	7.102556377	3.543313367	0.067064221	0.573377544
gene18575_AP2M1	AP2M1	adaptor related protein complex 2 mu 1 subunit	-0.634751131	8.017322998	4.959503767	0.031633432	0.554237093
gene1714_NPLOC4	NPLOC4	NPL4 homolog	-0.632913266	5.826483452	3.767368557	0.059321168	0.570042551
gene14855_FAM171A1	FAM171A1	family with sequence similarity 171 member A1	-0.632889726	4.863493799	3.251234324	0.07889587	0.584095433
gene15620_P3H1	P3H1	prolyl 3-hydroxylase 1	-0.629833115	5.640562494	3.123498976	0.084788849	0.588037011
gene5219_PLEKHA1	PLEKHA1	pleckstrin homology domain containing A1	-0.626732088	5.249751782	3.318059386	0.075996508	0.580552914
gene19231_SLC25A38	SLC25A38	solute carrier family 25 member 38	-0.625219267	4.523667732	3.434134816	0.071238559	0.577905061
gene7396_AP3M1	AP3M1	adaptor related protein complex 3 mu 1 subunit	-0.623569655	6.096001478	6.235516385	0.016731628	0.554237093
gene2965_NUDT6	NUDT6	nudix hydrolase 6	-0.622891253	4.594280459	3.203991115	0.081020229	0.584095433
gene18109_TUBAL3	TUBAL3	tubulin alpha like 3	-0.622540771	6.619119181	3.797199553	0.058367083	0.570042551
gene12684_NUS1	NUS1	NUS1 dehydrodolichyl diphosphate synthase subunit	-0.622404881	4.817853341	3.249839077	0.078957709	0.584095433
gene954_SRSF3	SRSF3	serine and arginine rich splicing factor 3	-0.619073399	7.465787851	4.060175752	0.050651758	0.565496135
gene15466_ATG4C	ATG4C	autophagy related 4C cysteine peptidase	-0.617798104	5.112875711	4.423822552	0.041768321	0.564583405
gene2205_EFNA5	EFNA5	ephrin A5	-0.617169254	6.06620155	3.540883998	0.067154095	0.573578878
gene14014_DYM	DYM	dymeclin	-0.615133402	5.273329651	4.298184185	0.044627906	0.564583405
gene18553_YTHDF1	YTHDF1	YTH N6-methyladenosine RNA binding protein 1	-0.611382435	5.88170611	4.396674532	0.042368804	0.564583405
gene6031_LONP2	LONP2	lon peptidase 2	-0.610867383	5.810334761	4.286272036	0.04490996	0.564583405
gene8859_SAR1B	SAR1B	secretion associated Ras related GTPase 1B	-0.610110974	5.062098543	3.536491756	0.067316924	0.573900738
gene7254_TWNK	TWNK	twinkle mtDNA helicase	-0.609224421	4.474428555	3.89935698	0.055225911	0.565496135
gene17379_HUS1	HUS1	HUS1 checkpoint clamp component	-0.608107652	5.344780033	3.482817813	0.069342555	0.57557846
gene6246_CNN3	CNN3	calponin 3	-0.606393957	7.878136733	3.649876233	0.06325023	0.570770006
gene8863_CUNH5orf24	CUNH5orf24	chromosome unknown C5orf24 homolog	-0.606157404	5.603800674	4.248089143	0.045827296	0.565496135
gene1400_YIPF5	YIPF5	Yip1 domain family member 5	-0.605198861	6.021250067	3.900064582	0.055204814	0.565496135
gene20238_LOC110069852	LOC110069852	pre-mRNA-processing factor 39-like	-0.604317619	5.924967679	3.719215948	0.060897811	0.570042551
gene1971_ATP13A1	ATP13A1	ATPase 13A1	-0.601768866	5.912509119	3.810878749	0.057935259	0.570042551
gene15542_NUDCD2	NUDCD2	NudC domain containing 2	-0.598162399	6.107483232	3.248263712	0.079027597	0.584095433
gene19596_LOC110091161	LOC110091161	thioredoxin reductase 3-like	-0.597498205	5.657889693	4.131081994	0.04876875	0.565496135
gene14313_IL6ST	IL6ST	interleukin 6 signal transducer	-0.596137202	5.798588803	3.658738565	0.062944034	0.570696108
gene11670_SRSF10	SRSF10	serine and arginine rich splicing factor 10	-0.592828194	6.867135193	6.52133305	0.014568763	0.554237093
gene16891_ARL8B	ARL8B	ADP ribosylation factor like GTPase 8B	-0.589168643	5.528386947	3.911014974	0.054879465	0.565496135
gene1183_YME1L1	YME1L1	YME1 like 1 ATPase	-0.586575562	5.91834936	3.440945375	0.070969879	0.5776882
gene1536_SOD2	SOD2	superoxide dismutase 2	-0.585628509	5.23645766	3.445807043	0.070778773	0.5776882
gene12875_VGLL4	VGLL4	vestigial like family member 4	-0.584079104	6.281305351	4.743865802	0.0353487	0.560951547
gene8896_SH3GLB1	SH3GLB1	SH3 domain containing GRB2 like	-0.582816693	5.705681354	3.505116464	0.068492904	0.57557846
gene8451_WARS	WARS	tryptophanyl-tRNA synthetase	-0.582256248	4.845776388	3.167815171	0.082690245	0.58701918
gene129_NUP43	NUP43	nucleoporin 43	-0.581313211	4.413129351	3.379193181	0.073447928	0.579396785
gene6864_TMEM9B	TMEM9B	TMEM9 domain family member B	-0.576799654	5.208296136	3.468734983	0.06988519	0.576136435
gene941_BRPF3	BRPF3	bromodomain and PHD finger containing 3	-0.575835261	4.323111466	3.905101214	0.055054907	0.565496135
gene345_ZC3H10	ZC3H10	zinc finger CCCH-type containing 10	-0.575510098	5.602224702	3.159397043	0.083084365	0.587278521
gene5396_DYNLL2	DYNLL2	dynein light chain LC8-type 2	-0.571522086	6.325571015	3.451873294	0.07054112	0.5776882
gene16111_DNAJA1	DNAJA1	DnaJ heat shock protein family (Hsp40) member A1	-0.57103925	7.160466	3.154184383	0.083329467	0.587278521
gene1919_SHMT2	SHMT2	serine hydroxymethyltransferase 2	-0.568279956	5.828922249	3.196402415	0.081367397	0.584892919
gene11183_PRR14L	PRR14L	proline rich 14 like	-0.566132537	5.568708971	3.994983346	0.052453735	0.565496135
gene4181_CD151	CD151	CD151 molecule (Raph blood group)	-0.56498778	8.225993703	3.505736425	0.068469447	0.57557846
gene5209_SEC23IP	SEC23IP	SEC23 interacting protein	-0.558729683	5.052953084	3.123721575	0.08477816	0.588037011
gene9915_SPIN1	SPIN1	spindlin 1	-0.557393022	7.697776257	3.513759923	0.068166677	0.57557846
gene17292_SMAD4	SMAD4	SMAD family member 4	-0.555342687	6.37599686	5.060191858	0.030045965	0.554237093
gene12275_FNTA	FNTA	farnesyltransferase	-0.538951566	5.37344688	3.443635891	0.070864048	0.5776882
gene13270_CRK	CRK	CRK proto-oncogene	-0.537468947	6.112859207	3.777128091	0.059007146	0.570042551
gene2517_DDX20	DDX20	DEAD-box helicase 20	-0.536556685	5.348318873	3.521512561	0.067875539	0.57557846
gene2543_LANCL1	LANCL1	LanC like 1	-0.536481537	5.838364613	3.573437262	0.065960818	0.572322323
gene9662_MLX	MLX	MLX	-0.532945819	5.998084526	4.725645548	0.035683721	0.560951547
gene8411_VAPA	VAPA	VAMP associated protein A	-0.532613015	6.466391968	3.943347809	0.053931086	0.565496135
gene2884_SH3D19	SH3D19	SH3 domain containing 19	-0.527977557	7.10389836	3.824875712	0.057497053	0.570042551
gene7080_LIN7C	LIN7C	lin-7 homolog C	-0.523514216	5.807045448	3.198744188	0.081260088	0.584575859
gene14503_MXD4	MXD4	MAX dimerization protein 4	-0.520915113	5.724983912	3.710285514	0.061195281	0.570042551
gene2114_DNAJB6	DNAJB6	DnaJ heat shock protein family (Hsp40) member B6	-0.519615434	6.783050645	3.61741686	0.064385884	0.571761384
gene1535_WTAP	WTAP	WT1 associated protein	-0.505230474	5.932140528	3.420676531	0.071772831	0.577905061
gene1610_BCL9	BCL9	B-cell CLL/lymphoma 9	-0.503210882	6.309095254	4.460548715	0.04097074	0.564583405
gene16854_PHF6	PHF6	PHD finger protein 6	-0.494466496	5.73770847	4.086033789	0.049955966	0.565496135
gene6968_LOC110077225	LOC110077225	tropomodulin-3-like	-0.483027107	6.459767055	3.75519575	0.059715431	0.570042551
gene8492_SNAP23	SNAP23	synaptosome associated protein 23	-0.466550983	5.773257536	3.859011608	0.056443613	0.568180549
gene4499_TBC1D2B	TBC1D2B	TBC1 domain family member 2B	-0.461142437	7.033917561	3.203458648	0.081044534	0.584095433
gene5637_LOC110075835	LOC110075835	small ubiquitin-related modifier 3	-0.456798798	7.051777581	3.164402073	0.082849786	0.587042156
gene16687_STRIP1	STRIP1	striatin interacting protein 1	-0.442737581	5.331561262	3.11696028	0.085103519	0.589174995
gene7222_RNF146	RNF146	ring finger protein 146	0.448769606	6.376016795	3.536999704	0.067298071	0.573900738
gene17396_KBTBD2	KBTBD2	kelch repeat and BTB domain containing 2	0.449811133	5.309278942	3.441022931	0.070966826	0.5776882
gene9048_NUP214	NUP214	nucleoporin 214	0.455005382	6.508639929	3.340710851	0.075040874	0.580409072
gene8714_STK11	STK11	serine/threonine kinase 11	0.474680218	6.533199667	3.846507316	0.056827005	0.568796226
gene4050_KDM6A	KDM6A	lysine demethylase 6A	0.502245969	6.151965289	3.145835645	0.08372372	0.587278521
gene17307_TOP3B	TOP3B	topoisomerase (DNA) III beta	0.526387743	6.30677391	3.698253492	0.061598608	0.570042551
gene2640_MLLT1	MLLT1	MLLT1	0.534859411	7.376822084	3.326802135	0.075626063	0.580552914
gene5662_ILKAP	ILKAP	ILK associated serine/threonine phosphatase	0.538279212	5.960808935	3.628583059	0.063992684	0.571232747
gene9395_TPP2	TPP2	tripeptidyl peptidase 2	0.540986301	5.866624762	3.21129572	0.080687624	0.584095433
gene2475_RARS	RARS	arginyl-tRNA synthetase	0.542167967	5.954943328	4.3080348	0.044396129	0.564583405
gene12533_KCTD10	KCTD10	potassium channel tetramerization domain containing 10	0.548470235	7.050430252	4.20462603	0.046896561	0.565496135
gene19799_SLC12A6	SLC12A6	solute carrier family 12 member 6	0.551442824	7.26306583	3.127964092	0.08457472	0.588037011
gene540_TBCE	TBCE	tubulin folding cofactor E	0.551581195	5.312506455	3.190950302	0.081617848	0.585023746
gene5605_TIMM50	TIMM50	translocase of inner mitochondrial membrane 50	0.556478511	6.67684059	3.148744063	0.083586139	0.587278521
gene17874_PAK1IP1	PAK1IP1	PAK1 interacting protein 1	0.560256729	5.601785304	3.463941016	0.070070985	0.576294703
gene17799_LOC110089198	LOC110089198	suppressor of SWI4 1 homolog	0.562888418	6.044160913	3.356630363	0.074377273	0.579744584
gene12409_RCC1L	RCC1L	RCC1 like	0.570246667	4.959849661	3.504191999	0.068527898	0.57557846
gene13350_POLD2	POLD2	DNA polymerase delta 2	0.570820133	7.480089981	3.255754851	0.078695886	0.584095433
gene10930_DTNBP1	DTNBP1	dystrobrevin binding protein 1	0.573231628	4.738447109	3.165188892	0.082812977	0.587042156
gene11571_MINK1	MINK1	misshapen like kinase 1	0.575452706	6.767004816	3.202736123	0.081077528	0.584095433
gene878_BUD13	BUD13	BUD13 homolog	0.583866966	6.085046768	4.407843311	0.042120628	0.564583405
gene15583_LOC110086784	LOC110086784	hexokinase-1	0.584154064	7.545438736	3.500832514	0.068655234	0.57557846
gene14241_TRAF3IP2	TRAF3IP2	TRAF3 interacting protein 2	0.584973489	5.514611118	3.644246403	0.0634456	0.570944377
gene10658_EFTUD2	EFTUD2	elongation factor Tu GTP binding domain containing 2	0.588351943	7.231778981	3.258492732	0.07857504	0.584095433
gene4612_AARS2	AARS2	alanyl-tRNA synthetase 2	0.589232685	4.620489161	3.800560979	0.058260641	0.570042551
gene1330_TBC1D15	TBC1D15	TBC1 domain family member 15	0.589320385	6.567071476	4.938323576	0.031978828	0.554237093
gene16764_LOC110088044	LOC110088044	zinc finger and SCAN domain-containing protein 20-like	0.591560338	5.280502034	3.803033563	0.058182482	0.570042551
gene18276_ERI1	ERI1	exoribonuclease 1	0.592423983	5.302098599	3.195763622	0.081396696	0.584892919
gene11497_GPS2	GPS2	G protein pathway suppressor 2	0.594541026	7.32350211	3.356539518	0.074381041	0.579744584
gene2150_WDR48	WDR48	WD repeat domain 48	0.599765297	6.344883596	3.853073548	0.056625322	0.568658766
gene11174_RNF185	RNF185	ring finger protein 185	0.600326722	5.1736606	6.114843563	0.017746327	0.554237093
gene11422_DCUN1D3	DCUN1D3	defective in cullin neddylation 1 domain containing 3	0.608031367	4.991693148	3.509227826	0.068337514	0.57557846
gene13180_CEP85	CEP85	centrosomal protein 85	0.609066368	4.907360473	3.715738127	0.061013465	0.570042551
gene11959_UNC13B	UNC13B	unc-13 homolog B	0.612947934	7.57784843	3.35265487	0.074542375	0.580236238
gene6117_CTU2	CTU2	cytosolic thiouridylase subunit 2	0.613847765	5.983256536	3.816177601	0.057768934	0.570042551
gene19284_TBC1D20	TBC1D20	TBC1 domain family member 20	0.621557288	5.020355069	3.528402762	0.067617948	0.575022279
gene13795_OPLAH	OPLAH	5-oxoprolinase (ATP-hydrolysing)	0.627024783	6.145246993	3.386172051	0.0731631	0.579396785
gene17903_GNL1	GNL1	G protein nucleolar 1 (putative)	0.628428708	7.216968502	3.56810909	0.066154507	0.572322323
gene15751_ASXL2	ASXL2	additional sex combs like 2	0.632788928	5.289873173	3.245688952	0.079141969	0.584095433
gene4230_DDX1	DDX1	DEAD-box helicase 1	0.63439561	7.324764385	4.985351014	0.03121741	0.554237093
gene19748_UBE2H	UBE2H	ubiquitin conjugating enzyme E2 H	0.639024082	6.473252845	4.61435324	0.037806715	0.560951547
gene6036_DNAJA2	DNAJA2	DnaJ heat shock protein family (Hsp40) member A2	0.639833608	7.85403132	3.987052409	0.052677723	0.565496135
gene15440_LOC110086634	LOC110086634	ras-related protein Rab-6A-like	0.650109934	5.461849174	5.069874066	0.029897935	0.554237093
gene9246_DOK1	DOK1	docking protein 1	0.653605738	5.339230619	3.966348547	0.053267425	0.565496135
gene19046_CHMP4B	CHMP4B	charged multivesicular body protein 4B	0.657677746	6.190912554	3.375391305	0.073603613	0.579396785
gene14526_WAPL	WAPL	WAPL cohesin release factor	0.662728403	7.419898647	3.266674387	0.078215148	0.584095433
gene15748_GPN1	GPN1	GPN-loop GTPase 1	0.671494577	6.326247139	5.030851562	0.030499425	0.554237093
gene8214_SUPT7L	SUPT7L	SPT7 like	0.676617982	5.747075359	3.554184434	0.066663682	0.572322323
gene2401_CCAR2	CCAR2	cell cycle and apoptosis regulator 2	0.677919012	7.933165312	5.754686757	0.021189532	0.554237093
gene4263_LAS1L	LAS1L	LAS1 like	0.681093598	5.931366345	4.91563001	0.032353458	0.554378757
gene13471_CLK3	CLK3	CDC like kinase 3	0.681899811	7.976781345	3.306471474	0.076490631	0.582170155
gene11733_LOC110082579	LOC110082579	zinc finger protein 501-like	0.684349777	5.070702308	3.994761696	0.052459981	0.565496135
gene11608_VPS13D	VPS13D	vacuolar protein sorting 13 homolog D	0.690342152	6.504322935	6.176409404	0.01722061	0.554237093
gene10399_RAB22A	RAB22A	RAB22A	0.692438647	6.6830593	3.221154395	0.080241143	0.584095433
gene8202_GNL3L	GNL3L	G protein nucleolar 3 like	0.693781358	5.104809212	4.052430079	0.050862248	0.565496135
gene10031_PPP2R3B	PPP2R3B	protein phosphatase 2 regulatory subunit B''beta	0.695989161	6.420551419	3.829925283	0.057339864	0.570042551
gene6071_TERF2	TERF2	telomeric repeat binding factor 2	0.698962609	7.974948334	3.391600335	0.072942407	0.579396785
gene19810_CTSH	CTSH	cathepsin H	0.699499208	6.488447763	4.393332447	0.042443378	0.564583405
gene3746_PTPRF	PTPRF	protein tyrosine phosphatase	0.700555266	8.434956846	3.420638509	0.071774347	0.577905061
gene7016_OCLN	OCLN	occludin	0.703145374	5.767301397	4.664796886	0.036827872	0.560951547
gene12368_UBAC2	UBAC2	UBA domain containing 2	0.704447795	4.714499463	4.845946795	0.033533937	0.555497542
gene12499_KIAA1671	KIAA1671	KIAA1671 ortholog	0.70464035	5.398210677	3.190025262	0.081660427	0.585086471
gene6782_TOR1AIP1	TOR1AIP1	torsin 1A interacting protein 1	0.705222162	7.430619258	3.2674869	0.078179509	0.584095433
gene7409_PPP3CB	PPP3CB	protein phosphatase 3 catalytic subunit beta	0.70639446	5.373554556	3.979507053	0.052891799	0.565496135
gene12018_PES1	PES1	pescadillo ribosomal biogenesis factor 1	0.706706134	6.338241615	3.877082069	0.055894588	0.567347157
gene7845_AGK	AGK	acylglycerol kinase	0.710304759	4.868034445	3.167515199	0.082704253	0.58701918
gene3420_KLHL12	KLHL12	kelch like family member 12	0.711178354	6.438153077	3.655724442	0.063047988	0.570696108
gene13085_PARL	PARL	presenilin associated rhomboid like	0.713861985	5.381154913	3.958489609	0.053493169	0.565496135
gene2306_AAK1	AAK1	AP2 associated kinase 1	0.713884174	4.442508325	3.379968068	0.073416242	0.579396785
gene1320_KRR1	KRR1	KRR1	0.715628909	5.670361009	3.22182031	0.080211085	0.584095433
gene13622_IFFO1	IFFO1	intermediate filament family orphan 1	0.717420536	7.505497398	3.775119076	0.059071637	0.570042551
gene10089_RRP36	RRP36	ribosomal RNA processing 36	0.720721501	5.876209254	3.592040267	0.06528948	0.572322323
gene15430_EXOSC7	EXOSC7	exosome component 7	0.72173801	4.586043282	3.690473921	0.061860954	0.570696108
gene13996_KDM8	KDM8	lysine demethylase 8	0.72321658	5.524202391	3.740745888	0.060187209	0.570042551
gene6958_MYEF2	MYEF2	myelin expression factor 2	0.723346852	8.884398852	3.596704808	0.065122338	0.572322323
gene15062_DNTTIP1	DNTTIP1	deoxynucleotidyltransferase terminal interacting protein 1	0.723427604	6.669860149	3.366093928	0.07398589	0.579396785
gene4236_SMARCA1	SMARCA1	SWI/SNF related	0.724856263	9.012638162	3.158269591	0.08313731	0.587278521
gene19011_FAM219B	FAM219B	family with sequence similarity 219 member B	0.726524735	5.407025775	3.720710994	0.060848168	0.570042551
gene17760_NEMF	NEMF	nuclear export mediator factor	0.726641638	6.453424767	3.55815704	0.066517976	0.572322323
gene4785_FTSJ3	FTSJ3	FtsJ homolog 3	0.726897111	7.141587846	3.328245664	0.075565093	0.580552914
gene13279_TLCD2	TLCD2	TLC domain containing 2	0.729734203	4.122796727	4.259950213	0.045540156	0.564583405
gene8238_SLC25A36	SLC25A36	solute carrier family 25 member 36	0.742597594	4.907402832	4.936983817	0.032000814	0.554237093
gene16855_HPRT1	HPRT1	hypoxanthine phosphoribosyltransferase 1	0.743387643	6.374747517	5.593913578	0.022953515	0.554237093
gene12585_KLHL2	KLHL2	kelch like family member 2	0.744645274	4.975379194	3.438296613	0.07107424	0.5776882
gene10605_FUK	FUK	fucokinase	0.744971191	7.158797509	4.735215408	0.035507328	0.560951547
gene17861_SPG11	SPG11	SPG11	0.745486759	6.036246638	5.689957508	0.021881477	0.554237093
gene8770_MPND	MPND	MPN domain containing	0.746332851	5.265542939	4.284021638	0.044963464	0.564583405
gene13211_HABP4	HABP4	hyaluronan binding protein 4	0.747057215	8.229591634	3.503774297	0.068543716	0.57557846
gene17994_EXO5	EXO5	exonuclease 5	0.750979433	6.506454725	4.821848814	0.033953008	0.555497542
gene10424_MBD1	MBD1	methyl-CpG binding domain protein 1	0.753063586	6.486333002	6.811038729	0.012679733	0.554237093
gene9159_RPF1	RPF1	ribosome production factor 1 homolog	0.754636665	6.720214456	3.726776886	0.060647208	0.570042551
gene1699_UBE2W	UBE2W	ubiquitin conjugating enzyme E2 W	0.75602711	4.320968708	3.356141295	0.074397562	0.579744584
gene1371_MRAS	MRAS	muscle RAS oncogene homolog	0.758162497	4.549794151	4.075882973	0.050227845	0.565496135
gene4462_ADAL	ADAL	adenosine deaminase like	0.75959861	4.633382236	4.34591836	0.043516967	0.564583405
gene686_BRD8	BRD8	bromodomain containing 8	0.759642967	6.953766142	3.580987117	0.065687443	0.572322323
gene14343_REV1	REV1	REV1	0.760294389	5.888680699	4.41691013	0.041920328	0.564583405
gene5891_L3MBTL2	L3MBTL2	L3MBTL2 polycomb repressive complex 1 subunit	0.760909308	5.764016297	3.833561318	0.05722697	0.570042551
gene9820_CENPE	CENPE	centromere protein E	0.764217074	6.147932176	3.430848871	0.071368596	0.577905061
gene4512_CGNL1	CGNL1	cingulin like 1	0.766559057	5.997564155	4.707097519	0.036028325	0.560951547
gene9477_DNAJC17	DNAJC17	DnaJ heat shock protein family (Hsp40) member C17	0.766561553	5.770813939	4.333009188	0.04381439	0.564583405
gene12443_LIN54	LIN54	lin-54 DREAM MuvB core complex component	0.768987282	5.49779733	4.094608187	0.049727569	0.565496135
gene7469_TRMT10B	TRMT10B	tRNA methyltransferase 10B	0.76944886	4.716931844	3.427094795	0.071517482	0.577905061
gene16913_RPS6KA6	RPS6KA6	ribosomal protein S6 kinase A6	0.769961599	6.268823731	3.83026799	0.057329213	0.570042551
gene10332_MSTO1	MSTO1	misato 1	0.770352822	5.05898708	3.574221642	0.065932357	0.572322323
gene17717_CDIP1	CDIP1	cell death inducing p53 target 1	0.774897304	5.363670199	5.114007444	0.029233138	0.554237093
gene8060_DNAAF3	DNAAF3	dynein axonemal assembly factor 3	0.776028257	5.20725182	4.947210746	0.031833404	0.554237093
gene15976_DNAAF5	DNAAF5	dynein axonemal assembly factor 5	0.780769955	4.554228864	3.640766675	0.063566689	0.571232747
gene9067_SET	SET	SET nuclear proto-oncogene	0.782276302	9.045120087	3.364151281	0.074066044	0.579396785
gene14437_FOXJ2	FOXJ2	forkhead box J2	0.782535938	8.042292566	3.898134791	0.055262371	0.565496135
gene20232_VPS51	VPS51	VPS51	0.784238139	6.383058262	4.729537266	0.035611874	0.560951547
gene3157_SIAH2	SIAH2	siah E3 ubiquitin protein ligase 2	0.784357714	4.522102015	4.096546945	0.049676085	0.565496135
gene10981_ZSWIM4	ZSWIM4	zinc finger SWIM-type containing 4	0.791632629	5.264769207	4.127748123	0.048855541	0.565496135
gene11306_IK	IK	IK cytokine	0.796121865	8.333555381	3.99113618	0.052562257	0.565496135
gene17746_SLX4	SLX4	SLX4 structure-specific endonuclease subunit	0.800378486	6.466914793	5.416321232	0.025088316	0.554237093
gene11582_PELP1	PELP1	proline	0.803480406	7.656724709	4.895007862	0.032698031	0.554740761
gene9277_LOC110079901	LOC110079901	glutamate formimidoyltransferase-like	0.804470029	4.319349001	4.831343893	0.033787209	0.555497542
gene18058_GCA	GCA	grancalcin	0.804950151	5.84504711	5.254623527	0.027219706	0.554237093
gene1754_USP36	USP36	ubiquitin specific peptidase 36	0.805621992	7.305349659	3.722823934	0.060778084	0.570042551
gene11528_FXR2	FXR2	FMR1 autosomal homolog 2	0.806674069	6.211800522	7.275509263	0.010177822	0.554237093
gene20396_LOC110070033	LOC110070033	zinc finger protein OZF-like	0.80840453	4.210501778	3.137402594	0.084124079	0.587754974
gene4487_VPS13C	VPS13C	vacuolar protein sorting 13 homolog C	0.810785646	6.902521979	3.185195202	0.081883154	0.585954091
gene4923_FAM135A	FAM135A	family with sequence similarity 135 member A	0.811810681	4.647813676	4.980063177	0.031302034	0.554237093
gene11141_USP13	USP13	ubiquitin specific peptidase 13 (isopeptidase T-3)	0.814489408	5.066066627	4.295819538	0.044683741	0.564583405
gene13774_MAPK15	MAPK15	mitogen-activated protein kinase 15	0.814869954	6.422495208	3.656753731	0.063012468	0.570696108
gene19471_WDR46	WDR46	WD repeat domain 46	0.81567194	5.282719196	3.927473519	0.054394431	0.565496135
gene7985_AASDH	AASDH	aminoadipate-semialdehyde dehydrogenase	0.819266089	4.963133993	3.365426432	0.07401342	0.579396785
gene4045_LOC110074057	LOC110074057	amine oxidase [flavin-containing] A-like	0.820885984	5.58532893	4.519626463	0.039722448	0.560951547
gene17595_PFKFB3	PFKFB3	6-phosphofructo-2-kinase/fructose-2	0.825193808	4.460109642	3.562940213	0.066343009	0.572322323
gene20649_EVL	EVL	Enah/Vasp-like	0.825270254	4.127265849	4.352411413	0.043368206	0.564583405
gene14884_DYNC1I2	DYNC1I2	dynein cytoplasmic 1 intermediate chain 2	0.825288523	7.799850728	3.25815469	0.078589949	0.584095433
gene9174_EDEM3	EDEM3	ER degradation enhancing alpha-mannosidase like protein 3	0.82572467	4.407567492	3.55331041	0.066695786	0.572322323
gene10289_HNRNPUL2	HNRNPUL2	heterogeneous nuclear ribonucleoprotein U like 2	0.828012047	8.224353319	3.724667201	0.060717018	0.570042551
gene14775_METTL23	METTL23	methyltransferase like 23	0.828635602	4.352801337	3.493468811	0.068935265	0.57557846
gene3235_RCC2	RCC2	regulator of chromosome condensation 2	0.82926837	8.824466064	3.995469906	0.052440028	0.565496135
gene15544_LOC110086761	LOC110086761	carcinoembryonic antigen-related cell adhesion molecule 5-like	0.830251704	5.281013319	4.319139797	0.044136418	0.564583405
gene49_ANKRD6	ANKRD6	ankyrin repeat domain 6	0.831008838	5.792774555	3.503421166	0.068557092	0.57557846
gene19105_LOC110090630	LOC110090630	zinc finger protein 665-like	0.832643719	4.400174592	5.088296523	0.029618457	0.554237093
gene9221_LOC110079791	LOC110079791	uncharacterized LOC110079791	0.833880206	5.661468151	5.065058658	0.029971458	0.554237093
gene5900_ADSL	ADSL	adenylosuccinate lyase	0.837199801	5.778858231	5.998611592	0.018786548	0.554237093
gene14230_MYC	MYC	MYC proto-oncogene	0.837807129	7.632235007	3.588686618	0.065409943	0.572322323
gene10273_WDR74	WDR74	WD repeat domain 74	0.84048259	4.607316558	4.098281223	0.049630081	0.565496135
gene4611_RNF8	RNF8	ring finger protein 8	0.841777543	6.208321041	3.375133343	0.07361419	0.579396785
gene19584_LOC110091143	LOC110091143	prefoldin subunit 6-like	0.845423178	5.061385857	3.477883842	0.069532134	0.57557846
gene3838_EMC2	EMC2	ER membrane protein complex subunit 2	0.846968678	6.763211501	3.2430416	0.079259759	0.584095433
gene11957_FAM214B	FAM214B	family with sequence similarity 214 member B	0.847438563	5.967787617	4.854915639	0.033379405	0.555497542
gene10197_TERT	TERT	telomerase reverse transcriptase	0.848708687	5.42136721	3.340140297	0.075064779	0.580409072
gene15113_DDX54	DDX54	DEAD-box helicase 54	0.849159451	6.740062066	7.287569699	0.010120359	0.554237093
gene7699_ANAPC15	ANAPC15	anaphase promoting complex subunit 15	0.850654746	4.152946824	4.530513266	0.039496979	0.560951547
gene11024_LOC110081820	LOC110081820	uncharacterized LOC110081820	0.850836939	7.667336696	4.256060123	0.045634112	0.564583405
gene3652_MMAA	MMAA	methylmalonic aciduria (cobalamin deficiency) cblA type	0.850843123	4.583478799	3.620172563	0.064288598	0.571761384
gene20003_LOC110091611	LOC110091611	zinc finger protein 501-like	0.85096268	3.912492293	4.140557247	0.048523001	0.565496135
gene4683_SDHAF3	SDHAF3	succinate dehydrogenase complex assembly factor 3	0.852128478	3.325603445	3.688538747	0.061926405	0.570696108
gene20133_LOC110091743	LOC110091743	zinc finger protein 501-like	0.855265773	4.325139357	5.156763766	0.028604354	0.554237093
gene18100_RHPN2	RHPN2	rhophilin Rho GTPase binding protein 2	0.855682106	4.882570285	4.247140087	0.045850357	0.565496135
gene3843_EBAG9	EBAG9	estrogen receptor binding site associated	0.858939324	7.674934227	3.680518618	0.062198476	0.570696108
gene16217_EXD3	EXD3	exonuclease 3'-5' domain containing 3	0.861624493	4.552812269	5.123389353	0.029093893	0.554237093
gene16791_NUMB	NUMB	NUMB	0.862432899	7.006923235	4.309437823	0.044363225	0.564583405
gene4135_B4GALNT4	B4GALNT4	beta-1	0.862468816	4.892554259	3.150248355	0.083515078	0.587278521
gene13477_ULK3	ULK3	unc-51 like kinase 3	0.862672732	3.941446308	3.80610793	0.058085462	0.570042551
gene13065_USP43	USP43	ubiquitin specific peptidase 43	0.863054022	8.302451446	3.464358741	0.070054774	0.576294703
gene5153_FARP2	FARP2	FERM	0.865394602	4.648745899	3.156282011	0.083230738	0.587278521
gene14240_REV3L	REV3L	REV3 like	0.866401524	6.493035084	3.277882106	0.077725134	0.584095433
gene14196_RUFY3	RUFY3	RUN and FYVE domain containing 3	0.866789357	4.901183623	4.146377877	0.048372712	0.565496135
gene10242_PLXNB2	PLXNB2	plexin B2	0.869702158	6.630413882	3.220686295	0.08026228	0.584095433
gene3545_TRIM44	TRIM44	tripartite motif containing 44	0.87131077	4.738982836	3.313385689	0.07619537	0.581330006
gene20171_CUNH11orf68	CUNH11orf68	chromosome unknown C11orf68 homolog	0.871693922	5.964903005	3.752790399	0.05979368	0.570042551
gene8143_LOC110078622	LOC110078622	5'-nucleotidase domain-containing protein 2-like	0.872061945	7.191219185	3.137584178	0.084115435	0.587754974
gene7123_CCDC96	CCDC96	coiled-coil domain containing 96	0.872819648	3.638659312	4.144878276	0.048411383	0.565496135
gene8317_CUNH9orf142	CUNH9orf142	chromosome unknown C9orf142 homolog	0.873088931	4.827654538	3.610457231	0.064632311	0.571761384
gene11408_EEF2K	EEF2K	eukaryotic elongation factor 2 kinase	0.874581252	5.32003796	5.122061724	0.029113553	0.554237093
gene8946_DIEXF	DIEXF	digestive organ expansion factor homolog (zebrafish)	0.874597488	5.06938643	4.017311412	0.051828748	0.565496135
gene1615_GPR89B	GPR89B	G protein-coupled receptor 89B	0.875496416	5.068583672	6.859887334	0.012387973	0.554237093
gene9234_CCDC142	CCDC142	coiled-coil domain containing 142	0.878792196	4.991613626	5.996955678	0.018801834	0.554237093
gene16826_PFDN2	PFDN2	prefoldin subunit 2	0.879453417	7.385080491	3.337682836	0.075167842	0.580409072
gene19251_FLII	FLII	FLII	0.879546622	6.881181908	6.983230656	0.011682822	0.554237093
gene13036_PLEKHA7	PLEKHA7	pleckstrin homology domain containing A7	0.88142579	4.877680335	3.852186766	0.056652513	0.568658766
gene15564_DEDD2	DEDD2	death effector domain containing 2	0.883647202	9.950232972	3.133969789	0.084287665	0.587876298
gene6065_PSMD7	PSMD7	proteasome 26S subunit	0.88431812	8.368315154	4.116759125	0.049142825	0.565496135
gene19475_DAXX	DAXX	death domain associated protein	0.885954828	6.768910888	4.503883594	0.040050977	0.561991293
gene8795_FZR1	FZR1	fizzy and cell division cycle 20 related 1	0.886920646	6.855797036	4.26706265	0.045368921	0.564583405
gene7109_RGS2	RGS2	regulator of G-protein signaling 2	0.888185135	5.409770206	4.156988485	0.048100059	0.565496135
gene17410_STYX	STYX	serine/threonine/tyrosine interacting protein	0.888433794	5.324683949	3.141131537	0.083946783	0.587754974
gene11046_LOC110081779	LOC110081779	zinc finger and SCAN domain-containing protein 12-like	0.892214645	6.003171977	4.923756086	0.032218765	0.554237093
gene17713_LOC110089104	LOC110089104	forkhead box protein J1-B-like	0.893336331	5.378400493	3.651926561	0.063179245	0.570696108
gene11597_APPL1	APPL1	adaptor protein	0.898352037	5.633580254	3.198980562	0.081249265	0.584575859
gene10256_RINT1	RINT1	RAD50 interactor 1	0.904289776	6.043298916	3.340667799	0.075042677	0.580409072
gene1389_HSPBAP1	HSPBAP1	HSPB1 associated protein 1	0.905007886	5.240675027	6.703110712	0.013350816	0.554237093
gene20129_LOC110091741	LOC110091741	zinc finger protein 345-like	0.905079238	5.810518361	6.048501032	0.018332233	0.554237093
gene3084_LYSMD4	LYSMD4	LysM domain containing 4	0.905293391	4.773358468	5.281255913	0.026855573	0.554237093
gene14836_LOC110085968	LOC110085968	protein BTG1-like	0.905565469	5.864237071	5.028448051	0.0305369	0.554237093
gene17188_CLASRP	CLASRP	CLK4 associating serine/arginine rich protein	0.908886874	7.27119055	3.740866903	0.060183241	0.570042551
gene8444_PPP2R5C	PPP2R5C	protein phosphatase 2 regulatory subunit B'gamma	0.910447632	7.564704133	3.653216232	0.063134639	0.570696108
gene19240_RRBP1	RRBP1	ribosome binding protein 1	0.914421928	6.877450172	3.116425125	0.085129331	0.589174995
gene2546_KANSL1L	KANSL1L	KAT8 regulatory NSL complex subunit 1 like	0.914872447	5.858834187	4.286302144	0.044909245	0.564583405
gene7451_ANP32B	ANP32B	acidic nuclear phosphoprotein 32 family member B	0.914919395	10.13836297	3.360298031	0.074225316	0.579744584
gene3204_LOC110073160	LOC110073160	chloride channel protein ClC-Kb-like	0.91684979	5.026740636	4.81665144	0.034044137	0.555497542
gene4552_CMSS1	CMSS1	cms1 ribosomal small subunit homolog (yeast)	0.917303866	6.094370877	7.116725068	0.010967812	0.554237093
gene20784_LOC110070445	LOC110070445	uncharacterized LOC110070445	0.918478179	5.822638534	7.242883636	0.010335027	0.554237093
gene19092_WRNIP1	WRNIP1	Werner helicase interacting protein 1	0.918994543	4.770628022	4.963739853	0.03156484	0.554237093
gene15383_PAPD5	PAPD5	poly(A) RNA polymerase D5	0.921373921	5.757153803	3.299972575	0.076769322	0.582170155
gene19446_SRP72	SRP72	signal recognition particle 72	0.921605741	8.814304901	3.240787497	0.079360206	0.584095433
gene3912_ZNF131	ZNF131	zinc finger protein 131	0.924541605	7.019367492	3.551236761	0.066772024	0.572322323
gene8296_TTC37	TTC37	tetratricopeptide repeat domain 37	0.929039232	5.823824332	6.818144374	0.012636839	0.554237093
gene4393_DAZAP2	DAZAP2	DAZ associated protein 2	0.929982713	6.631128702	6.45243648	0.01506111	0.554237093
gene14190_SDAD1	SDAD1	SDA1 domain containing 1	0.930253697	5.777110227	5.761703693	0.021115953	0.554237093
gene10798_SNX27	SNX27	sorting nexin family member 27	0.934331846	6.337039047	5.39993591	0.025295839	0.554237093
gene15497_RSL1D1	RSL1D1	ribosomal L1 domain containing 1	0.936122851	6.495445819	4.070374753	0.050376058	0.565496135
gene9855_RBM26	RBM26	RNA binding motif protein 26	0.936389335	7.226918799	4.286450171	0.044905728	0.564583405
gene17048_SRRM2	SRRM2	serine/arginine repetitive matrix 2	0.93645959	9.74628642	3.791548265	0.058546519	0.570042551
gene5367_BCAS3	BCAS3	BCAS3	0.936968312	4.362861282	3.490973293	0.069030453	0.57557846
gene5450_ZNF541	ZNF541	zinc finger protein 541	0.93743998	5.334381792	3.422140291	0.071714506	0.577905061
gene12804_FBXL18	FBXL18	F-box and leucine rich repeat protein 18	0.942244877	2.979106843	3.267302984	0.078187574	0.584095433
gene15800_BCL2L11	BCL2L11	BCL2 like 11	0.943014446	4.580098198	5.925413007	0.019475219	0.554237093
gene15935_PEAK1	PEAK1	pseudopodium enriched atypical kinase 1	0.943323027	6.363890133	3.340861376	0.075034568	0.580409072
gene13884_DKC1	DKC1	dyskerin pseudouridine synthase 1	0.943357732	8.679914605	3.37994717	0.073417096	0.579396785
gene6483_CDKL5	CDKL5	cyclin dependent kinase like 5	0.945438129	4.473295475	3.479430678	0.069472638	0.57557846
gene9073_SPOUT1	SPOUT1	SPOUT domain containing methyltransferase 1	0.948992039	4.908582494	5.024541958	0.030597909	0.554237093
gene12267_CDC40	CDC40	cell division cycle 40	0.950391108	6.629366555	3.327804627	0.075583715	0.580552914
gene9878_MTSS1	MTSS1	MTSS1	0.951535012	7.622797241	4.806313997	0.034226182	0.556086461
gene2622_ZFR2	ZFR2	zinc finger RNA binding protein 2	0.952669667	6.259704034	5.790331192	0.020818611	0.554237093
gene13668_ELF1	ELF1	E74 like ETS transcription factor 1	0.953744748	5.56885943	5.195109546	0.028052896	0.554237093
gene7495_SRGAP3	SRGAP3	SLIT-ROBO Rho GTPase activating protein 3	0.956623667	5.384623245	4.569397747	0.038703006	0.560951547
gene11542_GIGYF1	GIGYF1	GRB10 interacting GYF protein 1	0.958806376	5.557897217	6.339307987	0.01590874	0.554237093
gene960_OARD1	OARD1	O-acyl-ADP-ribose deacylase 1	0.959211471	4.893031089	4.660297465	0.036914049	0.560951547
gene15260_RBM19	RBM19	RNA binding motif protein 19	0.959808532	6.036969	5.108210136	0.029319543	0.554237093
gene21767_LOC110071497	LOC110071497	F-box only protein 27-like	0.962194454	3.74054318	3.323157905	0.07578023	0.580552914
gene18124_ZNRF2	ZNRF2	zinc and ring finger 2	0.964267256	5.068754155	3.488575818	0.06912204	0.57557846
gene14090_RASA4B	RASA4B	RAS p21 protein activator 4B	0.964570412	4.17125007	3.536287625	0.067324503	0.573900738
gene3719_P4HA1	P4HA1	prolyl 4-hydroxylase subunit alpha 1	0.967876008	6.416701506	4.784592602	0.034612164	0.558339661
gene17007_HNRNPR	HNRNPR	heterogeneous nuclear ribonucleoprotein R	0.969036382	8.817246232	3.316566865	0.07605995	0.580552914
gene12833_DUSP23	DUSP23	dual specificity phosphatase 23	0.969599695	5.136193622	5.359138414	0.02582066	0.554237093
gene14981_THAP5	THAP5	THAP domain containing 5	0.971471444	2.766573183	3.144973361	0.083764559	0.587278521
gene3247_LOC110073109	LOC110073109	aflatoxin B1 aldehyde reductase member 2-like	0.972860254	4.778618411	3.596456921	0.065131208	0.572322323
gene16166_SLC47A1	SLC47A1	solute carrier family 47 member 1	0.973291079	4.145182673	4.638697401	0.037330828	0.560951547
gene8215_SLC4A1AP	SLC4A1AP	solute carrier family 4 member 1 adaptor protein	0.974875772	6.946995937	3.287580941	0.077303857	0.584011301
gene13655_CLSTN3	CLSTN3	calsyntenin 3	0.980667583	5.589350584	3.830034718	0.057336462	0.570042551
gene3861_FBXL3	FBXL3	F-box and leucine rich repeat protein 3	0.981303992	6.976081867	3.647847088	0.06332057	0.570798387
gene12372_CLYBL	CLYBL	citrate lyase beta like	0.981885937	3.298942971	3.461633156	0.070160625	0.576757682
gene368_LMBR1L	LMBR1L	limb development membrane protein 1 like	0.981958075	4.153371528	4.200821591	0.046991451	0.565496135
gene12539_USP30	USP30	ubiquitin specific peptidase 30	0.982225579	5.498674052	6.257097393	0.016556833	0.554237093
gene7473_FBXO10	FBXO10	F-box protein 10	0.982267984	4.139986181	4.034095205	0.051364345	0.565496135
gene18522_ZC3H15	ZC3H15	zinc finger CCCH-type containing 15	0.982749306	7.681362661	3.720990674	0.060838886	0.570042551
gene13057_RPS15A	RPS15A	ribosomal protein S15a	0.983343365	10.72067247	3.611430335	0.064597793	0.571761384
gene7744_TAF10	TAF10	TATA-box binding protein associated factor 10	0.985786917	5.281605054	4.387117389	0.042582439	0.564583405
gene9018_SURF2	SURF2	surfeit 2	0.988961936	4.785554768	6.503220402	0.014696502	0.554237093
gene2273_RNF181	RNF181	ring finger protein 181	0.992857329	5.877690959	5.931511886	0.019416813	0.554237093
gene12152_EPB41L1	EPB41L1	erythrocyte membrane protein band 4.1 like 1	0.997645874	5.886039265	3.553690564	0.06668182	0.572322323
gene3995_ARRDC3	ARRDC3	arrestin domain containing 3	1.000117603	6.970282884	8.051409958	0.007102055	0.554237093	Up ovaries
gene8089_CCDC155	CCDC155	coiled-coil domain containing 155	1.000757875	4.349658195	3.258353123	0.078581197	0.584095433
gene19836_LOC110091429	LOC110091429	catenin delta-2-like	1.002384362	5.012316677	3.938713087	0.054065915	0.565496135
gene12189_CUNH1orf131	CUNH1orf131	chromosome unknown C1orf131 homolog	1.002793455	6.204675787	3.48744822	0.069165162	0.57557846
gene20252_LOC110069880	LOC110069880	zinc finger protein 420-like	1.002830745	5.447229698	3.747556898	0.059964323	0.570042551
gene1435_RPL26L1	RPL26L1	ribosomal protein L26 like 1	1.007588327	10.3577814	3.554229451	0.066662029	0.572322323
gene11268_FBXL20	FBXL20	F-box and leucine rich repeat protein 20	1.011220562	6.064277921	8.175733562	0.006709575	0.554237093	Up ovaries
gene3171_RAP2B	RAP2B	RAP2B	1.013074744	5.985972782	6.955733353	0.011836211	0.554237093
gene8424_LOC110078899	LOC110078899	protein spire homolog 1-like	1.015894056	4.818038856	5.029764962	0.030516361	0.554237093
gene10139_NUFIP1	NUFIP1	NUFIP1	1.020822295	6.967409041	4.066882816	0.050470266	0.565496135
gene11926_LOC110082782	LOC110082782	uncharacterized LOC110082782	1.021466142	5.894359649	4.117609184	0.049120536	0.565496135
gene19756_LOC110091335	LOC110091335	zinc finger and SCAN domain-containing protein 30-like	1.021600678	4.715386808	3.304574997	0.076571841	0.582170155
gene13449_FES	FES	FES proto-oncogene	1.022263485	3.292621796	4.025276283	0.051607789	0.565496135
gene6062_PMFBP1	PMFBP1	polyamine modulated factor 1 binding protein 1	1.024835186	6.128608788	4.551329273	0.039069754	0.560951547
gene6495_ZHX3	ZHX3	zinc fingers and homeoboxes 3	1.026772781	3.497968948	5.158232105	0.028583022	0.554237093
gene11984_MRPL17	MRPL17	mitochondrial ribosomal protein L17	1.027569034	5.450029271	5.869124198	0.020023296	0.554237093
gene10218_SNRNP48	SNRNP48	small nuclear ribonucleoprotein U11/U12 subunit 48	1.028175241	5.502905963	4.888295735	0.032811043	0.554740761
gene13247_LGALSL	LGALSL	galectin like	1.03350519	4.306386622	4.37585722	0.042835656	0.564583405
gene4519_RFX7	RFX7	regulatory factor X7	1.034227914	5.488187464	4.208733286	0.046794355	0.565496135
gene13511_ABHD11	ABHD11	abhydrolase domain containing 11	1.035628115	3.459561096	4.432886454	0.041569915	0.564583405
gene15959_PDAP1	PDAP1	PDGFA associated protein 1	1.036534651	7.004259681	3.26126761	0.078452773	0.584095433
gene14393_ZWILCH	ZWILCH	zwilch kinetochore protein	1.037328183	4.318334132	3.548953886	0.066856066	0.572446795
gene6764_XPR1	XPR1	xenotropic and polytropic retrovirus receptor 1	1.0391948	4.83519323	3.49468378	0.068888974	0.57557846
gene3041_FAH	FAH	fumarylacetoacetate hydrolase	1.041726893	5.84254144	5.857141654	0.020142102	0.554237093
gene14124_SAP30BP	SAP30BP	SAP30 binding protein	1.041776237	5.844677218	5.68091932	0.021980018	0.554237093
gene13604_CWC22	CWC22	CWC22 spliceosome associated protein homolog	1.042688504	7.111917702	3.597708581	0.065086432	0.572322323
gene10446_LOC110081149	LOC110081149	ER membrane protein complex subunit 3-like	1.04304466	4.277755225	5.156247971	0.028611851	0.554237093
gene18737_DECR1	DECR1	2	1.043494681	5.491013651	5.948954347	0.019250814	0.554237093
gene356_DGKA	DGKA	diacylglycerol kinase alpha	1.044282907	5.932794192	3.684553956	0.062061418	0.570696108
gene2440_SLIT2	SLIT2	slit guidance ligand 2	1.044576193	4.6611196	3.55998235	0.066451146	0.572322323
gene18403_EXOC7	EXOC7	exocyst complex component 7	1.04652108	7.720984111	5.065484842	0.029964943	0.554237093
gene6840_GALNT18	GALNT18	polypeptide N-acetylgalactosaminyltransferase 18	1.047241316	6.266930648	5.181665817	0.028244909	0.554237093
gene13684_NUDT1	NUDT1	nudix hydrolase 1	1.048281929	3.496675374	5.118531101	0.029165908	0.554237093
gene11555_LOC110082325	LOC110082325	insulin receptor substrate 1-like	1.050784128	4.657042405	4.820416248	0.0339781	0.555497542
gene3549_CD44	CD44	CD44 molecule (Indian blood group)	1.055272409	4.544157135	3.170511125	0.082564468	0.58701918
gene14383_DENND4A	DENND4A	DENN domain containing 4A	1.055300645	4.4286005	3.862063824	0.056350463	0.568180549
gene19044_ZNF341	ZNF341	zinc finger protein 341	1.057496419	4.320683962	6.553282071	0.014346342	0.554237093
gene3368_LOC110073304	LOC110073304	cyclin-dependent kinase 11B	1.057890659	7.418485359	3.13707317	0.084139762	0.587754974
gene8196_KDM5C	KDM5C	lysine demethylase 5C	1.058597599	8.378040552	7.63829883	0.008592264	0.554237093	Up ovaries
gene7504_MBD4	MBD4	methyl-CpG binding domain 4	1.059890779	4.256645805	3.451800556	0.070543964	0.5776882
gene2961_LOC110072832	LOC110072832	caltractin-like	1.060256359	5.134072455	3.728229972	0.060599178	0.570042551
gene16457_ATP10A	ATP10A	ATPase phospholipid transporting 10A (putative)	1.062012735	6.53652062	3.582063473	0.065648571	0.572322323
gene17340_SKIV2L	SKIV2L	Ski2 like RNA helicase	1.063431245	6.232800143	5.405025543	0.025231179	0.554237093
gene13635_PTMS	PTMS	parathymosin	1.063926202	9.045609187	3.594545473	0.065199653	0.572322323
gene4361_ATF7	ATF7	activating transcription factor 7	1.065754221	4.432092658	4.596788741	0.038154179	0.560951547
gene321_GLCCI1	GLCCI1	glucocorticoid induced 1	1.068503996	6.953580702	3.497290684	0.068789767	0.57557846
gene10665_NMT1	NMT1	N-myristoyltransferase 1	1.068930662	8.282280307	4.187607603	0.047322673	0.565496135
gene21057_LOC110070733	LOC110070733	zinc finger protein 208-like	1.069327517	5.143859334	4.849981008	0.033464332	0.555497542
gene20569_LOC110070214	LOC110070214	zinc finger protein 888-like	1.069768219	6.359935806	5.924062163	0.019488181	0.554237093
gene12754_EXOSC3	EXOSC3	exosome component 3	1.072063382	4.955866273	7.96568508	0.007386908	0.554237093	Up ovaries
gene13169_PANK1	PANK1	pantothenate kinase 1	1.072538517	4.715001195	6.694693035	0.013404734	0.554237093
gene5289_BCL2	BCL2	BCL2	1.072835253	3.300427249	3.221396727	0.080230203	0.584095433
gene15836_RRP15	RRP15	ribosomal RNA processing 15 homolog	1.073408891	6.025500715	6.19733579	0.017045754	0.554237093
gene9143_CYR61	CYR61	cysteine rich angiogenic inducer 61	1.075941755	5.733432534	4.065821243	0.050498944	0.565496135
gene11227_RELL2	RELL2	RELT like 2	1.076573821	4.016184762	3.205281971	0.08096134	0.584095433
gene21237_LOC110070927	LOC110070927	oocyte zinc finger protein XlCOF6-like	1.077857976	3.465775742	3.173439424	0.082428095	0.58701918
gene12636_MRPL57	MRPL57	mitochondrial ribosomal protein L57	1.077970976	5.390914756	4.151924908	0.048229963	0.565496135
gene13394_PARP6	PARP6	poly(ADP-ribose) polymerase family member 6	1.079062204	6.052498579	3.356604379	0.074378351	0.579744584
gene14419_SLC7A6	SLC7A6	solute carrier family 7 member 6	1.081147082	5.720829646	8.375881433	0.006125525	0.554237093	Up ovaries
gene258_CBX3	CBX3	chromobox 3	1.08151649	8.072756127	4.535301921	0.039398248	0.560951547
gene8090_DKKL1	DKKL1	dickkopf like acrosomal protein 1	1.081551544	3.53044887	3.231524676	0.079774473	0.584095433
gene5934_LHFP	LHFP	lipoma HMGIC fusion partner	1.082683326	6.791291011	4.54438805	0.039211651	0.560951547
gene4579_CCDC80	CCDC80	coiled-coil domain containing 80	1.082718451	9.89261623	3.237004454	0.079529106	0.584095433
gene2865_OTULIN	OTULIN	OTU deubiquitinase with linear linkage specificity	1.083588913	5.485896697	7.44693138	0.009392808	0.554237093	Up ovaries
gene5563_CIPC	CIPC	CLOCK interacting pacemaker	1.083726308	4.284896041	3.84821341	0.056774526	0.568658766
gene21768_LOC110071498	LOC110071498	nuclear export mediator factor NEMF-like	1.085515244	5.302928193	5.247184993	0.027322362	0.554237093
gene16035_LOC110087273	LOC110087273	zinc finger and SCAN domain-containing protein 2-like	1.085938517	6.093794401	5.666141739	0.022142169	0.554237093
gene16627_LOC110087928	LOC110087928	autism susceptibility gene 2 protein-like	1.086941356	7.519733301	3.755140792	0.059717218	0.570042551
gene16937_GPR85	GPR85	G protein-coupled receptor 85	1.087767083	4.409483152	4.219192307	0.046535189	0.565496135
gene20590_LOC110070236	LOC110070236	zinc finger protein 420-like	1.087879926	7.227189026	3.639092003	0.063625057	0.571232747
gene4628_RSPH9	RSPH9	radial spoke head 9 homolog	1.088744945	3.252570268	4.065670741	0.050503012	0.565496135
gene11349_PDZRN4	PDZRN4	PDZ domain containing ring finger 4	1.089355299	3.704935137	3.387268986	0.073118443	0.579396785
gene10555_CFDP1	CFDP1	craniofacial development protein 1	1.090088807	6.670726914	5.024975783	0.030591126	0.554237093
gene15969_USP22	USP22	ubiquitin specific peptidase 22	1.09188406	6.006314535	6.562064476	0.014285842	0.554237093
gene9152_SSX2IP	SSX2IP	SSX family member 2 interacting protein	1.093155248	4.430338468	4.844425923	0.033560218	0.555497542
gene438_LOC110074375	LOC110074375	uncharacterized protein C594.04c-like	1.093870246	3.040951069	3.701688591	0.06148316	0.570042551
gene6254_LOC110076484	LOC110076484	very-long-chain enoyl-CoA reductase-like	1.09699985	4.565559989	3.148472197	0.083598988	0.587278521
gene9237_PCGF1	PCGF1	polycomb group ring finger 1	1.101916809	5.338810937	5.163052436	0.028513115	0.554237093
gene4840_RBBP8	RBBP8	RB binding protein 8	1.102990399	5.625998878	4.898883378	0.032632972	0.554740761
gene5815_VPS13A	VPS13A	vacuolar protein sorting 13 homolog A	1.103808032	6.099049925	4.008010413	0.052088092	0.565496135
gene13153_PLCE1	PLCE1	phospholipase C epsilon 1	1.104330617	4.936836994	5.089704777	0.02959721	0.554237093
gene19768_LOC110091352	LOC110091352	zinc finger protein 585A-like	1.110120849	5.434826494	4.667393501	0.036778239	0.560951547
gene9718_SMIM11A	SMIM11A	small integral membrane protein 11A	1.114349333	4.821390617	3.89182194	0.055451115	0.565496751
gene3265_CLCN6	CLCN6	chloride voltage-gated channel 6	1.114943317	4.716674976	7.187332181	0.010608709	0.554237093
gene16074_CLSPN	CLSPN	claspin	1.118628593	6.886910866	3.146266053	0.083703344	0.587278521
gene7104_CDC73	CDC73	cell division cycle 73	1.120028027	7.002045776	5.673704473	0.022059024	0.554237093
gene15202_BBOF1	BBOF1	basal body orientation factor 1	1.122533252	4.536539063	3.28159908	0.077563382	0.584095433
gene965_ITPR3	ITPR3	inositol 1	1.124365278	7.022735029	3.555168992	0.066627537	0.572322323
gene4293_KIAA2022	KIAA2022	KIAA2022 ortholog	1.127779622	3.844793222	3.632920558	0.063840663	0.571232747
gene1189_APBB1IP	APBB1IP	amyloid beta precursor protein binding family B member 1 interacting protein	1.127956356	3.971466737	3.848022559	0.056780394	0.568658766
gene9015_REXO4	REXO4	REX4 homolog	1.129400759	6.384564364	6.12161539	0.017687665	0.554237093
gene2629_CTXN1	CTXN1	cortexin 1	1.130612015	2.407883933	3.55332762	0.066695154	0.572322323
gene6735_MDFIC	MDFIC	MyoD family inhibitor domain containing	1.131341667	5.620441276	5.349351918	0.025948299	0.554237093
gene12888_SH2B3	SH2B3	SH2B adaptor protein 3	1.132019097	4.954972296	3.96662691	0.053259449	0.565496135
gene7505_ZDHHC2	ZDHHC2	zinc finger DHHC-type containing 2	1.13384283	3.124066501	4.768370706	0.034903512	0.560530313
gene16807_TXNIP	TXNIP	thioredoxin interacting protein	1.136439572	8.686747515	4.259849909	0.045542576	0.564583405
gene2638_RFX2	RFX2	regulatory factor X2	1.136812394	3.951448439	4.712846655	0.035921126	0.560951547
gene8293_RFESD	RFESD	Rieske Fe-S domain containing	1.146850463	4.137340764	7.480497898	0.009246817	0.554237093	Up ovaries
gene17623_TRAK2	TRAK2	trafficking kinesin protein 2	1.147271209	6.38582451	3.59480621	0.065190312	0.572322323
gene9972_GNL3	GNL3	G protein nucleolar 3	1.147290254	8.146780187	3.869016276	0.056138915	0.567491922
gene5025_LLPH	LLPH	LLP homolog	1.148105842	6.702529535	3.693906344	0.061745052	0.570696108
gene21275_LOC110070968	LOC110070968	gastrula zinc finger protein XlCGF26.1-like	1.148295973	4.712460149	3.336800922	0.075204866	0.580409072
gene7660_RSRC1	RSRC1	arginine and serine rich coiled-coil 1	1.149268092	7.713544946	3.169360841	0.082618107	0.58701918
gene10050_OGDHL	OGDHL	oxoglutarate dehydrogenase-like	1.150436084	4.933689056	4.506717036	0.03999163	0.561991293
gene6211_HMGB1	HMGB1	high mobility group box 1	1.152602249	9.264303434	3.3298996	0.075495302	0.580552914
gene5033_TBC1D30	TBC1D30	TBC1 domain family member 30	1.155174362	3.624773841	6.597522383	0.014044351	0.554237093
gene103_TIAM2	TIAM2	T-cell lymphoma invasion and metastasis 2	1.155480403	5.150567131	3.517948334	0.068009216	0.57557846
gene8951_LRRIQ3	LRRIQ3	leucine rich repeats and IQ motif containing 3	1.156071702	3.291541345	3.262399005	0.078402982	0.584095433
gene12340_TDRD6	TDRD6	tudor domain containing 6	1.158364729	5.246573281	3.877030036	0.055896161	0.567347157
gene17904_ABCF1	ABCF1	ATP binding cassette subfamily F member 1	1.161972685	8.776145332	3.670233283	0.06254933	0.570696108
gene9889_FBXO32	FBXO32	F-box protein 32	1.164718318	3.012296969	3.737427687	0.060296127	0.570042551
gene6891_RSBN1L	RSBN1L	round spermatid basic protein 1 like	1.165541999	7.756148708	3.268141226	0.078150821	0.584095433
gene1353_SMARCAL1	SMARCAL1	SWI/SNF related	1.172687961	5.857479169	4.870101771	0.033119515	0.555497542
gene6312_LOC110076538	LOC110076538	proline-rich protein 33-like	1.174184551	4.105223872	3.910914232	0.054882449	0.565496135
gene11624_PER3	PER3	period circadian clock 3	1.174291329	5.701887272	6.196932112	0.017049109	0.554237093
gene6565_HMGN1	HMGN1	high mobility group nucleosome binding domain 1	1.175132758	9.063126645	4.382664774	0.042682373	0.564583405
gene2639_ACSBG2	ACSBG2	acyl-CoA synthetase bubblegum family member 2	1.177523757	5.36840881	4.115867574	0.049166213	0.565496135
gene2120_RNF32	RNF32	ring finger protein 32	1.179983221	2.909842134	3.942020579	0.053969658	0.565496135
gene5062_LRRTM4	LRRTM4	leucine rich repeat transmembrane neuronal 4	1.180040075	4.121895271	3.977231232	0.052956556	0.565496135
gene19722_LOC110091303	LOC110091303	zinc finger protein 709-like	1.180894861	4.68441026	5.476684942	0.024339545	0.554237093
gene14898_FAM110A	FAM110A	family with sequence similarity 110 member A	1.185338916	3.183124824	4.297380977	0.044646863	0.564583405
gene1861_DUSP6	DUSP6	dual specificity phosphatase 6	1.186889528	5.125003889	5.906957322	0.019653116	0.554237093
gene984_TAF11	TAF11	TATA-box binding protein associated factor 11	1.190206981	5.31303318	4.83097562	0.033793623	0.555497542
gene7073_LUZP2	LUZP2	leucine zipper protein 2	1.190260894	2.187560117	3.40529959	0.072388737	0.579396785
gene7433_WIPI1	WIPI1	WD repeat domain	1.1906202	4.778624526	5.439300812	0.024800373	0.554237093
gene665_TCTA	TCTA	T-cell leukemia translocation altered	1.191224378	3.451158479	3.381469079	0.073354906	0.579396785
gene8104_LOC110078490	LOC110078490	potassium voltage-gated channel subfamily C member 1-like	1.193843949	4.424874154	3.833649802	0.057224226	0.570042551
gene17990_CCDC136	CCDC136	coiled-coil domain containing 136	1.193981302	4.530121028	7.159974032	0.010746334	0.554237093
gene8415_GNAL	GNAL	G protein subunit alpha L	1.195981568	3.8180815	7.580337396	0.008826741	0.554237093	Up ovaries
gene20034_LOC110091644	LOC110091644	zinc finger protein 436-like	1.19711075	4.219273231	3.41937868	0.071824589	0.577905061
gene2874_BASP1	BASP1	brain abundant membrane attached signal protein 1	1.199041236	8.54641077	3.14589951	0.083720696	0.587278521
gene13130_CUL5	CUL5	cullin 5	1.199157419	5.97386594	3.167375328	0.082710785	0.58701918
gene9901_SNTB1	SNTB1	syntrophin beta 1	1.202278923	6.91414253	9.052395587	0.00452037	0.554237093	Up ovaries
gene2058_CFAP221	CFAP221	cilia and flagella associated protein 221	1.204907122	3.364408456	3.720099696	0.06086846	0.570042551
gene450_GRASP	GRASP	general receptor for phosphoinositides 1 associated scaffold protein	1.205033474	5.313527112	6.56772856	0.014246968	0.554237093
gene4991_LOC110075060	LOC110075060	heparan sulfate glucosamine 3-O-sulfotransferase 3B1-like	1.206891909	3.194212914	3.583891755	0.065582603	0.572322323
gene9515_FATE1	FATE1	fetal and adult testis expressed 1	1.211008288	3.309179796	3.878961507	0.055837825	0.567347157
gene8791_MFSD12	MFSD12	major facilitator superfamily domain containing 12	1.212818045	4.684576876	7.209166324	0.010500226	0.554237093
gene20061_LZTS3	LZTS3	leucine zipper tumor suppressor family member 3	1.218451616	3.086840095	3.177283507	0.082249457	0.58701918
gene3958_CCNB1	CCNB1	cyclin B1	1.221746052	7.779674395	6.277661216	0.016392102	0.554237093
gene5096_NWD2	NWD2	NACHT and WD repeat domain containing 2	1.223055543	3.999232095	3.614060932	0.064504581	0.571761384
gene14740_MORC1	MORC1	MORC family CW-type zinc finger 1	1.225869214	3.454548859	5.214662944	0.027776141	0.554237093
gene6835_PRKAA2	PRKAA2	protein kinase AMP-activated catalytic subunit alpha 2	1.232443212	4.9525876	3.237989473	0.07948509	0.584095433
gene13830_RPLP1	RPLP1	ribosomal protein lateral stalk subunit P1	1.232931667	10.26178406	4.519339598	0.039728408	0.560951547
gene21475_LOC110071181	LOC110071181	zinc finger protein 420-like	1.234281191	4.704320896	3.659565312	0.062915553	0.570696108
gene15769_UCN	UCN	urocortin	1.237413713	4.786534441	4.955917543	0.031691628	0.554237093
gene2985_SCLT1	SCLT1	sodium channel and clathrin linker 1	1.237989258	6.84636585	3.797632694	0.058353355	0.570042551
gene2996_SOX4	SOX4	SRY-box 4	1.238128391	6.458259449	4.932248432	0.032078653	0.554237093
gene10152_UVSSA	UVSSA	UV stimulated scaffold protein A	1.238796194	6.965849775	3.472593015	0.069736065	0.575730303
gene14465_LOC110085547	LOC110085547	fructose-1	1.240778559	6.116825758	4.221387312	0.046480999	0.565496135
gene10102_GALNT10	GALNT10	polypeptide N-acetylgalactosaminyltransferase 10	1.244918805	5.50883053	3.904757925	0.05506511	0.565496135
gene20260_LOC110069890	LOC110069890	regulator of G-protein signaling 8-like	1.245051844	6.241663116	3.742579364	0.06012712	0.570042551
gene1711_CCDC137	CCDC137	coiled-coil domain containing 137	1.246237892	5.653573704	3.428893421	0.071446106	0.577905061
gene14433_HTRA3	HTRA3	HtrA serine peptidase 3	1.246858967	3.17292385	3.66579575	0.06270138	0.570696108
gene4029_MID1IP1	MID1IP1	MID1 interacting protein 1	1.249571747	5.403575624	8.984247197	0.004659626	0.554237093	Up ovaries
gene2892_MND1	MND1	meiotic nuclear divisions 1	1.253991194	4.719304852	4.941553913	0.031925886	0.554237093
gene12946_RILPL1	RILPL1	Rab interacting lysosomal protein like 1	1.254304461	4.616442971	3.942123082	0.053966678	0.565496135
gene2730_FAM32A	FAM32A	family with sequence similarity 32 member A	1.256858153	8.410454759	4.141425415	0.048500552	0.565496135
gene14950_TCOF1	TCOF1	treacle ribosome biogenesis factor 1	1.258263823	9.016088095	3.328332457	0.075561429	0.580552914
gene19143_DDX24	DDX24	DEAD-box helicase 24	1.26314807	7.361516461	3.649558977	0.063261222	0.570770006
gene4071_PDE9A	PDE9A	phosphodiesterase 9A	1.264503559	4.183506871	3.396997259	0.072723723	0.579396785
gene17109_SGSM2	SGSM2	small G protein signaling modulator 2	1.264861939	3.561808484	5.126121481	0.029053478	0.554237093
gene3476_ALKAL2	ALKAL2	ALK and LTK ligand 2	1.266465748	3.884694785	3.507882191	0.06838833	0.57557846
gene11519_LOC110082289	LOC110082289	diamine acetyltransferase 2-like	1.267476644	4.362953289	4.868229774	0.033151432	0.555497542
gene8341_ZBTB6	ZBTB6	zinc finger and BTB domain containing 6	1.268045825	5.517755951	10.1988107	0.002736571	0.554237093	Up ovaries
gene11599_DNAH12	DNAH12	dynein axonemal heavy chain 12	1.270112195	4.350568259	5.499519378	0.02406263	0.554237093
gene4000_NBEA	NBEA	neurobeachin	1.272335581	7.377844738	3.446816877	0.07073915	0.5776882
gene1740_CCDC40	CCDC40	coiled-coil domain containing 40	1.27384889	4.948598597	5.519811814	0.023819399	0.554237093
gene2477_TENM2	TENM2	teneurin transmembrane protein 2	1.274320654	4.413396549	4.020671666	0.051735403	0.565496135
gene7371_SMC2	SMC2	structural maintenance of chromosomes 2	1.275165235	8.278937732	3.285936094	0.077375122	0.584011301
gene925_DSCAML1	DSCAML1	DS cell adhesion molecule like 1	1.275301029	3.584046322	5.183416382	0.028219826	0.554237093
gene12940_CUNH12orf65	CUNH12orf65	chromosome unknown C12orf65 homolog	1.275811596	5.919124798	3.500387041	0.068672139	0.57557846
gene6039_CUNH16orf87	CUNH16orf87	chromosome unknown C16orf87 homolog	1.276718496	5.446889703	3.872732847	0.056026188	0.567347157
gene13355_CAMK2B	CAMK2B	calcium/calmodulin dependent protein kinase II beta	1.278706209	4.742420758	4.037591559	0.051268179	0.565496135
gene13053_SYT17	SYT17	synaptotagmin 17	1.279238963	2.986672208	4.709257362	0.035988011	0.560951547
gene18833_PDGFA	PDGFA	platelet derived growth factor subunit A	1.280802305	8.552959389	5.633331382	0.022506825	0.554237093
gene17946_ZCCHC17	ZCCHC17	zinc finger CCHC-type containing 17	1.28578159	7.741817911	3.735389714	0.060363131	0.570042551
gene20204_LOC110069838	LOC110069838	zinc finger protein 420-like	1.286482084	3.678136052	5.269651296	0.027013585	0.554237093
gene3080_LINS1	LINS1	lines homolog 1	1.28688401	3.122333298	5.579212975	0.02312255	0.554237093
gene9275_TYW5	TYW5	tRNA-yW synthesizing protein 5	1.288336878	4.041168724	4.491315991	0.040315374	0.562743014
gene15680_LOC110086903	LOC110086903	uncharacterized LOC110086903	1.288391192	6.473923111	3.974758116	0.053027026	0.565496135
gene14865_ST8SIA6	ST8SIA6	ST8 alpha-N-acetyl-neuraminide alpha-2	1.289850279	3.827798362	3.565308044	0.066256584	0.572322323
gene19561_AP5M1	AP5M1	adaptor related protein complex 5 mu 1 subunit	1.29146774	7.424488567	5.810859257	0.020608177	0.554237093
gene14126_SMIM5	SMIM5	small integral membrane protein 5	1.292243468	4.499954394	4.563796481	0.038816295	0.560951547
gene3414_MMP24	MMP24	matrix metallopeptidase 24	1.294221825	3.858113628	5.619213899	0.022665718	0.554237093
gene2562_KLF7	KLF7	Kruppel like factor 7	1.296014369	2.753895509	3.963490672	0.053349395	0.565496135
gene6757_GLUL	GLUL	glutamate-ammonia ligase	1.298648598	8.266726897	5.847712987	0.020236121	0.554237093
gene5901_TNRC6B	TNRC6B	trinucleotide repeat containing 6B	1.299387935	7.859944185	3.319571088	0.07593231	0.580552914
gene15887_EPS8	EPS8	epidermal growth factor receptor pathway substrate 8	1.301756445	4.398717814	5.003291316	0.030932149	0.554237093
gene6459_SAT1	SAT1	spermidine/spermine N1-acetyltransferase 1	1.305517032	4.662694367	6.634425647	0.013797662	0.554237093
gene16827_NIT1	NIT1	nitrilase 1	1.30596734	5.422116776	4.805339666	0.034243395	0.556086461
gene15441_LOC110086644	LOC110086644	PCTP-like protein	1.309422729	3.150315331	4.310401101	0.044340649	0.564583405
gene14316_DDX4	DDX4	DEAD-box helicase 4	1.310190993	7.081994904	3.549045	0.06685271	0.572446795
gene16268_JUNB	JUNB	JunB proto-oncogene	1.310601604	2.99462064	3.370071614	0.073822071	0.579396785
gene12254_FOXO3	FOXO3	forkhead box O3	1.31467519	6.242099298	8.352044804	0.006192147	0.554237093	Up ovaries
gene1141_ARG2	ARG2	arginase 2	1.318643157	3.349782168	3.22928956	0.079874798	0.584095433
gene837_CUNH11orf88	CUNH11orf88	chromosome unknown C11orf88 homolog	1.318749208	3.025187439	3.653679284	0.063118632	0.570696108
gene21173_LOC110070859	LOC110070859	zinc finger protein 135-like	1.319556737	5.984949594	3.442128324	0.070923326	0.5776882
gene4400_SLC4A8	SLC4A8	solute carrier family 4 member 8	1.323113775	2.499237362	3.660498106	0.062883437	0.570696108
gene19371_DDRGK1	DDRGK1	DDRGK domain containing 1	1.32521413	7.214752516	3.357436378	0.074343849	0.579744584
gene10119_KIF21A	KIF21A	kinesin family member 21A	1.326397208	8.973011001	3.392168264	0.07291936	0.579396785
gene6991_MAP1A	MAP1A	microtubule associated protein 1A	1.326547881	6.994324513	3.567136652	0.066189925	0.572322323
gene8456_BMP2	BMP2	bone morphogenetic protein 2	1.326690072	3.510758485	4.350294173	0.043416652	0.564583405
gene4209_SDC1	SDC1	syndecan 1	1.326913278	5.447088878	5.018783509	0.030688091	0.554237093
gene19714_LOC110091291	LOC110091291	zinc finger protein 91-like	1.327146296	5.831261914	4.982482575	0.031263284	0.554237093
gene16611_TTLL6	TTLL6	tubulin tyrosine ligase like 6	1.333465519	2.182959646	3.698490532	0.061590634	0.570042551
gene17266_CHD2	CHD2	chromodomain helicase DNA binding protein 2	1.337682341	9.128613078	3.206522886	0.080904775	0.584095433
gene54_LOC110076451	LOC110076451	peptidase M20 domain-containing protein 2-like	1.33774688	4.677638907	3.241544719	0.079326447	0.584095433
gene13591_TBCA	TBCA	tubulin folding cofactor A	1.338668365	7.459067233	5.954624039	0.019197186	0.554237093
gene7329_NR0B1	NR0B1	nuclear receptor subfamily 0 group B member 1	1.338924269	4.954148604	4.783149368	0.034637977	0.558339661
gene13123_DDX10	DDX10	DEAD-box helicase 10	1.339060093	6.90219585	3.172888165	0.082453749	0.58701918
gene3667_INPP4B	INPP4B	inositol polyphosphate-4-phosphatase type II B	1.34276729	2.295562607	3.133856162	0.084293086	0.587876298
gene13530_PSPH	PSPH	phosphoserine phosphatase	1.345811957	5.390857675	4.744617825	0.035334947	0.560951547
gene12023_SEC14L2	SEC14L2	SEC14 like lipid binding 2	1.345873445	3.92864998	4.372673283	0.042907555	0.564583405
gene7306_SPIDR	SPIDR	scaffolding protein involved in DNA repair	1.34725229	4.231864897	4.9571473	0.031671659	0.554237093
gene13136_ALKBH8	ALKBH8	alkB homolog 8	1.347320345	5.022013102	6.096000077	0.017910666	0.554237093
gene20836_LOC110070502	LOC110070502	class I histocompatibility antigen	1.352668131	4.614908849	3.529539279	0.067575564	0.575022279
gene4172_EPS8L2	EPS8L2	EPS8 like 2	1.354586994	4.393290043	6.095581391	0.017914336	0.554237093
gene13697_CUNH7orf50	CUNH7orf50	chromosome unknown C7orf50 homolog	1.355427673	6.408180904	3.153064874	0.083382213	0.587278521
gene5392_LOC110075503	LOC110075503	probable ATP-dependent RNA helicase DDX52	1.366494215	4.294200378	3.309050029	0.076380369	0.581971304
gene9529_TSC22D3	TSC22D3	TSC22 domain family member 3	1.366590191	3.471202346	3.476125583	0.069599831	0.57557846
gene8281_LOC110078761	LOC110078761	uncharacterized LOC110078761	1.367829741	3.280789483	6.12848496	0.017628369	0.554237093
gene12820_ARHGEF2	ARHGEF2	Rho/Rac guanine nucleotide exchange factor 2	1.368293739	6.79399203	7.016555945	0.011499771	0.554237093
gene1590_CREG1	CREG1	cellular repressor of E1A stimulated genes 1	1.377853059	5.875072445	7.020389075	0.011478914	0.554237093
gene14337_TSGA10	TSGA10	testis specific 10	1.380247426	2.219829728	3.191647659	0.081585766	0.585023746
gene16812_ITGA10	ITGA10	integrin subunit alpha 10	1.3811663	2.909491418	3.272160177	0.077974873	0.584095433
gene19102_LOC110090635	LOC110090635	zinc finger and SCAN domain-containing protein 16-like	1.381547387	5.062444864	5.034409053	0.03044405	0.554237093
gene15761_KHK	KHK	ketohexokinase	1.381699571	5.293484255	4.393871267	0.042431345	0.564583405
gene7991_TFDP2	TFDP2	transcription factor Dp-2	1.39001347	3.670722691	3.902877198	0.055121046	0.565496135
gene11686_COL9A2	COL9A2	collagen type IX alpha 2 chain	1.391071372	4.006399101	6.929264903	0.011985901	0.554237093
gene3038_ZNF516	ZNF516	zinc finger protein 516	1.394263718	7.314381573	5.073361042	0.029844817	0.554237093
gene3699_LOC110073674	LOC110073674	microsomal triglyceride transfer protein large subunit-like	1.397401191	3.658950806	3.321870127	0.075834792	0.580552914
gene1243_LOC110083972	LOC110083972	NACHT domain- and WD repeat-containing protein 1-like	1.399728403	3.577234083	5.101959583	0.029413013	0.554237093
gene1589_RCSD1	RCSD1	RCSD domain containing 1	1.40051499	4.205020622	4.759031429	0.035072458	0.560951547
gene8854_UBE2B	UBE2B	ubiquitin conjugating enzyme E2 B	1.400758391	4.919194504	10.14674104	0.002798727	0.554237093	Up ovaries
gene2184_AFAP1L2	AFAP1L2	actin filament associated protein 1 like 2	1.40081477	6.396885566	4.964610886	0.031550756	0.554237093
gene11477_TMEM244	TMEM244	transmembrane protein 244	1.40182033	3.080199153	3.492565821	0.068969691	0.57557846
gene2669_FCHO1	FCHO1	FCH domain only 1	1.402813417	4.094834475	10.76047464	0.00215198	0.554237093	Up ovaries
gene20584_LOC110070227	LOC110070227	branchpoint-bridging protein-like	1.413142988	4.870017562	3.827119424	0.057427149	0.570042551
gene4061_RRP1B	RRP1B	ribosomal RNA processing 1B	1.415515929	7.484130392	3.654471093	0.063091271	0.570696108
gene18515_ATP1B4	ATP1B4	ATPase Na+/K+ transporting family member beta 4	1.415524591	1.923919082	3.778222773	0.058972038	0.570042551
gene1798_CCDC57	CCDC57	coiled-coil domain containing 57	1.416613457	4.46295916	4.128105316	0.048846234	0.565496135
gene3836_RSPO2	RSPO2	R-spondin 2	1.417485159	4.435867169	3.39798582	0.072683746	0.579396785
gene20914_LOC110070585	LOC110070585	zinc finger protein 93-like	1.417607366	5.684346569	3.71229527	0.061128196	0.570042551
gene151_UTRN	UTRN	utrophin	1.425337492	7.91268014	3.285570968	0.077390952	0.584011301
gene2180_TDRD1	TDRD1	tudor domain containing 1	1.427568925	4.710177565	3.726285646	0.060663456	0.570042551
gene2029_RIPOR3	RIPOR3	RIPOR family member 3	1.428209009	3.673705946	3.178725408	0.082182562	0.58701918
gene10650_MEIOC	MEIOC	meiosis specific with coiled-coil domain	1.430447615	2.281531487	3.398313874	0.072670485	0.579396785
gene3252_NBL1	NBL1	neuroblastoma 1	1.431234196	3.016446545	4.583204686	0.038425291	0.560951547
gene7252_SEMA4G	SEMA4G	semaphorin 4G	1.436657842	4.854446526	7.945051755	0.007457275	0.554237093	Up ovaries
gene19901_LOC110091501	LOC110091501	D-threo-3-hydroxyaspartate dehydratase-like	1.438391285	3.706268004	3.787834327	0.058664773	0.570042551
gene11808_PRR36	PRR36	proline rich 36	1.439946245	3.252540093	3.382790086	0.073300974	0.579396785
gene17852_PDCD7	PDCD7	programmed cell death 7	1.439974898	6.294060838	4.837263542	0.033684289	0.555497542
gene15396_RPS6KA5	RPS6KA5	ribosomal protein S6 kinase A5	1.440689254	3.879514327	3.943563193	0.053924829	0.565496135
gene6887_CCDC146	CCDC146	coiled-coil domain containing 146	1.441508334	6.065491247	3.991099376	0.052563296	0.565496135
gene20594_NEFL	NEFL	neurofilament light	1.443596395	8.473506815	3.339743679	0.075081402	0.580409072
gene4138_SIGIRR	SIGIRR	single Ig and TIR domain containing	1.446175666	2.938418785	6.006862469	0.018710582	0.554237093
gene12937_ARL6IP4	ARL6IP4	ADP ribosylation factor like GTPase 6 interacting protein 4	1.446221252	6.774382932	3.604456748	0.064845616	0.572322323
gene16560_AP1G2	AP1G2	adaptor related protein complex 1 gamma 2 subunit	1.446231214	3.910746628	4.33822427	0.043693969	0.564583405
gene4063_SIK1	SIK1	salt inducible kinase 1	1.447105148	5.00061604	4.335583066	0.043754912	0.564583405
gene17313_LOC110088663	LOC110088663	neurexin-1-beta	1.449582395	5.858638355	3.295727522	0.076951973	0.582810018
gene16963_PER1	PER1	period circadian clock 1	1.453746626	6.776206009	7.729623797	0.00823622	0.554237093	Up ovaries
gene12727_BICC1	BICC1	BicC family RNA binding protein 1	1.455455847	5.237379991	6.629296093	0.013831672	0.554237093
gene2507_SLC16A1	SLC16A1	solute carrier family 16 member 1	1.455491982	4.611074677	4.536650214	0.039370497	0.560951547
gene20964_DNAJB13	DNAJB13	DnaJ heat shock protein family (Hsp40) member B13	1.455597811	3.228453766	3.317959908	0.076000734	0.580552914
gene10817_DPP4	DPP4	dipeptidyl peptidase 4	1.461637331	5.895731921	4.954209483	0.031719387	0.554237093
gene3908_TMEM267	TMEM267	transmembrane protein 267	1.466197339	4.099453662	4.625855345	0.037581049	0.560951547
gene10747_CIART	CIART	circadian associated repressor of transcription	1.468046896	4.245598241	12.17586513	0.001192118	0.554237093	Up ovaries
gene19782_MGP	MGP	matrix Gla protein	1.468379504	5.832537397	4.190119498	0.047259513	0.565496135
gene16784_SYNGR1	SYNGR1	synaptogyrin 1	1.468854589	5.924190471	4.178145581	0.047561421	0.565496135
gene3433_DENND2D	DENND2D	DENN domain containing 2D	1.470919706	3.610822459	8.618760967	0.005488627	0.554237093	Up ovaries
gene2199_ENO4	ENO4	enolase family member 4	1.471760299	4.945560872	3.942193966	0.053964618	0.565496135
gene6170_SUSD6	SUSD6	sushi domain containing 6	1.472308684	2.97206435	3.219210743	0.080328948	0.584095433
gene14929_MCF2L2	MCF2L2	MCF.2 cell line derived transforming sequence-like 2	1.475694585	2.199996576	3.126228556	0.084657877	0.588037011
gene10521_ITPR2	ITPR2	inositol 1	1.476185626	6.555991526	4.088831336	0.049881321	0.565496135
gene1426_CPEB4	CPEB4	cytoplasmic polyadenylation element binding protein 4	1.476546774	4.36098306	4.63064317	0.037487547	0.560951547
gene21065_LOC110070739	LOC110070739	uncharacterized LOC110070739	1.480587882	2.696510583	5.293099646	0.026695338	0.554237093
gene11322_LOC110082079	LOC110082079	protocadherin beta-16-like	1.482909483	3.116873322	3.588421703	0.065419469	0.572322323
gene1218_FAM149A	FAM149A	family with sequence similarity 149 member A	1.482913725	3.075786702	5.598902489	0.022896454	0.554237093
gene20587_LOC110070232	LOC110070232	A.superbus venom factor 1-like	1.486113969	2.665054572	3.293363714	0.077053891	0.58299392
gene17660_TOP1MT	TOP1MT	topoisomerase (DNA) I	1.486415279	6.833512629	5.016499316	0.030723944	0.554237093
gene20663_LOC110070318	LOC110070318	cytochrome b561	1.490255247	4.807749314	4.795070212	0.034425392	0.556989324
gene21776_LOC110071507	LOC110071507	zinc finger and SCAN domain-containing protein 21-like	1.491228981	3.399182548	4.423959847	0.041765308	0.564583405
gene1311_NAV3	NAV3	neuron navigator 3	1.4914957	6.056389228	3.652478809	0.06316014	0.570696108
gene3107_COL21A1	COL21A1	collagen type XXI alpha 1 chain	1.494431375	5.224321186	4.722723243	0.035737776	0.560951547
gene9242_LOC110079832	LOC110079832	BCL2/adenovirus E1B 19 kDa protein-interacting protein 3-like	1.494530941	2.938629707	3.129909977	0.084481592	0.588037011
gene17865_FRMD5	FRMD5	FERM domain containing 5	1.501896686	3.214987386	5.848207128	0.020231182	0.554237093
gene17867_LOC110089276	LOC110089276	Bloom syndrome protein homolog	1.502153799	5.532733575	4.28677253	0.04489807	0.564583405
gene2025_CEBPB	CEBPB	CCAAT/enhancer binding protein beta	1.505075539	2.702926753	3.552635605	0.066720585	0.572322323
gene16370_RAB2B	RAB2B	RAB2B	1.505765504	3.111194338	4.428526292	0.041665229	0.564583405
gene17239_NOX4	NOX4	NADPH oxidase 4	1.507515122	4.742034825	6.103440588	0.01784558	0.554237093
gene13567_RIBC2	RIBC2	RIB43A domain with coiled-coils 2	1.508159578	5.609085853	3.214450474	0.080544449	0.584095433
gene13783_LOC110084823	LOC110084823	GAS2-like protein 1	1.510235866	3.419626215	4.309432468	0.04436335	0.564583405
gene397_RAB11FIP4	RAB11FIP4	RAB11 family interacting protein 4	1.510669625	6.565723965	7.80451101	0.007956021	0.554237093	Up ovaries
gene20592_LOC110070238	LOC110070238	class I histocompatibility antigen	1.514509551	2.871967802	3.84854744	0.056764257	0.568658766
gene2429_CCDC149	CCDC149	coiled-coil domain containing 149	1.516753698	3.9050465	3.558153326	0.066518112	0.572322323
gene12084_ZBTB43	ZBTB43	zinc finger and BTB domain containing 43	1.517253457	3.257431855	4.062493732	0.050588953	0.565496135
gene9945_ATP6V1C2	ATP6V1C2	ATPase H+ transporting V1 subunit C2	1.519338013	3.121488753	11.40156881	0.001642604	0.554237093	Up ovaries
gene11367_TOPAZ1	TOPAZ1	testis and ovary specific PAZ domain containing 1	1.52033645	6.880268806	3.337339318	0.075182261	0.580409072
gene12182_TTC13	TTC13	tetratricopeptide repeat domain 13	1.521550706	5.38659033	3.628201533	0.064006075	0.571232747
gene1542_EZR	EZR	ezrin	1.527300057	6.905470016	4.195248801	0.047130827	0.565496135
gene18399_QRICH2	QRICH2	glutamine rich 2	1.527705526	2.810094547	3.373548955	0.073679189	0.579396785
gene2674_GADD45B	GADD45B	growth arrest and DNA damage inducible beta	1.533134046	6.134261084	7.202890235	0.010531286	0.554237093
gene8787_NFIC	NFIC	nuclear factor I C	1.533242987	4.765813545	3.749022093	0.059916495	0.570042551
gene19759_LOC110091342	LOC110091342	roundabout homolog 1-like	1.537300037	2.180458223	4.5034677	0.040059697	0.561991293
gene7703_LOC110078128	LOC110078128	leucine-rich repeat-containing protein 51-like	1.538035555	4.237272216	5.055643079	0.030115785	0.554237093
gene1866_CUNH12orf50	CUNH12orf50	chromosome unknown C12orf50 homolog	1.543759076	2.915765087	3.238380062	0.079467644	0.584095433
gene12485_LOC110083393	LOC110083393	tubulin alpha-3 chain	1.547004389	6.52226234	4.317112154	0.044183714	0.564583405
gene695_LOC110077351	LOC110077351	vegetative incompatibility protein HET-E-1-like	1.548684008	2.381319809	4.211413546	0.04672779	0.565496135
gene12782_MLPH	MLPH	melanophilin	1.549677441	3.968596122	5.014496578	0.030755416	0.554237093
gene15613_CCDC27	CCDC27	coiled-coil domain containing 27	1.552693692	2.875116966	3.880226252	0.055799663	0.567347157
gene19884_LOC110091483	LOC110091483	serine/threonine-protein kinase VRK2-like	1.552776188	4.308532399	9.849901653	0.003182909	0.554237093	Up ovaries
gene3898_PARP8	PARP8	poly(ADP-ribose) polymerase family member 8	1.555607808	3.68964934	4.877549965	0.032992854	0.555497542
gene14420_LOC110085504	LOC110085504	receptor-interacting serine/threonine-protein kinase 2-like	1.557128692	2.217800691	3.453472698	0.070478609	0.5776882
gene952_CDKN1A	CDKN1A	cyclin dependent kinase inhibitor 1A	1.558895428	4.618558275	5.618306205	0.022675976	0.554237093
gene12258_CEP57L1	CEP57L1	centrosomal protein 57 like 1	1.559088605	4.16531811	6.092189232	0.0179441	0.554237093
gene10394_PMEPA1	PMEPA1	prostate transmembrane protein	1.560110661	4.686191711	6.32244261	0.016039437	0.554237093
gene525_PCNX2	PCNX2	pecanex homolog 2 (Drosophila)	1.562017125	4.531500486	9.729215862	0.003354785	0.554237093	Up ovaries
gene3968_HOMER1	HOMER1	homer scaffolding protein 1	1.563963943	3.952577233	3.84143529	0.056983336	0.570031105
gene2143_ACVR2B	ACVR2B	activin A receptor type 2B	1.565569812	1.657715698	3.936474515	0.05413117	0.565496135
gene12839_DAAM1	DAAM1	dishevelled associated activator of morphogenesis 1	1.57055052	9.435908281	4.268706066	0.045329455	0.564583405
gene9994_EVA1A	EVA1A	eva-1 homolog A	1.575879189	2.114457187	4.233263325	0.046189001	0.565496135
gene11659_TOX3	TOX3	TOX high mobility group box family member 3	1.579621135	4.959747433	5.830569023	0.020408288	0.554237093
gene7664_PTX3	PTX3	pentraxin 3	1.581687912	2.633881175	3.783941947	0.058788992	0.570042551
gene12668_CUNH4orf32	CUNH4orf32	chromosome unknown C4orf32 homolog	1.585338162	1.213020786	3.962059468	0.053390497	0.565496135
gene8414_PIEZO2	PIEZO2	piezo type mechanosensitive ion channel component 2	1.588511217	8.31303055	3.931717501	0.054270128	0.565496135
gene13922_DRP2	DRP2	dystrophin related protein 2	1.591328155	3.904065287	4.539528335	0.039311332	0.560951547
gene11442_LRP8	LRP8	LDL receptor related protein 8	1.593013083	1.363740658	3.725673362	0.060683713	0.570042551
gene17476_LOC110088860	LOC110088860	C-factor-like	1.596379241	2.810770872	3.475195283	0.06963568	0.57557846
gene2112_PTPRN2	PTPRN2	protein tyrosine phosphatase	1.59719649	5.551347695	4.024781045	0.051621498	0.565496135
gene12711_ITPK1	ITPK1	inositol-tetrakisphosphate 1-kinase	1.607792881	3.946147735	6.120292849	0.017699105	0.554237093
gene17558_LOC110088941	LOC110088941	contactin-associated protein-like 4	1.609709978	2.869222014	4.755306521	0.035140088	0.560951547
gene5596_ZFP36	ZFP36	ZFP36 ring finger protein	1.612010013	4.036170976	4.359366352	0.043209479	0.564583405
gene13504_STX1A	STX1A	syntaxin 1A	1.612074624	2.90405767	3.864171567	0.056286236	0.568180549
gene9148_WDR63	WDR63	WD repeat domain 63	1.613101373	3.115058942	4.574790156	0.038594282	0.560951547
gene13051_ITPRIPL2	ITPRIPL2	inositol 1	1.613795756	4.923885113	3.684980014	0.062046967	0.570696108
gene3686_SLC7A11	SLC7A11	solute carrier family 7 member 11	1.615858794	2.150000582	4.650894124	0.037094862	0.560951547
gene15076_MMP9	MMP9	matrix metallopeptidase 9	1.617278589	2.112339979	3.33449265	0.075301869	0.580552914
gene7809_SLC4A3	SLC4A3	solute carrier family 4 member 3	1.624013101	3.318640452	4.154523331	0.048163253	0.565496135
gene19726_LOC110091305	LOC110091305	phospholipid phosphatase 3-like	1.62850655	3.88507684	4.958855914	0.031643937	0.554237093
gene9495_PLCB2	PLCB2	phospholipase C beta 2	1.632018785	2.070558718	4.267256101	0.045364273	0.564583405
gene15138_LOC110086297	LOC110086297	arf-GAP with Rho-GAP domain	1.633338642	6.585813984	5.09889932	0.029458894	0.554237093
gene4726_OSR2	OSR2	odd-skipped related transciption factor 2	1.635234528	3.163835724	4.257119663	0.0456085	0.564583405
gene1817_MYCBPAP	MYCBPAP	MYCBP associated protein	1.63839749	4.486472065	5.08682633	0.029640656	0.554237093
gene2878_LOC110072738	LOC110072738	cadherin-12	1.638592041	1.591680877	3.698539657	0.061588982	0.570042551
gene14085_HSPB1	HSPB1	heat shock protein family B (small) member 1	1.649695154	5.283725197	5.788527632	0.02083721	0.554237093
gene14496_FGFR3	FGFR3	fibroblast growth factor receptor 3	1.651453979	3.977324812	3.628606986	0.063991844	0.571232747
gene767_ADAMTS15	ADAMTS15	ADAM metallopeptidase with thrombospondin type 1 motif 15	1.654511843	5.782971122	8.334193003	0.006242547	0.554237093	Up ovaries
gene1503_RPS6KA2	RPS6KA2	ribosomal protein S6 kinase A2	1.654642697	2.875871919	3.811933675	0.057902104	0.570042551
gene4217_LOC110074259	LOC110074259	retinol dehydrogenase 14	1.661722121	2.92763683	6.829029674	0.01257143	0.554237093
gene9446_LIFR	LIFR	LIF receptor alpha	1.663542784	4.852494754	6.410329405	0.015370792	0.554237093
gene1160_CCDC7	CCDC7	coiled-coil domain containing 7	1.663709416	5.178290731	3.401702143	0.072533677	0.579396785
gene4697_LOC110074800	LOC110074800	GSK-3-binding protein-like	1.671849433	3.649535658	4.208549551	0.046798921	0.565496135
gene7780_LOC110078168	LOC110078168	uncharacterized LOC110078168	1.675052747	2.997417593	4.098555274	0.049622816	0.565496135
gene19291_REM1	REM1	RRAD and GEM like GTPase 1	1.676006313	6.389665815	3.2355362	0.079594767	0.584095433
gene3081_CERS3	CERS3	ceramide synthase 3	1.67943502	3.017547377	8.306305361	0.006322159	0.554237093	Up ovaries
gene11086_TMEM238	TMEM238	transmembrane protein 238	1.68282795	3.098364917	3.26683454	0.078208122	0.584095433
gene6759_QSOX1	QSOX1	quiescin sulfhydryl oxidase 1	1.684053707	8.311792227	3.360157908	0.074231116	0.579744584
gene1230_SLC25A4	SLC25A4	solute carrier family 25 member 4	1.684377059	3.664901665	7.171922284	0.010685994	0.554237093
gene9775_DNAH9	DNAH9	dynein axonemal heavy chain 9	1.686816563	2.254436656	3.37559693	0.073595184	0.579396785
gene13181_CNKSR1	CNKSR1	connector enhancer of kinase suppressor of Ras 1	1.688214142	2.228183397	4.227709578	0.046325301	0.565496135
gene19650_GPATCH4	GPATCH4	G-patch domain containing 4	1.690751703	5.661952562	8.677821642	0.005344672	0.554237093	Up ovaries
gene1271_GALNTL6	GALNTL6	polypeptide N-acetylgalactosaminyltransferase-like 6	1.691206758	5.069351985	3.502346527	0.068597816	0.57557846
gene5266_RAB3GAP2	RAB3GAP2	RAB3 GTPase activating non-catalytic protein subunit 2	1.696528381	2.423420901	5.084965715	0.029668776	0.554237093
gene11296_HBEGF	HBEGF	heparin binding EGF like growth factor	1.701369454	2.590588974	4.687455827	0.036397205	0.560951547
gene12688_DCBLD1	DCBLD1	discoidin	1.703014451	3.905774638	6.921769565	0.012028658	0.554237093
gene12263_AK9	AK9	adenylate kinase 9	1.703858348	4.795917582	3.731373403	0.060495417	0.570042551
gene1039_NFASC	NFASC	neurofascin	1.706937132	3.291179887	6.786825171	0.012827078	0.554237093
gene16323_KCNQ2	KCNQ2	potassium voltage-gated channel subfamily Q member 2	1.709723574	2.580893248	3.62238453	0.064210626	0.571761384
gene18602_LOC110090082	LOC110090082	zinc finger and SCAN domain-containing protein 22-like	1.714840288	2.416736609	4.17559707	0.047625951	0.565496135
gene21152_LOC110070836	LOC110070836	zinc finger protein 664-like	1.716205042	3.364647536	3.162241417	0.082950962	0.587277871
gene3675_CLGN	CLGN	calmegin	1.717547776	5.694846506	5.059101424	0.030062686	0.554237093
gene7952_SYT7	SYT7	synaptotagmin 7	1.723568024	2.598278833	4.920748559	0.032268545	0.554237093
gene3754_LOC110073739	LOC110073739	von Willebrand factor C domain-containing protein 2-like	1.726898425	1.917812345	4.871235068	0.033100208	0.555497542
gene20605_LOC110070256	LOC110070256	galectin-1-like	1.740241033	2.163775151	3.782841606	0.05882416	0.570042551
gene11992_PPP1R36	PPP1R36	protein phosphatase 1 regulatory subunit 36	1.740461215	2.328862353	4.641158252	0.037283087	0.560951547
gene5544_DPF1	DPF1	double PHD fingers 1	1.74423773	2.051759834	3.288637276	0.077258128	0.584011301
gene21396_LOC110071098	LOC110071098	hemojuvelin-like	1.749159773	5.224860431	4.560430812	0.038884542	0.560951547
gene11977_LOC110082831	LOC110082831	synaptopodin 2-like protein	1.750300355	2.738712869	3.477220453	0.069557668	0.57557846
gene11495_YBX2	YBX2	Y-box binding protein 2	1.75236443	5.423480423	5.971444148	0.019039034	0.554237093
gene7421_PSD	PSD	pleckstrin and Sec7 domain containing	1.752936582	4.128338153	7.776533769	0.008059491	0.554237093	Up ovaries
gene4677_DYNC1I1	DYNC1I1	dynein cytoplasmic 1 intermediate chain 1	1.753392097	4.546222018	4.904609951	0.032537097	0.554740761
gene3306_SPSB1	SPSB1	splA/ryanodine receptor domain and SOCS box containing 1	1.760299644	4.797341491	12.52312427	0.001034484	0.554237093	Up ovaries
gene5903_FAM83F	FAM83F	family with sequence similarity 83 member F	1.761772036	2.796374702	5.946451252	0.019274542	0.554237093
gene3186_LEKR1	LEKR1	leucine	1.763860819	4.891855255	9.027271976	0.004571186	0.554237093	Up ovaries
gene2769_PDE4C	PDE4C	phosphodiesterase 4C	1.763963431	5.287661346	6.520942004	0.014571508	0.554237093
gene2037_SALL4	SALL4	spalt like transcription factor 4	1.764212946	2.286385374	4.175830696	0.047620032	0.565496135
gene12935_ABCB9	ABCB9	ATP binding cassette subfamily B member 9	1.765828329	2.80977254	5.070322832	0.029891093	0.554237093
gene13935_MACROD1	MACROD1	MACRO domain containing 1	1.766383374	1.896066159	3.750670927	0.059862722	0.570042551
gene14552_CLCF1	CLCF1	cardiotrophin like cytokine factor 1	1.768684579	3.56350923	8.573735528	0.005601145	0.554237093	Up ovaries
gene4374_VDR	VDR	vitamin D (1	1.771819725	1.778997807	3.652854594	0.063147143	0.570696108
gene10165_GALNT13	GALNT13	polypeptide N-acetylgalactosaminyltransferase 13	1.780656118	2.152084556	3.446512326	0.070751097	0.5776882
gene9312_CCDC36	CCDC36	coiled-coil domain containing 36	1.781085168	3.6463878	4.735517339	0.035501779	0.560951547
gene16135_ADORA2B	ADORA2B	adenosine A2b receptor	1.783157245	2.570188315	4.856594827	0.033350559	0.555497542
gene8954_ERICH3	ERICH3	glutamate rich 3	1.793247689	5.70105025	3.376489624	0.0735586	0.579396785
gene10519_BHLHE41	BHLHE41	basic helix-loop-helix family member e41	1.796747765	1.28600266	4.429382979	0.041646482	0.564583405
gene7170_EFHC1	EFHC1	EF-hand domain containing 1	1.79979027	2.919254245	4.659688246	0.036925735	0.560951547
gene6186_MAP3K9	MAP3K9	mitogen-activated protein kinase kinase kinase 9	1.812537443	1.902565642	6.166136524	0.017307153	0.554237093
gene3227_TMEM269	TMEM269	transmembrane protein 269	1.813149874	7.141590725	8.313515101	0.006301474	0.554237093	Up ovaries
gene2760_CAPS	CAPS	calcyphosine	1.814833366	2.075074593	3.286267013	0.077360779	0.584011301
gene4930_RIMS1	RIMS1	regulating synaptic membrane exocytosis 1	1.817662454	6.553197966	5.231080743	0.027546052	0.554237093
gene2099_ADARB2	ADARB2	adenosine deaminase	1.821782741	2.086317871	4.576482939	0.038560221	0.560951547
gene12017_TCN2	TCN2	transcobalamin 2	1.822020445	4.950519008	15.32390508	0.000343094	0.554237093	Up ovaries
gene10439_LOC110081189	LOC110081189	caM kinase-like vesicle-associated protein	1.822618824	2.377590441	3.295132476	0.076977615	0.582810018
gene3210_TMEM82	TMEM82	transmembrane protein 82	1.82585514	2.203506746	3.387171749	0.0731224	0.579396785
gene10222_MICAL2	MICAL2	microtubule associated monooxygenase	1.826819241	6.496795458	6.898248512	0.012163898	0.554237093
gene8007_DAW1	DAW1	dynein assembly factor with WD repeats 1	1.830378503	2.274868367	3.869629388	0.056120302	0.567491922
gene4984_LOC110075071	LOC110075071	uncharacterized LOC110075071	1.830981936	3.79823391	3.423325462	0.071667321	0.577905061
gene5909_UBXN2A	UBXN2A	UBX domain protein 2A	1.83384703	3.148514973	3.151687175	0.083447174	0.587278521
gene11685_MFSD2A	MFSD2A	major facilitator superfamily domain containing 2A	1.834264221	6.405697531	9.939954174	0.003060763	0.554237093	Up ovaries
gene17575_CCDC60	CCDC60	coiled-coil domain containing 60	1.83978396	4.723413105	4.825978505	0.033880789	0.555497542
gene14798_KATNAL2	KATNAL2	katanin catalytic subunit A1 like 2	1.839973856	2.244318157	7.040029247	0.011372681	0.554237093
gene13267_CCDC129	CCDC129	coiled-coil domain containing 129	1.846887011	1.925797334	4.134694491	0.048674896	0.565496135
gene20428_SYTL5	SYTL5	synaptotagmin like 5	1.848211346	2.89997073	3.279838537	0.077639949	0.584095433
gene19085_LOC110090612	LOC110090612	tetraspan membrane protein of hair cell stereocilia-like	1.853701642	2.852144443	7.08722684	0.011121673	0.554237093
gene18697_LOC110090193	LOC110090193	A.superbus venom factor 1-like	1.854757396	6.107116692	4.33506762	0.043766816	0.564583405
gene19368_SLC4A11	SLC4A11	solute carrier family 4 member 11	1.854985579	3.471164435	5.25072988	0.027273388	0.554237093
gene10933_GMPR	GMPR	guanosine monophosphate reductase	1.860938145	3.503683279	7.169144146	0.010699992	0.554237093
gene16362_CCDC39	CCDC39	coiled-coil domain containing 39	1.861068511	5.788122371	6.679514289	0.013502551	0.554237093
gene8907_LRRC8C	LRRC8C	leucine rich repeat containing 8 family member C	1.863721124	3.916982498	5.011423538	0.030803775	0.554237093
gene15848_IRF8	IRF8	interferon regulatory factor 8	1.86389696	2.054882287	4.204213898	0.046906831	0.565496135
gene18030_BCL3	BCL3	B-cell CLL/lymphoma 3	1.863950259	3.765902255	9.278983246	0.004088311	0.554237093	Up ovaries
gene9969_NT5DC2	NT5DC2	5'-nucleotidase domain containing 2	1.865775244	3.934323661	6.181855064	0.017174922	0.554237093
gene2596_IZUMO4	IZUMO4	IZUMO family member 4	1.866027827	2.887684271	8.346918628	0.006206575	0.554237093	Up ovaries
gene6543_SETD4	SETD4	SET domain containing 4	1.868854633	5.4755905	7.159171143	0.010750402	0.554237093
gene21300_LOC110070995	LOC110070995	oocyte zinc finger protein XlCOF6-like	1.869416144	4.79471017	5.757155099	0.021163618	0.554237093
gene4698_DPY19L4	DPY19L4	dpy-19 like 4 (C. elegans)	1.869653837	5.468262219	5.80800192	0.020637329	0.554237093
gene3685_NOCT	NOCT	nocturnin	1.877015335	4.044223358	8.55279259	0.005654316	0.554237093	Up ovaries
gene817_THY1	THY1	Thy-1 cell surface antigen	1.881753185	3.685693856	4.157136182	0.048096275	0.565496135
gene3297_RBP7	RBP7	retinol binding protein 7	1.882800015	3.325364283	3.555257643	0.066624284	0.572322323
gene1021_PRELP	PRELP	proline and arginine rich end leucine rich repeat protein	1.887787472	4.484323548	3.520739302	0.067904516	0.57557846
gene9516_PRRG3	PRRG3	proline rich and Gla domain 3	1.889069233	3.086038171	3.420816957	0.071767233	0.577905061
gene19712_SAPCD1	SAPCD1	suppressor APC domain containing 1	1.89303546	5.05420312	4.236497293	0.046109836	0.565496135
gene3008_KIAA0319	KIAA0319	KIAA0319 ortholog	1.896735694	3.350367579	3.826579641	0.057443958	0.570042551
gene21669_LOC110071387	LOC110071387	zinc finger protein 239-like	1.900781011	3.547234112	5.680667174	0.021982774	0.554237093
gene10037_LOC110080706	LOC110080706	pro-neuregulin-3	1.903847031	1.989560343	3.223268405	0.080145764	0.584095433
gene18669_LOC110090169	LOC110090169	zinc finger protein RFP-like	1.908406777	7.187486434	4.5617993	0.038856777	0.560951547
gene8962_ST6GALNAC3	ST6GALNAC3	ST6 N-acetylgalactosaminide alpha-2	1.913252025	4.299163695	3.960128232	0.053446014	0.565496135
gene15026_LOC110086200	LOC110086200	veficolin-1-like	1.916114547	2.880991602	4.949240868	0.031800286	0.554237093
gene4467_FAM189A1	FAM189A1	family with sequence similarity 189 member A1	1.916925321	1.366940929	3.653293396	0.063131971	0.570696108
gene3004_DCDC2	DCDC2	doublecortin domain containing 2	1.916931122	4.313461546	4.380919484	0.042721614	0.564583405
gene14071_CADPS	CADPS	calcium dependent secretion activator	1.927563563	3.371097967	4.466007882	0.040853611	0.564583405
gene12607_PLS1	PLS1	plastin 1	1.928512553	5.133041535	4.447626431	0.041249458	0.564583405
gene16704_IQCH	IQCH	IQ motif containing H	1.930838086	1.465702993	5.569383189	0.023236328	0.554237093
gene11209_LOC110081961	LOC110081961	glutathione S-transferase theta-1-like	1.940372401	4.536328538	5.187184651	0.028165913	0.554237093
gene555_CHRM3	CHRM3	cholinergic receptor muscarinic 3	1.941509015	2.657385582	6.452916916	0.015057615	0.554237093
gene6472_MAP7D2	MAP7D2	MAP7 domain containing 2	1.942278163	9.103310892	3.897021072	0.055295618	0.565496135
gene1381_TFCP2L1	TFCP2L1	transcription factor CP2 like 1	1.943685951	2.353323983	3.562809966	0.066347767	0.572322323
gene14378_LOC110085452	LOC110085452	uncharacterized LOC110085452	1.946493203	3.219697744	3.43280749	0.071291054	0.577905061
gene4933_DDX43	DDX43	DEAD-box helicase 43	1.947166227	3.703028374	5.771958105	0.021008921	0.554237093
gene4238_RAB39B	RAB39B	RAB39B	1.949525411	2.288927509	4.223077593	0.046439316	0.565496135
gene7819_LOC110078179	LOC110078179	spectrin beta chain	1.951358845	6.964716912	8.543137163	0.005679011	0.554237093	Up ovaries
gene6603_LOC110076883	LOC110076883	sodium channel protein type 2 subunit alpha-like	1.95387894	4.213143091	3.259067867	0.078549681	0.584095433
gene1020_FMOD	FMOD	fibromodulin	1.956285979	8.997468169	5.070047381	0.029895292	0.554237093
gene13944_CUNH11orf95	CUNH11orf95	chromosome unknown C11orf95 homolog	1.959217289	2.014060354	7.602468048	0.008736417	0.554237093	Up ovaries
gene12123_LOC110083001	LOC110083001	lymphoid-restricted membrane protein-like	1.959908061	1.584894146	3.555329131	0.066621661	0.572322323
gene1016_LOC110080716	LOC110080716	chitinase-3-like protein 1	1.970806178	3.243364463	3.737057497	0.060308292	0.570042551
gene9736_OLIG1	OLIG1	oligodendrocyte transcription factor 1	1.972828163	1.270414011	3.511730249	0.068243127	0.57557846
gene6044_LOC110076286	LOC110076286	carbohydrate sulfotransferase 6-like	1.978755562	2.969051978	5.218729272	0.02771896	0.554237093
gene13716_LOC110084723	LOC110084723	androgen-induced gene 1 protein-like	1.979211678	2.231729025	3.572859973	0.065981773	0.572322323
gene11054_LOC110081861	LOC110081861	histone H4	1.981176348	3.992852915	3.237310458	0.079515429	0.584095433
gene1896_LOC110070539	LOC110070539	glycoprotein-N-acetylgalactosamine 3-beta-galactosyltransferase 1-A-like	1.985110039	1.49158257	3.140516467	0.083975998	0.587754974
gene15298_SULT2A1	SULT2A1	sulfotransferase family 2A member 1	1.991782376	1.898413145	3.828053324	0.057398081	0.570042551
gene8001_SLC16A14	SLC16A14	solute carrier family 16 member 14	1.996061134	3.87664116	5.278464637	0.026893489	0.554237093
gene810_TMEM136	TMEM136	transmembrane protein 136	1.997240279	2.337354595	6.906187412	0.01211807	0.554237093
gene21187_CLCN1	CLCN1	chloride voltage-gated channel 1	1.998137506	1.579386392	3.122602298	0.084831924	0.588037011
gene560_OPN3	OPN3	opsin 3	2.000953948	1.847170778	3.483160738	0.0693294	0.57557846
gene13282_SERPINF2	SERPINF2	serpin family F member 2	2.004766867	5.206843175	3.957911851	0.053509807	0.565496135
gene21285_LOC110070978	LOC110070978	zinc finger protein 658B-like	2.014157164	6.106976478	5.357645827	0.025840083	0.554237093
gene3630_LURAP1L	LURAP1L	leucine rich adaptor protein 1 like	2.014658214	1.462866581	4.267654465	0.045354704	0.564583405
gene1147_KLF6	KLF6	Kruppel like factor 6	2.014836803	4.581630867	7.711036002	0.008307389	0.554237093	Up ovotestes
gene15571_LOC110086762	LOC110086762	uncharacterized LOC110086762	2.022466931	0.977075449	3.168316683	0.082666831	0.58701918
gene11182_LOC110081932	LOC110081932	serotransferrin-2-like	2.024027236	6.642188113	8.775891746	0.005114444	0.554237093	Up ovotestes
gene10815_FAP	FAP	fibroblast activation protein alpha	2.031017132	5.084666931	3.933269	0.054224764	0.565496135
gene7009_MAP1B	MAP1B	microtubule associated protein 1B	2.031394802	10.20471598	3.661411463	0.062852007	0.570696108
gene14712_VILL	VILL	villin like	2.038912837	3.83959888	4.001810816	0.052261751	0.565496135
gene21415_LOC110071120	LOC110071120	cathelicidin-2-like	2.0426391	2.275925312	3.631864041	0.063877655	0.571232747
gene17046_LOC110088380	LOC110088380	claudin-9-like	2.043004211	5.442725036	6.920841471	0.012033964	0.554237093
gene19545_LOC110091105	LOC110091105	serine/threonine-protein kinase VRK2-like	2.043445622	1.465990827	3.666081839	0.062691565	0.570696108
gene6237_ATP8A2	ATP8A2	ATPase phospholipid transporting 8A2	2.048743815	1.904764332	4.728935535	0.035622972	0.560951547
gene17299_SPATA13	SPATA13	spermatogenesis associated 13	2.059313204	5.973670863	6.49255325	0.014772293	0.554237093
gene18271_SPINK2	SPINK2	serine peptidase inhibitor	2.070369439	7.442425655	3.858292268	0.056465591	0.568180549
gene15770_TRIM54	TRIM54	tripartite motif containing 54	2.075528868	3.178496249	3.698392098	0.061593945	0.570042551
gene16288_SPOCD1	SPOCD1	SPOC domain containing 1	2.076853666	2.974564268	7.520769354	0.009074858	0.554237093	Up ovotestes
gene13358_PGAM2	PGAM2	phosphoglycerate mutase 2	2.081279062	2.763063445	4.349793159	0.043428125	0.564583405
gene2079_NCKAP5	NCKAP5	NCK associated protein 5	2.083131753	7.446972688	5.751400586	0.021224086	0.554237093
gene6323_BRSK2	BRSK2	BR serine/threonine kinase 2	2.084850724	2.666034444	5.870105453	0.020013601	0.554237093
gene12736_RET	RET	ret proto-oncogene	2.0929319	2.754601653	3.95549438	0.053579483	0.565496135
gene9398_NALCN	NALCN	sodium leak channel	2.095125851	1.783612011	5.75049882	0.021233578	0.554237093
gene13115_LMOD2	LMOD2	leiomodin 2	2.099027358	2.587330927	3.381430493	0.073356482	0.579396785
gene11417_ZP2	ZP2	zona pellucida glycoprotein 2	2.10471718	2.624018434	4.281798586	0.045016386	0.564583405
gene2158_RBM20	RBM20	RNA binding motif protein 20	2.106319587	6.773963534	4.248674709	0.045813074	0.565496135
gene19033_LOC110090542	LOC110090542	uncharacterized LOC110090542	2.107638282	2.368058466	3.94153039	0.054161585	0.565496135
gene21617_LOC110071332	LOC110071332	gastrula zinc finger protein XlCGF49.1-like	2.108615805	1.27205946	3.870965295	0.056079768	0.567491922
gene7951_LRRC10B	LRRC10B	leucine rich repeat containing 10B	2.110560589	1.594564608	4.930586755	0.032106017	0.554237093
gene476_LOC110074831	LOC110074831	myosin light chain 3	2.114234114	1.994094648	3.221468649	0.080226957	0.584095433
gene3447_SYT2	SYT2	synaptotagmin 2	2.114302639	1.744050294	3.939682062	0.054037696	0.565496135
gene11208_LOC110081974	LOC110081974	glutathione S-transferase theta-1-like	2.114676511	2.92173209	3.589067741	0.06539624	0.572322323
gene18607_CCK	CCK	cholecystokinin	2.118478826	0.17934361	3.398853165	0.072648691	0.579396785
gene348_ERBB3	ERBB3	erb-b2 receptor tyrosine kinase 3	2.120580335	4.726385339	8.055862169	0.007087585	0.554237093	Up ovotestes
gene19816_ATP8B1	ATP8B1	ATPase phospholipid transporting 8B1	2.12274278	1.911330949	3.689600807	0.061890475	0.570696108
gene11622_LOC110082468	LOC110082468	coiled-coil domain-containing protein 50-like	2.124389874	4.055521928	5.626696391	0.022581352	0.554237093
gene17397_LOC110088756	LOC110088756	uncharacterized LOC110088756	2.125430592	3.703821905	4.645804378	0.037193133	0.560951547
gene1328_TRHDE	TRHDE	thyrotropin releasing hormone degrading enzyme	2.126010835	1.456603305	4.075925461	0.050226704	0.565496135
gene13548_UNC45B	UNC45B	unc-45 myosin chaperone B	2.12779402	1.574857157	3.204854093	0.080980855	0.584095433
gene2452_SLC26A2	SLC26A2	solute carrier family 26 member 2	2.136376807	1.155479673	4.227583973	0.046328389	0.565496135
gene20666_SLC51A	SLC51A	solute carrier family 51 alpha subunit	2.138976154	3.772366437	5.492276082	0.024150099	0.554237093
gene1220_SORBS2	SORBS2	sorbin and SH3 domain containing 2	2.139459547	4.247133257	6.118923229	0.017710961	0.554237093
gene8832_LOC110079358	LOC110079358	acyl-CoA-binding domain-containing protein 5-like	2.140446987	1.058325813	5.042048896	0.030325497	0.554237093
gene13114_ASB15	ASB15	ankyrin repeat and SOCS box containing 15	2.143148345	0.889534351	3.490448788	0.069050479	0.57557846
gene672_EGR1	EGR1	early growth response 1	2.143205199	6.639333077	8.052052835	0.007099964	0.554237093	Up ovotestes
gene19878_LOC110091475	LOC110091475	rap1 GTPase-activating protein 1-like	2.144313414	3.026660789	12.80604807	0.000922385	0.554237093	Up ovotestes
gene5649_NME9	NME9	NME/NM23 family member 9	2.148688004	0.243937863	4.227826823	0.046671603	0.565496135
gene12641_ARPP21	ARPP21	cAMP regulated phosphoprotein 21	2.150449628	5.717088792	5.486757162	0.024216976	0.554237093
gene900_FOXR1	FOXR1	forkhead box R1	2.154121528	2.439657925	4.264538238	0.045429616	0.564583405
gene18343_CACNA1B	CACNA1B	calcium voltage-gated channel subunit alpha1 B	2.15578192	3.828787898	9.409528246	0.003859517	0.554237093	Up ovotestes
gene15657_LOC110086874	LOC110086874	carbonic anhydrase 3-like	2.159547999	1.916367768	5.984190693	0.018920119	0.554237093
gene796_CUNH11orf63	CUNH11orf63	chromosome unknown C11orf63 homolog	2.160243818	1.610767692	5.493619269	0.024133853	0.554237093
gene7879_SMTNL1	SMTNL1	smoothelin like 1	2.168793581	2.147398419	5.917940334	0.019547039	0.554237093
gene20751_LOC110070410	LOC110070410	zinc finger protein RFP-like	2.172177623	3.088640466	5.06814295	0.029924343	0.554237093
gene15663_RALYL	RALYL	RALY RNA binding protein-like	2.17552056	3.337300589	4.835342696	0.033717648	0.555497542
gene9420_LOC110080039	LOC110080039	coiled-coil domain-containing protein 73-like	2.181052898	0.587071454	3.68805568	0.062320275	0.570696108
gene8998_MORN2	MORN2	MORN repeat containing 2	2.186787248	3.407777602	4.651006044	0.037092704	0.560951547
gene12959_LOC110083900	LOC110083900	ankyrin-2-like	2.191910128	4.508960327	7.470879822	0.009288399	0.554237093	Up ovotestes
gene3508_PKD2L2	PKD2L2	polycystin 2 like 2	2.198059721	2.649547791	8.485443289	0.005828983	0.554237093	Up ovotestes
gene17888_ADAMTSL2	ADAMTSL2	ADAMTS like 2	2.204486719	2.570557707	3.19157382	0.081589162	0.585023746
gene11578_LOC110082391	LOC110082391	serine protease 55-like	2.204589819	2.842384596	5.956144121	0.019182836	0.554237093
gene8682_LOC110079215	LOC110079215	centrobin-like	2.204919169	1.209877823	5.148607535	0.02872316	0.554237093
gene8044_TTYH1	TTYH1	tweety family member 1	2.206821212	5.948109645	4.921975404	0.032248229	0.554237093
gene13442_ADM2	ADM2	adrenomedullin 2	2.207961731	1.961448847	5.092889849	0.029549216	0.554237093
gene5831_LOC110076065	LOC110076065	histone H1.10	2.225742459	2.161840097	3.279391415	0.077659408	0.584095433
gene5490_DMPK	DMPK	dystrophia myotonica protein kinase	2.227318159	5.00896311	8.395501543	0.006071261	0.554237093	Up ovotestes
gene4256_CHRDL1	CHRDL1	chordin like 1	2.231598209	0.7393938	5.509346963	0.0239445	0.554237093
gene16270_BEST2	BEST2	bestrophin 2	2.233268361	0.367362946	4.342575079	0.043593783	0.564583405
gene8054_BRSK1	BRSK1	BR serine/threonine kinase 1	2.233854618	1.500055539	4.414740239	0.041968169	0.564583405
gene12788_AMZ1	AMZ1	archaelysin family metallopeptidase 1	2.242273224	1.430767895	3.905286339	0.055049405	0.565496135
gene9270_NEGR1	NEGR1	neuronal growth regulator 1	2.242447217	0.346389722	3.399200977	0.072634639	0.579396785
gene13565_SMC1B	SMC1B	structural maintenance of chromosomes 1B	2.244222474	6.114750815	6.744143151	0.013091297	0.554237093
gene5497_HIF3A	HIF3A	hypoxia inducible factor 3 alpha subunit	2.244760844	7.061406523	9.398263468	0.003878713	0.554237093	Up ovotestes
gene9382_LOC110079980	LOC110079980	prolactin-like	2.249959367	1.714453559	3.255824363	0.078692815	0.584095433
gene11486_LOC110082371	LOC110082371	diamine acetyltransferase 2-like	2.252944214	2.857081544	6.545030569	0.014403435	0.554237093
gene2948_TNIP3	TNIP3	TNFAIP3 interacting protein 3	2.26527337	2.215820278	3.420951671	0.071761864	0.577905061
gene9389_LOC110080011	LOC110080011	protein-lysine methyltransferase METTL21E-like	2.272168792	1.830652589	4.060045927	0.050655278	0.565496135
gene19787_AGBL3	AGBL3	ATP/GTP binding protein like 3	2.274222971	1.230738485	5.838210236	0.020331357	0.554237093
gene15894_LOC110087135	LOC110087135	cilia- and flagella-associated protein 70-like	2.279698085	0.824292324	3.63065943	0.063919861	0.571232747
gene10156_CACNB4	CACNB4	calcium voltage-gated channel auxiliary subunit beta 4	2.280477833	1.443000634	4.972444271	0.031424401	0.554237093
gene284_ABCB5	ABCB5	ATP binding cassette subfamily B member 5	2.284105626	1.878895087	6.065894689	0.018176633	0.554237093
gene13503_MLXIPL	MLXIPL	MLX interacting protein like	2.284343713	3.442618399	4.201892967	0.046964708	0.565496135
gene7984_KIAA1211	KIAA1211	KIAA1211 ortholog	2.284661246	8.37289648	3.266653031	0.078216085	0.584095433
gene20149_BRMS1	BRMS1	breast cancer metastasis suppressor 1	2.286229415	6.462073805	7.649890377	0.008546176	0.554237093	Up ovotestes
gene12232_LOC110083117	LOC110083117	gastric triacylglycerol lipase-like	2.290508828	1.169406838	3.211289107	0.080687924	0.584095433
gene2250_LOC110072063	LOC110072063	interleukin-1 receptor antagonist protein-like	2.29196797	0.580011166	4.710564649	0.035963635	0.560951547
gene558_RGS7	RGS7	regulator of G-protein signaling 7	2.293093285	2.656513737	4.112724813	0.049248758	0.565496135
gene6742_MET	MET	MET proto-oncogene	2.295087451	7.736643028	7.024811924	0.011454899	0.554237093
gene3078_ALDH1A3	ALDH1A3	aldehyde dehydrogenase 1 family member A3	2.306110559	5.303851744	5.98962705	0.018869646	0.554237093
gene2539_ERBB4	ERBB4	erb-b2 receptor tyrosine kinase 4	2.315392493	1.633494212	4.53022458	0.03950294	0.560951547
gene14928_LOC110086066	LOC110086066	guanine nucleotide exchange factor DBS-like	2.31617074	2.020858162	5.625503819	0.022594775	0.554237093
gene10116_SLC2A13	SLC2A13	solute carrier family 2 member 13	2.320690152	2.419252489	6.765218748	0.012960108	0.554237093
gene14931_COL15A1	COL15A1	collagen type XV alpha 1 chain	2.322514139	6.200434545	6.335348339	0.015939322	0.554237093
gene18432_NTRK2	NTRK2	neurotrophic receptor tyrosine kinase 2	2.326899431	0.807048438	5.047577285	0.030240022	0.554237093
gene12460_LOC110083339	LOC110083339	sodium/calcium exchanger 1-like	2.331248873	0.854163765	4.349994938	0.043423504	0.564583405
gene21155_LOC110070838	LOC110070838	E3 ubiquitin-protein ligase TRIM11-like	2.332583284	2.928316664	7.635017448	0.008605359	0.554237093	Up ovotestes
gene11381_NPTX2	NPTX2	neuronal pentraxin 2	2.33358144	-0.094665578	3.130452653	0.084855878	0.588037011
gene16439_CLDN15	CLDN15	claudin 15	2.339459726	0.150957005	3.269325996	0.078098906	0.584095433
gene9204_LOC110079831	LOC110079831	shootin-1-like	2.342427804	1.764522543	3.272593534	0.077955928	0.584095433
gene6238_SHISA2	SHISA2	shisa family member 2	2.344373994	4.124604166	5.145724107	0.028765288	0.554237093
gene16206_LOC110087453	LOC110087453	uncharacterized LOC110087453	2.34641731	2.080112523	3.759968056	0.059560518	0.570042551
gene5260_LOC110075388	LOC110075388	mitochondrial amidoxime reducing component 2-like	2.34865977	3.129587767	3.852819353	0.056633115	0.568658766
gene15054_LOC110086220	LOC110086220	papilin-like	2.352346769	0.74005749	4.486852397	0.040409738	0.562743014
gene1417_JAKMIP2	JAKMIP2	janus kinase and microtubule interacting protein 2	2.354049244	1.855286526	6.760615835	0.012988639	0.554237093
gene7298_CCDC178	CCDC178	coiled-coil domain containing 178	2.356549476	3.153598531	4.625267246	0.037592551	0.560951547
gene15145_BRDT	BRDT	bromodomain testis associated	2.364884248	1.915542742	3.615097472	0.064467893	0.571761384
gene6663_LOC110076950	LOC110076950	cystatin-B-like	2.368038697	2.633665659	3.603668381	0.064873699	0.572322323
gene20229_CDCA5	CDCA5	cell division cycle associated 5	2.378139717	5.414513208	6.873413039	0.012308466	0.554237093
gene4630_SLC25A40	SLC25A40	solute carrier family 25 member 40	2.380697091	0.807663779	3.621402727	0.064625889	0.571761384
gene15896_LOC110087134	LOC110087134	cytoplasmic phosphatidylinositol transfer protein 1-like	2.382319856	-0.032426549	3.900335041	0.055196753	0.565496135
gene13326_CRYBA1	CRYBA1	crystallin beta A1	2.390606171	2.097408806	4.867273986	0.033167741	0.555497542
gene7612_SYCE2	SYCE2	synaptonemal complex central element protein 2	2.395884201	1.917121083	3.215650845	0.080490047	0.584095433
gene3360_TMEM240	TMEM240	transmembrane protein 240	2.398900017	-0.055749435	3.951681661	0.053689576	0.565496135
gene3893_ITGA2	ITGA2	integrin subunit alpha 2	2.40126457	2.561385889	5.58328615	0.02307558	0.554237093
gene8922_ATF3	ATF3	activating transcription factor 3	2.4022574	2.160804296	3.485703227	0.069231954	0.57557846
gene882_APOA1	APOA1	apolipoprotein A1	2.41041456	4.483110981	5.800208785	0.020717067	0.554237093
gene11539_LOC110082298	LOC110082298	chloride channel protein 2-like	2.410969561	2.110803796	4.59534381	0.038182918	0.560951547
gene14669_HOXD4	HOXD4	homeobox D4	2.411551068	1.125752711	3.952718084	0.053659624	0.565496135
gene13112_IQUB	IQUB	IQ motif and ubiquitin domain containing	2.415124131	2.754027603	8.741540127	0.005193862	0.554237093	Up ovotestes
gene17199_B3GNT8	B3GNT8	UDP-GlcNAc:betaGal beta-1	2.421948574	-0.765266573	3.313978704	0.076776718	0.582170155
gene2437_KCNIP4	KCNIP4	potassium voltage-gated channel interacting protein 4	2.436603191	0.798057966	3.428845399	0.071837181	0.577905061
gene2146_LOC110071930	LOC110071930	sodium channel protein type 5 subunit alpha-like	2.437346926	2.114253423	3.635865184	0.063737689	0.571232747
gene5136_KCTD8	KCTD8	potassium channel tetramerization domain containing 8	2.446664603	2.064020631	5.658721307	0.022224078	0.554237093
gene12172_ERMN	ERMN	ermin	2.449128502	2.968201862	4.232877904	0.046198446	0.565496135
gene10966_LOC110081750	LOC110081750	afadin- and alpha-actinin-binding protein-like	2.457135296	0.656573399	3.746187511	0.060191586	0.570042551
gene4219_KCNS3	KCNS3	potassium voltage-gated channel modifier subfamily S member 3	2.462232794	0.313915126	4.556242101	0.038969661	0.560951547
gene1829_AMDHD1	AMDHD1	amidohydrolase domain containing 1	2.466047253	3.318924455	9.052624873	0.004519909	0.554237093	Up ovotestes
gene14670_HOXD8	HOXD8	homeobox D8	2.467841588	2.71981024	5.35502148	0.025874272	0.554237093
gene9268_PTGER3	PTGER3	prostaglandin E receptor 3	2.471575041	4.404594149	5.778548283	0.020940445	0.554237093
gene2431_SOD3	SOD3	superoxide dismutase 3	2.480905642	1.449968804	5.072058891	0.029864641	0.554237093
gene13722_LOC110084727	LOC110084727	synaptonemal complex protein 2-like	2.48421383	2.158988064	5.15758326	0.028592446	0.554237093
gene608_DOCK3	DOCK3	dedicator of cytokinesis 3	2.493059759	1.609334832	5.649683774	0.022324279	0.554237093
gene5042_AVPR1A	AVPR1A	arginine vasopressin receptor 1A	2.493803687	-0.652007347	3.480849116	0.069805097	0.575750575
gene3826_DPYS	DPYS	dihydropyrimidinase	2.494927781	0.930602504	3.788925841	0.058629991	0.570042551
gene6941_SQOR	SQOR	sulfide quinone oxidoreductase	2.49771477	4.150927793	8.358188244	0.006174903	0.554237093	Up ovotestes
gene8507_SPTBN5	SPTBN5	spectrin beta	2.502704246	1.686448399	5.418326333	0.025063048	0.554237093
gene15087_LOC110086219	LOC110086219	erythrocyte membrane protein band 4.2-like	2.507199435	6.820606578	3.808591357	0.058007221	0.570042551
gene72_HTR1E	HTR1E	5-hydroxytryptamine receptor 1E	2.508189134	0.409017015	3.319411926	0.075939066	0.580552914
gene8794_CUNH19orf71	CUNH19orf71	chromosome unknown C19orf71 homolog	2.515568116	2.502927546	6.255914636	0.016566361	0.554237093
gene7839_DGKI	DGKI	diacylglycerol kinase iota	2.521363173	1.868268065	3.791009041	0.058563671	0.570042551
gene12400_TEKT1	TEKT1	tektin 1	2.530940006	2.405759312	6.657087805	0.01364848	0.554237093
gene2203_SLC18A2	SLC18A2	solute carrier family 18 member A2	2.536853153	3.090949532	3.915244468	0.054754369	0.565496135
gene216_CTGF	CTGF	connective tissue growth factor	2.54474147	7.09013427	13.9524156	0.000583952	0.554237093	Up ovotestes
gene17840_DCC	DCC	DCC netrin 1 receptor	2.547912763	0.233639405	4.598291598	0.038124313	0.560951547
gene9923_GADD45G	GADD45G	growth arrest and DNA damage inducible gamma	2.551281956	4.017075597	14.57265571	0.000458217	0.554237093	Up ovotestes
gene7339_CNTN6	CNTN6	contactin 6	2.551800409	1.085886588	3.442861521	0.070894489	0.5776882
gene12127_PROSER2	PROSER2	proline and serine rich 2	2.552507627	0.958317556	4.995719909	0.031052192	0.554237093
gene11472_BSND	BSND	barttin CLCNK type accessory beta subunit	2.561065435	1.824320636	5.88475845	0.019869419	0.554237093
gene7430_SCD	SCD	stearoyl-CoA desaturase	2.561925168	3.208114372	4.374448052	0.042867461	0.564583405
gene16320_LOC110087581	LOC110087581	DEP domain-containing mTOR-interacting protein-like	2.568427002	5.390363302	4.79544611	0.034418712	0.556989324
gene10584_LOC110081259	LOC110081259	uncharacterized LOC110081259	2.56899871	1.24557231	6.187974063	0.017123741	0.554237093
gene12835_LOC110083784	LOC110083784	golgin subfamily A member 6-like protein 22	2.57230433	2.07675961	3.249689671	0.078964334	0.584095433
gene11791_CCDC68	CCDC68	coiled-coil domain containing 68	2.578496406	1.242415476	4.155875	0.048128592	0.565496135
gene9961_LOC110080634	LOC110080634	hyaluronidase-4-like	2.580626549	-0.625068625	3.319632363	0.076760538	0.582170155
gene16946_LOC110088279	LOC110088279	hydroperoxide isomerase ALOXE3-like	2.582606158	1.51607457	4.761810354	0.035022095	0.560951547
gene2624_LOC110072479	LOC110072479	receptor expression-enhancing protein 6-like	2.585066011	2.309815121	5.489367177	0.024185324	0.554237093
gene11972_SPAG8	SPAG8	sperm associated antigen 8	2.585555309	0.946089967	3.565133351	0.066262956	0.572322323
gene14625_ELOVL4	ELOVL4	ELOVL fatty acid elongase 4	2.601074621	-0.38557965	3.479339934	0.069664672	0.57557846
gene10759_LOC110081514	LOC110081514	uncharacterized LOC110081514	2.60417787	3.771597362	3.205411423	0.080955437	0.584095433
gene904_TREH	TREH	trehalase	2.616613188	0.45907488	4.497434069	0.040186425	0.562349843
gene17248_TPPP3	TPPP3	tubulin polymerization promoting protein family member 3	2.618522136	3.948605214	10.60369007	0.002300481	0.554237093	Up ovotestes
gene6478_ADGRG2	ADGRG2	adhesion G protein-coupled receptor G2	2.635298197	3.349227147	6.638804592	0.0137687	0.554237093
gene2241_ARL14EPL	ARL14EPL	ADP ribosylation factor like GTPase 14 effector protein like	2.638182007	2.173434252	3.302507618	0.076660478	0.582170155
gene3523_LOC110073474	LOC110073474	rho GTPase-activating protein 24-like	2.639802851	1.905506717	4.026419047	0.051576172	0.565496135
gene20115_VAT1L	VAT1L	vesicle amine transport 1 like	2.6418193	4.15898287	4.318636028	0.044148164	0.564583405
gene6560_KCNJ15	KCNJ15	potassium voltage-gated channel subfamily J member 15	2.642412685	1.053337757	3.344879385	0.074866474	0.580409072
gene13069_LOC110084025	LOC110084025	CMT1A duplicated region transcript 1 protein-like	2.642963431	1.396897465	3.432776899	0.071292265	0.577905061
gene3377_CFAP74	CFAP74	cilia and flagella associated protein 74	2.643011415	3.048041811	7.511846026	0.009112664	0.554237093	Up ovotestes
gene7308_CEBPD	CEBPD	CCAAT/enhancer binding protein delta	2.643633883	4.850554933	6.087934182	0.017981511	0.554237093
gene11565_ENO3	ENO3	enolase 3	2.644859294	4.942261248	4.678151366	0.036573382	0.560951547
gene1543_SYTL3	SYTL3	synaptotagmin like 3	2.645396423	1.043834862	4.634136497	0.037419486	0.560951547
gene16330_LOC110087592	LOC110087592	N-acetylated-alpha-linked acidic dipeptidase 2-like	2.653537539	2.76453665	6.177435622	0.01721199	0.554237093
gene11535_TFR2	TFR2	transferrin receptor 2	2.657024602	5.325583791	5.649437791	0.022327013	0.554237093
gene12651_LOC110083574	LOC110083574	60 kDa lysophospholipase-like	2.660328937	-0.02812221	3.869549377	0.056491229	0.568180549
[truncated: 489 more rows]
