# Supplementary material for: Developmental dynamics of sex reprogramming by high incubation temperatures in a dragon lizard
Source: BMC Genomics. 2022 Apr 22;23:322. doi: 10.1186/s12864-022-08544-2 (PMC9034607; doi:10.1186/s12864-022-08544-2)
Supplement: Supplementary file 15 — Additional file 15: Table S14. Gene ontology (GO) enrichment for process and function (denoted in GO Type column) for genes differentially expressed between testes and ovotestes (denoted in Phenotype column). Outputs were generated by GOrilla at a significance threshold of P ≤ 0.05. [file 12864_2022_8544_MOESM15_ESM.xlsx]

## Sheet: Sheet1
Phenotype	GO Type	GO Term	Description	P-value	FDR q-value	Enrichment	N	B	n	b	Genes
Testes	Process	GO:0006457	protein folding	4.42e-09	6.49e-05	2.81	13091	187	946	38	[PPIC - peptidylprolyl isomerase c (cyclophilin c), PPIL1 - peptidylprolyl isomerase (cyclophilin)-like 1, PPIB - peptidylprolyl isomerase b (cyclophilin b), MOGS - mannosyl-oligosaccharide glucosidase, PRDX4 - peroxiredoxin 4, PDIA5 - protein disulfide isomerase family a, member 5, CD74 - cd74 molecule, major histocompatibility complex, class ii invariant chain, DNAJC3 - dnaj (hsp40) homolog, su…
Testes	Process	GO:0034976	response to endoplasmic reticulum stress	2.11e-08	0.000155	2.59	13091	214	946	40	[TMBIM6 - transmembrane bax inhibitor motif containing 6, UBQLN1 - ubiquilin 1, CCDC47 - coiled-coil domain containing 47, SEL1L - sel-1 suppressor of lin-12-like (c. elegans), UGGT2 - udp-glucose glycoprotein glucosyltransferase 2, DNAJB9 - dnaj (hsp40) homolog, subfamily b, member 9, PDIA5 - protein disulfide isomerase family a, member 5, TMEM33 - transmembrane protein 33, OS9 - osteosarcoma am…
Testes	Process	GO:0048002	antigen processing and presentation of peptide antigen	1.44e-07	0.000706	2.84	13091	146	946	30	[NCF2 - neutrophil cytosolic factor 2, PSMD14 - proteasome (prosome, macropain) 26s subunit, non-atpase, 14, CAPZA2 - capping protein (actin filament) muscle z-line, alpha 2, CAPZA1 - capping protein (actin filament) muscle z-line, alpha 1, ERAP1 - endoplasmic reticulum aminopeptidase 1, KIF15 - kinesin family member 15, RACGAP1 - rac gtpase activating protein 1, ITGB5 - integrin, beta 5, CD74 - …
Testes	Process	GO:1903047	mitotic cell cycle process	6.32e-07	0.00232	1.8	13091	553	946	72	[CDC20 - cell division cycle 20, CDK1 - cyclin-dependent kinase 1, CCNE2 - cyclin e2, NEK6 - nima-related kinase 6, HAUS3 - haus augmin-like complex, subunit 3, CDT1 - chromatin licensing and dna replication factor 1, ORC2 - origin recognition complex, subunit 2, CDK14 - cyclin-dependent kinase 14, MUS81 - mus81 structure-specific endonuclease subunit, CDC25C - cell division cycle 25c, ANLN - ani…
Testes	Process	GO:0043312	neutrophil degranulation	8.15e-07	0.0024	2.05	13091	337	946	50	[PRDX6 - peroxiredoxin 6, DDOST - dolichyl-diphosphooligosaccharide--protein glycosyltransferase subunit (non-catalytic), GSN - gelsolin, PSAP - prosaposin, GNS - glucosamine (n-acetyl)-6-sulfatase, CD63 - cd63 molecule, COMMD9 - comm domain containing 9, NFASC - neurofascin, VAMP8 - vesicle-associated membrane protein 8, PSMA2 - proteasome (prosome, macropain) subunit, alpha type, 2, CKAP4 - cyt…
Testes	Process	GO:0019882	antigen processing and presentation	8.3e-07	0.00203	2.58	13091	166	946	31	[NCF2 - neutrophil cytosolic factor 2, PSMD14 - proteasome (prosome, macropain) 26s subunit, non-atpase, 14, CAPZA2 - capping protein (actin filament) muscle z-line, alpha 2, CAPZA1 - capping protein (actin filament) muscle z-line, alpha 1, ERAP1 - endoplasmic reticulum aminopeptidase 1, KIF15 - kinesin family member 15, RACGAP1 - rac gtpase activating protein 1, CD8A - cd8a molecule, ITGB5 - int…
Testes	Process	GO:0045055	regulated exocytosis	8.68e-07	0.00182	1.84	13091	496	946	66	[PRDX6 - peroxiredoxin 6, DDOST - dolichyl-diphosphooligosaccharide--protein glycosyltransferase subunit (non-catalytic), GSN - gelsolin, APLP2 - amyloid beta (a4) precursor-like protein 2, PSAP - prosaposin, GNS - glucosamine (n-acetyl)-6-sulfatase, FLNA - filamin a, alpha, CD63 - cd63 molecule, SYT10 - synaptotagmin x, COMMD9 - comm domain containing 9, SPARC - secreted protein, acidic, cystein…
Testes	Process	GO:0002283	neutrophil activation involved in immune response	9.75e-07	0.00179	2.04	13091	339	946	50	[PRDX6 - peroxiredoxin 6, DDOST - dolichyl-diphosphooligosaccharide--protein glycosyltransferase subunit (non-catalytic), GSN - gelsolin, PSAP - prosaposin, GNS - glucosamine (n-acetyl)-6-sulfatase, CD63 - cd63 molecule, COMMD9 - comm domain containing 9, NFASC - neurofascin, VAMP8 - vesicle-associated membrane protein 8, PSMA2 - proteasome (prosome, macropain) subunit, alpha type, 2, CKAP4 - cyt…
Testes	Process	GO:0042119	neutrophil activation	1.51e-06	0.00247	2.01	13091	344	946	50	[PRDX6 - peroxiredoxin 6, DDOST - dolichyl-diphosphooligosaccharide--protein glycosyltransferase subunit (non-catalytic), GSN - gelsolin, PSAP - prosaposin, GNS - glucosamine (n-acetyl)-6-sulfatase, CD63 - cd63 molecule, COMMD9 - comm domain containing 9, NFASC - neurofascin, VAMP8 - vesicle-associated membrane protein 8, PSMA2 - proteasome (prosome, macropain) subunit, alpha type, 2, CKAP4 - cyt…
Testes	Process	GO:0016192	vesicle-mediated transport	1.78e-06	0.00262	1.46	13091	1327	946	140	[NCF2 - neutrophil cytosolic factor 2, PRDX6 - peroxiredoxin 6, DDOST - dolichyl-diphosphooligosaccharide--protein glycosyltransferase subunit (non-catalytic), PSAP - prosaposin, APLP2 - amyloid beta (a4) precursor-like protein 2, GSN - gelsolin, ERGIC1 - endoplasmic reticulum-golgi intermediate compartment (ergic) 1, RACGAP1 - rac gtpase activating protein 1, SFT2D1 - sft2 domain containing 1, T…
Testes	Process	GO:0036230	granulocyte activation	1.79e-06	0.0024	2	13091	346	946	50	[PRDX6 - peroxiredoxin 6, DDOST - dolichyl-diphosphooligosaccharide--protein glycosyltransferase subunit (non-catalytic), GSN - gelsolin, PSAP - prosaposin, GNS - glucosamine (n-acetyl)-6-sulfatase, CD63 - cd63 molecule, COMMD9 - comm domain containing 9, NFASC - neurofascin, VAMP8 - vesicle-associated membrane protein 8, PSMA2 - proteasome (prosome, macropain) subunit, alpha type, 2, CKAP4 - cyt…
Testes	Process	GO:0018279	protein N-linked glycosylation via asparagine	1.81e-06	0.00222	5.44	13091	28	946	11	[MCFD2 - multiple coagulation factor deficiency 2, MAGT1 - magnesium transporter 1, RPN2 - ribophorin ii, RPN1 - ribophorin i, UGGT2 - udp-glucose glycoprotein glucosyltransferase 2, DAD1 - defender against cell death 1, DDOST - dolichyl-diphosphooligosaccharide--protein glycosyltransferase subunit (non-catalytic), STT3A - stt3a, subunit of the oligosaccharyltransferase complex (catalytic), DPM2 …
Testes	Process	GO:0002478	antigen processing and presentation of exogenous peptide antigen	2.21e-06	0.0025	2.67	13091	140	946	27	[PSMD14 - proteasome (prosome, macropain) 26s subunit, non-atpase, 14, NCF2 - neutrophil cytosolic factor 2, CAPZA2 - capping protein (actin filament) muscle z-line, alpha 2, CAPZA1 - capping protein (actin filament) muscle z-line, alpha 1, KIF15 - kinesin family member 15, RACGAP1 - rac gtpase activating protein 1, ITGB5 - integrin, beta 5, CD74 - cd74 molecule, major histocompatibility complex,…
Testes	Process	GO:0043299	leukocyte degranulation	2.31e-06	0.00243	1.98	13091	349	946	50	[PRDX6 - peroxiredoxin 6, DDOST - dolichyl-diphosphooligosaccharide--protein glycosyltransferase subunit (non-catalytic), GSN - gelsolin, PSAP - prosaposin, GNS - glucosamine (n-acetyl)-6-sulfatase, CD63 - cd63 molecule, COMMD9 - comm domain containing 9, NFASC - neurofascin, VAMP8 - vesicle-associated membrane protein 8, PSMA2 - proteasome (prosome, macropain) subunit, alpha type, 2, CKAP4 - cyt…
Testes	Process	GO:0002252	immune effector process	2.49e-06	0.00244	1.71	13091	616	946	76	[PRDX6 - peroxiredoxin 6, BNIP3L - bcl2/adenovirus e1b 19kda interacting protein 3-like, DDOST - dolichyl-diphosphooligosaccharide--protein glycosyltransferase subunit (non-catalytic), PSAP - prosaposin, GSN - gelsolin, GNS - glucosamine (n-acetyl)-6-sulfatase, SAMHD1 - sam domain and hd domain 1, SERINC5 - serine incorporator 5, SERINC3 - serine incorporator 3, CD74 - cd74 molecule, major histoc…
Testes	Process	GO:0018196	peptidyl-asparagine modification	2.73e-06	0.00251	5.25	13091	29	946	11	[MCFD2 - multiple coagulation factor deficiency 2, MAGT1 - magnesium transporter 1, RPN2 - ribophorin ii, RPN1 - ribophorin i, UGGT2 - udp-glucose glycoprotein glucosyltransferase 2, DAD1 - defender against cell death 1, DDOST - dolichyl-diphosphooligosaccharide--protein glycosyltransferase subunit (non-catalytic), STT3A - stt3a, subunit of the oligosaccharyltransferase complex (catalytic), DPM2 …
Testes	Process	GO:0019884	antigen processing and presentation of exogenous antigen	2.93e-06	0.00254	2.63	13091	142	946	27	[PSMD14 - proteasome (prosome, macropain) 26s subunit, non-atpase, 14, NCF2 - neutrophil cytosolic factor 2, CAPZA2 - capping protein (actin filament) muscle z-line, alpha 2, CAPZA1 - capping protein (actin filament) muscle z-line, alpha 1, KIF15 - kinesin family member 15, RACGAP1 - rac gtpase activating protein 1, ITGB5 - integrin, beta 5, CD74 - cd74 molecule, major histocompatibility complex,…
Testes	Process	GO:0051179	localization	4.5e-06	0.00368	1.22	13091	3894	946	343	[NIPA2 - non imprinted in prader-willi/angelman syndrome 2, NCF2 - neutrophil cytosolic factor 2, FAM83D - family with sequence similarity 83, member d, PRDX6 - peroxiredoxin 6, WLS - wntless homolog (drosophila), RACGAP1 - rac gtpase activating protein 1, OS9 - osteosarcoma amplified 9, endoplasmic reticulum lectin, ZDHHC3 - zinc finger, dhhc-type containing 3, TMED2 - transmembrane emp24 domain…
Testes	Process	GO:0002275	myeloid cell activation involved in immune response	4.84e-06	0.00374	1.93	13091	358	946	50	[PRDX6 - peroxiredoxin 6, DDOST - dolichyl-diphosphooligosaccharide--protein glycosyltransferase subunit (non-catalytic), GSN - gelsolin, PSAP - prosaposin, GNS - glucosamine (n-acetyl)-6-sulfatase, CD63 - cd63 molecule, COMMD9 - comm domain containing 9, NFASC - neurofascin, VAMP8 - vesicle-associated membrane protein 8, PSMA2 - proteasome (prosome, macropain) subunit, alpha type, 2, CKAP4 - cyt…
Testes	Process	GO:0051234	establishment of localization	5.38e-06	0.00395	1.24	13091	3432	946	307	[NIPA2 - non imprinted in prader-willi/angelman syndrome 2, NCF2 - neutrophil cytosolic factor 2, FAM83D - family with sequence similarity 83, member d, PRDX6 - peroxiredoxin 6, WLS - wntless homolog (drosophila), RACGAP1 - rac gtpase activating protein 1, OS9 - osteosarcoma amplified 9, endoplasmic reticulum lectin, ZDHHC3 - zinc finger, dhhc-type containing 3, TMED2 - transmembrane emp24 domain…
Testes	Process	GO:0002366	leukocyte activation involved in immune response	6.44e-06	0.00451	1.84	13091	422	946	56	[PRDX6 - peroxiredoxin 6, DDOST - dolichyl-diphosphooligosaccharide--protein glycosyltransferase subunit (non-catalytic), GSN - gelsolin, PSAP - prosaposin, GNS - glucosamine (n-acetyl)-6-sulfatase, CD74 - cd74 molecule, major histocompatibility complex, class ii invariant chain, CD63 - cd63 molecule, COMMD9 - comm domain containing 9, NFASC - neurofascin, VAMP8 - vesicle-associated membrane prot…
Testes	Process	GO:0002474	antigen processing and presentation of peptide antigen via MHC class I	6.81e-06	0.00455	3.23	13091	77	946	18	[NCF2 - neutrophil cytosolic factor 2, PSMD14 - proteasome (prosome, macropain) 26s subunit, non-atpase, 14, ERAP1 - endoplasmic reticulum aminopeptidase 1, PSMB1 - proteasome (prosome, macropain) subunit, beta type, 1, PSMA6 - proteasome (prosome, macropain) subunit, alpha type, 6, PSMA5 - proteasome (prosome, macropain) subunit, alpha type, 5, SEC22B - sec22 vesicle trafficking protein homolog …
Testes	Process	GO:0002263	cell activation involved in immune response	7.98e-06	0.0051	1.82	13091	425	946	56	[PRDX6 - peroxiredoxin 6, DDOST - dolichyl-diphosphooligosaccharide--protein glycosyltransferase subunit (non-catalytic), GSN - gelsolin, PSAP - prosaposin, GNS - glucosamine (n-acetyl)-6-sulfatase, CD74 - cd74 molecule, major histocompatibility complex, class ii invariant chain, CD63 - cd63 molecule, COMMD9 - comm domain containing 9, NFASC - neurofascin, VAMP8 - vesicle-associated membrane prot…
Testes	Process	GO:0006487	protein N-linked glycosylation	8.49e-06	0.0052	3.64	13091	57	946	15	[RPN2 - ribophorin ii, UGGT2 - udp-glucose glycoprotein glucosyltransferase 2, RPN1 - ribophorin i, TMEM165 - transmembrane protein 165, DDOST - dolichyl-diphosphooligosaccharide--protein glycosyltransferase subunit (non-catalytic), MGAT4B - mannosyl (alpha-1,3-)-glycoprotein beta-1,4-n-acetylglucosaminyltransferase, isozyme b, MOGS - mannosyl-oligosaccharide glucosidase, MCFD2 - multiple coagula…
Testes	Process	GO:0032940	secretion by cell	9.91e-06	0.00582	1.61	13091	705	946	82	[SEL1L - sel-1 suppressor of lin-12-like (c. elegans), PRDX6 - peroxiredoxin 6, DDOST - dolichyl-diphosphooligosaccharide--protein glycosyltransferase subunit (non-catalytic), PSAP - prosaposin, GSN - gelsolin, APLP2 - amyloid beta (a4) precursor-like protein 2, TACR2 - tachykinin receptor 2, GNS - glucosamine (n-acetyl)-6-sulfatase, WLS - wntless homolog (drosophila), FLNA - filamin a, alpha, ER…
Testes	Process	GO:1905897	regulation of response to endoplasmic reticulum stress	9.99e-06	0.00565	3.15	13091	79	946	18	[UBQLN1 - ubiquilin 1, BOK - bcl2-related ovarian killer, TMBIM6 - transmembrane bax inhibitor motif containing 6, MANF - mesencephalic astrocyte-derived neurotrophic factor, CAV1 - caveolin 1, caveolae protein, 22kda, DNAJB9 - dnaj (hsp40) homolog, subfamily b, member 9, TMEM33 - transmembrane protein 33, OS9 - osteosarcoma amplified 9, endoplasmic reticulum lectin, UBE2G2 - ubiquitin-conjugatin…
Testes	Process	GO:0006887	exocytosis	1.1e-05	0.006	1.69	13091	566	946	69	[PRDX6 - peroxiredoxin 6, DDOST - dolichyl-diphosphooligosaccharide--protein glycosyltransferase subunit (non-catalytic), PSAP - prosaposin, APLP2 - amyloid beta (a4) precursor-like protein 2, GSN - gelsolin, GNS - glucosamine (n-acetyl)-6-sulfatase, FLNA - filamin a, alpha, CD63 - cd63 molecule, SYT10 - synaptotagmin x, COMMD9 - comm domain containing 9, SPARC - secreted protein, acidic, cystein…
Testes	Process	GO:0030198	extracellular matrix organization	1.46e-05	0.00766	1.98	13091	293	946	42	[FMOD - fibromodulin, ADAMTS17 - adam metallopeptidase with thrombospondin type 1 motif, 17, SMOC2 - sparc related modular calcium binding 2, FKBP10 - fk506 binding protein 10, 65 kda, ICAM5 - intercellular adhesion molecule 5, telencephalin, PRDX4 - peroxiredoxin 4, PDGFRA - platelet-derived growth factor receptor, alpha polypeptide, ITGB5 - integrin, beta 5, FGF2 - fibroblast growth factor 2 (b…
Testes	Process	GO:0006027	glycosaminoglycan catabolic process	1.61e-05	0.00817	3.66	13091	53	946	14	[FMOD - fibromodulin, GNS - glucosamine (n-acetyl)-6-sulfatase, HSPG2 - heparan sulfate proteoglycan 2, FGF2 - fibroblast growth factor 2 (basic), HEXA - hexosaminidase a (alpha polypeptide), SDC2 - syndecan 2, LUM - lumican, HEXB - hexosaminidase b (beta polypeptide), GPC1 - glypican 1, SDC3 - syndecan 3, DCN - decorin, OGN - osteoglycin, AGRN - agrin, GPC4 - glypican 4]
Testes	Process	GO:0006026	aminoglycan catabolic process	2.03e-05	0.00996	3.59	13091	54	946	14	[FMOD - fibromodulin, GNS - glucosamine (n-acetyl)-6-sulfatase, HSPG2 - heparan sulfate proteoglycan 2, FGF2 - fibroblast growth factor 2 (basic), HEXA - hexosaminidase a (alpha polypeptide), SDC2 - syndecan 2, LUM - lumican, HEXB - hexosaminidase b (beta polypeptide), GPC1 - glypican 1, SDC3 - syndecan 3, DCN - decorin, OGN - osteoglycin, AGRN - agrin, GPC4 - glypican 4]
Testes	Process	GO:1901564	organonitrogen compound metabolic process	2.26e-05	0.0107	1.19	13091	4132	946	356	[ELOVL2 - elovl fatty acid elongase 2, BNIP3L - bcl2/adenovirus e1b 19kda interacting protein 3-like, MKRN2 - makorin ring finger protein 2, TMTC2 - transmembrane and tetratricopeptide repeat containing 2, GFRA3 - gdnf family receptor alpha 3, STARD7 - star-related lipid transfer (start) domain containing 7, METTL22 - methyltransferase like 22, PDIA5 - protein disulfide isomerase family a, member…
Testes	Process	GO:0006810	transport	2.44e-05	0.0112	1.22	13091	3310	946	293	[NIPA2 - non imprinted in prader-willi/angelman syndrome 2, NCF2 - neutrophil cytosolic factor 2, PRDX6 - peroxiredoxin 6, WLS - wntless homolog (drosophila), RACGAP1 - rac gtpase activating protein 1, OS9 - osteosarcoma amplified 9, endoplasmic reticulum lectin, ZDHHC3 - zinc finger, dhhc-type containing 3, TMED2 - transmembrane emp24 domain trafficking protein 2, LDLR - low density lipoprotein …
Testes	Process	GO:0036503	ERAD pathway	2.44e-05	0.0109	3.21	13091	69	946	16	[UBQLN1 - ubiquilin 1, SEL1L - sel-1 suppressor of lin-12-like (c. elegans), CCDC47 - coiled-coil domain containing 47, UGGT2 - udp-glucose glycoprotein glucosyltransferase 2, SDF2L1 - stromal cell-derived factor 2-like 1, RNF139 - ring finger protein 139, DNAJB9 - dnaj (hsp40) homolog, subfamily b, member 9, OS9 - osteosarcoma amplified 9, endoplasmic reticulum lectin, UBE2G2 - ubiquitin-conjuga…
Testes	Process	GO:0002274	myeloid leukocyte activation	2.85e-05	0.0123	1.8	13091	392	946	51	[PRDX6 - peroxiredoxin 6, DDOST - dolichyl-diphosphooligosaccharide--protein glycosyltransferase subunit (non-catalytic), GSN - gelsolin, PSAP - prosaposin, GNS - glucosamine (n-acetyl)-6-sulfatase, CD63 - cd63 molecule, COMMD9 - comm domain containing 9, NFASC - neurofascin, VAMP8 - vesicle-associated membrane protein 8, PSMA2 - proteasome (prosome, macropain) subunit, alpha type, 2, CKAP4 - cyt…
Testes	Process	GO:0065004	protein-DNA complex assembly	3.75e-05	0.0157	2.56	13091	119	946	22	[ASF1B - anti-silencing function 1b histone chaperone, HAT1 - histone acetyltransferase 1, MIS18A - mis18 kinetochore protein homolog a (s. pombe), ITGB3BP - integrin beta 3 binding protein (beta3-endonexin), TBP - tata box binding protein, CENPT - centromere protein t, CENPM - centromere protein m, CDK7 - cyclin-dependent kinase 7, RAD51C - rad51 paralog c, SOX9 - sry (sex determining region y)-…
Testes	Process	GO:0043062	extracellular structure organization	4.48e-05	0.0183	1.86	13091	327	946	44	[FMOD - fibromodulin, SMOC2 - sparc related modular calcium binding 2, ADAMTS17 - adam metallopeptidase with thrombospondin type 1 motif, 17, FKBP10 - fk506 binding protein 10, 65 kda, ICAM5 - intercellular adhesion molecule 5, telencephalin, PDGFRA - platelet-derived growth factor receptor, alpha polypeptide, PRDX4 - peroxiredoxin 4, ITGB5 - integrin, beta 5, FGF2 - fibroblast growth factor 2 (b…
Testes	Process	GO:0051641	cellular localization	4.86e-05	0.0193	1.31	13091	1927	946	182	[SEL1L - sel-1 suppressor of lin-12-like (c. elegans), FAM83D - family with sequence similarity 83, member d, CDK1 - cyclin-dependent kinase 1, FNTA - farnesyltransferase, caax box, alpha, GSG2 - germ cell associated 2 (haspin), WLS - wntless homolog (drosophila), ERGIC1 - endoplasmic reticulum-golgi intermediate compartment (ergic) 1, SAPCD2 - suppressor apc domain containing 2, ZDHHC3 - zinc fi…
Testes	Process	GO:0030203	glycosaminoglycan metabolic process	5.18e-05	0.02	2.45	13091	130	946	23	[FMOD - fibromodulin, CSGALNACT2 - chondroitin sulfate n-acetylgalactosaminyltransferase 2, HS2ST1 - heparan sulfate 2-o-sulfotransferase 1, AKT1 - v-akt murine thymoma viral oncogene homolog 1, CHPF2 - chondroitin polymerizing factor 2, GLCE - glucuronic acid epimerase, GNS - glucosamine (n-acetyl)-6-sulfatase, HSPG2 - heparan sulfate proteoglycan 2, SPOCK3 - sparc/osteonectin, cwcv and kazal-li…
Testes	Process	GO:1901135	carbohydrate derivative metabolic process	5.58e-05	0.021	1.54	13091	717	946	80	[FMOD - fibromodulin, SEL1L - sel-1 suppressor of lin-12-like (c. elegans), ELOVL2 - elovl fatty acid elongase 2, UGGT2 - udp-glucose glycoprotein glucosyltransferase 2, RFK - riboflavin kinase, TK1 - thymidine kinase 1, soluble, PSAP - prosaposin, GNS - glucosamine (n-acetyl)-6-sulfatase, MGAT4B - mannosyl (alpha-1,3-)-glycoprotein beta-1,4-n-acetylglucosaminyltransferase, isozyme b, SAMHD1 - sa…
Testes	Process	GO:0046903	secretion	5.93e-05	0.0218	1.51	13091	786	946	86	[SEL1L - sel-1 suppressor of lin-12-like (c. elegans), PRDX6 - peroxiredoxin 6, DDOST - dolichyl-diphosphooligosaccharide--protein glycosyltransferase subunit (non-catalytic), APLP2 - amyloid beta (a4) precursor-like protein 2, GSN - gelsolin, PSAP - prosaposin, TACR2 - tachykinin receptor 2, GNS - glucosamine (n-acetyl)-6-sulfatase, WLS - wntless homolog (drosophila), FLNA - filamin a, alpha, AC…
Testes	Process	GO:0006509	membrane protein ectodomain proteolysis	6.45e-05	0.0231	6.05	13091	16	946	7	[ADAM10 - adam metallopeptidase domain 10, ERAP1 - endoplasmic reticulum aminopeptidase 1, APH1A - aph1a gamma secretase subunit, SPPL2B - signal peptide peptidase like 2b, NCSTN - nicastrin, DAG1 - dystroglycan 1 (dystrophin-associated glycoprotein 1), ADAM17 - adam metallopeptidase domain 17]
Testes	Process	GO:0030968	endoplasmic reticulum unfolded protein response	6.45e-05	0.0226	2.77	13091	90	946	18	[ASNS - asparagine synthetase (glutamine-hydrolyzing), DNAJB9 - dnaj (hsp40) homolog, subfamily b, member 9, SSR1 - signal sequence receptor, alpha, PDIA5 - protein disulfide isomerase family a, member 5, EXTL2 - exostosin-like glycosyltransferase 2, TMED2 - transmembrane emp24 domain trafficking protein 2, DNAJB11 - dnaj (hsp40) homolog, subfamily b, member 11, FKBP14 - fk506 binding protein 14,…
Testes	Process	GO:0035722	interleukin-12-mediated signaling pathway	6.76e-05	0.0231	3.9	13091	39	946	11	[CAPZA1 - capping protein (actin filament) muscle z-line, alpha 1, SOD2 - superoxide dismutase 2, mitochondrial, SOD1 - superoxide dismutase 1, soluble, P4HB - prolyl 4-hydroxylase, beta polypeptide, TALDO1 - transaldolase 1, PLCB1 - phospholipase c, beta 1 (phosphoinositide-specific), LMNB1 - lamin b1, ARF1 - adp-ribosylation factor 1, GSTO1 - glutathione s-transferase omega 1, HSPA9 - heat shoc…
Testes	Process	GO:0042340	keratan sulfate catabolic process	8.87e-05	0.0296	6.92	13091	12	946	6	[FMOD - fibromodulin, HEXA - hexosaminidase a (alpha polypeptide), HEXB - hexosaminidase b (beta polypeptide), LUM - lumican, OGN - osteoglycin, GNS - glucosamine (n-acetyl)-6-sulfatase]
Testes	Process	GO:0018208	peptidyl-proline modification	9.28e-05	0.0303	3.53	13091	47	946	12	[PPIC - peptidylprolyl isomerase c (cyclophilin c), FKBP11 - fk506 binding protein 11, 19 kda, PPIL1 - peptidylprolyl isomerase (cyclophilin)-like 1, FKBP14 - fk506 binding protein 14, 22 kda, LEPREL2 - leprecan-like 2, FKBP10 - fk506 binding protein 10, 65 kda, PPIB - peptidylprolyl isomerase b (cyclophilin b), P4HB - prolyl 4-hydroxylase, beta polypeptide, PIN1 - peptidylprolyl cis/trans isomer…
Testes	Process	GO:0052547	regulation of peptidase activity	0.000112	0.0358	1.87	13091	289	946	39	[PSMD14 - proteasome (prosome, macropain) 26s subunit, non-atpase, 14, BOK - bcl2-related ovarian killer, APLP2 - amyloid beta (a4) precursor-like protein 2, GSN - gelsolin, PROS1 - protein s (alpha), MICAL1 - microtubule associated monooxygenase, calponin and lim domain containing 1, DHCR24 - 24-dehydrocholesterol reductase, SPINK2 - serine peptidase inhibitor, kazal type 2 (acrosin-trypsin inhi…
Testes	Process	GO:0042590	antigen processing and presentation of exogenous peptide antigen via MHC class I	0.000127	0.0398	3.08	13091	63	946	14	[NCF2 - neutrophil cytosolic factor 2, PSMD14 - proteasome (prosome, macropain) 26s subunit, non-atpase, 14, PSMB1 - proteasome (prosome, macropain) subunit, beta type, 1, PSMA6 - proteasome (prosome, macropain) subunit, alpha type, 6, PSMA5 - proteasome (prosome, macropain) subunit, alpha type, 5, SEC22B - sec22 vesicle trafficking protein homolog b (s. cerevisiae) (gene/pseudogene), PSMB4 - pro…
Testes	Process	GO:0048193	Golgi vesicle transport	0.00013	0.0398	1.85	13091	291	946	39	[CAPZA2 - capping protein (actin filament) muscle z-line, alpha 2, CAPZA1 - capping protein (actin filament) muscle z-line, alpha 1, SNX3 - sorting nexin 3, KIF15 - kinesin family member 15, PROS1 - protein s (alpha), ERGIC1 - endoplasmic reticulum-golgi intermediate compartment (ergic) 1, KDELR2 - kdel (lys-asp-glu-leu) endoplasmic reticulum protein retention receptor 2, SCAMP1 - secretory carri…
Testes	Process	GO:0006022	aminoglycan metabolic process	0.000133	0.04	2.31	13091	138	946	23	[FMOD - fibromodulin, CSGALNACT2 - chondroitin sulfate n-acetylgalactosaminyltransferase 2, HS2ST1 - heparan sulfate 2-o-sulfotransferase 1, AKT1 - v-akt murine thymoma viral oncogene homolog 1, CHPF2 - chondroitin polymerizing factor 2, GLCE - glucuronic acid epimerase, GNS - glucosamine (n-acetyl)-6-sulfatase, HSPG2 - heparan sulfate proteoglycan 2, SPOCK3 - sparc/osteonectin, cwcv and kazal-li…
Testes	Process	GO:0006521	regulation of cellular amino acid metabolic process	0.000138	0.0404	3.21	13091	56	946	13	[PSMD14 - proteasome (prosome, macropain) 26s subunit, non-atpase, 14, PSMB1 - proteasome (prosome, macropain) subunit, beta type, 1, AZIN1 - antizyme inhibitor 1, PSMA6 - proteasome (prosome, macropain) subunit, alpha type, 6, PSMA5 - proteasome (prosome, macropain) subunit, alpha type, 5, OAZ2 - ornithine decarboxylase antizyme 2, OAZ1 - ornithine decarboxylase antizyme 1, ODC1 - ornithine deca…
Testes	Process	GO:0006024	glycosaminoglycan biosynthetic process	0.000138	0.0398	2.7	13091	87	946	17	[FMOD - fibromodulin, CSGALNACT2 - chondroitin sulfate n-acetylgalactosaminyltransferase 2, HS2ST1 - heparan sulfate 2-o-sulfotransferase 1, CHPF2 - chondroitin polymerizing factor 2, GLCE - glucuronic acid epimerase, HSPG2 - heparan sulfate proteoglycan 2, B4GALT4 - udp-gal:betaglcnac beta 1,4- galactosyltransferase, polypeptide 4, HEXA - hexosaminidase a (alpha polypeptide), HS3ST6 - heparan su…
Testes	Process	GO:0032091	negative regulation of protein binding	0.000162	0.0458	2.77	13091	80	946	16	[TMBIM6 - transmembrane bax inhibitor motif containing 6, LRPAP1 - low density lipoprotein receptor-related protein associated protein 1, GPSM1 - g-protein signaling modulator 1, CTNNBIP1 - catenin, beta interacting protein 1, AKT1 - v-akt murine thymoma viral oncogene homolog 1, EPB41L5 - erythrocyte membrane protein band 4.1 like 5, MET - met proto-oncogene, CAV1 - caveolin 1, caveolae protein,…
Testes	Process	GO:0071705	nitrogen compound transport	0.000186	0.0517	1.33	13091	1455	946	140	[SEL1L - sel-1 suppressor of lin-12-like (c. elegans), SEC14L1 - sec14-like 1 (s. cerevisiae), PSAP - prosaposin, WLS - wntless homolog (drosophila), OS9 - osteosarcoma amplified 9, endoplasmic reticulum lectin, ZDHHC3 - zinc finger, dhhc-type containing 3, SFT2D1 - sft2 domain containing 1, TMED2 - transmembrane emp24 domain trafficking protein 2, CD74 - cd74 molecule, major histocompatibility c…
Testes	Process	GO:0002376	immune system process	0.000218	0.0594	1.34	13091	1387	946	134	[NCF2 - neutrophil cytosolic factor 2, PRDX6 - peroxiredoxin 6, ERAP1 - endoplasmic reticulum aminopeptidase 1, BNIP3L - bcl2/adenovirus e1b 19kda interacting protein 3-like, SEC14L1 - sec14-like 1 (s. cerevisiae), DDOST - dolichyl-diphosphooligosaccharide--protein glycosyltransferase subunit (non-catalytic), GSN - gelsolin, PSAP - prosaposin, RACGAP1 - rac gtpase activating protein 1, SAMHD1 - s…
Testes	Process	GO:0006890	retrograde vesicle-mediated transport, Golgi to ER	0.00022	0.0589	2.81	13091	74	946	15	[KIF15 - kinesin family member 15, RAB1A - rab1a, member ras oncogene family, ERGIC1 - endoplasmic reticulum-golgi intermediate compartment (ergic) 1, SEC22B - sec22 vesicle trafficking protein homolog b (s. cerevisiae) (gene/pseudogene), KDELR2 - kdel (lys-asp-glu-leu) endoplasmic reticulum protein retention receptor 2, KIF22 - kinesin family member 22, RACGAP1 - rac gtpase activating protein 1,…
Testes	Process	GO:0045184	establishment of protein localization	0.000228	0.0599	1.37	13091	1183	946	117	[SEL1L - sel-1 suppressor of lin-12-like (c. elegans), WLS - wntless homolog (drosophila), OS9 - osteosarcoma amplified 9, endoplasmic reticulum lectin, ZDHHC3 - zinc finger, dhhc-type containing 3, SFT2D1 - sft2 domain containing 1, TMED2 - transmembrane emp24 domain trafficking protein 2, CD74 - cd74 molecule, major histocompatibility complex, class ii invariant chain, FLNA - filamin a, alpha, …
Testes	Process	GO:0002479	antigen processing and presentation of exogenous peptide antigen via MHC class I, TAP-dependent	0.000241	0.062	3.05	13091	59	946	13	[NCF2 - neutrophil cytosolic factor 2, PSMD14 - proteasome (prosome, macropain) 26s subunit, non-atpase, 14, PSMB1 - proteasome (prosome, macropain) subunit, beta type, 1, PSMA6 - proteasome (prosome, macropain) subunit, alpha type, 6, PSMA5 - proteasome (prosome, macropain) subunit, alpha type, 5, SEC22B - sec22 vesicle trafficking protein homolog b (s. cerevisiae) (gene/pseudogene), PSMB4 - pro…
Testes	Process	GO:0035751	regulation of lysosomal lumen pH	0.000254	0.0644	5.93	13091	14	946	6	[CLN3 - ceroid-lipofuscinosis, neuronal 3, TMEM175 - transmembrane protein 175, TMEM165 - transmembrane protein 165, GRN - granulin, TMEM9 - transmembrane protein 9, PPT1 - palmitoyl-protein thioesterase 1]
Testes	Process	GO:0010952	positive regulation of peptidase activity	0.000256	0.0637	2.21	13091	144	946	23	[BOK - bcl2-related ovarian killer, PSMD14 - proteasome (prosome, macropain) 26s subunit, non-atpase, 14, SFRP2 - secreted frizzled-related protein 2, PCOLCE - procollagen c-endopeptidase enhancer, SLC1A1 - solute carrier family 1 (neuronal/epithelial high affinity glutamate transporter, system xag), member 1, CTSD - cathepsin d, NCSTN - nicastrin, GSN - gelsolin, FADD - fas (tnfrsf6)-associated …
Testes	Process	GO:0001775	cell activation	0.000291	0.0712	1.49	13091	708	946	76	[PRDX6 - peroxiredoxin 6, DDOST - dolichyl-diphosphooligosaccharide--protein glycosyltransferase subunit (non-catalytic), PSAP - prosaposin, GSN - gelsolin, GNS - glucosamine (n-acetyl)-6-sulfatase, DPP4 - dipeptidyl-peptidase 4, CD74 - cd74 molecule, major histocompatibility complex, class ii invariant chain, FLNA - filamin a, alpha, CD63 - cd63 molecule, ZFP36L2 - zfp36 ring finger protein-like…
Testes	Process	GO:0046907	intracellular transport	0.000293	0.0705	1.34	13091	1287	946	125	[SEL1L - sel-1 suppressor of lin-12-like (c. elegans), WLS - wntless homolog (drosophila), ERGIC1 - endoplasmic reticulum-golgi intermediate compartment (ergic) 1, OS9 - osteosarcoma amplified 9, endoplasmic reticulum lectin, ZDHHC3 - zinc finger, dhhc-type containing 3, TMED2 - transmembrane emp24 domain trafficking protein 2, LDLR - low density lipoprotein receptor, CD74 - cd74 molecule, major …
Testes	Process	GO:0006023	aminoglycan biosynthetic process	0.00032	0.0758	2.53	13091	93	946	17	[FMOD - fibromodulin, CSGALNACT2 - chondroitin sulfate n-acetylgalactosaminyltransferase 2, HS2ST1 - heparan sulfate 2-o-sulfotransferase 1, CHPF2 - chondroitin polymerizing factor 2, GLCE - glucuronic acid epimerase, HSPG2 - heparan sulfate proteoglycan 2, B4GALT4 - udp-gal:betaglcnac beta 1,4- galactosyltransferase, polypeptide 4, HEXA - hexosaminidase a (alpha polypeptide), HS3ST6 - heparan su…
Testes	Process	GO:0006888	ER to Golgi vesicle-mediated transport	0.000338	0.0787	2.13	13091	156	946	24	[CAPZA2 - capping protein (actin filament) muscle z-line, alpha 2, CAPZA1 - capping protein (actin filament) muscle z-line, alpha 1, COG6 - component of oligomeric golgi complex 6, CNIH - cornichon homolog (drosophila), PROS1 - protein s (alpha), RAB1A - rab1a, member ras oncogene family, ERGIC1 - endoplasmic reticulum-golgi intermediate compartment (ergic) 1, SEC22B - sec22 vesicle trafficking p…
Testes	Process	GO:0019673	GDP-mannose metabolic process	0.000361	0.0829	9.23	13091	6	946	4	[GMPPB - gdp-mannose pyrophosphorylase b, TSTA3 - tissue specific transplantation antigen p35b, PMM2 - phosphomannomutase 2, GMDS - gdp-mannose 4,6-dehydratase]
Testes	Process	GO:0034975	protein folding in endoplasmic reticulum	0.000361	0.0817	6.92	13091	10	946	5	[DNAJC3 - dnaj (hsp40) homolog, subfamily c, member 3, P4HB - prolyl 4-hydroxylase, beta polypeptide, HSPA5 - heat shock 70kda protein 5 (glucose-regulated protein, 78kda), DNAJC10 - dnaj (hsp40) homolog, subfamily c, member 10, PDIA3 - protein disulfide isomerase family a, member 3]
Testes	Process	GO:0052548	regulation of endopeptidase activity	0.000374	0.0833	1.83	13091	265	946	35	[PSMD14 - proteasome (prosome, macropain) 26s subunit, non-atpase, 14, BOK - bcl2-related ovarian killer, APLP2 - amyloid beta (a4) precursor-like protein 2, GSN - gelsolin, PROS1 - protein s (alpha), MICAL1 - microtubule associated monooxygenase, calponin and lim domain containing 1, DHCR24 - 24-dehydrocholesterol reductase, SPINK2 - serine peptidase inhibitor, kazal type 2 (acrosin-trypsin inhi…
Testes	Process	GO:0030071	regulation of mitotic metaphase/anaphase transition	0.000456	0.1	3.02	13091	55	946	12	[BUB1 - bub1 mitotic checkpoint serine/threonine kinase, MAD2L1BP - mad2l1 binding protein, CDC20 - cell division cycle 20, DLGAP5 - discs, large (drosophila) homolog-associated protein 5, MAD2L1 - mad2 mitotic arrest deficient-like 1 (yeast), CUL3 - cullin 3, NEK6 - nima-related kinase 6, RIOK2 - rio kinase 2, CDT1 - chromatin licensing and dna replication factor 1, NDC80 - ndc80 kinetochore com…
Testes	Process	GO:0015833	peptide transport	0.000476	0.103	1.36	13091	1133	946	111	[SEL1L - sel-1 suppressor of lin-12-like (c. elegans), WLS - wntless homolog (drosophila), OS9 - osteosarcoma amplified 9, endoplasmic reticulum lectin, ZDHHC3 - zinc finger, dhhc-type containing 3, SFT2D1 - sft2 domain containing 1, TMED2 - transmembrane emp24 domain trafficking protein 2, CD74 - cd74 molecule, major histocompatibility complex, class ii invariant chain, ERP29 - endoplasmic retic…
Testes	Process	GO:0009987	cellular process	0.000494	0.105	1.05	13091	10617	946	805	[TMTC2 - transmembrane and tetratricopeptide repeat containing 2, GFRA3 - gdnf family receptor alpha 3, WLS - wntless homolog (drosophila), PDIA5 - protein disulfide isomerase family a, member 5, OS9 - osteosarcoma amplified 9, endoplasmic reticulum lectin, DOCK5 - dedicator of cytokinesis 5, SERINC3 - serine incorporator 3, TMED2 - transmembrane emp24 domain trafficking protein 2, ERP29 - endopl…
Testes	Process	b, SLC27A6 - solute carrier family 27 (fatty acid transporter), member 6, ARL6IP1 - adp-ribosylation factor-like 6 interacting protein 1, SLC44A2 - solute carrier family 44 (choline transporter), member 2, TMEM159 - transmembrane protein 159, METTL5 - methyltransferase like 5, EPHB4 - eph receptor b4, PHPT1 - phosphohistidine phosphatase 1, EPHB3 - eph receptor b3, EPHA4 - eph receptor a4, THOC1 …
Testes	Process	GO:0036498	IRE1-mediated unfolded protein response	0.0005	0.105	3.17	13091	48	946	11	[EXTL2 - exostosin-like glycosyltransferase 2, DNAJB11 - dnaj (hsp40) homolog, subfamily b, member 11, DNAJC3 - dnaj (hsp40) homolog, subfamily c, member 3, FKBP14 - fk506 binding protein 14, 22 kda, HSPA5 - heat shock 70kda protein 5 (glucose-regulated protein, 78kda), DNAJB9 - dnaj (hsp40) homolog, subfamily b, member 9, PDIA6 - protein disulfide isomerase family a, member 6, SSR1 - signal sequ…
Testes	Process	GO:0006790	sulfur compound metabolic process	0.000508	0.105	1.77	13091	290	946	37	[FMOD - fibromodulin, ELOVL2 - elovl fatty acid elongase 2, NFS1 - nfs1 cysteine desulfurase, CSGALNACT2 - chondroitin sulfate n-acetylgalactosaminyltransferase 2, PAPSS1 - 3'-phosphoadenosine 5'-phosphosulfate synthase 1, PDHX - pyruvate dehydrogenase complex, component x, GADL1 - glutamate decarboxylase-like 1, GLCE - glucuronic acid epimerase, GNS - glucosamine (n-acetyl)-6-sulfatase, MICAL1 -…
Testes	Process	GO:0015031	protein transport	0.00051	0.104	1.36	13091	1111	946	109	[SEL1L - sel-1 suppressor of lin-12-like (c. elegans), WLS - wntless homolog (drosophila), OS9 - osteosarcoma amplified 9, endoplasmic reticulum lectin, ZDHHC3 - zinc finger, dhhc-type containing 3, SFT2D1 - sft2 domain containing 1, TMED2 - transmembrane emp24 domain trafficking protein 2, CD74 - cd74 molecule, major histocompatibility complex, class ii invariant chain, ERP29 - endoplasmic retic…
Testes	Process	GO:0006336	DNA replication-independent nucleosome assembly	0.000522	0.105	3.66	13091	34	946	9	[ASF1B - anti-silencing function 1b histone chaperone, MIS18A - mis18 kinetochore protein homolog a (s. pombe), HAT1 - histone acetyltransferase 1, CENPN - centromere protein n, ITGB3BP - integrin beta 3 binding protein (beta3-endonexin), CENPT - centromere protein t, CENPM - centromere protein m, CENPK - centromere protein k, MIS18BP1 - mis18 binding protein 1]
Testes	Process	GO:0042886	amide transport	0.000523	0.104	1.35	13091	1160	946	113	[SEL1L - sel-1 suppressor of lin-12-like (c. elegans), PSAP - prosaposin, WLS - wntless homolog (drosophila), OS9 - osteosarcoma amplified 9, endoplasmic reticulum lectin, ZDHHC3 - zinc finger, dhhc-type containing 3, SFT2D1 - sft2 domain containing 1, TMED2 - transmembrane emp24 domain trafficking protein 2, CD74 - cd74 molecule, major histocompatibility complex, class ii invariant chain, ERP29 …
Testes	Process	GO:1903827	regulation of cellular protein localization	0.000549	0.108	1.58	13091	474	946	54	[BNIP3L - bcl2/adenovirus e1b 19kda interacting protein 3-like, CCNE2 - cyclin e2, CDK1 - cyclin-dependent kinase 1, GSN - gelsolin, CDT1 - chromatin licensing and dna replication factor 1, XPO4 - exportin 4, SAPCD2 - suppressor apc domain containing 2, OS9 - osteosarcoma amplified 9, endoplasmic reticulum lectin, LEPROT - leptin receptor overlapping transcript, GPC1 - glypican 1, FLNA - filamin …
Testes	Process	GO:0019538	protein metabolic process	0.000562	0.109	1.18	13091	3254	946	278	[BNIP3L - bcl2/adenovirus e1b 19kda interacting protein 3-like, TMTC2 - transmembrane and tetratricopeptide repeat containing 2, MKRN2 - makorin ring finger protein 2, GFRA3 - gdnf family receptor alpha 3, METTL22 - methyltransferase like 22, PDIA5 - protein disulfide isomerase family a, member 5, OS9 - osteosarcoma amplified 9, endoplasmic reticulum lectin, ZDHHC3 - zinc finger, dhhc-type contai…
Testes	Process	GO:0070593	dendrite self-avoidance	0.000598	0.114	5.19	13091	16	946	6	[BSG - basigin (ok blood group), EMB - embigin, IGSF9 - immunoglobulin superfamily, member 9, ROBO3 - roundabout, axon guidance receptor, homolog 3 (drosophila), NPTN - neuroplastin, CNTN2 - contactin 2 (axonal)]
Testes	Process	GO:0070085	glycosylation	0.0006	0.113	1.93	13091	201	946	28	[UGGT2 - udp-glucose glycoprotein glucosyltransferase 2, TMTC2 - transmembrane and tetratricopeptide repeat containing 2, GALNT18 - udp-n-acetyl-alpha-d-galactosamine:polypeptide n-acetylgalactosaminyltransferase 18, TMEM165 - transmembrane protein 165, POFUT1 - protein o-fucosyltransferase 1, GALNT3 - udp-n-acetyl-alpha-d-galactosamine:polypeptide n-acetylgalactosaminyltransferase 3 (galnac-t3),…
Testes	Process	GO:1902850	microtubule cytoskeleton organization involved in mitosis	0.000603	0.112	2.4	13091	98	946	17	[CDC20 - cell division cycle 20, TPX2 - tpx2, microtubule-associated, SPC25 - spc25, ndc80 kinetochore complex component, DLGAP5 - discs, large (drosophila) homolog-associated protein 5, NEK2 - nima-related kinase 2, MAD2L1 - mad2 mitotic arrest deficient-like 1 (yeast), SPRY2 - sprouty homolog 2 (drosophila), NDC80 - ndc80 kinetochore complex component, NUSAP1 - nucleolar and spindle associated …
Testes	Process	GO:0044273	sulfur compound catabolic process	0.000604	0.111	3.11	13091	49	946	11	[CDO1 - cysteine dioxygenase type 1, FMOD - fibromodulin, HEXA - hexosaminidase a (alpha polypeptide), ACAT1 - acetyl-coa acetyltransferase 1, HEXB - hexosaminidase b (beta polypeptide), LUM - lumican, DCN - decorin, GADL1 - glutamate decarboxylase-like 1, OGN - osteoglycin, GNS - glucosamine (n-acetyl)-6-sulfatase, PCYOX1 - prenylcysteine oxidase 1]
Testes	Process	GO:0034724	DNA replication-independent nucleosome organization	0.000658	0.119	3.56	13091	35	946	9	[ASF1B - anti-silencing function 1b histone chaperone, HAT1 - histone acetyltransferase 1, MIS18A - mis18 kinetochore protein homolog a (s. pombe), CENPN - centromere protein n, ITGB3BP - integrin beta 3 binding protein (beta3-endonexin), CENPT - centromere protein t, CENPM - centromere protein m, CENPK - centromere protein k, MIS18BP1 - mis18 binding protein 1]
Testes	Process	GO:0006486	protein glycosylation	0.000697	0.125	1.94	13091	193	946	27	[UGGT2 - udp-glucose glycoprotein glucosyltransferase 2, TMTC2 - transmembrane and tetratricopeptide repeat containing 2, GALNT18 - udp-n-acetyl-alpha-d-galactosamine:polypeptide n-acetylgalactosaminyltransferase 18, TMEM165 - transmembrane protein 165, POFUT1 - protein o-fucosyltransferase 1, GALNT3 - udp-n-acetyl-alpha-d-galactosamine:polypeptide n-acetylgalactosaminyltransferase 3 (galnac-t3),…
Testes	Process	GO:0043413	macromolecule glycosylation	0.000697	0.123	1.94	13091	193	946	27	[UGGT2 - udp-glucose glycoprotein glucosyltransferase 2, TMTC2 - transmembrane and tetratricopeptide repeat containing 2, GALNT18 - udp-n-acetyl-alpha-d-galactosamine:polypeptide n-acetylgalactosaminyltransferase 18, TMEM165 - transmembrane protein 165, POFUT1 - protein o-fucosyltransferase 1, GALNT3 - udp-n-acetyl-alpha-d-galactosamine:polypeptide n-acetylgalactosaminyltransferase 3 (galnac-t3),…
Testes	Process	GO:0030162	regulation of proteolysis	0.000722	0.126	1.51	13091	558	946	61	[UBQLN1 - ubiquilin 1, BOK - bcl2-related ovarian killer, CDC20 - cell division cycle 20, GSN - gelsolin, APLP2 - amyloid beta (a4) precursor-like protein 2, MICAL1 - microtubule associated monooxygenase, calponin and lim domain containing 1, SPOCK3 - sparc/osteonectin, cwcv and kazal-like domains proteoglycan (testican) 3, OS9 - osteosarcoma amplified 9, endoplasmic reticulum lectin, SPINK2 - se…
Testes	Process	GO:0045321	leukocyte activation	0.000727	0.126	1.49	13091	615	946	66	[PRDX6 - peroxiredoxin 6, DDOST - dolichyl-diphosphooligosaccharide--protein glycosyltransferase subunit (non-catalytic), PSAP - prosaposin, GSN - gelsolin, GNS - glucosamine (n-acetyl)-6-sulfatase, DPP4 - dipeptidyl-peptidase 4, CD74 - cd74 molecule, major histocompatibility complex, class ii invariant chain, CD63 - cd63 molecule, ZFP36L2 - zfp36 ring finger protein-like 2, COMMD9 - comm domain …
Testes	Process	GO:0030163	protein catabolic process	0.000734	0.125	1.63	13091	381	946	45	[UBQLN1 - ubiquilin 1, PSMD14 - proteasome (prosome, macropain) 26s subunit, non-atpase, 14, CCDC47 - coiled-coil domain containing 47, SEL1L - sel-1 suppressor of lin-12-like (c. elegans), BNIP3L - bcl2/adenovirus e1b 19kda interacting protein 3-like, CDC20 - cell division cycle 20, FBXL15 - f-box and leucine-rich repeat protein 15, UGGT2 - udp-glucose glycoprotein glucosyltransferase 2, CDK1 - …
Testes	Process	GO:0051649	establishment of localization in cell	0.00074	0.125	1.29	13091	1502	946	140	[SEL1L - sel-1 suppressor of lin-12-like (c. elegans), FAM83D - family with sequence similarity 83, member d, WLS - wntless homolog (drosophila), ERGIC1 - endoplasmic reticulum-golgi intermediate compartment (ergic) 1, SAPCD2 - suppressor apc domain containing 2, OS9 - osteosarcoma amplified 9, endoplasmic reticulum lectin, ZDHHC3 - zinc finger, dhhc-type containing 3, TMED2 - transmembrane emp24…
Testes	Process	GO:0010965	regulation of mitotic sister chromatid separation	0.000758	0.127	2.86	13091	58	946	12	[BUB1 - bub1 mitotic checkpoint serine/threonine kinase, MAD2L1BP - mad2l1 binding protein, CDC20 - cell division cycle 20, DLGAP5 - discs, large (drosophila) homolog-associated protein 5, MAD2L1 - mad2 mitotic arrest deficient-like 1 (yeast), CUL3 - cullin 3, NEK6 - nima-related kinase 6, RIOK2 - rio kinase 2, CDT1 - chromatin licensing and dna replication factor 1, NDC80 - ndc80 kinetochore com…
Testes	Process	GO:1902099	regulation of metaphase/anaphase transition of cell cycle	0.000758	0.125	2.86	13091	58	946	12	[BUB1 - bub1 mitotic checkpoint serine/threonine kinase, MAD2L1BP - mad2l1 binding protein, CDC20 - cell division cycle 20, DLGAP5 - discs, large (drosophila) homolog-associated protein 5, MAD2L1 - mad2 mitotic arrest deficient-like 1 (yeast), CUL3 - cullin 3, NEK6 - nima-related kinase 6, RIOK2 - rio kinase 2, CDT1 - chromatin licensing and dna replication factor 1, NDC80 - ndc80 kinetochore com…
Testes	Process	GO:0033036	macromolecule localization	0.000767	0.125	1.27	13091	1665	946	153	[SEL1L - sel-1 suppressor of lin-12-like (c. elegans), FAM83D - family with sequence similarity 83, member d, CDK1 - cyclin-dependent kinase 1, FNTA - farnesyltransferase, caax box, alpha, GSG2 - germ cell associated 2 (haspin), WLS - wntless homolog (drosophila), ZDHHC3 - zinc finger, dhhc-type containing 3, OS9 - osteosarcoma amplified 9, endoplasmic reticulum lectin, TMED2 - transmembrane emp2…
Testes	Process	GO:0051235	maintenance of location	0.000771	0.124	2.23	13091	118	946	19	[PKD1 - polycystic kidney disease 1 (autosomal dominant), PLIN2 - perilipin 2, TWF1 - twinfilin actin-binding protein 1, SLC30A7 - solute carrier family 30 (zinc transporter), member 7, AKT1 - v-akt murine thymoma viral oncogene homolog 1, TMSB4X - thymosin beta 4, x-linked, GAA - glucosidase, alpha; acid, GSN - gelsolin, CAV1 - caveolin 1, caveolae protein, 22kda, SLC30A8 - solute carrier family…
Testes	Process	GO:0007029	endoplasmic reticulum organization	0.00079	0.126	3.22	13091	43	946	10	[REEP5 - receptor accessory protein 5, ARL6IP1 - adp-ribosylation factor-like 6 interacting protein 1, CCDC47 - coiled-coil domain containing 47, LMAN2 - lectin, mannose-binding 2, TMEM38A - transmembrane protein 38a, EIF2AK3 - eukaryotic translation initiation factor 2-alpha kinase 3, RTN3 - reticulon 3, LMAN1 - lectin, mannose-binding, 1, RAB18 - rab18, member ras oncogene family, TMEM33 - tran…
Testes	Process	GO:0061684	chaperone-mediated autophagy	0.000795	0.126	7.91	13091	7	946	4	[LAMP2 - lysosomal-associated membrane protein 2, BAG3 - bcl2-associated athanogene 3, STUB1 - stip1 homology and u-box containing protein 1, e3 ubiquitin protein ligase, HSPA8 - heat shock 70kda protein 8]
Testes	Process	GO:0046836	glycolipid transport	0.000795	0.124	7.91	13091	7	946	4	[CLN3 - ceroid-lipofuscinosis, neuronal 3, NPC2 - niemann-pick disease, type c2, PSAP - prosaposin, GLTP - glycolipid transfer protein]
Testes	Process	GO:0009157	deoxyribonucleoside monophosphate biosynthetic process	0.000795	0.123	7.91	13091	7	946	4	[DCTD - dcmp deaminase, TK1 - thymidine kinase 1, soluble, DCK - deoxycytidine kinase, TYMS - thymidylate synthetase]
Testes	Process	GO:0008104	protein localization	0.000851	0.13	1.27	13091	1644	946	151	[SEL1L - sel-1 suppressor of lin-12-like (c. elegans), FAM83D - family with sequence similarity 83, member d, CDK1 - cyclin-dependent kinase 1, FNTA - farnesyltransferase, caax box, alpha, GSG2 - germ cell associated 2 (haspin), WLS - wntless homolog (drosophila), ZDHHC3 - zinc finger, dhhc-type containing 3, OS9 - osteosarcoma amplified 9, endoplasmic reticulum lectin, TMED2 - transmembrane emp2…
Testes	Process	GO:0016485	protein processing	0.000927	0.14	2.15	13091	129	946	20	[PMPCB - peptidase (mitochondrial processing) beta, SPCS2 - signal peptidase complex subunit 2 homolog (s. cerevisiae), NCSTN - nicastrin, MIPEP - mitochondrial intermediate peptidase, FADD - fas (tnfrsf6)-associated via death domain, CTSS - cathepsin s, ADAM17 - adam metallopeptidase domain 17, SEC11C - sec11 homolog c (s. cerevisiae), CPE - carboxypeptidase e, CLN3 - ceroid-lipofuscinosis, neur…
Testes	Process	GO:0051604	protein maturation	0.000953	0.143	1.92	13091	187	946	26	[LMF1 - lipase maturation factor 1, PMPCB - peptidase (mitochondrial processing) beta, SPCS2 - signal peptidase complex subunit 2 homolog (s. cerevisiae), MIPEP - mitochondrial intermediate peptidase, ADAM17 - adam metallopeptidase domain 17, PRDX4 - peroxiredoxin 4, ADAM10 - adam metallopeptidase domain 10, CLN3 - ceroid-lipofuscinosis, neuronal 3, PERP - perp, tp53 apoptosis effector, ACE - ang…
Testes	Function	GO:0051787	misfolded protein binding	8.91e-08	0.000384	6.92	13091	22	946	11	[DNAJB11 - dnaj (hsp40) homolog, subfamily b, member 11, HSPA13 - heat shock protein 70kda family, member 13, DNAJC3 - dnaj (hsp40) homolog, subfamily c, member 3, SDF2L1 - stromal cell-derived factor 2-like 1, STUB1 - stip1 homology and u-box containing protein 1, e3 ubiquitin protein ligase, HSPA5 - heat shock 70kda protein 5 (glucose-regulated protein, 78kda), DNAJC10 - dnaj (hsp40) homolog, s…
Testes	Function	GO:0005201	extracellular matrix structural constituent	9.03e-07	0.00195	2.73	13091	142	946	28	[FMOD - fibromodulin, EFEMP2 - egf containing fibulin-like extracellular matrix protein 2, SRPX - sushi-repeat containing protein, x-linked, LUM - lumican, COL3A1 - collagen, type iii, alpha 1, IMPG2 - interphotoreceptor matrix proteoglycan 2, DCN - decorin, SPARC - secreted protein, acidic, cysteine-rich (osteonectin), AGRN - agrin, LTBP2 - latent transforming growth factor beta binding protein …
Testes	Function	GO:0005518	collagen binding	8.49e-06	0.0122	3.64	13091	57	946	15	[CTSK - cathepsin k, PCOLCE - procollagen c-endopeptidase enhancer, TGFBI - transforming growth factor, beta-induced, 68kda, CTSB - cathepsin b, PPIB - peptidylprolyl isomerase b (cyclophilin b), CTSS - cathepsin s, CHADL - chondroadherin-like, LUM - lumican, DCN - decorin, SMAD4 - smad family member 4, SPARC - secreted protein, acidic, cysteine-rich (osteonectin), ITGB1 - integrin, beta 1 (fibro…
Testes	Function	GO:0016864	intramolecular oxidoreductase activity, transposing S-S bonds	9.74e-06	0.0105	6.51	13091	17	946	8	[CRELD2 - cysteine-rich with egf-like domains 2, P4HB - prolyl 4-hydroxylase, beta polypeptide, CRELD1 - cysteine-rich with egf-like domains 1, QSOX2 - quiescin q6 sulfhydryl oxidase 2, PDIA6 - protein disulfide isomerase family a, member 6, TXNDC5 - thioredoxin domain containing 5 (endoplasmic reticulum), PDIA3 - protein disulfide isomerase family a, member 3, PDIA5 - protein disulfide isomerase…
Testes	Function	GO:0003756	protein disulfide isomerase activity	9.74e-06	0.0084	6.51	13091	17	946	8	[CRELD2 - cysteine-rich with egf-like domains 2, P4HB - prolyl 4-hydroxylase, beta polypeptide, CRELD1 - cysteine-rich with egf-like domains 1, PDIA6 - protein disulfide isomerase family a, member 6, QSOX2 - quiescin q6 sulfhydryl oxidase 2, TXNDC5 - thioredoxin domain containing 5 (endoplasmic reticulum), PDIA3 - protein disulfide isomerase family a, member 3, PDIA5 - protein disulfide isomerase…
Testes	Function	GO:0016853	isomerase activity	2.08e-05	0.0149	2.59	13091	123	946	23	[PPIC - peptidylprolyl isomerase c (cyclophilin c), PPIL1 - peptidylprolyl isomerase (cyclophilin)-like 1, FKBP10 - fk506 binding protein 10, 65 kda, CRELD2 - cysteine-rich with egf-like domains 2, PPIB - peptidylprolyl isomerase b (cyclophilin b), P4HB - prolyl 4-hydroxylase, beta polypeptide, GLCE - glucuronic acid epimerase, PIN1 - peptidylprolyl cis/trans isomerase, nima-interacting 1, FKBP9 …
Testes	Function	GO:0005509	calcium ion binding	5.1e-05	0.0314	1.68	13091	485	946	59	[SVEP1 - sushi, von willebrand factor type a, egf and pentraxin domain containing 1, AIF1L - allograft inflammatory factor 1-like, GSN - gelsolin, ANXA7 - annexin a7, TTYH1 - tweety homolog 1 (drosophila), SPOCK3 - sparc/osteonectin, cwcv and kazal-like domains proteoglycan (testican) 3, EFEMP2 - egf containing fibulin-like extracellular matrix protein 2, LDLR - low density lipoprotein receptor, …
Testes	Function	GO:0051861	glycolipid binding	6.28e-05	0.0339	5.27	13091	21	946	8	[EPDR1 - ependymin related 1, CLN3 - ceroid-lipofuscinosis, neuronal 3, MANF - mesencephalic astrocyte-derived neurotrophic factor, PSAP - prosaposin, GPAA1 - glycosylphosphatidylinositol anchor attachment 1, PPT1 - palmitoyl-protein thioesterase 1, TPP1 - tripeptidyl peptidase i, GLTP - glycolipid transfer protein]
Testes	Function	GO:0004579	dolichyl-diphosphooligosaccharide-protein glycotransferase activity	0.000128	0.0612	11.07	13091	5	946	4	[RPN2 - ribophorin ii, RPN1 - ribophorin i, STT3A - stt3a, subunit of the oligosaccharyltransferase complex (catalytic), OSTC - oligosaccharyltransferase complex subunit (non-catalytic)]
Testes	Function	GO:0120146	sulfatide binding	0.000128	0.0551	11.07	13091	5	946	4	[CLN3 - ceroid-lipofuscinosis, neuronal 3, MANF - mesencephalic astrocyte-derived neurotrophic factor, PPT1 - palmitoyl-protein thioesterase 1, TPP1 - tripeptidyl peptidase i]
Testes	Function	GO:0050840	extracellular matrix binding	0.000178	0.0697	3.54	13091	43	946	11	[TGFBI - transforming growth factor, beta-induced, 68kda, OLFML2A - olfactomedin-like 2a, GPC1 - glypican 1, SMOC2 - sparc related modular calcium binding 2, DCN - decorin, AGRN - agrin, SPARC - secreted protein, acidic, cysteine-rich (osteonectin), DAG1 - dystroglycan 1 (dystrophin-associated glycoprotein 1), CTSS - cathepsin s, ITGB1 - integrin, beta 1 (fibronectin receptor, beta polypeptide, a…
Testes	Function	GO:0016859	cis-trans isomerase activity	0.000185	0.0665	4.15	13091	30	946	9	[PPIC - peptidylprolyl isomerase c (cyclophilin c), FKBP11 - fk506 binding protein 11, 19 kda, PPIL1 - peptidylprolyl isomerase (cyclophilin)-like 1, FKBP14 - fk506 binding protein 14, 22 kda, FKBP10 - fk506 binding protein 10, 65 kda, PPIB - peptidylprolyl isomerase b (cyclophilin b), PIN1 - peptidylprolyl cis/trans isomerase, nima-interacting 1, FKBP9 - fk506 binding protein 9, 63 kda, DEGS1 - …
Testes	Function	GO:0004175	endopeptidase activity	0.00026	0.0862	1.86	13091	260	946	35	[ADAMTS17 - adam metallopeptidase with thrombospondin type 1 motif, 17, PMPCB - peptidase (mitochondrial processing) beta, ADAM11 - adam metallopeptidase domain 11, MIPEP - mitochondrial intermediate peptidase, ADAM17 - adam metallopeptidase domain 17, PRSS23 - protease, serine, 23, DPP4 - dipeptidyl-peptidase 4, ADAM10 - adam metallopeptidase domain 10, ACE - angiotensin i converting enzyme, TME…
Testes	Function	GO:0016758	transferase activity, transferring hexosyl groups	0.000277	0.0854	2.16	13091	154	946	24	[CSGALNACT2 - chondroitin sulfate n-acetylgalactosaminyltransferase 2, RPN2 - ribophorin ii, TMTC2 - transmembrane and tetratricopeptide repeat containing 2, UGGT2 - udp-glucose glycoprotein glucosyltransferase 2, RPN1 - ribophorin i, GALNT18 - udp-n-acetyl-alpha-d-galactosamine:polypeptide n-acetylgalactosaminyltransferase 18, POFUT1 - protein o-fucosyltransferase 1, SDF2L1 - stromal cell-derive…
Testes	Function	GO:0051082	unfolded protein binding	0.00032	0.0919	2.53	13091	93	946	17	[NUDCD2 - nudc domain containing 2, GRPEL1 - grpe-like 1, mitochondrial (e. coli), UGGT2 - udp-glucose glycoprotein glucosyltransferase 2, PPIB - peptidylprolyl isomerase b (cyclophilin b), DNAJB11 - dnaj (hsp40) homolog, subfamily b, member 11, HSPA13 - heat shock protein 70kda family, member 13, TAPBP - tap binding protein (tapasin), ERLEC1 - endoplasmic reticulum lectin 1, SCG5 - secretogranin…
Testes	Function	GO:0004576	oligosaccharyl transferase activity	0.000361	0.0974	9.23	13091	6	946	4	[RPN2 - ribophorin ii, RPN1 - ribophorin i, STT3A - stt3a, subunit of the oligosaccharyltransferase complex (catalytic), OSTC - oligosaccharyltransferase complex subunit (non-catalytic)]
Testes	Function	GO:0003755	peptidyl-prolyl cis-trans isomerase activity	0.000464	0.118	4.1	13091	27	946	8	[PPIC - peptidylprolyl isomerase c (cyclophilin c), FKBP11 - fk506 binding protein 11, 19 kda, PPIL1 - peptidylprolyl isomerase (cyclophilin)-like 1, FKBP14 - fk506 binding protein 14, 22 kda, FKBP10 - fk506 binding protein 10, 65 kda, PPIB - peptidylprolyl isomerase b (cyclophilin b), PIN1 - peptidylprolyl cis/trans isomerase, nima-interacting 1, FKBP9 - fk506 binding protein 9, 63 kda]
Testes	Function	GO:0005515	protein binding	0.000504	0.121	1.05	13091	10347	946	787	[TMTC2 - transmembrane and tetratricopeptide repeat containing 2, GFRA3 - gdnf family receptor alpha 3, FAM46A - family with sequence similarity 46, member a, WLS - wntless homolog (drosophila), PDIA5 - protein disulfide isomerase family a, member 5, OS9 - osteosarcoma amplified 9, endoplasmic reticulum lectin, DOCK5 - dedicator of cytokinesis 5, SERINC3 - serine incorporator 3, TMED2 - transmemb…
Testes	Function	phoinositide-specific), NDFIP1 - nedd4 family interacting protein 1, FAM196A - family with sequence similarity 196, member a, RAB15 - rab15, member ras oncogene family, ANKRD28 - ankyrin repeat domain 28, ARL6IP6 - adp-ribosylation-like factor 6 interacting protein 6, OCA2 - oculocutaneous albinism ii, SLC35G2 - solute carrier family 35, member g2, OAZ2 - ornithine decarboxylase antizyme 2, OAZ1 …
Testes	Function	GO:0015037	peptide disulfide oxidoreductase activity	0.000623	0.141	6.29	13091	11	946	5	[P4HB - prolyl 4-hydroxylase, beta polypeptide, PDIA6 - protein disulfide isomerase family a, member 6, GSTO1 - glutathione s-transferase omega 1, PDIA5 - protein disulfide isomerase family a, member 5, PDIA3 - protein disulfide isomerase family a, member 3]
Testes	Function	GO:0030021	extracellular matrix structural constituent conferring compression resistance	0.000867	0.187	4.88	13091	17	946	6	[CHADL - chondroadherin-like, FMOD - fibromodulin, LUM - lumican, DCN - decorin, OGN - osteoglycin, HSPG2 - heparan sulfate proteoglycan 2]
Testes	Function	GO:0042287	MHC protein binding	0.000867	0.178	4.88	13091	17	946	6	[CD8A - cd8a molecule, CD74 - cd74 molecule, major histocompatibility complex, class ii invariant chain, TAPBP - tap binding protein (tapasin), BCAP31 - b-cell receptor-associated protein 31, DERL1 - derlin 1, FAM49B - family with sequence similarity 49, member b]
Ovotestes	Process	GO:0006357	regulation of transcription by RNA polymerase II	2.59e-09	3.81e-05	1.51	13091	1856	835	179	[ZNF341 - zinc finger protein 341, TAGLN3 - transgelin 3, ZNF414 - zinc finger protein 414, PAX5 - paired box 5, DDIT3 - dna-damage-inducible transcript 3, ARID3B - at rich interactive domain 3b (bright-like), GADD45A - growth arrest and dna-damage-inducible, alpha, RELA - v-rel avian reticuloendotheliosis viral oncogene homolog a, PBX2 - pre-b-cell leukemia homeobox 2, WWTR1 - ww domain containi…
Ovotestes	Process	GO:0006355	regulation of transcription, DNA-templated	1.58e-08	0.000116	1.4	13091	2456	835	220	[ZNF341 - zinc finger protein 341, YAF2 - yy1 associated factor 2, TAGLN3 - transgelin 3, MAPRE3 - microtubule-associated protein, rp/eb family, member 3, ZNF414 - zinc finger protein 414, RALY - raly heterogeneous nuclear ribonucleoprotein, RELA - v-rel avian reticuloendotheliosis viral oncogene homolog a, NR6A1 - nuclear receptor subfamily 6, group a, member 1, ABL1 - c-abl oncogene 1, non-rece…
Ovotestes	Process	GO:1903506	regulation of nucleic acid-templated transcription	1.63e-08	8e-05	1.4	13091	2457	835	220	[ZNF341 - zinc finger protein 341, YAF2 - yy1 associated factor 2, TAGLN3 - transgelin 3, MAPRE3 - microtubule-associated protein, rp/eb family, member 3, ZNF414 - zinc finger protein 414, RALY - raly heterogeneous nuclear ribonucleoprotein, RELA - v-rel avian reticuloendotheliosis viral oncogene homolog a, NR6A1 - nuclear receptor subfamily 6, group a, member 1, ABL1 - c-abl oncogene 1, non-rece…
Ovotestes	Process	GO:2001141	regulation of RNA biosynthetic process	1.88e-08	6.9e-05	1.4	13091	2461	835	220	[ZNF341 - zinc finger protein 341, YAF2 - yy1 associated factor 2, TAGLN3 - transgelin 3, MAPRE3 - microtubule-associated protein, rp/eb family, member 3, ZNF414 - zinc finger protein 414, RALY - raly heterogeneous nuclear ribonucleoprotein, RELA - v-rel avian reticuloendotheliosis viral oncogene homolog a, NR6A1 - nuclear receptor subfamily 6, group a, member 1, ABL1 - c-abl oncogene 1, non-rece…
Ovotestes	Process	GO:0031327	negative regulation of cellular biosynthetic process	9.75e-08	0.000287	1.6	13091	1189	835	121	[YAF2 - yy1 associated factor 2, TAGLN3 - transgelin 3, PAX5 - paired box 5, DDIT3 - dna-damage-inducible transcript 3, GADD45A - growth arrest and dna-damage-inducible, alpha, RELA - v-rel avian reticuloendotheliosis viral oncogene homolog a, WWTR1 - ww domain containing transcription regulator 1, NR6A1 - nuclear receptor subfamily 6, group a, member 1, TRPS1 - trichorhinophalangeal syndrome i, …
Ovotestes	Process	GO:0045944	positive regulation of transcription by RNA polymerase II	9.97e-08	0.000244	1.66	13091	1002	835	106	[PAX5 - paired box 5, DDIT3 - dna-damage-inducible transcript 3, ARID3B - at rich interactive domain 3b (bright-like), RELA - v-rel avian reticuloendotheliosis viral oncogene homolog a, PBX2 - pre-b-cell leukemia homeobox 2, WWTR1 - ww domain containing transcription regulator 1, NR6A1 - nuclear receptor subfamily 6, group a, member 1, ABL1 - c-abl oncogene 1, non-receptor tyrosine kinase, EP300 …
Ovotestes	Process	GO:0000122	negative regulation of transcription by RNA polymerase II	1.26e-07	0.000265	1.81	13091	693	835	80	[TAGLN3 - transgelin 3, AEBP1 - ae binding protein 1, PRDM5 - pr domain containing 5, DDIT3 - dna-damage-inducible transcript 3, PAX5 - paired box 5, GADD45A - growth arrest and dna-damage-inducible, alpha, ZBTB6 - zinc finger and btb domain containing 6, WWTR1 - ww domain containing transcription regulator 1, RELA - v-rel avian reticuloendotheliosis viral oncogene homolog a, NR6A1 - nuclear rece…
Ovotestes	Process	GO:0007165	signal transduction	1.26e-07	0.000232	1.3	13091	3354	835	279	[DST - dystonin, FAM13A - family with sequence similarity 13, member a, AGAP3 - arfgap with gtpase domain, ankyrin repeat and ph domain 3, CHAC1 - chac, cation transport regulator homolog 1 (e. coli), RELA - v-rel avian reticuloendotheliosis viral oncogene homolog a, NRP1 - neuropilin 1, NR6A1 - nuclear receptor subfamily 6, group a, member 1, SPRYD3 - spry domain containing 3, HNRNPM - heterogen…
Ovotestes	Process	GO:0045892	negative regulation of transcription, DNA-templated	1.4e-07	0.000228	1.67	13091	947	835	101	[YAF2 - yy1 associated factor 2, TAGLN3 - transgelin 3, PAX5 - paired box 5, DDIT3 - dna-damage-inducible transcript 3, GADD45A - growth arrest and dna-damage-inducible, alpha, RELA - v-rel avian reticuloendotheliosis viral oncogene homolog a, WWTR1 - ww domain containing transcription regulator 1, NR6A1 - nuclear receptor subfamily 6, group a, member 1, TRPS1 - trichorhinophalangeal syndrome i, …
Ovotestes	Process	GO:2000113	negative regulation of cellular macromolecule biosynthetic process	1.4e-07	0.000205	1.61	13091	1121	835	115	[YAF2 - yy1 associated factor 2, TAGLN3 - transgelin 3, PAX5 - paired box 5, DDIT3 - dna-damage-inducible transcript 3, GADD45A - growth arrest and dna-damage-inducible, alpha, RELA - v-rel avian reticuloendotheliosis viral oncogene homolog a, WWTR1 - ww domain containing transcription regulator 1, NR6A1 - nuclear receptor subfamily 6, group a, member 1, TRPS1 - trichorhinophalangeal syndrome i, …
Ovotestes	Process	GO:1903507	negative regulation of nucleic acid-templated transcription	1.55e-07	0.000207	1.67	13091	949	835	101	[YAF2 - yy1 associated factor 2, TAGLN3 - transgelin 3, PAX5 - paired box 5, DDIT3 - dna-damage-inducible transcript 3, GADD45A - growth arrest and dna-damage-inducible, alpha, RELA - v-rel avian reticuloendotheliosis viral oncogene homolog a, WWTR1 - ww domain containing transcription regulator 1, NR6A1 - nuclear receptor subfamily 6, group a, member 1, TRPS1 - trichorhinophalangeal syndrome i, …
Ovotestes	Process	GO:1902679	negative regulation of RNA biosynthetic process	1.63e-07	0.0002	1.67	13091	950	835	101	[YAF2 - yy1 associated factor 2, TAGLN3 - transgelin 3, PAX5 - paired box 5, DDIT3 - dna-damage-inducible transcript 3, GADD45A - growth arrest and dna-damage-inducible, alpha, RELA - v-rel avian reticuloendotheliosis viral oncogene homolog a, WWTR1 - ww domain containing transcription regulator 1, NR6A1 - nuclear receptor subfamily 6, group a, member 1, TRPS1 - trichorhinophalangeal syndrome i, …
Ovotestes	Process	GO:0010556	regulation of macromolecule biosynthetic process	2.1e-07	0.000237	1.33	13091	2871	835	244	[ZNF341 - zinc finger protein 341, YAF2 - yy1 associated factor 2, TAGLN3 - transgelin 3, MAPRE3 - microtubule-associated protein, rp/eb family, member 3, ZNF414 - zinc finger protein 414, RALY - raly heterogeneous nuclear ribonucleoprotein, RELA - v-rel avian reticuloendotheliosis viral oncogene homolog a, NR6A1 - nuclear receptor subfamily 6, group a, member 1, ABL1 - c-abl oncogene 1, non-rece…
Ovotestes	Process	GO:0031326	regulation of cellular biosynthetic process	2.2e-07	0.000231	1.32	13091	3029	835	255	[ZNF341 - zinc finger protein 341, YAF2 - yy1 associated factor 2, TAGLN3 - transgelin 3, MAPRE3 - microtubule-associated protein, rp/eb family, member 3, ZNF414 - zinc finger protein 414, RALY - raly heterogeneous nuclear ribonucleoprotein, RELA - v-rel avian reticuloendotheliosis viral oncogene homolog a, NR6A1 - nuclear receptor subfamily 6, group a, member 1, ABL1 - c-abl oncogene 1, non-rece…
Ovotestes	Process	GO:0010558	negative regulation of macromolecule biosynthetic process	2.23e-07	0.000219	1.59	13091	1131	835	115	[YAF2 - yy1 associated factor 2, TAGLN3 - transgelin 3, PAX5 - paired box 5, DDIT3 - dna-damage-inducible transcript 3, GADD45A - growth arrest and dna-damage-inducible, alpha, RELA - v-rel avian reticuloendotheliosis viral oncogene homolog a, WWTR1 - ww domain containing transcription regulator 1, NR6A1 - nuclear receptor subfamily 6, group a, member 1, EP300 - e1a binding protein p300, TRPS1 - …
Ovotestes	Process	GO:2000112	regulation of cellular macromolecule biosynthetic process	2.32e-07	0.000213	1.33	13091	2846	835	242	[ZNF341 - zinc finger protein 341, YAF2 - yy1 associated factor 2, TAGLN3 - transgelin 3, MAPRE3 - microtubule-associated protein, rp/eb family, member 3, ZNF414 - zinc finger protein 414, RALY - raly heterogeneous nuclear ribonucleoprotein, RELA - v-rel avian reticuloendotheliosis viral oncogene homolog a, NR6A1 - nuclear receptor subfamily 6, group a, member 1, ABL1 - c-abl oncogene 1, non-rece…
Ovotestes	Process	GO:0051252	regulation of RNA metabolic process	2.41e-07	0.000208	1.35	13091	2692	835	231	[ZNF341 - zinc finger protein 341, YAF2 - yy1 associated factor 2, TAGLN3 - transgelin 3, MAPRE3 - microtubule-associated protein, rp/eb family, member 3, ZNF414 - zinc finger protein 414, RBM39 - rna binding motif protein 39, RALY - raly heterogeneous nuclear ribonucleoprotein, RELA - v-rel avian reticuloendotheliosis viral oncogene homolog a, HNRNPM - heterogeneous nuclear ribonucleoprotein m, …
Ovotestes	Process	GO:0009890	negative regulation of biosynthetic process	2.78e-07	0.000227	1.57	13091	1212	835	121	[YAF2 - yy1 associated factor 2, TAGLN3 - transgelin 3, PAX5 - paired box 5, DDIT3 - dna-damage-inducible transcript 3, GADD45A - growth arrest and dna-damage-inducible, alpha, RELA - v-rel avian reticuloendotheliosis viral oncogene homolog a, WWTR1 - ww domain containing transcription regulator 1, NR6A1 - nuclear receptor subfamily 6, group a, member 1, EP300 - e1a binding protein p300, TRPS1 - …
Ovotestes	Process	GO:0030154	cell differentiation	4.05e-07	0.000313	1.48	13091	1559	835	147	[MDGA1 - mam domain containing glycosylphosphatidylinositol anchor 1, ACSBG2 - acyl-coa synthetase bubblegum family member 2, PAX5 - paired box 5, CHAC1 - chac, cation transport regulator homolog 1 (e. coli), WWTR1 - ww domain containing transcription regulator 1, ABL1 - c-abl oncogene 1, non-receptor tyrosine kinase, EP300 - e1a binding protein p300, PML - promyelocytic leukemia, MLLT3 - myeloid…
Ovotestes	Process	GO:0045893	positive regulation of transcription, DNA-templated	4.68e-07	0.000344	1.52	13091	1340	835	130	[ZNF341 - zinc finger protein 341, YAF2 - yy1 associated factor 2, MAPRE3 - microtubule-associated protein, rp/eb family, member 3, PAX5 - paired box 5, DDIT3 - dna-damage-inducible transcript 3, ARID3B - at rich interactive domain 3b (bright-like), RELA - v-rel avian reticuloendotheliosis viral oncogene homolog a, PBX2 - pre-b-cell leukemia homeobox 2, WWTR1 - ww domain containing transcription …
Ovotestes	Process	GO:1903508	positive regulation of nucleic acid-templated transcription	4.68e-07	0.000327	1.52	13091	1340	835	130	[ZNF341 - zinc finger protein 341, YAF2 - yy1 associated factor 2, MAPRE3 - microtubule-associated protein, rp/eb family, member 3, PAX5 - paired box 5, DDIT3 - dna-damage-inducible transcript 3, ARID3B - at rich interactive domain 3b (bright-like), RELA - v-rel avian reticuloendotheliosis viral oncogene homolog a, PBX2 - pre-b-cell leukemia homeobox 2, WWTR1 - ww domain containing transcription …
Ovotestes	Process	GO:1902680	positive regulation of RNA biosynthetic process	4.88e-07	0.000326	1.52	13091	1341	835	130	[ZNF341 - zinc finger protein 341, YAF2 - yy1 associated factor 2, MAPRE3 - microtubule-associated protein, rp/eb family, member 3, PAX5 - paired box 5, DDIT3 - dna-damage-inducible transcript 3, ARID3B - at rich interactive domain 3b (bright-like), RELA - v-rel avian reticuloendotheliosis viral oncogene homolog a, PBX2 - pre-b-cell leukemia homeobox 2, WWTR1 - ww domain containing transcription …
Ovotestes	Process	GO:0019219	regulation of nucleobase-containing compound metabolic process	4.91e-07	0.000314	1.31	13091	2971	835	249	[ZNF341 - zinc finger protein 341, YAF2 - yy1 associated factor 2, TAGLN3 - transgelin 3, MAPRE3 - microtubule-associated protein, rp/eb family, member 3, ZNF414 - zinc finger protein 414, RBM39 - rna binding motif protein 39, RALY - raly heterogeneous nuclear ribonucleoprotein, RELA - v-rel avian reticuloendotheliosis viral oncogene homolog a, HNRNPM - heterogeneous nuclear ribonucleoprotein m, …
Ovotestes	Process	GO:0051253	negative regulation of RNA metabolic process	1.13e-06	0.000691	1.58	13091	1040	835	105	[YAF2 - yy1 associated factor 2, TAGLN3 - transgelin 3, PAX5 - paired box 5, DDIT3 - dna-damage-inducible transcript 3, GADD45A - growth arrest and dna-damage-inducible, alpha, RELA - v-rel avian reticuloendotheliosis viral oncogene homolog a, WWTR1 - ww domain containing transcription regulator 1, NR6A1 - nuclear receptor subfamily 6, group a, member 1, EP300 - e1a binding protein p300, TRPS1 - …
Ovotestes	Process	GO:0048869	cellular developmental process	1.24e-06	0.000728	1.36	13091	2256	835	196	[MDGA1 - mam domain containing glycosylphosphatidylinositol anchor 1, PLA2R1 - phospholipase a2 receptor 1, 180kda, ACSBG2 - acyl-coa synthetase bubblegum family member 2, CHAC1 - chac, cation transport regulator homolog 1 (e. coli), NRP1 - neuropilin 1, ABL1 - c-abl oncogene 1, non-receptor tyrosine kinase, EP300 - e1a binding protein p300, PML - promyelocytic leukemia, SHANK2 - sh3 and multiple…
Ovotestes	Process	GO:0009889	regulation of biosynthetic process	1.24e-06	0.000701	1.29	13091	3090	835	255	[ZNF341 - zinc finger protein 341, YAF2 - yy1 associated factor 2, TAGLN3 - transgelin 3, MAPRE3 - microtubule-associated protein, rp/eb family, member 3, ZNF414 - zinc finger protein 414, RALY - raly heterogeneous nuclear ribonucleoprotein, RELA - v-rel avian reticuloendotheliosis viral oncogene homolog a, NR6A1 - nuclear receptor subfamily 6, group a, member 1, ABL1 - c-abl oncogene 1, non-rece…
Ovotestes	Process	GO:0031328	positive regulation of cellular biosynthetic process	2.04e-06	0.00111	1.44	13091	1616	835	148	[ZNF341 - zinc finger protein 341, YAF2 - yy1 associated factor 2, MAPRE3 - microtubule-associated protein, rp/eb family, member 3, APOA1 - apolipoprotein a-i, PAX5 - paired box 5, DDIT3 - dna-damage-inducible transcript 3, ARID3B - at rich interactive domain 3b (bright-like), RELA - v-rel avian reticuloendotheliosis viral oncogene homolog a, PBX2 - pre-b-cell leukemia homeobox 2, WWTR1 - ww doma…
Ovotestes	Process	GO:0051254	positive regulation of RNA metabolic process	2.71e-06	0.00142	1.46	13091	1424	835	133	[ZNF341 - zinc finger protein 341, YAF2 - yy1 associated factor 2, MAPRE3 - microtubule-associated protein, rp/eb family, member 3, PAX5 - paired box 5, DDIT3 - dna-damage-inducible transcript 3, ARID3B - at rich interactive domain 3b (bright-like), RELA - v-rel avian reticuloendotheliosis viral oncogene homolog a, PBX2 - pre-b-cell leukemia homeobox 2, WWTR1 - ww domain containing transcription …
Ovotestes	Process	GO:0045934	negative regulation of nucleobase-containing compound metabolic process	3.25e-06	0.00165	1.52	13091	1154	835	112	[YAF2 - yy1 associated factor 2, TAGLN3 - transgelin 3, PAX5 - paired box 5, DDIT3 - dna-damage-inducible transcript 3, GADD45A - growth arrest and dna-damage-inducible, alpha, RELA - v-rel avian reticuloendotheliosis viral oncogene homolog a, WWTR1 - ww domain containing transcription regulator 1, NR6A1 - nuclear receptor subfamily 6, group a, member 1, TRPS1 - trichorhinophalangeal syndrome i, …
Ovotestes	Process	GO:0009891	positive regulation of biosynthetic process	3.97e-06	0.00194	1.42	13091	1635	835	148	[ZNF341 - zinc finger protein 341, YAF2 - yy1 associated factor 2, MAPRE3 - microtubule-associated protein, rp/eb family, member 3, PAX5 - paired box 5, APOA1 - apolipoprotein a-i, DDIT3 - dna-damage-inducible transcript 3, ARID3B - at rich interactive domain 3b (bright-like), RELA - v-rel avian reticuloendotheliosis viral oncogene homolog a, PBX2 - pre-b-cell leukemia homeobox 2, WWTR1 - ww doma…
Ovotestes	Process	GO:0045935	positive regulation of nucleobase-containing compound metabolic process	4.02e-06	0.0019	1.43	13091	1595	835	145	[ZNF341 - zinc finger protein 341, YAF2 - yy1 associated factor 2, MAPRE3 - microtubule-associated protein, rp/eb family, member 3, PAX5 - paired box 5, DDIT3 - dna-damage-inducible transcript 3, ARID3B - at rich interactive domain 3b (bright-like), RELA - v-rel avian reticuloendotheliosis viral oncogene homolog a, PBX2 - pre-b-cell leukemia homeobox 2, WWTR1 - ww domain containing transcription …
Ovotestes	Process	GO:0010557	positive regulation of macromolecule biosynthetic process	4.47e-06	0.00205	1.43	13091	1531	835	140	[ZNF341 - zinc finger protein 341, YAF2 - yy1 associated factor 2, MAPRE3 - microtubule-associated protein, rp/eb family, member 3, PAX5 - paired box 5, DDIT3 - dna-damage-inducible transcript 3, ARID3B - at rich interactive domain 3b (bright-like), RELA - v-rel avian reticuloendotheliosis viral oncogene homolog a, PBX2 - pre-b-cell leukemia homeobox 2, WWTR1 - ww domain containing transcription …
Ovotestes	Process	GO:0051172	negative regulation of nitrogen compound metabolic process	6.53e-06	0.00291	1.38	13091	1854	835	163	[CEP85 - centrosomal protein 85kda, YAF2 - yy1 associated factor 2, TAGLN3 - transgelin 3, RPS6KA6 - ribosomal protein s6 kinase, 90kda, polypeptide 6, PAX5 - paired box 5, DDIT3 - dna-damage-inducible transcript 3, GADD45A - growth arrest and dna-damage-inducible, alpha, CHAC1 - chac, cation transport regulator homolog 1 (e. coli), RELA - v-rel avian reticuloendotheliosis viral oncogene homolog …
Ovotestes	Process	GO:0051171	regulation of nitrogen compound metabolic process	6.87e-06	0.00297	1.21	13091	4350	835	336	[ZNF341 - zinc finger protein 341, YAF2 - yy1 associated factor 2, TAGLN3 - transgelin 3, MAPRE3 - microtubule-associated protein, rp/eb family, member 3, RBM39 - rna binding motif protein 39, ZNF414 - zinc finger protein 414, CHAC1 - chac, cation transport regulator homolog 1 (e. coli), RALY - raly heterogeneous nuclear ribonucleoprotein, RELA - v-rel avian reticuloendotheliosis viral oncogene h…
Ovotestes	Process	GO:0032502	developmental process	1.01e-05	0.00423	1.22	13091	3964	835	309	[MDGA1 - mam domain containing glycosylphosphatidylinositol anchor 1, CHMP4C - charged multivesicular body protein 4c, TAGLN3 - transgelin 3, PLA2R1 - phospholipase a2 receptor 1, 180kda, ACSBG2 - acyl-coa synthetase bubblegum family member 2, ABLIM1 - actin binding lim protein 1, CHAC1 - chac, cation transport regulator homolog 1 (e. coli), RELA - v-rel avian reticuloendotheliosis viral oncogene…
Ovotestes	Process	GO:0010817	regulation of hormone levels	1.26e-05	0.00516	1.9	13091	396	835	48	[CAMK2N1 - calcium/calmodulin-dependent protein kinase ii inhibitor 1, NADK - nad kinase, STAR - steroidogenic acute regulatory protein, PAX8 - paired box 8, AANAT - aralkylamine n-acetyltransferase, APOA1 - apolipoprotein a-i, COLQ - collagen-like tail subunit (single strand of homotrimer) of asymmetric acetylcholinesterase, TFAP2B - transcription factor ap-2 beta (activating enhancer binding pr…
Ovotestes	Process	GO:0023051	regulation of signaling	2.33e-05	0.00926	1.27	13091	2829	835	229	[FAM13A - family with sequence similarity 13, member a, PLA2R1 - phospholipase a2 receptor 1, 180kda, CHAC1 - chac, cation transport regulator homolog 1 (e. coli), RELA - v-rel avian reticuloendotheliosis viral oncogene homolog a, NRP1 - neuropilin 1, ABL1 - c-abl oncogene 1, non-receptor tyrosine kinase, EP300 - e1a binding protein p300, PML - promyelocytic leukemia, SHANK2 - sh3 and multiple an…
Ovotestes	Process	GO:0045778	positive regulation of ossification	2.66e-05	0.0103	3.22	13091	78	835	16	[OSR1 - odd-skipped related 1 (drosophila), PTN - pleiotrophin, PKDCC - protein kinase domain containing, cytoplasmic, KL - klotho, TGFB1 - transforming growth factor, beta 1, ZHX3 - zinc fingers and homeoboxes 3, SMAD1 - smad family member 1, TFAP2A - transcription factor ap-2 alpha (activating enhancer binding protein 2 alpha), NPPC - natriuretic peptide c, WWTR1 - ww domain containing transcri…
Ovotestes	Process	GO:0080090	regulation of primary metabolic process	2.78e-05	0.0105	1.19	13091	4505	835	342	[ZNF341 - zinc finger protein 341, YAF2 - yy1 associated factor 2, TAGLN3 - transgelin 3, MAPRE3 - microtubule-associated protein, rp/eb family, member 3, RBM39 - rna binding motif protein 39, ZNF414 - zinc finger protein 414, CHAC1 - chac, cation transport regulator homolog 1 (e. coli), RALY - raly heterogeneous nuclear ribonucleoprotein, RELA - v-rel avian reticuloendotheliosis viral oncogene h…
Ovotestes	Process	GO:0009653	anatomical structure morphogenesis	2.83e-05	0.0104	1.46	13091	1184	835	110	[PAX5 - paired box 5, ABLIM1 - actin binding lim protein 1, PBX2 - pre-b-cell leukemia homeobox 2, RELA - v-rel avian reticuloendotheliosis viral oncogene homolog a, WWTR1 - ww domain containing transcription regulator 1, NRP1 - neuropilin 1, ABL1 - c-abl oncogene 1, non-receptor tyrosine kinase, MAB21L2 - mab-21-like 2 (c. elegans), EP300 - e1a binding protein p300, PML - promyelocytic leukemia,…
Ovotestes	Process	GO:0032501	multicellular organismal process	2.86e-05	0.0103	1.29	13091	2522	835	207	[NCAM2 - neural cell adhesion molecule 2, PLA2R1 - phospholipase a2 receptor 1, 180kda, ACSBG2 - acyl-coa synthetase bubblegum family member 2, ABLIM1 - actin binding lim protein 1, ABAT - 4-aminobutyrate aminotransferase, RELA - v-rel avian reticuloendotheliosis viral oncogene homolog a, NRP1 - neuropilin 1, ENPEP - glutamyl aminopeptidase (aminopeptidase a), ABL1 - c-abl oncogene 1, non-recepto…
Ovotestes	Process	GO:0045595	regulation of cell differentiation	3.37e-05	0.0118	1.39	13091	1524	835	135	[APOA1 - apolipoprotein a-i, DDIT3 - dna-damage-inducible transcript 3, RELA - v-rel avian reticuloendotheliosis viral oncogene homolog a, WWTR1 - ww domain containing transcription regulator 1, NRP1 - neuropilin 1, ABL1 - c-abl oncogene 1, non-receptor tyrosine kinase, TRPS1 - trichorhinophalangeal syndrome i, EP300 - e1a binding protein p300, SEMA4G - sema domain, immunoglobulin domain (ig), tr…
Ovotestes	Process	GO:0010646	regulation of cell communication	3.38e-05	0.0116	1.26	13091	2801	835	226	[FAM13A - family with sequence similarity 13, member a, PLA2R1 - phospholipase a2 receptor 1, 180kda, CHAC1 - chac, cation transport regulator homolog 1 (e. coli), RELA - v-rel avian reticuloendotheliosis viral oncogene homolog a, NRP1 - neuropilin 1, ABL1 - c-abl oncogene 1, non-receptor tyrosine kinase, EP300 - e1a binding protein p300, PML - promyelocytic leukemia, SHANK2 - sh3 and multiple an…
Ovotestes	Process	GO:1900744	regulation of p38MAPK cascade	3.4e-05	0.0113	4.61	13091	34	835	10	[DAB2IP - dab2 interacting protein, XDH - xanthine dehydrogenase, BMP2 - bone morphogenetic protein 2, VEGFA - vascular endothelial growth factor a, GADD45B - growth arrest and dna-damage-inducible, beta, PJA2 - praja ring finger 2, e3 ubiquitin protein ligase, DUSP1 - dual specificity phosphatase 1, GADD45G - growth arrest and dna-damage-inducible, gamma, GADD45A - growth arrest and dna-damage-i…
Ovotestes	Process	GO:0010628	positive regulation of gene expression	4.21e-05	0.0138	1.36	13091	1709	835	148	[ZNF341 - zinc finger protein 341, YAF2 - yy1 associated factor 2, MAPRE3 - microtubule-associated protein, rp/eb family, member 3, PAX5 - paired box 5, DDIT3 - dna-damage-inducible transcript 3, ARID3B - at rich interactive domain 3b (bright-like), RELA - v-rel avian reticuloendotheliosis viral oncogene homolog a, PBX2 - pre-b-cell leukemia homeobox 2, WWTR1 - ww domain containing transcription …
Ovotestes	Process	GO:0014070	response to organic cyclic compound	4.51e-05	0.0144	1.66	13091	595	835	63	[CHRNB2 - cholinergic receptor, nicotinic, beta 2 (neuronal), SLC8A3 - solute carrier family 8 (sodium/calcium exchanger), member 3, AANAT - aralkylamine n-acetyltransferase, TRIM63 - tripartite motif containing 63, e3 ubiquitin protein ligase, RELA - v-rel avian reticuloendotheliosis viral oncogene homolog a, ABL1 - c-abl oncogene 1, non-receptor tyrosine kinase, ATF4 - activating transcription …
Ovotestes	Process	GO:0050796	regulation of insulin secretion	4.52e-05	0.0141	2.43	13091	155	835	24	[HNF4A - hepatocyte nuclear factor 4, alpha, CAMK2N1 - calcium/calmodulin-dependent protein kinase ii inhibitor 1, NADK - nad kinase, STX1A - syntaxin 1a (brain), SOX4 - sry (sex determining region y)-box 4, TFAP2B - transcription factor ap-2 beta (activating enhancer binding protein 2 beta), ISL1 - isl lim homeobox 1, TMEM27 - transmembrane protein 27, TCF7L2 - transcription factor 7-like 2 (t-c…
Ovotestes	Process	GO:0045597	positive regulation of cell differentiation	4.76e-05	0.0146	1.55	13091	821	835	81	[KDM4C - lysine (k)-specific demethylase 4c, PTCH2 - patched 2, APOA1 - apolipoprotein a-i, ZNF365 - zinc finger protein 365, NUMB - numb homolog (drosophila), CAMK2B - calcium/calmodulin-dependent protein kinase ii beta, RELA - v-rel avian reticuloendotheliosis viral oncogene homolog a, WWTR1 - ww domain containing transcription regulator 1, NRP1 - neuropilin 1, ABL1 - c-abl oncogene 1, non-rece…
Ovotestes	Process	GO:0090276	regulation of peptide hormone secretion	6.14e-05	0.0184	2.29	13091	178	835	26	[CAMK2N1 - calcium/calmodulin-dependent protein kinase ii inhibitor 1, NADK - nad kinase, PAX8 - paired box 8, ISL1 - isl lim homeobox 1, TFAP2B - transcription factor ap-2 beta (activating enhancer binding protein 2 beta), ACSL4 - acyl-coa synthetase long-chain family member 4, SLC16A1 - solute carrier family 16 (monocarboxylate transporter), member 1, ADCY8 - adenylate cyclase 8 (brain), SIRT3 …
Ovotestes	Process	GO:0009887	animal organ morphogenesis	6.25e-05	0.0184	1.77	13091	433	835	49	[PAX5 - paired box 5, ABLIM1 - actin binding lim protein 1, RELA - v-rel avian reticuloendotheliosis viral oncogene homolog a, WWTR1 - ww domain containing transcription regulator 1, PBX2 - pre-b-cell leukemia homeobox 2, NRP1 - neuropilin 1, EP300 - e1a binding protein p300, SHANK2 - sh3 and multiple ankyrin repeat domains 2, NR5A2 - nuclear receptor subfamily 5, group a, member 2, DHRS3 - dehyd…
Ovotestes	Process	GO:0035556	intracellular signal transduction	8.37e-05	0.0241	1.4	13091	1336	835	119	[PJA2 - praja ring finger 2, e3 ubiquitin protein ligase, RPS6KA6 - ribosomal protein s6 kinase, 90kda, polypeptide 6, DDIT3 - dna-damage-inducible transcript 3, GADD45A - growth arrest and dna-damage-inducible, alpha, CHAC1 - chac, cation transport regulator homolog 1 (e. coli), PPM1L - protein phosphatase, mg2+/mn2+ dependent, 1l, RELA - v-rel avian reticuloendotheliosis viral oncogene homolog …
Ovotestes	Process	GO:0043117	positive regulation of vascular permeability	0.000106	0.0299	8.71	13091	9	835	5	[PDE2A - phosphodiesterase 2a, cgmp-stimulated, UCN - urocortin, VEGFA - vascular endothelial growth factor a, TGFB1 - transforming growth factor, beta 1, PDE3A - phosphodiesterase 3a, cgmp-inhibited]
Ovotestes	Process	GO:0051173	positive regulation of nitrogen compound metabolic process	0.000115	0.0319	1.26	13091	2579	835	207	[ZNF341 - zinc finger protein 341, YAF2 - yy1 associated factor 2, MAPRE3 - microtubule-associated protein, rp/eb family, member 3, RELA - v-rel avian reticuloendotheliosis viral oncogene homolog a, NR6A1 - nuclear receptor subfamily 6, group a, member 1, NRP1 - neuropilin 1, ABL1 - c-abl oncogene 1, non-receptor tyrosine kinase, EP300 - e1a binding protein p300, PML - promyelocytic leukemia, RET…
Ovotestes	Process	GO:0031324	negative regulation of cellular metabolic process	0.000133	0.0361	1.3	13091	1987	835	165	[CEP85 - centrosomal protein 85kda, YAF2 - yy1 associated factor 2, TAGLN3 - transgelin 3, RPS6KA6 - ribosomal protein s6 kinase, 90kda, polypeptide 6, PAX5 - paired box 5, DDIT3 - dna-damage-inducible transcript 3, GADD45A - growth arrest and dna-damage-inducible, alpha, CHAC1 - chac, cation transport regulator homolog 1 (e. coli), RELA - v-rel avian reticuloendotheliosis viral oncogene homolog …
Ovotestes	Process	GO:0030111	regulation of Wnt signaling pathway	0.000154	0.0411	1.86	13091	320	835	38	[FGFR2 - fibroblast growth factor receptor 2, SENP2 - sumo1/sentrin/smt3 specific peptidase 2, UBE2B - ubiquitin-conjugating enzyme e2b, DDIT3 - dna-damage-inducible transcript 3, NKD1 - naked cuticle homolog 1 (drosophila), ISL1 - isl lim homeobox 1, MDFIC - myod family inhibitor domain containing, PTPRU - protein tyrosine phosphatase, receptor type, u, KLHL12 - kelch-like family member 12, CDC7…
Ovotestes	Process	GO:0065007	biological regulation	0.000157	0.0413	1.08	13091	8760	835	606	[ZNF341 - zinc finger protein 341, MDGA1 - mam domain containing glycosylphosphatidylinositol anchor 1, AGAP3 - arfgap with gtpase domain, ankyrin repeat and ph domain 3, ZNF414 - zinc finger protein 414, RBM39 - rna binding motif protein 39, AANAT - aralkylamine n-acetyltransferase, ABAT - 4-aminobutyrate aminotransferase, NR6A1 - nuclear receptor subfamily 6, group a, member 1, SPRYD3 - spry do…
Ovotestes	Process	GO:0031323	regulation of cellular metabolic process	0.000159	0.0411	1.17	13091	4624	835	344	[ZNF341 - zinc finger protein 341, YAF2 - yy1 associated factor 2, TAGLN3 - transgelin 3, MAPRE3 - microtubule-associated protein, rp/eb family, member 3, RBM39 - rna binding motif protein 39, ZNF414 - zinc finger protein 414, CHAC1 - chac, cation transport regulator homolog 1 (e. coli), RALY - raly heterogeneous nuclear ribonucleoprotein, RELA - v-rel avian reticuloendotheliosis viral oncogene h…
Ovotestes	Process	GO:2000026	regulation of multicellular organismal development	0.000176	0.0446	1.32	13091	1704	835	144	[MDGA1 - mam domain containing glycosylphosphatidylinositol anchor 1, RPS6KA6 - ribosomal protein s6 kinase, 90kda, polypeptide 6, DDIT3 - dna-damage-inducible transcript 3, APOA1 - apolipoprotein a-i, GADD45A - growth arrest and dna-damage-inducible, alpha, WWTR1 - ww domain containing transcription regulator 1, RELA - v-rel avian reticuloendotheliosis viral oncogene homolog a, NRP1 - neuropilin…
Ovotestes	Process	GO:0048704	embryonic skeletal system morphogenesis	0.000179	0.0447	3.01	13091	73	835	14	[FGFR2 - fibroblast growth factor receptor 2, OSR1 - odd-skipped related 1 (drosophila), HOXB4 - homeobox b4, HOXB3 - homeobox b3, PAX5 - paired box 5, TFAP2A - transcription factor ap-2 alpha (activating enhancer binding protein 2 alpha), HOXB6 - homeobox b6, HOXB5 - homeobox b5, SHOX2 - short stature homeobox 2, MMP16 - matrix metallopeptidase 16 (membrane-inserted), HOXD4 - homeobox d4, HOXA4 …
Ovotestes	Process	GO:0050794	regulation of cellular process	0.000242	0.0592	1.1	13091	7743	835	542	[ZNF341 - zinc finger protein 341, MDGA1 - mam domain containing glycosylphosphatidylinositol anchor 1, AGAP3 - arfgap with gtpase domain, ankyrin repeat and ph domain 3, ZNF414 - zinc finger protein 414, RBM39 - rna binding motif protein 39, NR6A1 - nuclear receptor subfamily 6, group a, member 1, SPRYD3 - spry domain containing 3, ABL1 - c-abl oncogene 1, non-receptor tyrosine kinase, SEMA4G - …
Ovotestes	Process	GO:1900194	negative regulation of oocyte maturation	0.000259	0.0623	15.68	13091	3	835	3	[NPR2 - natriuretic peptide receptor b/guanylate cyclase b (atrionatriuretic peptide receptor b), WEE2 - wee1 homolog 2 (s. pombe), NPPC - natriuretic peptide c]
Ovotestes	Process	GO:0090500	endocardial cushion to mesenchymal transition	0.000259	0.0613	15.68	13091	3	835	3	[EFNA1 - ephrin-a1, HAS2 - hyaluronan synthase 2, HEY2 - hairy/enhancer-of-split related with yrpw motif 2]
Ovotestes	Process	GO:0099587	inorganic ion import across plasma membrane	0.000268	0.0626	3.04	13091	67	835	13	[KCNJ16 - potassium inwardly-rectifying channel, subfamily j, member 16, KCNJ15 - potassium inwardly-rectifying channel, subfamily j, member 15, SLC8A3 - solute carrier family 8 (sodium/calcium exchanger), member 3, FAM155B - family with sequence similarity 155, member b, TRPV3 - transient receptor potential cation channel, subfamily v, member 3, KCNJ6 - potassium inwardly-rectifying channel, sub…
Ovotestes	Process	GO:0098659	inorganic cation import across plasma membrane	0.000268	0.0616	3.04	13091	67	835	13	[KCNJ16 - potassium inwardly-rectifying channel, subfamily j, member 16, KCNJ15 - potassium inwardly-rectifying channel, subfamily j, member 15, SLC8A3 - solute carrier family 8 (sodium/calcium exchanger), member 3, FAM155B - family with sequence similarity 155, member b, TRPV3 - transient receptor potential cation channel, subfamily v, member 3, KCNJ6 - potassium inwardly-rectifying channel, sub…
Ovotestes	Process	GO:0048705	skeletal system morphogenesis	0.000309	0.0698	2.64	13091	95	835	16	[FGFR2 - fibroblast growth factor receptor 2, OSR1 - odd-skipped related 1 (drosophila), HOXB4 - homeobox b4, HOXB3 - homeobox b3, PAX5 - paired box 5, TFAP2A - transcription factor ap-2 alpha (activating enhancer binding protein 2 alpha), HOXB6 - homeobox b6, HOXB5 - homeobox b5, SHOX2 - short stature homeobox 2, MMP16 - matrix metallopeptidase 16 (membrane-inserted), HOXD4 - homeobox d4, HOXA4 …
Ovotestes	Process	GO:0097696	STAT cascade	0.000341	0.076	4.32	13091	29	835	8	[CLCF1 - cardiotrophin-like cytokine factor 1, LYN - v-yes-1 yamaguchi sarcoma viral related oncogene homolog, JAK3 - janus kinase 3, SOCS5 - suppressor of cytokine signaling 5, STAT2 - signal transducer and activator of transcription 2, 113kda, STAT3 - signal transducer and activator of transcription 3 (acute-phase response factor), THPO - thrombopoietin, STAT6 - signal transducer and activator …
Ovotestes	Process	GO:0009952	anterior/posterior pattern specification	0.000383	0.084	2.31	13091	136	835	20	[OSR1 - odd-skipped related 1 (drosophila), HOXB4 - homeobox b4, HOXB3 - homeobox b3, RIPPLY2 - ripply transcriptional repressor 2, HOXB6 - homeobox b6, HOXB5 - homeobox b5, PCSK5 - proprotein convertase subtilisin/kexin type 5, NR2F2 - nuclear receptor subfamily 2, group f, member 2, BMP2 - bone morphogenetic protein 2, EP300 - e1a binding protein p300, MIB1 - mindbomb e3 ubiquitin protein ligas…
Ovotestes	Process	GO:0060255	regulation of macromolecule metabolic process	0.000387	0.0836	1.16	13091	4582	835	338	[ZNF341 - zinc finger protein 341, YAF2 - yy1 associated factor 2, TAGLN3 - transgelin 3, MAPRE3 - microtubule-associated protein, rp/eb family, member 3, ZNF414 - zinc finger protein 414, RBM39 - rna binding motif protein 39, CHAC1 - chac, cation transport regulator homolog 1 (e. coli), RALY - raly heterogeneous nuclear ribonucleoprotein, RELA - v-rel avian reticuloendotheliosis viral oncogene h…
Ovotestes	Process	GO:0051094	positive regulation of developmental process	0.00041	0.0874	1.39	13091	1130	835	100	[APOA1 - apolipoprotein a-i, RELA - v-rel avian reticuloendotheliosis viral oncogene homolog a, WWTR1 - ww domain containing transcription regulator 1, NRP1 - neuropilin 1, ABL1 - c-abl oncogene 1, non-receptor tyrosine kinase, EP300 - e1a binding protein p300, SHANK2 - sh3 and multiple ankyrin repeat domains 2, RET - ret proto-oncogene, FOXO3 - forkhead box o3, COBL - cordon-bleu wh2 repeat prot…
Ovotestes	Process	GO:0070509	calcium ion import	0.000411	0.0863	3.81	13091	37	835	9	[TRPV1 - transient receptor potential cation channel, subfamily v, member 1, FAM155B - family with sequence similarity 155, member b, SLC8A3 - solute carrier family 8 (sodium/calcium exchanger), member 3, CACNA1I - calcium channel, voltage-dependent, t type, alpha 1i subunit, MICU3 - mitochondrial calcium uptake family, member 3, CACNA1D - calcium channel, voltage-dependent, l type, alpha 1d subu…
Ovotestes	Process	GO:0031400	negative regulation of protein modification process	0.000448	0.0928	1.61	13091	507	835	52	[XDH - xanthine dehydrogenase, CEP85 - centrosomal protein 85kda, SENP2 - sumo1/sentrin/smt3 specific peptidase 2, RPS6KA6 - ribosomal protein s6 kinase, 90kda, polypeptide 6, SLC8A3 - solute carrier family 8 (sodium/calcium exchanger), member 3, PAX5 - paired box 5, GADD45A - growth arrest and dna-damage-inducible, alpha, WWTR1 - ww domain containing transcription regulator 1, RELA - v-rel avian…
Ovotestes	Process	GO:0010604	positive regulation of macromolecule metabolic process	0.000452	0.0922	1.23	13091	2699	835	211	[ZNF341 - zinc finger protein 341, YAF2 - yy1 associated factor 2, MAPRE3 - microtubule-associated protein, rp/eb family, member 3, RELA - v-rel avian reticuloendotheliosis viral oncogene homolog a, NR6A1 - nuclear receptor subfamily 6, group a, member 1, NRP1 - neuropilin 1, ABL1 - c-abl oncogene 1, non-receptor tyrosine kinase, EP300 - e1a binding protein p300, PML - promyelocytic leukemia, RET…
Ovotestes	Process	GO:0010605	negative regulation of macromolecule metabolic process	0.000504	0.101	1.26	13091	2070	835	167	[CEP85 - centrosomal protein 85kda, YAF2 - yy1 associated factor 2, TAGLN3 - transgelin 3, RPS6KA6 - ribosomal protein s6 kinase, 90kda, polypeptide 6, PAX5 - paired box 5, DDIT3 - dna-damage-inducible transcript 3, GADD45A - growth arrest and dna-damage-inducible, alpha, CHAC1 - chac, cation transport regulator homolog 1 (e. coli), RELA - v-rel avian reticuloendotheliosis viral oncogene homolog …
Ovotestes	Process	GO:0050769	positive regulation of neurogenesis	0.000526	0.104	1.69	13091	400	835	43	[KDM4C - lysine (k)-specific demethylase 4c, PROX1 - prospero homeobox 1, STAR - steroidogenic acute regulatory protein, NEFL - neurofilament, light polypeptide, ZNF365 - zinc finger protein 365, NUMB - numb homolog (drosophila), ALK - anaplastic lymphoma receptor tyrosine kinase, SCARF1 - scavenger receptor class f, member 1, SHOX2 - short stature homeobox 2, CAMK2B - calcium/calmodulin-dependen…
Ovotestes	Process	GO:0031325	positive regulation of cellular metabolic process	0.000562	0.11	1.22	13091	2695	835	210	[ZNF341 - zinc finger protein 341, YAF2 - yy1 associated factor 2, MAPRE3 - microtubule-associated protein, rp/eb family, member 3, RELA - v-rel avian reticuloendotheliosis viral oncogene homolog a, NR6A1 - nuclear receptor subfamily 6, group a, member 1, NRP1 - neuropilin 1, ABL1 - c-abl oncogene 1, non-receptor tyrosine kinase, EP300 - e1a binding protein p300, PML - promyelocytic leukemia, RET…
Ovotestes	Process	GO:0007166	cell surface receptor signaling pathway	0.000568	0.11	1.3	13091	1637	835	136	[DST - dystonin, IL12RB2 - interleukin 12 receptor, beta 2, APOA1 - apolipoprotein a-i, DDIT3 - dna-damage-inducible transcript 3, CHAC1 - chac, cation transport regulator homolog 1 (e. coli), PPM1L - protein phosphatase, mg2+/mn2+ dependent, 1l, RELA - v-rel avian reticuloendotheliosis viral oncogene homolog a, HNRNPM - heterogeneous nuclear ribonucleoprotein m, SPRYD3 - spry domain containing 3…
Ovotestes	Process	GO:1902895	positive regulation of pri-miRNA transcription by RNA polymerase II	0.000624	0.119	3.62	13091	39	835	9	[RELA - v-rel avian reticuloendotheliosis viral oncogene homolog a, EGR1 - early growth response 1, BMP2 - bone morphogenetic protein 2, SMAD1 - smad family member 1, TGFB1 - transforming growth factor, beta 1, GATA2 - gata binding protein 2, ETS1 - v-ets avian erythroblastosis virus e26 oncogene homolog 1, STAT3 - signal transducer and activator of transcription 3 (acute-phase response factor), …
Ovotestes	Process	GO:0010468	regulation of gene expression	0.000652	0.123	1.19	13091	3320	835	252	[ZNF341 - zinc finger protein 341, YAF2 - yy1 associated factor 2, TAGLN3 - transgelin 3, MAPRE3 - microtubule-associated protein, rp/eb family, member 3, RBM39 - rna binding motif protein 39, ZNF414 - zinc finger protein 414, CHAC1 - chac, cation transport regulator homolog 1 (e. coli), RALY - raly heterogeneous nuclear ribonucleoprotein, RELA - v-rel avian reticuloendotheliosis viral oncogene h…
Ovotestes	Process	GO:0050793	regulation of developmental process	0.000689	0.128	1.25	13091	2141	835	171	[MDGA1 - mam domain containing glycosylphosphatidylinositol anchor 1, RPS6KA6 - ribosomal protein s6 kinase, 90kda, polypeptide 6, APOA1 - apolipoprotein a-i, DDIT3 - dna-damage-inducible transcript 3, GADD45A - growth arrest and dna-damage-inducible, alpha, RELA - v-rel avian reticuloendotheliosis viral oncogene homolog a, WWTR1 - ww domain containing transcription regulator 1, NRP1 - neuropilin…
Ovotestes	Process	GO:0048522	positive regulation of cellular process	0.000695	0.128	1.16	13091	4252	835	314	[ZNF341 - zinc finger protein 341, YAF2 - yy1 associated factor 2, MAPRE3 - microtubule-associated protein, rp/eb family, member 3, PLA2R1 - phospholipase a2 receptor 1, 180kda, DNAJA2 - dnaj (hsp40) homolog, subfamily a, member 2, RELA - v-rel avian reticuloendotheliosis viral oncogene homolog a, NRP1 - neuropilin 1, NR6A1 - nuclear receptor subfamily 6, group a, member 1, ABL1 - c-abl oncogene …
Ovotestes	Process	GO:1901700	response to oxygen-containing compound	0.000704	0.128	1.38	13091	1053	835	93	[AGAP3 - arfgap with gtpase domain, ankyrin repeat and ph domain 3, CHRNB2 - cholinergic receptor, nicotinic, beta 2 (neuronal), SLC8A3 - solute carrier family 8 (sodium/calcium exchanger), member 3, AANAT - aralkylamine n-acetyltransferase, FABP1 - fatty acid binding protein 1, liver, RELA - v-rel avian reticuloendotheliosis viral oncogene homolog a, ABL1 - c-abl oncogene 1, non-receptor tyrosin…
Ovotestes	Process	GO:0070372	regulation of ERK1 and ERK2 cascade	0.000705	0.126	1.97	13091	207	835	26	[FGFR2 - fibroblast growth factor receptor 2, CAMK2N1 - calcium/calmodulin-dependent protein kinase ii inhibitor 1, PDE8A - phosphodiesterase 8a, RPS6KA6 - ribosomal protein s6 kinase, 90kda, polypeptide 6, DAB2IP - dab2 interacting protein, SPRED1 - sprouty-related, evh1 domain containing 1, NRP1 - neuropilin 1, ABL1 - c-abl oncogene 1, non-receptor tyrosine kinase, LYN - v-yes-1 yamaguchi sarco…
Ovotestes	Process	GO:0002791	regulation of peptide secretion	0.000706	0.125	1.87	13091	252	835	30	[CAMK2N1 - calcium/calmodulin-dependent protein kinase ii inhibitor 1, RHBDF1 - rhomboid 5 homolog 1 (drosophila), NADK - nad kinase, PAX8 - paired box 8, TFAP2B - transcription factor ap-2 beta (activating enhancer binding protein 2 beta), ISL1 - isl lim homeobox 1, ACSL4 - acyl-coa synthetase long-chain family member 4, SLC16A1 - solute carrier family 16 (monocarboxylate transporter), member 1,…
Ovotestes	Process	GO:0010629	negative regulation of gene expression	0.000709	0.124	1.33	13091	1395	835	118	[YAF2 - yy1 associated factor 2, TAGLN3 - transgelin 3, PAX5 - paired box 5, DDIT3 - dna-damage-inducible transcript 3, GADD45A - growth arrest and dna-damage-inducible, alpha, CHAC1 - chac, cation transport regulator homolog 1 (e. coli), RELA - v-rel avian reticuloendotheliosis viral oncogene homolog a, WWTR1 - ww domain containing transcription regulator 1, NR6A1 - nuclear receptor subfamily 6,…
Ovotestes	Process	GO:0051239	regulation of multicellular organismal process	0.000727	0.126	1.23	13091	2504	835	196	[MDGA1 - mam domain containing glycosylphosphatidylinositol anchor 1, RELA - v-rel avian reticuloendotheliosis viral oncogene homolog a, NRP1 - neuropilin 1, ABL1 - c-abl oncogene 1, non-receptor tyrosine kinase, TRPS1 - trichorhinophalangeal syndrome i, EP300 - e1a binding protein p300, PML - promyelocytic leukemia, SEMA4G - sema domain, immunoglobulin domain (ig), transmembrane domain (tm) and …
Ovotestes	Process	GO:1900745	positive regulation of p38MAPK cascade	0.000729	0.125	4.39	13091	25	835	7	[XDH - xanthine dehydrogenase, BMP2 - bone morphogenetic protein 2, VEGFA - vascular endothelial growth factor a, PJA2 - praja ring finger 2, e3 ubiquitin protein ligase, GADD45B - growth arrest and dna-damage-inducible, beta, GADD45G - growth arrest and dna-damage-inducible, gamma, GADD45A - growth arrest and dna-damage-inducible, alpha]
Ovotestes	Process	GO:1902893	regulation of pri-miRNA transcription by RNA polymerase II	0.000751	0.127	3.27	13091	48	835	10	[EGR1 - early growth response 1, RELA - v-rel avian reticuloendotheliosis viral oncogene homolog a, BMP2 - bone morphogenetic protein 2, TGFB1 - transforming growth factor, beta 1, SMAD1 - smad family member 1, GATA2 - gata binding protein 2, ETS1 - v-ets avian erythroblastosis virus e26 oncogene homolog 1, STAT3 - signal transducer and activator of transcription 3 (acute-phase response factor), …
Ovotestes	Process	GO:0061178	regulation of insulin secretion involved in cellular response to glucose stimulus	0.000751	0.125	3.27	13091	48	835	10	[CAMK2N1 - calcium/calmodulin-dependent protein kinase ii inhibitor 1, CRH - corticotropin releasing hormone, NADK - nad kinase, FKBP1B - fk506 binding protein 1b, 12.6 kda, ADRA2A - adrenoceptor alpha 2a, ADCY8 - adenylate cyclase 8 (brain), BRSK2 - br serine/threonine kinase 2, TMEM27 - transmembrane protein 27, NR1D1 - nuclear receptor subfamily 1, group d, member 1, PPARD - peroxisome prolife…
Ovotestes	Process	GO:0070169	positive regulation of biomineral tissue development	0.000761	0.126	3.53	13091	40	835	9	[BMP2 - bone morphogenetic protein 2, ATF4 - activating transcription factor 4, PTN - pleiotrophin, PKDCC - protein kinase domain containing, cytoplasmic, OSR1 - odd-skipped related 1 (drosophila), KL - klotho, TGFB1 - transforming growth factor, beta 1, BMPR2 - bone morphogenetic protein receptor, type ii (serine/threonine kinase), TFAP2A - transcription factor ap-2 alpha (activating enhancer bi…
Ovotestes	Process	GO:0009719	response to endogenous stimulus	0.000765	0.125	1.43	13091	855	835	78	[CHRNB2 - cholinergic receptor, nicotinic, beta 2 (neuronal), SLC8A3 - solute carrier family 8 (sodium/calcium exchanger), member 3, AANAT - aralkylamine n-acetyltransferase, TRIM63 - tripartite motif containing 63, e3 ubiquitin protein ligase, RELA - v-rel avian reticuloendotheliosis viral oncogene homolog a, ABL1 - c-abl oncogene 1, non-receptor tyrosine kinase, ATF4 - activating transcription …
Ovotestes	Process	GO:0006812	cation transport	0.000827	0.134	1.5	13091	648	835	62	[TMEM63A - transmembrane protein 63a, CHRNE - cholinergic receptor, nicotinic, epsilon (muscle), TCN2 - transcobalamin ii, CHRNB2 - cholinergic receptor, nicotinic, beta 2 (neuronal), FAM155B - family with sequence similarity 155, member b, SLC8A3 - solute carrier family 8 (sodium/calcium exchanger), member 3, SFXN1 - sideroflexin 1, DDIT3 - dna-damage-inducible transcript 3, SLC5A12 - solute car…
Ovotestes	Process	GO:0048518	positive regulation of biological process	0.000878	0.14	1.14	13091	4737	835	345	[ZNF341 - zinc finger protein 341, YAF2 - yy1 associated factor 2, CHMP4C - charged multivesicular body protein 4c, MAPRE3 - microtubule-associated protein, rp/eb family, member 3, PLA2R1 - phospholipase a2 receptor 1, 180kda, DNAJA2 - dnaj (hsp40) homolog, subfamily a, member 2, RELA - v-rel avian reticuloendotheliosis viral oncogene homolog a, NRP1 - neuropilin 1, NR6A1 - nuclear receptor subfa…
Ovotestes	Process	GO:0030501	positive regulation of bone mineralization	0.00088	0.139	3.8	13091	33	835	8	[BMP2 - bone morphogenetic protein 2, PTN - pleiotrophin, PKDCC - protein kinase domain containing, cytoplasmic, OSR1 - odd-skipped related 1 (drosophila), KL - klotho, TGFB1 - transforming growth factor, beta 1, BMPR2 - bone morphogenetic protein receptor, type ii (serine/threonine kinase), TFAP2A - transcription factor ap-2 alpha (activating enhancer binding protein 2 alpha)]
Ovotestes	Process	GO:0050708	regulation of protein secretion	0.000905	0.142	1.88	13091	233	835	28	[CAMK2N1 - calcium/calmodulin-dependent protein kinase ii inhibitor 1, RHBDF1 - rhomboid 5 homolog 1 (drosophila), NADK - nad kinase, TFAP2B - transcription factor ap-2 beta (activating enhancer binding protein 2 beta), ISL1 - isl lim homeobox 1, ACSL4 - acyl-coa synthetase long-chain family member 4, SLC16A1 - solute carrier family 16 (monocarboxylate transporter), member 1, ADCY8 - adenylate cy…
Ovotestes	Process	GO:0048167	regulation of synaptic plasticity	0.000916	0.142	2.11	13091	156	835	21	[ERC1 - elks/rab6-interacting/cast family member 1, TSHZ3 - teashirt zinc finger homeobox 3, VGF - vgf nerve growth factor inducible, PTN - pleiotrophin, STAR - steroidogenic acute regulatory protein, PRRT1 - proline-rich transmembrane protein 1, SLC8A3 - solute carrier family 8 (sodium/calcium exchanger), member 3, UNC13C - unc-13 homolog c (c. elegans), ZDHHC2 - zinc finger, dhhc-type containin…
Ovotestes	Process	GO:0022407	regulation of cell-cell adhesion	0.000935	0.143	1.76	13091	303	835	34	[MDGA1 - mam domain containing glycosylphosphatidylinositol anchor 1, ITGA4 - integrin, alpha 4 (antigen cd49d, alpha 4 subunit of vla-4 receptor), SOCS5 - suppressor of cytokine signaling 5, APOA1 - apolipoprotein a-i, PTPRU - protein tyrosine phosphatase, receptor type, u, RELA - v-rel avian reticuloendotheliosis viral oncogene homolog a, ABL1 - c-abl oncogene 1, non-receptor tyrosine kinase, H…
Ovotestes	Process	GO:0071312	cellular response to alkaloid	0.000944	0.143	4.22	13091	26	835	7	[RYR2 - ryanodine receptor 2 (cardiac), TRPV1 - transient receptor potential cation channel, subfamily v, member 1, CRH - corticotropin releasing hormone, STAR - steroidogenic acute regulatory protein, SLC34A1 - solute carrier family 34 (type ii sodium/phosphate contransporter), member 1, ADCY8 - adenylate cyclase 8 (brain), SPIDR - scaffolding protein involved in dna repair]
Ovotestes	Process	GO:0045785	positive regulation of cell adhesion	0.00095	0.142	1.73	13091	327	835	36	[ITGA5 - integrin, alpha 5 (fibronectin receptor, alpha polypeptide), ITGA4 - integrin, alpha 4 (antigen cd49d, alpha 4 subunit of vla-4 receptor), SOCS5 - suppressor of cytokine signaling 5, APOA1 - apolipoprotein a-i, PTPRU - protein tyrosine phosphatase, receptor type, u, ITGA2 - integrin, alpha 2 (cd49b, alpha 2 subunit of vla-2 receptor), RELA - v-rel avian reticuloendotheliosis viral oncoge…
Ovotestes	Process	GO:0034721	histone H3-K4 demethylation, trimethyl-H3-K4-specific	0.000985	0.146	11.76	13091	4	835	3	[KDM5C - lysine (k)-specific demethylase 5c, JARID2 - jumonji, at rich interactive domain 2, KDM5A - lysine (k)-specific demethylase 5a]
Ovotestes	Process	GO:0033631	cell-cell adhesion mediated by integrin	0.000985	0.145	11.76	13091	4	835	3	[ITGA5 - integrin, alpha 5 (fibronectin receptor, alpha polypeptide), ITGA4 - integrin, alpha 4 (antigen cd49d, alpha 4 subunit of vla-4 receptor), NPNT - nephronectin]
Ovotestes	Process	GO:0038189	neuropilin signaling pathway	0.000985	0.143	11.76	13091	4	835	3	[NRP1 - neuropilin 1, ABL1 - c-abl oncogene 1, non-receptor tyrosine kinase, VEGFA - vascular endothelial growth factor a]
Ovotestes	Process	GO:1905880	negative regulation of oogenesis	0.000985	0.142	11.76	13091	4	835	3	[NPR2 - natriuretic peptide receptor b/guanylate cyclase b (atrionatriuretic peptide receptor b), WEE2 - wee1 homolog 2 (s. pombe), NPPC - natriuretic peptide c]
Ovotestes	Process	GO:0060283	negative regulation of oocyte development	0.000985	0.141	11.76	13091	4	835	3	[WEE2 - wee1 homolog 2 (s. pombe), NPR2 - natriuretic peptide receptor b/guanylate cyclase b (atrionatriuretic peptide receptor b), NPPC - natriuretic peptide c]
Ovotestes	Function	GO:0000978	RNA polymerase II proximal promoter sequence-specific DNA binding	2.06e-14	8.89e-11	2.19	13091	731	835	102	[ZNF341 - zinc finger protein 341, PAX5 - paired box 5, DDIT3 - dna-damage-inducible transcript 3, PBX2 - pre-b-cell leukemia homeobox 2, RELA - v-rel avian reticuloendotheliosis viral oncogene homolog a, NR6A1 - nuclear receptor subfamily 6, group a, member 1, EP300 - e1a binding protein p300, FOXO3 - forkhead box o3, FOXJ2 - forkhead box j2, SOX12 - sry (sex determining region y)-box 12, FOXJ1 …
Ovotestes	Function	GO:0000987	proximal promoter sequence-specific DNA binding	6.52e-14	1.41e-10	2.15	13091	744	835	102	[ZNF341 - zinc finger protein 341, DDIT3 - dna-damage-inducible transcript 3, PAX5 - paired box 5, PBX2 - pre-b-cell leukemia homeobox 2, RELA - v-rel avian reticuloendotheliosis viral oncogene homolog a, NR6A1 - nuclear receptor subfamily 6, group a, member 1, EP300 - e1a binding protein p300, FOXO3 - forkhead box o3, FOXJ2 - forkhead box j2, SOX12 - sry (sex determining region y)-box 12, FOXJ1 …
Ovotestes	Function	GO:0000981	DNA-binding transcription factor activity, RNA polymerase II-specific	2.07e-13	2.97e-10	2.07	13091	801	835	106	[ZNF341 - zinc finger protein 341, ZNF414 - zinc finger protein 414, PAX5 - paired box 5, DDIT3 - dna-damage-inducible transcript 3, PBX2 - pre-b-cell leukemia homeobox 2, RELA - v-rel avian reticuloendotheliosis viral oncogene homolog a, NR6A1 - nuclear receptor subfamily 6, group a, member 1, TRPS1 - trichorhinophalangeal syndrome i, FOXO3 - forkhead box o3, FOXJ2 - forkhead box j2, SOX12 - sry…
Ovotestes	Function	GO:0003700	DNA-binding transcription factor activity	2.86e-13	3.08e-10	2.05	13091	827	835	108	[ZNF341 - zinc finger protein 341, ZNF414 - zinc finger protein 414, PAX5 - paired box 5, DDIT3 - dna-damage-inducible transcript 3, PBX2 - pre-b-cell leukemia homeobox 2, RELA - v-rel avian reticuloendotheliosis viral oncogene homolog a, NR6A1 - nuclear receptor subfamily 6, group a, member 1, TRPS1 - trichorhinophalangeal syndrome i, FOXO3 - forkhead box o3, FOXJ2 - forkhead box j2, SOX12 - sry…
Ovotestes	Function	GO:0000977	RNA polymerase II regulatory region sequence-specific DNA binding	3.35e-13	2.89e-10	2.04	13091	829	835	108	[ZNF341 - zinc finger protein 341, PAX5 - paired box 5, DDIT3 - dna-damage-inducible transcript 3, RELA - v-rel avian reticuloendotheliosis viral oncogene homolog a, PBX2 - pre-b-cell leukemia homeobox 2, NR6A1 - nuclear receptor subfamily 6, group a, member 1, EP300 - e1a binding protein p300, TRPS1 - trichorhinophalangeal syndrome i, FOXO3 - forkhead box o3, FOXJ2 - forkhead box j2, SOX12 - sry…
Ovotestes	Function	GO:0001012	RNA polymerase II regulatory region DNA binding	3.35e-13	2.41e-10	2.04	13091	829	835	108	[ZNF341 - zinc finger protein 341, PAX5 - paired box 5, DDIT3 - dna-damage-inducible transcript 3, RELA - v-rel avian reticuloendotheliosis viral oncogene homolog a, PBX2 - pre-b-cell leukemia homeobox 2, NR6A1 - nuclear receptor subfamily 6, group a, member 1, EP300 - e1a binding protein p300, TRPS1 - trichorhinophalangeal syndrome i, FOXO3 - forkhead box o3, FOXJ2 - forkhead box j2, SOX12 - sry…
Ovotestes	Function	GO:0000976	transcription regulatory region sequence-specific DNA binding	2.5e-11	1.54e-08	1.9	13091	910	835	110	[ZNF341 - zinc finger protein 341, PAX5 - paired box 5, DDIT3 - dna-damage-inducible transcript 3, RELA - v-rel avian reticuloendotheliosis viral oncogene homolog a, PBX2 - pre-b-cell leukemia homeobox 2, NR6A1 - nuclear receptor subfamily 6, group a, member 1, TRPS1 - trichorhinophalangeal syndrome i, EP300 - e1a binding protein p300, FOXO3 - forkhead box o3, FOXJ2 - forkhead box j2, SOX12 - sry…
Ovotestes	Function	GO:0044212	transcription regulatory region DNA binding	3.06e-11	1.65e-08	1.89	13091	913	835	110	[ZNF341 - zinc finger protein 341, PAX5 - paired box 5, DDIT3 - dna-damage-inducible transcript 3, RELA - v-rel avian reticuloendotheliosis viral oncogene homolog a, PBX2 - pre-b-cell leukemia homeobox 2, NR6A1 - nuclear receptor subfamily 6, group a, member 1, EP300 - e1a binding protein p300, TRPS1 - trichorhinophalangeal syndrome i, FOXO3 - forkhead box o3, FOXJ2 - forkhead box j2, SOX12 - sry…
Ovotestes	Function	GO:0001067	regulatory region nucleic acid binding	3.28e-11	1.57e-08	1.89	13091	914	835	110	[ZNF341 - zinc finger protein 341, PAX5 - paired box 5, DDIT3 - dna-damage-inducible transcript 3, RELA - v-rel avian reticuloendotheliosis viral oncogene homolog a, PBX2 - pre-b-cell leukemia homeobox 2, NR6A1 - nuclear receptor subfamily 6, group a, member 1, EP300 - e1a binding protein p300, TRPS1 - trichorhinophalangeal syndrome i, FOXO3 - forkhead box o3, FOXJ2 - forkhead box j2, SOX12 - sry…
Ovotestes	Function	GO:1990837	sequence-specific double-stranded DNA binding	2.74e-10	1.18e-07	1.81	13091	970	835	112	[ZNF341 - zinc finger protein 341, PAX5 - paired box 5, DDIT3 - dna-damage-inducible transcript 3, RELA - v-rel avian reticuloendotheliosis viral oncogene homolog a, PBX2 - pre-b-cell leukemia homeobox 2, NR6A1 - nuclear receptor subfamily 6, group a, member 1, ABL1 - c-abl oncogene 1, non-receptor tyrosine kinase, TRPS1 - trichorhinophalangeal syndrome i, EP300 - e1a binding protein p300, FOXO3 …
Ovotestes	Function	GO:0043565	sequence-specific DNA binding	2.19e-09	8.58e-07	1.73	13091	1053	835	116	[ZNF341 - zinc finger protein 341, PAX5 - paired box 5, DDIT3 - dna-damage-inducible transcript 3, RELA - v-rel avian reticuloendotheliosis viral oncogene homolog a, PBX2 - pre-b-cell leukemia homeobox 2, NR6A1 - nuclear receptor subfamily 6, group a, member 1, ABL1 - c-abl oncogene 1, non-receptor tyrosine kinase, TRPS1 - trichorhinophalangeal syndrome i, EP300 - e1a binding protein p300, FOXO3 …
Ovotestes	Function	GO:0140110	transcription regulator activity	2.25e-09	8.1e-07	1.65	13091	1275	835	134	[ZNF341 - zinc finger protein 341, YAF2 - yy1 associated factor 2, ZNF414 - zinc finger protein 414, DDX1 - dead (asp-glu-ala-asp) box helicase 1, PAX5 - paired box 5, DDIT3 - dna-damage-inducible transcript 3, RALY - raly heterogeneous nuclear ribonucleoprotein, RELA - v-rel avian reticuloendotheliosis viral oncogene homolog a, PBX2 - pre-b-cell leukemia homeobox 2, WWTR1 - ww domain containing …
Ovotestes	Function	GO:0003690	double-stranded DNA binding	3.47e-09	1.15e-06	1.72	13091	1037	835	114	[ZNF341 - zinc finger protein 341, PAX5 - paired box 5, DDIT3 - dna-damage-inducible transcript 3, RELA - v-rel avian reticuloendotheliosis viral oncogene homolog a, PBX2 - pre-b-cell leukemia homeobox 2, NR6A1 - nuclear receptor subfamily 6, group a, member 1, ABL1 - c-abl oncogene 1, non-receptor tyrosine kinase, TRPS1 - trichorhinophalangeal syndrome i, EP300 - e1a binding protein p300, FOXO3 …
Ovotestes	Function	GO:0001228	DNA-binding transcription activator activity, RNA polymerase II-specific	2.25e-08	6.93e-06	2.28	13091	350	835	51	[DDIT3 - dna-damage-inducible transcript 3, PAX5 - paired box 5, RELA - v-rel avian reticuloendotheliosis viral oncogene homolog a, PBX2 - pre-b-cell leukemia homeobox 2, NR6A1 - nuclear receptor subfamily 6, group a, member 1, ATF4 - activating transcription factor 4, PRDM4 - pr domain containing 4, HLF - hepatic leukemia factor, NR5A2 - nuclear receptor subfamily 5, group a, member 2, PGR - pro…
Ovotestes	Function	GO:0003677	DNA binding	1.34e-05	0.00385	1.39	13091	1631	835	145	[ZNF341 - zinc finger protein 341, YAF2 - yy1 associated factor 2, ZNF414 - zinc finger protein 414, DDX1 - dead (asp-glu-ala-asp) box helicase 1, EXO5 - exonuclease 5, DDIT3 - dna-damage-inducible transcript 3, PAX5 - paired box 5, ARID3B - at rich interactive domain 3b (bright-like), RELA - v-rel avian reticuloendotheliosis viral oncogene homolog a, PBX2 - pre-b-cell leukemia homeobox 2, NR6A1 …
Ovotestes	Function	GO:0015293	symporter activity	5.23e-05	0.0141	2.66	13091	118	835	20	[SLC23A1 - solute carrier family 23 (ascorbic acid transporter), member 1, SLC4A5 - solute carrier family 4 (sodium bicarbonate cotransporter), member 5, SLC1A5 - solute carrier family 1 (neutral amino acid transporter), member 5, SLC5A12 - solute carrier family 5 (sodium/monocarboxylate cotransporter), member 12, SLC2A13 - solute carrier family 2 (facilitated glucose transporter), member 13, SLC…
Ovotestes	Function	GO:0051427	hormone receptor binding	0.000154	0.0391	2.35	13091	147	835	22	[VDR - vitamin d (1,25- dihydroxyvitamin d3) receptor, TAF11 - taf11 rna polymerase ii, tata box binding protein (tbp)-associated factor, 28kda, KDM4C - lysine (k)-specific demethylase 4c, UCN - urocortin, ZNF366 - zinc finger protein 366, WIPI1 - wd repeat domain, phosphoinositide interacting 1, PROX1 - prospero homeobox 1, MED16 - mediator complex subunit 16, ISL1 - isl lim homeobox 1, NPPC - n…
Ovotestes	Function	GO:0015318	inorganic molecular entity transmembrane transporter activity	0.000178	0.0425	1.57	13091	649	835	65	[TMEM63A - transmembrane protein 63a, CHRNE - cholinergic receptor, nicotinic, epsilon (muscle), CHRNB2 - cholinergic receptor, nicotinic, beta 2 (neuronal), FAM155B - family with sequence similarity 155, member b, SLC8A3 - solute carrier family 8 (sodium/calcium exchanger), member 3, SFXN1 - sideroflexin 1, SLC5A12 - solute carrier family 5 (sodium/monocarboxylate cotransporter), member 12, SLC6…
Ovotestes	Function	GO:0004879	nuclear receptor activity	0.000207	0.0469	3.52	13091	49	835	11	[HNF4A - hepatocyte nuclear factor 4, alpha, VDR - vitamin d (1,25- dihydroxyvitamin d3) receptor, NR2F2 - nuclear receptor subfamily 2, group f, member 2, NR6A1 - nuclear receptor subfamily 6, group a, member 1, NR5A2 - nuclear receptor subfamily 5, group a, member 2, STAT3 - signal transducer and activator of transcription 3 (acute-phase response factor), PGR - progesterone receptor, THRA - thy…
Ovotestes	Function	GO:0098531	transcription factor activity, direct ligand regulated sequence-specific DNA binding	0.000207	0.0446	3.52	13091	49	835	11	[HNF4A - hepatocyte nuclear factor 4, alpha, VDR - vitamin d (1,25- dihydroxyvitamin d3) receptor, NR2F2 - nuclear receptor subfamily 2, group f, member 2, NR6A1 - nuclear receptor subfamily 6, group a, member 1, NR5A2 - nuclear receptor subfamily 5, group a, member 2, STAT3 - signal transducer and activator of transcription 3 (acute-phase response factor), PGR - progesterone receptor, THRA - thy…
Ovotestes	Function	GO:0015291	secondary active transmembrane transporter activity	0.000236	0.0485	2.11	13091	193	835	26	[SLC7A6 - solute carrier family 7 (amino acid transporter light chain, y+l system), member 6, SLC8A3 - solute carrier family 8 (sodium/calcium exchanger), member 3, SLC5A12 - solute carrier family 5 (sodium/monocarboxylate cotransporter), member 12, SLC6A19 - solute carrier family 6 (neutral amino acid transporter), member 19, SLC16A4 - solute carrier family 16, member 4, SLC12A1 - solute carrier…
Ovotestes	Function	GO:1990760	osmolarity-sensing cation channel activity	0.000259	0.0507	15.68	13091	3	835	3	[TMEM63A - transmembrane protein 63a, TMEM63B - transmembrane protein 63b, TMEM63C - transmembrane protein 63c]
Ovotestes	Function	GO:0005034	osmosensor activity	0.000259	0.0485	15.68	13091	3	835	3	[TMEM63A - transmembrane protein 63a, TMEM63B - transmembrane protein 63b, TMEM63C - transmembrane protein 63c]
Ovotestes	Function	GO:0015075	ion transmembrane transporter activity	0.00026	0.0467	1.53	13091	696	835	68	[TMEM63A - transmembrane protein 63a, CHRNE - cholinergic receptor, nicotinic, epsilon (muscle), CHRNB2 - cholinergic receptor, nicotinic, beta 2 (neuronal), FAM155B - family with sequence similarity 155, member b, SLC8A3 - solute carrier family 8 (sodium/calcium exchanger), member 3, SFXN1 - sideroflexin 1, SLC5A12 - solute carrier family 5 (sodium/monocarboxylate cotransporter), member 12, SLC6…
Ovotestes	Function	GO:0043169	cation binding	0.000287	0.0496	1.22	13091	2969	835	231	[CD93 - cd93 molecule, ZNF341 - zinc finger protein 341, DST - dystonin, YAF2 - yy1 associated factor 2, AMZ2 - archaelysin family metallopeptidase 2, RNFT2 - ring finger protein, transmembrane 2, AGAP3 - arfgap with gtpase domain, ankyrin repeat and ph domain 3, ZNF414 - zinc finger protein 414, DNAJA2 - dnaj (hsp40) homolog, subfamily a, member 2, ABLIM1 - actin binding lim protein 1, ABAT - 4-…
Ovotestes	Function	GO:0046872	metal ion binding	0.000319	0.053	1.22	13091	2901	835	226	[CD93 - cd93 molecule, ZNF341 - zinc finger protein 341, DST - dystonin, YAF2 - yy1 associated factor 2, AMZ2 - archaelysin family metallopeptidase 2, RNFT2 - ring finger protein, transmembrane 2, AGAP3 - arfgap with gtpase domain, ankyrin repeat and ph domain 3, ZNF414 - zinc finger protein 414, DNAJA2 - dnaj (hsp40) homolog, subfamily a, member 2, ABLIM1 - actin binding lim protein 1, ABAT - 4-…
Ovotestes	Function	GO:0016301	kinase activity	0.000412	0.0657	1.55	13091	618	835	61	[TGFBR3L - transforming growth factor, beta receptor iii-like, NADK - nad kinase, RPS6KA6 - ribosomal protein s6 kinase, 90kda, polypeptide 6, SIK1 - salt-inducible kinase 1, CAMK2B - calcium/calmodulin-dependent protein kinase ii beta, ULK2 - unc-51 like autophagy activating kinase 2, PIK3R3 - phosphoinositide-3-kinase, regulatory subunit 3 (gamma), NRP1 - neuropilin 1, ABL1 - c-abl oncogene 1, …
Ovotestes	Function	GO:0016773	phosphotransferase activity, alcohol group as acceptor	0.00042	0.0647	1.57	13091	568	835	57	[TGFBR3L - transforming growth factor, beta receptor iii-like, NADK - nad kinase, RPS6KA6 - ribosomal protein s6 kinase, 90kda, polypeptide 6, SIK1 - salt-inducible kinase 1, CAMK2B - calcium/calmodulin-dependent protein kinase ii beta, ULK2 - unc-51 like autophagy activating kinase 2, NRP1 - neuropilin 1, PIK3R3 - phosphoinositide-3-kinase, regulatory subunit 3 (gamma), ABL1 - c-abl oncogene 1, …
Ovotestes	Function	GO:0008013	beta-catenin binding	0.000423	0.0629	2.78	13091	79	835	14	[SOX30 - sry (sex determining region y)-box 30, KDM6B - lysine (k)-specific demethylase 6b, SLC9A3R2 - solute carrier family 9, subfamily a (nhe3, cation proton antiporter 3), member 3 regulator 2, NUMB - numb homolog (drosophila), PTPRU - protein tyrosine phosphatase, receptor type, u, DACT1 - dishevelled-binding antagonist of beta-catenin 1, MED12L - mediator complex subunit 12-like, TCF7L2 - t…
Ovotestes	Function	GO:0008324	cation transmembrane transporter activity	0.000448	0.0644	1.61	13091	507	835	52	[TMEM63A - transmembrane protein 63a, CHRNE - cholinergic receptor, nicotinic, epsilon (muscle), CHRNB2 - cholinergic receptor, nicotinic, beta 2 (neuronal), SLC8A3 - solute carrier family 8 (sodium/calcium exchanger), member 3, FAM155B - family with sequence similarity 155, member b, SFXN1 - sideroflexin 1, SLC5A12 - solute carrier family 5 (sodium/monocarboxylate cotransporter), member 12, SLC1…
Ovotestes	Function	GO:0015370	solute:sodium symporter activity	0.000507	0.0705	3.19	13091	54	835	11	[SLC12A1 - solute carrier family 12 (sodium/potassium/chloride transporter), member 1, SLC23A1 - solute carrier family 23 (ascorbic acid transporter), member 1, SLC4A5 - solute carrier family 4 (sodium bicarbonate cotransporter), member 5, SLC38A1 - solute carrier family 38, member 1, SLC34A1 - solute carrier family 34 (type ii sodium/phosphate contransporter), member 1, SLC4A7 - solute carrier f…
Ovotestes	Function	GO:0004115	3',5'-cyclic-AMP phosphodiesterase activity	0.000566	0.0763	6.53	13091	12	835	5	[PDE2A - phosphodiesterase 2a, cgmp-stimulated, PDE8A - phosphodiesterase 8a, PDE7A - phosphodiesterase 7a, PDE4C - phosphodiesterase 4c, camp-specific, PDE3A - phosphodiesterase 3a, cgmp-inhibited]
Ovotestes	Function	GO:0022890	inorganic cation transmembrane transporter activity	0.000609	0.0795	1.62	13091	464	835	48	[TMEM63A - transmembrane protein 63a, CHRNE - cholinergic receptor, nicotinic, epsilon (muscle), CHRNB2 - cholinergic receptor, nicotinic, beta 2 (neuronal), FAM155B - family with sequence similarity 155, member b, SLC8A3 - solute carrier family 8 (sodium/calcium exchanger), member 3, SLC5A12 - solute carrier family 5 (sodium/monocarboxylate cotransporter), member 12, TRPV3 - transient receptor p…
Ovotestes	Function	GO:0008270	zinc ion binding	0.000683	0.0866	1.54	13091	592	835	58	[ZSWIM4 - zinc finger, swim-type containing 4, KDM4C - lysine (k)-specific demethylase 4c, AEBP1 - ae binding protein 1, TRIM63 - tripartite motif containing 63, e3 ubiquitin protein ligase, RBM20 - rna binding motif protein 20, NR6A1 - nuclear receptor subfamily 6, group a, member 1, ENPEP - glutamyl aminopeptidase (aminopeptidase a), EP300 - e1a binding protein p300, TRPS1 - trichorhinophalange…
Ovotestes	Function	GO:0008134	transcription factor binding	0.000881	0.109	1.54	13091	560	835	55	[KDM4C - lysine (k)-specific demethylase 4c, WIPI1 - wd repeat domain, phosphoinositide interacting 1, PRDM5 - pr domain containing 5, DDIT3 - dna-damage-inducible transcript 3, MDFIC - myod family inhibitor domain containing, SIK1 - salt-inducible kinase 1, PBX2 - pre-b-cell leukemia homeobox 2, RELA - v-rel avian reticuloendotheliosis viral oncogene homolog a, TOB2 - transducer of erbb2, 2, ATF…
