# Supplementary material for: Developmental dynamics of sex reprogramming by high incubation temperatures in a dragon lizard
Source: BMC Genomics. 2022 Apr 22;23:322. doi: 10.1186/s12864-022-08544-2 (PMC9034607; doi:10.1186/s12864-022-08544-2)
Supplement: Supplementary file 16 — Additional file 16: Table S15. Genes uniquely upregulated in stage 9 ovotestes compared with both ovaries and testes (also at stage 9). Ovotestes produced at stage 9 up-switched at stage 6 and the ovotestes from the 36 °C controls were grouped. Stage 9 ovaries (controls and pre-switch stage 9 36 °C from the mid-development switch regime) were grouped. Genes that were differentially between both comparisons (ovotestes vs ovaries, and ovotestes vs testes) were determined to be uniquely upregulated in ovotestes. A log-fold change cut-off of − 1 to 1 and P-value cut-off of 0.01 was applied. [file 12864_2022_8544_MOESM16_ESM.csv]

Full Gene ID	Gene ID	Gene Name	logFC	logCPM	F	PValue	FDR
gene1354_MARCH4	MARCH4	membrane associated ring-CH-type finger 4	3.803429549	2.090527196	9.989775737	0.002995334	0.081458004
gene767_ADAMTS15	ADAMTS15	ADAM metallopeptidase with thrombospondin type 1 motif 15	1.510255558	5.782971122	8.806618916	0.005044501	0.104278002
gene3995_ARRDC3	ARRDC3	arrestin domain containing 3	1.000117603	6.970282884	8.051409958	0.007102055	0.554237093
gene18030_BCL3	BCL3	B-cell CLL/lymphoma 3	1.863950259	3.765902255	9.278983246	0.004088311	0.554237093
gene20149_BRMS1	BRMS1	breast cancer metastasis suppressor 1	2.286229415	6.462073805	7.649890377	0.008546176	0.554237093
gene18343_CACNA1B	CACNA1B	calcium voltage-gated channel subunit alpha1 B	2.031937925	3.828787898	10.78949868	0.002125623	0.070709293
gene3081_CERS3	CERS3	ceramide synthase 3	1.67943502	3.017547377	8.306305361	0.006322159	0.554237093
gene11569_CHRNE	CHRNE	cholinergic receptor nicotinic epsilon subunit	3.559279035	3.332836233	8.502033808	0.005785429	0.112180252
gene10747_CIART	CIART	circadian associated repressor of transcription	1.039392496	4.245598241	7.897792828	0.007621155	0.125136893
gene14552_CLCF1	CLCF1	cardiotrophin like cytokine factor 1	1.768684579	3.56350923	8.573735528	0.005601145	0.554237093
gene4922_COL9A1	COL9A1	collagen type IX alpha 1 chain	3.552450752	7.275422176	7.519773669	0.009079068	0.554237093
gene20175_DPP3	DPP3	dipeptidyl peptidase 3	4.138529857	9.313770407	15.08531017	0.000375926	0.029963174
gene1437_DUSP1	DUSP1	dual specificity phosphatase 1	2.747891203	4.169751308	11.10243124	0.001862224	0.554237093
gene12254_FOXO3	FOXO3	forkhead box O3	1.627399386	6.242099298	15.4459237	0.000327486	0.027765703
gene5497_HIF3A	HIF3A	hypoxia inducible factor 3 alpha subunit	3.059471799	7.061406523	20.23935871	5.74E-05	0.012181964
gene1147_KLF6	KLF6	Kruppel like factor 6	2.014836803	4.581630867	7.711036002	0.008307389	0.554237093
gene5468_LGALS4	LGALS4	galectin 4	6.681812255	4.412992668	8.16839064	0.006732101	0.554237093
gene20873_LOC110070541	LOC110070541	cytochrome P450 2H1-like	7.705721568	-0.220902307	9.014097939	0.004914494	0.554237093
gene21410_LOC110071114	LOC110071114	hornerin-like	11.39802753	5.230485748	16.88225375	0.000190991	0.484913321
gene3421_LOC110073322	LOC110073322	acidic mammalian chitinase-like	5.531832615	3.202409207	8.751113861	0.005231729	0.554237093
gene8030_LOC110078499	LOC110078499	serine/threonine-protein kinase LMTK3-like	2.888905965	4.200621773	7.487098384	0.009218396	0.554237093
gene10073_LOC110080754	LOC110080754	solute carrier family 22 member 7-like	7.12087312	-1.1944914	7.742902558	0.00896333	0.554237093
gene11182_LOC110081932	LOC110081932	serotransferrin-2-like	2.024027236	6.642188113	8.775891746	0.005114444	0.554237093
gene12742_LOC110083676	LOC110083676	pulmonary surfactant-associated protein D-like	6.972750034	2.254118241	17.40064244	0.000157822	0.020242774
gene12741_LOC110083680	LOC110083680	PLIalpha-like protein	6.386294248	3.99828914	11.0187004	0.001961403	0.06853418
gene13418_LOC110084420	LOC110084420	proline-rich extensin-like protein EPR1	3.768571133	2.346401545	8.247713164	0.006492971	0.554237093
gene14720_LOC110085839	LOC110085839	solute carrier family 22 member 13-like	7.065964511	0.174175348	10.79588638	0.002270926	0.554237093
gene18051_LOC110089474	LOC110089474	vitellogenin-1-like	8.111001552	1.242817177	12.52717816	0.00128706	0.057059056
gene19878_LOC110091475	LOC110091475	rap1 GTPase-activating protein 1-like	2.144313414	3.026660789	12.80604807	0.000922385	0.554237093
gene7478_PAX5	PAX5	paired box 5	4.26604569	0.908036279	8.278409358	0.006402878	0.554237093
gene6573_PCP4	PCP4	Purkinje cell protein 4	2.60313821	3.993583904	7.586367714	0.00880203	0.130821641
gene16963_PER1	PER1	period circadian clock 1	2.08170413	6.776206009	18.61105657	0.000101862	0.016016447
gene4122_POU3F3	POU3F3	POU class 3 homeobox 3	7.425746244	0.897832867	12.63272821	0.001080108	0.052183118
gene14602_SLC12A3	SLC12A3	solute carrier family 12 member 3	9.830726013	3.065552797	10.62849773	0.002312267	0.554237093
gene12017_TCN2	TCN2	transcobalamin 2	1.822020445	4.950519008	15.32390508	0.000343094	0.554237093
gene3227_TMEM269	TMEM269	transmembrane protein 269	2.242737537	7.141590725	15.29032135	0.000347526	0.028743686
