# Supplementary material for: Developmental dynamics of sex reprogramming by high incubation temperatures in a dragon lizard
Source: BMC Genomics. 2022 Apr 22;23:322. doi: 10.1186/s12864-022-08544-2 (PMC9034607; doi:10.1186/s12864-022-08544-2)
Supplement: Supplementary file 17 — Additional file 17: Table S16. Metadata for all samples in this study. The original sample ID is matched to the Data ID, which appears in the raw count (Supplementary File S17) and raw expression (Supplementary File S18) files. The parent IDs are provided, and the switch regime that each sample was used in is noted. The group column corresponds to the data ID, and where these groups are in the experiment design is provided in Fig. 7.11. This re-naming is to facilitate data analysis. The gonadal phenotype, and how the phenotype was validated (either via histology or expression profiles) is also provided. [file 12864_2022_8544_MOESM17_ESM.csv]

Sample ID	Data ID	Stage when sampled	Mother ID	Father ID	Switch Regime	Group	Gonad Phenotype	Phenotype validation
Pit_3632_18_2_16	G17_O_c	9	ZZ3632	3414	Controls	G17	Ovaries	Histology
Pit_3344zz_18_1_05	G19_O_b	12	ZZ3344	3419	Controls	G19	Ovaries	RNA-seq
Pit_3344zz_18_1_09	G21_O_b	15	ZZ3344	3419	Controls	G21	Ovaries	Histology
Pit_3632_18_2_20	G17_OT_b	9	ZZ3632	3414	Controls	G17	Ovotestes	Histology
Pit_3632_18_2_19	G17_OT_a	9	ZZ3632	3414	Controls	G17	Ovotestes	Histology
Pit_3344zz_18_1_14	G18_T_a	9	ZZ3344	3419	Controls	G18	Testes	Histology
Pit_3344zz_18_1_16	G18_T_b	9	ZZ3344	3419	Controls	G18	Testes	Histology
Pit_3344zz_18_1_06	G19_T_c	12	ZZ3344	3419	Controls	G19	Testes	Histology
Pit_3344zz_18_1_17	G20_T_a	12	ZZ3344	3419	Controls	G20	Testes	RNA-seq
Pit_3344zz_18_1_18	G20_T_b	12	ZZ3344	3419	Controls	G20	Testes	RNA-seq
Pit_3344zz_18_1_19	G20_T_c	12	ZZ3344	3419	Controls	G20	Testes	Histology
Pit_3344zz_18_1_08	G21_T_a	15	ZZ3344	3419	Controls	G21	Testes	RNA-seq
Pit_3344zz_18_1_03	G22_T_b	15	ZZ3344	3419	Controls	G22	Testes	Histology
Pit_3344zz_18_1_04	G22_T_c	15	ZZ3344	3419	Controls	G22	Testes	RNA-seq
Pit_3603zz_18_2_03	G2_O_c	6	ZZ3603	3617	Early development switch	G2	Ovaries	Histology
Pit_3603zz_18_1_07	G3_OV_b	9	ZZ3603	3617	Early development switch	G3	Ovotestes	Histology
Pit_3603zz_18_1_04	G3_OT_a	9	ZZ3603	3617	Early development switch	G3	Ovotestes	Histology
Pit_3603zz_18_2_04	G3_OT_c	9	ZZ3603	3617	Early development switch	G3	Ovotestes	Histology
Pit_3632_18_2_09	G3_OT_d	9	ZZ3603	3617	Early development switch	G3	Ovotestes	Histology
Pit_3603zz_18_1_08	G4_OT_a	9	ZZ3603	3617	Early development switch	G4	Ovotestes	Histology
Pit_3603zz_18_1_11	G1_T_a	6	ZZ3603	3617	Early development switch	G1	Testes	Histology
Pit_3603zz_18_1_12	G1_T_b	6	ZZ3603	3617	Early development switch	G1	Testes	Histology
Pit_3603zz_18_1_13	G1_T_c	6	ZZ3603	3617	Early development switch	G1	Testes	Histology
Pit_3603zz_18_1_03	G2_T_b	6	ZZ3603	3617	Early development switch	G2	Testes	Histology
Pit_3632_18_2_01	G4_T_b	9	ZZ3632	3414	Early development switch	G4	Testes	Histology
Pit_3632_18_2_02	G4_T_c	9	ZZ3632	3414	Early development switch	G4	Testes	Histology
Pit_3603zz_18_1_15	G5_T_a	12	ZZ3603	3617	Early development switch	G5	Testes	Histology
Pit_3603zz_18_1_18	G5_T_b	12	ZZ3603	3617	Early development switch	G5	Testes	Histology
Pit_3603zz_18_1_19	G5_T_c	12	ZZ3603	3617	Early development switch	G5	Testes	Histology
Pit_3603zz_18_1_16	G6_O_b	12	ZZ3603	3617	Early development switch	G6	Testes	Histology
Pit_3603zz_18_1_14	G6_T_a	12	ZZ3603	3617	Early development switch	G6	Testes	Histology
Pit_3603zz_18_1_17	G6_T_c	12	ZZ3603	3617	Early development switch	G6	Testes	Histology
Pit_3603zz_18_1_01	G2_T_a	6	ZZ3603	3617	Early development switch	G2	Testes	Histology
Pit_3632zz_18_1_17	G10_O_c	12	ZZ3632	3414	Mid development switch	G10	Ovaries	Histology
Pit_3632zz_18_1_18	G10_O_d	12	ZZ3632	3414	Mid development switch	G10	Ovaries	Histology
Pit_3632zz_18_1_22	G12_O_a	15	ZZ3632	3414	Mid development switch	G12	Ovaries	Histology
Pit_3632zz_18_1_23	G12_O_b	15	ZZ3632	3414	Mid development switch	G12	Ovaries	Histology
Pit_3632zz_18_1_24	G12_O_c	15	ZZ3632	3414	Mid development switch	G12	Ovaries	Histology
Pit_3632zz_18_1_13	G7_O_a	9	ZZ3632	3414	Mid development switch	G7	Ovaries	Histology
Pit_3632zz_18_1_14	G7_O_c	9	ZZ3632	3414	Mid development switch	G7	Ovaries	Histology
Pit_3632zz_18_1_19	G10_O_e	12	ZZ3632	3414	Mid development switch	G10	Ovotestes	Histology
Pit_3632zz_18_1_10	G11_T_a	15	ZZ3632	3414	Mid development switch	G11	Testes	Histology
Pit_3632zz_18_1_11	G11_T_b	15	ZZ3632	3414	Mid development switch	G11	Testes	Histology
Pit_3632zz_18_1_27	G11_T_c	15	ZZ3632	3414	Mid development switch	G11	Testes	Histology
Pit_3632zz_18_1_01	G8_T_c	9	ZZ3632	3414	Mid development switch	G8	Testes	Histology
Pit_3632zz_18_1_02	G8_T_d	9	ZZ3632	3414	Mid development switch	G8	Testes	Histology
Pit_3632zz_18_1_08	G9_O_c	12	ZZ3632	3414	Mid development switch	G9	Testes	Histology
Pit_3632zz_18_1_07	G9_T_b	12	ZZ3632	3414	Mid development switch	G9	Testes	Histology
Pit_3632zz_18_1_09	G9_T_d	12	ZZ3632	3414	Mid development switch	G9	Testes	Histology
Pit_3420zz_18_1_03	G13_O_b	12	ZZ3420	3617	Late development switch	G13	Ovaries	Histology
Pit_3518zz_18_1_15	G16_O_a	15	ZZ3518	3617	Late development switch	G16	Ovaries	Histology
Pit_3518zz_18_1_09	G13_T_a	12	ZZ3518	3617	Late development switch	G13	Testes	Histology
Pit_3518zz_18_1_01	G14_T_a	12	ZZ3518	3617	Late development switch	G14	Testes	Histology
Pit_3518zz_18_1_02	G14_T_b	12	ZZ3518	3617	Late development switch	G14	Testes	Histology
Pit_3518zz_18_1_03	G14_T_c	12	ZZ3518	3617	Late development switch	G14	Testes	Histology
Pit_3518zz_18_1_05	G15_T_a	15	ZZ3518	3617	Late development switch	G15	Testes	Histology
Pit_3518zz_18_1_06	G15_T_b	15	ZZ3518	3617	Late development switch	G15	Testes	Histology
Pit_3518zz_18_1_07	G15_T_c	15	ZZ3518	3617	Late development switch	G15	Testes	Histology
