# Supplementary material for: Developmental dynamics of sex reprogramming by high incubation temperatures in a dragon lizard
Source: BMC Genomics. 2022 Apr 22;23:322. doi: 10.1186/s12864-022-08544-2 (PMC9034607; doi:10.1186/s12864-022-08544-2)
Supplement: Supplementary file 18 — Additional file 18: Table S17. Raw counts for all samples (n = 58) for all genes (n = 19,284) prior to any filtering or outlier sample removal. Sample metadata is provided in Supplementary File S16. [file 12864_2022_8544_MOESM18_ESM.tsv]

ID	G1_T_a	G1_T_b	G1_T_c	G2_T_a	G2_O_c	G2_T_b	G3_OT_c	G3_OT_d	G3_OT_a	G3_OT_b	G4_T_b	G4_T_c	G4_OT_a	G5_T_b	G5_T_c	G5_T_a	G6_O_b	G6_T_a	G6_T_c	G7_O_a	G7_O_c	G8_T_c	G8_T_d	G9_T_d	G9_T_b	G9_O_c	G10_O_c	G10_O_d	G10_O_e	G11_T_a	G11_T_c	G11_T_b	G12_O_a	G12_O_b	G12_O_c	G13_T_a	G13_O_b	G14_T_a	G14_T_b	G14_T_c	G15_T_a	G15_T_c	G15_T_b	G16_O_a	G17_O_c	G17_OT_a	G17_OT_b	G18_T_a	G18_T_b
gene0_LOC110083043	156	109	386	106	93	58	214	180	177	143	41	174	121	149	97	0	34	106	132	60	74	84	69	234	73	122	266	269	104	118	86	56	119	81	124	265	50	133	101	127	175	79	130	309	357	191	164	111	121
gene10000_SPRYD7	1379	1138	1261	1126	392	709	144	376	122	485	1636	999	1103	235	268	304	409	42	807	408	1496	1288	1322	1435	908	557	140	231	148	409	682	935	555	643	341	136	410	755	74	115	47	550	117	96	252	84	533	856	98
gene10001_KPNA3	1906	1430	1669	1275	672	1233	697	1230	264	930	1870	1353	1298	846	997	488	892	131	979	577	2099	1896	1404	2709	1518	1167	569	723	744	893	929	1183	1008	748	994	597	911	1359	578	404	354	1238	362	204	460	292	779	2027	276
gene10002_EBPL	118	53	175	11	13	9	10	10	0	0	6	7	92	3	0	0	65	4	11	4	66	81	11	206	39	6	0	7	7	6	3	4	8	4	25	10	4	79	0	0	4	5	1	8	3	0	10	33	0
gene10003_RCBTB1	673	663	943	694	326	456	130	267	48	240	518	341	691	223	131	305	574	40	352	138	668	709	590	608	363	228	82	146	236	246	313	384	298	310	275	70	230	546	64	87	96	261	64	77	115	35	221	476	94
gene10004_PHF11	1350	1133	804	1022	1363	1369	380	1489	181	839	2155	706	794	1035	986	372	772	69	804	698	1085	941	853	672	571	835	254	497	507	1021	2047	1467	1008	748	929	658	999	709	858	361	450	894	706	120	159	222	613	977	262
gene10005_SETDB2	58	86	64	172	225	183	395	210	472	207	133	163	74	165	408	21	144	179	149	218	59	59	44	76	56	161	294	372	242	164	132	119	166	211	223	441	155	97	244	334	227	101	302	377	265	479	316	115	445
gene10006_RAB20	591	360	401	433	191	311	86	148	90	261	716	298	437	72	118	254	273	33	550	111	431	401	464	437	321	90	57	53	99	203	295	261	389	243	264	138	292	423	107	187	113	358	337	64	58	28	129	259	64
gene10007_COL4A2	1474	1143	1411	1004	1369	856	2710	1161	503	908	1839	1799	1004	1667	1943	583	684	673	1941	1710	1941	2175	1478	2649	1102	1643	2584	4509	2388	1916	1407	1967	2551	1746	1781	1059	1287	2532	921	778	899	1859	1139	1858	1003	1343	1401	1560	412
gene10008_LOC110080667	28	26	46	80	185	116	562	63	208	210	52	92	19	259	560	0	43	165	137	85	34	38	9	46	51	117	225	289	218	71	24	94	48	66	179	349	289	55	126	156	163	278	271	743	242	275	372	20	98
gene1000_PGC	0	0	0	8	0	0	0	0	1	0	0	0	0	0	0	0	0	0	0	0	1	1	0	2	3	0	0	0	0	0	0	0	0	0	0	0	0	0	0	0	0	0	0	0	0	0	0	1	0
gene10010_GABRB3	64	34	59	35	2	38	6	30	0	13	26	11	13	2	13	22	0	0	8	30	75	53	53	264	90	33	6	2	6	14	35	56	38	58	8	0	0	31	14	0	11	30	8	1	16	0	17	21	0
gene10012_GABRA5	104	98	73	24	430	113	58	46	30	72	78	36	82	63	64	0	10	20	46	66	68	29	46	50	66	176	24	30	13	231	78	79	28	140	22	60	69	85	23	29	22	85	41	8	9	4	60	35	13
gene10014_GABRG3	322	75	306	62	47	160	162	131	33	40	67	102	20	48	31	0	11	0	257	18	16	41	16	91	37	99	0	27	13	24	206	109	7	46	13	45	14	135	69	73	595	1253	51	5	31	16	38	77	45
gene10015_OCA2	19	18	5	35	2	31	4	2	0	6	25	4	9	7	0	11	0	0	11	0	9	54	25	19	17	20	0	0	5	7	31	24	6	38	11	0	8	35	0	1	10	20	0	3	3	0	0	21	9
gene10016_HERC2	6470	7687	5919	4142	3138	7487	1464	4244	1324	3174	4679	3800	4173	4209	4079	4207	4147	388	3653	1363	4582	5091	4641	9067	4712	2141	1018	2391	2173	3122	5751	8233	3475	2967	5305	1698	1674	6458	2914	2133	1771	5237	1967	920	1374	619	2668	2648	793
gene10017_NIPA1	159	121	125	27	25	81	20	18	58	72	182	57	23	49	99	24	48	3	65	29	87	95	46	143	105	18	24	88	8	36	28	43	13	23	43	68	26	152	28	46	122	322	121	57	57	51	116	93	61
gene10018_NIPA2	1141	936	1017	613	209	556	122	252	42	346	902	860	829	188	118	253	555	5	570	134	1443	1122	713	1440	907	338	39	119	179	251	401	719	435	289	343	89	367	1168	85	58	117	1081	227	50	201	25	318	1236	89
gene10019_CYFIP1	3086	2682	3400	938	947	1061	231	1317	79	485	1584	930	2245	556	507	1314	1087	44	558	327	3723	2174	1202	3533	1924	661	158	343	376	1146	723	1043	764	811	670	292	585	1773	95	164	110	1417	159	177	679	174	936	1008	55
gene1001_FRS3	142	86	234	28	10	29	14	71	9	4	89	20	74	7	26	50	14	5	29	12	102	121	101	178	87	15	0	11	22	47	43	38	24	18	32	23	12	81	0	3	7	75	10	27	36	2	29	4	0
gene10020_FNDC9	6	0	8	0	0	0	0	0	6	0	7	4	2	3	0	0	0	0	0	7	3	13	0	11	17	0	0	2	9	9	0	6	0	0	0	7	7	7	0	0	0	11	0	0	0	0	0	0	0
gene10021_TUBGCP5	1001	722	829	612	390	757	142	596	74	302	831	442	886	369	248	126	502	25	480	173	852	842	746	1145	705	470	104	195	215	480	536	738	562	449	412	159	431	1072	177	289	141	394	95	57	151	59	242	513	79
gene10023_SLC9A7	510	366	321	134	222	226	81	174	118	116	466	348	501	149	205	304	381	4	267	125	710	607	445	812	436	218	72	168	64	154	149	273	214	175	185	39	228	388	119	57	65	242	61	39	73	44	215	433	52
gene10024_RP2	344	240	311	84	56	70	111	47	89	63	117	96	216	28	88	55	118	27	31	39	297	229	114	451	135	62	44	51	72	46	39	43	89	62	59	74	38	205	18	65	48	75	43	66	41	36	78	60	44
gene10025_JADE3	1657	1245	2015	1203	589	1441	338	1261	557	818	2173	1048	1125	630	786	646	1125	207	829	438	1623	2019	1745	2239	1219	664	230	590	474	878	940	1305	1090	935	832	321	494	1413	419	470	348	752	243	344	496	477	601	1225	326
gene10026_LOC110080698	572	908	1014	423	436	296	4991	93	39	205	292	292	829	181	162	419	783	9	379	791	592	806	751	867	852	145	170	88	445	338	153	350	308	438	222	81	571	1225	30	62	33	608	87	68	195	104	362	1383	59
gene10027_LOC110080695	3	46	26	114	1	25	29	44	11	13	34	8	36	3	4	69	105	0	8	44	124	10	7	6	12	36	0	0	17	11	17	25	4	16	29	28	11	0	26	1	0	26	8	3	11	15	157	53	1
gene10028_PLCXD1	70	95	122	76	37	67	29	26	21	63	579	42	106	32	45	106	17	9	129	86	116	148	124	155	256	119	45	27	40	199	137	176	136	135	102	14	78	165	109	35	94	395	36	15	26	51	103	286	58
gene10029_GTPBP6	328	318	433	148	225	252	174	242	66	233	559	152	191	238	154	183	230	48	227	100	463	257	170	271	304	233	121	192	110	368	283	250	127	151	169	76	204	372	99	112	199	310	196	89	120	111	279	247	94
gene1002_PRICKLE4	581	963	491	348	501	332	267	53	36	236	228	247	601	495	442	407	196	0	70	171	187	401	181	559	220	163	54	103	79	191	425	255	107	135	114	150	312	311	46	35	110	269	233	49	134	59	481	372	18
gene10030_LOC110080686	4587	4408	4572	2441	2858	3672	934	2259	1196	2323	4237	2459	2704	5318	4879	2287	1641	258	3526	1554	2075	2434	2435	3723	2621	1163	634	1377	1230	1959	6481	7576	1816	1442	1357	2562	1316	2910	1708	1029	3652	4417	3666	727	687	512	2403	1468	737
gene10031_PPP2R3B	1581	1193	1394	1634	799	1577	936	1491	593	692	2033	1416	1011	1814	873	550	766	82	1205	629	1647	1343	1293	1368	1119	795	692	924	1188	1124	1456	1448	1162	947	884	666	734	1152	537	584	557	978	793	433	558	450	1605	1279	414
gene10033_SHOX	0	16	1	0	0	0	0	0	0	0	2	3	0	0	0	1	0	0	0	0	9	0	0	1	0	0	0	0	0	0	0	2	0	0	0	0	0	0	0	0	0	2	0	0	0	0	20	0	0
gene10034_LOC110080708	94	25	88	25	0	0	2	4	0	0	16	9	14	3	8	4	6	0	10	0	5	22	7	33	23	0	0	5	1	0	3	17	7	0	0	16	0	50	0	0	6	19	9	0	0	0	5	69	18
gene10037_LOC110080706	322	85	323	54	0	62	8	13	8	78	82	45	46	60	46	118	26	4	53	10	17	125	24	277	86	33	6	28	4	41	11	43	9	30	0	15	1	140	21	23	44	84	72	0	0	13	0	134	24
gene10039_GHITM	2011	2475	1987	1374	287	298	472	286	105	488	1619	927	1818	253	210	1123	1063	42	524	318	2523	2351	1229	2070	1690	484	302	263	235	577	298	489	728	646	608	161	721	1643	132	214	369	1360	194	169	544	186	873	2493	47
gene1003_LOC110080559	8343	16785	7273	15670	6711	21021	2572	6301	2175	5850	13477	9653	5884	5742	8829	10107	764	761	3763	6465	6136	10401	6747	7709	5315	2684	3434	4433	4739	10372	22079	12462	4845	3500	5681	1680	3450	2783	4014	2370	2614	3695	2448	1991	3367	2351	8455	7661	2326
gene10041_CDHR1	195	41	242	0	4	18	24	14	15	27	9	10	9	5	16	6	20	0	0	26	6	11	15	5	4	36	6	5	4	1	2	2	9	44	30	25	7	0	5	0	42	0	6	13	34	28	16	5	5
gene10043_LRIT2	0	0	0	0	0	0	0	0	0	0	0	0	0	0	0	0	0	0	0	0	0	0	0	0	0	0	0	0	0	0	0	0	0	0	0	0	0	0	0	0	0	0	0	0	0	0	0	0	0
gene10044_LRIT1	0	0	1	0	7	0	0	0	0	0	5	0	0	0	0	0	0	0	0	0	0	0	1	0	1	0	0	0	1	0	0	0	0	0	5	0	0	0	0	0	0	0	0	0	0	0	0	0	0
gene10045_RGR	0	7	0	0	0	0	0	0	0	0	0	7	0	0	15	0	0	0	0	0	2	1	1	3	1	0	0	0	0	3	0	2	0	1	0	0	0	0	0	0	0	0	0	0	0	0	0	7	0
gene10046_SLC18A3	125	73	76	9	26	0	70	48	29	12	16	46	75	31	55	107	0	4	29	24	33	58	28	29	42	77	36	61	12	40	6	42	23	92	54	43	24	30	4	9	40	27	43	27	45	53	0	23	9
gene10047_CHAT	1	0	1	0	0	0	7	18	0	19	0	0	2	0	36	0	0	2	0	0	0	1	0	0	10	2	0	16	0	4	2	1	16	14	0	0	0	6	3	2	0	2	0	0	0	2	0	0	0
gene10049_CUNH10orf53	0	0	0	0	0	0	0	0	0	0	0	0	0	0	0	0	0	0	0	0	0	0	0	0	0	0	0	0	0	0	0	0	0	7	0	0	0	0	0	0	0	0	0	0	0	0	0	0	0
gene1004_TOMM6	2086	1759	3885	3251	644	1271	1065	601	287	928	1494	1966	2422	732	573	1658	3417	53	1533	439	3950	2253	2366	1640	3055	1464	2177	624	497	629	385	1185	1745	768	1246	505	1885	1898	543	576	173	3493	416	328	716	183	2236	6321	358
gene10050_OGDHL	514	980	460	1178	1164	718	128	798	156	872	661	237	1021	258	868	303	345	32	228	184	395	555	499	325	345	272	83	118	139	536	782	613	362	558	295	83	265	407	256	130	147	263	133	89	119	121	169	197	153
gene10051_PARG	1884	1542	1647	1500	551	1237	421	852	195	763	1823	1014	1475	493	608	497	1048	131	902	420	1601	1501	1194	1921	881	639	219	526	416	701	885	990	911	1075	748	505	808	1431	334	421	558	719	511	319	463	312	596	1195	222
gene10053_LOC110080722	3040	2837	3658	2587	642	1161	796	727	302	1095	4031	2409	3163	320	502	1285	2343	99	1776	725	4442	3889	2966	4577	3517	1083	501	489	408	1481	1093	2028	1709	1205	979	229	1592	2419	250	488	740	2156	445	259	854	349	1332	4109	268
gene10054_NCOA4	4158	11733	5952	3502	391	819	523	708	229	1161	1950	1337	4102	314	438	5510	7526	79	705	482	3285	3378	1678	6145	2264	815	598	275	533	777	588	691	2512	1974	5333	217	881	2322	822	1140	114	1410	170	374	932	256	1023	2889	249
gene10055_LOC110080727	23	22	25	46	24	20	14	0	16	16	7	36	27	22	12	0	0	1	12	5	17	12	24	22	22	0	28	20	24	12	19	18	10	20	21	22	20	10	4	0	0	14	7	4	8	6	30	21	0
gene10056_GPRIN2	62	63	118	79	12	0	2	11	0	14	2	21	24	0	0	0	0	0	0	0	21	19	10	6	9	11	7	0	0	0	0	1	6	0	2	0	1	7	0	0	0	1	0	0	3	0	2	0	0
gene10057_SYT15	47	11	18	0	6	6	0	0	0	0	0	0	13	0	0	0	0	0	6	0	10	3	6	0	1	0	0	0	1	5	11	2	16	3	6	0	6	12	0	0	7	4	3	0	4	0	0	0	0
gene10058_FAM35A	398	446	492	246	156	334	107	495	57	171	362	299	260	216	90	227	406	15	170	180	607	404	444	470	282	244	34	51	140	339	306	381	320	197	253	72	151	343	108	41	26	264	36	56	84	54	200	463	8
gene10059_LOC110080748	1014	552	880	435	224	299	210	429	121	514	553	368	610	258	311	172	355	51	284	341	718	632	347	867	456	329	179	295	248	355	371	363	483	439	345	146	222	654	107	124	297	293	268	108	358	188	366	603	152
gene1005_USP49	255	204	204	219	330	353	733	427	461	163	201	259	167	187	240	16	115	180	207	503	237	137	162	294	103	566	636	581	484	240	172	175	367	347	330	468	434	162	314	284	342	139	221	1205	718	658	742	25	215
gene10060_EPAS1	5309	9347	6470	1081	1584	965	1000	2536	454	1203	1865	2521	3179	2024	4416	5574	1158	374	1701	3666	5084	3771	2010	14070	8926	6210	805	1917	1688	3381	5769	4179	3041	1859	3195	1011	1498	5475	983	1495	2619	11673	1994	1515	1268	750	1776	1325	367
gene10061_LOC110080755	1	0	1	9	5	0	0	0	0	0	0	0	0	0	0	0	0	1	0	0	0	3	0	0	2	0	0	0	0	0	0	0	0	4	0	0	0	0	0	0	0	0	0	0	0	0	0	9	0
gene10062_LOC110080757	0	0	0	0	2	0	0	0	0	0	1	1	1	0	0	0	0	0	0	0	0	5	0	1	0	0	0	0	0	2	0	3	3	26	0	0	4	0	0	2	0	0	0	0	2	0	10	0	0
gene10063_RHOQ	44	22	101	3	1	8	0	8	0	13	14	7	34	0	3	26	9	0	9	13	25	11	23	76	35	28	1	15	18	12	8	11	11	17	23	0	6	28	0	9	18	33	7	18	12	2	10	17	0
gene10064_PIGF	661	510	571	573	244	394	214	241	54	455	813	339	491	317	273	315	220	7	498	438	779	545	634	576	634	327	446	230	222	208	183	1018	665	486	301	152	412	421	205	86	81	555	155	71	239	247	881	774	19
gene10065_CRIPT	892	890	981	1346	280	514	245	251	86	528	969	813	1033	192	164	263	502	52	764	173	1322	1415	873	948	1017	491	115	247	167	606	502	591	426	455	380	38	257	981	57	97	199	404	191	130	290	52	691	1458	96
gene10066_LOC110080758	4	0	6	0	0	5	8	5	7	0	0	0	8	0	0	0	0	0	6	0	8	11	3	5	11	11	0	0	0	2	0	11	3	1	0	0	0	0	0	4	0	1	0	7	0	0	0	14	0
gene10067_SOCS5	377	365	489	188	135	140	155	166	215	261	249	221	276	161	144	227	296	68	102	200	429	339	181	500	279	218	223	314	303	190	145	194	254	219	234	134	92	307	148	108	209	214	212	216	220	280	287	184	130
gene10068_MCFD2	857	709	696	669	161	232	69	80	28	128	1433	821	680	96	81	248	538	23	439	92	1008	1572	865	1004	571	213	61	170	36	216	182	327	304	187	206	18	190	1093	108	75	47	325	18	26	88	31	300	1733	92
gene10069_TTC7A	114	237	201	123	182	52	22	114	47	52	58	53	111	60	84	232	87	0	61	38	155	114	116	223	245	77	0	74	47	218	174	185	91	104	93	50	51	50	34	27	43	134	17	35	72	18	69	137	3
gene10070_STPG4	3	3	1	0	0	0	4	4	0	5	0	3	4	0	0	0	14	0	0	0	0	6	5	4	3	1	0	0	0	6	0	4	0	4	0	0	0	2	0	0	0	0	0	0	0	0	0	0	0
gene10072_CALM2	6654	5349	7098	4948	1153	1145	947	1346	418	2025	9491	3762	5210	751	683	2111	2233	180	1827	698	9207	10884	4454	10449	5892	1272	792	832	477	3254	4179	2986	2338	2205	1505	487	1398	4073	290	502	1648	2984	862	645	1655	536	3411	4649	378
gene10073_LOC110080754	0	2	0	0	19	0	42	0	7	0	10	0	0	0	0	0	0	0	0	0	0	1	1	2	0	10	0	8	0	0	0	1	1	8	4	0	8	3	0	0	0	2	0	0	0	0	0	0	0
gene10074_LOC110080759	4	12	7	0	7	39	3	12	0	0	9	7	37	6	0	55	20	8	3	0	17	22	11	2	5	13	29	78	8	3	15	19	8	18	5	0	0	18	5	0	0	16	0	2	9	0	0	8	0
gene10076_TTBK1	97	300	63	59	104	55	57	206	113	32	50	41	65	14	92	99	21	18	2	145	202	36	67	91	118	111	34	345	48	86	97	126	45	53	31	51	1	99	0	4	92	170	50	174	83	120	217	8	9
gene10077_LOC110080760	2153	2070	2387	1428	609	1183	279	963	200	582	1408	935	1988	445	487	934	886	40	669	343	2369	2081	1413	3008	1617	474	102	284	481	729	682	893	728	502	934	129	326	1583	172	183	178	832	110	224	482	88	728	1169	79
gene10078_SRF	108	62	245	12	15	13	2	29	10	6	24	18	63	9	21	1	56	7	13	30	96	49	39	122	67	34	2	23	20	9	15	19	25	38	47	2	10	60	6	27	28	82	9	15	40	4	15	27	2
gene10079_PTK7	12382	6326	9587	4245	1532	4851	839	3477	961	3341	9157	9916	5076	2493	2340	4548	1920	785	6528	780	9050	14123	7872	16863	7870	1401	986	1283	1059	2046	4266	4135	2529	1481	2158	1080	1372	11586	1349	1337	851	4307	941	658	1642	416	2333	10320	1609
gene1007_MED20	511	665	762	530	178	230	52	159	52	182	525	401	440	80	114	261	243	21	265	236	962	518	492	814	653	332	76	68	123	235	370	394	388	190	281	24	236	265	60	57	42	187	82	32	190	54	444	365	52
gene10080_LOC110080764	149	200	249	103	86	109	75	58	30	46	197	139	201	46	26	85	163	11	79	23	156	279	167	422	267	121	78	23	50	94	45	93	110	56	86	11	44	269	2	17	7	277	15	57	66	4	84	246	34
gene10081_KLC4	2053	1670	3184	1294	450	1054	491	515	134	756	1052	913	1636	833	594	1052	837	162	1033	430	1503	1476	1005	3266	1837	673	448	837	376	730	616	1174	842	538	712	212	661	1876	254	224	254	1420	565	191	651	258	811	1657	182
gene10082_MRPL2	1110	1478	2121	1918	713	1632	935	639	217	881	1163	1323	1761	691	537	912	2070	126	1398	407	1910	1446	1623	1323	1840	1211	1239	660	784	884	401	1159	1091	739	985	523	1173	1322	681	444	255	2230	341	355	451	252	1452	4474	213
gene10083_LOC110080730	77	197	267	31	2	30	10	8	6	8	44	26	226	6	14	117	82	0	17	10	154	130	174	181	94	24	0	14	11	14	3	36	19	11	88	19	14	129	0	13	10	71	14	5	13	25	12	6	18
gene10084_LOC110080762	39	64	107	15	19	35	1	4	0	22	29	16	93	7	0	72	33	0	31	0	58	42	51	104	42	4	1	3	8	6	0	37	17	9	52	18	6	46	0	10	0	49	0	14	18	0	39	0	0
gene10085_LOC110080732	36	25	49	23	14	10	0	20	0	5	12	14	41	24	0	57	34	0	1	0	30	14	31	40	19	23	6	0	1	3	7	8	20	9	51	0	12	16	0	0	0	21	2	0	11	0	15	23	0
gene10086_LOC110080731	126	185	195	121	84	235	34	74	14	47	118	82	231	72	46	95	144	18	139	46	258	136	183	169	148	76	8	3	54	79	71	205	76	46	75	21	35	184	17	9	3	164	27	30	57	22	110	49	17
gene10087_LOC110080763	1541	1279	1768	1874	872	2242	856	1063	282	744	1726	1475	1556	1063	1050	758	1051	178	1054	471	1531	2097	1587	1584	1493	931	943	1223	1335	597	604	997	1264	641	1052	669	1050	1729	810	603	181	2016	634	364	466	229	1238	2061	451
gene10088_LOC110080728	125	155	132	151	82	173	56	47	87	37	159	113	216	100	24	216	207	10	242	81	92	139	130	153	139	130	46	42	43	201	50	178	122	24	79	48	129	208	8	23	31	244	11	52	8	14	42	210	20
gene10089_RRP36	961	906	1303	1389	437	410	487	741	419	810	1147	877	1199	357	346	670	758	144	582	372	1227	1067	1063	1299	1254	818	473	544	404	891	553	624	751	681	669	404	567	668	412	323	406	506	281	422	527	590	921	2001	429
gene1008_BYSL	519	603	930	614	159	424	84	241	73	186	496	548	796	152	147	220	460	27	447	145	981	534	658	857	885	215	222	217	123	310	205	371	414	238	358	67	301	575	89	110	149	723	83	85	185	62	382	732	57
gene10090_LOC110080736	53	17	90	95	20	47	14	124	15	6	7	26	161	3	12	15	0	0	16	4	163	33	8	8	36	13	6	12	39	2	3	1	6	28	30	9	20	2	4	14	0	6	7	4	44	11	117	19	0
gene10091_KLHDC3	941	600	1358	703	301	422	348	784	204	353	1441	825	1314	231	271	471	722	65	556	196	1234	1422	579	1453	699	769	365	572	286	390	690	858	952	518	568	144	609	852	252	201	191	662	208	244	406	276	660	2072	124
gene10092_MEA1	710	770	1111	1063	238	487	264	345	128	456	976	456	1246	251	139	743	786	59	471	165	1166	721	928	509	685	418	202	207	177	292	295	449	689	418	450	185	425	733	217	190	145	759	168	144	298	157	825	895	106
gene10093_LOC110080753	1231	1059	1644	292	141	152	134	176	30	149	255	443	815	98	153	811	654	55	153	159	1021	1068	525	1113	717	236	79	133	134	170	106	226	452	199	444	67	204	474	100	109	94	178	65	89	240	43	316	591	48
gene10094_MRPL22	376	421	525	1067	696	925	214	938	283	786	677	607	460	549	474	261	371	71	915	390	780	555	673	327	662	787	234	297	297	1058	533	1042	736	635	506	350	545	396	663	390	237	601	486	83	213	93	602	1284	148
gene10096_GEMIN5	835	707	1075	483	319	512	243	724	241	316	715	454	735	266	231	421	350	87	458	161	1097	885	494	1510	712	363	214	359	242	559	304	360	463	378	450	291	354	684	245	169	193	558	230	375	420	264	603	965	217
gene10097_CNOT8	2976	2659	3365	2069	794	1332	459	930	203	1302	3749	2538	2201	603	521	1022	1615	69	2009	459	3781	2923	2710	2943	2465	1038	403	417	362	1077	1243	2136	1142	963	819	385	1151	2647	299	245	744	1999	321	310	723	281	1155	3733	163
gene10098_FAXDC2	34	12	10	0	11	2	5	6	0	6	0	0	27	4	0	0	9	0	9	12	16	1	8	4	6	7	0	0	0	3	4	4	7	11	0	0	12	5	0	0	0	0	0	0	10	0	0	0	0
gene10099_LARP1	512	665	632	391	518	458	753	837	827	753	559	528	359	402	661	535	362	331	334	500	491	322	429	1273	489	636	608	783	378	668	485	546	373	668	655	632	457	363	427	568	557	389	714	802	706	1081	948	288	412
gene1009_CCND3	1102	2566	1483	629	493	340	533	724	337	740	1245	674	1101	444	403	1411	2463	108	459	417	1912	980	759	1445	1146	649	575	332	535	955	965	943	962	1341	2122	292	584	563	312	444	495	419	360	305	463	346	637	1267	297
gene100_NOX3	3	0	0	0	0	0	0	4	0	0	0	0	8	0	0	0	0	0	0	0	4	11	10	19	8	2	0	0	1	0	0	0	8	0	0	0	0	0	0	0	0	0	0	0	1	0	0	0	0
gene10100_HAND1	2	13	25	0	0	0	0	0	0	0	0	0	6	0	0	0	18	0	0	0	1	0	1	1	7	0	0	0	0	0	1	0	0	2	0	0	0	0	0	1	0	0	0	0	4	0	11	0	0
gene10101_SAP30L	2485	2083	1516	859	428	584	317	429	186	790	1824	1173	1468	360	305	906	619	85	769	397	2035	1770	1318	1687	1071	553	237	388	272	518	538	654	740	614	615	158	381	1537	270	249	413	772	349	183	470	207	706	1233	167
gene10102_GALNT10	293	168	221	329	296	323	561	484	421	453	414	353	197	350	580	167	214	223	616	230	391	429	425	430	542	446	560	538	341	475	424	446	452	455	455	447	270	601	450	422	386	508	586	422	333	440	470	787	584
gene10105_MFAP3	449	344	516	66	50	69	33	76	42	20	156	62	252	58	62	293	126	2	129	48	254	224	109	543	98	33	36	35	75	33	26	60	42	47	124	19	52	187	14	25	26	100	16	11	66	4	39	56	13
gene10106_FAM114A2	464	421	1194	341	229	194	289	240	172	249	153	452	510	174	209	243	404	76	231	178	505	490	300	952	419	352	193	145	260	222	116	177	237	298	310	128	317	413	115	205	164	190	127	231	234	163	355	431	108
gene10108_LOC110080775	117	128	113	41	78	60	177	44	6	34	46	39	82	29	6	32	58	15	35	100	127	91	58	107	90	74	23	14	49	94	38	67	38	82	42	49	10	26	9	7	6	31	19	33	54	78	78	38	5
gene10109_GRIA1	218	161	84	225	726	483	1150	579	398	118	860	453	483	207	342	105	102	206	490	551	1018	291	534	175	203	624	399	1118	576	246	803	383	519	586	609	980	554	331	266	459	88	139	111	176	224	446	460	464	641
gene1010_TAF8	1368	1196	1368	559	295	485	119	867	117	430	501	382	1069	468	171	577	437	9	513	215	1653	681	943	909	624	362	162	77	211	317	304	583	488	282	395	145	770	613	139	64	148	488	110	43	206	34	458	640	126
gene10111_NMUR2	0	0	0	0	0	0	0	0	0	0	0	0	0	0	0	0	0	0	0	0	0	0	0	0	0	0	0	0	0	0	0	0	0	0	0	0	0	0	0	0	0	0	0	0	0	0	0	0	0
gene10112_LAMB4	31	108	33	28	581	31	46	50	45	34	50	26	73	178	3009	35	4352	0	0	0	8	28	29	12	26	20	24	1	705	54	20	33	22	110	35	58	197	1851	1350	185	4	4	36	15	242	27	0	32	0
gene10113_ERGIC2	537	492	519	353	165	289	107	100	8	199	253	218	331	133	131	327	330	12	140	109	465	446	298	631	311	85	21	87	117	91	135	200	147	152	279	140	160	442	149	99	62	273	113	75	66	18	151	320	63
gene10114_MUC19	2	5	8	14	8	10	1	34	0	0	12	18	12	19	3	0	8	0	1	0	5	12	18	6	3	7	0	0	6	22	9	25	2	28	11	0	0	23	13	2	0	7	0	0	0	0	6	0	6
gene10115_LRRK2	1012	989	865	482	627	669	473	742	202	603	2014	955	949	811	650	386	821	148	534	486	1116	1769	1436	3503	1724	726	185	411	391	2191	1775	2335	822	803	522	472	762	1504	259	422	559	986	788	593	235	274	551	913	223
gene10116_SLC2A13	21	18	24	25	54	34	88	55	138	56	13	61	35	19	43	40	29	45	46	29	17	35	16	120	50	73	46	36	45	57	44	28	37	65	64	80	26	28	33	30	50	42	85	64	27	73	43	74	13
gene10117_CUNH12orf40	1	0	0	0	26	0	0	0	0	0	0	0	2	5	0	0	0	0	6	0	2	2	2	29	0	4	0	0	0	11	18	9	3	71	11	0	0	2	0	0	0	0	2	0	2	0	0	5	0
gene10118_ABCD2	153	148	105	116	253	153	38	76	56	105	87	90	79	92	215	121	63	5	67	61	98	72	112	53	103	90	25	19	18	241	96	166	61	44	73	101	42	36	35	37	0	53	125	50	15	19	146	162	21
gene10119_KIF21A	4320	4215	2748	5206	3769	5689	6203	5549	4552	7071	6959	5502	3777	3507	7871	2120	1790	2513	5427	2697	3161	4062	4344	4332	4746	4373	2317	12407	3664	6193	4477	7785	3637	5010	2979	4798	2576	6483	4428	5473	7432	3875	7929	2738	2401	2381	3097	5914	4892
gene1011_LOC110079683	0	23	5	10	16	6	2	3	0	0	7	10	29	0	11	0	14	0	10	291	109	14	32	45	39	60	14	7	16	11	9	187	50	88	39	0	61	7	0	0	0	14	1	0	21	6	37	2	13
gene10120_LOC110080805	0	0	0	0	0	0	0	0	0	0	0	0	1	0	0	0	0	0	0	0	0	0	0	0	0	0	0	0	0	3	0	0	0	0	0	0	0	0	0	0	0	0	0	0	0	0	0	0	0
gene10121_LOC110080797	1	5	4	0	8	2	6	7	0	11	0	0	8	6	0	20	23	0	2	0	4	8	8	3	10	0	0	8	0	3	0	3	9	4	11	0	3	9	5	0	0	0	0	0	0	5	7	8	0
gene10122_CPNE8	164	132	173	96	94	122	148	108	45	138	172	67	291	19	72	26	323	22	123	114	252	159	234	348	294	98	177	50	147	399	114	157	157	272	209	38	131	265	60	103	293	236	193	115	104	289	172	109	84
gene10123_LOC110080795	228	71	145	47	24	60	92	73	50	66	227	141	69	8	27	91	84	29	36	10	167	337	100	334	157	26	15	43	35	41	125	146	105	48	84	39	51	175	19	55	93	72	46	41	39	52	28	83	38
gene10124_TPRKB	560	374	329	417	96	239	80	196	80	190	1049	298	370	56	68	106	181	6	237	183	567	502	498	404	306	109	50	34	43	498	277	339	244	398	76	12	188	459	115	37	144	111	48	19	124	45	195	573	69
gene10125_GTSE1	641	733	739	375	168	370	66	427	38	227	1206	482	416	165	136	236	347	12	359	84	820	1258	820	1017	359	121	67	101	110	325	392	541	313	260	211	57	290	712	102	74	62	191	77	30	87	64	217	571	34
gene10126_TRMU	105	50	166	27	6	18	9	4	0	5	32	8	89	2	0	161	173	9	29	9	134	87	32	254	85	11	0	14	19	13	4	21	28	14	25	0	28	52	0	2	10	73	0	15	23	6	20	17	0
gene10127_CELSR1	951	435	596	127	516	533	387	401	220	345	532	446	307	239	559	163	594	89	468	191	414	929	593	1726	681	284	126	132	178	298	393	483	307	190	202	182	142	982	294	211	311	263	162	180	210	155	161	497	188
gene10128_GRAMD4	1399	1124	1014	1007	310	1033	119	460	218	392	1589	1248	955	306	359	575	1083	152	1272	134	1133	2152	1630	2870	1183	414	100	218	281	787	631	734	710	484	764	255	327	3207	304	224	380	943	259	156	273	130	593	1790	135
gene1012_LOC110080680	1004	266	1030	121	1104	189	237	152	107	835	1722	2517	234	617	995	130	45	29	881	1404	383	2075	1320	11650	6145	96	344	296	471	3151	2758	5170	1072	487	850	404	2909	2580	113	100	456	2271	342	50	162	6	172	1134	60
gene10130_CERK	273	265	459	191	181	160	224	150	64	170	228	204	265	103	188	110	135	38	211	90	281	337	243	621	398	188	125	113	91	264	114	222	215	139	111	152	131	484	112	81	205	554	176	124	192	102	296	431	58
gene10131_TBC1D22A	790	580	1074	146	116	82	111	215	108	89	340	219	387	50	147	216	192	60	141	102	627	611	292	1256	341	228	169	205	160	227	108	177	210	209	200	79	126	320	30	72	45	153	71	173	138	60	288	227	28
gene10132_EPSTI1	899	1150	911	1363	981	940	389	1073	675	1100	616	518	811	515	301	553	35	315	397	284	1989	602	515	133	607	477	366	588	344	1173	920	614	534	610	439	224	1011	53	394	51	38	153	17	82	1220	504	2163	653	113
gene10133_DNAJC15	731	614	678	587	170	357	118	217	49	272	1111	540	630	82	124	386	299	16	493	207	820	1063	770	1034	664	198	77	82	73	645	519	879	470	422	232	46	392	501	42	129	135	450	141	57	211	41	212	755	63
gene10134_ENOX1	419	283	423	234	156	179	154	106	104	221	274	110	458	85	105	335	219	11	118	186	407	147	208	176	243	304	170	124	160	134	152	133	344	165	145	133	325	96	41	87	91	95	65	36	98	65	216	246	26
gene10135_CCDC122	0	2	2	21	48	19	14	19	2	0	8	2	2	11	0	0	0	0	17	1	7	18	12	12	6	11	0	10	0	36	10	11	17	34	11	0	0	3	0	5	1	0	8	4	0	0	6	24	0
gene10136_LACC1	113	52	260	64	21	60	22	44	14	44	72	132	66	42	16	10	63	0	27	21	268	121	160	313	196	42	26	19	26	86	48	129	131	73	97	39	16	85	0	5	4	39	5	3	52	7	129	131	0
gene10137_TSC22D1	1766	1795	1952	517	949	961	179	916	182	1089	1379	611	920	1110	1154	898	517	112	724	700	2410	721	981	1544	1536	732	212	136	341	980	1662	2047	582	355	382	771	878	997	471	269	763	1217	650	149	370	126	798	651	208
gene10139_NUFIP1	1227	995	1258	1751	1322	1692	888	2196	1067	1587	1705	1326	1440	1275	1006	733	1203	467	1108	820	1869	1011	1119	1156	1249	1817	999	1041	979	1550	1385	1592	1455	1263	1195	892	1677	1137	791	793	1106	1200	1164	885	919	1366	1724	2355	939
gene1013_PIFO	314	553	411	714	62	231	68	143	37	62	432	264	477	29	37	58	231	15	363	144	321	564	180	944	449	129	47	105	18	460	236	180	291	498	150	16	196	73	54	40	48	292	13	69	120	44	151	231	8
gene10140_GPALPP1	993	913	1179	878	207	520	225	337	71	294	1016	681	810	196	283	369	640	28	426	177	1381	1187	672	859	703	273	115	153	166	326	362	363	443	408	515	141	314	965	135	122	152	514	200	126	227	104	399	2027	70
gene10141_GTF2F2	658	549	913	591	330	486	271	608	214	571	1024	673	679	262	334	342	439	37	533	329	932	772	821	714	584	465	218	216	143	657	692	907	567	587	418	247	358	379	184	210	533	344	239	138	223	125	427	738	139
gene10142_KCTD4	0	3	0	0	0	3	0	0	0	0	2	15	0	2	0	0	4	0	4	41	13	4	11	1	8	5	1	0	11	1	0	7	32	6	0	0	0	3	0	4	0	0	0	0	0	0	17	0	0
gene10143_TPT1	31174	35083	50422	35963	10702	10833	10324	12114	4678	16616	26628	20675	25397	9622	8317	20182	51243	1505	19009	14629	36350	40683	29285	42277	35545	25649	16677	8973	8425	18185	10817	21154	30628	19449	23003	6491	22084	21817	5108	7155	5883	18874	6463	4807	11107	5204	16122	37382	5206
gene10144_SLC25A30	157	97	136	23	26	25	5	18	3	12	26	11	90	13	15	39	10	7	3	4	114	82	52	106	19	16	0	16	1	23	13	27	17	13	7	0	1	39	6	2	11	9	1	16	12	19	1	21	6
gene10145_ST3GAL5	311	171	397	119	67	44	9	74	3	29	182	112	114	36	17	86	112	12	40	16	315	156	134	376	166	22	6	32	57	47	60	115	39	50	30	34	98	145	23	3	4	241	32	7	66	3	104	181	9
gene10146_ATOH8	119	133	150	134	36	32	33	62	51	118	116	120	226	69	70	100	49	11	92	112	125	55	77	74	163	145	37	76	101	101	120	118	139	93	44	69	121	149	10	80	68	26	113	33	32	7	107	101	19
gene10147_FGFRL1	7462	3776	4643	2166	642	1278	374	430	442	1280	2441	1722	1471	981	943	2039	215	400	1645	463	2513	2944	1400	13972	3680	951	358	288	395	1025	1414	1583	727	436	341	336	736	5719	493	712	1871	3355	1563	271	731	712	1348	9102	723
gene10149_SPON2	25	6	30	2	13	22	20	6	0	0	44	22	20	1	7	0	8	0	37	0	35	43	27	9	24	20	0	0	6	4	0	23	25	28	10	0	22	28	0	3	0	3	7	5	1	1	7	73	11
gene1014_LOC110081382	0	1	1	0	0	0	0	0	0	1	0	3	0	0	0	0	0	0	0	0	0	0	6	1	9	0	0	0	0	2	0	0	0	6	0	0	0	4	0	0	0	0	0	0	0	0	0	0	0
gene10150_CTBP1	4489	4011	5543	2961	974	1849	859	1726	437	1960	5613	3736	4067	1010	1231	2376	2574	218	2517	1476	5070	4615	4337	3583	3770	1672	1328	1013	1161	1306	2179	2811	3346	1843	2240	750	1575	3148	690	733	1283	2345	959	469	1072	658	1940	3423	768
gene10151_MAEA	2750	2570	3113	2061	784	916	333	904	366	1372	2024	1225	2726	497	776	738	998	87	793	706	3487	2134	1780	2863	1981	935	358	483	468	1283	1551	1537	1034	934	815	329	733	1737	337	325	1015	1119	511	288	676	229	1223	2681	186
gene10152_UVSSA	1300	1010	1484	1275	978	1287	1586	1211	996	1434	1371	1541	966	1114	895	509	552	502	1074	677	874	870	575	1511	754	1037	1050	2034	1039	1635	1420	1257	860	1379	1260	1313	1080	1203	1175	1100	1611	938	1417	1606	930	1189	1807	1575	1259
gene10153_RIF1	2452	1938	1851	680	496	1414	192	1091	132	416	2731	1167	1430	475	413	714	904	124	899	198	2077	2031	2011	3026	885	603	135	441	310	726	765	1076	694	508	844	253	307	2225	482	385	191	716	172	166	377	244	496	650	150
gene10154_NEB	49	75	76	39	217	93	20	155	93	76	39	32	507	1873	620	54	563	4	21	69	40	53	42	89	64	84	2415	63	352	125	56	138	95	221	144	350	53	119	147	200	2	93	51	40	51	5	55	30	40
gene10155_ARL5A	265	139	468	43	52	35	58	85	29	36	53	33	89	36	50	113	129	23	46	21	207	160	42	439	100	37	42	51	73	48	21	52	58	52	129	30	25	87	22	44	28	68	11	39	86	68	61	47	14
gene10156_CACNB4	38	50	33	63	39	16	18	54	26	37	8	25	88	23	18	0	19	0	50	2	20	37	41	52	38	18	10	47	12	75	54	74	39	56	30	9	18	23	0	30	19	16	17	12	7	1	20	63	12
gene10158_STAM2	1701	1424	1581	1252	654	549	407	397	103	617	1615	790	1241	467	314	548	934	33	604	256	1460	1661	964	1932	831	418	130	249	333	492	1135	967	994	759	1316	262	602	1194	300	239	242	626	270	169	285	121	473	778	58
gene1015_LOC110080707	3	0	0	11	5	0	0	0	0	13	0	5	4	0	2	0	0	0	13	0	3	5	3	7	12	2	0	15	0	12	3	61	6	6	1	0	0	10	3	4	0	11	4	0	0	0	2	7	4
gene10160_FMNL2	1583	1052	1481	448	591	746	288	749	74	514	1222	888	1559	674	394	454	836	35	1110	650	1590	1650	1156	3008	1250	949	249	387	405	1113	1935	1931	815	472	455	492	879	1633	125	118	134	1500	318	299	450	393	628	433	121
gene10161_PRPF40A	5374	5805	3579	7102	5008	7140	6984	7017	6566	8116	11195	6998	3614	6118	8165	2941	3039	3210	5274	4951	5664	5280	5399	4389	4740	5303	5136	5568	5079	7441	8723	7154	6335	6444	6160	7595	7534	4554	6217	5328	9567	4418	8385	7284	4721	6221	6753	7148	6808
gene10162_ARL6IP6	2262	1512	1386	1153	449	1034	216	585	169	648	3194	1059	1000	392	543	765	877	74	839	316	2938	1901	1609	1327	885	466	138	376	341	612	775	842	904	713	622	287	569	1277	261	187	464	609	225	86	258	56	471	2316	314
gene10164_RPRM	485	222	476	335	339	433	176	415	291	256	181	111	269	52	151	199	22	32	45	220	1821	131	408	94	217	673	73	166	160	49	65	62	565	442	471	276	612	67	68	26	99	91	105	132	181	318	331	148	80
gene10165_GALNT13	164	121	159	69	12	169	19	167	0	59	41	44	196	36	32	36	29	0	32	2	49	204	131	53	78	45	1	29	55	50	47	96	51	73	31	8	1	246	40	16	31	18	19	10	13	11	19	46	26
gene10166_KCNJ3	22	3	16	21	9	0	0	0	0	6	5	0	14	11	14	30	4	0	14	0	10	10	8	26	26	12	35	31	11	1	4	40	12	15	0	0	1	23	0	0	0	9	44	26	0	7	0	12	0
gene10167_RIOK1	767	707	829	832	678	669	429	858	761	678	974	735	831	553	528	118	365	215	604	397	1076	826	714	940	906	475	370	610	520	736	551	859	604	574	616	556	430	692	359	430	596	526	613	482	541	463	987	826	362
gene10168_DSP	2808	2883	1964	1593	8190	3045	11248	9739	7529	8814	5971	9316	8362	4755	5883	1051	3999	1313	5505	8198	10344	6556	8368	21464	7995	30443	8647	13071	6001	5161	5060	6318	23776	16643	12433	7016	18708	4038	2629	2327	8297	4233	3644	17467	10733	6075	10235	5580	4877
gene1016_LOC110080716	9	16	4	187	1	35	14	14	0	16	53	38	46	10	6	39	46	0	1	18	27	100	74	231	491	15	60	89	53	38	53	293	47	80	84	21	5	24	15	27	11	150	48	22	4	38	222	42	25
gene10170_BMP6	296	249	273	163	52	139	42	125	12	57	169	84	299	41	26	178	237	1	30	54	247	171	262	124	194	105	45	55	33	56	70	83	210	149	95	3	85	140	19	27	9	47	16	26	87	19	101	214	12
gene10171_TXNDC5	3137	1322	3257	489	75	142	128	327	33	169	590	755	1818	162	150	738	941	68	511	413	1749	2659	886	2876	956	277	108	127	189	175	181	334	501	279	203	74	227	2362	56	176	74	635	62	109	416	80	307	1288	88
gene10172_BLOC1S5	384	230	499	29	9	22	17	50	16	46	60	83	167	2	27	226	122	5	33	0	201	257	100	447	124	44	2	6	33	31	4	27	52	24	38	7	6	216	0	11	13	33	3	41	54	6	55	40	0
gene10173_EEF1E1	413	362	485	259	58	173	94	138	18	146	489	293	413	28	41	51	415	23	285	106	651	545	349	583	379	157	153	64	92	203	174	221	317	251	204	94	187	488	75	84	147	462	76	66	160	33	158	664	44
gene10174_SLC35B3	718	540	408	477	244	626	103	372	31	303	810	404	457	226	203	245	426	15	370	205	611	684	553	467	325	263	129	86	142	374	456	538	331	298	260	76	358	453	87	120	67	146	59	59	71	32	195	352	96
gene10176_LOC110080850	0	0	0	0	0	0	0	0	0	0	0	0	2	0	0	0	0	0	0	0	1	1	0	1	0	0	0	0	0	2	0	0	0	0	0	0	0	0	0	0	0	0	0	4	0	0	0	0	0
gene10177_LOC110080853	0	0	0	0	1	0	0	0	0	0	0	3	0	0	0	0	0	0	0	0	0	0	0	1	0	0	0	0	0	0	0	0	0	0	0	0	0	0	0	0	0	0	0	0	0	0	0	0	0
gene10179_TFAP2A	37	57	25	6	34	1	93	26	1	5	23	11	89	0	100	46	865	0	0	0	26	12	5	7	18	9	3	22	26	18	14	14	4	12	17	0	7	63	42	4	0	10	7	0	33	0	41	1	0
gene1017_LOC110079691	15	37	11	65	17	57	3	12	0	3	33	15	34	4	8	0	5	0	25	23	32	59	26	48	20	8	0	1	2	17	28	25	11	12	18	10	10	37	4	5	0	24	0	0	7	0	13	20	14
gene10181_LOC110080871	0	0	0	0	0	0	0	0	0	0	0	0	0	0	0	0	0	0	0	0	0	0	1	0	0	0	0	0	0	0	0	0	0	0	0	0	0	0	0	0	0	0	0	0	0	0	0	0	0
gene10182_LOC110080870	14	20	13	9	3	34	4	0	0	5	2	6	28	1	12	0	28	0	21	10	20	29	27	27	19	11	0	0	4	9	7	9	12	29	21	0	0	8	4	8	0	7	3	8	2	4	1	20	0
gene10183_LOC110080877	210	231	303	233	106	117	86	67	0	115	563	203	544	23	78	212	235	1	295	85	379	543	298	439	398	128	21	65	43	93	179	206	152	100	72	85	215	293	51	53	117	208	39	33	91	56	234	410	22
gene10184_MAK	484	439	448	348	216	379	66	289	59	190	677	296	314	145	141	195	276	26	245	154	320	638	422	898	514	216	37	77	83	382	498	664	267	230	147	157	96	305	154	79	112	248	182	11	61	5	71	206	75
gene10185_GCM2	0	0	0	1	0	0	0	0	0	0	4	0	0	0	0	0	0	0	0	0	0	2	0	2	3	0	0	0	0	0	0	0	0	0	0	0	0	3	0	0	0	0	0	0	0	0	0	0	0
gene10186_SYCP2L	29	40	24	26	22	47	16	6	27	13	14	3	23	53	29	0	0	0	10	1	23	25	11	33	37	17	0	0	6	54	48	41	6	202	6	0	15	6	14	9	12	1	22	30	3	0	22	30	6
gene10187_ELOVL2	40	13	27	2	0	6	1	0	0	25	150	41	21	12	5	37	15	0	48	0	16	264	76	196	28	29	0	0	4	1	0	71	5	39	11	0	0	65	0	5	0	52	0	3	0	2	0	35	0
gene10188_SMIM13	1086	447	861	421	117	162	100	198	62	113	816	258	386	135	77	225	188	60	216	114	689	680	502	802	437	247	54	124	98	267	382	287	330	313	136	64	246	555	54	61	179	346	125	35	141	34	164	404	66
gene10189_NEDD9	235	298	381	168	101	251	107	120	11	195	326	437	407	230	209	274	156	0	418	100	260	523	598	1240	1167	117	35	12	62	587	615	945	178	63	48	35	146	940	119	54	234	592	278	28	101	38	456	105	37
gene10190_TMEM170B	131	89	150	52	23	31	6	1	0	10	57	61	72	11	20	125	38	0	32	8	125	135	76	219	125	8	1	19	6	17	37	26	13	37	40	1	9	111	0	7	7	80	13	5	26	15	70	148	28
gene10191_ADTRP	246	272	279	211	102	146	31	51	15	86	276	141	159	71	14	82	94	4	85	14	190	224	192	182	224	173	30	34	25	101	98	148	83	83	54	43	38	146	29	17	28	165	23	27	20	12	78	158	19
gene10193_IRX4	6	29	7	0	54	2	33	80	0	0	0	0	13	24	284	46	2464	0	0	16	3	2	8	4	7	7	9	0	237	7	12	3	18	0	23	4	20	250	93	39	11	0	0	7	25	21	4	0	0
gene10194_NDUFS6	1118	1149	1442	1693	1053	1466	371	1032	339	1000	1381	1099	1148	565	556	829	957	44	1418	395	1870	1383	1402	928	1315	1465	415	424	294	1064	785	1594	1268	1340	771	246	897	786	474	300	121	661	247	133	370	115	1006	2093	163
gene10195_LPCAT1	60	33	54	8	7	41	4	15	10	25	32	16	51	8	5	0	23	5	9	27	54	65	59	68	30	12	11	7	2	5	15	27	15	8	0	10	4	35	0	3	0	14	4	4	24	5	18	55	1
gene10196_CLPTM1L	1208	919	605	380	235	766	114	643	72	427	1752	668	630	235	312	365	573	47	794	225	1331	1339	1019	1550	827	431	100	102	223	393	702	870	514	312	414	131	543	620	293	129	360	737	247	45	180	111	422	675	81
gene10197_TERT	807	727	738	552	426	736	291	564	316	435	896	462	748	383	373	180	491	64	365	192	763	922	1009	1444	588	425	168	369	240	539	425	941	529	649	377	320	236	567	340	275	134	264	305	402	197	176	384	533	502
gene10198_LOC110080883	0	0	0	0	0	0	43	10	0	11	10	9	5	0	0	0	0	0	0	0	7	5	13	3	1	0	0	0	0	19	0	2	6	26	5	0	3	2	0	0	0	0	1	0	5	0	0	14	0
gene10199_SLC6A19	0	4	0	0	23	0	1803	0	0	0	0	2	8	0	0	0	0	0	0	50	14	3	0	5	1	6	0	0	115	85	4	4	3	55	0	0	4	1	0	0	0	2	2	0	0	0	11	37	0
gene1019_BTG2	5687	2778	5412	4904	2497	2090	1728	7217	1599	2882	2799	2061	3396	1393	2002	1592	1224	127	2328	1507	5897	3877	4093	9969	8663	4583	1049	968	2138	2677	3859	2871	2818	1861	2609	3453	4952	2200	646	460	945	3571	1398	949	2095	952	4688	2293	1230
gene101_TFB1M	161	80	141	32	9	44	0	12	12	17	61	30	52	14	29	2	51	7	30	0	100	123	58	183	109	3	9	0	16	28	20	32	23	37	19	7	18	66	1	9	17	46	4	23	15	6	25	36	10
gene10200_MAJIN	2	0	2	4	0	0	2	0	0	0	6	2	3	0	0	0	0	0	0	0	1	13	0	41	17	50	0	0	5	49	3	4	17	108	40	0	4	0	0	0	0	0	0	0	3	0	0	20	0
gene10201_SLC12A7	782	762	685	817	392	619	483	460	84	345	682	413	452	301	407	331	742	17	272	260	713	733	760	1067	1106	525	63	175	180	757	409	764	564	620	450	114	164	760	129	119	109	200	207	97	168	163	467	988	140
gene10202_CAVIN4	205	87	100	107	35	131	11	46	9	7	49	39	144	42	46	100	206	0	2	8	99	59	47	17	14	9	119	26	59	8	5	15	53	20	50	0	21	182	9	25	0	21	2	15	14	2	7	44	13
gene10203_TMEFF1	1378	592	803	1084	92	332	43	135	65	98	386	242	454	110	190	149	293	14	161	97	919	376	252	150	224	157	10	195	101	28	48	58	153	150	158	43	158	621	73	19	35	119	68	25	73	24	119	705	131
gene10204_SLC39A6	2544	1247	1409	1121	444	1290	295	760	251	805	3376	2025	2007	269	352	772	937	165	1603	796	3259	2960	2585	2880	1428	906	401	936	499	717	634	1256	1155	988	618	356	884	1865	248	346	383	697	195	211	504	372	1030	3092	307
gene10205_FAM206A	370	317	436	438	141	166	89	183	29	152	546	294	391	51	75	108	295	4	272	144	647	425	436	346	352	221	102	76	64	177	216	355	266	319	161	50	200	393	32	50	29	266	61	44	123	31	177	221	21
gene10206_CTNNAL1	2872	2268	3721	763	539	1297	134	1135	59	389	1652	913	1288	763	432	1266	715	73	812	399	1988	2270	1029	4910	1659	437	128	49	215	718	1276	2080	401	185	427	188	389	2170	104	135	136	1212	97	59	459	97	451	336	78
gene10207_ELP2	420	448	664	368	170	285	103	369	84	252	291	275	386	156	211	336	155	36	207	238	663	330	330	525	435	228	78	82	225	310	291	306	291	201	338	134	213	263	185	149	112	313	108	74	99	39	305	420	61
gene10208_GABBR2	132	26	62	0	23	27	15	1	0	16	26	27	70	16	14	29	0	1	0	2	98	40	27	77	30	6	16	3	4	29	14	9	18	22	14	17	9	41	26	11	16	42	6	15	46	19	28	36	7
gene1020_FMOD	9852	3496	3563	2336	120	2351	111	582	895	5907	22862	12963	597	4747	4703	1413	117	1079	13995	169	1680	22225	6733	24651	12267	450	50	104	222	6991	13763	12842	243	178	260	1416	279	21485	3386	6341	13409	11880	10401	163	291	208	412	15658	4050
gene10211_GALNT12	1664	811	1491	420	134	325	79	404	33	313	786	515	567	196	263	194	147	20	743	193	1035	1366	571	3128	1307	289	56	51	136	422	547	640	345	241	217	54	217	1771	125	146	407	1146	250	32	187	17	239	1288	92
gene10212_ANKS6	653	529	679	702	440	648	201	603	48	278	876	503	724	474	453	254	371	34	354	273	763	641	754	604	569	318	80	129	414	395	560	609	563	279	357	152	416	807	212	102	104	343	68	78	151	81	311	582	57
gene10213_NFX1	1776	1442	1637	727	621	1141	213	741	135	632	2247	940	1110	581	529	460	446	93	762	455	1388	1736	1301	2975	1250	461	137	217	264	1206	1623	1990	490	392	439	222	607	1444	326	236	438	1300	727	203	248	181	487	757	156
gene10214_CMBL	219	84	178	39	86	22	75	4	0	17	48	17	69	10	7	24	0	0	1	0	10	36	94	25	7	18	0	0	6	36	7	26	13	29	12	0	32	134	0	0	11	19	2	11	10	54	11	0	0
gene10215_LOC110080880	0	0	0	0	0	0	0	0	0	0	0	0	0	0	0	0	0	0	0	0	0	0	0	0	0	0	0	0	0	0	0	0	0	0	0	0	0	0	0	0	0	0	2	0	0	0	0	0	0
gene10216_MARCH6	1761	986	912	547	168	624	346	466	234	331	1156	436	707	264	215	506	788	28	322	124	1062	1260	828	1962	773	441	212	321	224	493	393	435	415	393	475	226	398	846	176	143	336	418	232	175	372	177	389	533	153
gene10217_ROPN1L	46	26	36	77	19	66	26	7	0	42	46	40	51	20	3	0	19	0	39	2	45	67	20	67	71	35	5	16	10	90	48	92	66	233	33	7	0	24	8	16	0	20	11	24	22	0	22	101	0
gene10218_SNRNP48	861	816	979	872	403	717	404	391	266	560	681	625	519	468	525	567	378	107	568	165	826	568	478	540	576	712	284	326	201	656	354	721	417	299	339	296	644	491	440	290	422	475	341	340	302	414	670	1211	388
gene10219_ANKRD33B	0	1	0	0	0	0	0	1	0	0	3	0	0	0	0	0	0	0	0	0	0	0	0	3	2	0	0	0	0	0	0	3	0	0	0	0	0	0	0	0	0	0	0	0	0	0	0	1	0
gene1021_PRELP	3062	359	2369	75	16	96	10	122	168	464	157	252	183	352	429	346	106	248	161	7	201	580	166	1660	422	21	138	37	62	157	115	47	8	22	28	111	12	726	334	254	164	209	184	23	60	54	57	168	305
gene10220_LOC110080914	434	267	670	48	18	98	12	32	1	21	249	100	177	13	31	192	63	2	141	17	79	469	168	864	313	13	5	11	4	39	31	48	18	14	3	11	9	703	7	0	15	232	11	1	12	5	43	159	3
gene10222_MICAL2	2131	1140	4429	337	143	592	122	191	278	858	2108	1113	187	1072	1499	702	178	263	1564	76	196	1715	632	11084	1890	246	224	167	83	1740	984	1485	175	240	226	196	203	2343	560	895	1632	2854	2848	130	140	191	246	1304	683
gene10223_MICALCL	58	15	25	27	15	18	24	20	7	24	35	11	33	40	26	55	8	6	61	3	8	12	31	64	44	55	17	11	3	38	85	67	22	39	10	0	25	64	35	13	10	30	25	2	27	7	10	17	1
gene10224_PARVA	398	170	517	40	27	30	22	74	53	12	163	89	152	39	31	63	76	27	48	51	243	297	149	639	245	77	7	48	64	103	56	71	74	93	68	26	37	104	4	38	9	68	15	28	71	35	62	88	3
gene10225_TEAD1	268	241	312	134	82	116	13	119	20	79	145	43	174	81	62	20	77	15	89	54	151	176	147	203	128	116	31	19	62	57	109	86	59	75	33	16	45	196	54	52	55	107	35	0	58	27	89	176	11
gene10226_LOC110080923	4	3	0	8	0	9	3	0	0	0	5	0	10	0	0	36	0	0	0	0	0	5	1	1	2	0	0	0	0	0	0	0	0	0	0	0	0	3	0	0	0	0	0	0	0	0	0	0	0
gene10227_RASSF10	40	30	45	22	35	21	16	48	3	16	24	8	27	13	26	44	513	0	36	24	194	20	30	35	192	32	0	24	33	44	30	23	14	44	25	12	41	99	13	33	0	44	0	0	14	22	202	35	0
gene10228_ARNTL	544	554	690	511	291	427	28	310	79	214	505	361	546	170	242	229	253	23	386	88	729	628	547	734	520	282	58	114	119	231	350	468	433	265	311	124	218	546	146	81	59	320	83	81	137	40	390	360	36
gene10229_BTBD10	1538	1385	1941	1493	417	994	302	736	211	970	1403	1108	1326	451	509	702	1022	42	1013	261	1534	1581	1578	1716	1245	539	133	227	309	805	1082	1331	966	954	706	197	563	1454	314	287	499	919	475	116	351	130	593	1380	193
gene1022_OPTC	4	21	14	0	2	0	0	6	0	7	2	4	0	1	0	0	0	0	0	22	5	1	1	3	2	0	0	0	0	3	4	1	1	0	8	0	0	0	0	0	0	18	0	0	0	0	0	5	0
gene10230_PTH	0	0	0	0	0	0	0	0	0	0	0	0	0	0	0	0	0	0	0	0	0	0	0	1	0	0	0	0	0	0	0	0	0	10	0	0	0	0	0	0	0	0	0	0	0	0	0	0	0
gene10231_FAR1	1894	1604	2607	1466	995	2777	473	1511	237	1404	5092	1880	1222	1129	1503	573	963	89	3273	739	1810	3742	2224	3176	1452	639	260	386	699	1449	3479	3971	1039	1160	820	515	985	3002	563	457	1486	2479	1483	176	365	367	698	2061	385
gene10233_OVCH2	19	15	38	24	15	7	111	26	0	0	11	13	25	12	0	0	2	0	24	0	14	8	8	15	25	6	0	0	3	13	21	31	17	8	0	0	24	29	0	17	4	23	8	6	1	0	8	17	0
gene10234_LOC110080930	36	36	45	12	118	74	212	33	13	25	97	55	24	6	33	18	180	0	22	2	25	59	226	32	29	40	4	5	24	48	9	46	50	94	44	20	51	134	11	0	0	9	0	0	5	1	13	0	0
gene10235_PPFIBP2	1241	1809	1716	1888	1738	3353	1454	3381	223	780	3378	1080	2202	1232	1769	1107	1653	141	782	905	1609	1825	2310	634	1594	874	379	688	1175	911	1467	1441	1533	1097	1507	675	1213	1909	709	518	451	1148	594	258	309	474	921	1248	321
gene10237_OLFML1	441	304	201	74	74	49	18	84	6	73	299	80	504	74	40	140	99	15	126	100	122	333	238	617	407	125	24	31	54	59	71	69	73	62	63	44	44	367	32	75	37	106	106	102	42	60	69	139	46
gene10238_SYT9	233	79	156	23	6	9	9	30	5	14	62	61	150	0	16	53	33	0	13	33	101	86	55	263	44	23	7	29	11	10	14	27	48	18	14	42	9	156	0	0	0	39	11	0	53	8	24	32	0
gene10239_SPON1	1333	1009	1551	420	156	320	1023	418	301	1940	1049	2428	596	1760	1308	525	86	296	2553	402	1098	2764	1744	9535	3142	381	559	477	420	942	1667	3442	662	299	433	439	1069	4093	596	213	881	3223	1030	607	780	358	1032	2530	672
gene1023_ATP2B4	3761	2604	2313	1306	642	1321	1176	1536	671	1692	2678	1677	1413	1170	1373	1419	2041	396	1386	720	3083	3678	1974	3157	1751	1354	1065	1035	828	1186	1309	1348	1471	1273	1899	844	1231	2557	1048	780	2020	1695	1177	782	956	824	1168	2468	1097
gene10242_PLXNB2	3019	1418	1474	1267	463	960	1220	1195	705	1042	2473	1451	826	698	792	791	926	434	1197	519	1715	2084	1241	3025	1663	524	633	715	614	904	742	900	769	791	767	698	511	2470	651	749	1101	924	865	902	923	1187	697	1475	864
gene10244_ZNF800	362	270	268	306	330	264	238	389	235	592	526	353	266	417	554	62	168	105	217	293	424	410	279	355	237	304	119	149	220	424	547	349	244	421	362	262	337	310	480	399	483	252	491	156	150	231	264	215	345
gene10245_GRM8	31	15	30	38	2	24	8	11	0	38	8	0	35	4	17	0	40	0	8	27	12	16	25	16	26	30	1	109	3	43	0	37	17	28	10	9	3	29	10	12	0	6	25	0	1	6	5	45	0
gene10246_POT1	813	725	695	180	225	281	45	281	11	149	470	228	186	192	189	422	137	16	114	213	450	529	249	848	255	126	50	39	76	235	318	360	120	201	169	88	185	307	42	33	40	130	51	11	77	48	127	328	43
gene10247_LOC110080933	40	38	51	3	9	11	24	18	19	1	7	6	34	3	1	0	2	4	4	0	36	14	2	75	11	11	0	21	3	8	3	8	2	1	0	63	3	82	17	6	3	28	2	12	1	5	0	0	15
gene10249_KLHL1	116	86	101	134	18	33	16	42	18	48	59	38	104	20	47	55	3	0	20	38	58	100	94	33	27	20	3	58	53	50	26	44	76	42	28	21	44	93	30	24	36	39	36	22	28	5	30	27	5
gene1024_ZC3H11A	4922	5524	3832	1839	2451	3499	700	4378	584	1477	3758	1515	3336	1861	1572	2460	2363	166	1355	1281	4338	3699	3384	3604	2382	1482	489	777	858	2526	3258	3892	1808	1482	2581	1053	1800	2817	1055	951	989	2503	949	585	1176	538	1615	657	468
gene10251_LHFPL3	94	38	57	15	4	59	22	5	15	53	81	47	47	14	20	25	51	8	89	19	9	63	18	149	30	10	19	43	24	19	39	40	12	29	14	12	10	55	8	3	18	11	17	16	9	16	27	26	0
gene10252_KMT2E	11128	12155	10954	5580	8816	8724	7154	12091	6975	7878	8605	4759	9333	8721	8269	6848	4818	1967	4528	7142	9902	6197	7101	7348	6091	8561	4627	5576	4265	7725	13052	9598	6625	5521	7839	10513	7492	8968	4715	4656	7601	6821	7393	7525	5481	7764	8042	2432	4562
gene10253_SRPK2	1827	1463	1206	3415	2420	2672	3546	3106	2792	2710	3429	2861	1786	2004	3024	774	1663	1866	2320	2076	2348	1987	1938	1314	1634	2583	2741	4505	2502	3539	2514	2693	3226	3565	3001	3585	3241	1835	2568	2542	3183	1727	3858	3847	2075	2402	3312	2914	3134
gene10255_PUS7	726	570	504	357	202	359	160	520	171	215	600	278	550	163	143	298	163	41	194	147	673	482	486	540	331	287	109	244	127	303	374	393	285	296	157	143	279	436	107	73	174	251	111	122	161	152	246	439	98
gene10256_RINT1	1391	1566	1347	1281	1066	2910	685	818	151	674	1255	815	1283	849	937	557	972	123	1235	219	781	1361	1324	820	457	376	344	366	649	328	623	718	771	692	704	375	444	1668	1567	490	384	445	442	299	185	54	394	559	419
gene10257_LOC110080940	92	64	122	174	84	45	37	42	0	83	158	98	93	30	3	0	7	0	55	11	108	111	118	179	162	59	8	0	9	340	173	289	124	252	52	10	12	22	10	17	1	31	38	8	43	3	102	176	0
gene10258_ATXN7L1	660	483	508	624	269	503	125	302	96	182	530	224	526	238	245	246	361	52	291	111	515	554	471	695	371	242	53	123	215	287	478	355	403	354	471	71	259	441	78	88	129	250	132	65	104	71	196	241	87
gene10259_CDHR3	12	2	6	3	15	12	2	25	0	0	3	0	2	6	8	13	0	5	24	0	15	21	0	16	9	0	0	9	0	0	55	2	9	24	4	0	0	3	0	0	0	9	0	1	0	0	0	6	0
gene1025_SNRPE	1529	2253	2276	3967	1607	3440	534	1820	356	1771	4267	3011	3032	704	682	1097	1561	130	3977	1035	3414	3889	4617	2119	2920	2117	496	919	484	4137	2849	4572	2621	2360	1241	301	1061	1669	443	615	740	1631	1024	348	630	308	2139	3187	433
gene10260_SYPL1	523	489	470	972	921	331	174	273	39	355	638	597	888	177	171	192	2	32	271	104	773	927	609	1383	975	472	61	158	124	1867	857	1280	688	1452	490	24	25	185	69	36	68	39	240	142	145	27	692	1260	53
gene10261_NAMPT	5881	4218	3509	2149	723	1239	302	697	139	1138	1079	911	2598	264	394	2288	289	91	541	304	4902	2903	1787	3612	2795	584	144	298	171	836	635	940	717	448	457	273	592	995	221	219	191	482	185	421	1558	248	4762	2621	69
gene10262_CCDC71L	67	45	58	28	11	6	3	21	5	0	15	25	51	1	5	0	10	0	26	7	34	41	33	41	57	24	0	0	6	28	0	16	31	8	5	12	9	30	1	19	0	35	21	3	6	18	26	7	0
gene10266_LOC110081042	10	19	9	1	4	8	0	11	0	2	16	1	7	3	1	3	13	2	0	7	9	8	14	9	11	29	1	5	12	13	5	3	8	9	0	14	8	2	11	7	0	37	0	0	1	1	0	0	2
gene10267_RPS6KA4	2318	2832	2355	1974	1471	2199	688	3169	800	1170	2748	1282	1712	1606	1260	1519	1966	184	964	1108	3258	2135	2526	1994	1551	1381	603	1621	2029	1690	2996	3338	2188	1370	2232	992	1335	2264	776	1229	569	1143	596	674	752	786	2176	1203	522
gene10268_LOC110081032	2964	3027	5473	1833	285	550	366	371	159	350	855	887	3048	139	226	2219	3337	133	566	234	3310	3265	807	1714	1149	491	470	320	438	218	235	276	1049	557	761	198	675	2625	99	329	75	2437	101	298	488	140	685	2912	202
gene10269_SLC3A2	1134	1337	1141	650	688	899	732	1536	138	524	1963	1057	2038	356	388	1105	381	31	1029	605	3260	1672	1070	681	1346	1094	402	611	694	750	1257	1402	1063	642	818	451	1681	2330	443	121	327	1645	386	110	332	204	1295	972	68
gene1026_SOX13	127	131	148	27	9	34	24	64	0	43	101	73	120	45	34	135	79	3	54	27	115	167	102	269	162	84	36	96	33	98	84	129	30	62	41	26	62	274	27	51	42	322	52	28	50	37	54	94	60
gene10270_TMEM223	748	741	1098	1051	160	428	257	216	98	273	687	669	1090	204	122	498	706	36	439	143	1382	1031	923	867	1122	491	323	92	121	275	160	417	555	262	165	69	525	988	128	135	53	1135	103	111	319	60	388	2036	75
gene10271_NXF1	3568	4449	4701	4136	2291	4917	1886	4852	607	1714	4167	3491	4198	3323	2298	3709	3719	152	2466	1982	6152	3586	3797	2843	3518	3153	2062	2758	3272	2051	2766	3798	3190	2118	3951	2166	2786	3747	2369	1307	653	6294	1838	865	1128	823	4205	3164	693
gene10272_STX5	914	1081	1834	280	152	188	70	186	36	134	607	308	736	168	101	863	614	24	105	138	758	726	516	1319	1052	245	99	111	116	181	125	242	247	133	196	75	199	607	51	100	70	1221	66	48	212	59	317	325	7
gene10273_WDR74	406	384	531	522	278	276	195	495	153	193	334	293	535	161	301	482	241	53	249	118	720	308	320	357	613	359	221	258	265	306	326	359	290	175	381	96	202	204	140	96	151	295	85	166	219	335	483	631	108
gene10276_TUT1	596	690	835	819	485	784	215	438	65	276	406	333	728	434	284	529	578	19	391	85	816	451	624	467	512	276	157	208	336	236	311	418	296	168	444	314	412	660	162	160	85	673	104	104	115	96	465	302	44
gene10277_MTA2	4503	4063	6870	3924	928	1829	711	1337	338	1287	3143	2546	6089	601	637	3298	3457	115	2111	687	5530	4038	2794	3742	3331	1499	920	1091	920	621	1165	1289	1957	1127	2058	294	1375	2509	296	509	113	1872	126	356	959	309	2357	1283	97
gene10278_EML3	191	229	463	151	175	135	81	90	39	97	120	138	325	121	72	308	232	7	105	43	347	271	205	334	377	302	55	73	142	183	93	158	195	147	248	3	78	382	33	53	17	332	44	49	74	65	207	154	23
gene10279_B3GAT3	194	163	225	66	24	159	18	56	28	49	89	98	117	33	31	115	66	0	42	19	156	183	225	145	108	12	30	16	29	57	26	53	31	41	54	22	29	164	16	18	3	114	11	21	26	11	24	30	12
gene1027_ETNK2	581	548	1057	162	154	255	50	151	76	111	377	194	230	181	222	385	220	36	143	47	372	790	357	7814	3347	116	68	59	75	419	565	535	110	97	71	19	132	373	52	84	286	1067	189	31	73	51	224	315	104
gene10280_GANAB	2157	1550	2494	353	261	400	31	147	45	265	649	816	1231	59	168	1300	400	139	496	139	1382	2182	1038	4691	1354	155	100	44	104	140	85	258	236	119	292	61	104	2701	48	116	19	907	43	40	276	54	198	713	3
gene10281_INTS5	282	352	553	337	107	116	50	77	7	139	180	273	411	93	98	251	75	7	290	72	382	261	256	422	404	101	5	74	56	104	81	110	147	97	118	34	163	326	45	18	33	350	39	40	54	7	209	235	20
gene10282_CUNH11orf98	689	616	774	826	522	566	543	761	352	668	845	1162	887	507	576	446	593	60	908	285	1447	708	773	709	1027	755	469	407	341	653	297	633	613	494	522	289	710	792	410	276	180	1121	344	285	417	181	832	1783	175
gene10283_POLR2G	1355	1418	2404	2332	807	916	784	861	139	1308	1205	1651	3618	635	670	898	984	81	2296	415	2253	2106	2066	2325	2513	1683	846	514	442	1539	600	2089	1466	822	933	76	584	1730	301	252	163	1658	320	325	591	161	1649	3898	311
gene10284_LOC110081057	313	553	586	72	75	59	9	65	11	1	198	122	195	37	11	526	498	0	74	30	389	436	216	451	178	61	0	19	29	131	53	123	127	66	331	0	62	332	1	44	0	117	14	10	33	5	81	149	10
gene10285_ZBTB3	536	408	606	248	53	123	68	74	17	112	231	140	613	43	41	181	252	24	214	45	332	337	346	259	296	124	41	8	45	48	29	79	122	25	76	27	82	291	16	43	37	255	18	29	86	3	76	100	17
gene10287_LOC110081049	188	160	580	44	51	35	47	18	16	47	16	47	358	6	33	39	277	15	54	45	341	276	32	405	102	20	50	12	88	14	17	46	98	48	78	3	40	114	2	55	7	80	11	28	43	32	58	78	14
gene10288_TTC9C	849	799	1132	858	157	300	193	151	68	362	612	505	782	248	204	453	570	11	501	87	902	679	578	689	775	333	172	88	68	318	191	350	288	168	240	111	295	505	119	119	53	636	106	57	188	33	422	777	33
gene10289_HNRNPUL2	3836	5103	7204	4338	3095	2837	2598	3634	2763	3970	4104	3919	4106	2669	2879	3488	3191	872	3075	2008	4547	3945	3765	5204	4310	3637	2290	2555	2028	2833	2205	2354	4068	3018	4265	3088	3270	3713	2289	2512	1959	3610	2605	2436	2523	2482	4321	6390	2838
gene1028_REN	134	60	160	116	28	24	18	27	0	43	27	26	123	13	4	24	7	3	23	19	67	22	89	4	53	58	8	60	27	8	41	8	10	19	32	79	11	12	13	31	0	58	38	13	40	16	134	63	12
gene10290_LOC110080964	687	519	1547	119	100	153	137	110	51	147	99	147	441	22	107	251	245	43	178	115	410	412	215	873	207	185	90	99	195	50	84	108	96	139	180	28	160	472	33	63	67	192	36	89	97	69	182	77	33
gene10291_GNG3	13	9	13	5	8	22	15	14	0	5	0	8	23	13	0	0	8	0	5	5	5	9	4	19	13	27	0	80	7	15	8	76	0	15	26	0	0	17	7	1	0	1	13	1	1	0	2	20	4
gene10292_BSCL2	399	298	396	419	66	146	69	64	36	87	212	333	597	26	117	199	189	9	190	45	560	578	396	571	464	95	60	67	85	79	52	76	157	85	87	86	142	557	39	58	6	654	22	44	78	0	251	508	10
gene10294_LRRN4CL	20	14	22	20	0	14	7	0	0	0	2	6	21	0	0	0	14	0	7	0	27	27	11	6	34	6	0	14	6	3	12	1	8	8	0	10	7	33	0	0	0	20	5	3	0	0	0	10	0
gene10297_LOC110081043	0	0	2	2	0	0	0	0	0	0	0	0	2	1	0	0	0	0	0	0	0	0	0	0	3	0	0	3	0	1	0	0	0	4	9	0	0	2	0	0	0	0	0	5	0	0	0	2	0
gene10298_UBXN1	1079	1314	2199	1018	357	357	388	404	95	237	1000	1033	1564	309	172	1010	1229	46	335	230	1808	1751	1070	1012	1322	404	580	310	228	395	218	276	626	486	483	132	484	1563	129	181	101	1778	88	255	468	236	835	3318	62
gene10299_LOC110080971	0	3	1	0	0	0	0	0	0	0	0	1	2	0	6	0	0	0	0	0	0	2	7	1	0	8	0	0	0	1	0	4	0	0	0	0	1	0	0	0	0	0	0	0	0	0	2	0	0
gene1029_GOLT1A	2	0	0	0	6	4	5	0	0	0	1	0	0	2	0	0	0	0	0	0	8	0	5	3	1	0	0	0	8	4	0	0	0	18	0	0	4	18	0	0	0	7	0	1	3	1	0	5	0
gene102_CLDN20	16	1	0	7	0	0	0	7	0	0	11	2	0	0	2	0	0	0	0	0	2	3	7	2	1	0	0	0	0	0	11	3	0	0	0	0	0	47	0	0	0	10	0	0	0	0	0	1	0
gene10300_METTL12	121	206	252	147	128	82	28	85	10	83	95	119	208	80	39	55	83	0	136	122	416	87	121	83	129	67	44	71	44	121	84	145	151	78	100	3	113	119	6	12	5	170	7	32	55	7	167	68	0
gene10301_CFAP126	3	4	13	19	6	0	25	1	0	0	3	3	9	0	2	16	0	0	2	0	25	18	4	7	7	8	0	0	6	14	5	22	5	16	14	8	4	6	0	0	0	5	1	1	0	1	14	12	0
gene10302_SDHC	2035	1903	2989	2232	566	1021	630	655	274	596	1304	1710	2721	483	460	1572	2072	71	1833	442	2979	2437	1635	1529	2000	693	960	714	520	537	409	803	1222	596	957	323	1391	1888	307	352	171	2302	200	315	500	175	1522	4044	134
gene10303_MPZ	1	0	1	0	1	0	8	0	0	0	0	0	5	0	6	0	3	7	2	0	0	0	1	0	0	0	0	5	2	0	0	14	9	12	0	0	0	11	0	0	0	0	2	3	0	3	0	0	0
gene10304_LOC110080981	82	82	90	77	62	71	34	37	10	5	50	49	191	24	13	116	88	0	29	25	104	83	75	44	60	8	19	0	21	50	6	35	69	47	20	13	51	37	0	16	0	11	7	14	42	11	27	167	11
gene10305_PCP4L1	17	24	54	2	2	19	17	8	0	11	11	5	27	1	0	1	12	9	24	11	2	17	4	7	19	24	0	0	9	10	4	3	14	28	12	18	8	10	0	8	6	14	3	6	3	0	16	33	17
gene10306_LOC110080958	8	10	1	0	6	4	0	0	0	5	0	2	9	0	0	24	0	0	0	0	3	5	2	0	1	0	0	0	0	12	12	8	0	6	0	6	0	0	0	1	0	0	0	0	3	4	7	16	0
gene10307_LOC110081040	6	3	0	0	9	6	0	12	0	0	3	0	26	5	8	0	4	0	5	0	1	10	3	8	2	0	0	0	2	24	0	4	14	17	16	0	0	6	9	1	0	8	0	0	4	0	0	0	10
gene10308_LOC110081041	0	2	0	0	9	0	20	0	0	0	0	0	4	0	3	0	0	0	0	0	1	2	7	0	3	2	0	0	2	10	0	3	1	13	10	0	10	0	0	0	0	0	0	1	0	0	0	4	9
gene10309_TOMM40L	334	663	746	250	128	260	116	252	124	327	353	210	514	247	279	442	272	40	104	116	528	161	422	252	749	186	128	71	121	275	137	445	351	98	189	93	489	243	114	49	80	696	311	66	193	43	224	611	12
gene1030_PLEKHA6	850	792	1018	215	350	217	550	702	488	610	268	224	779	340	328	692	102	228	335	370	715	422	540	775	277	477	348	436	530	279	151	162	426	418	615	387	419	338	208	224	320	200	231	378	588	361	394	47	97
gene10310_LOC110081014	17364	5255	23862	400	462	328	414	456	91	967	540	1157	4238	115	934	3733	335	336	914	799	5970	10338	666	22392	2857	601	244	326	588	216	193	325	221	341	472	202	406	7355	201	908	136	965	188	677	723	424	671	1031	244
gene10311_LOC110081015	123	212	119	178	1985	1760	78	127	9	551	249	131	169	733	517	59	87	21	408	110	353	185	809	224	383	282	49	41	47	389	190	1219	112	528	359	84	549	1047	179	34	219	851	352	1551	32	43	654	479	53
gene10312_UFC1	378	561	904	627	43	161	138	54	44	55	352	365	554	93	26	310	915	8	281	107	491	637	531	447	707	179	425	85	121	128	75	142	350	143	170	116	162	324	59	57	18	566	35	52	128	35	353	1475	57
gene10313_USP21	802	828	1055	1442	462	575	268	235	98	654	775	828	980	184	372	755	449	34	635	309	984	945	738	815	1003	769	206	296	294	386	517	330	499	477	486	143	397	507	199	133	143	984	261	113	298	58	802	1283	81
gene10314_PPOX	273	869	658	329	93	250	23	91	32	102	98	155	307	79	24	530	425	14	202	49	292	254	199	259	207	118	101	55	70	113	80	130	160	108	183	67	160	364	55	173	110	379	17	54	49	30	113	148	8
gene10315_B4GALT3	1058	563	872	251	244	247	86	215	53	195	571	302	601	226	131	275	322	11	328	114	931	611	363	997	509	280	56	23	113	182	142	163	202	89	104	98	186	1042	106	205	238	601	52	43	138	59	159	235	61
gene10316_LOC110080983	112	108	199	25	47	27	2	33	0	7	42	21	68	18	7	26	24	0	18	0	64	48	84	114	69	35	17	19	10	41	11	32	24	13	30	0	4	48	0	6	0	63	3	0	16	0	36	62	0
gene10317_ADAMTS4	147	178	243	95	38	101	125	65	66	69	80	124	433	26	64	72	126	35	108	31	263	333	189	99	45	38	75	87	133	59	209	21	110	90	152	192	130	218	47	49	65	208	58	122	47	72	68	339	30
gene10318_TMEM151A	39	24	77	19	4	5	15	26	0	4	20	17	83	9	18	23	142	10	28	1	112	68	60	33	64	27	21	43	32	7	6	20	17	20	19	0	11	31	0	0	0	11	0	6	4	3	4	73	23
gene10319_YIF1A	1010	838	1047	567	325	494	154	467	59	455	1002	842	1008	446	349	703	870	31	875	286	1379	1231	974	883	844	414	202	263	274	291	406	615	633	312	580	128	503	1164	301	155	241	1744	268	105	152	76	553	918	105
gene1031_LOC110080852	0	0	0	0	0	0	0	0	0	0	0	0	0	0	0	0	0	0	0	0	0	1	0	0	0	0	0	0	0	0	0	0	0	11	2	0	0	0	0	0	0	0	0	0	0	0	0	0	0
gene10320_CNIH2	1	0	0	0	0	3	0	0	0	11	1	3	2	0	0	0	82	0	1	0	0	2	2	5	11	0	0	0	0	2	2	1	0	0	6	0	5	6	0	2	0	9	2	0	0	0	0	1	0
gene10321_LOC110081013	5920	4535	6399	5051	1171	2314	909	1056	695	2492	4963	4046	6102	930	1174	3337	2676	178	4116	1176	5154	6289	4363	4300	5076	2232	896	977	828	1776	2009	1476	3029	1955	1880	437	1613	4243	613	898	585	3561	613	749	1287	422	2144	3281	297
gene10322_KLC2	431	404	502	193	136	312	59	144	27	128	283	199	383	75	108	256	128	7	133	88	508	348	234	383	244	112	59	56	58	81	232	165	111	92	221	65	62	235	55	31	19	287	38	47	88	33	245	132	22
gene10323_PACS1	446	360	934	134	48	115	24	121	37	71	77	74	541	29	69	213	217	18	98	106	334	373	286	908	237	110	13	49	74	67	77	97	107	96	160	9	84	409	26	44	30	147	11	100	124	31	89	156	0
gene10324_LOC110081005	2195	3673	4005	6316	1475	3451	2220	1651	409	1763	3724	3637	4097	1682	900	2399	6150	177	4144	954	3418	3757	5362	2375	4612	2060	2051	1201	948	2612	1124	4019	3789	2100	2403	753	2925	4165	918	901	424	4517	821	410	1004	235	2312	5135	449
gene10325_NDUFS2	1113	979	2231	1754	441	585	513	248	105	351	229	780	2140	198	362	680	1160	107	699	227	1507	1393	602	1406	889	335	504	357	422	199	231	215	639	412	822	137	694	1509	172	212	74	1301	61	173	271	92	797	2329	77
gene10326_FCER1G	42	67	15	62	13	75	6	7	0	8	73	57	108	4	7	58	39	0	55	13	154	122	56	18	29	15	10	18	13	31	41	11	50	16	18	11	3	60	0	2	9	23	4	7	16	0	11	57	0
gene10327_KIAA0907	2055	1826	2055	2058	1558	2385	637	1361	149	821	1721	1368	2645	1129	915	1226	1846	26	1150	514	2654	1953	1672	1759	1599	1418	356	485	781	782	1369	1317	1018	845	1522	641	1707	1952	802	458	315	2930	551	199	505	140	1267	1517	226
gene10328_RIT1	225	155	491	67	24	9	24	28	13	30	21	101	214	0	32	154	96	13	19	65	253	222	70	282	111	55	44	21	57	34	3	40	72	72	116	9	49	154	0	29	14	95	15	44	69	10	29	98	0
gene10329_SYT11	313	293	390	213	101	127	66	437	199	120	356	190	278	124	77	125	88	71	176	63	526	208	369	219	296	427	137	615	199	135	106	350	261	116	334	63	110	256	105	120	176	178	137	55	65	50	268	186	50
gene1032_PPP1R15B	298	461	531	92	156	143	138	187	112	133	223	165	264	62	96	390	350	66	121	88	396	342	230	538	214	260	194	120	96	197	78	103	155	227	338	146	120	348	88	99	228	214	104	154	108	113	155	202	93
gene10330_LOC110080987	173	298	298	154	216	354	554	265	414	244	238	223	110	201	312	215	140	293	231	266	181	146	161	167	135	205	379	216	140	285	107	144	173	136	224	502	262	237	195	267	204	229	281	855	656	553	356	77	468
gene10331_LOC110080977	1304	1790	1560	1406	948	1823	495	1340	396	635	1295	1157	1254	644	819	1401	732	146	929	560	1695	1362	1281	1059	1240	972	402	768	818	1077	696	1487	897	588	1042	710	1441	1293	809	356	323	2104	514	413	537	565	1651	1610	436
gene10332_MSTO1	412	794	1228	695	336	538	249	546	202	243	719	599	776	443	394	563	807	24	456	136	529	597	833	498	988	372	430	293	272	345	230	481	619	220	404	185	605	587	296	178	98	813	155	153	199	119	418	846	50
gene10333_DAP3	1153	1592	2234	1987	609	982	490	946	145	629	1165	1730	1716	567	567	1008	1310	85	1143	646	2611	1954	1643	1712	2149	1525	618	704	815	814	728	1125	1122	813	1187	329	973	1438	494	367	258	2034	274	207	456	120	1506	3068	210
gene10334_ASH1L	2936	2620	4369	800	344	803	439	851	620	523	1217	810	1738	328	466	1696	994	166	531	654	1858	2226	2095	5407	2771	607	471	653	603	583	653	538	1040	594	1290	531	347	2021	205	430	278	1560	222	559	1248	634	867	1005	272
gene10335_RUSC1	92	129	154	91	103	60	58	85	52	60	159	101	121	68	71	56	73	2	39	43	140	118	161	54	178	103	25	264	98	74	68	131	140	48	170	98	65	66	53	19	0	47	16	10	51	37	123	135	24
gene10336_FDPS	261	144	253	418	131	371	99	125	9	123	233	364	433	30	47	85	177	19	184	96	273	361	310	260	143	171	105	348	190	162	160	146	176	291	280	14	85	177	44	68	20	27	4	49	48	28	267	227	47
gene10337_PKLR	258	328	741	527	152	117	181	135	39	156	117	154	536	32	107	176	389	0	235	121	675	529	304	479	222	83	130	158	287	63	93	149	352	211	582	25	129	330	51	94	38	364	24	41	76	50	289	208	22
gene10338_HCN3	4	1	1	0	0	0	0	15	0	0	0	2	4	0	0	0	0	0	0	0	16	1	0	0	1	0	0	9	0	0	0	9	0	4	0	0	0	0	0	0	0	0	0	0	0	0	0	11	0
gene10339_CLK2	2449	2530	2681	1390	648	915	242	834	105	533	1466	1028	2322	665	477	1963	1182	56	757	188	2344	2110	1395	1875	1610	752	261	456	385	475	546	898	664	350	840	195	857	1902	277	242	93	1813	258	158	379	126	1040	936	74
gene1033_PIK3C2B	1294	814	1511	701	1126	863	571	2509	530	553	516	504	2126	621	569	448	1352	60	482	548	2537	800	1248	487	513	1000	645	548	1024	309	336	345	1064	624	1348	636	1162	745	343	290	66	224	117	400	830	295	1005	329	138
gene10340_LOC110081046	9	16	16	88	25	50	26	31	0	41	5	20	59	10	29	0	60	0	6	14	57	37	17	7	4	126	39	54	43	3	19	17	96	44	44	17	85	30	11	24	0	39	10	12	0	8	17	22	7
gene10341_FAM189B	12	18	28	10	2	14	0	7	0	0	15	0	19	4	0	0	18	0	7	0	57	17	28	10	7	22	0	0	4	3	0	2	25	7	16	0	4	11	13	0	0	0	0	2	4	0	7	0	0
gene10342_LOC110081058	1046	705	866	420	111	306	102	168	9	72	318	441	509	89	100	567	215	21	260	103	686	727	336	763	553	117	103	123	96	267	209	171	184	134	121	75	254	629	34	26	2	634	13	16	128	34	270	1449	10
gene10343_LOC110080991	0	0	0	0	0	1	0	0	0	0	0	0	1	0	0	0	0	0	0	0	0	0	0	0	0	0	0	0	0	0	0	0	0	0	0	0	0	0	0	0	0	0	0	0	0	0	0	0	0
gene10344_LOC110080992	13	8	0	8	0	38	0	8	0	1	5	5	5	0	5	0	4	0	21	4	2	9	0	3	3	3	0	0	7	3	0	0	2	1	0	0	0	4	0	0	0	0	0	0	0	0	0	0	0
gene10345_LOC110081033	11	2	0	28	5	0	4	0	0	10	0	9	14	4	8	0	36	0	8	0	12	27	49	36	13	20	13	0	0	17	1	12	10	10	6	0	0	47	7	10	0	3	7	0	0	0	1	3	0
gene10346_MTX1	1077	1384	1874	1846	307	523	517	576	89	668	1317	1425	2291	381	226	699	1089	38	972	257	1839	1774	1560	1311	1649	452	723	520	477	445	409	721	962	432	715	175	865	1218	215	143	68	1734	152	204	487	141	1241	3037	35
gene10347_THBS3	1028	724	880	301	103	497	157	175	47	172	242	417	1052	216	255	372	873	35	388	368	1409	377	371	338	656	503	565	378	349	166	167	187	433	206	371	125	564	402	49	55	33	302	69	59	129	49	518	635	3
gene10348_MUC1	0	0	0	0	0	0	11	0	0	0	0	0	0	1	0	0	0	0	7	0	0	0	1	3	14	0	0	0	0	0	0	0	0	0	0	0	0	6	0	0	0	0	4	3	0	0	0	0	0
gene10349_TRIM46	25	31	63	43	17	72	23	26	0	15	4	20	81	21	24	21	10	0	5	0	43	24	33	30	27	38	19	119	13	14	28	53	25	25	37	11	7	45	6	14	0	22	23	4	5	0	48	10	0
gene1034_TRNAK-UUU	0	0	0	0	0	0	0	0	0	0	0	0	0	0	0	0	0	0	0	0	0	0	0	0	0	0	0	0	0	0	0	0	0	0	0	0	0	0	0	0	0	0	0	0	0	0	0	0	0
gene10350_KRTCAP2	1182	1205	1121	1468	1136	1704	249	1830	410	932	2144	1798	1121	1114	927	1210	818	155	3038	813	2248	1988	2507	1125	1977	1670	526	622	588	1038	1218	2221	1855	867	875	629	762	1659	565	327	297	2493	855	79	390	161	1072	3836	489
gene10351_DPM3	81	107	108	211	96	247	25	103	28	77	118	121	97	76	64	99	132	1	195	72	124	92	205	51	102	187	40	49	89	63	87	133	155	42	48	119	121	138	95	45	9	177	55	19	17	22	88	261	21
gene10352_SLC50A1	124	123	186	36	12	85	5	31	6	28	83	69	172	22	16	34	111	0	32	28	251	135	113	198	109	21	19	11	18	28	30	31	89	8	30	9	15	109	0	3	0	81	0	4	13	11	55	111	4
gene10353_EFNA1	1336	1286	1261	576	776	511	674	1098	327	472	726	516	1037	752	450	1136	591	80	348	576	2178	523	856	692	1396	1242	546	419	438	513	480	732	1426	667	667	243	868	572	123	117	162	488	104	253	483	173	589	1107	100
gene10354_EFNA3	317	272	304	126	38	18	6	16	0	0	35	12	189	11	10	164	188	0	10	8	298	60	69	37	38	67	3	10	25	19	0	25	28	10	15	0	59	81	0	3	0	14	1	26	32	0	27	49	0
gene10355_EFNA4	380	319	361	218	87	269	46	41	0	77	79	86	424	77	66	168	251	0	77	16	346	143	191	145	152	84	37	31	24	24	7	50	66	40	40	34	102	203	7	30	5	78	9	22	85	0	179	233	0
gene10356_LOC110081026	80	67	63	49	50	37	81	70	11	36	40	30	41	50	62	35	51	0	39	8	138	69	50	46	126	119	74	107	113	36	15	58	96	24	74	40	91	47	22	16	10	242	27	26	37	12	71	64	4
gene10357_ADAM15	132	101	161	43	13	36	11	43	2	9	30	7	103	21	25	142	110	0	34	8	195	64	92	142	128	98	8	25	23	21	11	45	45	22	61	15	52	114	8	16	8	141	1	25	14	9	51	142	0
gene10358_DCST1	0	0	3	19	12	6	16	0	0	10	0	5	9	13	12	0	0	0	6	0	4	9	14	4	14	0	6	20	13	19	0	9	17	22	12	0	0	13	6	9	0	9	10	3	2	4	23	63	8
gene10359_DCST2	1	7	4	4	15	17	0	8	2	9	0	2	2	2	0	0	8	0	15	5	5	19	17	13	23	9	8	9	28	18	0	14	7	32	6	0	7	3	0	4	0	0	0	0	0	0	5	6	0
gene1035_TRNAK-UUU	0	0	0	0	0	0	0	0	0	0	0	0	0	0	0	0	0	0	0	0	0	0	0	0	0	0	0	0	0	0	0	0	0	0	0	0	0	0	0	0	0	0	0	0	0	0	0	0	0
gene10360_ZBTB7B	18	25	33	14	24	24	14	9	21	37	28	3	39	15	26	9	21	1	14	18	8	14	35	37	80	46	21	6	2	19	21	37	78	60	66	14	17	25	37	11	25	27	9	6	5	0	8	16	1
gene10361_LOC110081056	74	47	131	9	11	12	31	79	0	12	8	22	100	6	76	105	80	1	13	377	44	17	18	16	24	117	75	185	154	80	16	56	90	141	125	16	79	131	15	6	62	91	16	44	116	76	13	5	8
gene10362_FLAD1	570	642	888	777	309	406	196	376	74	314	399	517	1196	222	224	510	309	82	270	104	863	698	655	586	663	263	243	334	260	244	152	290	438	188	294	74	255	344	93	44	67	473	46	107	322	163	650	1318	68
gene10363_SHC1	1458	1297	3089	338	223	369	100	318	87	127	238	337	2019	166	115	901	379	52	185	153	1129	848	460	1373	744	225	66	83	151	142	137	258	242	258	324	9	146	1071	53	79	27	673	33	124	182	39	270	194	17
gene10364_PYGO2	86	95	164	16	18	5	2	13	0	2	36	71	81	3	1	174	9	0	40	0	75	61	83	130	106	21	16	0	9	9	20	16	81	10	11	0	8	77	24	6	8	102	0	6	26	5	2	79	0
gene10365_PBXIP1	124	156	142	108	110	122	29	170	40	27	91	59	351	296	131	87	370	16	43	42	230	141	207	88	115	85	529	69	122	149	39	90	101	61	105	104	48	185	49	40	1	48	29	42	70	63	129	175	32
gene10366_PMVK	1693	1552	2534	2086	383	536	510	524	316	512	2159	2012	2207	345	300	1058	1465	73	1094	286	2540	3103	1757	1863	1781	807	703	565	522	563	446	766	1321	705	1119	279	591	1890	246	344	138	1137	138	391	491	235	1003	2583	84
gene10367_KCNN3	1	5	1	0	4	0	5	1	1	0	4	0	6	3	15	0	7	0	0	3	5	3	6	9	9	0	0	10	4	1	0	1	3	6	9	0	8	5	0	0	1	0	4	5	2	0	4	0	0
gene10368_ADAR	5754	5321	7904	1360	1213	1068	625	1454	527	2117	635	838	3733	1006	942	4228	463	310	605	289	5569	2898	2137	5066	2822	839	303	602	497	803	768	1413	591	697	1053	538	563	3872	964	403	1082	2582	672	1129	1972	592	3379	791	292
gene10369_CHRNB2	0	1	2	3	1	0	8	9	0	10	0	0	48	8	4	0	0	0	13	6	4	2	1	6	6	19	0	31	1	14	8	22	5	5	6	0	4	28	5	1	1	6	1	0	0	0	0	0	0
gene1036_MDM4	5960	4801	3790	4127	4579	8187	2695	8655	929	3829	10877	3849	4723	3926	4043	1678	3327	358	3394	2961	6883	6680	7649	3767	3549	3469	1156	1798	3169	4814	7998	8307	4583	3512	3560	2681	3586	6280	2749	2083	2502	3817	3742	1089	1309	1198	2861	1806	2331
gene10370_UBE2Q1	1966	2562	3432	2656	594	961	426	650	313	953	1233	1217	2972	586	615	1827	1687	93	1454	283	2943	2125	1414	1698	1984	1009	388	710	486	591	578	787	1141	643	1339	404	973	2015	353	350	240	2688	283	289	730	230	1666	3630	171
gene10371_TDRD10	224	167	284	295	110	178	49	103	53	175	75	159	299	72	89	114	40	2	153	57	174	136	118	272	208	105	32	59	89	238	178	186	113	104	72	28	25	58	63	20	16	53	30	33	57	13	275	330	11
gene10372_SHE	31	39	73	0	3	0	30	24	10	0	8	2	81	17	42	6	197	22	12	35	54	9	14	10	27	19	21	4	27	15	4	24	98	41	101	0	23	86	0	28	14	43	4	0	23	10	1	34	0
gene10373_IL6R	11	9	7	7	29	23	0	4	0	0	0	0	16	4	0	0	10	0	0	0	20	21	28	4	6	0	0	0	7	15	2	1	5	6	0	0	0	15	0	0	0	3	0	9	2	4	7	0	0
gene10374_LOC110081075	1	1	2	0	3	7	19	0	0	0	0	0	6	0	1	0	0	0	0	0	10	8	22	5	1	5	0	0	0	3	0	6	0	2	0	4	3	3	0	7	0	0	1	2	0	0	0	16	35
gene10375_MC3R	5	13	5	0	0	0	1	0	0	7	3	21	0	0	0	33	0	0	6	0	1	23	0	79	16	0	0	0	0	0	3	11	0	0	0	0	0	21	0	0	11	17	1	0	0	0	0	0	0
gene10376_FAM210B	354	2374	675	1570	288	569	335	423	73	383	2427	1736	665	377	216	1535	1953	25	1345	162	741	2659	2268	4782	4235	716	631	147	281	1641	994	3618	1041	877	910	140	492	2898	501	654	449	5532	462	133	221	99	541	2153	158
gene10377_AURKA	321	377	648	207	74	154	35	123	13	72	697	408	307	37	15	251	263	6	144	26	622	861	439	635	296	49	51	33	65	103	44	143	138	120	123	36	139	423	21	36	12	246	22	16	52	35	116	682	11
gene10378_CSTF1	749	694	1115	655	160	413	88	576	32	264	765	680	994	88	66	375	339	41	561	142	1075	1116	1303	1410	881	444	145	106	70	363	298	820	445	325	253	61	123	869	58	52	35	465	42	66	193	36	316	1025	71
gene10379_CASS4	92	155	253	35	5	38	8	2	11	115	299	271	60	332	173	89	495	0	238	10	34	30	28	278	805	20	38	1	24	125	414	458	28	40	297	0	14	190	31	44	30	165	65	19	2	0	6	36	16
gene1037_LRRN2	82	218	68	106	32	12	30	3	28	73	60	64	90	71	74	60	287	28	55	25	39	75	68	205	107	27	21	120	8	47	74	135	18	17	15	5	53	103	43	43	56	133	35	16	6	4	9	79	17
gene10380_RTFDC1	1930	2105	2852	2404	413	881	601	531	205	705	2524	2082	2760	262	321	1286	1704	147	1284	508	2004	2600	1835	2082	1897	863	495	462	334	673	645	860	1066	709	888	458	984	3134	502	398	568	2500	326	507	535	193	997	2908	238
gene10381_GCNT7	156	166	119	18	17	110	16	2	0	37	352	64	34	63	54	74	26	6	65	29	36	397	283	901	299	10	7	15	9	59	128	229	0	7	6	0	7	420	19	16	135	322	22	0	2	6	5	265	47
gene10382_TFAP2C	22	67	16	10	12	4	4	4	21	20	26	2	41	12	89	25	1253	0	0	7	3	9	13	7	13	16	4	0	13	28	20	0	34	12	36	15	2	78	11	15	2	2	1	0	7	0	28	11	0
gene10383_BMP7	53	50	67	58	63	7	42	11	0	39	75	26	104	18	61	100	480	0	34	15	150	56	73	128	628	131	15	9	65	68	56	63	66	80	66	9	45	169	20	19	43	64	26	31	25	28	50	173	7
gene10385_SPO11	0	2	3	4	21	0	0	0	0	0	0	0	0	0	0	0	1	0	0	0	5	2	0	0	1	58	0	0	0	1	0	5	11	215	2	0	0	0	0	0	0	0	0	0	0	0	0	0	0
gene10386_RAE1	1492	974	1766	384	112	158	211	272	24	256	892	478	1333	145	139	637	828	48	360	205	1873	1443	754	1810	780	329	118	133	120	401	355	265	398	386	358	121	320	1230	149	168	66	958	169	161	390	46	422	1042	37
gene10387_LOC110081077	6	38	13	135	64	94	30	46	16	8	133	81	32	48	18	12	21	0	23	12	32	49	36	31	30	36	26	68	85	17	35	68	96	62	182	9	10	37	28	31	0	13	1	8	17	12	5	65	36
gene10388_RBM38	245	506	368	295	67	118	17	124	11	140	221	216	388	22	44	350	266	0	117	21	388	239	409	154	295	201	22	24	88	34	51	89	201	113	482	36	70	130	101	152	11	54	17	67	125	47	212	353	107
gene10390_CTCFL	54	41	88	19	65	1	10	19	7	27	9	14	62	25	10	5	0	6	20	12	71	55	30	210	46	21	9	6	1	109	24	33	23	27	7	5	0	5	9	2	20	0	6	21	27	2	17	53	0
gene10393_PCK1	10	0	29	13	148	15	34	10	0	0	2	0	23	14	0	0	0	0	3	0	1	1	83	7	2	12	0	0	4	13	2	9	0	5	5	0	37	70	0	0	0	10	2	13	1	26	1	0	0
gene10394_PMEPA1	209	106	150	162	149	212	552	351	236	376	159	184	276	172	279	68	238	175	462	157	191	119	145	192	304	317	274	553	302	290	187	199	292	230	134	395	173	274	155	164	279	244	301	166	131	167	306	168	105
gene10396_CUNH20orf85	0	0	0	0	2	0	5	0	0	0	0	0	0	0	0	0	4	0	0	0	0	1	0	0	2	11	0	0	1	5	4	2	5	16	0	1	0	2	1	0	0	2	1	4	0	0	0	0	0
gene10397_ANKRD60	2	0	6	0	2	0	3	0	0	18	0	0	3	0	0	0	3	0	0	0	0	0	0	0	0	0	0	0	0	0	0	0	0	0	0	0	0	0	0	0	0	0	0	0	0	0	0	0	0
gene10398_LOC110081093	1311	887	1126	470	299	631	330	733	134	349	1218	403	852	236	311	358	433	115	321	307	987	845	688	944	426	589	341	457	385	516	548	467	541	632	454	207	590	654	178	159	205	384	175	217	404	163	389	423	93
gene10399_RAB22A	1276	1542	1323	1304	1625	1959	993	1584	542	1253	1312	1062	1483	1481	1242	792	1494	292	929	720	1714	1200	1220	816	1066	1060	1055	1247	1265	1255	1357	1198	1174	1076	1056	1531	1476	1318	809	682	796	1696	1036	729	602	568	1350	948	426
gene1039_NFASC	146	173	113	74	58	336	38	57	21	65	1732	425	141	51	83	99	149	2	83	7	59	344	93	528	310	15	13	43	36	96	148	355	63	76	68	11	40	198	53	65	28	85	27	3	8	4	62	59	76
gene103_TIAM2	1117	898	1103	305	67	1342	69	250	52	332	1309	715	448	486	319	430	179	39	1221	57	203	1066	932	2424	1229	84	19	81	63	690	743	1047	107	70	67	68	128	2447	173	127	181	2302	171	33	28	17	74	578	58
gene10400_PSIP1	6029	6405	5733	11458	9855	10609	8020	15539	8972	14689	16129	12961	5908	7196	11669	2209	3655	4994	10588	7450	9397	10557	10593	6024	6226	10220	5833	9011	6617	19741	15320	12250	11885	17158	8700	9392	11028	6998	12201	8679	13790	4452	11147	9332	6996	8540	10879	18565	13336
gene10401_CCDC171	187	163	306	170	48	310	21	134	21	61	293	156	266	62	29	17	95	16	149	64	87	241	220	253	79	39	10	58	65	168	122	91	76	102	126	21	50	328	50	105	29	156	71	12	43	9	42	145	5
gene10403_BNC2	364	245	649	90	88	133	47	217	35	72	136	114	332	54	63	153	262	48	85	118	374	208	196	371	184	258	70	40	123	59	89	101	210	114	117	91	199	327	30	48	44	192	51	126	187	44	126	114	40
gene10404_CNTLN	832	606	479	1445	1626	1363	2467	1576	2049	1130	2273	1922	545	1277	1929	235	609	1000	1708	1170	1200	833	911	639	641	1346	1937	2091	1426	2052	1414	1151	1296	1438	1590	3917	1256	1141	1230	2308	2012	799	1982	3445	1597	2484	2150	1166	3090
gene10405_SH3GL2	65	36	175	1	11	4	8	11	27	6	13	9	66	1	6	28	31	4	11	28	62	15	17	127	37	4	12	1	10	4	19	5	4	12	15	0	1	56	0	2	10	19	4	6	22	4	8	5	0
gene10406_SYK	42	32	35	12	31	17	56	39	0	8	6	5	42	7	9	0	60	12	13	7	34	33	33	72	31	13	16	2	20	57	19	13	9	9	17	0	2	23	12	4	11	2	20	15	5	0	0	10	0
gene10407_AUH	338	330	409	114	113	170	100	109	36	86	455	217	260	62	90	117	177	17	170	45	463	475	282	514	276	87	51	21	25	142	132	192	218	210	108	43	90	275	29	73	36	159	50	15	113	69	169	165	24
gene10408_NFIL3	998	973	1170	902	126	256	232	695	23	392	808	546	1017	232	172	283	561	21	337	136	1137	1808	734	5009	3465	233	125	76	138	586	491	723	344	255	235	141	390	2467	82	150	191	2517	263	135	502	268	1142	1431	81
gene10409_ROR2	12234	8955	6550	1282	7414	5691	909	2027	448	1663	4384	2325	2182	687	5029	5053	567	655	1934	1467	11696	2925	1476	2235	1054	1396	963	1094	916	678	967	925	3051	2279	2636	1103	3712	1372	419	564	729	679	473	742	980	679	1177	1393	784
gene1040_CNTN2	266	745	225	37	25	192	11	36	30	152	5929	2789	64	44	200	453	63	18	775	34	172	2960	145	10858	4921	35	11	18	9	659	988	1047	25	73	26	0	86	2905	56	143	403	1079	86	0	9	6	35	1170	87
gene10410_SPTLC1	2139	1050	1247	686	333	383	164	271	101	219	886	428	954	221	107	605	289	56	322	156	1934	1055	544	1191	733	291	44	72	143	361	439	377	395	355	369	142	605	951	99	110	219	474	136	61	265	29	272	697	50
gene10411_CDC42SE2	615	403	649	169	39	113	56	54	42	147	1036	365	387	51	65	385	218	94	299	78	352	1087	407	1198	500	40	62	43	51	174	148	246	112	114	84	14	56	957	38	88	53	249	27	25	59	41	96	201	31
gene10413_LYRM7	148	122	163	118	39	39	108	41	31	41	149	100	125	56	47	34	111	1	79	26	220	219	120	184	230	150	67	28	29	126	69	199	75	91	68	66	103	155	30	13	18	107	26	14	48	13	158	235	5
gene10414_HINT1	1944	2505	3751	4387	1739	3373	1008	3048	370	2667	3473	3674	4223	1509	925	2447	2485	149	4654	1123	3487	3880	4900	2506	4734	3072	1157	1473	1190	3968	2801	5192	2873	2172	1687	579	2120	2808	1225	1019	715	3601	986	449	999	378	3652	5958	602
gene10415_CHSY3	226	114	421	69	23	68	8	13	0	53	28	16	78	12	36	15	36	0	36	18	61	57	50	117	59	9	6	35	7	7	12	16	21	17	10	6	11	62	2	11	7	16	12	7	28	25	10	45	0
gene10416_ADAMTS19	704	465	450	587	1603	458	162	1597	71	234	577	307	793	253	152	194	465	14	216	261	2416	682	564	705	347	271	50	139	248	172	244	257	442	346	316	341	562	359	21	25	17	115	24	106	438	156	893	153	92
gene10417_ISOC1	1001	1080	1691	487	175	420	168	153	55	358	1623	1072	1022	109	194	632	665	41	629	170	1281	1640	824	1509	860	205	150	78	90	404	487	718	530	471	365	76	220	1246	106	170	76	647	137	84	156	33	258	800	91
gene10418_SLC27A6	1602	564	727	237	85	183	31	24	23	71	799	391	119	153	156	231	14	9	388	30	330	1064	245	2055	606	40	4	0	16	142	199	303	22	39	49	13	14	1500	37	42	249	920	207	11	7	10	43	174	30
gene10419_LOC110081109	15	7	20	0	0	3	0	0	0	0	0	6	1	0	0	0	8	0	8	2	9	5	5	63	8	8	0	1	3	0	0	5	0	1	0	0	0	15	0	0	0	4	0	0	0	0	0	12	0
gene1041_TMEM81	0	1	0	0	0	2	0	0	0	0	0	0	1	5	0	0	0	0	0	0	5	0	3	0	2	0	0	0	0	0	0	5	0	0	0	0	0	6	0	0	0	0	0	0	0	0	0	0	0
gene10420_LOC110081122	0	1	0	6	15	6	2	0	0	0	6	5	2	0	0	0	4	9	0	2	1	33	18	2	4	10	0	0	9	1	5	4	3	5	7	51	1	2	22	4	0	7	0	0	7	0	10	19	0
gene10421_LOC110081156	0	0	0	0	15	0	0	0	0	0	0	0	0	0	0	0	0	0	0	0	2	0	1	0	0	0	0	0	0	2	0	0	0	0	0	0	0	0	0	0	0	0	0	0	0	0	0	0	5
gene10422_LOC110081121	0	0	0	7	4	0	0	0	9	9	10	0	2	0	0	0	0	0	4	0	0	7	1	1	1	15	0	0	0	1	2	0	0	11	0	0	0	2	0	0	0	0	1	0	0	0	1	0	0
gene10424_MBD1	1713	1824	2065	1518	1315	1528	810	1434	448	942	1187	803	1619	1646	1072	868	1255	113	947	378	1838	1540	1095	1788	1575	1263	678	679	706	1034	1122	1208	1102	1121	1229	618	931	1342	658	580	435	1679	753	656	484	329	1154	1925	278
gene10426_CXXC1	879	954	1391	841	372	319	482	484	215	248	458	537	1244	292	279	528	1039	94	397	276	1393	939	568	787	729	453	892	693	572	371	218	263	651	522	714	260	461	816	285	279	224	682	201	546	462	298	949	1064	217
gene10427_LOC110081148	1	0	1	1	13	6	6	11	0	0	3	14	9	0	7	0	0	0	9	2	6	2	9	0	6	26	15	7	4	12	7	15	64	213	59	0	0	7	1	3	0	7	1	3	5	1	22	6	3
gene10428_LOC110081141	459	477	459	327	404	387	144	197	140	183	491	284	466	232	248	276	209	34	227	153	784	378	567	405	323	228	97	192	249	244	187	276	327	223	379	48	153	356	143	61	53	479	172	83	155	122	397	248	57
gene10429_PTPN18	18	70	46	40	73	15	0	9	0	0	48	11	63	7	7	32	50	1	14	10	46	24	27	15	11	20	0	5	17	18	0	24	11	13	45	0	4	7	0	0	0	7	0	0	7	0	6	3	0
gene1042_RBBP5	863	573	1244	231	55	72	31	107	54	81	320	272	582	24	13	344	185	32	107	122	705	636	359	1160	462	77	85	18	62	81	74	125	176	79	139	36	47	619	20	23	39	203	8	52	143	66	136	186	4
gene10430_IMP4	396	464	869	287	100	180	68	87	63	94	254	473	661	64	38	269	267	14	263	21	802	735	340	490	436	52	46	45	37	110	66	113	155	104	137	53	112	341	29	33	14	397	27	31	103	34	207	500	21
gene10431_CCDC115	311	322	391	696	138	435	88	123	68	279	281	364	566	81	111	181	244	13	275	95	636	294	406	207	287	213	119	117	150	255	118	259	273	188	237	41	108	374	95	61	31	241	57	66	144	46	491	687	37
gene10432_TRNAE-UUC	0	0	0	0	0	0	0	0	0	0	0	0	0	0	0	0	0	0	0	0	0	0	0	0	0	0	0	0	0	0	0	0	0	0	0	0	0	0	0	0	0	0	0	0	0	0	0	0	0
gene10433_TRNAE-UUC	0	0	0	0	0	0	0	0	0	0	0	0	0	0	0	0	0	0	0	0	0	0	0	0	0	0	0	0	0	0	0	0	0	0	0	0	0	0	0	0	0	0	0	0	0	0	0	0	0
gene10434_TRNAE-UUC	0	0	0	0	0	0	0	0	0	0	0	0	0	0	0	0	0	0	0	0	0	0	0	0	0	0	0	0	0	0	0	0	0	0	0	0	0	0	0	0	0	0	0	0	0	0	0	0	0
gene10435_LOC110081203	29	34	43	12	11	17	11	2	5	4	17	3	39	11	15	23	0	1	12	3	47	26	18	14	35	13	0	24	6	0	0	7	2	11	2	10	3	4	0	0	1	1	1	3	5	0	17	40	0
gene10436_LOC110081184	301	272	264	877	665	1017	413	552	102	270	591	584	552	472	283	409	425	34	548	224	476	488	644	322	539	328	272	364	327	470	476	730	363	307	583	213	278	438	321	192	133	370	179	114	113	56	397	336	45
gene10437_RBM10	5375	6942	5574	8886	8096	14164	4529	11565	2230	7301	7794	5148	8622	8791	9753	5227	6706	845	4953	4590	6838	5151	6485	3489	5670	5071	2883	5837	8753	5625	8158	8678	6638	4359	7675	4032	5843	6810	7536	4709	3388	7239	5005	2092	2226	2001	6826	2811	1972
gene10438_NDUFB11	896	1269	1695	1945	1161	1902	579	1021	269	1091	1206	1422	1325	763	514	1133	1068	39	2327	531	1637	1543	2014	1319	2368	1599	445	489	405	898	553	1649	1075	748	961	450	963	1450	397	447	285	2757	554	162	313	97	1297	4256	254
gene10439_LOC110081189	131	49	119	54	32	332	122	94	8	544	35	114	115	82	39	5	20	1	55	40	112	137	46	118	140	132	25	28	30	22	21	60	88	75	40	0	36	89	0	4	14	29	8	6	15	0	58	136	6
gene1043_DSTYK	767	644	702	324	211	505	108	329	94	266	502	262	630	194	223	237	381	18	150	196	605	586	488	684	386	191	101	179	184	351	492	414	280	271	321	122	190	453	129	129	180	288	105	31	177	68	212	269	79
gene10440_UBA1	6699	6359	8629	4840	1524	2525	983	2223	584	2305	5438	3948	6823	1166	1333	4761	3242	140	3361	1055	7564	6186	4994	7622	5681	2746	1066	1149	949	1459	1692	2457	2718	1737	2455	829	2579	5195	667	669	560	4843	744	628	1570	376	2987	5573	216
gene10441_LOC110081153	6321	7537	10253	9469	3994	4491	1578	4647	1487	4831	7221	7822	9554	2195	2747	5166	4554	410	7396	2648	11181	8832	9338	7276	10900	5610	1817	2861	2134	4185	4138	6011	7558	4556	4778	1468	3162	8116	2130	2363	1738	7263	2278	1029	2442	812	6535	7657	1344
gene10442_LOC110081158	12	21	13	4	49	0	3	15	0	2	10	7	3	6	8	24	0	5	1	0	18	23	25	123	93	56	23	0	9	95	49	153	17	123	9	0	0	25	0	3	2	58	21	4	16	5	37	28	14
gene10443_TRNAE-UUC	0	0	0	0	0	0	0	0	0	0	0	0	0	0	0	0	0	0	0	0	0	0	0	0	0	0	0	0	0	0	0	0	0	0	0	0	0	0	0	0	0	0	0	0	0	0	0	0	0
gene10444_CDK16	1618	968	2481	204	250	329	228	235	286	664	264	299	832	267	255	558	509	130	173	184	881	1014	440	1965	588	360	203	87	191	279	263	356	318	238	404	495	240	1412	193	576	829	873	243	268	361	115	290	206	36
gene10445_USP11	1598	1564	1503	1302	829	1521	569	1115	272	664	1478	1150	1140	729	769	932	806	150	896	463	1886	1531	1284	1498	1354	810	472	537	464	796	1024	1154	821	600	978	271	618	1140	498	313	277	1096	464	481	635	523	1491	1529	262
gene10446_LOC110081149	123	152	132	380	225	295	99	309	87	183	166	254	290	335	265	183	240	32	358	102	215	214	229	134	335	272	132	210	354	297	239	479	255	184	328	215	331	297	220	165	46	420	195	49	51	64	310	265	64
gene10447_UXT	1109	1054	1420	2191	834	1344	588	543	171	650	1249	1173	1635	881	672	820	1449	41	898	332	1631	1185	1185	885	899	823	567	697	545	684	485	937	1102	612	904	375	876	1168	550	210	124	982	267	257	402	224	1057	2047	107
gene10449_ELK1	427	530	602	98	245	126	217	133	215	142	212	136	303	217	180	238	269	27	154	181	447	224	280	572	313	282	135	123	140	183	148	163	113	119	148	313	307	195	81	136	198	450	282	242	248	231	255	235	158
gene1044_TMCC2	131	480	193	132	59	95	36	57	4	35	139	94	158	41	50	246	338	24	38	57	94	185	97	146	160	91	47	57	35	99	89	38	148	129	290	38	61	120	37	40	15	35	20	26	33	11	24	115	1
gene10450_LOC110081201	69	38	73	23	14	6	16	12	9	48	28	38	51	8	37	157	5	0	20	3	110	38	47	52	128	242	0	8	4	20	21	26	53	31	16	20	4	16	7	0	1	22	9	0	15	4	81	152	3
gene10451_CFP	76	79	25	38	18	84	20	9	17	22	85	39	250	17	16	84	44	13	73	10	171	300	134	51	31	69	11	33	40	44	2	29	73	50	63	4	0	112	8	12	0	22	2	1	1	0	67	823	16
gene10452_LOC110081129	22	98	35	15	40	11	2	33	40	0	30	4	28	13	65	88	920	0	9	0	4	28	17	16	7	47	1	0	28	48	23	8	12	38	54	0	3	73	67	28	0	6	1	6	34	6	26	83	23
gene10453_SYN1	20	14	10	17	7	13	4	14	0	1	9	8	20	1	11	0	3	0	0	0	17	20	27	13	4	3	0	0	1	16	12	15	0	2	5	0	0	0	0	0	0	1	1	1	7	6	3	8	5
gene10454_TIMP1	93	196	194	117	38	433	35	160	35	285	327	389	456	331	132	82	311	26	793	156	547	475	514	105	1160	208	71	122	56	60	245	217	355	173	157	59	62	456	69	44	46	350	57	5	69	52	463	591	30
gene10455_ARAF	900	1231	1711	986	328	465	403	441	114	382	1104	534	1205	335	300	859	1378	23	315	273	1478	941	829	1362	909	588	512	304	576	627	444	443	676	480	864	188	591	798	232	176	273	1073	294	254	538	373	949	1315	94
gene10456_LOC110081127	11	4	1	19	15	0	5	0	5	3	4	5	6	3	12	9	0	0	10	0	1	0	9	3	2	18	0	0	0	9	0	0	4	32	16	0	0	0	0	0	0	0	0	0	0	0	0	0	0
gene10457_LOC110081181	0	0	0	0	1	0	0	0	0	0	0	0	0	0	0	0	0	0	0	0	1	0	0	0	0	26	0	0	0	0	0	0	1	27	4	0	0	0	0	0	0	0	0	0	0	0	0	0	0
gene10458_LOC110081185	10	13	0	24	43	5	18	7	8	36	0	7	14	13	0	0	0	0	20	0	8	3	5	9	11	37	0	0	1	28	16	26	12	46	13	0	0	4	0	8	0	0	9	64	0	0	0	0	0
gene10459_LOC110081160	0	0	0	0	0	0	0	0	0	0	0	0	0	0	0	0	0	0	0	0	0	0	0	0	0	0	0	0	0	0	0	0	0	0	0	0	0	0	0	0	0	0	0	0	0	0	0	0	0
gene1045_NUAK2	483	263	432	405	268	103	371	636	220	301	425	425	523	164	299	190	285	87	221	194	896	698	706	568	432	328	220	203	181	439	239	346	340	254	351	167	211	433	94	126	110	121	189	193	439	428	584	550	306
gene10460_LOC110081161	0	0	0	0	0	0	0	0	0	0	0	0	0	0	0	0	0	0	0	0	0	0	0	0	0	0	0	0	0	0	0	0	0	0	0	0	0	0	0	0	0	0	0	0	0	0	0	0	0
gene10461_LOC110081175	0	0	0	0	0	0	0	0	0	0	0	0	0	0	0	0	0	0	0	0	1	0	0	0	0	0	0	0	0	0	0	0	0	0	0	0	0	0	0	0	0	0	0	0	0	0	0	0	0
gene10462_LOC110081162	0	0	0	0	0	0	0	0	0	0	0	0	0	0	0	0	0	0	0	0	0	0	0	0	1	0	0	0	0	0	0	0	0	0	0	0	0	0	0	0	0	0	0	0	0	0	0	0	0
gene10463_LOC110081163	0	0	0	0	0	0	0	0	0	0	0	0	0	0	0	0	0	0	0	0	0	0	0	0	0	0	0	0	0	0	0	0	0	0	0	0	0	0	0	0	0	0	0	0	0	0	0	0	0
gene10464_LOC110081197	0	0	0	0	0	0	0	0	0	0	0	0	0	0	0	0	0	0	0	0	0	0	0	0	0	0	0	0	0	0	0	0	0	0	0	0	0	0	0	0	0	0	0	0	0	0	0	0	0
gene10465_LOC110081199	0	0	0	0	2	0	0	0	0	0	0	0	0	0	0	0	0	0	0	0	4	0	1	0	0	0	0	0	0	0	0	0	0	2	0	0	0	0	0	0	0	0	0	0	0	0	0	0	0
gene10466_LOC110081164	0	0	0	0	0	0	0	0	0	0	0	0	0	0	0	0	0	0	0	0	2	0	0	0	0	0	0	0	0	0	0	0	0	0	0	0	0	0	0	0	0	0	0	0	0	0	0	0	0
gene10467_LOC110081125	0	0	0	0	3	0	0	1	0	0	0	0	0	0	0	0	0	0	0	0	0	0	0	0	0	0	0	0	0	0	0	0	0	1	0	0	0	0	0	0	0	0	0	0	0	0	0	0	0
gene10468_LOC110081124	0	0	0	0	0	0	0	0	0	0	0	0	0	5	0	0	4	0	0	0	0	0	0	0	0	2	0	0	0	0	0	0	0	0	5	0	2	0	0	3	0	2	0	0	0	0	0	0	0
gene1046_KLHDC8A	37	62	62	113	46	117	14	43	19	27	56	37	153	47	45	41	43	12	18	162	107	80	16	54	90	47	37	103	17	26	74	104	40	24	11	91	10	107	22	2	1	11	31	12	87	21	79	22	18
gene10470_LOC110081179	0	1	0	10	4	0	0	0	0	0	0	0	0	0	0	0	0	0	0	0	0	5	2	0	0	0	0	0	0	0	0	0	0	4	62	0	0	5	0	0	0	0	0	0	0	0	0	3	0
gene10471_LOC110081190	0	0	0	11	7	6	0	0	0	0	0	0	3	1	0	0	0	0	0	0	5	0	1	1	3	0	0	0	0	2	0	3	7	1	7	0	0	0	5	3	0	0	5	8	0	0	0	9	0
gene10472_LOC110081133	2	0	0	0	10	0	0	6	0	0	2	0	0	0	0	0	0	0	0	0	6	3	2	5	1	0	0	0	0	17	1	3	0	10	0	0	0	0	0	0	0	0	1	4	0	0	0	4	0
gene10473_LOC110081130	0	0	0	0	0	0	0	0	0	0	0	0	0	0	0	0	0	0	0	0	0	0	0	0	0	4	0	0	0	0	0	0	0	7	0	0	0	0	0	0	0	0	0	1	0	0	0	0	0
gene10474_LOC110081131	22726	24400	35829	23749	6004	10339	5345	6600	2196	10515	30397	24146	24179	3899	4419	13544	20247	765	21253	6514	36769	36415	31930	27591	32063	11693	5507	4914	3998	10332	8154	18880	15692	9318	10097	3078	12373	13965	2079	2629	2447	13729	2279	1950	7924	1944	16191	22722	1651
gene10476_LOC110081132	20121	20123	36763	28012	4048	9838	6487	4598	1853	6146	23467	21934	33925	3805	3754	12442	37665	1055	15066	3408	31787	38283	23546	23483	22577	8102	10816	5665	5072	6042	3399	10075	17258	6592	11709	2689	10738	25911	2272	3446	1320	19116	2488	3100	6592	1740	13859	34110	1661
gene10478_LOC110081135	1	1	3	0	0	0	3	0	0	0	0	9	0	0	2	37	0	0	3	0	3	4	2	19	9	0	0	0	5	0	1	0	0	0	0	0	0	0	0	0	0	0	0	2	0	0	0	5	0
gene10479_ABT1	418	293	778	122	46	26	68	127	60	41	125	231	352	50	81	170	110	15	116	92	462	397	160	777	354	166	200	107	97	135	68	83	189	111	150	98	62	246	47	52	93	160	30	49	203	204	177	498	39
gene1047_LEMD1	167	178	227	402	165	222	46	183	34	147	121	147	238	55	74	76	34	0	121	68	258	211	276	318	272	317	40	19	21	529	229	530	154	313	110	63	117	84	41	37	68	26	52	31	94	41	327	736	21
gene10480_GRM6	27	19	23	0	3	5	9	6	18	3	9	9	9	8	0	0	0	0	13	6	49	9	17	54	83	22	0	0	0	7	1	2	0	3	0	0	1	14	7	0	0	6	7	0	8	0	27	39	0
gene10481_LOC110081178	365	369	499	566	149	440	150	135	42	161	516	388	501	99	67	178	383	38	447	47	817	718	646	300	256	193	59	89	157	116	100	240	221	189	256	75	227	365	62	48	12	209	34	74	130	8	229	568	16
gene10482_WDR13	1395	1128	1699	911	349	461	140	593	108	471	761	805	1133	233	258	626	640	12	572	264	1311	1079	647	1099	1009	601	234	282	320	489	549	890	523	384	321	99	413	845	39	83	133	485	84	123	301	125	520	941	27
gene10483_SUV39H1	451	458	575	233	290	353	26	234	32	201	782	405	262	168	105	171	215	30	321	77	793	629	354	415	238	167	53	81	96	208	312	355	151	318	273	79	138	289	94	42	50	115	88	34	63	34	121	505	28
gene10485_WAS	32	157	50	107	170	31	32	20	7	31	30	19	106	13	48	64	159	0	14	6	119	49	27	14	14	12	6	4	30	12	13	9	27	132	193	11	24	24	14	15	0	11	6	7	5	0	9	9	2
gene10486_SLC38A5	485	436	530	120	111	226	70	52	71	58	252	116	360	167	136	229	361	53	163	65	436	503	453	1174	339	128	43	37	95	120	111	192	97	145	375	50	35	737	19	68	85	225	74	35	112	86	174	101	55
gene10487_TBC1D25	270	194	373	250	145	219	633	194	62	198	159	529	157	166	100	32	98	24	441	226	353	355	202	585	394	460	799	611	133	423	222	237	179	228	263	121	293	152	28	74	33	243	46	150	110	126	551	416	33
gene10488_EBP	165	128	202	36	11	22	5	23	9	25	47	34	89	7	5	68	90	14	18	1	269	249	77	168	34	11	0	0	3	10	0	12	16	21	16	0	13	158	4	8	1	55	7	0	36	0	23	58	0
gene10489_PORCN	1403	709	969	600	440	802	216	696	143	194	774	584	1095	270	232	626	398	45	398	299	2010	967	785	810	666	302	151	257	263	208	304	404	328	220	207	190	420	677	96	94	41	479	137	70	321	78	608	509	48
gene1048_TRNAW-CCA	0	0	0	0	0	0	0	0	0	0	0	0	0	0	0	0	0	0	0	0	0	0	0	0	0	0	0	0	0	0	0	0	0	0	0	0	0	0	0	0	0	0	0	0	0	0	0	0	0
gene10490_LOC110081144	13	2	22	20	12	0	14	0	0	0	28	0	23	0	17	0	0	0	19	0	30	18	29	6	4	0	0	0	0	1	0	1	8	8	18	0	0	1	0	1	0	0	0	0	0	0	0	5	0
gene10491_FTSJ1	487	465	801	560	256	615	202	199	94	353	344	183	535	260	77	315	496	13	229	103	908	287	411	440	346	165	80	88	185	214	96	135	214	125	155	132	144	763	181	220	69	501	83	88	193	50	408	434	86
gene10492_GPKOW	1192	1168	1908	1620	561	909	509	767	414	952	1545	1410	1631	515	556	879	952	133	1132	543	1743	1579	1215	1069	1304	581	657	610	568	544	778	868	931	571	1077	491	904	1581	495	445	621	1166	374	449	504	300	868	1945	330
gene10493_WDR45	545	703	1011	942	295	814	273	308	55	488	409	416	740	283	158	341	446	27	499	178	882	554	535	714	851	397	111	86	204	373	193	425	454	278	353	65	233	658	243	189	55	597	176	93	301	68	659	1034	54
gene10494_PRAF2	1378	783	1017	431	166	275	145	291	45	221	701	572	825	156	191	581	648	19	407	190	1652	1502	702	1303	776	279	82	164	181	165	314	405	554	345	249	129	453	988	50	61	211	420	99	95	234	81	350	766	53
gene10495_CCDC120	294	283	571	66	36	24	4	16	21	27	34	14	190	23	47	356	56	7	35	33	145	195	94	419	165	47	8	11	29	23	33	22	59	31	71	0	28	149	0	18	0	90	6	21	24	26	60	27	0
gene10496_TFE3	1092	915	1104	420	178	353	205	427	143	428	430	465	713	189	279	680	548	84	293	217	1408	817	473	888	858	432	262	229	239	378	296	297	522	309	481	96	335	588	174	125	203	659	124	141	469	163	607	579	74
gene10497_GRIPAP1	779	754	897	377	284	337	109	94	66	121	529	188	676	110	192	420	523	30	190	54	739	508	542	529	294	250	80	114	103	93	57	107	199	153	353	55	191	311	81	56	25	238	56	98	148	58	268	315	50
gene10498_KCND1	26	18	6	5	36	8	17	9	0	26	0	8	8	2	1	0	0	0	16	13	24	6	1	22	16	37	0	9	16	5	24	5	7	35	0	2	10	25	0	7	1	23	2	13	9	0	9	19	3
gene10499_LOC110081202	332	410	493	258	121	285	20	199	27	127	458	426	349	72	59	147	127	5	306	118	444	588	477	366	209	105	25	33	18	250	193	364	329	191	90	22	74	367	67	46	48	135	42	30	80	4	57	101	29
gene104_SCAF8	2263	1984	2460	1516	970	1221	970	1513	722	1058	1863	1376	2094	770	756	651	1145	245	1063	752	2481	1932	1837	2757	1782	1013	943	1078	835	1104	991	971	1081	1062	1512	1035	937	2074	540	700	871	1599	659	892	1110	1051	1236	1800	596
gene10500_OTUD5	726	726	904	800	306	399	221	409	125	393	517	505	830	220	369	486	461	54	446	95	949	615	580	554	736	399	176	282	221	419	344	394	438	246	463	221	295	440	189	147	112	770	209	98	211	68	516	863	88
gene10501_PIM2	41	1185	255	895	40	68	20	72	42	124	62	57	161	25	49	618	686	12	13	10	89	50	45	38	195	123	47	24	466	95	123	24	241	210	805	97	131	40	168	125	32	268	39	18	69	49	365	129	59
gene10502_PHYH	27	37	78	9	13	0	0	5	10	0	4	6	24	0	18	0	27	0	0	13	16	14	2	78	38	8	6	3	11	12	0	16	23	17	16	0	5	28	0	5	15	9	1	6	17	8	0	1	0
gene10503_UCMA	9	12	9	28	3	15	11	45	0	14	75	30	9	20	6	0	23	0	0	30	68	37	33	25	57	1	27	20	13	38	11	56	25	22	39	24	8	33	0	12	7	24	7	22	15	12	6	27	0
gene10504_LOC110081232	378	359	417	216	177	273	34	317	9	128	1149	470	287	133	81	111	292	1	218	132	788	697	607	322	248	102	39	37	79	233	153	427	159	164	113	59	154	418	122	76	40	90	61	50	85	11	76	421	110
gene10505_LOC110081242	253	307	570	203	330	315	335	375	298	338	560	366	278	176	305	299	260	130	295	191	529	363	307	441	165	206	352	211	161	360	182	220	234	226	344	349	270	390	263	230	142	98	127	454	267	193	269	451	361
gene10506_OPTN	1156	950	1136	1636	787	879	751	2198	1280	1399	2419	1590	1195	1191	895	385	378	837	1303	1441	1908	1162	1613	1261	1353	2366	1349	1863	1258	2331	2338	1371	1893	1928	1750	958	1382	1241	1191	806	2757	1437	1313	1010	1566	1888	2818	2244	2273
gene10508_CCDC3	190	71	242	33	7	12	5	11	2	8	90	23	145	3	41	38	186	4	41	36	598	58	94	61	94	16	0	3	12	11	42	22	36	15	38	0	14	94	5	8	1	45	0	4	16	0	25	66	0
gene10509_CAMK1D	138	109	219	17	48	40	18	37	10	80	57	38	86	43	37	68	118	7	34	22	253	63	66	123	64	59	31	40	45	45	57	41	51	65	67	50	71	72	2	25	7	52	37	17	24	11	33	253	11
gene1050_CDK18	840	397	819	151	43	66	29	206	17	166	470	303	299	62	48	67	66	28	166	130	703	798	347	1766	757	109	81	24	47	71	161	148	94	72	59	35	128	420	14	40	71	372	26	38	120	35	197	228	0
gene10511_CDC123	436	457	471	472	85	253	156	82	16	115	360	372	508	65	36	316	395	20	393	76	290	491	419	493	347	92	51	48	73	156	120	181	259	153	240	46	178	520	54	29	12	242	25	59	78	43	160	480	26
gene10512_NUDT5	597	636	1194	1164	297	654	236	244	68	222	1130	1112	1150	157	125	494	1212	9	803	200	1107	1221	1566	1062	1286	438	345	82	111	518	208	1239	442	383	348	64	537	916	105	149	39	673	82	76	208	40	489	1677	25
gene10513_SEC61A2	2047	1538	1190	1707	1193	3021	796	982	146	1003	2349	1118	1273	782	854	711	1547	87	1019	488	2317	1148	1381	1218	1245	881	563	637	889	780	1033	1483	861	774	800	519	1040	1285	1197	526	282	1078	476	244	404	226	997	771	348
gene10514_DHTKD1	651	324	617	78	47	23	41	41	3	67	131	149	378	15	24	196	159	2	45	64	314	319	231	1000	307	69	58	11	31	53	38	78	64	32	93	49	71	354	13	39	12	346	32	8	58	10	86	188	12
gene10515_UPF2	4944	5120	3548	9961	6392	7756	9880	8822	8843	9242	8039	6609	4086	6235	8922	2269	4251	5065	4121	5803	6596	4055	4127	3442	4044	6620	8479	9092	7104	8250	8438	5986	6826	8558	7758	10114	6744	4039	8920	8128	10059	4016	9581	11168	7642	9942	10456	5929	9466
gene10516_LMNTD1	41	24	64	5	1	11	21	5	0	9	2	2	24	2	25	0	13	0	0	18	45	27	11	34	6	0	0	18	7	9	7	3	18	52	7	4	3	3	0	7	0	4	0	1	0	0	0	25	0
gene10517_RASSF8	624	566	481	1732	1288	1476	2806	2191	1500	2047	1446	1937	655	1663	2132	443	767	1019	1510	1781	947	819	942	524	1531	1974	2539	2822	2274	1547	1619	1296	2089	1868	1975	2451	2428	987	2255	1778	2440	1139	2023	2137	1345	2192	2124	1350	2438
gene10518_LOC110081231	0	0	0	0	0	0	0	0	5	9	0	0	0	0	0	0	0	0	0	0	0	0	0	2	2	0	0	0	0	0	0	0	0	4	0	0	0	0	0	0	0	1	1	0	1	0	7	0	0
gene10519_BHLHE41	23	19	46	9	14	54	45	22	0	35	49	24	62	15	17	28	6	0	41	6	27	42	41	30	49	24	2	3	11	51	63	31	69	73	49	14	38	19	37	19	12	22	8	37	7	9	65	33	9
gene1051_MFSD4A	157	163	125	180	115	94	59	63	79	51	280	174	64	24	79	99	105	5	78	34	290	198	151	367	427	175	12	51	36	204	454	237	217	96	97	189	98	157	13	18	9	111	31	19	64	7	156	73	14
gene10520_SSPN	122	66	192	18	43	45	56	133	38	97	12	30	66	127	157	50	63	26	2	91	169	50	22	80	60	78	377	143	61	119	17	66	74	62	82	176	55	18	23	14	18	25	73	39	109	91	106	11	20
gene10521_ITPR2	1159	1139	748	797	667	841	977	1022	1632	740	1168	620	834	723	721	576	1468	1226	740	309	1124	953	824	1373	706	420	500	917	1038	608	899	672	860	798	1393	787	1233	1260	794	488	948	513	413	784	652	441	1233	364	1045
gene10524_INTS13	2138	1820	2170	1923	1006	1222	602	1767	369	1079	2538	1486	1560	974	879	764	1108	175	1150	876	2195	2008	1915	2004	1453	1042	460	541	654	1708	1202	1762	1185	1067	1186	759	846	1340	826	482	405	925	643	398	685	404	1067	2334	410
gene10525_FGFR1OP2	894	671	1070	455	147	215	112	204	37	311	865	644	822	76	151	441	532	52	284	151	1132	1050	725	1223	752	395	71	125	76	248	326	550	459	376	312	63	305	745	87	63	141	469	67	143	299	104	354	652	46
gene10526_TM7SF3	1004	625	692	514	318	491	302	167	290	445	1235	591	696	212	389	310	488	90	388	537	1298	713	875	1585	889	451	133	147	161	908	486	676	336	569	351	244	496	884	159	271	428	497	358	258	379	390	469	666	206
gene10527_MED21	684	576	1173	665	155	156	85	498	49	195	616	891	1082	72	70	470	414	22	325	135	1644	1839	443	1792	1449	520	213	432	206	278	968	1499	843	398	580	120	411	740	37	73	104	813	91	97	260	111	556	1641	116
gene10528_STK38L	538	435	750	402	203	227	130	191	65	312	685	466	363	252	192	257	180	6	347	77	393	707	556	1071	1001	208	62	70	79	274	401	692	177	153	200	125	177	645	164	120	134	666	211	47	102	68	142	497	57
gene10529_ARNTL2	1090	848	896	261	134	496	53	306	43	366	842	317	251	506	361	717	104	39	89	188	484	316	552	748	846	200	46	58	65	229	248	890	94	70	32	191	114	362	158	99	267	334	213	65	145	120	81	59	143
gene1052_ELK4	150	131	227	18	20	25	11	53	9	35	36	19	83	12	25	58	63	0	33	34	79	126	66	378	46	31	12	17	32	42	22	36	48	44	33	46	10	82	6	21	41	34	17	45	60	4	13	46	25
gene10530_LOC110081224	8	6	3	0	11	18	3	6	10	12	6	7	6	6	12	0	23	0	12	8	17	30	12	20	4	4	14	0	13	7	7	2	7	38	14	0	0	6	9	3	0	5	1	0	7	9	0	0	0
gene10531_HSPA14	780	787	841	688	337	826	125	953	104	390	1297	841	1027	548	339	370	742	19	492	422	1148	1097	1058	877	900	661	224	288	417	706	853	1073	780	656	595	259	566	830	301	150	226	499	200	103	200	176	412	1169	194
gene10532_DCLRE1C	432	424	521	351	265	492	40	542	25	108	1009	573	512	223	172	205	311	14	322	294	669	625	752	591	510	201	75	86	159	795	535	715	278	254	355	77	236	707	371	43	115	232	80	22	170	29	233	237	74
gene10533_MEIG1	15	30	23	12	50	38	17	50	14	26	86	44	49	26	17	0	21	6	70	4	23	20	49	52	27	39	26	0	0	109	56	94	83	276	43	7	0	7	21	23	30	8	40	26	26	3	32	71	2
gene10534_TMEM243	161	147	170	118	87	87	46	42	15	32	235	177	229	51	19	99	112	0	96	22	141	194	194	268	228	89	11	18	36	136	109	159	67	83	32	28	89	166	24	11	50	84	41	11	33	9	75	80	8
gene10535_DMTF1	2060	2645	1906	2366	1763	5757	988	2617	343	1365	4196	2217	3536	1966	1921	1451	2515	111	2623	705	2411	2497	3696	1049	1327	977	563	987	1365	1221	2058	2735	1797	1301	2651	719	1817	3468	1969	998	436	1634	532	294	506	332	1276	834	342
gene10536_CSMD1	36	33	65	9	12	24	38	8	0	2	17	11	11	9	1	0	11	0	2	0	7	24	14	56	31	29	0	1	2	19	36	5	4	76	21	0	0	26	15	0	1	9	0	0	0	0	5	0	0
gene10538_MCPH1	347	144	176	40	54	154	50	91	10	44	222	57	109	81	82	49	20	20	96	43	228	210	125	197	97	33	0	16	28	142	107	133	57	40	27	54	125	210	33	19	28	49	36	47	28	45	62	68	21
gene10539_ANGPT2	390	141	205	52	48	56	20	121	7	32	1174	88	127	15	52	53	30	4	63	50	300	486	510	285	163	49	1	17	58	104	129	158	236	119	78	23	48	239	20	19	51	77	21	6	22	5	24	220	22
gene1053_LOC110081134	169	111	160	25	11	53	17	31	8	106	220	103	91	51	60	124	80	0	158	27	73	95	220	260	193	10	10	14	12	52	80	106	49	51	75	8	39	147	24	25	37	35	21	0	16	32	19	47	43
gene10540_AGPAT5	3495	1671	2480	879	217	811	122	409	114	800	3817	1677	716	505	433	699	324	84	989	197	1995	4401	2314	5686	3441	371	131	136	155	1662	1213	2498	397	349	362	102	414	2048	178	114	631	1840	277	49	155	88	303	3361	259
gene10541_TMEM14A	777	644	854	413	65	148	66	88	31	103	737	382	451	45	60	204	254	34	419	71	735	1408	818	1123	626	65	61	1	61	112	83	203	216	86	189	8	47	958	69	95	84	546	51	20	71	18	84	194	15
gene10543_LOC110081254	1535	2132	2414	1291	1428	2288	407	256	114	657	3060	1184	1484	511	445	1216	1140	107	1997	176	1259	3605	5235	2217	1172	449	394	324	370	638	690	1816	1317	1429	2014	98	1113	6277	679	860	299	1947	194	242	406	316	246	2175	78
gene10545_LOC110081252	1411	1529	1598	960	827	1067	573	401	174	603	1006	1163	1590	804	438	501	959	85	860	807	2159	706	752	1424	1448	131	410	251	259	656	423	422	625	454	417	489	1621	1736	133	228	89	806	308	317	414	194	1452	127	12
gene10546_ADGRG1	3073	3276	2855	1282	374	1354	186	226	69	832	2649	2259	1289	1070	777	2110	1921	150	4902	96	1063	3115	2142	6126	5371	639	106	96	215	811	1474	1852	817	256	1459	227	844	6611	556	562	741	9612	602	42	310	65	420	3597	84
gene10548_CCDC102A	1361	1252	2167	668	397	1206	238	391	158	487	842	673	1094	517	478	676	1190	38	917	159	936	1264	739	1345	570	253	273	223	310	374	309	737	451	147	299	269	261	1194	241	205	85	573	112	277	221	102	240	1053	129
gene10549_DOK4	126	119	266	94	92	172	44	140	40	93	29	50	158	30	63	18	49	61	50	123	187	84	80	56	157	45	53	131	130	57	53	58	122	66	87	139	40	93	34	47	42	55	45	196	86	21	115	73	55
gene1054_SLC45A3	410	178	270	43	100	106	19	42	9	78	278	95	156	196	126	98	168	26	120	26	403	264	123	2080	166	52	10	21	12	210	211	762	91	110	94	47	99	849	26	4	63	294	30	18	23	14	54	187	14
gene10550_COQ9	1685	1975	1995	2261	1102	1920	818	1264	171	655	1542	1390	2119	825	769	1336	2046	88	1096	557	2644	2221	1641	1250	1553	956	1015	656	858	812	694	1233	1399	670	1413	560	934	1422	384	229	100	1176	235	230	479	264	1684	3678	89
gene10552_CIAPIN1	1244	2938	2836	1502	256	605	413	593	127	734	1160	1107	2127	244	335	2226	3921	69	709	223	2093	1626	1242	1648	1505	1064	503	303	512	573	520	534	1124	1064	3145	230	776	1277	619	788	84	1417	185	202	544	158	1357	4328	191
gene10553_LOC110081264	98	490	28	58	41	332	182	113	8	155	46	62	172	17	58	484	254	0	14	55	60	42	106	16	36	78	221	296	165	113	75	49	284	217	671	0	2	16	22	39	0	9	2	11	17	74	83	51	0
gene10554_TMEM170A	1351	1068	1527	758	290	338	231	496	106	438	721	765	1048	268	179	648	493	30	139	221	1725	736	590	775	920	499	106	475	274	284	368	476	403	320	437	124	535	1035	344	162	170	964	77	68	384	113	931	1210	61
gene10555_CFDP1	1685	1976	2072	1311	1229	1044	1049	840	1364	1952	1018	1072	1691	835	1388	1251	1216	443	1194	685	1962	1471	896	1420	1240	636	1191	827	745	1085	889	801	1195	633	1124	1130	964	1238	800	602	934	1007	933	1407	756	1003	1242	1841	666
gene10556_BCAR1	890	1102	1742	954	280	499	154	540	25	417	355	671	1047	248	366	754	474	27	404	254	1216	1002	974	1113	1582	340	173	218	190	288	228	423	427	243	258	191	534	857	60	119	144	1760	122	108	287	151	404	1946	31
gene10557_LDHD	197	220	329	51	44	210	89	124	12	68	144	249	320	39	16	97	61	0	25	65	299	192	284	246	256	65	64	112	159	128	51	213	134	124	100	29	71	127	10	63	21	319	22	27	81	33	253	539	24
gene10558_ZNRF1	1019	813	997	699	254	753	172	808	206	470	739	524	1514	268	207	460	534	14	311	393	1036	731	525	523	790	254	343	375	390	395	543	606	677	270	442	202	309	448	68	177	130	623	170	62	274	103	585	334	79
gene10559_WDR59	1360	1563	1693	897	511	1183	227	794	178	490	683	655	1258	679	676	1321	743	104	698	483	1392	1144	1082	1385	964	546	354	357	462	422	477	858	634	372	800	339	445	974	242	234	114	1218	257	209	366	177	935	919	84
gene1055_NUCKS1	25278	16976	23058	16526	8237	12217	7288	15141	8764	18134	32031	20616	12944	11605	11316	7529	9531	4032	22668	8468	22186	29997	19844	30718	15009	11978	8111	10651	8608	10919	17449	12742	16824	13412	12845	8706	11345	23088	10987	10043	16570	9968	9786	6125	8049	6310	12002	21931	12706
gene10560_FA2H	19	13	48	12	12	7	2	0	0	0	0	0	5	0	0	0	11	0	0	0	26	0	33	22	11	0	0	0	0	2	6	0	4	2	0	0	0	8	0	0	7	0	0	0	11	0	0	13	0
gene10561_MLKL	388	521	307	157	50	193	34	339	22	176	199	232	309	19	55	260	16	6	44	127	996	204	296	146	292	169	57	89	196	119	206	199	125	95	141	160	78	142	84	30	19	85	32	54	210	23	371	301	28
gene10562_RFWD3	3229	4071	2794	1453	2090	4403	418	2758	280	1747	4754	1888	2584	1526	1453	2618	1720	57	1600	615	4036	2589	4010	2647	2710	1624	276	568	884	2254	2829	2383	1406	1046	1668	1497	2350	2434	591	783	464	2984	953	198	501	349	1552	2194	394
gene10563_GLG1	3845	1698	3620	271	190	249	66	404	93	396	479	625	887	198	395	1306	599	92	506	142	1879	2591	853	5093	1515	731	19	191	190	177	618	318	293	208	393	115	191	3432	95	151	128	1317	206	61	496	120	516	1562	98
gene10564_PDPR	903	906	1664	336	409	449	47	451	61	128	531	312	759	282	186	795	689	24	390	157	788	852	761	1188	444	191	34	45	151	121	234	293	265	179	244	50	81	886	30	65	8	661	32	53	138	32	310	245	3
gene10566_LOC110081278	160	86	86	11	20	44	17	13	14	31	158	100	113	9	23	59	30	0	46	20	130	228	208	34	169	30	39	76	68	6	14	21	120	23	53	3	3	78	15	13	2	62	11	27	18	0	29	72	16
gene10567_CEBPA	8	10	1	0	5	0	8	0	0	9	0	0	10	0	0	0	0	0	0	0	13	0	3	4	7	9	8	1	5	7	0	1	3	1	8	0	0	6	0	0	0	3	0	8	7	0	0	0	0
gene10568_CEBPG	1914	1794	2304	1052	229	570	200	607	121	594	1266	834	2118	217	223	765	1269	35	699	347	2335	1695	1220	1533	1535	693	364	252	299	555	683	733	1000	705	611	155	735	1519	162	147	278	1599	173	174	551	146	989	1517	77
gene10569_PEPD	490	577	1350	195	81	130	114	90	63	199	167	259	810	137	101	323	416	14	184	209	804	670	263	713	567	284	93	24	114	153	112	314	171	140	206	108	180	342	34	42	59	454	23	36	172	43	281	695	18
gene1056_RAB29	130	64	142	3	1	16	9	12	8	26	9	23	50	10	5	33	19	17	4	31	55	60	11	188	30	13	13	0	23	14	0	3	34	24	24	4	7	43	1	12	3	11	0	14	19	0	2	19	0
gene10571_CHST8	217	88	98	37	2	27	4	23	0	58	312	111	26	23	4	32	13	0	25	4	112	256	76	137	121	10	0	8	6	40	86	93	4	4	9	0	0	20	0	5	53	70	11	0	3	0	32	9	0
gene10574_KCTD15	272	260	448	77	226	169	55	293	49	180	104	68	584	243	145	206	329	35	150	93	649	165	159	142	147	175	37	97	126	107	133	185	127	116	128	79	209	583	59	62	25	330	45	49	67	26	100	82	11
gene10575_LSM14A	4435	3527	4723	2440	1438	2049	1211	1924	1380	2318	4036	2550	3268	1079	1366	1799	1998	501	2266	1254	4514	3435	3201	4043	2657	1995	1533	1814	1257	1810	2065	1716	2532	1764	2253	1418	1552	3304	833	1047	1615	1980	1267	1442	1355	1111	1850	2527	1132
gene10576_UBA2	3775	3420	6198	2040	703	1290	348	1096	183	862	1756	1796	3438	535	899	2094	2422	75	1356	710	4525	3523	2056	4092	2505	814	439	314	610	661	530	1060	1166	730	1062	307	993	2726	243	285	190	2457	246	271	1041	221	1434	3960	125
gene10577_WTIP	450	340	747	193	133	104	63	171	29	89	212	134	189	72	57	405	148	4	90	96	381	392	344	581	353	141	29	28	138	184	190	388	73	53	82	18	7	301	4	48	28	276	42	47	85	17	87	124	46
gene10578_GPI	3850	4371	8214	9354	3102	3257	1622	2360	554	2516	4898	6165	7167	1384	1196	3639	3141	224	6725	617	4936	6815	7453	8086	9254	3669	1301	1278	1276	4868	2706	5854	3100	2249	2607	524	1583	6172	972	894	591	4216	1014	1022	1403	409	3561	8630	455
gene10579_KIAA0355	1179	1137	1379	396	173	298	63	238	34	242	570	293	763	71	68	661	734	52	339	103	756	906	687	1520	674	199	84	40	160	175	245	234	346	329	573	30	103	948	51	102	83	418	44	104	227	50	264	349	30
gene1057_SLC41A1	516	279	292	96	72	55	33	86	25	115	345	201	273	60	73	186	114	8	76	16	703	447	330	780	364	69	35	29	41	69	142	162	130	137	122	22	150	251	58	29	62	216	52	24	69	22	122	134	0
gene10580_LOC110081313	92	156	179	119	30	57	6	29	19	48	96	41	88	10	17	238	271	0	105	15	112	47	127	83	141	66	46	23	8	61	14	60	103	29	101	18	48	29	34	56	9	97	27	1	39	0	66	172	28
gene10581_KATNB1	349	620	755	319	130	294	75	189	59	99	299	271	662	82	122	416	590	8	151	49	532	464	415	463	310	182	116	97	140	117	86	102	271	151	570	8	91	504	93	77	25	348	18	32	136	30	212	376	7
gene10582_KIFC3	453	618	1374	174	210	358	138	118	72	187	775	1254	382	342	176	332	524	82	1170	79	158	1694	626	2241	1152	251	116	114	157	512	387	759	237	142	138	57	63	1052	188	91	96	592	99	77	72	11	221	2029	74
gene10583_CNGB1	36	74	90	49	124	109	39	26	7	42	563	698	113	23	35	17	14	0	116	1	36	450	202	357	546	68	7	31	24	685	184	357	24	23	34	0	18	272	44	15	11	118	9	6	17	0	38	474	21
gene10584_LOC110081259	40	26	35	46	28	58	39	7	7	27	36	74	124	5	27	64	31	0	116	0	13	139	29	29	14	27	23	7	31	19	13	33	46	23	63	15	32	19	13	0	0	3	6	4	5	3	32	55	5
gene10585_TEPP	1	2	10	0	0	6	4	0	0	0	0	0	14	9	10	0	0	0	16	0	0	1	4	0	2	0	0	0	0	6	0	0	0	0	10	7	0	0	0	0	0	0	0	0	0	0	0	7	0
gene10586_ZNF319	324	532	708	245	62	268	27	230	0	105	221	148	539	131	42	495	200	0	45	102	613	301	324	421	384	118	46	25	101	46	137	176	86	70	93	0	120	338	14	26	7	444	2	16	97	3	188	287	5
gene10588_USB1	272	402	518	499	140	265	128	147	33	124	192	280	462	108	52	278	315	5	172	80	483	259	360	241	401	170	102	203	153	128	173	167	194	108	299	41	157	259	33	35	24	443	74	42	78	16	311	611	38
gene10589_CFAP20	3861	3855	5872	4657	1249	1260	1085	924	490	1497	3962	4053	4224	964	687	2274	3108	172	2237	572	6690	4891	3430	3374	4375	1391	1493	947	623	1573	818	1935	2118	1114	1627	624	1702	2994	552	455	251	4554	485	413	1228	274	2714	11935	347
gene1058_PM20D1	428	280	498	283	106	283	126	229	33	165	411	312	303	184	121	62	326	34	225	67	420	533	372	710	528	133	57	77	85	179	186	378	224	153	86	38	90	713	130	62	87	393	134	41	97	15	163	988	12
gene10590_CSNK2A2	2247	2439	2796	1569	320	768	268	677	121	760	1294	1219	2716	293	285	1951	1601	92	660	236	3134	2392	1440	2149	1998	515	338	324	336	567	383	500	1045	545	796	121	485	1630	206	217	149	1465	90	147	721	157	1026	2375	112
gene10591_CCDC113	87	75	126	218	208	95	45	243	73	47	193	187	167	146	154	57	78	8	97	88	222	167	249	181	228	312	54	175	188	231	205	124	171	244	314	91	95	82	138	32	58	135	51	25	62	152	285	467	59
gene10592_PRSS54	46	30	33	59	15	89	14	14	8	22	18	58	16	24	13	37	88	4	57	2	46	57	73	26	34	23	3	47	26	7	6	19	30	34	42	13	5	31	16	15	0	18	6	30	7	8	14	33	0
gene10593_GINS3	1011	912	1069	970	368	628	242	315	104	282	1367	898	1239	158	170	452	509	18	589	195	1628	1346	781	529	545	263	184	114	125	207	317	518	299	422	268	115	273	545	47	40	62	297	113	27	305	43	439	764	115
gene10594_NDRG4	57	70	85	9	47	25	58	71	26	58	31	21	126	8	58	69	68	38	28	29	101	55	43	54	22	54	77	485	79	85	28	36	104	20	92	11	28	42	7	22	16	33	16	30	11	60	36	33	5
gene10595_SETD6	472	662	618	598	197	536	274	391	127	305	334	422	563	216	320	309	564	9	258	175	661	411	459	376	552	327	191	236	250	241	194	276	303	339	497	274	296	309	205	100	107	543	105	124	190	93	591	890	71
gene10596_CNOT1	8080	8055	9124	6093	4851	5929	1912	6297	1245	4284	7919	6803	6680	5217	5483	4343	3979	321	6674	3074	10224	8688	7253	11006	7640	3967	1615	2956	2942	5285	5302	8424	5287	3221	4183	2141	4294	8675	2533	1944	2690	8371	2692	1463	2586	1177	5068	6381	1183
gene10597_SLC38A7	1360	1255	939	720	392	1253	272	333	53	364	404	358	1299	267	650	1071	929	22	491	168	958	787	658	426	467	383	89	345	323	158	86	267	313	146	369	584	902	885	200	157	113	1071	262	147	128	75	412	483	131
gene10598_GOT2	2006	2509	4231	1893	511	931	611	471	112	350	1890	1727	3182	282	202	1351	2233	81	1216	376	2508	2699	2447	2915	2560	750	712	320	569	588	583	977	1215	519	933	211	578	2802	235	333	79	2250	134	210	668	168	903	2376	142
gene10599_CALB2	19	8	13	64	11	13	12	85	1	22	34	67	47	2	11	0	2	2	9	3	112	7	247	27	112	378	24	1	29	0	26	5	34	303	244	7	23	217	76	2	0	13	8	46	105	2	379	408	0
gene1059_SLC26A9	9	50	5	9	46	16	0	2	0	9	41	21	17	1	11	2	23	0	5	56	14	11	8	13	2	31	11	0	29	17	76	43	8	10	0	0	0	2	0	0	0	0	0	0	1	27	25	15	0
gene10600_HYDIN	397	390	656	416	618	610	567	1282	236	436	881	656	431	116	181	263	277	72	184	107	1686	337	2390	44	642	641	70	523	424	232	567	87	282	577	1251	301	341	223	94	49	6	38	51	338	559	270	883	428	76
gene10601_VAC14	1152	1112	1689	519	258	441	154	437	49	145	382	563	1017	206	155	905	1024	100	327	128	1230	893	537	948	735	321	317	295	300	153	176	284	274	292	568	72	188	1024	106	86	46	810	52	150	334	51	626	733	25
gene10602_MTSS1L	997	1204	1300	222	345	705	60	626	34	197	533	295	798	141	222	1020	362	60	241	364	1313	623	609	741	679	291	97	181	332	177	326	456	322	321	405	42	208	613	80	114	43	335	50	116	262	79	305	145	18
gene10603_SF3B3	3110	3685	7913	2394	1010	1233	428	845	403	901	1343	1361	3789	764	792	2568	1898	150	1239	487	3791	2711	1837	5084	2990	1387	554	344	648	628	454	643	1216	573	1047	504	1347	3882	378	478	410	3601	346	381	730	233	1322	3942	277
gene10604_COG4	816	1145	1661	1029	378	788	330	399	170	201	791	619	1461	483	184	942	795	10	501	151	1135	876	1093	954	873	322	378	492	365	162	246	347	460	202	665	150	473	1494	426	345	80	1544	78	173	264	87	637	866	47
gene10605_FUK	1677	3108	3682	3118	2817	3162	1318	1887	804	1422	1278	1154	3148	2454	2202	2920	2616	243	1659	1001	2257	1834	1635	1560	1991	1446	1016	948	1300	1384	1061	1434	1604	747	1677	1617	2914	2992	1503	932	578	3571	1104	760	617	676	1997	2286	576
gene10606_ST3GAL2	1089	710	1936	275	90	129	51	111	49	90	59	97	934	56	81	695	285	25	132	128	599	236	237	330	235	238	69	112	124	42	58	90	184	112	172	64	178	313	0	36	29	156	30	47	120	24	77	610	23
gene10607_LOC110081325	4	2	2	15	0	0	0	5	3	0	0	18	5	0	0	0	3	0	0	0	7	4	7	2	3	0	2	0	1	0	0	4	4	7	0	0	0	0	0	0	0	0	0	0	6	15	0	22	0
gene10608_LOC110081327	3	0	5	3	0	0	25	0	0	0	0	0	9	0	0	0	0	0	1	0	2	7	0	2	2	0	0	0	8	0	0	5	0	1	0	0	0	5	0	7	0	0	0	0	0	0	0	8	0
gene10609_LOC110081326	0	0	0	0	0	2	2	0	0	0	0	0	7	0	0	0	4	0	0	0	0	3	1	1	1	0	0	0	0	0	0	7	12	0	14	17	0	4	6	29	0	16	1	0	0	0	0	0	0
gene1060_RAB7B	264	131	446	34	20	92	75	66	0	40	41	25	179	35	3	93	188	13	9	18	237	164	69	242	141	29	5	5	40	33	25	23	88	58	19	21	13	102	0	14	4	70	1	38	32	0	39	84	0
gene10610_KCTD19	91	117	178	265	112	159	127	103	67	138	40	85	231	75	15	81	50	35	82	44	152	74	87	35	61	80	87	126	137	16	1	58	59	58	79	80	121	143	83	131	28	143	12	12	40	28	90	229	40
gene10611_PLEKHG4	1594	1834	1518	1757	1060	2608	502	835	165	972	2373	1252	1284	672	1382	1425	455	131	1304	359	1401	1366	1769	882	1105	1098	172	567	660	899	908	967	862	869	725	492	593	1422	406	355	286	1394	547	265	194	160	482	1393	470
gene10612_FHOD1	3074	5290	3294	8117	3190	9971	3619	2250	535	2635	2673	2678	6698	1967	3076	3837	5143	222	2908	1196	4320	3643	2761	853	1338	2575	2311	2947	3944	901	886	1717	3289	1758	4398	2650	3055	2784	1653	1438	364	2551	1032	2318	828	687	2083	1847	553
gene10613_LOC110081292	241	300	452	922	619	167	1041	308	178	126	146	162	506	214	152	291	192	30	81	371	1305	106	426	125	632	604	377	604	483	71	190	151	1400	374	686	124	526	175	55	21	18	372	47	186	373	154	1362	266	56
gene10614_ATP6V0D1	1002	1132	2009	874	178	281	209	247	34	147	474	529	1548	162	109	795	906	26	287	86	1341	1051	711	1089	1064	369	264	212	187	171	180	199	634	217	667	34	338	1421	101	124	28	1451	51	165	277	51	447	1134	22
gene10615_AGRP	0	0	0	9	6	6	5	13	0	0	0	0	5	0	0	0	0	0	0	0	0	0	1	0	2	3	0	12	4	1	0	0	0	1	0	0	0	6	0	7	0	0	0	6	0	0	0	0	0
gene10616_LOC110081322	199	312	413	153	174	178	132	68	43	48	97	51	379	98	81	185	226	42	113	94	289	131	107	293	251	90	31	89	67	49	85	99	78	48	110	25	127	221	13	22	26	277	13	28	90	25	120	104	2
gene10617_LCAT	878	898	1501	1173	359	677	195	230	48	178	373	381	1308	207	194	685	854	39	477	186	752	606	621	284	575	112	214	175	196	174	40	172	247	147	250	44	398	906	91	135	2	247	47	91	92	64	182	1309	71
gene10618_KIAA0895L	400	514	1031	85	116	282	64	173	17	27	208	108	592	67	74	326	383	27	103	84	571	333	381	425	246	123	90	75	120	65	109	232	175	93	182	9	93	491	14	46	27	434	18	32	95	21	170	96	8
gene10619_LOC110081268	11	32	13	29	304	182	1570	24	1	22	10	14	19	41	112	0	53	4	19	189	21	23	304	8	24	25	52	42	121	403	39	413	63	202	48	9	59	182	35	0	8	27	3	4	8	42	37	33	40
gene1061_CTSE	0	0	2	0	2	0	0	3	0	0	0	7	0	2	3	0	10	0	1	0	0	4	5	0	0	0	0	8	7	0	5	0	16	3	17	0	4	1	0	0	0	0	3	0	0	0	0	11	0
gene10620_FAM96B	2033	2585	3683	3845	1144	1633	1141	1168	340	1323	2525	3445	3199	912	708	2464	2529	88	2069	469	5291	3366	2609	2191	3777	2300	1564	1344	645	1388	812	2172	1920	1268	1310	436	2133	2092	693	509	205	3848	479	469	988	383	3795	9030	288
gene10621_CUNH14orf132	28	18	15	12	9	2	19	10	11	28	29	22	24	3	8	2	3	0	56	0	35	41	51	20	24	10	0	7	9	20	0	53	23	26	7	6	23	21	12	20	19	33	9	20	5	4	5	47	0
gene10622_BDKRB2	2	3	2	0	0	0	0	5	0	0	0	6	14	0	0	0	7	0	0	0	9	9	8	11	3	0	11	0	0	7	0	0	21	3	1	0	2	0	0	0	0	1	0	5	3	0	0	0	0
gene10623_ATG2B	1231	1282	1293	605	359	511	117	541	104	298	642	520	1101	343	326	683	589	14	443	184	1541	1140	910	2438	1035	512	128	133	262	564	545	770	542	458	674	177	380	984	139	131	160	933	240	103	341	117	622	830	40
gene10624_GSKIP	179	204	294	40	15	23	14	47	11	32	84	60	234	33	46	144	182	0	58	30	330	203	89	265	130	25	13	17	14	79	27	44	87	53	85	31	43	190	16	24	1	78	13	17	54	18	90	127	4
gene10625_AK7	166	80	185	199	157	132	158	102	122	158	67	73	122	42	38	0	6	47	63	69	83	94	61	172	199	230	73	213	39	304	179	206	109	263	135	46	72	61	10	29	51	25	59	53	108	98	145	190	19
gene10626_PAPOLA	5422	3840	5043	2858	1520	2340	574	3062	691	1740	8341	3081	3914	1295	1168	1966	1993	119	2291	1465	5231	6498	4659	6130	2401	1792	570	983	1134	2567	3166	3360	3603	3189	2629	627	1286	4226	1027	1129	877	1799	991	495	902	279	1429	1837	891
gene10627_VRK1	535	655	754	494	349	363	134	598	92	426	708	589	445	240	207	212	306	21	440	325	1100	756	760	1133	766	519	59	152	75	1054	385	845	476	341	266	174	225	408	125	52	166	361	227	101	257	101	526	1027	128
gene1062_AVPR1B	0	1	0	0	0	0	0	0	0	0	0	0	0	0	0	0	0	0	0	0	0	2	0	0	0	0	10	0	0	0	0	0	0	0	0	0	0	2	0	0	0	0	0	0	0	0	0	0	0
gene10630_LOC110081364	0	0	1	0	0	0	0	0	0	0	0	0	0	3	0	0	0	0	0	0	0	0	1	0	0	0	0	0	0	2	0	1	0	0	0	0	0	0	0	0	0	0	0	0	0	0	0	0	0
gene10631_LOC110081351	8	7	0	12	11	0	0	0	11	5	4	0	4	0	1	0	37	0	0	0	1	1	10	2	7	0	0	0	0	5	0	0	17	10	0	0	0	6	0	10	0	1	0	0	0	0	0	5	0
gene10632_LOC110081359	19	42	19	16	8	0	3	0	0	0	0	3	10	0	0	58	83	0	0	13	10	0	16	4	1	0	0	4	0	7	0	4	7	6	6	0	0	2	0	2	0	2	0	4	0	0	0	2	0
gene10633_ITGB3	213	344	318	51	34	82	32	26	27	56	71	33	178	0	103	168	820	10	26	11	102	57	81	75	242	53	0	20	14	74	39	28	49	109	427	23	41	102	15	27	15	42	34	23	14	5	19	76	5
gene10634_LOC110081357	0	0	2	4	8	0	0	0	0	0	1	0	0	0	0	0	0	9	0	0	10	3	11	5	9	26	0	4	0	6	0	3	3	164	8	0	0	0	0	0	0	0	3	0	0	0	0	5	0
gene10635_GOSR2	279	347	622	397	224	224	180	184	64	135	214	225	511	164	105	253	617	12	192	70	639	432	317	369	373	322	298	243	223	203	118	208	250	160	264	72	239	351	103	89	24	485	51	93	185	66	343	1613	94
gene10636_WNT9B	0	1	0	0	2	0	0	0	0	0	0	0	2	0	0	0	85	0	0	0	3	3	0	1	0	0	0	0	4	0	0	0	0	0	0	0	0	0	0	0	0	0	1	0	0	3	0	0	0
gene10637_WNT3	15	16	4	24	38	21	4	6	2	2	5	6	10	6	9	18	73	0	6	0	1	0	5	4	15	8	0	0	15	5	5	0	0	22	3	13	8	15	5	0	2	1	3	11	19	7	0	14	3
gene10638_NSF	1001	707	860	671	240	468	105	605	83	309	896	668	606	219	274	505	351	34	574	97	814	929	929	978	873	386	126	202	197	348	298	605	466	262	378	114	209	1077	188	223	113	784	155	121	198	50	456	711	30
gene10639_PSMD11	3604	2719	3467	2193	608	1800	662	1229	423	1071	4058	2556	2891	636	634	1669	1588	73	1551	556	5217	4330	2585	3666	2626	814	626	764	697	1261	1604	1734	1842	1578	1392	432	728	2663	661	521	666	1599	625	480	1137	389	1888	2139	256
gene1063_FAM72A	387	332	497	615	182	401	98	153	247	254	606	474	319	144	228	182	370	50	186	134	567	486	447	267	268	123	136	153	176	231	220	287	172	180	197	61	224	212	164	145	22	139	73	75	100	91	300	651	30
gene10640_FMNL1	93	157	115	51	36	61	21	33	0	37	55	39	183	25	40	101	73	4	22	33	166	101	112	51	47	35	57	109	103	59	39	41	53	54	121	43	61	160	16	9	21	53	11	45	35	0	46	26	0
gene10642_MAP3K14	514	482	797	75	64	148	27	139	17	87	360	110	337	42	104	196	56	47	100	45	376	421	703	711	333	60	23	53	47	124	115	232	43	45	141	9	32	506	50	81	54	179	40	79	99	57	85	9	89
gene10643_RDM1	349	276	338	677	374	290	106	272	93	377	482	299	350	304	191	164	517	32	586	156	671	360	498	293	358	214	69	87	111	525	392	609	232	301	301	92	218	144	67	114	55	88	93	40	70	61	175	555	40
gene10644_LOC110081378	0	0	1	0	4	0	2	0	0	0	0	0	0	0	0	0	0	0	0	0	0	2	0	0	0	0	0	0	9	9	0	0	7	0	0	0	0	0	0	0	0	0	0	0	0	0	0	12	0
gene10645_CD79B	1	30	11	31	28	18	10	41	42	13	5	4	41	3	26	0	26	23	3	1	12	19	21	34	10	13	15	27	46	75	19	15	21	28	57	0	12	0	7	1	15	2	28	83	42	22	29	6	0
gene10646_SCN4A	15	14	4	9	25	17	6	0	0	13	5	5	15	9	11	0	4	7	12	0	24	10	14	12	7	37	13	0	3	9	0	1	3	26	0	0	4	9	3	2	0	2	6	10	2	0	0	0	0
gene10647_ADAM11	214	59	81	53	16	26	11	1	0	6	40	20	73	20	2	24	36	5	11	10	47	112	29	205	45	3	1	1	14	7	5	18	23	15	11	8	0	101	0	4	0	18	5	21	22	4	10	157	11
gene10648_DBF4B	86	109	157	183	239	260	29	155	14	86	184	97	108	109	65	120	69	3	146	15	184	180	150	142	117	74	38	60	47	170	124	175	113	131	89	35	74	109	48	53	22	47	45	14	26	12	148	153	32
gene10649_CCDC43	1111	1190	1260	1261	815	815	722	1011	788	991	1450	1359	1154	646	669	712	724	294	977	491	1495	1383	1162	983	1017	744	938	958	580	1177	1045	960	996	852	879	615	850	856	633	642	919	687	883	661	751	657	1143	2230	805
gene10650_MEIOC	106	79	85	71	294	79	24	59	37	96	88	62	78	27	19	16	1	8	25	6	45	109	63	138	40	73	13	18	10	162	88	89	71	184	59	17	5	44	55	14	32	12	40	37	29	11	51	71	8
gene10652_FZD2	6102	4847	5099	3025	607	1607	202	795	340	1583	4119	2152	2912	669	469	2961	964	125	2532	735	6241	3429	5017	5143	3600	1231	360	331	271	746	1139	2016	1020	577	773	336	895	3659	347	253	521	1728	410	149	818	309	1207	2682	261
gene10653_GPATCH8	6094	7973	5655	4697	4182	9008	3169	8791	3833	5506	8357	5533	4692	9565	9356	4911	1755	2233	6313	4755	5793	5690	4934	7366	5239	4541	2524	3247	3306	8429	14836	18552	3353	2535	3635	5076	3767	6621	8580	6107	7144	13464	9426	3133	2793	3128	4154	3245	4575
gene10654_ITGA2B	27	1379	737	153	56	111	28	121	77	134	54	64	390	80	596	995	4677	3	59	29	198	76	49	70	94	172	13	29	86	420	58	229	215	199	2374	26	123	51	135	153	11	46	20	48	6	11	29	229	14
gene10655_FAM171A2	2062	572	1484	393	96	232	149	151	97	249	380	306	722	188	202	382	567	66	512	126	975	891	389	2089	546	205	116	287	156	139	168	151	145	187	137	80	96	779	23	75	88	436	118	100	163	113	194	728	47
gene10656_GRN	17667	14917	11497	10698	1712	6447	939	1781	534	3062	10716	10023	8771	1328	1164	11389	1760	354	7996	868	40146	18329	11695	21538	12870	2194	1010	1899	1191	1338	2147	4358	3705	1739	3144	670	2322	19858	1951	1824	669	7683	799	872	4198	501	10896	31357	297
gene10657_GJC1	138	151	234	145	495	223	81	259	12	116	232	155	217	90	86	67	249	8	109	56	316	396	310	422	290	253	36	71	92	577	245	404	233	235	122	82	80	219	68	25	58	227	118	85	41	32	257	645	35
gene10658_EFTUD2	2402	2630	3828	3095	1182	2106	1152	2206	1670	1766	2699	2551	3155	980	1631	1575	1754	397	2029	1096	4015	3131	2832	2878	2224	1845	1047	1406	1291	1473	1278	1613	2640	1905	1992	1119	1188	2877	882	684	819	2243	844	799	913	581	1913	4210	1154
gene10659_CCDC103	169	95	241	255	19	57	43	36	6	51	223	145	131	41	45	103	81	12	169	42	260	141	305	162	247	73	26	15	28	100	52	148	55	110	65	14	31	115	49	22	1	44	15	24	67	13	143	159	0
gene1065_API5	2886	2071	3182	1652	675	778	310	650	310	1170	1719	1626	2040	459	537	887	947	141	1422	595	2315	2521	1577	3048	1618	684	346	485	415	918	749	1312	1432	872	1017	211	785	2473	347	484	374	1225	659	283	602	123	828	1596	319
gene10660_LOC110081368	4	0	1	0	0	0	0	0	0	0	0	4	0	0	0	0	0	0	0	0	0	0	0	0	0	0	0	0	0	0	0	0	0	0	0	0	0	0	0	0	0	0	0	0	0	0	0	0	0
gene10661_GFAP	3	0	0	8	1	0	0	0	0	0	3	0	7	0	0	0	0	0	0	0	0	5	2	1	0	0	0	0	0	4	0	3	5	2	0	0	0	2	0	0	0	0	0	0	0	0	0	0	0
gene10662_KIF18B	404	609	533	456	339	729	132	325	43	180	610	419	342	159	237	191	341	24	367	76	563	657	440	527	345	139	72	86	147	466	264	385	224	165	251	81	192	423	200	99	93	219	139	55	72	46	281	570	29
gene10663_C1QL1	13	13	9	9	8	8	7	0	0	0	1	21	6	0	0	43	0	0	3	3	37	5	15	10	41	8	0	0	0	8	1	9	14	3	0	0	0	6	0	0	0	0	0	5	22	0	38	0	0
gene10664_DCAKD	124	166	225	59	30	32	39	34	0	23	70	62	118	13	26	30	68	0	25	12	226	120	84	244	123	45	18	44	12	57	36	67	28	30	87	6	30	50	9	12	0	53	6	0	23	2	33	94	0
gene10665_NMT1	2036	4142	2956	4164	3095	3801	3881	4264	2788	4303	3389	3611	2532	2470	3151	2404	3979	1235	3005	2026	3789	2248	2728	2113	3262	4284	3680	3633	2895	3612	2802	3350	3470	3577	4913	2707	3280	2312	2933	2561	2030	3210	2738	2951	2606	2794	5600	5145	2158
gene10666_PLCD3	199	152	172	126	48	3	56	221	8	34	60	64	138	17	48	64	88	4	18	47	163	137	125	80	72	34	18	22	56	54	26	78	52	52	31	11	32	111	31	23	0	47	19	12	20	18	38	22	16
gene10667_ACBD4	439	908	719	576	785	890	382	531	176	302	443	311	706	1001	387	564	398	34	262	387	654	606	465	500	471	398	220	388	368	510	652	539	521	452	488	130	378	332	393	228	145	427	356	97	104	304	508	183	189
gene10668_LOC110081385	1644	1986	1870	1977	906	1634	561	1242	549	1339	2402	1554	1456	928	735	1244	1350	223	1209	932	2321	2019	1875	1458	1519	1036	856	1153	592	856	1231	1224	1305	1041	1454	598	916	1594	814	884	512	723	458	279	766	614	1235	2053	381
gene10669_CDK5R1	18	27	15	5	0	0	0	5	0	3	5	4	28	0	0	0	3	0	1	14	9	13	4	4	7	0	0	0	0	0	0	7	4	1	10	1	5	22	0	0	0	1	0	0	0	1	0	0	17
gene1066_TTC17	1004	762	927	478	211	293	102	320	41	294	761	472	588	113	98	533	364	28	324	115	859	990	567	1590	643	180	36	115	145	381	384	479	469	302	326	41	269	944	72	43	194	524	176	147	238	108	203	706	40
gene10670_MYO1D	1645	674	1051	726	149	522	80	326	118	376	2865	1623	670	318	169	242	224	75	1121	367	1303	2045	1677	7233	4921	659	100	225	271	798	2630	1627	760	472	271	98	445	1840	292	314	1200	1037	466	124	409	290	996	1521	251
gene10671_CHCHD6	594	637	1062	719	317	232	176	228	106	202	740	821	709	161	124	325	264	13	508	149	998	793	458	1140	833	270	218	328	153	395	209	887	727	306	429	97	305	359	80	58	84	456	73	111	220	61	672	1199	29
gene10672_TPRA1	1440	1011	829	573	337	289	164	680	175	382	823	370	699	358	345	459	500	51	285	320	1601	1016	690	1441	819	589	116	194	207	551	755	540	363	256	405	147	654	803	184	114	218	791	353	234	334	162	462	818	92
gene10673_MCM2	1617	1750	3556	523	411	488	225	722	75	407	2521	1801	1394	274	193	993	813	69	907	365	3143	2718	1562	2642	986	446	218	189	259	635	573	1107	663	556	544	242	585	2039	157	240	149	805	188	210	339	165	753	3441	322
gene10674_PODXL2	586	483	424	132	111	218	252	139	201	166	171	154	135	60	213	247	49	25	302	189	191	205	62	174	100	603	284	711	87	154	107	186	202	235	156	141	160	203	126	62	54	258	232	126	207	199	259	293	54
gene10675_ABTB1	257	508	419	110	73	166	13	202	30	29	114	84	239	34	25	254	244	0	66	82	497	245	213	559	456	35	3	5	30	88	62	116	102	41	246	0	11	187	15	27	5	92	0	25	76	1	67	50	0
gene10678_DNAJB8	0	0	0	0	1	0	0	0	0	0	0	0	0	0	0	0	0	0	0	0	0	0	0	0	0	0	0	0	0	1	0	0	0	2	0	0	0	0	0	0	0	0	0	0	0	0	0	0	0
gene10679_GATA2	329	229	394	66	247	77	911	206	88	105	33	101	238	85	242	98	118	10	78	278	202	60	75	348	194	544	265	1833	484	309	205	224	263	308	336	253	238	185	24	86	112	132	306	161	185	283	179	157	19
gene10680_LOC110081403	57	29	39	9	1	8	0	1	0	0	0	1	30	0	0	0	31	0	0	4	47	6	9	8	9	2	0	10	8	0	0	0	4	0	0	0	3	3	0	0	0	0	3	0	1	0	10	8	0
gene10681_RPN1	6156	3939	4485	2369	771	1457	471	1030	482	1308	5141	3575	3456	711	821	1508	2080	164	2635	693	7477	6339	3575	7720	3825	1035	427	646	746	1055	704	1890	1376	886	1122	588	1541	6885	511	406	653	3073	584	380	1264	450	2036	8428	494
gene10682_RAB7A	4992	4707	6316	3442	769	1355	1001	1202	285	1358	5181	3304	4594	725	730	2007	2547	123	2809	799	6322	6018	3815	4577	4188	1422	890	1265	694	1435	1500	2221	2322	1419	1704	529	1755	5082	627	757	601	3658	737	615	1368	371	2309	3355	346
gene10683_LOC110081420	13492	12992	20637	6735	3701	2020	1964	5698	4076	7289	6997	5454	9418	2149	3858	9213	5482	661	5641	2557	17732	13561	7954	14583	13107	6493	2896	2825	2277	5183	4489	5129	6380	3539	4305	1805	4705	9402	1894	1384	3078	10892	2173	2088	4114	2521	7184	9563	1210
gene10684_LOC110081409	600	397	515	248	170	131	150	198	123	216	292	300	423	110	155	181	141	62	170	201	659	381	344	553	346	330	83	828	123	401	233	413	300	214	139	104	139	375	38	55	115	203	111	195	170	165	343	353	33
gene10685_HMCES	880	645	1122	1087	446	316	320	433	126	480	519	622	1401	208	332	265	277	13	415	161	1209	742	790	849	697	731	374	492	234	476	287	440	640	408	295	120	613	851	331	110	271	641	277	72	326	161	623	1469	64
gene10686_COPG1	1271	1340	2045	687	266	784	226	400	96	581	1362	964	1315	208	276	647	1135	69	1152	390	1463	1598	1067	1678	859	481	245	349	317	530	595	688	727	526	644	75	416	1534	208	190	190	935	167	175	326	135	483	1272	113
gene10687_COL7A1	1803	15123	3562	1220	12071	7415	31916	19268	9947	2690	7616	15258	3083	38092	6223	8955	1943	4414	7912	16285	9580	4696	8268	3809	13283	10164	11483	7662	14973	2813	10184	11620	6511	7195	20324	36817	9403	7632	11536	31253	13466	6345	36549	44895	13299	14450	24899	6976	20617
gene10689_LOC110081406	3490	3856	5408	2970	1060	2018	640	1044	169	933	2705	2783	3480	776	526	2535	2559	44	2258	397	5161	4347	3807	5473	4779	1543	589	742	608	1592	1041	2695	1875	1192	1510	344	1364	3722	451	392	277	3668	445	288	993	305	2365	6196	182
gene10690_CELSR3	69	38	63	47	79	6	52	63	46	42	24	7	67	27	50	48	15	0	14	46	62	51	168	89	305	55	9	61	2	37	48	24	44	63	34	58	16	67	32	20	24	41	45	11	21	10	26	18	39
gene10691_NCKIPSD	532	679	887	840	334	403	267	459	76	404	297	329	655	274	244	444	493	53	274	321	983	575	518	572	700	256	232	344	249	339	334	428	429	308	414	166	233	574	167	165	94	401	182	90	323	172	510	640	89
gene10692_IP6K2	2389	2348	1958	3776	1875	3520	2341	3616	1318	2441	2655	1695	2959	1815	2141	1207	1975	522	1217	2159	3150	1951	2273	1227	1824	2014	1599	2457	1885	2714	3212	2363	2963	3091	2684	1790	2081	1996	1236	1251	1642	1736	1469	948	1146	1824	2533	1652	1029
gene10693_LOC110081423	126	63	125	168	76	45	97	45	45	50	155	109	128	58	77	36	41	32	91	51	295	124	129	214	208	83	72	58	42	47	53	88	75	40	46	32	110	108	25	18	16	76	23	30	92	42	161	186	37
gene10694_NTRK1	518	752	714	909	496	990	376	1423	30	221	1050	611	1063	303	452	746	698	11	484	189	1468	924	987	544	606	905	364	905	795	200	337	1035	591	387	1570	126	473	1100	209	151	24	717	134	157	191	149	1425	623	97
gene10695_PEAR1	2439	3156	2503	6012	4525	7183	2195	5506	1207	1569	3699	1888	5172	2673	2344	1118	3703	385	1755	1932	4800	2836	2970	913	1675	2394	1392	3230	3990	4080	2718	3984	3205	2080	4807	2644	4163	3050	2760	1702	684	1475	1058	1765	748	670	2667	1729	909
gene10696_INSRR	1722	2156	1986	1517	2598	1987	839	1683	325	1245	1018	908	2595	2397	2310	1507	1282	119	712	574	2359	1352	1304	960	1122	706	346	1128	1109	1034	731	1605	912	474	1198	651	1191	1789	937	467	365	1461	808	328	486	345	1428	1086	239
gene10697_MRPL24	1358	1888	2092	3067	844	1868	942	709	333	902	2103	3343	2304	813	421	1902	3381	103	2607	699	2762	2438	2477	1041	2246	1998	1623	1102	898	698	359	1142	1682	675	1393	400	1901	1760	630	554	126	2669	185	256	696	214	2311	5407	506
gene10698_RRNAD1	75	195	222	35	24	40	20	22	24	14	11	17	131	10	4	187	78	0	24	7	84	101	85	133	50	18	15	13	18	2	7	21	21	35	46	6	19	78	6	11	5	105	3	4	18	9	38	3	0
gene10699_ISG20L2	684	637	971	493	192	629	154	247	167	224	533	451	755	205	221	498	535	57	389	157	1073	672	568	453	504	226	167	255	312	139	220	261	390	150	270	126	264	730	186	96	105	682	71	111	252	93	445	792	68
gene1069_HSD17B12	3221	2159	2284	1410	786	1725	432	1369	166	793	4469	2277	1641	793	829	1192	1326	97	1847	484	3512	3632	1919	4894	3169	521	379	521	549	1570	2058	2735	860	709	682	243	895	2029	274	219	552	2077	553	128	457	209	1036	2217	156
gene106_CNKSR3	1486	830	1685	790	399	637	510	838	251	309	1358	611	1305	407	463	485	572	66	595	825	2583	1461	1028	1998	961	531	278	406	408	809	589	852	848	480	505	455	1000	1452	176	262	294	923	356	688	431	356	963	1278	149
gene10700_LOC110081556	467	407	879	277	85	153	83	115	58	63	142	242	683	74	32	183	485	30	149	39	726	405	362	295	517	130	59	79	94	102	79	103	347	57	267	20	108	443	3	51	22	358	12	58	154	29	127	980	34
gene10702_NES	2833	2375	3891	3462	1602	5649	4428	5515	5926	4106	4278	3980	7167	12600	8494	2315	19870	1673	2167	5438	3115	3254	3729	2006	9850	4209	93785	15517	11800	2754	2860	1799	7044	5119	4363	11969	4318	3790	3403	5658	3097	3066	3141	3293	5766	4368	3204	3589	5204
gene10703_HDGF	2343	2743	3224	5207	1854	3122	1926	2369	1009	1809	3669	4402	3117	1400	1414	2425	4059	388	2854	1276	5775	4059	3461	1729	3357	2028	2713	2665	1819	1463	1272	2133	2963	1748	3075	1603	2965	2983	1766	1434	801	3960	1367	1218	1810	1742	5052	6233	1371
gene10704_PRCC	1074	1278	2520	530	181	304	197	235	127	230	401	550	1088	191	168	877	1021	61	280	129	1250	1100	673	1194	958	216	156	166	218	210	138	273	440	252	544	65	244	820	60	146	67	1181	38	115	303	123	441	741	46
gene10705_LOC110081510	2326	4112	4035	1402	2141	4026	361	2560	150	1008	1311	895	3366	1684	1322	3182	1738	20	1136	421	2732	1598	1316	1368	1675	2660	125	461	485	1127	1062	2811	723	469	908	1084	2036	1730	1017	476	226	6967	838	221	335	100	1429	1064	180
gene10706_LOC110081531	21	30	17	94	49	44	41	70	14	33	13	30	25	45	41	24	11	5	27	21	24	17	22	21	73	67	16	46	64	99	56	45	25	37	37	29	80	17	29	14	13	110	57	45	22	15	87	43	6
gene10707_ETV3	239	206	493	232	233	224	227	150	107	203	262	246	242	150	140	371	145	64	142	230	238	322	269	357	333	254	220	92	324	164	140	60	349	212	150	108	203	266	115	171	103	220	170	178	191	166	184	459	195
gene10708_LOC110081425	24	14	6	19	54	70	11	42	7	22	26	7	31	26	1	0	43	0	28	4	19	7	27	2	18	2	12	12	1	9	19	52	26	10	47	10	30	41	10	8	0	18	3	9	9	18	7	13	0
gene10709_ARHGEF11	2284	3475	2964	1690	1981	2746	842	1841	406	1091	1706	1245	3257	1333	1435	2888	1918	227	1268	984	3039	2200	2030	1548	1489	1580	300	751	1065	1226	1280	1939	1193	639	1504	437	1480	2287	677	452	323	2270	476	368	480	339	1384	1182	383
gene1070_ALKBH3	943	710	1242	422	232	415	139	367	23	288	1029	512	830	133	145	169	668	45	363	66	1299	1227	815	1025	596	300	168	189	221	298	270	489	430	307	399	108	313	943	49	102	33	517	151	78	225	71	371	885	97
gene10710_LRRC71	360	350	299	815	456	1121	222	409	177	275	350	308	453	267	205	174	398	107	325	204	386	305	430	156	448	305	292	226	394	491	387	386	410	302	447	207	209	147	249	174	47	223	120	208	294	142	341	295	74
gene10711_PEX19	1384	1135	2482	1401	156	297	247	255	71	308	651	832	2109	131	278	1162	2172	115	460	191	1275	1570	868	1241	1110	460	286	423	301	208	111	241	762	288	613	82	373	1399	46	137	23	861	24	130	286	80	807	3138	43
gene10712_DCAF8	2146	2185	3091	1111	595	1405	309	764	192	582	787	708	2358	428	317	1502	1463	90	444	237	2043	1477	1509	1766	1594	511	369	187	364	414	557	840	919	411	965	267	378	1707	197	264	149	1505	143	312	531	121	723	1583	64
gene10713_PEA15	56	31	114	1	17	1	9	22	9	9	3	43	50	8	11	38	38	14	7	70	51	45	32	56	62	111	66	1	35	27	19	35	55	55	54	0	42	74	7	8	21	43	3	50	52	15	10	62	9
gene10714_CASQ1	23	20	15	0	34	22	0	0	0	1	3	8	94	157	61	0	98	0	0	11	5	8	3	6	4	8	152	0	69	18	0	4	6	8	4	0	0	19	5	10	0	5	5	9	0	0	9	14	0
gene10715_LOC110081459	380	363	418	219	409	367	248	315	48	72	94	93	651	87	71	375	64	7	47	214	1136	166	229	191	174	597	323	299	297	177	100	117	796	271	245	125	842	163	44	41	0	120	24	190	244	114	331	323	13
gene10717_IGSF8	181	285	326	55	74	64	22	67	24	40	53	50	308	36	34	138	226	2	81	29	530	123	100	154	99	140	30	95	80	32	45	180	111	35	160	22	131	114	0	5	0	55	9	19	17	16	103	153	4
gene10718_LOC110081426	10	834	279	85	10	3	0	22	4	0	17	14	162	10	93	633	1128	0	1	2	37	18	14	7	6	59	0	25	28	13	8	3	63	47	731	10	17	9	25	32	8	8	10	7	22	0	4	24	20
gene10719_KCNJ9	4	25	26	3	4	24	15	8	0	25	7	14	30	7	17	0	108	0	7	0	13	10	2	7	17	15	14	136	18	3	0	19	11	17	37	0	0	24	5	2	16	14	20	0	3	0	9	67	1
gene10720_KCNJ10	1206	1506	820	282	1645	2444	70	1137	139	153	275	188	663	513	627	1400	6161	64	314	145	205	379	825	143	340	406	75	87	129	921	831	1252	678	282	1238	137	307	350	224	190	14	345	75	172	180	88	40	281	37
gene10721_LOC110081553	379	442	482	388	125	152	106	61	39	110	178	227	654	140	103	311	449	8	236	83	748	521	241	454	534	225	93	65	99	125	144	128	251	96	146	54	106	346	40	31	32	414	32	68	142	15	269	612	70
gene10722_LOC110081536	1163	1167	2214	355	111	195	38	393	45	113	251	147	753	65	106	946	362	4	191	117	1438	742	416	725	261	127	49	97	113	70	72	213	157	41	138	4	107	539	10	30	9	479	23	40	107	24	267	199	13
gene10724_LOC110081504	6	6	8	13	20	0	2	0	0	0	0	8	17	6	0	0	0	0	0	0	14	8	24	2	2	18	0	5	0	3	1	12	8	3	4	0	6	6	10	0	0	3	1	0	2	0	12	1	0
gene10725_LOC110081537	31	76	60	36	12	67	55	37	0	24	72	79	159	12	21	0	30	13	34	44	91	52	75	86	20	37	47	38	27	47	19	286	12	17	41	0	19	169	2	13	11	79	7	3	28	9	39	83	4
gene10726_LOC110081503	2	10	1	0	213	147	0	6	0	1	0	1	4	81	38	0	21	0	0	9	18	1	89	3	5	2	0	0	5	70	12	132	7	73	18	14	71	199	0	0	0	11	0	4	0	16	6	1	0
gene10727_HFE2	0	2	0	0	0	0	0	0	0	0	0	0	7	81	17	0	47	0	0	0	5	0	1	0	0	4	85	4	1	0	0	0	0	0	15	5	0	4	8	6	0	5	0	2	1	0	0	0	0
gene10729_LOC110081499	0	1	4	0	12	0	3	4	0	0	0	0	0	6	0	0	0	0	2	0	5	0	4	2	7	2	8	0	0	16	10	10	6	8	6	0	0	0	0	0	0	0	0	3	0	2	8	0	0
gene1072_CUNH11orf96	28	32	52	31	6	35	5	92	0	96	26	12	42	8	33	10	41	4	11	9	68	16	47	35	189	48	28	0	46	33	43	34	58	82	31	21	28	84	0	6	9	509	48	5	28	20	157	40	3
gene10731_LOC110081518	396	426	562	177	292	210	657	640	16	177	80	92	813	114	317	274	329	47	87	401	186	148	250	60	123	282	274	1111	1021	286	72	278	701	390	358	45	136	581	90	29	58	230	94	86	94	76	152	281	8
gene10732_BOLA1	261	488	707	942	174	306	223	160	104	170	339	515	551	150	97	403	401	27	539	198	716	498	561	311	879	343	212	254	220	172	130	369	500	271	450	46	395	242	63	77	15	857	92	112	166	108	656	599	84
gene10733_SV2A	86	123	78	71	10	67	20	33	3	20	63	70	132	19	61	94	79	0	31	0	55	83	100	60	65	61	21	196	48	45	44	60	49	65	69	31	21	75	22	38	2	22	6	13	19	6	23	5	15
gene10734_SF3B4	2619	3120	5220	4910	1213	2798	517	1146	331	1491	3576	3458	4445	700	608	2506	2217	99	4497	592	3601	3531	4747	2660	3761	1885	1034	861	612	1029	1070	2207	2496	1272	1574	292	1524	3566	421	736	384	4593	291	374	660	196	1539	3214	192
gene10735_MTMR11	3685	4406	3757	2069	1911	4111	1610	1763	454	1286	2835	1174	1694	2326	2314	2398	2099	68	2333	659	1861	2315	1789	2151	1845	756	165	389	696	1277	1422	3137	853	614	917	1323	1683	2435	673	887	723	3771	1037	186	345	128	865	628	99
gene10736_OTUD7B	1070	733	1488	592	557	1200	597	600	639	823	748	751	569	542	820	692	272	445	700	475	660	906	1033	1801	1134	553	562	503	619	533	696	549	509	548	609	453	311	938	492	619	759	839	664	589	512	862	650	761	716
gene10737_VPS45	786	1097	1670	1059	483	299	317	574	59	791	1294	842	1973	327	569	823	500	78	668	315	1902	1339	780	1235	834	555	290	910	415	212	439	536	408	438	1041	156	481	1149	580	165	244	771	336	139	287	110	868	990	44
gene10738_PLEKHO1	531	514	872	457	525	750	237	910	161	230	402	488	1589	664	650	311	821	40	208	280	773	608	525	562	1369	319	429	424	354	371	365	773	352	232	276	197	443	418	273	121	126	1220	160	121	204	135	477	753	46
gene10739_LOC110081519	1	5	0	16	90	0	45	0	4	11	7	10	16	0	7	0	0	0	26	0	5	21	2	9	1	145	0	0	5	10	1	0	7	315	14	0	0	0	1	0	0	0	0	0	0	0	0	17	0
gene10740_ANP32E	1001	1497	1487	3753	2816	4249	4539	7001	6493	6153	3157	2937	1035	2175	3897	564	2430	1737	2426	3405	1907	1164	1153	854	887	5163	4735	8259	4630	2177	3497	1901	5126	5732	5236	5508	4170	1174	3979	3171	4737	1235	2660	4276	2521	3246	4335	2410	4477
gene10741_LOC110081427	24	48	10	22	40	21	13	14	13	18	71	25	44	16	5	17	108	1	25	10	75	36	68	16	25	27	29	3	18	27	10	19	52	35	142	7	37	18	17	36	6	38	3	17	3	5	23	24	8
gene10742_LOC110081428	54	54	32	65	414	190	45	120	25	65	65	38	78	44	52	35	10	38	44	45	69	49	106	23	42	172	15	53	26	410	119	87	104	291	174	56	39	25	86	53	24	46	47	47	19	11	65	65	18
gene10743_APH1A	1659	1180	1768	846	1042	607	209	306	60	180	792	880	1710	110	158	710	704	64	619	143	1720	1577	1163	1463	1193	418	141	291	212	286	174	279	447	311	497	118	379	1391	124	131	51	989	42	80	342	62	639	1874	84
gene10745_CA14	4	8	9	22	81	6	0	7	6	0	6	0	9	17	23	25	6	15	0	0	41	8	25	2	18	17	9	3	16	42	10	28	0	16	6	0	6	85	16	5	0	2	4	4	12	4	26	33	0
gene10747_CIART	250	255	322	406	201	251	224	316	153	235	134	120	502	189	130	155	107	8	163	42	419	297	300	399	544	344	72	79	67	375	372	526	444	269	358	102	176	183	94	95	129	147	175	123	88	86	462	452	39
gene10748_MRPS21	1042	1149	1749	1307	408	723	232	586	122	708	1447	1213	1634	293	298	871	645	52	1209	381	2395	1397	1197	1097	1190	585	257	496	190	798	696	1693	798	690	707	154	624	845	239	188	105	1212	286	135	477	134	1187	1205	81
gene10749_PRPF3	2153	2665	2781	2722	1264	3008	663	2870	374	1470	2927	1795	2668	1191	1410	1498	2140	117	1785	728	3323	2521	2261	2082	1777	1270	486	921	1090	986	1389	2108	1353	1159	1973	490	1418	1963	868	731	271	2127	573	529	683	559	2067	2178	388
gene1074_LOC110082450	382	354	329	175	237	362	99	510	82	176	239	164	185	150	155	227	148	20	145	179	351	291	363	372	264	165	23	80	73	358	402	360	65	194	38	161	99	160	70	47	126	104	106	70	98	63	115	97	38
gene10750_RPRD2	464	389	949	71	56	171	43	84	67	129	158	111	260	68	43	462	83	0	70	70	312	361	242	868	369	111	12	40	109	70	73	83	163	147	166	19	61	269	15	36	66	301	36	79	108	29	88	142	13
gene10751_TARS2	386	517	728	266	100	193	103	146	10	81	253	236	685	74	83	353	305	38	157	63	614	532	392	551	432	176	131	150	151	67	129	127	166	134	214	39	147	569	74	47	36	429	36	36	132	11	272	763	19
gene10752_ECM1	735	667	528	663	881	1453	261	1460	232	183	591	488	778	715	274	382	978	19	312	330	942	523	614	511	1052	477	501	611	1031	637	341	1011	861	198	795	367	945	2337	262	245	161	6972	119	271	252	293	759	610	86
gene10754_LOC110081541	86	133	118	68	211	109	8	35	4	17	36	19	253	48	4	105	92	3	25	0	110	77	107	42	61	49	27	7	26	42	8	28	42	19	68	2	17	66	8	4	13	66	1	4	16	10	25	0	0
gene10755_ADAMTSL4	1370	1501	1222	1885	3974	2976	492	2329	442	900	974	782	2595	1278	1339	1205	1382	174	690	1216	3441	1062	1601	419	880	1341	397	1030	1751	1341	1017	1055	1858	1331	1770	1577	1659	1395	700	620	134	954	405	343	316	144	1175	464	195
gene10756_PI4KB	2798	3182	4708	1419	738	1250	459	1211	319	647	1235	874	2635	453	631	2306	1526	87	757	689	3080	1643	1156	2121	1405	1002	390	365	785	627	1073	885	899	598	1018	360	856	1471	253	318	195	1645	175	305	593	315	1079	871	140
gene10757_LOC110081511	220	258	595	132	67	85	105	70	22	43	59	81	377	38	43	71	326	2	3	57	264	253	140	498	383	73	29	72	81	113	33	80	98	140	116	12	24	152	42	23	0	128	9	53	65	19	121	648	17
gene10758_ZNF687	514	430	980	81	48	130	16	103	20	29	141	79	372	30	36	284	199	17	31	20	351	327	322	661	295	49	78	33	105	28	44	89	108	85	129	11	9	426	14	40	6	235	6	60	78	0	77	69	1
gene10759_LOC110081514	42	19	27	14	50	53	8	25	16	24	133	99	21	205	28	59	8	17	471	0	16	73	304	222	1404	72	8	20	4	216	67	2360	24	44	31	15	9	214	50	13	6	643	28	11	0	0	0	481	6
gene1075_EXT2	1504	653	1330	89	79	14	2	100	41	77	140	92	530	6	42	217	199	58	51	96	985	947	157	1672	295	67	9	8	43	54	66	57	95	41	129	8	27	774	22	31	7	162	6	33	122	4	67	180	4
gene10760_PSMD4	2217	2882	3750	3966	1130	2779	981	1851	493	1376	2338	3109	3468	1039	894	1839	2887	130	2431	768	4676	3025	3099	1947	3296	1724	1699	1402	1000	1084	769	1938	2446	1155	2277	608	1534	2672	743	881	388	3671	621	436	1009	611	3317	7463	428
gene10761_PIP5K1A	2950	2509	3601	2908	1950	2437	1830	3487	1542	2330	2848	2603	2467	1884	2495	1992	2248	675	1912	1771	3297	2653	2744	2557	3069	2127	2193	2172	2458	2310	2777	2517	2418	1812	2437	1938	1695	2607	1516	1500	1240	3147	2041	1720	2014	2006	3098	2939	1695
gene10762_VPS72	494	621	1054	286	117	163	88	163	49	197	360	255	751	69	134	682	364	11	275	96	602	622	394	711	421	292	81	119	181	142	198	261	193	158	236	51	203	533	63	84	70	358	69	45	98	29	267	303	35
gene10763_TMOD4	968	4691	1564	1823	669	1232	460	1514	324	1905	1166	838	1591	754	911	2785	3057	33	679	543	1577	779	547	529	711	592	471	663	1038	584	988	702	1015	1129	2989	362	650	574	769	856	145	844	238	162	214	129	827	946	197
gene10764_SCNM1	288	410	500	798	109	518	207	56	97	255	102	341	455	132	191	217	443	10	451	61	440	293	169	241	237	398	50	223	259	79	81	84	102	173	403	283	449	396	412	190	75	902	145	183	71	18	382	498	63
gene10765_LYSMD1	806	670	962	599	112	212	167	207	110	131	439	548	612	162	68	557	417	16	194	114	871	654	579	539	917	440	195	197	138	268	155	300	424	215	454	58	138	596	61	80	56	799	76	88	192	65	543	964	79
gene10766_TNFAIP8L2	47	119	78	36	42	25	15	58	62	25	100	36	163	44	16	43	92	4	8	32	98	60	61	32	35	48	82	23	50	70	25	53	121	53	39	24	38	29	0	9	0	4	8	22	23	7	15	20	15
gene10767_SEMA6C	2698	1501	1573	520	602	1180	304	759	264	460	841	387	1850	799	519	1342	1038	21	519	287	1362	825	1147	1156	727	596	338	296	394	592	553	919	833	337	317	393	775	1508	179	175	165	835	206	155	294	85	199	662	104
gene10769_GABPB2	710	713	1066	304	345	364	136	264	46	239	462	263	798	265	166	581	275	13	255	125	644	659	512	587	454	278	113	72	138	271	174	294	257	118	297	110	191	607	101	68	58	423	56	46	166	48	364	235	7
gene1076_ALX4	4	0	16	0	16	0	0	8	0	0	2	0	11	7	0	0	21	0	0	11	4	4	16	6	9	10	5	0	7	12	0	0	9	4	4	0	1	0	0	0	0	2	0	0	0	0	3	9	0
gene10770_CDC42SE1	587	506	870	142	65	222	100	57	38	62	131	176	425	60	92	340	339	50	62	44	471	523	204	752	325	67	62	84	78	129	130	130	164	97	275	46	236	539	40	58	66	330	103	67	111	35	217	195	26
gene10771_CUNH1orf56	115	221	146	244	99	195	53	61	55	76	198	165	179	21	9	153	69	0	241	1	100	145	171	73	214	196	29	84	25	144	76	203	142	68	108	8	82	146	18	27	73	242	19	22	35	3	153	290	9
gene10772_BNIPL	14	62	16	0	7	13	20	12	13	0	31	26	37	9	47	19	111	1	14	10	24	15	25	22	27	41	28	18	23	52	30	43	25	31	21	22	34	20	7	5	7	19	18	19	19	5	22	24	12
gene10773_PRUNE1	638	518	735	688	317	360	404	496	110	290	572	483	1089	299	249	499	390	61	397	201	1503	643	752	493	706	695	155	829	258	360	315	674	650	470	415	204	197	852	90	174	70	518	165	89	254	174	600	1078	122
gene10775_MINDY1	1413	1077	2294	765	641	773	956	738	488	952	1241	1342	1410	853	1023	430	888	449	830	466	1127	1529	1336	2413	2269	678	624	579	720	577	636	538	1082	756	759	610	650	2464	949	850	1346	1562	1193	587	763	733	833	1240	703
gene10776_ANXA9	295	348	474	466	339	609	201	383	70	198	488	538	420	241	305	250	609	26	422	112	338	543	551	370	478	271	247	287	403	314	483	399	494	191	380	140	415	416	108	110	113	309	75	80	158	43	238	447	62
gene10777_CERS2	3731	3237	3049	2325	886	1787	767	1230	500	1622	2646	1916	2301	727	881	1679	1569	168	1920	1138	3339	2493	2679	3302	3224	1716	515	609	869	1548	1994	1531	1935	1267	1143	530	1166	1935	609	462	472	2113	657	345	814	286	1166	1758	482
gene10779_SETDB1	2247	3854	4090	3217	1858	2318	1109	2916	204	2017	1707	1889	4638	1863	3469	2867	1585	82	1706	1377	3851	2552	1737	2302	1727	902	470	1623	2065	709	2346	2090	1111	1056	3343	609	1270	2825	1005	488	413	2555	581	236	428	167	2740	1322	294
gene1077_CD82	4529	2671	2771	1630	846	1322	777	583	260	1546	3398	2232	3995	901	871	1567	1489	355	3379	700	5614	5406	3340	3446	3222	1591	347	914	704	1191	1286	1880	2356	1091	1349	348	1116	5429	338	699	860	1992	736	444	755	258	1035	4150	227
gene10780_ARNT	2099	2199	3113	1508	676	1037	383	972	136	584	1054	719	2356	741	667	1580	1725	73	728	449	2488	1526	1472	2090	2213	837	365	607	528	633	603	800	856	394	930	273	832	1906	337	379	162	2314	271	230	694	173	1210	1814	66
gene10781_CTSK	193	205	172	157	123	202	164	86	40	71	537	280	789	89	114	155	1015	24	310	118	558	495	714	179	1347	268	235	86	109	106	85	254	371	169	163	128	124	773	84	85	37	178	66	50	34	15	144	918	43
gene10782_CTSS	151	140	71	353	52	77	41	57	36	90	293	163	248	97	49	22	47	40	90	18	344	400	220	631	382	87	36	54	53	411	221	264	97	79	116	23	23	147	16	22	12	48	50	92	26	29	103	715	44
gene10783_HORMAD1	3	5	1	9	46	4	9	18	6	23	18	8	8	11	10	0	0	0	0	11	18	32	13	24	16	88	0	12	1	39	30	14	42	248	2	0	5	7	7	1	2	3	3	0	8	0	9	31	6
gene10784_GOLPH3L	1324	1193	1667	1055	339	694	176	244	155	199	886	537	1182	182	137	1040	858	45	523	175	1348	1190	869	822	928	401	286	185	194	377	241	426	767	482	554	176	322	877	144	213	80	864	94	225	337	50	504	761	45
gene10786_ENSA	2563	3050	5562	883	406	246	552	520	392	856	624	867	2175	287	472	1996	2146	257	493	513	2423	2386	987	3355	1819	842	537	676	679	826	440	543	1209	770	1691	260	333	2110	284	532	419	1352	303	518	1010	337	907	1294	143
gene10787_MCL1	3514	4241	4179	4816	1072	1610	2001	1496	1439	2539	3094	3106	3842	845	1422	2121	2305	302	2839	1052	5573	3875	4084	3996	8347	1396	1055	1261	1179	2511	2189	2893	2211	1595	2401	1344	1486	3619	600	1127	750	2894	911	1343	2504	1871	6188	7977	633
gene10788_RFX5	1668	1702	1742	1738	778	1344	518	726	202	905	1262	1088	1428	787	781	1394	1126	167	870	408	1154	1445	1422	1284	1112	722	368	463	521	855	874	919	839	621	636	253	458	1466	490	380	252	491	332	179	248	89	576	816	240
gene10789_LOC110081435	0	4	1	0	0	0	7	0	0	2	0	0	2	9	0	0	0	0	0	0	1	2	1	1	2	0	0	0	0	3	0	8	4	0	0	0	0	4	1	1	0	4	0	0	0	0	0	14	0
gene10791_LOC110081523	1036	1130	1575	1148	549	589	671	340	572	352	1478	994	2017	251	202	458	1492	67	848	465	1221	1352	1568	1110	1215	616	506	389	527	546	313	542	1276	616	923	460	1193	1960	196	290	146	890	110	354	522	148	801	1052	126
gene10793_POGZ	3506	3749	3895	900	1637	1900	109	2598	99	613	1281	674	2184	1565	1041	2590	814	64	561	666	2926	1436	1717	2446	2109	939	147	206	336	909	796	1940	775	382	1049	207	465	2052	181	162	240	2329	309	96	485	102	883	663	46
gene10794_PSMB4	2673	3811	5910	5582	1012	1907	1193	932	280	1143	2582	3677	6613	797	585	3339	5010	263	3072	547	5714	6359	4427	3325	4753	1686	1975	1136	1041	1074	644	1305	2997	1530	2368	431	1779	4709	649	751	207	5572	354	606	955	245	2859	11985	381
gene10796_CGN	573	401	523	108	200	388	135	293	63	161	1286	560	270	163	142	164	184	52	195	246	457	891	1045	2189	1846	265	143	119	207	852	1393	737	302	148	118	206	245	647	203	184	123	1052	214	129	263	35	180	513	137
gene10797_TUFT1	873	814	1662	1059	375	417	198	341	63	631	558	511	1176	238	226	460	526	47	462	106	901	1013	927	750	1986	226	116	228	218	439	685	246	587	350	329	51	180	547	119	130	125	596	87	115	304	144	619	429	89
gene10798_SNX27	973	1106	1429	1167	895	1346	655	998	655	1082	1193	993	1231	817	898	750	723	376	1013	479	1261	1086	1033	1038	1385	943	550	716	719	899	1024	977	987	762	772	736	639	1069	884	659	732	1355	904	529	444	459	1080	1246	393
gene10799_LOC110081449	566	467	621	316	549	436	107	548	157	282	279	273	423	318	306	399	96	45	255	124	291	383	339	434	286	189	125	254	205	345	265	488	187	182	290	165	217	313	162	93	81	312	136	132	182	98	213	84	89
gene107_IPCEF1	204	223	212	452	49	58	20	150	27	33	280	191	297	32	47	152	31	46	53	27	193	236	200	98	220	50	41	28	47	75	98	142	91	42	36	8	33	139	42	11	21	119	45	17	85	99	100	128	11
gene10800_CELF3	32	50	68	32	20	11	9	32	0	2	4	8	65	7	11	0	0	1	11	9	26	31	5	24	8	23	0	22	17	9	14	21	4	10	16	11	0	33	5	0	7	6	7	3	0	0	16	8	0
gene10801_RIIAD1	132	39	106	35	52	48	13	95	39	56	155	207	76	38	3	0	13	10	78	111	219	154	301	130	612	361	20	19	29	134	144	272	161	22	31	21	67	33	9	13	4	126	4	1	108	22	104	248	29
gene10802_MRPL9	1346	1485	2409	1653	324	679	393	371	139	420	1291	1649	2064	318	325	1345	1601	75	939	206	2903	1930	1558	1350	1809	694	630	584	320	355	216	709	1028	517	872	205	1158	1302	160	178	58	1661	118	117	549	132	1278	3559	103
gene10803_OAZ3	0	0	0	0	2	0	0	0	0	0	0	0	1	0	0	0	0	0	0	0	2	0	0	0	0	0	0	0	0	0	0	0	0	5	0	0	0	0	0	0	0	0	0	0	0	0	0	0	0
gene10804_TDRKH	332	437	541	722	803	600	187	551	154	390	862	697	644	298	195	353	140	85	373	89	520	971	945	1519	1142	621	127	384	299	1559	801	1318	543	715	510	25	66	176	148	115	64	86	246	163	271	64	614	1223	195
gene10805_LOC110081495	36	56	132	38	4	44	5	57	8	0	26	16	48	0	51	15	19	0	0	10	40	69	39	22	22	27	0	75	22	15	13	21	37	28	273	8	41	29	0	21	0	16	6	10	11	5	21	15	0
gene10806_LINGO4	7	12	39	62	9	30	13	63	0	0	4	3	10	9	15	0	24	0	0	1	10	41	28	27	42	10	6	0	13	17	9	23	17	12	7	0	7	8	0	0	11	15	4	5	0	13	2	1	1
gene10807_RORC	8	6	18	0	0	11	0	0	0	9	7	4	4	0	15	0	0	7	0	0	1	4	4	4	7	2	0	0	0	0	0	1	0	0	0	1	7	7	0	0	0	0	0	0	0	0	7	0	0
gene10808_C2CD4D	134	145	185	87	11	227	1	2	0	36	216	59	39	156	79	58	49	14	172	2	2	181	125	303	296	0	10	0	4	100	109	226	2	0	0	17	0	312	102	52	51	566	191	3	5	4	10	309	28
gene10809_LOC110081550	4	0	0	8	0	0	2	2	0	0	0	0	0	0	0	0	0	0	0	0	0	0	0	0	1	0	0	0	0	0	4	0	0	0	4	0	0	0	0	0	0	0	0	0	0	0	9	0	0
gene1080_TSPAN18	670	397	610	152	230	193	329	318	137	438	521	592	527	243	262	295	339	114	515	248	1460	1463	449	627	749	514	244	473	220	256	611	629	1258	487	481	294	908	655	175	190	341	381	236	157	178	82	371	731	97
gene10810_LOC110081520	299	444	382	329	166	361	152	284	199	242	641	437	308	81	165	282	198	21	237	178	692	475	406	342	421	274	246	172	154	285	411	337	330	443	301	228	267	312	107	111	232	205	106	113	239	321	390	482	65
gene10811_S100A10	5365	6142	11825	7941	3795	5174	1903	4824	1266	6332	13899	8699	7517	4454	3981	5467	9686	659	10539	2208	7856	13623	13622	7203	17029	9341	5338	1860	2842	4758	6511	9315	15541	4694	5140	673	3667	9597	2523	1538	2984	8838	2928	1406	2158	596	3928	9639	1409
gene10812_S100A11	4190	5073	8067	11730	2137	9136	865	7816	988	1923	4692	4853	3523	1916	1250	4107	9279	236	13133	1126	8033	6897	7862	2985	10499	9502	2155	2375	1363	2338	3708	8119	6085	2328	4922	1971	4828	4248	1693	3133	1115	11596	1681	1272	1052	929	6394	8124	1161
gene10813_LOC110081563	5	2	7	4	4	11	3	1	6	5	0	0	3	0	0	0	2	0	0	1	3	0	1	2	0	21	0	53	0	3	0	6	0	0	2	0	3	6	0	4	0	11	2	2	0	10	12	10	0
gene10815_FAP	1951	1603	1293	599	192	1879	86	34	28	461	658	252	464	417	1095	509	98	55	1690	23	62	382	248	348	433	18	0	92	164	282	144	251	66	124	23	97	99	2472	1902	312	547	1689	378	31	21	4	5	231	49
gene10816_GCG	18	176	37	32	14	19	0	8	0	34	61	24	10	35	119	22	173	0	9	15	1	17	23	7	2	148	18	0	2	27	88	39	70	52	155	0	0	6	53	64	0	4	6	0	1	0	37	22	0
gene10817_DPP4	2856	4544	2787	900	187	1732	145	109	74	446	1355	415	588	487	411	2393	1912	123	1156	21	289	993	816	1526	1009	247	101	61	120	420	230	497	399	726	1543	32	86	5001	563	455	193	1520	233	104	51	36	111	9450	370
gene10818_SLC4A10	54	42	55	25	50	33	46	40	0	15	14	26	39	26	21	85	10	12	4	9	43	38	45	94	61	48	6	37	28	121	32	92	21	62	19	13	4	26	4	24	25	12	43	2	32	11	41	38	17
gene10819_TBR1	2	0	0	0	0	0	0	0	0	0	0	1	0	0	0	0	0	0	0	0	0	1	0	0	1	0	0	0	0	0	0	0	0	6	0	0	0	0	0	0	0	2	0	0	0	0	0	0	0
gene1081_TP53I11	931	548	1476	979	1270	745	637	579	288	546	589	1008	742	456	491	505	221	130	1240	1042	3156	1880	923	2866	1367	2246	705	1714	422	1290	1100	1810	1848	813	1252	432	2124	2575	406	250	355	1852	2457	333	697	359	1485	2023	469
gene10820_PSMD14	1624	1375	2070	1419	248	478	236	452	121	460	2260	1375	1629	132	185	757	819	44	964	288	2448	2234	1491	1556	1370	429	268	291	249	418	429	582	661	461	395	229	507	1516	123	132	126	824	130	202	502	165	657	2267	61
gene10821_TANK	2136	1773	1968	1367	1204	740	1502	1086	658	1305	2395	942	1477	940	1015	841	1033	207	806	819	2361	1370	1226	2361	1639	1224	638	844	731	2088	1814	1726	1355	1549	1190	1233	1991	1227	413	547	2708	1303	1271	926	967	1476	1152	1774	840
gene10822_RBMS1	1756	1061	1862	1274	637	756	776	1025	956	1598	1327	993	1052	440	567	352	472	399	1439	680	1033	1394	1065	1692	931	814	439	588	549	907	998	920	931	893	720	1325	742	1526	453	773	1108	687	1849	933	668	523	797	1267	407
gene10823_ITGB6	1	2	8	0	13	0	7	0	0	0	7	4	4	0	8	0	56	0	0	0	1	8	4	3	3	23	8	0	2	7	4	0	13	10	6	0	0	1	0	0	0	0	0	0	1	0	13	5	0
gene10824_PLA2R1	310	556	223	190	332	325	132	1570	105	87	465	274	401	220	423	265	257	23	83	1045	1812	287	585	125	72	303	154	400	588	61	48	229	378	460	433	400	437	491	99	117	27	69	51	110	263	183	462	156	26
gene10825_LY75	1651	1246	394	583	417	633	86	831	77	309	1068	821	410	446	341	516	37	106	415	216	1293	1906	1059	2112	832	514	117	154	120	1059	1169	1107	378	402	329	194	154	410	215	123	112	182	141	122	334	55	887	1079	136
gene10826_CD302	283	175	229	56	22	16	11	8	19	4	105	99	111	20	32	46	119	10	18	8	176	251	83	418	96	10	7	5	8	28	35	49	45	48	45	23	38	38	34	9	16	46	10	6	28	5	14	114	0
gene10827_MARCH7	1540	1565	1846	1328	630	1020	412	693	248	807	1763	772	1875	432	527	589	1321	125	849	445	1554	1540	1585	1684	1009	616	273	428	424	592	797	832	988	981	881	442	886	2197	455	344	932	1214	690	229	415	223	594	1580	274
gene10828_BAZ2B	3379	3023	1722	4840	4869	4228	8846	5783	6818	5384	4362	3546	2972	4428	6386	1552	1987	3878	2830	5210	3109	2470	2898	2317	2549	4432	5495	8486	5196	6028	5728	4291	4343	5349	4702	8728	6248	2700	4474	4606	7528	2850	6103	9509	5489	6866	7115	3253	5238
gene10829_WDSUB1	320	286	331	285	338	439	175	461	85	182	200	228	285	192	154	170	263	0	180	219	298	284	175	218	203	165	105	145	108	379	273	184	115	195	177	250	337	384	117	112	208	400	248	137	125	57	328	191	41
gene1082_PRDM11	620	541	760	280	418	265	194	538	351	290	210	308	368	344	213	213	221	204	194	265	437	431	312	1039	305	293	108	288	220	421	394	422	273	249	318	147	446	583	359	327	404	474	320	369	229	239	266	300	227
gene10830_TANC1	2622	2810	3419	1989	1142	3536	418	2809	323	1535	5932	2810	2215	1999	2031	1012	778	156	3604	788	2369	4227	3926	6663	2583	992	266	466	867	2148	4269	4983	1753	1286	932	833	1335	5060	1094	1192	1201	2962	1651	365	642	308	996	1548	699
gene10831_GLI3	397	203	497	147	57	198	53	239	50	121	136	172	298	64	92	85	172	64	114	209	266	311	296	282	214	176	29	122	213	168	69	143	122	206	156	86	48	217	69	81	44	108	21	90	146	91	84	95	24
gene10833_CUNH7orf25	1288	961	1617	502	505	385	129	511	146	453	951	594	892	307	323	529	852	52	591	166	1173	803	788	571	645	435	172	382	226	585	364	806	270	255	360	296	571	661	282	393	206	570	306	122	282	135	410	301	88
gene10834_PSMA2	1805	1716	2656	1756	274	588	285	568	90	618	2431	1776	2277	221	232	844	970	58	1330	278	2597	2686	2686	1658	1988	405	607	244	221	611	410	1367	952	707	733	166	620	1759	291	249	83	1127	182	286	524	89	1001	3112	116
gene10835_MRPL32	889	922	948	1040	234	785	203	305	126	473	2122	1279	1212	108	209	466	524	39	974	219	1446	1460	1731	850	1081	391	214	399	172	567	477	1141	568	535	418	146	357	972	207	147	152	669	177	126	295	100	653	1893	119
gene10836_LOC110081584	227	218	262	105	150	95	41	285	26	121	127	69	135	90	106	85	119	13	56	42	368	291	174	375	143	18	24	19	79	213	118	245	107	119	54	22	100	133	5	15	35	43	23	31	67	11	178	148	32
gene10837_HECW1	197	98	124	114	55	151	189	202	126	73	121	83	124	21	68	108	6	45	55	120	212	132	126	81	127	168	190	586	80	129	55	99	117	103	120	453	60	59	23	50	64	44	88	258	225	129	129	69	62
gene10838_STK17A	1627	815	883	388	365	424	232	3474	329	463	464	231	490	226	446	450	222	44	321	269	3093	842	404	815	325	312	253	344	419	404	409	294	862	329	331	467	674	758	161	98	725	994	434	251	650	116	788	228	83
gene10839_LOC110081587	127	115	83	41	23	45	17	52	13	15	139	51	94	24	22	79	105	24	45	19	164	64	96	20	28	12	7	18	43	11	4	33	15	22	69	41	25	38	43	51	0	15	34	5	6	0	30	39	31
gene1083_SYT13	5	2	10	0	0	0	0	0	0	11	0	0	6	0	0	0	0	0	0	0	24	9	5	8	6	0	7	0	7	0	0	7	6	3	0	0	0	1	0	0	0	0	0	0	0	0	0	9	0
gene10840_FIGNL1	383	418	391	522	374	711	181	487	79	193	566	371	487	242	208	217	446	27	281	215	704	501	396	375	207	206	102	130	215	297	197	382	326	320	506	222	259	338	325	190	99	180	95	65	93	28	170	406	155
gene10841_BLVRA	123	852	398	33	38	17	88	63	153	181	52	61	131	32	47	269	371	14	32	34	173	95	33	220	148	167	92	75	87	98	70	46	115	130	512	88	55	39	41	139	49	46	56	98	71	34	127	60	28
gene10842_VOPP1	567	484	520	255	92	193	48	150	62	107	312	229	591	88	41	219	480	10	118	79	916	513	333	526	535	125	60	51	62	88	79	132	189	170	238	49	197	591	46	28	66	469	62	44	79	9	174	366	45
gene10844_LANCL2	3266	2926	3491	2887	1938	2642	745	1944	659	2004	2971	1760	3096	1046	1081	1588	1245	279	1718	1389	3505	2948	2425	3114	2154	1877	384	754	665	2226	2869	2222	2454	2805	1411	518	1427	2611	791	685	1854	1498	1392	563	798	311	1258	1569	856
gene10845_EGFR	2097	991	1591	384	942	882	202	635	62	1009	888	449	578	871	1021	417	870	81	731	290	1193	1232	1299	6052	1265	321	40	128	199	983	800	1502	429	391	155	102	386	2225	209	131	472	943	314	57	147	125	388	556	77
gene10847_DHX35	899	654	1176	179	123	297	33	347	26	97	436	173	474	98	103	275	243	14	131	226	612	630	420	1361	384	123	82	83	113	230	289	289	225	159	128	30	113	445	26	43	27	307	50	48	134	39	131	94	18
gene10848_FAM83D	430	390	671	189	87	98	21	85	12	74	496	304	308	47	67	488	289	0	185	74	676	715	403	670	228	69	28	43	47	113	125	369	144	98	119	14	63	253	28	25	1	112	15	16	71	13	175	251	17
gene1084_LOC110082493	0	5	11	6	0	0	0	0	0	8	0	4	0	5	8	0	0	0	0	0	5	13	0	4	28	0	0	0	0	2	0	0	1	0	0	0	4	1	0	0	4	2	0	0	5	0	11	0	0
gene10850_PPP1R16B	52	30	43	0	5	0	19	13	0	0	50	12	14	11	30	3	42	10	16	3	62	15	23	11	11	23	19	0	3	22	6	21	0	0	0	0	2	29	0	0	9	13	1	2	18	0	0	0	0
gene10851_ACTR5	438	395	737	493	85	216	114	121	55	91	325	261	612	100	114	326	329	46	145	86	513	294	338	505	413	209	69	21	68	158	144	202	208	128	160	49	123	458	79	61	39	344	29	74	134	40	363	545	32
gene10852_ADIG	0	1	1	0	0	8	0	0	0	0	0	8	1	0	0	0	0	0	0	0	3	1	5	0	0	0	0	0	0	0	0	2	0	0	0	0	0	0	0	0	0	0	0	0	3	0	1	0	0
gene10853_ARHGAP40	393	95	324	65	125	163	103	614	45	102	290	197	513	59	129	38	250	6	90	195	943	244	242	169	118	122	60	122	161	89	141	208	196	150	121	200	260	109	27	35	33	42	56	31	89	33	77	32	13
gene10854_SLC32A1	0	0	2	0	0	0	0	0	0	0	0	0	0	0	0	0	0	0	0	0	0	1	0	0	0	0	0	0	0	1	0	0	0	0	0	0	0	0	0	0	0	0	0	0	0	4	0	0	0
gene10855_PTPRT	733	426	535	571	141	543	348	817	521	1115	622	604	248	1317	996	150	109	366	516	497	369	362	487	678	489	409	661	752	1215	382	1098	1353	389	277	818	788	350	263	653	1026	853	472	1066	285	218	380	689	590	1279
gene10859_ISY1	804	785	1100	893	621	702	744	1060	930	1200	1127	819	801	552	736	277	414	331	676	458	1049	978	786	981	752	772	489	640	593	1181	883	741	848	796	540	506	579	780	763	557	645	446	837	525	712	702	812	759	787
gene1085_CHST1	1536	1140	1187	718	155	590	39	286	84	129	639	415	560	166	158	997	75	7	225	96	612	533	625	1037	717	96	35	47	35	345	233	743	178	105	75	157	316	433	38	39	69	339	30	21	191	18	510	465	35
gene10860_LOC110081618	450	470	396	204	81	244	85	171	48	187	374	237	326	172	105	208	281	9	142	90	396	673	314	482	471	120	108	138	79	206	177	192	184	144	205	134	78	322	150	132	74	177	145	79	99	50	289	416	73
gene10861_RAB43	141	110	202	57	15	24	12	22	41	45	31	41	83	10	29	60	17	0	18	23	90	56	58	211	128	32	0	0	18	115	22	65	50	36	69	37	33	68	19	6	14	44	42	7	63	17	44	59	14
gene10862_LOC110081619	18	1025	239	249	12	43	16	23	1	72	52	22	173	30	35	508	1248	0	0	0	36	41	25	2	23	153	39	4	27	52	55	8	206	219	802	11	52	13	146	185	0	23	7	58	18	15	20	204	24
gene10863_LOC110081625	2	140	56	32	10	23	14	7	13	6	13	2	51	34	57	61	531	8	11	5	16	7	22	10	8	41	0	0	5	15	9	9	23	21	398	0	6	19	28	10	16	13	12	6	6	1	13	32	0
gene10864_EFCC1	1657	975	1445	830	275	1040	147	368	230	462	1354	711	1211	316	416	465	76	118	953	150	819	1113	789	1032	1133	75	112	202	176	447	670	607	373	334	291	149	283	1019	220	168	250	1058	150	33	203	15	326	929	91
gene10865_KIAA1257	1002	302	659	366	265	871	91	116	85	466	605	369	376	291	781	178	19	28	423	92	136	370	414	603	748	98	36	67	86	592	1168	887	155	161	43	96	347	793	352	116	1109	1308	868	61	33	8	86	420	99
gene10866_ACAD9	750	568	467	475	297	857	353	540	76	257	834	479	905	340	312	224	496	32	222	257	772	772	722	480	411	208	133	264	241	334	426	401	483	329	318	135	559	898	235	158	86	410	145	127	184	135	274	565	37
gene10867_IQSEC1	1938	1424	1811	504	166	319	182	200	95	434	984	456	677	307	219	775	577	74	538	201	795	1221	579	1987	824	348	116	150	203	406	522	597	375	434	278	121	214	1344	168	105	388	823	249	172	218	80	290	493	73
gene10869_NUP210	179	686	131	262	340	181	348	194	112	198	89	169	247	143	183	229	976	6	35	173	457	158	263	212	147	508	139	72	185	233	147	225	491	794	1126	154	83	140	333	387	7	120	62	43	46	44	117	238	23
gene10870_FBLN2	789	452	1031	99	71	31	43	237	56	154	164	203	308	74	74	124	402	29	142	160	640	599	215	2977	356	93	6	28	168	116	225	217	109	81	130	67	14	773	70	165	184	75	109	25	142	29	113	109	51
gene10871_WNT7A	5	14	6	26	55	49	10	19	28	55	0	27	20	28	193	0	434	0	8	11	13	2	20	4	38	4	0	4	11	22	5	2	7	12	9	15	7	87	50	24	45	14	11	1	8	0	8	40	0
gene10872_FBXW12	817	905	1061	944	840	1955	235	1188	126	429	1159	776	1447	505	524	541	1290	46	1010	367	974	934	1240	660	760	633	167	313	303	613	923	1116	626	302	545	392	440	1338	569	240	219	710	396	104	263	69	662	511	167
gene10873_LOC110081615	0	0	0	0	0	0	0	0	0	0	0	0	0	0	0	0	0	0	0	0	0	0	0	0	0	0	0	0	0	0	0	0	0	0	0	0	0	0	0	0	0	0	0	0	0	0	0	0	0
gene10874_PTPDC1	511	360	414	440	521	486	130	484	99	366	583	390	534	217	548	135	259	7	248	166	424	500	708	661	574	371	81	147	232	701	640	783	409	676	335	160	212	476	241	75	136	221	151	88	46	49	269	482	93
gene10875_BARX1	14	15	3	3	0	0	0	1	2	0	2	1	16	8	12	0	47	0	0	0	7	0	3	0	9	0	0	29	2	0	11	0	579	24	8	0	0	1	9	39	0	0	2	6	0	0	4	42	0
gene10876_LOC110081670	63	48	66	168	39	75	263	119	0	0	96	143	41	36	24	0	129	0	23	80	74	155	156	54	107	36	65	15	324	63	165	37	158	157	247	17	32	20	36	15	16	19	15	12	25	8	15	44	6
gene10877_PRRC2C	10165	8256	6307	11680	9695	13227	18087	13267	13941	14724	17793	14957	5704	9358	11081	4473	6480	8967	10199	9717	12134	9638	8298	11179	8013	12068	15305	17643	10742	14144	13230	12124	11689	11594	12337	15653	14281	8923	10542	9893	17251	7766	13457	17231	13289	19150	17734	8518	17150
gene10879_MYOC	0	6	2	0	0	2	0	0	0	0	0	0	30	0	0	0	4	0	5	0	1	0	0	2	0	0	0	10	0	0	0	2	0	0	0	0	7	5	0	0	0	1	0	0	0	0	0	0	0
gene1087_SLC35C1	1595	1231	883	546	397	610	99	414	235	368	858	776	884	319	202	567	288	62	543	235	1359	806	897	783	776	451	108	198	160	678	329	632	437	659	476	82	507	943	160	102	195	832	235	108	252	59	423	650	172
gene10880_VAMP4	736	1016	779	469	457	899	125	764	164	318	630	336	886	295	315	663	345	14	322	210	1220	598	407	476	541	564	160	253	217	429	567	594	319	230	390	192	652	569	205	119	174	737	196	74	323	114	515	480	63
gene10881_ITPA	502	641	991	833	481	757	232	1024	174	589	589	804	736	392	423	483	715	69	610	586	1144	786	916	553	841	500	365	535	362	692	474	1044	992	838	532	202	568	454	323	212	183	823	224	116	311	236	771	1482	217
gene10882_METTL13	320	595	592	206	213	299	89	197	67	240	637	373	686	116	155	310	149	12	257	165	926	594	369	895	345	276	179	202	72	179	72	353	256	169	116	88	151	406	116	55	50	482	59	84	223	127	457	838	20
gene10883_UAP1	249	211	506	207	93	111	49	69	18	101	148	131	333	69	26	137	139	0	63	48	251	284	214	344	335	57	52	26	52	74	50	103	105	74	159	91	65	228	54	27	25	154	31	48	95	16	155	249	0
gene10884_DDR2	86	76	119	27	44	23	36	56	14	20	26	18	84	42	41	0	40	9	30	8	136	54	103	68	89	70	12	41	50	24	38	42	33	44	63	40	11	85	10	12	26	30	62	16	4	0	40	40	8
gene10885_HSD17B7	12239	6746	12548	5112	2247	6072	1476	5559	348	4379	23665	16091	4273	12199	6138	3969	351	253	13857	2875	13602	21018	22745	23312	23027	4298	1458	1212	1796	8259	17457	17957	4401	1430	2211	2651	6339	20017	3170	1487	2061	24544	3617	483	1627	557	5121	11408	853
gene10886_LOC110081665	0	8	0	0	4	11	5	0	0	0	5	8	4	0	0	0	6	0	0	0	11	18	3	2	7	0	38	0	17	2	8	9	0	0	8	0	0	14	17	7	0	1	1	0	6	0	0	0	0
gene10887_OLFML2B	3248	1497	1686	176	457	733	153	314	28	533	5514	5003	1540	609	457	1256	521	34	2819	580	5464	9105	3123	12245	5380	526	360	306	250	577	853	2653	805	236	255	70	671	2448	155	98	174	2798	199	50	1196	35	1494	2261	27
gene10888_ATF6	1867	1536	1569	592	306	733	379	338	87	258	1631	1042	1248	353	244	662	884	55	809	261	1533	1720	945	2090	1357	611	183	209	413	645	702	556	545	533	858	357	471	1279	296	414	538	956	521	189	356	47	223	459	34
gene10889_LOC110081669	28	33	15	43	10	4	0	5	3	5	2	9	37	5	3	37	35	0	2	4	30	74	13	12	13	27	0	0	10	19	5	11	34	30	90	16	12	25	0	7	0	0	4	6	1	0	12	26	10
gene1088_CRY2	842	627	996	187	105	81	47	213	7	118	179	157	438	73	31	212	131	11	69	102	782	513	296	984	422	134	25	29	37	171	242	223	168	117	227	24	239	399	14	42	65	278	8	47	147	25	235	155	6
gene10890_LOC110081633	34	19	38	0	18	7	64	28	0	13	3	11	215	2	80	41	4	28	9	112	66	42	15	55	26	407	47	123	113	59	14	126	137	133	97	34	19	112	1	21	31	63	61	31	36	20	14	4	0
gene10892_TADA1	1300	1212	1653	1227	414	635	326	490	123	688	2136	1320	1422	284	296	825	666	94	691	383	1468	1495	1464	1138	1054	398	331	255	485	567	836	923	833	812	673	113	702	1514	120	144	156	742	205	106	343	98	657	1439	162
gene10893_PRDX6	3936	3958	4825	3460	518	1449	698	607	220	921	5299	3004	4112	299	353	2346	2772	144	3651	556	3311	4663	3956	3815	4853	1476	544	446	506	1523	1183	2435	1861	1349	1818	141	955	4110	298	660	277	2409	293	405	841	282	1095	2914	173
gene10894_ANKRD45	339	206	447	229	121	140	159	128	90	143	516	311	254	108	79	180	95	75	203	103	395	444	321	333	290	244	166	120	146	212	297	269	147	165	254	120	91	214	107	78	59	157	44	126	163	96	150	272	40
gene10895_KLHL20	160	215	403	183	33	96	31	36	6	29	63	68	219	45	54	137	104	21	83	16	230	167	178	335	178	84	28	67	60	40	45	121	114	70	75	10	62	229	28	61	48	196	36	15	104	7	78	248	24
gene10896_CENPL	171	161	323	249	38	118	55	141	0	48	169	140	121	47	22	39	97	1	127	46	169	240	437	196	169	78	6	25	61	65	125	201	163	159	70	5	105	203	36	23	30	61	18	40	40	0	78	306	1
gene10897_DARS2	341	414	531	114	91	103	13	192	5	63	210	100	248	141	85	234	134	21	64	51	408	166	243	539	320	119	43	26	70	85	102	159	126	84	100	37	121	423	22	35	66	286	33	19	81	13	78	60	0
gene1089_MAPK8IP1	428	350	960	261	48	161	82	167	45	330	382	502	388	233	230	257	175	8	364	26	334	704	409	2045	1600	105	95	120	70	215	251	396	174	70	132	32	85	562	28	55	110	1296	111	22	75	26	222	982	50
gene10900_ZBTB37	93	41	114	65	68	58	245	89	83	152	96	101	46	144	67	33	32	3	52	106	125	92	88	106	103	82	153	94	118	97	162	61	112	145	111	115	106	93	63	58	135	72	119	91	50	88	81	101	66
gene10901_SERPINC1	54	82	61	14	775	710	67	7	20	4	50	36	73	211	243	0	124	24	52	154	82	125	2103	97	17	59	18	21	24	1203	67	721	60	955	197	9	697	1775	0	15	0	88	13	4	17	147	47	84	38
gene10902_RC3H1	3216	2331	2534	1150	843	1179	443	1110	383	985	1599	951	1709	935	1053	1190	877	90	1048	935	2710	2023	1599	3176	1832	1101	485	731	622	1234	1345	1754	1437	996	1080	449	1057	1830	473	430	661	1305	606	355	658	265	839	1345	268
gene10903_LOC110081654	2	0	0	0	1	0	4	0	0	0	0	0	0	0	0	0	0	5	8	0	2	0	0	0	0	0	0	0	0	0	2	0	0	0	0	7	0	1	0	0	0	0	0	5	10	0	0	0	1
gene10904_RABGAP1L	1303	1416	1485	867	431	900	486	1122	127	307	1230	600	1534	476	512	628	746	69	457	540	1484	1353	1234	1237	632	430	180	179	405	623	638	1086	911	702	622	185	490	1137	250	145	105	533	112	147	271	106	391	736	142
gene10905_GPR52	6	3	1	0	9	0	0	0	0	0	0	0	0	0	0	0	4	0	2	0	2	0	1	2	1	0	0	6	0	1	0	0	2	0	0	0	0	2	0	0	0	0	6	0	0	0	0	0	0
gene10908_CACYBP	2223	2265	2598	1850	1242	1430	612	1553	671	1997	3380	1919	1455	1014	1048	1042	1249	178	1663	1010	3174	2393	2369	2337	2207	1617	637	586	438	2269	2048	2775	1555	1504	937	668	1714	1838	638	629	1460	1554	1319	486	802	631	1488	2416	569
gene10909_MRPS14	912	1236	1723	1290	249	444	402	256	79	370	478	792	1619	233	213	1017	1666	19	433	137	2416	1464	1001	1144	1363	410	611	184	157	349	176	394	607	310	532	233	749	919	159	150	40	1008	100	100	353	72	1269	2730	74
gene1090_CUNH11orf94	0	0	0	0	0	0	0	0	0	0	0	0	0	0	0	0	0	0	0	0	0	1	0	0	0	0	0	0	0	0	0	0	2	0	0	0	0	0	0	0	0	0	0	0	0	0	0	0	0
gene10910_TNN	31	19	53	2	19	20	1	18	1	12	21	9	28	10	5	0	0	0	18	33	35	31	11	60	26	25	17	16	6	51	20	26	9	19	29	0	45	1	0	0	0	0	4	1	11	0	28	10	5
gene10911_KIAA0040	67	155	107	48	4	70	49	23	12	15	46	105	96	29	17	61	15	28	72	17	63	121	56	151	102	36	42	31	32	35	8	92	65	31	20	9	22	94	62	104	116	97	67	68	60	58	101	57	26
gene10912_TNR	311	204	230	33	5	125	5	14	19	23	92	34	31	9	12	89	76	13	12	45	13	114	62	24	26	62	3	2	4	17	24	31	42	45	9	0	0	20	0	1	0	4	0	12	11	0	0	93	14
gene10916_RNF144B	3384	1245	2652	460	176	452	65	351	64	386	1175	565	219	1063	978	767	226	25	581	93	553	1130	869	1402	414	145	32	53	77	332	767	1857	290	154	97	74	142	1580	65	85	190	1773	112	31	302	16	189	391	13
gene10917_DEK	6661	6788	5084	10253	4521	8843	8220	9618	6388	13949	19464	12023	3706	6382	7373	2518	4853	4117	9294	6449	9828	9473	7694	5483	5805	6959	6854	7069	6349	10083	14728	7933	10294	11279	9274	6186	10598	7180	8616	6778	19656	4716	9220	7282	5378	7420	7366	16391	10140
gene10918_KDM1B	400	367	551	87	56	294	82	201	40	58	240	112	273	37	95	136	126	35	129	41	258	324	229	425	195	62	49	31	75	96	62	134	133	68	179	164	35	2006	343	267	105	935	141	48	71	21	81	57	23
gene10919_TPMT	253	381	409	190	75	214	91	87	30	106	267	152	417	36	35	325	208	3	319	24	274	232	216	251	259	232	33	38	24	122	132	273	77	124	78	28	102	344	50	46	45	281	62	36	49	0	119	217	21
gene1091_PEX16	387	490	478	711	273	629	186	401	87	248	564	477	616	212	262	297	471	33	459	149	510	441	795	324	616	357	207	162	223	348	264	347	320	230	298	188	328	555	265	222	131	549	225	72	167	73	285	481	78
gene10920_NHLRC1	89	59	103	10	12	30	27	25	10	23	59	13	104	22	18	2	87	11	11	18	89	47	56	39	45	47	16	40	4	29	48	52	45	26	29	60	47	44	33	11	32	47	8	45	23	2	43	46	0
gene10921_KIF13A	2684	2165	2433	1368	887	2427	460	1440	237	710	3276	1332	1633	893	867	642	932	197	1282	529	1683	2497	1825	2815	1399	786	292	415	537	1042	1706	1604	791	522	774	345	682	2494	589	355	445	1217	425	336	539	269	522	1568	509
gene10922_SIRT5	1077	981	1482	993	230	610	254	320	133	284	576	405	937	358	273	446	701	60	413	212	960	752	737	747	599	421	163	265	122	340	267	479	433	376	264	143	406	779	151	236	219	736	244	110	236	114	519	1274	81
gene10923_NOL7	1838	1939	2088	2850	2016	2001	1150	2665	887	2506	2493	2204	1790	1303	1322	937	1219	239	2492	1301	2751	1963	2782	1238	1691	2786	1843	1783	1066	2866	2145	3079	2546	2150	1576	828	1738	1604	819	772	924	1667	1011	1032	1378	962	2203	4879	1396
gene10924_RANBP9	1649	1511	1475	1056	839	840	298	793	110	550	1422	692	1305	495	412	469	650	17	815	418	1378	1214	1161	1402	987	807	114	142	273	936	1217	1508	654	666	510	284	580	1126	177	201	146	1002	260	145	337	119	491	740	61
gene10926_MCUR1	571	401	522	145	82	85	27	110	24	132	450	263	358	45	107	237	210	15	167	41	384	444	318	616	283	195	40	14	35	176	258	234	142	286	114	5	125	222	2	44	73	212	40	18	83	29	135	407	2
gene10927_RNF182	92	30	59	235	148	49	90	31	147	43	23	36	23	86	84	0	1	39	14	19	23	22	21	29	41	37	58	38	16	104	59	79	53	122	51	129	12	33	18	39	34	26	80	106	19	51	128	50	46
gene10928_CD83	1	5	2	0	2	0	0	0	0	0	10	0	3	0	0	0	0	0	0	0	9	4	2	1	1	0	0	0	0	11	5	13	0	7	0	0	5	0	3	0	5	9	11	2	1	6	0	0	0
gene10929_JARID2	23707	24332	16499	6902	11238	3161	861	22239	1988	8397	3150	1438	6960	12611	11806	11762	1917	204	1763	13809	15704	3435	3608	8211	8725	13036	615	1061	1551	8640	17587	16047	2726	1928	1626	4456	3555	5322	1024	904	3350	13045	3932	887	2891	1163	3231	736	365
gene1092_LARGE2	2773	2014	3159	134	36	645	87	220	13	124	757	446	499	165	203	1708	508	29	202	55	831	1197	935	4206	1277	50	1	3	63	292	424	809	89	53	68	57	68	1199	6	42	135	1355	27	17	103	8	49	489	22
gene10930_DTNBP1	290	580	607	539	168	444	85	330	129	310	784	657	614	134	177	386	619	43	659	116	569	811	798	737	649	270	163	135	176	286	305	390	442	298	531	111	262	728	255	252	248	582	255	97	127	139	254	783	55
gene10931_MYLIP	755	1069	840	630	93	339	67	240	178	546	942	412	733	247	149	591	513	14	420	129	525	874	578	1412	774	132	125	115	146	430	774	722	363	283	356	134	178	1170	201	203	165	680	148	64	221	117	423	456	66
gene10933_GMPR	46	151	55	186	196	121	58	135	92	132	108	139	143	61	55	184	44	19	204	15	104	149	166	191	201	202	48	90	64	446	170	275	257	334	190	51	20	44	80	67	30	22	132	93	46	40	262	269	35
gene10934_ATXN1	136	66	150	164	132	86	234	183	189	398	263	238	103	151	269	20	68	79	139	217	158	166	126	298	194	191	181	104	210	423	634	214	231	435	222	289	217	164	154	297	822	165	349	185	91	300	197	181	243
gene10936_LOC110081706	4668	4750	8534	2925	1315	3479	684	713	142	920	12103	8899	2989	521	428	2436	1137	183	7941	540	3398	11890	7898	12195	15260	3938	765	248	521	2525	1850	6266	3439	2468	1642	253	1944	18653	313	958	484	5875	394	692	768	320	770	7312	533
gene10937_ANXA1	180	480	790	390	47	207	81	165	11	392	110	196	757	61	178	124	1711	52	83	118	155	478	755	298	589	158	349	262	328	198	115	70	509	188	518	102	64	688	85	118	65	254	56	149	221	80	238	355	23
gene10938_LOC110081713	345	496	680	263	77	121	71	29	12	126	197	109	195	69	76	106	10	8	91	12	270	346	139	1067	346	36	5	0	19	71	75	74	75	33	42	63	189	558	21	27	220	262	101	13	76	13	58	184	61
gene10939_LOC110081707	1431	1722	3318	1459	287	912	292	283	67	1191	786	654	1659	74	231	943	177	47	291	159	999	913	830	319	2072	720	102	118	131	51	139	132	522	212	386	246	1128	851	144	129	210	458	133	82	284	50	370	675	38
gene1093_PHF21A	2861	1946	3403	1349	576	1389	719	845	713	1613	1592	1327	1844	433	699	840	593	185	892	655	2104	1914	1745	2022	1482	1132	550	653	445	1240	999	843	1013	1080	857	596	1144	1157	529	401	688	743	518	676	733	339	1068	1624	553
gene10940_TMC1	5	4	1	15	44	30	137	25	111	40	58	40	18	67	84	0	8	38	22	37	26	17	15	14	9	49	204	98	94	57	66	33	139	85	117	157	54	30	55	59	51	8	58	223	15	37	64	33	53
gene10941_ZFAND5	6647	4876	6857	5215	1067	2719	923	1614	429	2395	5726	3380	7214	962	1279	2339	3196	195	3023	1562	6764	6114	4962	5936	3866	2082	642	1282	1006	1564	2156	2501	3181	2492	2074	849	1915	4930	556	772	1313	2793	992	554	1569	275	2355	4984	726
gene10942_GDA	0	0	0	0	0	0	1	2	0	0	9	8	1	0	0	0	0	0	5	0	0	4	3	2	3	0	0	0	0	2	0	0	0	10	1	0	0	0	0	1	0	0	0	0	2	0	0	0	0
gene10943_CUNH9orf85	335	277	552	248	50	258	94	153	56	142	302	221	267	73	46	148	156	62	269	81	302	330	382	352	361	133	94	42	72	175	158	200	171	153	137	57	110	189	56	66	69	250	51	30	157	23	202	335	42
gene10944_ABHD17B	1145	912	1392	857	194	638	200	237	141	375	1579	639	803	304	231	590	437	78	734	316	832	1514	931	1410	699	241	163	184	189	514	800	723	463	387	317	130	402	1363	121	118	296	969	354	64	177	59	332	1221	95
gene10945_TMEM2	3037	1896	2637	1156	564	1686	286	1302	296	911	2705	1264	1506	509	495	851	829	86	954	512	2377	2057	1744	3261	2580	611	239	347	434	624	1309	1315	704	693	1045	481	766	1781	332	276	673	1222	453	160	573	248	1421	991	261
gene10946_TRPM3	48	30	78	295	6	128	91	7	1	10	140	23	18	20	19	19	21	4	41	2	5	115	24	114	182	30	0	1	13	168	33	173	6	14	4	2	0	261	13	15	42	63	99	0	0	0	7	37	13
gene10947_KLF9	12	15	8	7	23	0	8	14	8	25	3	11	14	6	1	0	0	0	7	0	67	9	19	75	102	32	0	5	8	14	15	6	81	65	63	7	28	7	0	1	10	39	10	13	12	6	36	17	0
gene10948_SMC5	2177	1588	1362	1281	1758	1561	2015	1870	1877	1365	2354	1353	1120	1248	1736	475	1050	815	1107	1525	1950	1351	1033	1453	765	1384	1245	1402	1142	2554	1459	1329	1391	1609	1564	1811	1240	1086	1653	870	1466	1056	1416	2381	1863	2088	1465	1025	1236
gene10949_LOC110081703	94	72	40	62	9	31	0	150	0	19	374	208	120	129	63	72	70	0	18	64	213	348	258	268	163	29	22	15	58	129	187	203	47	92	28	49	8	91	15	13	18	89	17	11	38	0	37	120	10
gene1094_CREB3L1	1253	783	712	296	384	448	256	695	177	420	1277	443	1640	270	509	361	1786	70	483	361	1734	1009	1007	388	255	720	224	367	442	425	310	260	1228	1121	671	268	708	1132	232	202	216	203	150	178	163	168	182	536	150
gene10951_LOC110081722	46	9	54	5	5	0	22	10	13	1	0	7	98	3	0	0	26	0	4	2	46	16	14	94	13	27	20	0	12	9	0	2	12	0	23	19	6	15	0	0	0	0	0	34	40	3	39	4	4
gene10953_LOC110081716	185	27	46	15	17	33	2	8	17	18	14	11	140	2	9	0	30	1	17	4	86	46	52	104	38	25	15	8	22	14	0	35	13	5	15	6	14	29	1	5	0	9	0	15	37	11	25	13	0
gene10954_SMARCAD1	1851	1421	1461	1221	749	1815	356	1938	375	1084	2284	1166	1514	634	900	506	1341	84	1047	845	1686	1569	1642	1704	1234	1038	361	625	711	1445	1376	1549	1348	1106	787	436	822	1329	894	561	796	892	810	255	503	285	742	1194	449
gene10955_LOC110081715	57	72	233	158	32	21	8	81	16	17	86	38	62	18	7	76	58	0	153	3	109	236	55	63	210	18	6	5	7	48	150	46	25	85	54	18	1	89	0	6	26	5	2	7	15	14	57	19	13
gene10956_PDLIM5	1694	1081	1494	813	305	664	269	792	212	996	911	870	1306	285	241	424	313	33	507	885	1809	1147	1124	1202	2138	1368	252	264	412	354	630	330	908	487	588	252	367	658	139	209	343	306	107	174	820	368	987	962	328
gene10957_BMPR1B	57	52	68	26	34	1	0	28	0	1	31	29	69	16	18	29	9	19	13	5	63	105	50	190	130	22	13	18	9	67	11	58	18	42	10	9	4	5	4	10	11	4	23	41	4	0	25	17	18
gene10958_UNC5C	397	236	302	131	13	59	6	87	6	58	79	50	213	10	15	44	106	0	15	55	229	177	136	147	229	18	41	13	34	17	25	29	65	35	25	26	37	177	36	11	0	71	13	15	50	9	61	136	9
gene10959_DENND1C	40	67	33	62	58	82	7	26	0	12	39	46	90	19	17	58	222	8	39	20	90	76	36	28	23	50	43	38	89	93	45	43	50	100	105	1	14	69	17	22	0	31	4	17	12	7	36	55	0
gene1095_DGKZ	867	1228	910	771	850	933	393	632	98	240	437	260	967	441	453	743	602	52	276	380	672	620	687	716	458	500	241	411	414	656	389	846	491	543	464	255	268	899	249	328	96	592	131	222	207	86	231	180	175
gene10960_CRB3	10	29	21	43	49	51	67	21	18	15	2	39	37	21	4	13	80	1	13	6	93	18	86	30	76	29	11	24	1	19	41	24	61	41	95	7	18	51	5	14	0	30	1	6	13	11	76	103	0
gene10961_LOC110081743	189	205	306	61	115	35	35	128	19	79	103	111	179	65	87	174	100	8	55	31	263	117	153	373	307	93	37	26	39	110	94	118	137	83	82	5	66	171	25	16	78	227	51	10	42	67	199	103	14
gene10962_KHSRP	4248	3533	5196	3699	1735	2898	680	2563	533	1928	5694	3227	3999	1102	1370	2319	2089	116	3237	1301	5580	4577	4515	4789	4302	2189	565	789	921	2227	2489	3689	2601	1702	1952	680	1690	3311	809	608	498	2749	800	452	1006	311	2181	3426	401
gene10963_LOC110081756	5	19	12	14	7	5	7	25	0	21	14	31	17	2	0	0	15	0	15	6	34	63	21	17	64	31	17	7	20	25	16	38	44	39	24	0	4	13	11	1	5	11	2	0	5	1	17	79	26
gene10964_GTF2F1	4512	4371	4822	8155	6859	8519	5801	6905	5218	4536	9777	5639	6165	4724	7922	3230	5049	2834	5230	4615	7112	4736	6082	3411	3592	3376	5280	7420	6762	4404	3488	4194	4096	3244	5675	4638	5430	4316	3781	3303	2905	4032	3610	4109	4613	5859	8958	5738	5616
gene10965_ALKBH7	188	123	266	98	36	181	94	11	23	89	244	146	185	64	42	87	240	7	100	78	319	208	248	278	117	65	67	41	110	158	15	50	109	70	93	15	36	96	34	18	2	105	9	30	85	37	239	326	47
gene10966_LOC110081750	18	22	28	65	61	58	12	2	18	28	43	22	30	25	3	21	7	7	28	7	1	17	30	12	12	20	0	0	6	36	37	39	3	12	13	0	6	12	5	75	0	17	1	2	0	0	10	31	9
gene10967_CLPP	737	1098	1702	1345	495	673	234	387	30	419	823	827	1135	223	274	558	528	18	1035	261	1470	1286	1233	848	1036	382	279	235	185	199	190	701	607	381	568	164	406	647	171	149	55	1040	166	101	199	50	503	981	92
gene10969_MISP3	1232	800	3135	189	7	50	82	7	1	14	174	223	71	29	9	531	29	16	115	36	147	907	161	2830	656	21	1	17	1	14	21	27	57	21	29	6	2	464	33	23	25	651	11	7	35	0	32	331	13
gene1096_MDK	104092	71664	63802	54266	8180	27999	4549	23646	19642	29091	60660	49218	53586	16661	20225	46095	45354	3836	34318	16718	66364	65451	49240	36237	31050	14914	10279	13602	13730	5252	11380	12827	20362	15778	24669	10773	19920	38301	10479	10999	8261	20777	5509	2624	11690	4248	20151	30017	9993
gene10970_PALM3	885	823	1154	526	1114	1338	900	630	137	351	867	721	755	475	545	665	503	53	527	463	765	865	935	496	600	585	264	399	412	409	282	760	721	475	412	180	291	551	173	140	96	182	149	53	155	97	324	409	118
gene10971_IL27RA	667	1275	722	561	453	377	60	1967	459	277	521	430	627	303	534	879	1059	26	224	329	1240	507	502	488	888	479	181	303	351	242	526	656	547	588	1446	397	236	203	220	139	130	492	139	63	190	115	376	299	50
gene10972_RLN3	0	0	0	0	0	0	0	0	13	0	0	0	0	0	0	0	0	0	0	0	0	0	0	0	0	0	0	0	0	0	0	0	0	0	2	0	0	0	0	0	0	0	0	0	0	0	0	0	0
gene10973_RFX1	462	399	737	114	104	194	9	124	4	44	156	127	313	52	20	452	216	14	144	55	432	333	305	741	270	109	48	75	80	93	99	146	137	104	277	3	43	321	13	31	26	229	22	84	127	42	118	146	11
gene10974_DCAF15	1183	1291	1888	1050	290	722	243	509	78	549	841	783	1472	350	255	929	904	86	596	236	1796	1236	1076	1534	932	444	250	268	272	551	317	601	624	253	429	217	501	1094	243	214	122	1039	243	192	347	103	572	1235	120
gene10975_PODNL1	588	300	393	65	182	47	4	58	11	34	85	41	207	14	22	147	29	0	21	40	304	146	146	69	66	33	15	22	16	51	19	16	18	60	24	0	11	35	6	5	0	2	2	0	59	6	49	4	0
gene10976_CC2D1A	2528	3739	3827	2090	1045	1652	506	1251	384	1303	2456	1475	2764	701	1122	2564	955	86	1289	720	3246	2245	2982	2610	1752	1528	503	616	1202	1194	700	1282	1268	865	1217	514	1466	1914	786	468	662	1814	941	457	753	370	1458	1613	448
gene10977_CUNH19orf57	29	32	38	46	90	75	28	55	10	51	31	43	56	3	21	0	21	6	11	16	16	48	41	44	45	120	0	0	5	114	60	55	127	517	60	19	0	8	75	3	3	8	126	7	4	0	12	29	5
gene10978_NANOS3	531	574	470	792	60	391	10	222	34	180	371	330	660	36	188	103	10	12	159	131	437	154	314	143	196	64	65	15	25	306	243	308	65	115	127	20	36	51	97	58	64	21	138	23	74	8	173	216	69
gene1097_CHRM4	32	15	22	0	76	3	27	66	73	24	12	15	48	14	22	0	12	4	0	14	610	8	12	23	43	21	37	34	15	3	0	6	57	31	60	50	140	15	2	0	4	18	6	22	145	1	269	29	2
gene10981_ZSWIM4	550	558	833	681	532	654	272	1112	288	624	521	348	766	344	297	517	350	37	527	321	791	490	597	591	822	440	232	234	598	504	588	407	447	372	534	356	317	480	202	356	457	511	253	189	239	179	744	364	150
gene10982_CUNH19orf53	888	1234	1746	1165	499	332	313	345	106	510	833	682	958	263	343	942	843	12	768	277	1940	770	877	871	1233	539	430	256	221	578	286	567	766	391	694	196	939	691	116	218	169	1649	194	63	361	136	1057	1817	82
gene10983_CCDC130	261	328	378	533	249	421	155	416	53	206	378	264	403	217	235	216	282	11	297	129	440	322	394	262	396	171	182	134	289	183	200	273	346	300	463	100	301	389	270	132	52	365	130	106	123	60	451	513	37
gene10987_LOC110081766	594	617	570	550	230	580	99	380	67	322	676	821	682	268	159	425	454	29	689	183	1250	896	865	775	1075	363	89	138	102	351	297	653	422	242	159	147	260	808	62	64	112	907	122	23	158	52	515	1971	46
gene10988_LOC110081767	88	80	102	61	46	32	20	27	26	56	75	72	59	22	4	95	14	0	44	0	97	117	62	68	73	45	20	14	12	55	38	50	49	36	74	15	0	52	3	12	0	17	11	11	7	4	63	81	6
gene10989_LOC110081765	172	144	243	182	102	129	75	141	66	143	136	152	414	50	92	63	177	1	179	78	376	206	228	243	495	89	61	87	71	113	56	86	171	122	113	71	161	236	21	29	18	215	33	50	70	67	370	441	41
gene10990_MAST1	1341	1762	1551	197	1465	1140	194	2259	159	900	777	399	1107	1932	1655	1453	421	18	231	940	2506	868	1033	1044	962	652	218	318	318	941	834	1777	295	183	197	657	530	659	107	33	148	1327	255	70	329	150	737	264	46
gene10992_SPC24	338	556	824	415	136	648	162	491	42	268	697	1157	509	174	87	475	429	10	348	132	1234	1664	605	642	924	181	163	116	83	319	290	864	598	428	361	111	342	617	78	177	17	308	49	72	188	40	482	2409	51
gene10993_KEAP1	1403	2403	2205	1412	900	1388	698	1130	235	942	906	1152	2600	858	781	1446	2354	84	705	674	1989	1564	1140	1398	1736	774	608	552	552	814	739	1266	1312	673	1449	414	946	1529	322	422	153	1245	269	317	532	220	1008	2426	235
gene10994_PDE4A	611	472	1269	383	179	225	113	282	140	215	281	249	285	155	259	530	310	69	175	249	411	461	332	574	517	209	200	290	196	229	225	243	316	223	423	205	139	263	109	154	141	257	70	198	215	99	242	434	81
gene10997_CDC37	4364	4741	6592	4734	4410	3573	4368	6862	4752	6877	4719	4874	4108	4211	4516	2879	3348	1287	4317	4390	7571	3885	3361	4026	5417	8396	4607	6143	3832	5422	5611	5255	5273	3587	4406	6731	6443	3585	2480	2745	7050	6524	4532	3402	4071	4522	7483	7404	3470
gene10998_TYK2	1134	1315	1492	856	663	1006	343	831	208	623	964	610	1241	623	701	664	674	93	581	299	1515	843	912	1153	935	669	303	292	503	533	539	768	774	536	906	671	631	1003	630	389	195	872	376	228	339	145	670	600	219
gene10999_RAVER1	1279	1960	2082	969	627	1301	353	1564	143	1099	1106	806	2297	728	1122	1379	1030	95	990	579	2006	1162	1280	1711	1146	706	349	660	689	804	858	1244	1046	611	848	678	1086	1156	1007	395	400	1679	1019	175	355	161	780	1449	378
gene1099_AMBRA1	1447	1291	1908	928	253	565	262	473	117	333	620	660	1315	347	232	838	581	89	446	230	1843	1228	937	1679	1103	430	216	290	265	335	320	529	565	375	572	105	580	1258	177	181	64	1069	169	152	421	146	488	1127	84
gene109_OPRM1	2	2	1	0	0	0	5	9	0	1	9	0	2	11	0	0	2	0	0	14	21	2	11	2	23	13	0	6	0	1	0	0	2	4	7	0	69	2	0	0	0	1	2	1	5	9	4	19	0
gene10_PRDM1	19	26	47	5	2	0	3	12	7	6	4	3	26	1	0	0	7	16	6	13	69	38	26	89	43	28	1	0	9	14	6	36	11	15	3	0	0	21	0	3	0	5	0	11	1	6	15	6	1
gene11000_FDX1L	348	323	461	362	99	274	79	159	45	201	355	281	404	115	72	220	249	11	296	57	606	421	384	284	370	141	55	58	80	231	202	277	270	129	117	75	166	321	60	39	101	278	73	47	130	34	134	507	55
gene11001_ZGLP1	10	12	3	3	18	3	7	5	0	10	8	14	11	3	12	33	7	0	11	12	14	12	6	9	31	78	17	0	2	5	13	7	22	144	12	2	12	1	10	18	0	2	8	5	1	0	5	27	0
gene11002_ICAM5	4	2	0	0	1	0	0	0	0	0	3	0	0	0	10	0	0	0	0	0	1	7	1	2	2	2	0	0	0	0	0	0	0	0	23	0	0	0	0	5	0	0	0	4	0	0	0	0	10
gene11003_BICDL2	6	8	17	7	22	0	9	2	5	3	6	7	22	7	13	11	14	0	1	0	10	11	19	4	4	36	0	0	3	14	18	9	19	32	19	0	7	6	21	4	15	8	0	5	3	0	22	14	0
gene11004_LOC110081831	2644	2740	2968	2640	1422	1853	600	1900	483	1520	1828	1317	2862	1061	1160	1460	2035	126	1427	803	3825	2341	2130	1981	2343	1609	593	802	766	1328	1646	1583	1900	1371	1370	577	1245	2597	705	561	1084	1717	776	432	852	243	1707	2288	342
gene11005_HCFC1R1	320	283	407	312	91	101	93	58	12	73	380	214	463	37	56	203	476	3	70	9	390	495	313	322	246	48	91	5	47	95	56	84	178	145	213	8	114	327	18	29	30	253	18	29	59	24	122	315	22
gene11006_THOC6	494	496	1238	563	127	226	84	361	26	183	880	855	1128	95	73	170	396	24	262	183	1336	1008	826	830	911	336	176	188	138	315	226	492	454	247	373	49	261	427	29	74	26	362	35	62	225	81	502	1266	60
gene11007_LOC110081828	3406	2184	2732	1733	802	1880	422	2226	407	1973	2489	2016	1855	1667	1189	1214	145	230	1400	1070	3081	3013	3061	1985	2292	882	251	341	778	1775	3111	1902	1126	488	759	1194	1035	2679	810	493	472	1530	756	438	1125	459	1616	916	498
gene11008_LOC110081778	11	14	2	9	14	33	0	28	0	2	75	18	0	10	12	40	0	3	153	0	0	28	8	2	11	8	1	25	2	2	2	13	5	32	3	0	0	150	46	15	36	62	12	0	14	0	1	50	0
gene11009_TNFRSF12A	456	301	554	397	155	136	110	290	79	232	479	391	561	115	77	176	466	25	246	52	1583	572	480	228	1581	160	75	63	83	258	231	143	218	182	182	96	311	599	38	48	124	1806	107	63	336	116	875	1832	40
gene1100_HARBI1	132	177	252	202	114	210	24	170	22	140	156	115	239	85	61	86	133	5	124	37	278	172	259	181	193	266	34	13	42	89	118	160	201	64	135	23	29	194	77	22	69	103	47	10	34	16	51	143	34
gene11011_LOC110081839	4	22	0	0	8	0	0	0	0	0	0	1	10	3	6	0	0	2	0	12	3	1	10	9	0	2	0	0	2	16	8	3	11	5	0	5	0	1	0	0	6	0	0	18	7	9	10	0	0
gene11012_SPN	154	403	127	197	42	101	12	44	7	10	177	69	140	13	11	223	69	0	16	31	292	189	64	50	25	21	25	52	124	60	18	30	114	87	220	11	31	55	101	60	0	21	5	23	87	24	175	34	0
gene11013_LOC110081806	3612	2058	4831	637	308	751	717	541	422	646	988	1101	1268	365	404	961	347	267	477	214	1266	2048	802	4993	938	320	421	585	320	746	502	743	281	208	301	331	336	1906	377	392	528	975	670	836	996	736	896	240	510
gene11014_ZG16	32	23	28	33	20	8	0	0	1	3	91	17	1	3	8	0	5	0	10	4	17	29	2	23	17	2	14	0	4	7	18	7	3	3	1	0	4	9	0	2	0	19	2	3	0	0	0	22	0
gene11015_DOC2A	21	21	78	0	6	0	4	0	1	1	11	13	14	8	9	0	2	7	15	0	3	44	3	222	77	0	1	2	0	41	116	27	7	3	2	0	1	53	6	10	15	45	32	0	1	0	0	29	21
gene11016_INO80E	1514	1974	2450	2149	926	1517	376	1056	316	1203	2872	1920	1520	960	801	1390	1016	80	1965	651	2255	2076	2071	2207	3193	1478	577	556	521	1601	1533	2343	1267	988	1158	464	913	1941	618	562	752	3136	1384	253	419	299	1540	3073	443
gene11017_HIRIP3	4734	4735	4492	13447	10903	12463	9015	12853	10565	13627	15027	14958	5279	6844	8994	2612	3361	6916	10884	5462	6644	9112	9315	5111	5847	10234	7741	12018	7939	16899	13920	12099	12003	15118	11283	7591	6935	6786	13303	10196	13947	4061	9215	9363	7007	7741	9771	15504	18417
gene11018_LOC110081816	1208	825	1240	665	205	298	146	340	172	478	658	671	672	188	206	227	88	41	373	211	1264	801	731	1480	899	456	152	253	213	455	372	517	441	268	174	274	430	745	141	83	161	665	461	205	368	155	726	755	113
gene11019_SEZ6L2	238	449	479	42	160	355	28	90	43	84	204	353	266	396	113	291	30	4	36	60	165	491	345	2008	121	63	10	185	76	133	118	757	54	82	20	55	33	805	240	102	364	1550	1064	79	21	31	94	49	52
gene1101_ATG13	1265	1020	1579	780	300	400	136	305	19	464	789	265	875	153	251	458	549	22	431	153	986	835	564	1284	816	312	66	131	166	363	583	553	540	355	463	153	333	912	107	132	190	510	191	114	287	146	537	400	112
gene11020_ASPHD1	25	59	87	102	25	58	115	184	9	37	20	110	126	5	130	0	16	14	27	28	9	53	92	37	8	228	31	1533	156	41	37	242	91	67	95	98	3	315	263	109	318	266	1972	46	25	70	3	34	1
gene11021_PAGR1	934	1029	1524	1421	866	1103	248	2592	268	585	1480	2059	1328	983	327	933	601	67	656	525	1999	1588	1666	1150	1638	961	877	1194	506	2022	1921	2785	768	554	1819	330	615	1028	377	259	354	1016	297	159	597	295	1326	3074	171
gene11022_KIF22	1837	2243	3532	1921	736	1659	303	937	131	785	2835	1681	1534	562	420	1480	1188	106	1715	414	3281	2656	2216	1992	1376	456	174	142	319	825	717	1024	745	707	767	298	752	1665	390	400	216	793	317	192	284	218	768	3650	509
gene11023_KCTD13	2465	1413	2043	932	420	872	217	634	134	724	2093	880	1389	388	441	551	818	71	515	370	1835	2244	1076	2478	1209	368	228	486	390	848	1043	1086	769	653	670	215	646	1402	233	232	226	722	327	209	370	140	628	890	273
gene11024_LOC110081820	3136	3255	3135	3827	2055	3002	1611	2316	2411	2135	3887	2908	2905	1136	2012	2439	1489	622	3293	1357	4972	3208	2960	2586	2898	2796	1400	1843	1543	1867	1919	2202	2585	1888	1792	1873	1537	2940	1164	1476	1729	3179	2098	917	1457	1766	3655	4539	1773
gene11025_TMEM219	642	793	870	650	333	741	113	266	86	191	421	507	601	372	188	589	447	8	362	82	878	685	614	680	517	422	160	235	250	218	240	603	394	166	296	204	502	425	239	109	44	532	79	67	195	63	349	443	34
gene11026_TAOK2	2343	2295	3660	1070	729	1604	331	824	431	687	2170	1350	2456	474	431	1170	980	217	962	526	1914	2854	2371	3024	1376	857	429	719	568	693	761	844	1214	944	1080	370	506	2570	441	445	635	948	409	321	620	193	678	1155	320
gene11027_LOC110081871	0	0	0	0	0	0	0	0	0	0	10	0	2	0	0	0	0	0	0	0	0	0	0	0	0	96	0	2	0	0	0	0	2	2	3	0	0	1	0	0	0	0	0	0	0	0	0	0	0
gene11028_CDIPT	837	505	673	129	25	58	87	78	48	67	79	151	421	32	82	299	340	21	46	37	459	569	151	800	177	118	67	97	139	21	14	27	120	94	131	54	36	334	28	83	27	68	19	53	83	86	138	71	8
gene11029_PRRT2	42	15	73	0	8	10	1	11	6	14	0	7	45	3	9	0	2	1	6	22	8	14	5	6	4	10	0	66	20	5	8	6	14	12	11	1	8	9	4	10	6	2	4	27	6	2	6	15	0
gene1102_ARHGAP1	733	471	1802	113	88	101	65	110	98	95	84	180	574	14	61	280	196	68	58	66	568	558	292	1598	391	191	90	67	118	55	63	80	234	250	193	51	96	636	16	99	9	173	47	141	294	44	164	99	12
gene11030_MAZ	2633	3172	4635	2555	1383	2517	641	1614	475	1916	3172	2124	3396	840	1160	2150	1886	211	2162	801	2985	3002	2482	2734	2757	1444	704	945	655	1576	1545	1952	1804	1391	1706	430	1184	2693	1082	713	982	2767	1032	383	743	316	1123	1706	565
gene11031_MVP	986	1350	2995	1340	663	564	415	1342	123	734	726	922	1995	942	545	782	611	55	692	395	2413	1528	1259	2820	2688	705	524	428	572	862	461	1878	952	668	655	299	728	1418	256	242	264	2067	315	379	578	455	1592	2563	102
gene11032_CUNH16orf92	1	0	0	0	1	0	1	0	0	0	0	0	0	0	0	0	0	5	0	0	0	0	0	0	0	0	0	0	0	0	0	0	0	0	0	0	0	2	6	0	0	0	0	0	0	0	0	0	0
gene11033_FAM57B	58	31	50	59	33	42	25	28	49	80	22	32	76	27	42	0	32	7	23	22	14	26	29	19	52	153	31	256	18	41	42	58	40	102	17	8	14	53	0	9	15	26	17	21	18	22	35	25	16
gene11034_LOC110081800	743	689	830	765	301	400	71	302	54	398	464	352	696	137	126	226	222	25	507	73	829	665	599	789	638	517	98	75	57	597	388	973	426	383	345	82	213	337	101	52	73	482	114	60	261	19	405	818	7
gene11035_LOC110081775	2298	1941	2270	2251	1298	1314	677	2280	998	2190	1878	1445	2056	1072	1347	1151	1531	168	1200	1360	3616	1610	1902	1630	1788	1570	708	1490	1096	2005	2015	2141	1947	1739	1177	895	2124	1359	582	642	869	1069	1101	727	804	565	1931	1943	693
gene11036_ALDOA	2073	2723	5908	2397	270	787	543	554	254	513	1479	1748	2519	367	317	1897	2199	100	1162	432	3697	2647	2402	3513	4010	996	615	237	268	585	303	958	1041	449	762	216	441	2022	120	260	198	3968	177	328	833	234	1544	2946	67
gene11037_PPP4C	1454	1104	2820	608	123	256	71	236	80	142	557	424	1374	66	125	755	611	61	229	260	1944	1440	697	1464	1006	283	153	119	197	140	90	180	378	188	263	82	131	552	83	107	26	472	43	128	390	86	389	254	59
gene11038_TBX6	20	9	20	7	72	29	22	6	12	68	47	12	45	9	37	0	4	1	15	2	8	26	26	8	12	100	0	10	14	67	0	27	67	287	41	2	6	22	0	2	0	3	11	4	4	0	21	17	0
gene11039_YPEL3	777	1215	1147	1501	362	611	394	820	111	590	603	682	1382	313	323	526	738	26	662	296	792	685	725	477	1180	635	307	661	296	447	610	508	670	419	660	356	370	856	199	254	370	1288	318	147	459	326	1444	1161	182
gene1103_ZNF408	527	593	476	310	391	647	169	604	68	172	374	424	508	330	367	286	270	6	256	285	541	337	447	392	599	371	66	189	158	234	312	440	197	127	258	177	552	372	221	123	73	365	154	95	119	149	495	282	58
gene11040_GDPD3	4	2	1	16	0	0	0	0	0	0	11	0	1	4	8	0	37	0	2	0	0	6	1	1	6	0	0	7	0	2	0	3	10	8	0	7	0	2	0	0	0	0	0	0	0	0	0	4	0
gene11041_MAPK3	2061	2902	3294	2388	766	1510	834	954	303	855	2245	2317	2619	661	652	1767	2712	100	1154	471	3470	3484	2306	2354	2400	1084	949	1123	1045	811	958	1185	2072	1341	2299	455	1284	2661	600	484	198	2248	302	544	723	344	1509	4200	224
gene11042_CORO1A	114	312	236	393	76	166	84	37	37	54	179	107	421	18	90	222	853	15	98	43	248	281	167	109	117	66	72	105	349	153	71	69	140	155	448	11	44	126	25	43	21	22	1	72	55	24	85	234	31
gene11043_BOLA2B	1047	1032	1401	2225	822	1214	418	1007	329	1047	1216	1157	987	589	552	624	1098	52	1157	591	1959	1190	1158	642	1326	1067	640	650	508	844	578	954	1011	637	658	407	1270	685	485	335	489	1082	407	193	454	387	1574	2111	229
gene11044_SLX1A	377	393	407	324	61	179	78	143	65	27	335	199	304	37	61	271	164	30	88	181	599	477	237	327	213	62	53	85	102	139	95	144	207	152	132	57	40	265	42	28	28	128	40	29	63	47	107	349	14
gene11045_LOC110081850	365	343	458	309	80	71	99	118	72	83	196	143	344	92	115	176	176	54	92	79	420	283	177	436	369	160	44	24	74	90	90	95	102	83	96	47	111	213	71	67	44	189	78	74	84	38	192	242	36
gene11046_LOC110081779	568	965	780	821	1252	775	502	795	417	904	763	701	663	677	749	844	907	118	568	443	861	671	729	786	911	1010	593	699	597	912	584	1038	805	654	1126	570	667	480	546	541	333	584	509	615	379	468	1022	970	286
gene11047_LOC110081852	309	394	699	187	87	105	103	161	36	144	206	291	460	69	81	205	224	18	76	106	501	546	335	718	375	132	92	107	90	119	59	161	204	82	121	55	110	282	48	76	48	251	50	61	129	80	188	396	39
gene11048_TBRG1	626	483	732	514	151	213	158	239	57	248	617	378	678	90	177	424	304	12	326	140	888	549	474	488	647	175	78	134	157	285	207	337	361	375	299	74	192	523	73	108	123	420	124	70	118	33	189	705	62
gene11049_LOC110081845	174	207	489	71	26	110	27	51	13	37	44	98	262	70	29	64	115	14	22	46	215	182	102	364	130	27	43	23	48	62	59	83	64	46	72	59	103	280	13	18	19	223	63	48	83	18	63	113	6
gene1104_F2	136	162	162	147	1938	1068	146	189	18	175	212	66	130	293	582	123	231	31	100	281	395	118	2435	108	186	146	39	87	202	889	178	808	278	745	452	50	584	3929	67	27	8	261	58	37	130	207	242	131	103
gene11050_LOC110081780	0	0	0	0	0	0	0	0	0	0	0	0	0	0	0	0	0	0	0	0	0	0	3	0	0	0	0	0	0	3	0	0	0	0	0	0	0	0	0	0	0	0	0	0	0	0	0	0	0
gene11051_LOC110081856	2	19	8	3	17	2	5	0	0	29	13	34	0	0	1	34	3	0	3	0	51	19	23	8	36	26	11	23	0	17	3	23	0	6	17	0	0	24	0	0	0	34	0	6	11	3	14	56	0
gene11052_LOC110081858	4	2	0	0	0	0	0	5	0	4	0	7	0	3	0	22	0	0	0	0	3	5	5	3	3	0	11	0	0	4	0	11	0	1	0	0	1	6	0	0	0	2	0	0	7	0	0	9	0
gene11053_LOC110081860	2	8	3	26	27	15	80	118	121	56	31	87	13	11	68	22	21	43	32	78	34	5	22	8	21	58	107	70	76	66	29	21	44	70	50	82	9	7	151	133	76	12	27	6	65	86	116	46	54
gene11054_LOC110081861	4	24	15	156	170	194	78	370	452	381	107	147	25	223	218	0	60	88	172	103	103	44	57	6	42	163	188	166	180	140	82	79	120	183	270	155	91	50	154	161	34	58	104	76	122	200	287	181	173
gene11055_LOC110081857	0	2	1	0	0	0	0	0	0	0	5	1	0	0	5	0	0	0	0	0	4	9	3	1	2	0	0	0	0	0	0	0	0	0	0	0	0	0	0	0	0	1	2	0	0	0	0	0	0
gene11056_LOC110081855	0	6	16	0	0	0	0	16	0	0	0	0	8	0	0	0	9	0	4	0	3	13	0	0	0	0	0	0	6	0	0	0	0	0	0	0	9	0	8	0	0	0	3	0	0	0	0	0	0
gene11057_LOC110081859	6	15	20	59	35	114	85	1441	67	73	24	2775	45	81	68	0	31	24	202	32	27	289	733	206	286	181	1688	2239	131	455	643	726	363	40	1232	58	52	29	79	76	37	30	10	49	626	15	28	893	35
gene11058_FIZ1	498	323	511	246	99	106	28	86	71	222	386	191	386	60	50	291	150	2	128	173	520	299	245	522	389	201	59	51	46	307	174	163	253	262	256	20	119	238	66	68	117	178	68	79	104	50	193	308	60
gene11059_LOC110081843	45985	39548	24701	11351	4835	12980	1481	9971	2362	10332	9163	8534	17019	5858	4148	21863	165	944	8127	1763	37355	22498	17696	23651	16067	5269	2015	3321	1614	5808	6080	13654	3700	1969	2284	4151	5660	19874	4615	2540	4201	12478	2756	3067	12395	2177	18883	19169	1638
gene1105_CKAP5	3958	3337	3810	2337	1757	2480	1153	2343	847	1885	4567	2562	2788	1268	1243	1786	1454	481	1917	829	4231	3917	2987	6584	2757	1860	849	1359	1275	2910	2240	2438	2140	2267	2007	943	1376	2843	952	901	1186	1640	1043	1119	1180	858	2185	2638	669
gene11061_LOC110081847	1226	1086	1764	589	352	1123	192	422	183	495	1149	741	1477	727	570	602	223	65	909	729	1164	751	851	1107	498	522	348	333	343	276	597	986	629	259	393	417	741	1346	344	309	323	1379	445	231	255	73	275	806	136
gene11062_ZNF865	367	228	751	69	78	35	40	62	2	35	50	46	143	9	39	261	111	11	51	137	234	191	99	677	163	92	51	40	73	31	33	51	71	70	162	15	20	144	2	33	21	45	30	41	129	2	80	65	16
gene11063_LOC110081846	505	360	641	242	166	191	181	144	111	109	491	273	580	103	142	213	309	63	130	213	1040	467	238	648	261	106	169	219	190	155	125	138	308	235	183	46	184	379	61	91	110	188	42	102	144	115	358	475	66
gene11064_LOC110081854	449	503	821	233	75	108	43	79	52	187	210	254	564	67	73	183	207	21	146	130	640	486	237	546	288	120	77	104	106	98	64	153	231	109	113	14	139	431	50	58	27	282	73	97	134	22	149	374	21
gene11065_CCDC106	477	493	723	363	183	459	161	234	133	76	443	173	636	106	165	287	194	21	171	110	564	416	271	388	237	212	240	170	244	73	131	182	276	152	155	109	209	461	98	90	32	285	33	117	137	92	223	261	37
gene11066_U2AF2	5076	5106	7170	5658	4021	6096	1730	6337	980	3578	5358	4417	5607	3441	3959	3983	4033	276	4490	2093	6732	6159	5346	4504	4341	4196	1490	1958	2796	2727	3291	5027	4352	2728	3200	2525	4175	5038	2822	1991	1792	5803	2560	677	1278	705	2960	2648	968
gene11067_EPN1	2235	2061	3435	1860	1070	1952	672	1518	485	1251	1621	1610	2128	872	1189	1445	1443	118	1368	650	2396	2202	1914	2513	1724	1307	539	1208	1018	883	1060	1261	1798	737	1361	556	1123	1633	645	609	440	1510	534	285	718	365	1152	1857	358
gene11068_LOC110081777	0	4	3	14	54	5	29	3	2	7	0	8	5	0	1	0	0	0	26	12	2	3	9	6	3	103	0	0	2	14	4	6	35	60	11	0	0	0	1	5	11	3	19	3	4	0	18	30	6
gene11069_IZUMO3	0	0	0	4	38	0	9	28	0	0	2	6	3	0	0	0	0	1	0	0	0	0	10	2	10	6	0	20	0	26	8	18	0	61	37	1	0	0	3	0	0	0	5	0	0	0	0	8	0
gene1106_LRP4	2853	2985	2913	377	334	1630	70	374	120	756	2216	946	711	1072	832	2070	275	182	929	100	889	2331	1937	3859	2073	166	44	73	92	568	1086	1799	205	97	200	90	164	3366	365	609	590	3438	698	77	315	192	212	777	172
gene11070_IZUMO2	2	3	0	2	8	2	1	2	2	4	8	13	4	0	0	0	0	0	5	0	12	13	17	13	16	22	7	15	4	59	1	24	34	16	12	0	0	0	0	0	0	0	1	0	0	0	12	0	6
gene11071_LOC110081836	23	13	29	29	14	2	6	12	0	0	1	18	41	28	15	0	30	11	28	0	24	8	5	17	27	28	34	0	4	10	8	36	4	25	9	22	5	7	5	5	0	16	6	12	9	0	39	37	0
gene11072_LOC110081888	643	573	1041	257	225	324	194	794	143	280	641	592	614	225	312	389	221	192	370	252	467	1192	858	2067	900	332	259	561	390	520	288	1141	544	225	292	214	193	1041	152	188	280	580	298	342	569	419	371	218	254
gene11073_ISOC2	330	379	592	319	100	141	94	118	19	91	445	246	435	48	32	245	397	8	227	99	437	488	444	467	525	92	139	70	54	205	128	224	193	172	278	49	99	389	21	69	6	388	29	56	102	34	95	762	43
gene11074_DBP	840	903	949	353	315	747	85	340	28	315	415	303	861	284	237	708	137	7	227	84	644	403	451	551	647	246	40	58	25	268	491	482	194	165	154	55	275	539	41	25	31	651	47	41	141	6	225	93	6
gene11075_SPHK2	457	506	680	375	107	379	155	147	115	271	159	233	470	104	211	271	237	85	201	111	405	267	291	412	341	195	121	206	169	239	190	179	182	199	310	270	153	351	102	143	102	227	295	334	153	75	139	309	70
gene11076_RPL18	20182	27879	33298	38244	7608	14561	12188	7768	2865	10519	25800	24304	31546	8146	6913	21403	63676	1275	24157	6573	27380	32992	27042	22131	28938	15317	21735	10445	7794	8321	5000	12469	26320	12023	20964	5753	21422	25366	6434	6962	2260	25438	5162	3840	6228	2339	19890	56853	3006
gene11077_LOC110081824	78	108	109	35	64	185	12	67	5	43	49	65	77	36	18	2	85	0	84	5	85	98	104	83	80	159	29	34	16	30	51	90	22	25	76	9	70	56	17	5	0	51	21	5	17	5	28	45	14
gene11078_SULT2B1	18	13	2	24	10	22	6	2	0	0	259	97	19	2	25	0	4	0	280	8	162	600	138	329	73	11	0	7	8	44	20	29	77	81	20	0	0	808	51	52	2	32	9	1	0	20	86	296	13
gene11079_CA11	1777	1761	2098	464	652	1369	116	411	270	222	1996	1349	1726	265	226	1142	483	41	1101	593	3019	1482	683	671	762	735	261	316	394	212	104	362	768	404	319	534	814	1731	357	181	102	516	161	94	621	124	1091	2521	178
gene1107_CUNH11orf49	162	160	297	313	151	112	42	58	65	143	212	165	289	44	31	98	192	0	136	39	215	382	168	226	327	123	56	71	50	129	153	371	194	129	87	1	44	198	13	43	26	47	41	29	48	17	236	251	6
gene11080_NTN5	2	3	5	0	4	0	0	2	0	0	0	4	11	4	8	34	7	0	0	0	14	10	5	2	0	2	19	0	3	2	0	4	8	20	10	2	0	0	0	0	0	0	1	2	0	0	0	0	0
gene11082_IZUMO1	2	2	1	0	31	0	10	3	0	0	0	2	0	0	6	31	0	4	9	0	0	2	1	1	0	7	0	0	1	20	0	8	7	44	17	0	0	2	5	2	0	0	1	0	0	0	0	3	0
gene11083_MAMSTR	33	17	46	18	48	3	0	5	0	12	3	0	40	16	21	31	50	0	9	0	47	24	17	63	34	25	65	6	13	9	0	8	31	57	18	0	3	15	0	7	0	3	9	15	16	0	18	1	0
gene11084_RASIP1	92	85	246	145	183	102	90	275	94	40	177	70	378	134	111	27	277	15	93	215	583	146	155	127	206	366	142	127	215	203	139	145	349	260	240	41	449	154	45	67	55	200	51	129	118	94	200	155	39
gene11085_LOC110081782	1253	2124	1694	2695	1952	3855	1544	1526	1871	2323	3199	2010	2250	2519	1762	1467	2155	652	1958	1541	2275	2147	2028	1190	1486	1461	1658	1656	2436	1332	1491	1605	2050	1864	3517	1949	1865	2130	2178	2441	1815	1933	1744	2023	950	1806	2455	1291	2521
gene11086_TMEM238	27	61	42	116	159	145	55	19	45	111	122	18	73	76	102	0	133	14	90	24	78	47	42	42	108	109	99	36	30	127	35	33	73	85	86	134	67	236	38	19	20	164	139	71	14	23	181	235	49
gene11087_IL11	3	0	0	0	4	0	0	0	0	0	0	0	0	0	0	0	0	0	0	0	2	0	0	0	0	0	0	0	0	0	0	0	0	0	0	0	0	0	0	0	0	0	0	0	0	0	0	0	0
gene11088_LOC110081876	12	7	8	0	24	0	7	0	0	0	0	0	2	0	0	0	6	0	0	1	5	7	4	0	3	0	0	0	0	2	0	2	3	5	12	0	5	4	0	0	0	0	0	2	0	0	0	0	0
gene11089_RPL28	12824	16247	21537	28160	5287	9043	8208	5593	2165	7617	12757	13586	17165	6381	4082	11179	27551	635	13493	4630	20527	20799	15219	18919	22281	12591	14122	5281	5264	7821	4206	9490	16751	9054	11257	3408	11793	13874	3418	3965	2470	17950	3702	2610	4710	2101	15305	46056	2318
gene1108_ARFGAP2	2730	2255	3658	1175	753	791	359	844	280	658	1270	975	2446	565	477	1268	1196	64	670	320	2564	1912	1334	2203	1437	817	353	568	353	671	644	825	768	485	997	328	748	2021	365	546	268	1674	246	388	658	220	708	1928	144
gene11090_RCVRN	2	0	0	0	12	0	3	0	0	0	0	0	0	0	0	0	0	0	0	0	0	0	0	0	0	5	0	0	0	0	0	0	0	39	0	0	0	1	0	0	0	0	0	0	0	0	0	0	0
gene11091_UBE2S	598	1195	1551	857	388	569	239	649	236	499	997	889	669	373	370	827	731	63	741	265	1526	1252	914	1305	969	336	246	378	404	771	559	991	826	657	749	330	400	649	286	270	109	700	219	196	264	262	1019	1606	150
gene11092_SHISA7	1	0	0	0	0	0	0	2	0	0	0	0	0	0	0	0	0	0	0	0	3	2	0	1	0	0	0	0	0	0	0	0	0	0	0	0	0	0	0	0	0	0	0	0	1	0	0	0	0
gene11093_FAM83E	25	38	18	69	34	0	5	33	0	0	5	21	15	3	24	112	46	0	38	0	19	69	73	88	20	76	0	8	12	101	40	115	42	60	19	0	0	3	6	5	10	2	25	11	15	0	17	41	0
gene11094_SPACA4	0	0	0	0	0	0	0	0	0	0	0	0	0	0	0	0	0	0	0	15	0	0	0	0	0	0	0	2	0	2	0	0	0	2	0	0	0	0	0	0	0	0	0	0	0	0	0	0	2
gene11095_LOC110081792	88	155	79	84	148	37	31	48	10	49	101	129	124	37	1	47	4	6	42	16	252	200	175	185	105	62	12	11	17	142	58	138	167	178	58	9	14	31	11	8	4	11	29	26	109	21	165	242	0
gene11096_NDUFA3	1250	1827	1873	2479	1423	2367	751	1493	236	1185	1730	1756	1528	998	569	1037	1312	134	2107	724	2151	1511	2088	1285	2579	1739	740	795	524	1781	989	2350	1808	979	1010	555	1279	1702	456	318	491	2916	735	202	515	188	1725	3374	371
gene11097_TFPT	575	448	620	320	120	269	41	182	75	246	304	208	427	113	133	249	327	19	191	120	951	494	284	527	372	213	71	63	64	103	142	147	130	125	155	93	132	359	43	76	47	265	28	58	151	56	240	256	26
gene11098_PRPF31	1983	2149	2951	1302	569	1429	287	762	201	636	2025	1790	2571	452	364	1142	1090	102	1015	411	2589	2475	1948	1556	1134	715	388	452	372	485	581	881	1170	633	986	551	829	2236	480	343	303	1344	340	214	531	276	988	2457	202
gene11099_CNOT3	3539	3413	4249	2737	2159	2576	845	2322	676	2010	3795	2039	3271	1618	1765	2254	1740	196	1796	1314	4239	3506	2752	3185	2370	1845	837	1062	1021	2155	2017	2131	1897	1417	1735	719	1745	2630	930	802	645	2425	862	526	811	614	1836	2572	604
gene1109_LOC110081984	0	6	2	0	0	10	0	0	0	15	26	0	0	0	0	77	0	0	0	12	21	0	0	0	0	16	13	0	6	13	1	3	31	0	0	0	0	0	0	0	0	0	6	0	0	0	0	0	0
gene110_RGS17	180	62	198	63	126	43	89	187	54	46	131	33	125	22	32	0	32	5	21	95	212	84	67	60	68	291	59	37	49	29	24	51	141	174	135	44	146	38	13	9	66	30	28	22	77	94	140	32	15
gene11100_LENG1	542	601	791	466	163	376	186	426	78	210	454	339	594	144	125	237	188	49	190	119	717	619	491	437	826	186	158	161	198	219	180	298	232	286	240	226	261	410	101	85	118	334	143	119	357	192	375	435	117
gene11101_TMC4	14	10	40	35	61	23	32	29	0	17	7	9	27	8	0	0	26	9	4	0	9	18	13	22	29	22	0	0	7	66	13	18	11	56	43	12	1	8	7	0	4	4	0	0	1	11	2	5	0
gene11102_MBOAT7	1081	884	1190	462	161	331	98	217	43	110	898	429	1020	126	94	416	467	9	162	88	1998	1357	497	1253	724	200	75	110	178	114	100	175	333	189	188	53	299	1006	51	73	34	466	24	51	280	45	520	1753	25
gene11103_TSEN34	120	133	213	198	22	48	34	43	1	21	44	63	201	19	42	84	98	11	40	6	213	169	100	122	132	68	31	31	62	58	59	41	76	66	63	28	47	88	9	35	1	54	3	19	43	30	87	219	20
gene11104_GRWD1	527	674	1213	574	255	479	248	725	352	333	874	795	901	277	194	387	375	105	460	162	1060	835	689	1057	999	475	300	337	372	394	382	411	390	377	417	263	330	793	252	305	299	793	290	278	406	205	376	1109	222
gene11106_GRIN2D	111	47	224	21	94	74	50	64	32	35	52	40	130	57	37	61	31	30	37	82	109	61	116	39	58	128	34	92	71	21	47	33	142	49	25	68	104	84	30	37	18	34	25	35	68	17	37	29	66
gene11107_KDELR1	3092	2584	2556	2657	1564	2442	1480	1429	1644	2034	3076	2430	2141	1576	1654	1572	1405	341	2284	1384	3333	3052	2613	3022	2342	1844	580	1122	1234	1531	1173	2405	2272	1476	1128	1108	2448	2293	876	758	1413	2532	1368	458	727	353	1515	2947	441
gene11108_SYNGR4	25	14	11	23	195	3	12	25	8	5	3	10	10	5	12	16	0	0	15	0	23	38	31	67	51	230	10	0	7	112	27	35	76	410	29	18	8	16	0	3	5	3	13	15	6	0	0	49	6
gene11109_TMEM143	772	582	650	312	412	454	64	261	15	261	382	223	502	298	157	305	197	6	156	135	603	312	408	311	324	248	17	49	69	387	366	456	176	131	280	57	215	351	89	54	24	201	46	17	142	23	256	143	12
gene1110_LOC110081963	970	1033	1641	1379	284	338	460	310	62	372	884	897	1620	236	220	540	2048	67	729	186	1699	1401	1013	1351	1276	408	558	252	236	319	222	417	647	469	698	90	294	1054	117	230	86	591	71	166	479	57	730	2172	102
gene11110_EMP3	2372	2141	2359	1525	328	1930	92	398	74	1236	6893	3299	1043	759	808	1477	612	165	5992	460	3315	5719	3984	7552	9179	750	184	367	168	1304	2668	3026	673	520	624	205	383	6887	346	321	1544	6929	1130	74	280	53	863	6277	460
gene11111_HDAC4	1673	1349	1674	1469	905	1283	1549	2191	1889	1949	1599	1240	1194	1172	1619	383	1013	983	915	1357	1622	1423	1144	2051	1253	1222	1114	1989	1292	1983	1781	1632	1378	1612	1286	2044	1073	1102	1373	1605	2984	996	2562	1720	1656	2133	1706	1088	1840
gene11112_LRRFIP1	2076	1635	1903	2917	1266	1903	2548	2197	1260	2000	4747	3586	1853	2227	2083	534	1714	868	3343	1654	1959	3299	2548	3061	2286	1600	2296	1991	1825	2361	2919	2450	2384	1759	2119	1492	1874	2891	2437	2048	2845	1441	2619	1666	1477	1456	1769	2586	1596
gene11113_RBM44	579	358	276	347	194	208	108	153	68	207	314	186	429	96	103	110	37	27	133	40	254	418	298	898	281	223	13	32	35	611	296	481	424	857	97	49	37	89	43	44	55	16	67	132	147	47	275	414	22
gene11114_RAMP1	25	22	15	26	0	50	26	22	0	16	249	208	26	42	19	0	79	0	39	0	9	64	133	148	40	28	21	3	17	7	41	27	4	34	0	13	5	6	2	1	7	23	7	0	0	0	13	26	19
gene11115_UBE2F	1599	1341	1441	2168	1508	1855	683	1338	340	1318	2120	1334	1453	851	999	727	1107	153	1271	742	1804	1613	1212	1154	1242	1052	527	1038	695	1463	1204	1800	1318	1696	961	640	1021	1240	1218	697	934	1123	1027	340	423	273	1104	1813	554
gene11116_MREG	755	683	921	212	52	102	35	44	0	50	205	219	276	87	90	229	870	1	446	17	465	444	312	223	444	114	9	32	76	167	41	223	147	92	120	28	119	393	34	34	18	436	52	24	125	19	65	258	9
gene11118_FN1	4980	2843	4135	1760	7485	4169	1290	3924	1389	1854	6800	7150	5170	2764	3142	1742	5504	558	3490	8388	14709	9894	10758	10943	26387	20895	2400	4439	3407	4456	4255	10833	13223	10533	5021	2090	4485	10007	1035	1585	1068	2877	1119	814	1628	860	4745	3725	771
gene11119_ATIC	2120	2917	4511	1882	3262	2475	3130	970	203	974	1964	1913	3161	1311	924	1648	1698	59	1623	786	3444	2427	4293	4281	3211	717	475	617	933	2105	797	2298	1137	1770	776	320	2946	4011	341	306	177	2183	401	203	706	642	919	2518	158
gene1111_DDB2	310	342	416	454	253	606	240	408	105	339	425	378	343	180	260	199	242	31	193	102	470	316	440	474	349	222	58	100	169	554	367	420	285	638	292	138	126	104	91	74	92	54	126	38	140	47	231	457	85
gene11120_ABCA12	21	18	19	8	23	2	7	23	0	4	0	11	37	10	0	26	15	0	6	15	48	27	12	59	25	23	0	0	10	33	41	19	19	42	27	0	29	9	11	1	18	0	2	0	21	0	0	35	0
gene11121_BARD1	348	387	625	269	100	245	35	360	29	202	509	482	356	98	139	261	150	17	245	94	893	570	563	558	337	228	39	23	110	246	246	357	299	154	176	98	118	478	83	101	75	156	81	52	130	2	154	642	42
gene11122_VWC2L	2	1	0	0	0	0	5	7	0	0	1	0	3	0	14	0	0	4	0	0	0	0	2	1	0	4	4	0	0	2	0	0	3	11	0	0	0	0	0	0	0	0	1	2	0	0	6	0	0
gene11123_LOC110081904	27	19	40	59	4	31	25	14	4	11	9	19	41	3	13	0	0	0	9	6	20	31	21	32	60	5	18	11	16	7	3	34	35	18	21	0	0	8	0	0	2	14	7	0	11	2	46	49	5
gene11125_TBL1XR1	540	313	1069	323	257	372	316	436	251	231	267	608	300	237	361	167	133	138	324	295	312	511	300	1092	531	563	433	563	316	1080	304	354	574	522	662	411	150	348	479	226	173	207	96	384	526	304	477	241	291
gene11128_KCNMB2	4	2	1	0	0	0	3	7	0	0	6	2	20	1	27	0	0	7	0	0	13	6	1	0	0	7	0	0	3	1	9	0	0	0	1	0	0	10	0	0	0	1	0	5	0	4	0	0	0
gene1112_ACP2	350	306	386	50	32	149	25	51	0	49	147	143	372	24	49	154	200	18	46	24	553	238	175	416	164	77	12	14	19	30	45	69	102	28	104	8	92	304	0	14	7	172	4	19	31	14	49	105	0
gene11130_ZMAT3	61	48	79	34	9	17	9	8	0	0	21	12	60	5	19	2	0	6	12	1	53	29	28	41	41	17	6	10	5	23	8	7	30	6	19	0	17	22	0	8	5	36	2	4	27	27	48	71	1
gene11132_PIK3CA	569	603	616	255	190	405	130	351	55	102	641	243	534	154	170	331	333	18	242	208	680	671	577	654	485	261	65	58	165	296	385	352	290	283	466	66	240	670	127	111	158	405	172	77	132	92	184	279	69
gene11133_LOC110081918	2	2	1	0	1	2	12	0	0	4	1	4	0	0	4	4	7	5	7	8	0	2	0	3	0	0	0	0	0	4	0	0	0	0	0	7	12	4	0	13	0	2	0	13	0	0	1	0	5
gene11134_ZNF639	531	519	724	628	177	487	164	249	34	198	438	441	742	212	133	299	387	26	263	64	701	717	533	571	576	182	131	191	183	269	182	404	425	321	322	166	234	489	174	93	30	425	72	89	224	34	355	1095	45
gene11135_MFN1	3900	3182	3700	2051	2113	3825	837	2209	423	1669	3362	1877	2262	2428	2552	1939	1712	168	1969	1326	2426	2917	1955	4848	4048	1625	409	966	1106	2307	3694	4235	1094	737	1145	1335	1692	3346	1432	985	1172	3855	2775	387	488	406	1784	2564	980
gene11136_GNB4	292	146	799	120	73	32	84	215	92	137	118	178	231	109	81	49	97	27	154	122	258	318	193	890	486	104	38	53	97	126	202	121	155	104	209	81	32	253	39	89	101	175	102	85	158	126	239	167	54
gene11137_NIFK	3202	2732	3689	1941	489	744	884	581	206	1215	3342	1349	2430	415	412	1104	3873	55	992	460	2714	3838	1745	5747	3036	870	745	156	278	1203	1106	1228	1572	1151	965	297	2218	2518	205	331	526	2148	472	330	654	323	995	2259	151
gene11138_ACTL6A	1339	1473	2201	1624	400	1116	242	771	214	779	1579	1525	1662	494	712	1125	709	63	1812	456	1853	1761	1854	1360	1411	630	268	291	388	666	525	1174	1116	616	752	310	678	1602	530	352	256	1158	338	155	432	51	759	1288	95
gene11139_MRPL47	713	686	865	546	208	394	176	280	71	357	802	626	870	114	137	400	414	17	413	98	988	876	814	619	773	296	209	118	123	316	223	452	424	293	297	136	302	519	132	113	150	523	96	81	180	108	449	1318	106
gene1113_NR1H3	261	293	376	80	94	219	61	114	8	31	191	61	215	59	93	162	132	0	76	39	198	151	169	334	176	52	7	44	33	235	117	223	44	86	61	19	26	205	14	13	65	223	62	26	34	18	87	45	6
gene11140_NDUFB5	1731	1643	2199	2703	742	2072	610	722	169	942	3027	2405	2248	637	397	1018	1600	78	2261	380	2795	3200	3294	1701	2077	762	465	393	357	900	737	1802	1518	848	913	245	972	2552	483	287	302	2123	451	188	407	157	1146	3825	261
gene11141_USP13	316	352	520	443	300	541	288	421	137	250	454	550	607	447	311	239	521	58	445	185	415	505	440	654	748	304	479	308	396	614	406	613	431	282	382	352	209	436	391	347	202	500	355	138	115	119	414	597	164
gene11142_PEX5L	7	20	17	48	8	6	14	5	0	0	8	16	16	0	0	0	2	3	19	0	9	24	27	23	45	1	0	18	3	28	19	4	16	18	14	4	0	6	0	6	0	0	8	0	8	5	7	19	2
gene11145_RTN4R	70	29	17	12	38	6	13	89	15	61	8	16	87	58	63	37	10	0	17	20	59	8	31	14	25	122	14	207	62	10	12	62	35	61	58	6	33	57	4	0	12	22	13	1	9	0	18	13	11
gene11146_LOC110081942	795	971	1556	930	350	592	246	284	87	847	617	603	1137	297	159	673	918	39	429	120	1126	741	1009	1107	2337	732	238	185	317	187	314	219	655	341	832	59	272	427	123	215	44	1298	109	88	276	106	724	1229	75
gene11147_SCARF2	1154	1170	1175	452	351	369	161	429	108	404	772	344	1425	522	247	772	1000	45	585	302	1688	899	796	1238	985	159	135	241	328	257	300	512	386	192	366	192	347	1513	171	210	71	554	110	191	107	48	318	2020	23
gene11148_LOC110081945	735	687	628	522	355	462	211	435	82	379	731	597	685	282	195	378	477	30	306	158	649	864	731	498	291	191	208	207	147	464	424	469	350	328	216	123	393	526	154	143	112	345	143	91	158	39	154	677	101
gene11149_SLC7A4	0	16	17	0	0	0	0	2	0	0	0	8	15	3	0	0	15	0	4	0	1	10	2	3	19	23	0	0	0	0	0	2	3	1	0	0	0	31	0	0	0	5	0	0	0	0	0	1	0
gene1114_MADD	668	626	973	668	498	808	358	500	195	423	751	422	860	375	413	276	613	73	462	320	606	761	635	1036	512	484	235	488	326	526	617	732	600	406	631	298	419	850	506	227	238	538	315	302	240	138	488	369	264
gene11150_LRRC74B	94	232	138	427	179	122	39	92	40	110	193	69	111	66	58	200	62	13	289	13	253	56	48	69	205	54	14	45	31	118	62	99	31	45	129	24	60	115	63	41	0	68	25	27	16	8	140	123	6
gene11151_P2RX6	0	2	5	0	3	8	4	13	0	0	6	0	5	4	0	0	0	0	0	0	3	2	6	0	2	25	0	9	2	0	0	6	0	10	8	0	36	1	10	0	0	0	0	18	15	0	5	6	0
gene11152_LOC110081947	0	0	0	0	0	0	0	0	0	0	0	0	0	0	0	0	0	0	0	0	0	0	0	0	0	0	0	0	0	0	0	0	0	0	0	0	0	0	0	0	0	0	0	0	0	0	0	0	0
gene11153_AIFM3	1	6	12	0	2	0	1	0	9	0	11	7	8	0	0	0	8	0	0	21	10	5	3	12	12	0	0	0	9	2	2	4	15	5	8	0	2	8	0	0	2	7	6	0	2	0	3	8	0
gene11154_SIRT4	148	195	184	112	27	96	22	7	40	36	72	55	143	17	42	204	70	0	35	25	204	110	58	79	116	70	26	10	28	31	9	27	34	13	25	28	81	85	16	10	12	87	11	5	27	22	137	150	0
gene11155_LOC110081926	28	59	36	47	101	234	157	33	0	21	43	45	62	48	27	1	132	0	25	19	49	45	365	38	121	46	11	13	78	112	43	156	68	98	71	52	114	477	97	39	56	62	36	4	27	49	62	201	10
gene11156_LOC110082000	7	2	3	0	2	2	23	0	5	14	0	13	14	3	13	0	0	0	4	2	0	5	9	4	25	23	3	0	0	5	7	1	5	9	13	0	3	3	11	4	6	10	1	7	4	0	3	9	0
gene11157_PLA2G1B	0	1	0	0	0	0	0	0	0	0	5	0	0	0	0	0	0	0	0	0	7	0	0	1	0	0	6	0	1	2	0	0	0	0	0	0	0	0	0	0	0	0	0	0	0	0	0	0	0
gene11158_MSI1	524	310	865	90	79	155	34	228	44	51	167	110	345	65	103	204	122	27	100	126	295	232	275	749	211	105	43	34	92	65	105	177	90	71	41	26	79	201	19	21	72	113	29	44	103	34	93	103	8
gene11159_LOC110081979	3138	3307	5668	6146	2310	4399	1337	2361	386	2034	5811	5671	4912	1291	727	3024	3287	135	6074	1058	8544	6115	7020	3805	6911	3572	2084	2059	893	2642	1854	5216	3406	2035	2559	725	3667	3409	690	639	401	4970	715	469	1712	587	5834	8174	446
gene1115_MYBPC3	71	96	501	182	24	7	23	8	5	109	71	57	164	246	86	51	310	0	425	10	43	699	45	4087	1789	32	357	14	79	151	2084	1713	31	42	17	117	6	48	61	31	20	94	55	4	15	0	16	23	29
gene11160_GATC	234	261	454	295	138	143	45	268	60	169	454	287	394	115	140	408	236	10	237	128	835	270	326	237	307	124	39	54	115	188	135	303	167	140	311	26	100	93	42	31	27	83	8	6	119	46	221	355	19
gene11161_SRSF9	3301	3245	4839	4488	2002	2537	823	2035	774	2676	6097	5183	4514	1883	951	2513	2592	212	5489	1185	5671	5388	5316	3510	4611	2216	955	1307	840	2140	1891	3164	2241	1873	1723	718	2146	3180	991	945	1134	3916	666	419	1073	463	2663	7466	952
gene11162_DYNLL1	5055	5789	8709	6276	3449	4488	1150	2833	602	2776	6732	5647	6253	1773	1344	3941	5970	137	8201	1540	9376	6980	8039	5450	7488	4121	2093	1336	839	3618	2021	6173	3658	2353	2109	829	3507	3724	919	979	482	4902	616	635	1455	469	3657	6680	513
gene11163_COQ5	393	408	543	304	280	289	89	242	57	184	462	348	579	239	90	301	345	6	216	94	671	536	430	384	317	121	161	233	173	262	236	353	260	231	231	124	224	504	84	56	72	515	129	38	153	80	289	414	38
gene11164_RNF10	5361	8287	8818	6467	3724	5269	2676	3122	1101	3845	4656	4571	7952	2932	2892	5118	6829	428	4486	2003	7367	6481	5878	6840	5610	3852	1264	1687	1901	3412	3095	4586	5073	3783	5609	1257	3151	5127	2023	2095	1077	5019	1470	1286	2005	590	3765	10006	914
gene11165_POP5	650	576	1002	559	140	174	109	111	47	223	486	575	762	134	94	306	445	29	507	74	798	710	564	463	450	213	140	100	42	184	116	288	252	143	151	122	299	509	41	63	17	523	62	79	154	48	304	991	41
gene11166_CABP1	129	122	169	53	227	150	66	153	46	182	55	86	85	115	103	91	39	0	62	80	96	55	65	70	76	119	28	76	92	126	177	373	60	89	89	75	201	77	82	38	21	137	136	13	55	15	88	125	69
gene11167_MLEC	865	379	760	211	256	239	132	374	237	374	340	620	363	195	246	262	152	93	401	183	812	707	547	1062	702	233	216	229	250	352	283	361	322	266	227	111	216	603	178	150	220	362	164	143	319	206	294	1489	73
gene11168_UNC119B	1575	1242	3550	572	96	245	119	198	59	141	298	389	988	36	136	1098	751	49	304	232	1075	1306	552	1825	883	266	112	141	200	147	128	266	281	268	328	99	154	958	61	75	64	564	60	120	369	100	203	840	51
gene11169_ACADS	738	892	1267	1039	259	1163	569	935	92	354	779	984	1162	452	390	709	853	48	707	496	1605	1091	1025	789	1168	473	503	529	634	553	541	998	958	465	854	292	367	796	366	142	169	1080	212	222	303	106	1112	2099	78
gene1116_SPI1	10	59	34	85	4	5	9	0	15	1	45	28	109	3	0	30	31	3	1	11	103	96	38	16	32	17	5	27	32	11	7	18	51	13	23	0	6	20	9	5	0	14	0	8	14	11	47	22	6
gene11170_SPPL3	2836	1858	1866	1153	325	830	400	438	196	669	2113	1172	1805	437	418	1009	1140	93	663	247	2511	2077	1687	1968	1308	528	250	337	335	455	479	658	807	503	447	216	605	1706	163	160	363	1639	356	235	557	266	701	1192	107
gene11172_HNF1A	0	5	1	0	133	100	421	1	8	4	0	0	4	6	8	0	2	0	16	17	9	0	80	7	8	8	0	0	46	61	0	70	10	88	0	0	0	56	0	0	11	13	4	16	8	61	1	11	0
gene11173_CUNH12orf43	181	194	225	496	425	247	192	822	813	633	270	817	294	474	246	167	147	354	542	339	320	297	396	272	418	432	474	842	611	853	622	572	592	545	391	432	423	284	771	708	275	308	236	578	523	350	750	815	270
gene11174_RNF185	885	788	911	1121	428	617	301	471	146	610	807	676	953	444	290	561	771	75	730	173	982	713	722	487	615	425	246	331	344	362	416	514	698	404	534	222	448	676	212	175	143	481	100	97	204	132	645	887	92
gene11175_LIMK2	637	586	1171	441	255	731	117	538	73	233	421	452	1089	301	197	401	550	21	341	306	947	693	567	870	1003	209	196	245	361	191	296	412	420	248	346	153	445	615	192	121	55	1040	75	74	224	120	424	624	54
gene11176_PIK3IP1	1254	1578	1455	1566	69	516	95	194	27	544	1002	830	726	466	301	1069	399	21	1520	159	1081	1135	1118	3562	4947	427	122	209	155	885	868	1774	447	173	382	32	249	2358	132	119	125	2300	95	32	273	54	774	1505	18
gene11177_PATZ1	2932	2876	5139	2177	676	1998	649	635	539	1624	2425	1457	3347	1052	1454	2700	1610	654	1754	516	2244	2626	1986	2593	2507	744	356	532	486	933	893	1355	1191	692	1084	797	996	2514	1127	619	1066	1982	1305	602	525	263	833	2572	628
gene11178_DRG1	1059	1264	1716	1013	205	696	344	227	63	402	592	616	1198	249	574	803	1085	26	336	155	1632	964	527	810	1171	365	374	171	184	223	176	257	340	293	462	107	488	607	110	86	133	1210	73	178	352	154	1002	2413	99
gene11179_EIF4ENIF1	1430	1689	2413	1876	753	1931	367	863	205	716	1568	1267	2062	1025	770	1474	1225	102	1144	368	1638	1474	1664	1492	1361	768	281	544	673	604	602	826	1061	853	1309	474	729	1655	348	368	483	2526	532	415	475	254	1177	1068	154
gene1117_SLC39A13	402	256	409	304	73	253	117	206	30	221	292	419	464	108	97	67	411	8	265	93	640	678	385	748	597	229	138	128	131	231	149	336	297	176	251	72	113	432	93	104	154	280	123	19	89	17	191	587	66
gene11180_SFI1	850	1375	952	1844	1109	1596	425	443	188	463	986	620	1088	794	643	1229	1160	19	975	178	1399	899	1006	570	675	901	177	334	388	324	291	501	392	223	1108	532	751	1622	832	633	129	1231	203	282	236	154	604	487	248
gene11181_PISD	1292	1224	1669	1096	696	1201	428	969	346	643	938	712	1467	789	761	1156	920	50	881	519	1825	1187	1060	864	780	636	368	852	626	595	512	962	607	464	507	285	421	1473	453	284	109	1044	285	147	451	327	542	1419	392
gene11182_LOC110081932	1725	2143	7466	1677	2358	3524	637	449	586	4098	553	498	5666	6548	1258	1484	3624	545	9478	215	828	917	959	272	268	592	169	219	340	390	334	397	384	545	494	564	959	921	734	383	145	420	233	225	201	83	187	724	131
gene11183_PRR14L	1700	1696	1629	1205	444	1251	309	669	143	431	871	652	1392	494	638	1254	1043	59	534	430	1533	1432	1150	1318	880	449	207	269	412	394	417	540	724	335	745	301	581	1109	358	303	148	656	106	156	476	110	473	1130	90
gene11184_DEPDC5	1686	2053	2685	1725	1757	2234	547	1418	465	950	1569	1222	2197	1499	1009	1885	1429	134	1145	844	2702	1633	1482	1329	1607	1184	554	854	1070	785	660	1122	855	606	1633	795	1295	1874	911	513	208	1898	409	364	373	405	1404	1490	362
gene11185_ANHX	61	84	52	90	31	36	5	39	0	11	6	33	57	4	17	141	0	0	7	0	90	96	70	172	115	42	0	10	18	91	36	104	13	29	23	0	0	30	1	0	0	6	21	0	42	15	22	133	0
gene11186_YWHAH	1912	2247	2869	2554	1469	1687	442	1084	389	998	1471	1541	2465	838	669	1302	2151	130	1631	348	2394	2050	1844	1588	1693	1515	636	856	795	1686	815	1557	1210	890	892	398	893	2053	473	423	509	2417	585	304	683	169	1038	2736	219
gene11187_SLC5A1	2	4	6	21	85	26	105	0	0	15	2	2	12	14	4	0	0	7	9	13	3	5	80	6	14	20	0	0	2	74	11	57	12	26	16	0	35	27	0	0	0	5	5	2	10	0	0	13	0
gene11188_RSPH14	47	40	48	89	65	136	36	32	37	45	22	59	36	43	59	35	46	14	45	33	5	21	38	13	54	105	28	101	45	95	44	70	30	26	68	29	0	13	22	14	31	11	74	14	18	24	38	27	1
gene11189_GNAZ	309	277	356	341	103	134	43	97	48	145	130	153	194	45	94	165	283	8	81	52	81	193	252	190	264	92	15	111	52	158	124	132	155	79	91	20	79	136	17	37	24	65	66	21	78	4	124	281	28
gene1118_LOC110082466	40	32	70	21	12	40	13	2	0	13	71	59	100	13	9	24	67	0	127	2	60	161	65	149	109	5	13	2	4	11	26	54	26	8	23	12	4	64	0	11	3	49	0	1	12	0	18	138	3
gene11190_RAB36	8	20	11	44	16	28	6	5	0	7	0	0	9	0	0	0	15	0	10	0	3	5	18	4	6	0	0	0	0	7	0	2	23	7	1	0	0	14	0	0	0	0	0	0	0	0	16	32	0
gene11191_BCR	268	170	447	75	51	49	80	50	27	29	65	49	116	13	54	87	96	3	49	101	195	121	99	627	153	69	42	102	77	60	54	96	125	79	110	24	35	96	2	45	39	118	18	65	123	86	84	112	18
gene11193_SPECC1L	2139	2036	2263	2018	820	2100	1176	1671	411	999	1762	1692	1921	934	1323	1137	1585	190	984	947	2614	1904	1989	1530	1259	1873	957	1160	1260	829	973	1129	1797	1290	1531	781	1149	1296	693	582	558	1130	589	508	1009	575	1324	1304	746
gene11194_ADORA2A	35	26	55	21	22	29	46	30	16	5	7	12	56	11	30	0	60	8	20	1	51	38	28	47	111	41	31	25	47	17	18	16	47	34	21	23	22	55	16	1	10	43	5	31	27	15	40	51	15
gene11195_UPB1	728	859	1005	710	1657	923	879	754	107	294	356	411	1145	830	650	569	1128	41	255	370	2388	601	1307	202	448	424	522	440	565	427	364	737	923	568	571	551	1316	639	203	174	72	426	108	168	540	287	1044	384	75
gene11196_GUCD1	352	524	602	391	139	274	106	208	81	131	274	482	473	137	103	256	401	1	246	125	581	513	324	312	467	220	196	191	171	151	121	168	352	132	347	102	233	405	73	53	35	462	70	38	122	89	421	932	42
gene11197_SNRPD3	2312	2785	3614	5818	2218	5140	943	3167	858	3044	4850	4089	3686	1531	1442	2215	3117	219	5707	1746	4893	4150	5181	2298	4167	3413	1205	1470	1131	2537	2909	4546	3583	2380	2087	1098	2236	2949	1467	1208	791	3237	1667	509	1087	377	3389	9027	861
gene11198_LRRC75B	191	109	143	176	43	218	271	76	0	41	139	84	241	40	63	117	145	0	14	108	501	139	119	43	284	98	102	134	96	48	36	25	145	57	185	11	36	25	0	5	0	27	14	51	36	38	169	138	12
gene11199_GGT1	23	26	8	27	11	47	916	4	0	11	20	4	25	20	13	0	7	0	3	28	34	1	11	4	73	46	5	19	11	29	9	12	10	4	38	13	56	4	0	3	6	15	2	15	13	3	45	8	4
gene1119_PSMC3	2630	2869	3953	4005	1353	2506	854	1668	458	1368	2987	2443	3513	1024	708	2125	1860	265	2669	736	4100	3429	2920	2797	3222	1849	1281	1110	983	1496	1384	2223	1814	1318	2149	755	1809	3207	1382	980	588	2759	630	507	749	260	2038	7075	384
gene11200_GGT5	572	1882	1362	236	47	134	20	98	9	58	117	63	442	21	87	1467	376	0	13	66	988	230	235	149	431	236	58	40	55	46	47	23	300	127	920	28	84	150	16	59	2	231	15	36	55	24	293	167	8
gene11201_SMPD4	1369	1896	2196	1947	834	1868	432	1377	95	538	1149	1509	1756	1064	833	1227	1235	61	969	432	1722	1605	1488	1345	1335	806	411	672	942	784	591	1123	894	593	1065	515	804	1414	329	286	156	1612	316	225	408	147	884	2304	215
gene11202_LOC110081971	265	246	844	696	639	490	289	430	193	668	431	541	843	860	365	360	349	80	641	272	799	499	584	346	663	392	110	260	301	713	575	665	337	240	433	130	319	261	130	93	110	639	279	77	155	55	501	921	117
gene11203_MED15	1295	1436	1195	1871	1025	1132	301	831	163	805	1334	1169	1561	518	510	1111	943	23	1004	281	1813	1354	1314	726	851	1232	374	505	484	553	597	630	933	488	941	737	982	1659	546	479	171	1570	259	283	299	166	700	1993	182
gene11204_KLHL22	416	547	582	641	367	612	209	433	45	170	289	468	674	194	192	363	383	36	285	113	617	475	487	378	515	248	285	410	308	237	223	317	373	273	412	197	327	606	169	109	72	657	107	122	158	103	492	801	61
gene11205_CRKL	948	773	1714	189	56	71	96	78	42	91	123	161	694	22	56	619	472	19	112	152	713	551	229	1179	534	109	116	107	121	80	70	98	189	112	278	75	87	395	15	90	42	288	13	77	238	20	155	224	0
gene11206_LOC110081995	5	2	9	6	10	0	0	10	0	4	0	6	2	4	15	0	0	0	2	0	5	5	4	2	18	2	0	7	0	3	0	1	5	0	11	0	4	4	0	0	0	4	4	0	1	0	0	6	0
gene11207_CABIN1	2951	3263	3499	3567	3328	3649	787	3324	887	2357	5183	2434	4093	2072	2057	2546	2129	282	3288	2409	5465	3398	3291	2855	3704	3275	1102	1765	2179	2242	2545	3415	2627	1967	3577	1725	2354	3666	1657	1164	708	2955	961	499	892	785	3381	4477	546
gene11208_LOC110081974	30	24	73	23	255	241	487	50	8	17	85	93	137	181	188	28	146	17	16	32	76	38	260	19	36	52	53	112	73	136	59	214	57	65	52	8	96	193	18	0	22	247	27	38	27	32	70	26	18
gene11209_LOC110081961	185	361	262	473	635	518	1125	34	95	255	138	241	404	243	136	206	958	15	262	135	258	195	658	82	290	310	327	82	157	268	70	291	127	247	282	121	706	839	119	84	2	271	25	43	71	204	222	482	79
gene1120_RAPSN	222	253	382	91	138	462	53	125	9	83	323	105	330	272	123	112	167	38	157	40	237	217	158	103	42	25	43	14	91	55	118	139	84	61	67	24	164	379	93	66	36	142	108	22	25	1	25	34	4
gene11210_LOC110081962	121	241	171	232	623	285	320	141	16	117	370	331	173	453	96	185	178	7	155	165	400	271	461	55	118	23	90	208	311	657	110	500	154	440	346	101	1076	1015	51	59	8	180	23	49	135	216	275	151	52
gene11211_DDX51	1845	1973	1556	2253	1572	2036	1599	2889	1482	1731	2151	1926	1562	1109	1516	1447	1548	535	1628	1441	3343	2071	1704	1536	1411	1495	1709	1622	1644	1866	1947	1834	1871	1464	1307	2154	1445	1433	1529	1503	1092	1222	823	1537	1819	1992	2276	1938	1424
gene11212_MIF	1066	1135	696	2301	1635	1226	452	2643	453	1213	1935	1816	637	569	623	828	858	37	1959	1488	2264	1404	2064	1057	2522	2547	1162	1688	806	2345	2001	4337	2099	1309	1127	712	2275	497	366	392	202	463	160	122	488	366	1822	3419	563
gene11213_LOC110082006	30	39	71	63	85	49	144	11	35	50	21	49	105	54	44	12	10	0	30	32	39	34	50	24	18	54	68	47	78	65	26	45	44	26	24	76	65	28	36	7	0	24	16	69	14	5	42	82	6
gene11214_LOC110081990	3	1	2	0	16	0	63	4	0	7	0	0	17	3	0	0	0	0	0	0	3	3	7	2	2	11	0	7	8	10	0	3	0	0	5	0	2	0	0	0	0	0	0	0	1	0	0	0	0
gene11215_LOC110081993	73	64	216	60	269	36	284	244	125	166	44	24	210	45	30	11	18	9	51	179	495	33	84	6	59	16	7	54	52	12	28	88	43	69	65	115	128	40	17	1	6	11	13	10	25	3	47	88	6
gene11216_LOC110081965	0	0	0	0	0	0	0	0	0	0	0	0	0	0	0	0	0	0	0	0	2	0	0	0	0	0	0	0	0	0	0	0	0	0	0	0	0	0	0	0	0	0	0	0	0	0	0	0	0
gene11217_LOC110081992	16	16	9	27	23	40	129	13	0	1	12	9	55	3	20	0	35	0	0	11	6	1	9	2	1	26	0	8	34	11	0	8	5	8	20	27	2	20	4	10	0	0	0	4	1	0	3	0	0
gene11218_LOC110082001	52	77	74	155	103	256	144	99	27	59	118	39	113	72	104	138	229	18	29	59	264	52	66	35	132	41	65	84	138	52	37	91	124	38	228	200	141	93	81	32	11	46	27	130	26	14	141	47	44
gene11219_LOC110081966	484	595	475	794	908	1136	545	438	41	190	613	801	695	556	333	324	737	16	599	195	1012	687	827	362	648	349	663	663	649	443	286	635	579	384	803	286	707	919	536	196	83	1299	144	140	135	115	668	1230	80
gene1121_CELF1	4932	4288	3550	2637	1684	2376	979	2137	1030	2189	4341	2276	3328	1560	1823	1678	2647	482	2119	1044	4062	4367	3741	4509	2690	1770	721	1106	1142	2365	2908	3118	2665	2488	2654	1107	1414	4008	1101	1212	1454	2702	1762	1076	920	800	1683	2768	843
gene11220_SMARCB1	2651	2892	5426	3199	1908	4659	1666	3948	590	1421	5710	3422	4508	2772	2479	2071	3700	310	1729	2012	6287	4294	3826	2754	4270	1651	1496	2191	2703	2287	3040	3233	3343	1724	3388	1194	2405	3061	1098	826	1200	4507	1344	827	1182	1160	4546	4929	325
gene11221_LOC110082016	23495	11728	13209	8982	2235	4830	720	5111	1726	5135	9759	5333	7996	3203	4503	5375	6051	498	4911	3194	15778	18068	7794	15670	7594	3199	674	2173	2006	2039	4701	4457	5598	3676	2654	1503	2011	12131	1187	1704	1960	3752	1463	526	2383	519	2391	9981	2087
gene11222_LOC110082014	152	77	260	39	47	23	141	49	101	39	66	89	54	29	52	32	48	41	37	129	80	39	31	145	38	29	90	220	92	55	17	37	43	68	52	170	54	77	57	55	79	25	92	108	123	145	98	42	39
gene11224_DIAPH1	418	500	571	126	181	267	111	188	109	102	214	167	325	70	211	438	491	77	85	101	378	406	269	533	374	271	68	178	116	257	131	134	232	275	594	100	157	371	116	82	58	340	66	169	205	164	182	176	41
gene11225_HDAC3	1655	1493	2070	1259	559	1684	414	947	109	444	2021	1010	1216	704	401	836	957	41	663	301	1469	2060	1393	2408	1135	604	292	346	568	711	993	1024	834	664	778	372	835	1968	434	345	265	1363	316	327	290	191	715	1107	244
gene11227_RELL2	901	1032	762	175	86	466	41	88	27	132	644	390	178	463	374	434	496	10	169	15	132	315	177	229	343	238	48	29	43	158	203	285	320	340	987	8	131	247	174	85	40	315	66	30	29	19	97	221	32
gene11228_FCHSD1	548	532	659	256	126	454	91	203	75	260	314	274	506	363	346	479	859	24	357	74	233	344	349	618	445	274	120	117	107	283	112	411	192	202	505	211	230	772	235	181	131	825	166	109	95	33	121	501	79
gene11229_ARAP3	97	65	185	21	195	87	43	241	11	49	82	38	260	70	146	118	351	20	27	180	600	211	136	25	59	260	48	109	212	83	95	114	277	204	317	52	260	275	63	53	10	131	48	37	52	28	37	62	9
gene1122_PTPMT1	988	1274	1547	945	185	339	334	195	68	487	875	1004	1174	155	173	858	1397	41	667	112	1639	1242	1039	1174	1291	396	352	163	124	255	166	444	571	298	593	116	506	973	101	146	82	1141	100	106	288	58	841	2105	110
gene11230_LOC110082018	1	0	0	0	0	16	12	4	0	0	6	0	8	7	0	0	0	0	6	0	4	9	26	0	7	0	0	0	8	2	7	5	2	17	6	0	2	22	7	10	9	5	0	0	0	0	0	12	0
gene11233_PCDH1	794	490	809	219	321	330	312	185	88	107	237	160	346	154	242	264	286	10	146	215	577	269	294	340	378	350	155	428	210	148	149	226	392	281	196	92	210	479	69	83	65	165	75	131	136	128	172	330	23
gene11234_KIAA0141	954	916	1029	621	190	786	288	538	18	185	444	523	639	398	317	606	886	11	306	245	602	616	489	511	878	268	175	152	335	347	453	402	584	346	432	252	389	1184	362	212	260	889	265	96	197	41	295	821	48
gene11235_PCDH12	148	67	102	165	78	137	29	57	13	8	26	34	127	79	54	74	82	4	28	22	94	69	92	42	24	68	0	0	39	15	35	57	80	48	56	9	30	162	7	6	0	37	6	0	9	1	62	35	0
gene11236_POLR3F	363	166	505	46	15	81	47	28	33	19	41	21	140	14	24	124	105	0	41	0	141	171	55	271	82	7	0	11	17	40	26	25	25	25	54	29	45	164	9	29	23	148	29	16	53	2	8	47	5
gene11237_TDRD12	36	43	76	16	12	48	1	17	0	20	6	21	42	7	5	0	16	0	35	0	28	51	28	108	60	3	0	0	0	21	14	29	6	23	5	0	9	36	0	3	0	32	4	0	15	0	5	25	0
gene11238_NUDT19	136	83	95	34	11	8	7	0	0	16	39	20	77	2	7	78	45	0	8	17	94	156	43	233	68	15	11	0	17	6	15	6	21	22	17	0	0	100	0	5	6	25	0	7	36	10	15	113	2
gene1123_KBTBD4	491	430	592	264	79	248	64	128	18	91	312	274	368	87	124	196	295	7	164	51	533	390	361	489	448	196	43	85	87	168	114	261	211	108	162	49	124	290	54	42	50	286	70	23	128	49	285	423	11
gene11240_RGS9BP	105	42	116	10	22	21	13	39	20	27	22	34	44	4	13	72	21	0	19	0	102	52	11	97	21	71	7	19	23	11	15	18	7	10	13	36	22	44	20	25	87	26	14	21	34	8	19	38	16
gene11241_ANKRD27	1997	1439	2059	1488	845	1849	352	963	207	619	2293	833	1842	613	881	599	1191	64	1160	582	1614	1464	1357	1922	1020	598	138	188	339	595	1217	1180	857	559	420	296	990	1441	235	296	351	833	282	212	262	89	436	860	154
gene11242_PDCD5	2589	1932	2117	1474	531	839	384	587	215	692	2035	1404	1902	448	271	573	1350	54	825	374	2661	2428	1374	1903	1609	711	393	359	264	1029	793	1143	1041	931	741	227	784	1418	152	252	257	1193	219	172	466	187	878	2414	246
gene11243_LOC110082029	163	114	166	35	49	82	20	52	26	29	23	37	77	15	59	29	13	6	29	21	82	105	67	190	113	18	13	31	19	56	70	73	19	71	46	14	15	35	18	5	9	42	38	23	20	5	81	34	24
gene11244_DPY19L3	147	141	147	65	60	104	17	82	16	34	97	50	47	66	22	12	16	12	39	36	118	145	90	320	137	127	5	17	18	70	61	109	69	46	44	69	48	66	10	19	77	143	65	11	50	12	38	59	11
gene11245_ZNF507	639	486	706	158	61	159	15	147	5	53	305	85	291	52	40	186	54	9	52	33	329	303	240	734	201	90	26	95	59	155	139	106	192	153	119	32	62	209	9	21	20	101	33	34	86	40	73	75	0
gene11247_TSHZ3	2434	1404	2043	641	317	241	413	391	156	396	310	359	1727	110	89	487	156	54	254	576	1837	468	422	293	179	331	303	360	180	116	119	93	279	320	225	159	932	600	20	118	64	79	24	445	404	213	355	163	49
gene11248_LOC110082030	42	9	26	0	0	23	1	0	7	10	13	2	7	17	2	0	0	3	0	3	3	1	5	8	5	18	0	31	11	10	9	9	11	1	8	8	12	12	7	9	0	8	4	2	0	0	0	0	0
gene11249_LOC110082042	1371	699	966	2378	655	783	455	760	227	1680	1468	737	782	414	736	364	366	64	1491	575	1438	701	1119	608	1305	766	334	356	262	1084	1186	1265	593	966	969	199	514	564	180	125	1067	724	335	54	367	147	836	559	140
gene1124_NDUFS3	1381	1541	2244	2634	1247	1838	778	1601	305	1124	1930	1848	1770	821	903	986	1109	192	2197	741	2288	2035	2322	1516	2231	1235	815	766	589	1215	1028	1862	1447	999	881	699	1687	1770	902	619	655	2050	717	401	568	404	1552	3776	572
gene11250_FKBP10	6602	6421	8937	3820	401	1389	336	804	235	1640	4251	3368	4858	553	660	4061	2775	313	4408	600	6297	10559	5248	15919	4822	858	786	339	699	553	969	1407	1831	622	1097	227	595	6385	189	433	374	2552	263	336	795	117	1301	4497	210
gene11251_CUNH17orf53	193	258	266	116	55	185	31	59	10	68	131	149	218	28	38	100	120	0	49	23	299	276	146	280	119	21	30	45	35	81	90	136	59	101	72	44	22	187	23	38	8	99	18	27	28	8	117	262	3
gene11252_ASB16	139	103	230	149	26	41	16	39	0	43	52	91	168	39	9	78	110	16	33	10	177	195	141	99	114	94	78	33	56	44	50	48	90	25	71	8	36	88	7	12	4	44	4	21	46	0	88	220	0
gene11253_TMUB2	641	616	518	326	62	209	84	165	47	145	847	403	577	75	64	290	317	45	249	137	747	596	608	544	471	123	42	76	102	137	139	321	192	111	190	52	158	501	67	46	80	331	65	29	134	25	205	476	17
gene11254_ATXN7L3	1809	1456	2048	1129	694	1113	284	1008	301	629	1488	947	1770	609	497	654	1055	106	657	499	1680	1789	1378	1869	1186	742	327	403	608	603	1056	1032	1066	774	813	251	673	1825	410	290	345	927	306	274	495	358	648	878	161
gene11256_UBTF	5651	4970	7295	5775	3109	4470	3209	4806	3014	4715	6331	4281	6079	2485	3038	3465	3094	1295	4376	2429	6274	4542	5143	4480	2860	4159	3449	4615	2892	5224	3937	4447	4475	4108	3829	2819	2797	4939	2888	2511	2960	2267	2990	3065	2126	1462	2724	6228	2771
gene11257_SLC4A1	325	41906	8853	3663	203	418	73	294	543	1666	568	494	4983	130	786	17976	18212	0	29	186	492	415	234	18	645	1149	332	154	950	828	735	56	7830	6007	30013	51	335	294	1671	4220	35	96	32	529	69	74	156	1754	208
gene11258_RUNDC3A	23	76	37	15	27	17	2	3	0	11	8	7	42	7	1	81	124	1	0	4	6	13	8	15	20	24	0	13	8	7	23	7	14	13	93	0	1	25	18	51	8	8	3	10	0	5	7	15	0
gene11259_SLC25A39	1977	2276	2233	1296	556	675	633	873	176	817	1672	1242	1438	436	855	1019	2194	57	834	464	2471	1934	1204	2154	1627	594	442	465	500	745	817	1179	1088	689	1296	225	770	1085	303	377	330	990	266	239	494	165	955	1051	95
gene1125_FAM180B	2	2	4	0	4	0	0	0	0	0	2	0	4	0	0	0	11	0	0	0	6	3	0	0	2	0	0	0	11	3	0	0	27	1	6	0	0	1	5	5	0	0	0	9	0	7	0	10	0
gene11260_LOC110082048	704	1590	498	323	1006	1166	264	722	202	366	715	175	919	411	661	1032	1130	31	215	399	628	515	601	352	244	598	124	547	188	732	1037	1328	544	1020	1042	292	383	614	276	321	195	349	128	86	97	88	200	170	73
gene11261_KANSL1	4001	3450	3732	2238	1622	2370	616	1930	982	1705	2590	1272	3037	966	1015	1647	1788	251	1561	998	3286	2450	2337	2751	2251	1424	564	808	911	1468	1608	1725	1710	1169	1347	918	1594	2449	623	630	364	1209	477	873	1203	887	1681	1028	396
gene11262_CDC27	1484	1448	1625	703	465	713	580	948	211	517	1350	892	881	584	459	544	580	107	612	357	1869	1552	871	1729	1010	553	607	568	455	732	709	933	670	521	740	365	568	1044	306	289	217	826	347	342	630	387	1025	776	140
gene11263_LOC110082051	34	47	163	40	12	69	6	0	0	0	81	94	41	65	133	0	171	0	18	6	17	101	32	45	48	12	0	0	8	10	16	8	5	12	59	54	7	16	0	39	14	14	0	5	1	6	1	55	12
gene11264_CACNB1	199	314	150	273	494	272	130	337	50	140	229	126	267	283	255	134	176	11	147	84	133	181	242	214	190	158	112	204	105	194	196	306	201	186	241	58	388	192	77	87	10	94	55	56	70	31	98	66	75
gene11265_RPL19	13083	18096	25164	26047	6490	13784	8498	8317	2702	9351	18626	19744	20694	6683	5043	13598	39017	747	13852	7158	21945	23332	21393	17318	24300	18362	14999	8381	6056	12316	5886	14135	20297	11461	16318	4633	17006	17544	5604	5715	2795	16740	4884	3452	6888	2806	20749	42285	3489
gene11266_STAC2	12	37	27	14	3	0	40	10	2	46	6	3	19	5	2	8	9	1	3	10	22	5	10	16	23	28	4	46	8	15	6	3	30	7	18	0	4	3	10	6	13	64	7	10	7	13	40	0	8
gene11267_LOC110082037	8	5	4	40	41	5	0	6	0	9	0	8	6	2	2	0	4	0	0	0	4	5	13	3	11	19	0	0	2	0	6	4	23	2	0	0	0	3	0	0	0	0	0	0	9	0	17	5	2
gene11268_FBXL20	1373	1340	1043	701	474	1176	678	1059	483	663	1373	834	1045	393	778	578	709	74	629	345	1173	1132	1013	1124	1221	588	366	717	635	822	1128	1024	801	692	757	690	326	1247	609	488	635	1315	707	396	497	659	1018	716	345
gene11269_MED1	1848	1333	1891	1503	1139	2471	2228	1702	1456	1479	2242	1252	1969	1009	1324	1193	1332	1163	1396	961	1432	1761	2419	1728	819	1237	1473	1651	1517	1474	1228	1288	1370	1686	2052	1306	841	2539	1786	2083	1985	788	1519	2229	1238	1529	1234	696	1471
gene1126_C1QTNF4	89	11	77	48	17	25	15	0	12	24	128	33	55	19	49	0	62	0	28	11	59	62	58	82	55	25	0	20	4	40	50	38	8	9	0	0	1	31	0	10	3	15	6	0	18	6	20	32	0
gene11270_CDK12	2427	2114	3239	1086	651	879	713	928	525	812	1002	1059	1894	500	722	1428	1109	221	884	445	2628	1837	1255	3344	1673	782	544	731	635	818	568	706	1021	734	1049	480	830	1635	479	431	473	1440	437	516	787	537	1510	1404	186
gene11271_NEUROD2	0	0	0	0	2	0	3	0	1	0	7	0	0	2	4	0	0	0	0	0	0	1	3	2	2	9	0	0	0	17	0	12	2	8	0	0	0	0	0	2	12	0	4	0	0	2	1	8	0
gene11272_PPP1R1B	74	70	250	31	72	11	100	73	49	25	60	64	126	25	44	0	56	8	9	94	434	156	75	253	114	1996	384	104	133	52	56	52	111	137	215	84	129	81	31	39	128	135	40	126	450	168	521	198	5
gene11273_STARD3	1947	1250	1195	729	300	584	247	5776	81	444	3058	2030	1088	255	430	547	688	22	620	243	1860	1243	2768	1474	2406	749	946	1279	1608	2934	485	5435	463	312	1946	176	493	1213	188	111	85	738	120	145	1159	126	3154	584	97
gene11274_LOC110082060	3	6	12	3	14	2	1	1	0	20	9	3	34	0	15	0	4	4	7	9	10	7	13	10	6	3	0	1	4	11	2	21	6	46	12	0	0	4	0	0	0	7	1	6	8	3	16	20	7
gene11275_TCAP	10	10	1	8	0	4	0	9	0	0	0	5	51	9	41	0	134	0	0	32	5	1	12	6	147	15	65	17	27	8	18	10	4	2	17	16	2	19	23	10	8	96	17	3	6	12	78	25	15
gene11276_PNMT	70	5	1	11	0	7	1078	146	1	56	4	4	1533	0	145	0	20	0	17	8	0	3	25	31	2	364	54	321	74	66	21	351	576	205	53	0	0	574	24	7	0	222	136	0	3	17	0	5	57
gene11277_PGAP3	282	127	272	102	13	56	30	13	2	15	150	66	112	14	34	44	115	8	104	30	190	308	162	490	133	56	34	4	42	30	40	56	87	75	16	31	34	298	18	31	15	125	14	18	54	8	35	411	15
gene11278_ERBB2	2196	1384	1856	724	987	996	817	1261	706	676	1613	1018	1024	630	460	720	546	185	653	575	2508	1674	1612	2324	1506	868	760	778	696	830	1159	1070	1161	829	1028	468	542	1630	551	568	593	976	473	988	1083	957	1857	474	169
gene11279_MIEN1	2089	1984	3009	1742	681	743	429	580	178	1102	872	1068	2261	483	420	1329	923	119	1243	257	2621	2957	809	2821	1248	776	296	540	303	848	516	774	1325	895	464	289	811	927	309	300	187	814	275	361	481	179	969	1915	212
gene11280_GRB7	80	52	137	59	31	27	98	106	0	20	9	35	151	6	6	25	89	8	23	21	140	51	35	114	126	18	11	27	26	23	5	23	35	23	30	41	39	42	5	5	3	11	4	18	52	8	119	76	3
gene11281_LOC110082071	0	3	1	0	4	0	0	0	0	0	0	7	3	0	0	0	0	0	0	0	4	1	5	5	0	6	0	0	6	5	0	0	1	5	3	0	0	0	0	0	0	0	1	0	2	0	0	0	0
gene11282_IKZF3	11	12	10	9	35	1	0	0	4	23	4	2	14	2	9	0	7	0	3	0	22	17	6	14	24	0	0	0	0	26	1	37	4	5	10	3	0	3	3	0	0	7	4	0	2	0	0	6	0
gene11283_ZPBP2	0	0	1	3	13	0	0	0	0	0	5	1	5	3	0	0	0	0	14	0	0	1	0	3	29	0	0	0	0	18	0	42	0	5	5	0	0	14	0	0	0	0	0	2	0	0	0	12	0
gene11284_LOC110082065	5	6	13	23	18	16	1	4	0	12	3	1	18	13	6	0	3	0	1	0	10	17	5	10	2	24	0	0	0	2	10	3	20	26	64	0	0	2	15	7	6	7	0	3	3	0	3	2	0
gene11285_LRRC3C	244	274	277	58	51	76	224	163	35	129	270	169	592	187	339	216	18	11	182	76	258	195	156	188	258	371	95	1154	67	268	240	677	144	221	93	49	11	295	51	61	206	245	190	51	55	33	116	133	41
gene11286_ORMDL3	716	374	527	225	128	148	63	98	5	163	353	203	390	91	97	304	217	1	184	91	833	386	403	742	749	164	55	56	71	213	250	219	259	261	110	62	137	334	27	46	72	293	65	41	219	89	191	265	0
gene11289_GSDMA	198	75	85	35	1	9	0	6	3	8	9	23	66	0	9	32	6	0	13	16	81	56	52	71	83	1	0	0	3	18	10	10	12	7	11	0	4	27	0	3	5	19	4	4	4	3	32	62	0
gene11290_PSD2	25	52	16	13	36	55	13	44	0	20	46	17	40	12	14	0	24	6	20	9	35	38	34	11	6	31	7	94	6	12	9	49	19	38	15	12	44	20	38	12	10	7	6	15	8	15	16	28	0
gene11291_NRG2	49	49	32	24	62	55	51	65	34	108	28	21	55	42	61	0	61	21	33	21	71	32	59	61	80	183	55	64	36	60	91	81	93	71	42	30	34	30	21	29	38	23	37	52	31	8	28	127	26
gene11292_PURA	829	798	1002	1104	472	573	202	383	323	556	1392	715	1118	279	357	463	537	185	1043	309	855	1161	1043	1096	871	357	160	490	282	406	524	545	806	601	675	306	331	1136	272	296	317	506	215	115	192	198	390	1047	340
gene11294_CYSTM1	278	248	482	419	143	198	208	207	47	134	595	388	745	64	86	183	91	9	314	167	647	494	545	461	1181	177	92	139	21	145	133	342	239	111	119	10	76	255	12	35	55	367	75	16	177	88	444	323	39
gene11295_PFDN1	1649	1454	2026	1903	694	1292	742	1115	328	907	2278	1552	1256	822	512	960	1609	63	1348	702	2054	1884	1810	1238	1861	1382	668	687	357	1572	938	1713	1358	859	743	394	1414	999	371	308	329	1209	374	247	580	257	1265	2467	264
gene11296_HBEGF	90	94	97	124	49	56	117	166	34	83	57	11	97	69	59	29	224	3	22	38	58	47	69	29	120	125	36	115	84	76	23	139	60	50	167	16	66	95	13	28	32	72	54	15	12	20	85	191	14
gene11297_SLC4A9	12	9	8	0	3	4	11	16	0	3	4	2	2	5	7	0	0	0	0	0	10	0	16	13	13	4	0	0	1	12	4	5	8	8	8	21	4	6	0	0	0	0	0	5	28	3	1	0	0
gene11298_LOC110082094	5155	5282	4944	9898	5817	9093	9344	8819	8652	9059	11008	9327	5762	6102	8014	3096	4219	5232	8050	5178	6886	6720	8077	7303	6195	7399	7844	9931	7345	9672	8321	7851	8429	8103	8765	7976	7952	7298	8497	7860	10552	5386	8058	10412	7031	8972	9850	9282	9348
gene11299_SRA1	599	518	769	254	82	222	102	179	39	124	424	202	498	81	91	355	557	38	109	106	694	331	221	220	392	71	88	87	94	77	165	138	248	291	237	113	205	474	21	48	108	484	56	71	162	16	244	500	19
gene1129_FUT8	1228	581	611	183	89	166	67	192	81	128	710	298	592	145	65	211	270	19	233	78	835	771	553	984	638	216	88	72	85	226	159	288	256	252	136	22	253	446	48	43	54	217	37	43	116	52	195	502	46
gene112_MTRF1L	883	373	906	326	111	264	68	407	0	132	311	217	447	61	70	176	235	0	134	66	716	717	739	715	357	181	18	60	74	203	142	326	210	96	216	35	126	557	54	33	8	257	15	41	133	23	125	99	0
gene11300_APBB3	12	5	11	0	2	12	1	51	7	9	14	18	58	23	43	0	13	0	22	0	23	20	16	14	33	17	0	50	16	21	27	30	12	7	17	6	0	31	0	6	0	26	7	0	1	4	19	0	0
gene11301_SLC35A4	2872	1543	2957	924	364	492	292	551	196	468	1851	1016	1274	350	313	909	1092	55	664	328	2824	2267	1453	2072	1495	557	332	243	286	590	888	927	931	546	730	145	318	1106	146	149	118	1039	134	110	557	127	520	1167	119
gene11302_LOC110082121	0	25	4	0	0	14	5	0	0	10	3	0	48	4	0	0	11	0	0	0	1	8	2	0	4	0	0	0	11	2	0	2	3	13	0	0	0	6	8	18	0	0	0	1	0	0	0	0	1
gene11303_LOC110082123	49	99	32	43	30	61	0	11	0	5	88	23	107	21	6	22	29	0	8	0	64	166	97	20	24	0	7	11	50	16	11	26	73	30	55	0	21	67	10	5	0	16	7	19	2	0	15	42	1
gene11304_TMCO6	457	603	742	553	392	500	162	216	79	318	386	358	517	270	185	373	397	23	285	132	738	441	265	461	415	164	142	149	170	295	216	316	181	121	335	189	468	605	225	145	116	577	142	101	102	66	412	414	58
gene11305_NDUFA2	357	512	585	956	501	733	201	580	100	307	680	772	548	289	172	354	469	8	960	192	941	647	825	412	903	705	277	313	198	638	283	934	557	346	439	113	402	511	163	183	70	893	243	49	169	70	626	1902	181
gene11306_IK	3849	4349	5325	6428	2936	3451	3382	3945	2553	4488	5004	4864	5936	2340	2653	3784	3417	933	4171	1657	5482	5266	4353	4424	4580	3816	4571	4379	3173	3500	3052	2522	4782	3607	4760	1898	3554	4041	2134	2180	2474	3519	2068	2478	2939	2189	4522	8778	2157
gene11307_WDR55	533	441	665	254	58	120	71	94	0	149	385	230	370	41	78	206	276	15	126	75	426	417	301	338	297	86	33	35	66	55	86	92	164	82	155	13	102	277	15	18	18	166	41	38	99	46	109	259	6
gene11308_DND1	2145	1612	2521	1884	180	382	289	207	185	540	597	686	1262	165	184	1008	132	20	302	104	3017	1549	1073	1600	2514	794	127	82	100	292	298	381	397	378	524	66	199	1384	78	85	75	578	76	131	804	62	1578	1810	25
gene11309_HARS	857	1222	1482	953	342	348	258	371	90	463	343	500	1184	179	204	818	820	3	292	225	1311	729	447	936	679	382	392	232	180	448	212	314	462	413	595	90	536	348	69	113	119	322	55	184	349	161	525	1217	56
gene1130_GPHN	1257	1158	2051	2124	405	915	287	599	202	671	864	741	1028	343	514	879	830	61	732	268	1056	988	911	1280	923	702	356	436	336	518	433	784	893	615	596	357	518	806	361	180	203	572	180	156	438	174	694	832	162
gene11310_LOC110082091	737	693	876	1069	457	817	159	444	117	520	923	700	922	295	354	252	588	110	633	286	806	827	646	884	568	537	304	291	224	559	512	483	459	356	433	262	485	624	381	256	271	508	305	91	182	79	380	814	117
gene11311_ZMAT2	3244	2684	3550	4626	2928	3136	2196	4603	2700	4080	4780	3833	3038	2288	2445	1230	2431	544	3462	2162	4722	3344	3429	1991	3132	3678	2816	3529	2274	3568	4020	3200	4254	3618	3156	2085	3001	2304	2046	1761	2377	2335	1883	1394	2108	1735	4064	4276	1792
gene11312_LOC110082127	2	1	1	0	5	0	3	0	1	17	0	0	1	0	0	0	9	0	0	0	4	6	6	4	21	0	0	4	0	1	4	1	3	7	7	0	0	3	0	1	0	0	0	0	0	0	0	6	0
gene11313_LOC110082095	53	46	104	72	95	143	339	264	115	63	101	123	223	110	239	40	157	52	80	111	138	177	108	228	77	357	170	1833	301	123	92	226	152	163	111	134	29	121	66	127	73	86	113	166	98	139	87	98	55
gene11315_LOC110082097	0	0	0	0	0	0	0	0	0	0	4	1	8	0	0	0	0	0	0	13	0	4	3	3	2	0	0	0	0	3	0	2	0	0	0	0	0	0	0	0	0	0	0	0	0	0	0	0	0
gene11316_LOC110082098	0	0	0	0	0	0	0	0	0	0	0	0	0	0	0	0	0	0	0	0	0	0	0	0	0	0	0	0	2	0	0	0	0	0	1	0	0	0	0	0	0	0	0	0	0	0	0	0	0
gene11317_LOC110082099	3	5	7	0	0	4	0	0	0	0	0	0	7	0	0	0	0	0	2	5	2	3	0	4	2	0	0	0	0	0	0	0	0	2	0	0	0	1	0	0	0	0	0	0	0	0	0	0	0
gene11319_LOC110082082	8	10	10	0	0	4	2	0	0	0	7	0	5	2	2	0	8	0	0	0	3	7	3	16	2	0	0	0	0	0	2	1	0	8	0	0	0	4	0	0	0	7	1	0	0	0	0	17	0
gene1131_FAM71D	3	1	3	14	0	19	7	3	0	3	23	10	6	1	10	0	6	0	1	14	3	14	15	3	2	4	0	4	14	11	12	8	18	8	24	1	13	4	16	0	0	1	0	4	1	4	0	0	3
gene11321_LOC110082080	4	1	2	0	0	0	8	0	0	0	0	2	16	3	0	29	13	3	0	3	0	10	8	8	5	0	15	28	9	5	0	0	1	14	13	10	4	14	0	1	0	3	0	0	0	0	0	5	0
gene11322_LOC110082079	53	39	59	35	65	81	94	63	22	39	65	136	63	69	71	6	58	52	140	36	97	88	97	58	102	127	147	277	108	40	28	95	133	86	88	81	70	122	65	58	23	76	70	73	59	162	257	201	33
gene11323_LOC110082081	13	0	9	0	0	0	3	8	0	0	1	2	34	0	4	0	18	0	6	0	8	23	21	28	6	0	0	0	2	0	5	3	12	7	0	0	0	41	0	23	4	2	10	0	0	4	12	5	0
gene11324_LOC110082103	0	0	8	0	0	0	0	0	0	0	0	0	5	0	0	0	0	0	0	0	0	2	1	9	0	0	0	0	2	1	0	2	0	0	5	0	0	4	0	0	0	0	0	0	0	0	0	3	0
gene11325_LOC110082104	23	9	17	0	0	0	6	11	0	0	1	0	11	0	0	0	12	0	0	12	7	5	3	12	10	0	0	0	3	3	0	0	0	1	0	0	1	6	0	0	0	0	0	11	0	0	0	3	0
gene11326_LOC110082117	7	0	10	0	0	0	0	2	0	9	0	0	10	0	0	22	6	0	6	0	5	2	1	19	1	0	0	0	0	0	10	1	0	0	6	0	0	6	0	5	0	0	0	0	0	0	1	5	5
gene11328_LOC110082089	11	3	27	0	0	12	2	16	10	15	0	9	25	0	3	0	7	7	19	31	26	0	7	21	0	11	0	0	14	8	3	6	3	5	19	0	7	2	4	7	8	5	0	4	0	13	4	17	16
gene1132_MPP5	2207	1513	1873	2074	716	800	591	935	511	919	1358	983	1116	488	624	689	517	281	741	542	1669	1568	1219	1582	900	717	414	598	554	1044	966	710	1405	1012	1025	604	739	1053	776	500	655	531	446	615	950	665	894	976	578
gene11330_LOC110082106	15	0	33	0	10	0	7	3	7	33	6	4	8	8	2	0	10	10	0	18	2	10	0	2	5	16	7	38	9	5	2	8	2	24	12	0	10	3	0	9	20	0	0	18	20	35	28	8	9
gene11331_LOC110082107	45	11	63	16	0	0	0	0	0	0	3	0	34	4	0	7	0	0	4	8	23	3	6	4	2	0	0	0	1	0	5	1	27	2	0	0	0	13	0	7	0	2	1	0	2	4	7	0	0
gene11332_LOC110082087	49	6	68	16	10	12	7	3	9	16	14	0	21	4	6	0	7	0	7	26	25	10	9	29	3	1	0	1	4	13	0	5	2	0	9	0	9	38	0	7	0	4	2	0	1	3	6	0	0
gene11333_LOC110082108	97	58	163	11	6	6	3	0	0	13	8	0	92	4	0	0	24	1	1	2	29	35	11	14	8	8	13	8	20	1	0	7	5	5	19	0	4	50	0	0	0	1	16	21	12	31	4	14	0
gene11334_LOC110082109	23	18	45	8	0	6	0	19	0	4	13	4	21	0	5	0	7	0	3	10	15	7	1	20	7	7	0	0	4	2	0	2	5	2	0	0	0	12	0	0	0	10	2	0	3	0	0	0	0
gene11335_LOC110082110	83	42	99	6	3	0	0	0	0	1	19	2	42	0	14	0	41	23	6	0	41	23	23	34	6	65	0	8	4	2	0	0	8	1	3	3	0	25	0	0	0	4	0	0	18	0	5	16	80
gene11336_LOC110082111	24	8	40	8	67	14	9	56	28	26	20	25	10	1	3	0	5	31	5	33	26	20	8	15	3	13	58	114	26	28	7	17	10	10	21	44	20	18	13	45	39	16	31	22	23	116	47	19	38
gene11337_LOC110082113	250	137	271	30	32	119	74	36	61	110	47	56	116	29	24	57	97	7	89	86	93	58	21	62	21	54	19	72	44	31	35	21	25	42	41	38	109	61	76	103	31	12	38	68	70	74	16	27	84
gene11338_LOC110082096	60	38	85	4	12	8	14	12	23	40	46	9	35	8	11	0	15	17	23	8	48	10	6	14	13	19	69	12	17	8	9	4	0	0	51	10	21	10	1	19	12	8	5	1	8	12	13	0	14
gene11339_PUS7L	721	703	524	328	298	801	136	81	3	83	374	218	187	258	231	441	87	0	130	47	327	209	349	323	269	10	75	51	27	159	70	250	125	109	44	59	87	109	62	24	2	111	26	41	71	19	104	411	70
gene1133_ATP6V1D	1321	1243	1934	1398	393	474	525	621	210	666	1292	814	1315	236	351	443	797	96	792	361	1788	1738	1443	1250	1004	524	334	376	320	603	520	634	869	608	693	360	483	1263	276	245	452	714	250	349	661	319	608	1241	208
gene11340_ADAMTS20	491	306	380	50	52	172	44	50	71	28	770	217	261	62	37	264	33	41	210	90	227	312	238	310	228	105	29	52	68	71	34	78	43	33	48	20	404	313	38	23	46	132	40	34	57	17	81	98	110
gene11341_PRICKLE1	2309	1464	1807	677	183	530	329	753	179	625	1759	991	2549	385	365	807	545	92	890	340	1455	2289	1519	1508	1397	636	205	324	414	380	638	693	815	584	383	296	422	1735	199	276	268	586	280	323	316	174	504	899	250
gene11342_PPHLN1	1036	1162	1178	919	824	1228	166	1115	77	424	903	458	775	780	824	585	457	19	481	501	1120	531	660	686	648	485	61	158	248	776	755	1115	353	351	262	509	217	591	425	195	346	945	422	47	253	78	499	497	60
gene11343_ZCRB1	1139	1179	988	2959	1640	2451	2535	2141	2502	2557	2900	2378	1252	1648	2080	566	1263	1664	2029	2057	1397	1633	1587	861	1114	1767	2174	2572	2031	2288	2119	1830	2534	2795	2483	2209	2137	1466	2370	2477	2725	1316	2074	2511	1432	1981	2191	2150	3009
gene11346_YAF2	830	632	981	1112	930	997	937	1343	816	1261	973	959	919	959	944	528	752	284	886	882	1470	833	661	558	921	1383	955	1609	1297	1004	1008	983	1731	1488	1515	818	1103	695	672	827	1526	1026	1011	731	755	1055	1648	1157	468
gene11348_GXYLT1	978	390	527	55	30	62	9	139	13	52	378	148	330	31	43	127	154	9	69	41	801	547	233	809	218	42	14	13	28	71	127	145	98	38	85	17	90	334	4	25	21	142	11	17	97	8	102	173	2
gene11349_PDZRN4	275	153	265	55	195	137	61	338	83	128	424	461	194	54	53	38	70	41	274	84	210	387	500	314	379	97	70	544	45	234	231	183	170	242	167	54	2	208	27	42	34	54	45	67	55	108	199	175	78
gene1134_EIF2S1	1617	1437	2271	2014	412	921	445	553	162	666	2356	1608	1776	283	261	731	1064	73	1572	284	2768	2123	2062	1977	1910	795	608	495	318	811	514	1090	1069	857	833	217	573	1401	126	164	216	1266	217	221	635	203	1275	3355	110
gene11350_CNTN1	290	158	121	69	2	336	13	22	0	121	5502	3064	63	77	77	81	0	99	2053	0	24	2533	2527	4341	1177	30	2	73	11	210	1320	423	58	66	18	0	0	3399	36	49	673	1397	72	0	2	4	18	1946	57
gene11351_NRCAM	2095	923	924	101	19	125	4	22	20	105	495	212	64	53	81	242	14	18	101	0	142	1044	323	6849	1117	19	0	14	5	246	99	194	3	33	4	8	7	1116	99	61	94	461	119	14	26	9	8	124	69
gene11352_PNPLA8	2302	2065	1637	870	1155	1891	476	988	128	710	1134	548	1104	831	863	939	551	28	585	637	1788	1131	1056	1597	1259	429	160	164	269	849	1345	1541	487	501	598	565	655	1088	561	476	377	1046	503	329	354	174	689	588	169
gene11353_LOC110082143	0	0	1	0	0	0	0	0	0	0	0	0	0	0	0	0	4	0	6	0	0	0	0	16	2	0	0	0	0	0	0	6	1	0	0	0	0	19	0	0	0	3	0	1	0	0	0	0	0
gene11356_STT3B	13382	6097	7843	4576	1281	4357	283	2506	274	1955	5056	3171	3811	681	789	3036	1772	50	1818	931	9193	5893	5108	6010	2501	1003	270	390	480	1057	1605	1860	1723	916	1126	574	1588	3917	603	396	554	1562	355	217	1703	168	1538	2552	183
gene11357_OSBPL10	1001	561	920	551	166	388	62	280	63	187	661	303	503	142	161	173	350	33	351	252	957	817	581	1073	440	180	21	96	187	236	369	463	476	357	183	89	259	713	113	105	101	253	100	65	223	33	216	306	55
gene11358_GPD1L	597	282	1015	109	66	52	105	153	158	133	88	223	291	34	84	103	287	135	80	204	383	424	188	1021	256	113	61	192	193	104	110	133	261	291	246	68	61	304	66	143	168	62	79	79	215	41	134	216	61
gene11359_CMTM8	206	189	249	101	39	126	21	44	32	72	139	203	54	103	122	184	18	0	210	30	117	218	146	234	273	50	0	6	16	56	123	167	69	44	51	11	45	88	32	29	115	192	90	21	15	3	107	155	15
gene1135_PLEK2	3	52	4	20	0	16	0	0	0	0	10	17	45	3	8	9	44	0	8	0	3	5	23	1	5	5	0	14	13	8	0	2	3	13	6	0	8	1	0	0	0	2	6	8	0	0	0	0	5
gene11360_CMTM7	158	124	120	41	29	19	22	51	6	31	64	30	133	18	16	29	84	0	27	8	208	137	75	141	118	75	30	6	38	45	22	27	96	67	90	19	34	130	9	30	9	62	24	10	42	6	43	41	0
gene11361_CMTM6	64	20	46	0	0	0	0	0	0	0	10	4	20	3	0	25	4	0	0	3	16	34	3	58	7	0	0	1	0	1	6	2	4	0	6	0	0	13	0	5	0	2	0	1	5	3	0	0	0
gene11362_DYNC1LI1	1018	887	887	768	552	571	398	807	178	535	1170	714	1048	359	445	297	636	53	454	545	1475	1083	1009	1046	838	565	277	480	244	741	851	781	698	807	544	346	703	694	401	185	555	639	369	247	499	248	802	1102	215
gene11363_CNOT10	789	1001	1059	881	456	625	254	263	280	419	378	426	996	403	222	300	682	7	257	283	1183	830	555	1101	717	410	86	135	187	522	525	547	563	576	516	153	319	673	163	129	68	462	123	98	223	206	371	421	54
gene11364_TRIM71	30	21	47	19	27	36	6	10	24	7	3	12	16	0	16	0	0	5	20	0	13	47	37	117	24	16	0	15	33	42	21	29	31	24	20	0	12	15	6	13	14	0	23	19	16	18	25	19	2
gene11366_TCAIM	253	287	236	131	70	154	94	128	6	72	338	142	245	36	103	139	213	0	131	5	193	289	324	361	332	61	12	37	68	226	90	288	70	62	66	17	59	364	1	10	42	267	18	26	32	27	120	29	8
gene11367_TOPAZ1	937	659	528	749	1586	678	876	763	1015	2154	1480	1104	447	1226	2642	356	117	488	729	624	566	629	727	1747	1486	755	486	347	363	5114	3177	2917	674	1527	637	1069	388	734	685	836	2336	816	2279	1253	391	769	770	946	879
gene1136_LOC110082367	89	2197	545	224	4	135	26	47	53	163	302	119	276	26	39	883	1761	3	12	41	61	106	97	12	43	194	203	35	69	188	85	16	346	571	1299	78	34	36	203	331	7	26	3	19	5	4	82	416	75
gene11370_ABHD5	472	390	541	273	162	289	75	212	30	198	453	289	411	55	74	174	289	12	214	76	341	371	407	409	293	197	64	80	97	265	247	296	225	178	133	39	150	397	81	52	48	158	30	51	95	57	144	407	20
gene11371_ANO10	538	314	385	307	324	355	219	404	156	319	703	376	311	175	213	169	309	73	218	289	491	492	363	448	216	312	335	370	252	518	358	344	373	633	204	171	214	329	102	102	213	111	169	212	288	151	221	234	108
gene11372_SNRK	976	699	756	587	774	480	521	891	514	446	791	360	1150	217	371	410	599	40	341	527	1577	609	475	919	420	1108	381	502	445	566	606	444	1468	919	708	532	1532	579	115	180	305	322	305	391	672	199	558	397	166
gene11374_POMGNT2	1306	1133	843	456	360	610	100	280	75	230	726	407	941	218	207	630	397	5	399	184	1296	785	631	948	676	348	42	55	99	329	252	517	346	210	243	114	176	928	84	122	69	621	119	72	238	29	446	615	54
gene11375_FAM198A	291	330	254	141	64	179	29	57	18	132	435	255	229	255	192	118	670	93	373	25	150	686	384	513	474	33	7	4	35	91	146	256	49	32	71	69	26	447	206	188	42	151	58	7	25	4	13	328	5
gene11376_RPL14	5244	8217	10783	19687	4133	9421	5710	3643	1872	6500	9537	12972	10859	4263	2873	6437	19040	825	12077	3583	8353	12936	10518	7902	10228	9117	8193	6739	3919	5247	3057	7780	14649	7559	9625	2736	10326	11219	3380	3893	1955	9921	2640	2075	2878	1391	7631	27329	3546
gene11377_ENTPD3	452	745	458	199	109	429	35	97	10	63	233	254	214	337	148	417	421	9	243	12	212	649	120	1149	387	107	0	157	55	108	539	244	86	140	76	125	63	350	66	45	78	566	104	23	33	17	126	233	19
gene11378_GGCT	273	204	258	282	123	157	47	242	49	181	389	361	167	98	132	105	144	18	253	107	482	370	400	195	175	156	158	137	75	82	69	238	278	163	105	46	113	194	78	49	58	123	50	42	37	41	123	542	79
gene11379_LOC110082166	474	258	950	93	17	46	29	116	14	56	114	113	278	17	66	147	149	14	57	86	344	240	161	550	369	86	72	23	61	95	50	122	50	77	42	31	53	284	19	32	7	116	3	22	126	23	62	236	5
gene1137_ZFYVE26	1105	1350	923	453	369	854	180	1024	94	305	678	420	727	344	318	601	755	54	275	858	717	592	647	1056	685	324	97	97	261	799	985	1479	391	409	707	288	468	661	341	343	138	428	174	96	176	73	301	213	108
gene11380_LOC110082225	5	1	0	0	10	0	1	0	0	0	1	0	2	4	2	0	0	0	4	4	91	4	4	6	7	6	0	0	0	24	4	0	14	13	24	0	11	30	0	0	0	12	0	0	25	0	0	6	0
gene11381_NPTX2	0	0	2	0	0	0	16	0	0	0	5	0	3	1	4	0	0	0	6	0	7	3	2	4	3	45	36	22	13	5	8	6	65	70	23	0	6	1	0	0	0	15	2	11	4	15	26	0	0
gene11383_BAIAP2L1	86	43	153	13	3	0	9	11	1	5	5	19	35	3	27	53	41	0	0	4	36	86	33	156	32	7	12	0	14	10	7	4	15	6	23	1	6	39	20	9	4	19	9	0	43	15	3	22	6
gene11384_TECPR1	271	299	875	144	285	427	58	308	50	45	186	141	582	168	107	110	100	11	139	140	647	351	389	813	411	64	51	82	94	142	85	145	123	76	168	23	56	374	36	41	39	318	49	76	132	16	133	122	0
gene11385_BHLHA15	14	15	34	19	47	32	12	69	0	0	6	24	29	42	48	0	13	9	11	8	47	8	31	24	22	12	6	8	9	17	12	26	12	18	19	13	24	45	0	2	11	17	11	5	15	0	22	10	9
gene11386_LMTK2	180	159	278	20	9	43	20	15	3	10	26	24	118	3	18	57	101	11	35	7	91	141	94	225	86	2	0	11	14	15	24	32	40	18	48	23	20	154	3	17	16	70	3	11	21	15	17	25	0
gene11387_LOC110082211	4	13	5	0	14	8	0	2	0	0	26	13	207	458	64	27	1178	3	10	0	10	3	6	2	0	2	826	20	48	4	2	5	4	2	5	108	22	60	70	141	0	3	0	2	0	0	6	8	22
gene11388_LOC110082217	0	0	0	0	0	0	0	0	0	0	0	0	0	0	0	0	0	0	0	0	0	0	0	0	0	0	0	0	0	0	0	0	0	0	0	0	0	0	0	0	0	0	0	0	0	0	0	0	0
gene11389_LOC110082201	180	234	386	579	593	671	36	811	27	119	170	197	335	581	655	106	126	14	236	451	885	106	370	206	322	107	75	310	359	167	162	197	93	121	476	623	410	363	406	246	183	477	227	88	183	36	197	209	45
gene1138_LOC110082355	381	223	749	33	14	13	6	0	15	2	31	31	226	0	4	40	69	0	2	22	419	195	56	236	96	21	9	12	18	10	3	1	21	26	37	0	0	91	0	4	11	30	0	19	44	0	31	53	6
gene11390_CCZ1	1502	1560	1989	1460	465	1123	392	536	349	784	1217	1265	1553	463	495	693	888	12	985	621	2161	1276	1470	1437	1330	834	398	497	478	453	352	811	815	706	892	342	918	1458	442	343	325	1127	329	299	366	120	599	2087	200
gene11391_LOC110082176	198	164	548	192	818	370	176	336	120	169	139	131	377	199	108	0	0	109	143	315	601	113	175	186	145	346	196	184	201	463	434	254	176	475	331	123	496	73	213	91	127	316	211	273	329	214	340	615	140
gene11392_PMS2	570	526	597	457	254	580	176	275	89	242	519	483	676	182	221	284	429	56	353	178	556	548	541	568	365	189	27	162	152	370	158	453	240	250	300	208	230	444	284	198	55	153	119	214	115	81	156	450	139
gene11393_AIMP2	1101	1230	1754	901	316	524	165	761	159	333	1291	1058	1489	265	182	635	874	64	850	247	2645	1565	1141	1184	1246	446	508	168	259	458	618	864	616	314	569	182	379	1051	137	191	24	1389	108	139	543	212	1026	2837	24
gene11394_EIF2AK1	799	712	914	687	539	711	319	592	64	500	1332	729	716	378	408	339	648	36	306	289	881	830	718	819	490	430	277	291	427	624	715	829	684	703	483	446	662	893	439	255	365	648	309	118	202	154	446	544	272
gene11395_USP42	1324	1250	1480	1387	1204	1474	1291	2151	1539	1805	1573	1354	1101	1103	1526	1190	590	877	1029	1229	1603	1097	1249	1222	1058	1445	1235	1525	1202	1426	1465	1066	1279	1064	1287	1432	1113	1075	1196	1139	1878	965	1433	1511	1166	1794	1836	1076	1573
gene11396_CYTH3	372	324	641	632	207	423	335	411	105	256	411	354	378	367	319	83	526	114	350	153	797	572	484	586	504	315	298	290	264	480	632	622	431	322	201	216	274	815	170	329	553	658	672	154	178	318	454	644	119
gene11397_LOC110082189	117	143	135	72	62	37	29	35	33	42	36	96	89	42	37	16	47	4	37	10	80	72	69	200	77	112	15	35	34	131	42	143	103	63	86	10	27	101	32	18	14	61	18	7	15	5	34	143	5
gene11398_RAC1	5504	4261	5774	3912	1017	1666	747	1725	344	2061	8488	4669	4613	927	854	1977	2638	204	3770	1106	8418	9093	5493	4891	4840	1631	982	824	720	1693	1864	2739	3258	1649	1816	501	1578	4898	582	699	457	2524	867	528	1438	320	2104	3893	406
gene11399_DAGLB	389	318	429	458	398	879	67	605	56	124	317	187	650	148	170	248	290	21	188	69	562	345	458	240	218	144	43	89	202	223	201	449	252	192	263	85	174	332	67	31	31	230	15	48	136	52	240	168	18
gene1139_LOC110082559	1047	817	1126	3394	179	700	74	230	64	397	468	556	501	71	127	460	25	0	295	97	358	447	955	34	169	294	65	78	45	75	73	24	386	430	374	55	338	60	103	78	58	55	29	85	131	17	421	472	119
gene113_FBXO5	436	400	492	270	145	461	47	253	66	191	543	247	273	160	157	177	260	36	190	51	554	651	411	366	195	89	17	42	94	123	112	170	178	129	160	84	129	323	105	88	49	104	95	57	78	15	102	170	71
gene11400_KDELR2	8002	5244	7538	2743	975	1854	633	991	281	1321	7019	4481	4611	859	1230	2833	3446	176	4448	1364	10388	8208	5802	9183	6465	2005	669	734	627	1396	1247	2785	2364	1270	1641	509	2558	9300	378	467	1107	6604	813	377	1435	210	1793	6125	253
gene11401_OTOA	14	11	4	0	57	3	0	13	0	2	6	3	22	1	0	12	0	0	4	0	23	20	9	27	24	0	0	0	2	6	2	1	16	5	27	0	0	15	0	0	0	5	0	0	11	0	0	10	0
gene11402_METTL9	2084	1488	1743	1444	376	736	264	507	113	574	3291	1934	1663	355	464	842	1316	34	1147	322	2428	2918	1771	1717	1406	574	279	299	236	932	1002	1524	1215	851	515	99	959	1895	253	223	279	1268	268	141	465	153	924	3110	143
gene11403_IGSF6	8	15	7	0	0	7	0	0	0	0	17	23	41	3	0	0	27	0	6	0	24	28	24	6	7	7	0	11	15	1	24	9	15	9	14	0	0	11	3	0	1	10	3	0	5	0	7	6	0
gene11404_LOC110082185	217	105	166	43	9	27	13	79	10	7	232	74	124	10	10	0	24	9	39	37	140	226	142	336	76	14	0	0	16	42	83	62	45	34	16	0	5	118	1	5	0	22	8	7	18	0	3	13	0
gene11405_CDR2	216	213	214	170	202	160	38	176	40	183	438	268	241	182	188	70	365	35	181	108	266	328	195	382	284	161	50	126	56	446	373	402	211	467	123	74	73	146	79	64	76	170	124	63	53	63	127	350	44
gene11406_POLR3E	1010	915	1588	446	123	272	281	226	26	186	945	817	1035	112	117	783	874	22	203	126	1458	1476	559	1435	1018	244	300	91	168	335	302	320	516	289	295	47	320	785	83	104	108	676	36	162	306	75	769	1725	29
gene11407_TRNAL-AAG	0	0	0	0	0	0	0	0	0	0	0	0	0	0	0	0	0	0	0	0	0	0	0	0	0	0	0	0	0	0	0	0	0	0	0	0	0	0	0	0	0	0	0	0	0	0	0	0	0
gene11408_EEF2K	1253	1064	1441	438	326	542	360	291	152	392	1036	921	1068	153	178	555	504	75	408	103	797	1967	686	2364	1054	378	273	106	204	479	684	517	679	268	300	126	284	991	289	201	161	444	136	242	264	253	831	493	103
gene11409_TRNAL-UAG	0	0	0	0	0	0	0	0	0	0	0	0	0	0	0	0	0	0	0	0	0	0	0	0	0	0	0	0	0	0	0	0	0	0	0	0	0	0	0	0	0	0	0	0	0	0	0	0	0
gene1140_VTI1B	253	235	708	226	145	128	144	199	67	243	183	222	215	84	149	302	197	50	241	335	547	386	197	463	263	308	210	231	157	176	176	203	278	232	218	156	89	215	39	130	194	204	162	158	200	149	290	381	140
gene11410_LOC110082215	7	6	2	12	16	8	1	6	0	0	9	0	12	3	0	0	4	0	11	0	2	3	8	1	13	21	0	0	0	8	0	0	17	30	2	0	5	0	0	0	0	0	0	0	0	0	11	10	6
gene11411_LOC110082216	3	3	3	12	182	1	15	4	7	1	7	17	24	9	9	0	0	0	26	0	9	40	36	115	11	64	0	26	2	116	28	13	88	126	78	1	0	2	26	8	0	0	22	47	0	2	44	151	6
gene11412_VWA3A	39	39	58	30	51	66	12	9	0	9	54	41	100	44	15	65	36	0	40	2	52	61	37	47	33	49	0	0	25	50	19	63	46	25	42	4	32	22	8	16	0	7	6	3	5	4	28	23	0
gene11413_CUNH16orf52	232	214	302	238	101	229	100	148	42	89	460	193	219	125	156	37	86	36	310	71	320	379	257	245	277	74	52	28	67	141	139	134	183	128	88	53	144	230	64	66	20	191	32	22	91	23	185	232	53
gene11414_LOC110082191	3589	3409	5214	2776	797	1589	491	578	171	985	2351	2573	2989	633	527	1754	1309	110	2530	308	4709	3958	2950	5665	4912	981	490	400	379	1246	710	1880	1304	700	1087	288	1346	3213	325	306	158	3495	333	259	850	295	2122	3740	154
gene11415_CRYM	914	874	1278	1000	185	462	492	314	120	359	1457	1426	1444	210	165	825	1135	48	1229	204	851	2231	1471	776	1172	454	326	355	160	227	150	491	859	380	435	60	441	1104	140	217	92	470	147	150	207	70	641	3121	106
gene11416_ANKS4B	4	10	2	0	0	9	70	0	0	0	0	2	6	4	1	0	0	0	3	1	0	13	16	13	4	14	0	0	5	15	0	0	0	6	0	0	1	15	0	0	0	0	0	0	0	0	0	3	0
gene11417_ZP2	88	70	77	103	103	54	156	63	35	62	64	41	88	73	58	76	18	5	59	0	76	108	176	320	308	143	5	0	32	175	81	102	209	68	36	7	2	77	34	13	15	8	59	26	24	2	95	133	1
gene11418_LOC110082226	0	1	0	0	0	0	0	0	0	0	0	0	0	0	0	0	0	0	0	0	0	0	0	1	2	0	0	0	0	0	0	1	0	0	0	0	0	0	0	0	0	0	0	0	0	0	0	0	0
gene11419_TMEM159	545	454	354	58	62	93	24	56	21	104	289	80	436	90	122	405	709	17	171	48	691	600	383	452	247	107	89	70	62	67	62	59	174	76	242	57	49	290	47	25	9	161	37	7	69	5	100	365	15
gene1141_ARG2	465	274	421	255	230	138	244	35	18	115	221	225	290	17	72	124	271	36	115	36	169	323	255	477	292	29	58	81	22	102	42	54	50	106	38	17	162	312	6	30	38	151	38	21	91	208	55	305	40
gene11420_DNAH3	34	40	15	45	122	10	89	30	28	27	34	21	46	43	38	18	22	3	31	15	57	66	58	52	43	65	22	0	61	93	70	100	120	168	109	4	5	4	33	53	18	4	37	41	15	3	35	66	82
gene11421_LYRM1	267	509	397	448	29	164	51	117	18	157	228	188	224	55	38	291	354	19	242	51	368	324	305	289	323	124	52	46	61	89	38	164	144	61	148	60	201	342	42	60	14	294	43	27	76	8	120	331	26
gene11422_DCUN1D3	1014	842	1114	476	187	409	367	256	106	373	908	652	533	260	199	407	372	76	787	96	734	875	623	1025	680	440	220	120	125	475	489	575	339	302	224	37	289	1232	196	141	159	992	228	106	228	131	522	908	106
gene11423_REXO5	513	478	502	424	525	579	217	376	176	338	248	144	512	490	432	225	257	84	436	120	350	178	192	285	224	145	102	176	170	194	111	170	74	112	213	385	308	353	322	222	134	343	218	278	184	122	165	129	119
gene11424_LOC110082213	30	24	80	0	2	14	5	18	8	10	6	28	16	3	4	0	25	12	1	4	33	50	20	48	16	11	10	9	19	9	36	8	7	5	9	2	1	24	11	11	7	1	3	6	5	14	7	8	14
gene11425_LOC110082212	139	189	239	126	62	208	10	102	15	36	282	98	154	65	35	0	119	0	89	35	217	237	186	133	82	21	0	15	25	39	34	82	56	52	85	5	94	106	17	10	19	92	12	6	41	6	16	85	6
gene11426_LOC110082218	105	688	224	180	114	176	67	128	84	129	95	122	156	62	77	360	602	4	40	91	274	121	236	268	250	344	73	153	185	226	122	203	164	386	850	38	168	107	146	197	24	136	29	18	67	44	165	331	80
gene11427_THUMPD1	1262	1029	1890	1330	258	348	291	505	127	491	862	1062	1273	185	189	699	950	115	449	204	1686	1524	951	1739	1413	438	403	369	312	541	462	647	535	557	668	151	406	887	129	137	122	504	126	291	421	179	496	1746	154
gene11428_LOC110082214	0	1	0	0	10	2	7	8	0	0	0	0	0	0	0	0	0	0	0	1	0	0	3	0	1	6	0	0	6	0	3	2	0	0	0	0	0	0	0	0	0	0	0	2	0	1	0	0	0
gene11429_LOC110082224	0	0	0	0	0	0	1097	0	0	0	0	0	0	0	0	0	0	0	0	90	0	1	5	0	1	0	0	0	30	4	0	17	0	12	7	0	0	3	5	0	0	3	5	0	21	0	0	0	0
gene11430_LOC110082173	3	1	0	0	1	11	1121	7	0	0	0	0	4	1	9	0	0	0	6	118	4	0	3	0	2	0	4	0	96	3	0	7	0	43	9	0	0	0	0	0	0	5	11	0	13	0	0	0	1
gene11431_LOC110082181	792	714	512	301	407	641	93	588	86	458	1284	241	674	526	565	218	78	6	945	216	1046	895	1068	403	409	199	18	92	225	203	1041	416	335	120	162	129	322	549	210	72	56	191	152	53	138	20	150	128	60
gene11432_LOC110082183	539	411	770	384	713	1268	296	833	84	330	912	444	766	546	438	317	215	59	802	361	784	879	1312	449	516	361	404	319	639	630	585	802	556	407	420	135	640	1757	323	168	159	873	174	135	220	108	438	615	319
gene11434_LOC110082182	9	3	2	0	43	12	13	0	7	0	6	0	9	0	0	0	0	0	0	9	0	3	130	0	0	0	0	0	2	45	0	16	9	15	24	9	19	62	0	0	0	4	0	2	0	2	0	0	0
gene11435_SCP2	710	729	1072	407	576	532	403	228	77	177	1043	532	823	226	178	516	728	3	397	326	987	967	823	879	513	531	202	70	179	471	382	729	546	471	293	45	236	1116	17	64	36	419	71	80	256	114	441	484	106
gene11437_PODN	17	10	11	29	27	39	33	20	1	10	28	13	36	71	38	0	81	1	24	44	38	67	40	20	9	11	40	34	53	55	23	32	40	38	60	13	3	105	10	36	37	16	19	13	32	0	22	53	10
gene11438_SLC1A7	10	11	7	0	17	34	1	8	0	0	7	0	15	6	5	0	0	0	4	16	7	11	19	3	0	2	0	0	6	8	12	24	2	4	5	0	0	3	0	0	0	0	0	0	0	0	0	4	0
gene11439_CPT2	521	410	491	47	117	137	40	76	0	54	253	116	376	46	32	350	236	9	44	21	336	315	229	349	190	90	8	11	50	66	114	135	99	89	128	8	95	429	11	17	0	76	11	28	67	12	79	109	4
gene1143_PIGH	175	138	141	143	52	45	30	30	21	62	291	77	168	21	4	57	52	0	142	22	308	233	153	195	160	47	32	22	13	53	59	124	88	87	63	7	83	237	12	22	8	82	33	9	49	2	91	156	11
gene11440_CUNH1orf123	729	997	1179	1495	690	1312	286	723	325	815	848	974	1218	349	465	664	555	24	1266	482	1184	871	954	622	815	1011	356	407	179	1410	876	1452	743	807	442	182	591	704	179	117	120	566	171	113	331	76	1257	1633	104
gene11441_MAGOH	898	1359	1692	2700	325	1129	258	693	137	690	846	1202	1857	340	235	840	1046	49	2017	178	1607	1468	2072	1067	1415	745	311	204	142	886	454	1216	1157	852	557	101	490	1175	339	367	414	1562	260	255	311	112	621	1952	92
gene11442_LRP8	43	49	100	14	43	22	69	66	23	23	18	36	45	5	1	31	19	0	47	13	43	47	31	66	13	52	22	0	11	20	10	28	22	37	22	32	17	20	11	16	18	13	10	71	19	34	36	37	7
gene11444_DMRTB1	394	563	307	668	773	174	123	222	151	393	481	363	606	122	106	170	11	17	295	50	302	805	349	3511	897	619	21	88	13	2773	1159	2307	421	620	143	29	10	43	7	46	121	27	222	196	203	86	541	1229	19
gene11445_GLIS1	109	92	51	99	25	154	8	107	14	57	325	69	100	20	8	29	76	9	148	6	176	307	160	243	85	40	11	15	13	114	142	150	54	48	13	17	3	197	30	12	13	45	13	9	12	13	85	49	31
gene11446_NDC1	880	1241	659	758	656	1473	132	692	202	262	1855	1303	1073	251	775	756	353	38	1006	433	1554	1436	1035	1406	734	500	133	376	276	737	645	1200	371	233	231	210	589	949	199	138	136	567	155	75	265	132	758	1655	161
gene11447_YIPF1	242	206	204	68	77	45	61	66	5	64	168	74	240	78	28	182	123	0	82	59	198	196	184	316	175	49	32	6	34	73	91	92	88	132	133	14	72	209	12	43	36	137	22	23	43	15	55	93	0
gene11448_DIO1	22	28	16	0	77	38	189	0	0	2	8	12	12	12	2	51	14	0	0	26	6	32	112	9	4	24	16	24	34	52	3	17	21	30	35	0	84	120	0	0	0	11	1	0	11	20	15	8	0
gene11449_HSPB11	675	447	925	519	154	240	89	80	39	379	638	320	484	110	56	305	388	27	176	90	536	658	423	803	600	214	154	85	47	446	327	507	452	217	204	37	235	363	59	41	43	229	78	60	133	45	234	712	68
gene1144_PLEKHH1	650	618	663	103	73	449	149	578	4	47	407	190	315	144	124	350	115	16	122	172	243	356	428	897	322	69	33	97	110	227	237	322	65	77	56	72	12	294	48	17	33	300	96	13	79	9	59	34	57
gene11450_LRRC42	301	222	217	376	173	192	168	257	150	234	604	314	242	196	262	67	242	53	142	144	353	460	450	313	176	106	149	145	167	267	275	330	284	270	186	156	157	243	150	153	136	124	194	62	88	72	86	571	154
gene11451_LDLRAD1	6	29	9	12	2	11	8	12	19	27	5	1	13	16	7	32	9	0	0	11	11	4	23	2	8	7	0	0	24	1	0	6	29	37	67	0	0	14	0	0	0	0	1	0	1	0	0	10	0
gene11452_TMEM59	4665	3558	2855	2076	566	1190	140	432	55	1069	4818	2281	2297	369	475	1244	1056	118	2775	487	3931	3825	3702	4711	2913	592	87	281	214	916	1338	2250	1232	814	907	86	519	3830	162	190	312	1543	293	68	485	79	862	1720	146
gene11453_TCEANC2	578	500	702	147	99	214	44	150	68	96	276	192	461	76	87	133	330	30	196	48	633	358	332	367	233	164	71	70	67	151	88	202	139	121	134	35	89	380	39	24	84	245	33	49	128	22	253	278	7
gene11455_CDCP2	3	0	1	0	5	7	0	0	0	0	0	0	2	0	0	35	1	1	0	0	4	0	1	0	0	0	0	0	0	4	0	0	8	15	4	0	0	1	0	0	0	0	0	0	0	0	0	0	0
gene11456_LOC110082265	69	48	77	16	3	18	3	3	3	6	35	3	26	0	3	116	15	0	0	23	44	42	27	107	46	35	0	14	2	29	17	30	9	6	4	11	19	17	8	1	4	8	8	0	11	0	5	10	0
gene11457_MRPL37	1413	1735	2629	1410	691	1013	409	515	372	585	1493	1723	2119	395	506	1049	1623	119	1094	371	1831	2248	1272	2235	1775	909	526	606	440	808	534	876	978	481	807	338	926	2342	366	304	140	1937	356	189	503	248	1127	4307	218
gene11458_SSBP3	8420	7443	7879	7101	1939	4445	1004	3239	788	3574	5190	2714	7194	1276	1630	4128	3672	181	3045	1806	6094	4131	5593	3094	3103	3209	833	1518	1127	1736	2543	2385	3051	2444	2405	1369	2110	2974	1069	1167	1015	2036	863	754	1386	690	2313	1742	621
gene11459_LOC110082237	0	0	0	0	0	0	0	0	0	0	0	0	0	0	0	0	0	0	0	0	0	0	0	0	0	0	0	0	0	0	5	0	0	0	0	0	0	0	0	0	0	0	0	0	0	0	0	0	0
gene1145_TMEM229B	209	109	130	33	37	85	16	49	15	40	278	62	54	40	27	93	50	2	49	36	176	118	92	128	98	62	33	43	11	76	51	90	71	20	67	27	56	64	31	11	53	90	33	17	18	7	55	84	0
gene11460_ACOT11	749	353	862	312	170	246	99	269	36	192	365	178	536	138	140	158	245	14	87	58	494	430	445	390	290	143	53	55	43	120	103	280	144	151	183	67	147	407	65	53	39	116	41	47	80	22	216	108	33
gene11461_FAM151A	0	0	0	0	3	0	0	0	0	0	0	1	0	0	4	0	0	0	0	0	3	0	0	0	0	11	0	0	0	0	1	2	0	1	0	0	0	0	0	0	0	0	0	3	1	0	0	0	0
gene11462_LOC110082262	10	21	19	24	33	43	0	0	0	10	21	7	63	3	2	31	87	0	12	2	13	18	30	23	20	8	0	24	8	32	43	20	14	56	25	9	10	14	0	14	0	3	4	0	9	0	37	1	0
gene11463_TTC4	628	456	672	342	230	376	181	345	71	275	733	294	560	195	123	152	341	24	269	165	792	546	537	518	471	235	129	117	138	268	383	455	375	314	254	141	415	565	112	50	70	311	82	113	162	84	211	360	38
gene11464_MROH7	4	7	2	3	3	9	3	0	0	8	6	4	13	0	4	6	5	6	16	0	0	5	3	2	0	0	0	1	0	10	21	27	4	13	0	0	8	2	0	0	0	0	0	0	2	0	5	2	0
gene11465_PARS2	304	287	316	259	80	160	52	76	40	164	137	162	295	54	39	114	146	7	119	42	262	254	195	320	236	86	33	40	26	111	96	128	109	84	145	34	82	250	82	48	23	243	59	26	81	9	77	257	13
gene11466_LOC110082269	3	5	3	0	0	3	0	2	0	0	6	0	0	0	0	0	0	0	0	0	2	0	1	4	0	0	0	0	0	0	4	0	0	0	0	0	0	2	0	0	0	0	0	0	2	0	0	0	0
gene11467_LOC110082270	1	0	1	0	0	0	3	0	0	0	0	2	3	3	0	0	0	0	0	0	2	0	1	1	5	0	3	0	0	0	0	5	1	3	0	0	0	1	0	0	0	0	0	0	0	0	0	0	0
gene11468_TTC22	0	7	5	0	2	7	5	0	0	0	7	0	4	4	0	6	11	0	0	0	3	0	15	3	1	2	0	0	8	4	0	0	1	13	17	0	4	3	0	4	0	0	0	0	2	0	0	7	0
gene11469_LEXM	12	20	23	9	21	27	7	4	12	0	40	10	21	12	17	0	3	6	3	28	6	31	6	16	6	0	0	0	4	33	20	9	15	4	5	26	1	2	293	123	440	31	74	85	3	5	0	4	0
gene1146_RAD51B	44	48	55	39	2	0	2	5	7	6	29	9	33	13	0	42	12	0	19	8	25	33	29	77	35	0	0	8	2	11	1	4	1	1	16	0	2	45	0	3	2	18	0	14	8	0	10	31	0
gene11470_DHCR24	665	497	559	280	123	272	59	179	43	92	630	508	319	114	49	157	123	22	361	65	482	744	654	1309	356	202	52	90	55	279	243	526	188	121	58	10	71	211	46	60	6	83	52	61	83	49	172	378	47
gene11471_TMEM61	501	978	391	1161	706	1088	303	513	36	239	974	528	331	405	221	440	217	12	396	824	696	758	887	477	194	494	389	465	381	935	771	567	680	414	404	226	996	255	301	119	150	955	341	198	138	196	562	265	46
gene11472_BSND	13	29	31	156	64	61	159	29	53	7	26	40	18	43	74	20	9	1	21	11	14	32	25	20	17	49	17	56	44	82	18	30	36	21	26	16	24	17	41	5	12	29	37	63	14	7	39	10	23
gene11473_PCSK9	532	404	923	204	90	224	51	151	92	47	253	221	289	66	57	275	400	26	149	134	175	467	212	131	58	78	217	134	106	44	40	31	74	76	58	143	93	144	48	55	4	54	57	140	98	112	96	181	29
gene11474_USP24	1787	1320	1915	1015	621	1115	537	1112	372	621	1277	867	1146	529	620	809	995	211	803	564	1813	1307	1231	2812	1220	591	412	418	520	742	808	911	759	673	979	365	558	1217	352	378	246	811	382	328	503	572	850	606	333
gene11475_PTPRU	817	398	826	185	337	331	917	518	84	270	257	419	525	314	435	315	188	131	239	415	1116	454	410	724	400	591	1028	338	564	292	536	277	700	465	500	441	681	518	242	187	250	323	242	994	663	428	799	417	94
gene11476_MECR	443	414	641	294	161	270	154	183	37	133	390	193	410	137	125	143	342	11	243	86	530	494	305	588	369	194	82	38	94	256	318	417	193	172	184	118	262	399	89	94	57	393	252	52	91	22	166	341	10
gene11477_TMEM244	188	184	255	178	47	176	88	42	30	166	89	79	136	78	107	142	329	34	92	10	124	143	85	67	75	199	33	7	53	56	32	51	138	50	11	41	157	210	84	88	46	139	90	14	24	21	28	37	83
gene11478_SRSF4	10221	10683	9473	16615	14164	16989	18563	19771	23731	19331	22793	16177	9786	11868	18866	5684	12391	12482	11832	13024	14918	11721	11591	8279	9269	14581	14646	20654	15642	14692	16447	14857	16293	16283	16331	19465	14483	9454	18012	18122	17688	8257	18049	17752	13018	17749	18642	12626	24627
gene11479_LOC110082283	563	398	508	104	132	128	152	229	79	91	182	151	204	82	94	262	69	23	43	81	425	227	193	510	223	243	110	47	68	205	139	218	105	183	175	83	115	218	57	71	91	188	133	111	140	70	164	87	81
gene1147_KLF6	162	184	278	270	198	276	246	219	308	593	81	269	304	275	370	207	219	134	353	108	249	234	195	196	387	162	210	187	215	118	274	89	276	261	351	236	147	155	206	295	385	168	212	307	115	421	160	159	93
gene11480_TMEM200B	107	46	48	16	13	20	11	10	6	37	25	10	46	18	20	0	2	0	22	19	81	42	22	83	53	18	22	0	20	57	15	33	42	35	31	6	17	28	0	0	7	23	9	14	17	1	28	32	0
gene11482_EPB41	2629	4348	3260	2366	1455	1544	1821	2725	1796	2876	1761	1911	1555	1148	1628	1795	3443	601	1090	1997	2987	2436	1753	2558	1461	2637	2871	3211	1750	2256	1405	1084	2109	2235	5324	2747	1837	1342	2470	1557	1315	1099	1476	1928	3996	2746	3019	2093	1865
gene11483_LOC110082286	9	15	22	2	9	17	11	2	0	8	2	5	8	7	11	27	48	0	15	13	9	24	24	18	20	48	10	2	2	10	14	17	15	21	25	0	1	14	22	0	0	14	0	0	7	0	26	41	1
gene11484_TRNAU1AP	968	1018	1252	1830	602	1077	275	833	258	661	1374	1311	1631	548	601	452	1322	107	1164	275	1667	1369	1339	894	1211	754	398	507	433	820	661	1223	1144	718	921	389	658	1234	584	359	258	1193	340	166	347	119	818	2165	384
gene11486_LOC110082371	31	26	97	33	173	73	156	205	107	35	52	57	157	18	42	0	172	8	34	31	80	40	72	17	72	93	27	15	69	217	64	158	89	162	186	59	241	37	47	25	6	47	12	100	13	25	105	60	29
gene11487_LOC110082398	981	1141	2035	262	270	312	85	253	73	133	181	200	691	265	142	679	462	17	180	151	925	470	349	871	914	370	68	78	121	153	142	274	221	72	94	116	181	687	46	103	109	1329	77	146	208	97	385	199	23
gene11488_BCL6B	36	21	23	23	85	29	59	38	9	44	19	26	57	16	48	9	44	3	22	36	40	69	42	15	62	70	80	99	118	80	43	73	168	118	154	0	32	54	0	10	11	98	28	74	21	0	32	77	0
gene11489_LOC110082374	306	399	549	19	25	49	70	24	20	11	147	147	175	17	25	349	90	13	12	23	201	267	215	532	147	25	15	42	34	37	27	48	70	34	158	0	4	178	0	13	0	40	4	10	31	3	25	132	5
gene11490_LOC110082373	0	0	0	0	14	5	5	2	0	0	0	6	0	0	0	0	0	0	0	0	0	3	2	0	5	0	0	0	0	8	7	9	5	6	3	0	0	4	0	0	0	3	0	1	0	0	14	0	0
gene11491_LOC110082304	0	0	0	0	14	9	0	0	0	5	0	0	2	7	3	0	0	0	4	0	4	3	22	0	2	0	0	0	0	9	0	13	0	5	19	0	5	43	0	0	0	1	0	0	4	15	0	0	0
gene11492_ACAP1	313	278	584	618	408	404	92	368	48	239	623	769	350	107	147	267	205	21	367	162	451	518	519	340	770	185	142	227	368	397	326	312	547	221	449	45	145	454	90	229	85	969	286	122	93	92	290	457	64
gene11493_CLDN7	8	34	42	10	57	64	78	15	4	5	42	50	20	4	18	31	180	0	11	1	134	14	287	36	320	26	12	0	15	78	47	54	95	140	161	5	48	56	0	53	13	1600	84	17	28	37	30	49	0
gene11494_SLC2A4	55	80	95	56	36	52	51	38	1	6	49	23	67	19	20	115	55	4	43	16	172	54	93	119	191	44	21	0	27	56	57	83	37	31	57	71	15	84	20	18	41	109	37	49	27	15	106	158	0
gene11495_YBX2	280	396	360	1109	715	586	373	284	161	1275	228	410	656	466	370	140	123	108	569	89	224	666	907	1109	1814	926	73	147	122	1492	740	1183	484	644	237	92	69	400	196	297	394	343	610	292	204	61	907	1658	45
gene11496_EIF5A	10783	10201	13306	14421	6566	10244	3116	7304	3542	7261	19571	14760	12066	4316	3666	7227	6970	725	14856	5091	15127	17477	16016	9460	13658	11246	4686	7204	5039	6716	6783	10838	11235	6356	7467	3201	5647	12806	3730	4026	5348	9865	3563	1759	3498	2166	8902	12762	2037
gene11497_GPS2	2735	3880	2989	4215	1596	2454	1484	1287	1161	1810	3212	2420	3752	1174	1460	3065	2728	464	2004	981	3138	2796	2118	1866	2407	1838	1526	1302	1115	1475	1358	1860	2009	1312	2115	1315	1164	2800	1202	1290	773	3613	1110	1058	1251	1065	2226	3926	812
gene11498_NEURL4	1836	2692	3670	830	948	1198	114	871	106	456	973	520	2247	532	293	2236	940	129	392	396	2092	1750	1301	2826	1481	577	156	231	432	603	385	758	826	373	797	192	371	1402	91	198	57	1179	118	269	334	169	642	732	78
gene11499_ELP5	359	511	826	216	170	353	87	122	72	147	436	137	749	209	101	318	344	8	97	194	489	479	238	283	223	334	41	51	128	255	169	228	200	44	106	45	178	156	48	28	12	311	19	21	131	14	215	269	7
gene1149_FZD8	328	296	367	175	82	200	34	55	53	84	405	296	306	121	157	277	441	1	209	43	224	454	691	293	271	115	22	25	35	107	74	272	180	70	116	25	67	669	38	51	26	158	28	37	22	31	118	350	4
gene114_VIP	5	4	5	21	4	3	1	9	9	3	0	9	11	3	0	0	0	0	13	0	7	4	7	7	39	25	0	0	0	12	2	8	17	42	8	0	8	15	0	2	5	6	4	0	0	0	4	34	16
gene11500_CTDNEP1	1051	1116	754	1185	371	643	173	558	184	684	854	1070	589	307	309	896	910	72	846	205	2073	938	1340	951	1652	833	377	504	272	516	469	776	612	569	838	228	524	895	315	212	258	1315	234	128	322	124	665	1613	123
gene11501_GABARAP	2774	3356	4536	4814	542	1150	941	1465	292	1303	2493	2205	4316	355	514	3507	3560	148	3129	459	4606	3014	3538	2796	5265	2185	875	575	514	1236	1139	1625	2640	1690	2748	221	783	2745	551	498	275	2395	239	375	1210	426	3157	4123	604
gene11503_PHF23	713	613	800	379	331	374	358	330	104	327	337	358	635	236	358	420	434	77	352	212	662	575	382	572	524	335	247	242	260	257	221	259	300	188	192	237	121	421	173	200	120	437	282	231	269	221	384	517	168
gene11504_DVL2	1851	2005	2772	1177	780	1195	118	642	234	911	1096	760	1901	519	204	1229	318	73	772	300	1552	1667	1176	1823	1641	1109	269	359	441	582	555	589	1524	463	706	113	260	1624	156	269	155	1836	161	170	420	78	1059	726	57
gene11505_ACADVL	3084	2100	3935	3446	609	1020	1201	336	99	525	896	1353	3378	402	497	1325	2569	53	1189	207	2958	1939	2033	2424	1907	1006	528	337	435	540	239	800	826	611	1059	426	1719	1618	252	395	93	1818	98	409	485	83	998	2650	92
gene11506_DLG4	162	91	242	105	133	43	61	109	77	169	78	59	211	26	34	104	84	47	38	50	111	126	124	185	119	103	88	243	63	206	134	109	109	233	278	40	59	80	51	52	66	57	52	38	127	45	60	90	38
gene11507_ASGR1	12	41	12	52	109	91	23	10	0	10	18	6	111	21	10	8	48	0	20	12	34	62	271	6	12	11	3	0	11	219	9	97	13	96	67	0	60	157	9	10	0	15	3	19	14	62	8	33	0
gene11508_KCTD11	97	54	68	30	23	14	6	18	34	30	15	25	69	18	20	72	11	0	24	0	43	26	28	32	59	10	5	0	1	34	23	18	46	15	34	0	30	82	5	2	0	211	23	0	20	4	57	64	2
gene11509_TMEM95	0	2	1	0	0	0	0	0	0	0	0	0	0	0	0	0	0	0	0	0	0	0	0	0	0	0	0	0	0	0	0	0	0	0	0	0	0	1	0	0	0	1	0	0	0	0	0	0	0
gene1150_GJD4	32	45	36	27	9	77	3	0	0	7	113	123	13	21	11	22	6	5	23	10	16	234	62	213	57	8	0	10	10	25	12	32	3	6	6	8	13	56	12	2	4	5	8	0	1	0	9	58	28
gene11510_TNK1	58	78	49	81	66	39	126	21	15	0	12	36	77	2	67	1	208	0	49	1	38	25	79	39	48	32	5	1	64	50	28	39	47	68	119	41	86	105	8	32	12	230	6	59	30	1	8	29	0
gene11511_PLSCR3	724	653	1679	183	151	169	59	161	68	32	115	183	935	63	78	342	251	37	88	144	785	290	308	752	648	146	156	155	160	101	39	112	210	144	218	60	103	623	68	71	70	305	57	122	338	93	321	228	15
gene11512_TMEM256	575	638	643	995	262	699	148	352	67	421	1178	761	466	171	154	491	492	15	807	191	757	932	814	364	543	493	209	259	208	343	301	496	395	287	293	166	567	626	143	222	139	785	145	91	180	87	457	1108	113
gene11513_LOC110082343	55	25	86	12	16	23	122	83	64	22	7	20	53	8	25	40	20	12	24	36	69	18	17	11	28	47	21	126	48	15	33	15	39	25	57	45	64	24	15	16	1	10	18	65	39	45	62	21	15
gene11514_NLGN2	300	144	464	61	27	89	21	63	0	65	24	13	201	8	22	189	6	0	57	66	145	53	46	44	47	57	15	10	42	15	29	12	40	15	38	2	51	42	0	0	2	38	0	26	12	1	21	34	0
gene11515_TMEM102	4	14	29	9	5	21	0	12	0	0	3	4	14	3	0	0	45	0	0	0	17	9	12	27	39	0	0	0	0	15	4	8	1	0	0	0	1	11	0	0	0	5	0	6	7	0	0	28	0
gene11516_FGF11	40	31	55	13	5	5	11	18	8	9	2	12	21	6	16	20	0	8	5	6	6	24	13	15	7	14	0	30	9	41	21	46	9	4	5	10	0	6	12	3	1	5	1	3	5	0	4	2	0
gene11517_CHRNB1	187	141	182	95	36	36	50	18	2	16	19	9	277	117	69	192	251	15	17	5	15	28	39	8	24	51	146	1	19	20	12	14	10	5	0	15	34	26	28	21	14	14	9	19	10	7	26	113	14
gene11518_LOC110082346	16	30	59	90	189	114	3749	59	21	76	45	24	42	56	90	99	3	38	52	597	24	22	20	18	60	51	6	10	742	167	47	110	58	264	36	62	22	58	153	14	13	24	56	20	53	28	72	299	24
gene11519_LOC110082289	206	592	752	573	166	340	435	123	136	240	524	488	754	199	154	736	572	22	456	97	276	623	377	397	674	257	51	90	158	248	121	301	548	203	303	24	260	417	55	77	25	505	72	138	84	31	352	1161	45
gene1151_CCNY	547	253	930	78	41	81	21	87	35	98	263	149	197	41	77	44	84	32	185	24	254	535	202	940	284	84	21	50	56	103	78	158	94	68	100	24	11	353	33	50	37	135	33	18	82	17	78	136	42
gene11521_LOC110082299	4	9	4	0	76	69	0	1	0	0	6	14	10	125	27	0	35	7	6	0	1	12	261	8	5	0	0	0	0	168	13	55	5	71	29	0	201	402	1	0	0	30	0	12	1	13	1	12	5
gene11522_LOC110082384	41	43	265	12	94	60	17	4	11	24	75	277	57	14	25	61	1	0	30	2	192	113	271	1130	520	44	0	15	17	101	71	106	47	32	62	0	84	695	0	3	23	547	20	11	37	15	31	267	2
gene11523_LOC110082383	3	5	5	7	40	18	6	6	4	11	0	29	16	0	14	15	21	0	8	0	7	13	14	9	8	19	2	7	7	45	15	71	21	72	68	0	17	15	47	116	5	13	21	11	0	7	23	52	5
gene11524_SENP3	1525	1629	3060	1635	234	468	223	275	105	535	938	1311	2452	179	173	1126	929	121	598	144	1887	1631	1598	2146	1615	452	259	314	253	382	292	520	736	455	477	99	312	1622	118	178	76	1175	106	272	456	72	613	1452	78
gene11525_EIF4A1	8773	6984	14749	4917	2375	3710	1283	3961	826	2463	7266	6643	9819	1571	1482	5205	5282	308	4600	2131	14613	11931	7350	8353	9183	3310	2351	1522	1752	2127	2486	3534	3679	2297	2522	1630	4106	7854	1646	1076	1313	10100	1406	948	3051	874	4033	9578	652
gene11526_LOC110082316	86	59	106	36	7	16	17	14	0	18	11	5	127	0	0	65	26	0	15	2	133	100	24	89	82	10	4	12	9	22	1	12	52	10	59	0	10	102	11	13	0	55	0	31	15	0	39	144	0
gene11527_MPDU1	464	399	471	496	80	154	195	109	36	62	436	434	450	77	68	372	669	0	355	104	678	645	547	385	584	117	224	78	142	108	69	166	270	150	254	74	102	529	71	30	33	452	16	33	96	33	274	903	6
gene11528_FXR2	1234	1442	1904	1593	722	924	464	745	343	1040	1058	980	1453	750	749	951	967	180	839	265	1518	1501	1001	1730	1903	1304	818	525	677	841	719	766	1081	870	999	472	583	1163	861	640	493	1272	503	253	350	233	1365	2134	344
gene11529_NPPC	2	5	1	1	26	0	5	12	0	0	0	0	4	0	0	0	0	0	0	0	4	0	0	1	9	3	0	0	6	0	3	0	8	2	15	0	0	0	0	0	0	3	0	0	4	0	23	0	0
gene1152_CREM	346	707	499	260	189	160	49	200	42	188	430	215	325	131	109	415	549	2	241	101	329	491	341	424	479	192	17	25	80	292	442	434	208	305	328	35	211	347	59	98	90	265	125	14	83	92	350	405	0
gene11530_EPHB4	7444	4765	6010	2086	1004	2549	499	1402	148	820	3874	2979	3965	1073	847	3169	2622	129	1774	564	6891	5322	4092	8121	2470	1352	730	924	648	997	1068	1864	904	476	717	639	1825	6038	470	372	272	4877	410	299	849	157	945	5708	108
gene11531_PPP1R35	233	372	320	533	280	561	148	360	48	322	280	230	228	293	238	209	179	36	290	161	412	223	224	110	347	283	79	130	337	274	126	281	327	196	408	302	299	207	211	75	68	318	137	58	75	71	460	292	33
gene11532_MEPCE	814	762	1012	417	188	385	214	224	99	273	413	657	567	156	161	493	283	31	284	99	848	697	857	1333	919	287	148	296	244	185	221	426	504	381	573	122	148	688	92	63	102	788	80	234	253	97	405	837	31
gene11533_ZCWPW1	51	64	36	40	477	66	39	12	17	63	95	34	80	26	23	0	0	6	19	8	55	60	35	60	28	218	19	10	29	231	36	51	137	332	109	24	6	15	30	10	0	9	24	22	8	6	53	94	16
gene11534_LOC110082359	2069	2293	3342	1339	1740	1904	830	1348	326	840	1501	932	2681	929	1081	1842	1654	113	789	1216	2030	1531	1369	1097	1020	1109	890	1101	1396	961	719	1326	1551	636	1306	786	1394	1586	424	535	120	1504	540	727	714	242	1453	1710	244
gene11535_TFR2	237	2368	277	1014	3238	1110	58	189	24	675	73	61	201	229	688	1427	1464	6	58	30	69	55	1343	22	104	567	186	17	114	655	263	1008	480	966	2700	135	193	901	548	1318	16	436	79	75	18	72	36	142	33
gene11536_EPO	6	16	4	5	153	25	21	71	10	6	3	0	17	15	64	0	5	0	13	5	0	7	48	1	4	7	0	17	19	92	9	155	14	48	19	27	39	132	8	0	0	39	17	20	23	55	9	11	2
gene11537_POP7	499	688	1152	1004	114	306	213	244	107	265	332	401	978	110	148	440	831	17	366	162	864	572	431	413	817	534	201	117	236	234	149	200	549	249	388	127	389	412	55	101	26	699	95	173	177	51	576	1566	151
gene11538_LOC110082320	9	1	27	0	34	17	3	4	0	0	0	2	5	11	0	0	5	13	6	0	6	10	22	11	5	5	0	0	4	7	0	16	3	0	15	0	0	41	0	1	0	3	0	0	5	3	0	22	0
gene11539_LOC110082298	15	14	11	24	104	101	46	61	0	4	17	65	17	53	19	0	22	0	19	10	17	11	72	11	16	79	36	68	22	110	65	70	47	62	99	12	41	78	24	10	29	16	16	133	11	84	27	25	15
gene1153_CUL2	1199	1175	1305	933	430	1053	198	698	43	470	1535	764	976	492	522	452	783	54	712	308	1174	1239	1160	1108	918	480	229	269	287	482	626	673	661	611	550	167	534	1521	337	217	171	934	319	104	214	98	553	885	105
gene11540_ACTL6B	8	13	5	11	7	4	12	6	0	0	9	24	55	4	17	28	0	1	9	0	16	3	11	1	12	19	4	41	19	15	5	24	15	21	34	9	1	32	17	12	0	41	16	0	0	0	7	6	0
gene11541_LOC110082376	1547	2392	3847	1448	278	463	264	326	90	364	488	672	2489	217	206	1596	2178	100	394	351	1995	2076	982	1838	1728	512	507	262	519	337	165	367	962	453	975	168	417	1407	68	262	111	1167	114	173	412	62	542	2682	90
gene11542_GIGYF1	490	769	618	534	525	517	463	609	459	720	726	767	461	626	917	502	363	86	372	360	718	689	710	747	885	426	471	657	484	499	554	605	554	424	920	374	428	563	292	382	309	759	450	286	312	331	860	595	169
gene11543_LOC110082321	75	43	35	102	108	75	43	15	0	4	36	23	48	29	13	0	21	5	32	0	13	39	25	30	44	58	0	5	7	73	8	72	52	58	35	4	1	18	30	3	0	13	4	11	0	0	30	40	6
gene11544_SLC12A9	1969	1735	1900	1073	725	1641	539	1864	255	602	1756	1388	2302	578	775	1214	1413	38	898	550	2663	1391	1539	1276	1530	721	800	1576	759	547	990	945	711	674	981	543	1299	1966	525	453	172	1467	423	396	568	404	903	1900	298
gene11545_UFSP1	62	110	198	246	73	216	51	89	21	31	57	231	229	41	33	34	75	14	128	31	243	118	190	105	172	69	60	80	43	96	80	142	89	154	189	21	119	150	78	31	20	109	26	58	40	18	105	162	2
gene11546_LOC110082395	22	72	19	29	29	9	5	1	16	7	47	15	93	10	12	135	24	0	4	28	71	62	28	8	22	0	0	0	13	25	18	4	13	8	22	23	0	10	4	2	0	66	1	0	7	12	171	11	0
gene11547_SRRT	7105	8072	9070	7858	6620	13706	3886	12231	2545	5318	12127	7205	10080	6616	7569	5852	6798	1152	6174	4349	8462	7919	7492	4459	5070	4153	2757	4366	6627	5848	6270	7150	6792	4058	6623	3606	5669	6766	5841	3813	2262	6527	3727	2174	2255	1785	5556	4013	2705
gene11549_LOC110082322	1338	1860	2404	797	615	1050	261	970	139	435	1492	864	2038	595	377	1685	1087	70	548	384	2063	1724	1534	1721	1403	895	211	493	691	481	454	846	1130	395	981	243	690	1668	212	211	85	1687	147	168	328	154	926	819	139
gene11551_LOC110082380	201	190	202	157	55	84	74	99	27	90	147	122	319	41	48	83	147	3	93	57	320	125	178	110	160	173	67	100	77	88	55	92	190	73	163	0	89	143	16	29	44	148	36	56	84	21	87	268	19
gene11552_NYAP1	189	168	249	176	302	244	168	247	116	55	140	134	448	88	73	55	65	15	91	75	468	108	178	93	168	148	81	172	112	69	119	88	156	168	158	96	240	68	76	16	29	44	18	109	123	38	77	234	79
gene11553_AGFG2	1191	1388	1611	491	548	907	194	634	68	180	754	363	1403	365	138	969	379	20	300	149	1243	1079	781	976	762	254	112	85	276	261	308	423	583	212	422	97	233	1198	82	129	25	1073	56	57	202	48	446	255	42
gene11554_LOC110082324	0	0	0	0	0	0	0	0	0	0	0	0	0	0	0	0	0	0	0	0	0	0	0	1	0	0	0	0	0	0	0	6	0	6	0	0	0	0	0	0	0	0	0	0	0	0	0	0	0
gene11555_LOC110082325	470	699	536	265	1536	461	444	311	95	339	121	138	435	537	484	517	264	6	213	125	398	153	276	273	344	521	49	94	88	1157	480	886	148	237	228	208	233	213	81	76	46	265	127	91	80	31	280	133	51
gene11556_LOC110082381	0	0	0	0	3	0	0	0	0	0	0	0	0	0	0	0	0	2	0	0	0	0	0	0	0	0	0	0	0	0	3	0	0	0	0	0	0	0	0	0	0	0	0	0	0	0	0	0	0
gene11557_LOC110082370	65	30	42	81	66	69	29	19	0	12	29	27	67	30	13	0	7	0	17	0	68	31	64	53	62	55	3	18	16	58	83	80	50	70	72	3	2	28	7	0	0	1	8	6	16	5	40	107	6
gene11558_CAMTA2	770	759	1359	298	216	284	104	278	66	109	306	317	780	138	154	577	424	63	173	104	795	442	543	755	635	131	137	151	208	113	126	261	222	154	420	135	189	577	98	107	44	571	56	127	203	173	267	195	49
gene11559_INCA1	58	44	48	58	315	37	41	12	10	96	38	26	122	36	19	0	0	12	52	12	26	44	35	56	69	130	5	42	11	183	63	70	125	333	84	11	27	19	10	8	19	9	15	46	14	13	49	63	19
gene1155_PARD3	642	403	945	1071	1351	1082	2809	1857	2389	2193	1091	1209	545	1254	1825	224	760	1072	1201	1461	792	637	562	955	770	1998	2773	2525	1747	1325	1295	1116	1441	1606	1456	3087	2160	706	1482	1724	2900	1033	2307	2849	2082	2293	2408	1068	2284
gene11560_KIF1C	1337	1667	3225	735	383	805	315	365	197	337	525	508	1653	289	298	1328	1233	102	602	650	941	1096	680	1977	1304	645	232	156	522	383	254	561	581	412	616	155	466	1332	170	256	114	952	131	321	544	266	577	1053	77
gene11561_PCOLCE	2500	3138	4775	1835	760	1390	820	808	205	485	2237	2325	4120	631	645	2598	4040	114	1753	815	4161	3583	1691	1767	1881	678	1017	924	1337	433	251	587	2208	770	1147	449	1283	4937	338	521	152	3305	401	466	486	99	1656	12183	352
gene11562_FBXO24	84	69	95	139	261	117	41	24	19	43	78	79	103	85	46	20	37	4	92	9	79	121	96	87	83	95	53	18	38	150	40	116	50	123	73	58	1	48	45	37	12	38	49	26	15	0	74	98	1
gene11563_LRCH4	542	818	1036	379	357	329	127	152	86	189	470	301	1282	141	98	407	707	31	193	188	655	608	620	371	307	317	78	169	227	243	131	303	348	107	412	122	389	568	81	114	36	407	45	95	131	83	174	291	14
gene11564_SPAG7	1182	1396	1694	2616	566	1376	328	798	145	768	1247	1133	1663	388	337	1218	1144	31	1538	462	2070	1335	1494	858	1811	924	226	403	443	629	602	818	1045	560	761	318	723	1089	278	261	194	1706	258	173	409	99	1326	3888	370
gene11565_ENO3	28	79	55	78	338	100	70	27	55	44	34	36	526	1574	312	74	3003	2	53	7	18	63	90	26	72	254	3486	243	311	567	76	71	300	293	839	113	38	208	252	303	11	114	25	305	9	2	44	139	90
gene11566_PFN1	10352	13259	17111	13729	7052	8805	3248	6883	1604	6182	14400	13247	15958	5101	4684	10082	17063	466	10889	3201	27676	17653	13046	8596	16175	7840	6575	4231	6289	5401	4497	9311	14948	7944	13412	2016	9805	9548	2488	3256	381	9021	2081	1566	3568	1221	11665	14514	1350
gene11567_RNF167	800	829	1377	503	227	272	177	130	88	98	276	247	808	152	80	694	523	32	133	124	759	627	453	1162	881	280	42	117	154	135	82	184	246	158	416	74	193	970	65	115	79	867	66	88	161	30	210	1290	34
gene11568_SLC25A11	996	1355	2086	1566	569	790	1027	703	190	699	1516	1501	1861	472	387	877	2348	77	1092	536	1810	1696	1557	1249	1562	1057	544	776	643	672	627	1158	1479	1014	1439	267	1107	1034	296	341	335	1454	308	296	397	164	1111	2268	247
gene11569_CHRNE	19	27	25	64	151	100	1231	31	7	5	24	44	146	383	103	34	200	0	18	8	30	27	71	12	26	26	319	50	310	115	22	29	49	144	88	53	21	41	53	11	0	3	7	11	11	21	87	41	18
gene11570_GP1BA	7	125	132	31	1	0	1	0	23	0	10	0	31	6	57	157	505	0	0	6	5	3	5	2	7	8	0	9	19	2	0	0	19	6	196	0	0	16	0	0	0	5	1	0	1	0	0	0	0
gene11571_MINK1	1795	2569	2937	1990	1220	2202	998	1448	700	966	1552	1464	1993	1149	1244	1648	1807	275	1163	616	2309	1886	2217	1928	1686	1221	922	1104	1479	1215	1062	1684	1403	940	2029	617	766	2015	891	771	454	1942	668	585	832	639	1606	1182	464
gene11572_PLD2	578	1261	1868	479	648	918	380	546	88	282	845	356	1335	419	585	848	1729	39	277	288	655	935	475	774	554	450	232	165	512	632	410	541	873	426	631	295	333	709	282	287	139	1021	236	133	129	80	502	697	131
gene11573_PSMB6	1759	2737	4269	4483	1017	1657	1141	899	362	1115	1967	2168	3566	984	727	2118	2933	125	2431	547	4158	3258	2071	1606	3105	1749	1541	999	1002	1011	427	1001	2056	701	1440	627	1109	2489	516	587	163	3645	406	476	708	278	3026	9823	246
gene11574_GLTPD2	4	10	16	0	68	42	20	0	0	0	0	8	4	13	0	6	17	0	9	0	3	1	38	5	1	7	0	0	4	23	5	17	0	19	10	0	54	36	0	0	0	4	0	9	0	0	25	8	0
gene11575_VMO1	14	7	13	64	147	67	62	9	0	18	5	17	5	29	8	22	43	6	12	13	8	8	26	11	25	20	8	0	10	24	0	19	11	16	17	1	0	21	21	0	9	9	6	18	9	0	41	3	0
gene11576_TM4SF5	17	17	0	60	142	416	42	15	10	4	4	13	6	61	52	23	16	0	12	1	5	10	75	5	11	27	0	5	7	27	8	30	8	9	24	26	47	48	13	7	14	38	9	6	5	11	17	12	2
gene11577_ZMYND15	51	28	7	94	18	49	84	0	0	4	0	6	20	3	0	0	16	5	29	15	4	7	17	8	13	23	0	0	0	12	3	8	16	19	6	16	8	29	0	6	0	31	2	1	4	0	0	49	8
gene11578_LOC110082391	107	125	121	176	139	200	141	87	73	73	56	63	170	139	70	89	70	0	181	0	130	89	80	61	116	123	17	55	86	70	37	64	97	65	110	97	61	218	40	29	19	190	51	39	16	17	57	263	0
gene11579_MED11	716	876	1115	1995	861	1595	548	931	206	869	1363	1366	968	679	553	780	1418	51	1670	571	1775	1267	1448	601	1516	1070	632	648	699	728	710	1375	1421	1149	1227	466	1500	1051	553	695	419	1684	623	228	287	226	1128	2587	261
gene1157_NRP1	868	244	568	239	143	240	1097	480	252	386	198	243	387	126	370	261	141	85	147	425	928	267	393	747	1061	735	692	1904	463	355	182	378	378	362	394	658	740	253	141	176	158	250	245	1576	1113	960	1373	161	225
gene11580_LOC110082349	297	357	313	504	188	511	193	207	66	110	405	261	434	147	133	103	479	17	191	53	685	423	323	349	459	243	103	215	222	167	194	322	272	196	245	119	314	392	53	99	84	481	66	79	118	118	161	843	73
gene11581_ARRB2	978	1021	1896	509	466	656	115	840	39	380	631	389	1087	456	308	811	972	9	315	327	1131	881	710	754	763	506	110	112	330	305	466	500	508	270	566	198	301	651	122	176	63	807	116	86	193	49	386	458	30
gene11582_PELP1	2855	3659	3251	3307	2938	3800	2085	2419	1681	2300	2784	2744	3079	2481	3190	2696	2830	464	2480	1466	3725	2581	2593	2276	3180	2114	1458	2691	2112	2205	2054	2192	2040	1562	3089	2183	3033	2624	1876	1472	1085	3992	1416	1415	1249	1350	3191	4463	899
gene11583_RNASEK	1873	1909	1745	1782	580	1128	403	603	275	565	1877	1720	2007	525	413	1464	1358	52	1548	419	3573	2049	1771	1401	1844	1105	561	836	664	771	574	1122	1376	650	1036	289	824	1892	383	253	219	1807	282	144	456	217	1309	4040	233
gene11584_CUNH17orf49	722	979	1380	1348	500	624	308	357	168	598	557	832	1090	465	430	997	762	50	880	301	1060	1011	651	693	1035	793	566	602	407	410	258	585	927	412	602	266	556	909	211	284	72	1492	210	145	270	78	857	2049	203
gene11586_ACHE	20	528	152	46	31	7	6	23	0	8	9	12	169	20	40	551	300	0	8	4	14	19	12	10	22	65	21	62	47	66	22	35	290	149	968	7	27	21	12	76	0	21	5	31	2	0	17	29	5
gene11587_LOC110082405	1414	525	1663	48	12	64	5	45	0	52	111	75	382	26	10	532	435	0	89	46	204	505	140	1251	449	32	49	24	30	60	52	95	37	24	32	0	2	849	14	30	7	261	33	12	40	17	21	132	10
gene11589_ERC2	106	69	78	166	272	202	383	283	319	317	186	147	98	231	506	38	105	156	143	329	96	85	50	57	139	285	204	814	202	548	334	330	180	304	209	349	196	143	162	163	426	170	523	341	168	262	277	133	420
gene11591_CCDC66	1631	1397	1081	1477	2002	2433	2240	3343	2099	1649	2376	1175	1200	1836	1950	912	789	1224	1276	1518	1587	1352	959	1469	1107	1578	1846	2044	1826	2868	3043	2980	1773	1580	2102	2996	1564	1550	1738	1718	2287	1562	2140	2670	2001	2490	2336	1351	1749
gene11593_FAM208A	2987	2832	2925	1881	1056	1956	305	1862	241	1065	2170	1390	2274	1111	818	1232	1528	126	1185	619	2572	2577	2208	3815	1949	1124	259	419	604	1498	1111	1843	1182	1024	1298	612	1058	3288	726	428	579	1849	667	381	588	210	940	1187	271
gene11594_ARHGEF3	152	97	199	2	23	84	28	18	0	16	67	48	215	12	8	33	39	3	35	43	181	172	74	210	51	21	55	9	21	31	26	67	88	52	34	19	26	122	0	8	17	38	4	30	43	12	41	16	0
gene11595_IL17RD	312	205	181	162	99	51	48	125	50	214	130	125	161	51	130	36	70	61	79	127	232	216	200	490	230	72	33	63	26	229	99	111	60	51	30	81	49	178	84	23	121	100	51	32	87	65	79	124	70
gene11596_HESX1	7	3	10	49	4	14	2	1	0	14	8	11	31	4	0	0	4	0	21	0	5	30	11	39	1	0	0	0	0	28	11	10	7	18	19	0	0	6	30	0	0	0	2	3	0	0	1	13	0
gene11597_APPL1	1193	1062	895	316	478	487	441	675	426	580	862	454	537	328	423	294	402	226	340	335	811	867	646	974	480	623	305	403	305	533	575	696	435	411	406	376	492	693	240	275	538	603	319	568	408	568	607	456	433
gene11598_ASB14	1	11	2	0	6	7	0	22	0	0	25	10	7	8	0	0	8	0	1	0	5	16	6	10	3	9	5	4	7	21	21	24	11	0	9	0	0	1	9	0	0	2	13	0	4	0	10	0	0
gene11599_DNAH12	575	306	420	375	378	695	159	317	149	274	552	304	376	194	292	179	87	79	272	78	231	544	239	440	158	265	95	175	220	438	549	564	216	382	233	56	174	213	159	114	148	167	189	117	69	48	140	144	93
gene1159_ITGB1	15456	9839	10592	4494	1424	2487	828	2427	880	2790	13171	6023	5685	1693	1917	4211	3736	446	4688	1950	11626	13760	8091	15780	8137	2370	523	735	962	2458	4260	4117	3085	2396	2129	714	3012	15952	663	792	1907	6972	1934	429	1707	499	2038	8592	620
gene115_MYCT1	51	49	118	0	8	14	0	0	0	5	28	30	103	1	61	50	239	5	8	36	124	52	29	9	10	40	7	3	11	37	8	12	23	27	44	0	33	57	0	18	4	26	7	9	4	7	9	23	5
gene11600_PDE12	621	504	547	524	65	158	67	115	27	173	753	358	508	88	53	376	227	6	272	67	642	584	710	694	528	125	71	42	42	223	200	331	213	147	175	14	129	490	6	41	37	221	37	62	102	34	138	534	8
gene11601_ARF4	4553	4386	5660	2472	459	827	523	594	241	967	5423	3169	4303	346	573	2142	2687	180	2195	699	6732	5867	3783	4561	3960	991	513	590	483	729	764	1474	1728	987	1135	227	760	3793	183	394	437	2401	241	472	1209	299	1920	3717	126
gene11602_DENND6A	1062	848	768	473	370	572	101	654	49	205	1514	340	666	291	296	260	351	10	215	320	918	995	605	1042	435	379	77	169	289	428	815	813	634	407	402	95	444	589	90	83	132	388	66	55	174	68	209	270	72
gene11603_SLMAP	2129	1628	1750	1015	746	914	862	1051	645	1150	2318	939	1076	800	711	676	790	307	794	809	1492	1508	1105	2953	1456	915	750	677	620	1687	1540	1436	1033	1068	737	838	705	1096	711	517	1348	630	905	761	895	742	811	815	763
gene11605_FLNB	4875	2625	3630	1816	1298	2925	594	2660	286	1982	7752	3564	2017	2782	3217	1233	2394	258	5124	1967	3207	7383	4442	22576	5354	1816	366	519	852	3308	4766	6933	1620	1254	1303	612	2199	11337	1907	1094	2359	4358	2976	364	629	300	1138	4578	928
gene11606_LOC110082410	107	16	52	68	4	0	21	0	0	47	46	41	34	8	14	0	0	0	28	26	33	53	36	104	72	31	0	10	0	49	15	26	28	124	6	0	13	14	0	0	0	55	0	2	7	4	7	29	0
gene11607_DNASE1L3	3	3	7	11	16	0	0	0	0	9	0	0	15	5	15	0	4	0	2	15	0	10	1	15	0	8	11	0	0	16	4	24	15	27	0	10	3	27	13	0	0	8	0	12	0	0	0	6	0
gene11608_VPS13D	1483	1535	1605	1306	814	1094	611	986	405	1023	1363	1419	1539	768	943	1427	843	105	880	401	1983	2021	1726	2984	2720	1028	614	707	670	1173	2047	2682	1403	1118	1943	430	780	1539	477	550	384	1673	658	344	801	705	2540	1483	215
gene11609_DHRS3	758	424	466	366	564	243	804	1666	937	218	236	162	2061	197	275	340	1138	46	42	635	3212	232	496	474	543	236	846	737	989	284	124	181	397	338	558	1052	737	335	74	137	148	128	51	390	1226	1074	2108	288	56
gene1160_CCDC7	107	223	122	166	640	165	243	228	307	175	443	432	111	220	252	86	48	197	169	169	106	435	203	472	267	434	92	152	177	1648	751	790	373	824	391	283	249	156	244	194	355	107	556	905	115	377	255	249	236
gene11610_LOC110082457	0	0	0	0	0	0	0	0	0	0	0	1	4	0	0	0	0	0	6	0	0	6	0	0	0	0	0	0	0	0	0	0	0	1	0	0	0	0	0	0	0	0	0	0	6	0	0	0	0
gene11611_LOC110082429	2	0	1	6	0	0	0	0	0	0	3	0	0	0	0	0	17	0	0	0	1	2	0	0	2	0	0	0	0	3	0	0	3	0	0	0	0	0	0	0	0	0	0	0	0	0	0	0	0
gene11612_LOC110082438	0	0	0	0	2	0	0	0	0	0	0	0	0	0	0	0	0	0	0	0	0	0	0	0	0	0	0	0	0	0	0	0	0	1	0	0	0	0	0	0	0	0	0	0	0	0	0	0	0
gene11613_LOC110082439	0	0	0	0	0	0	0	0	0	0	0	0	0	0	0	0	1	0	0	0	0	0	0	0	2	0	0	0	0	0	0	1	0	0	0	0	0	0	0	0	0	0	0	0	0	0	0	0	0
gene11614_LOC110082426	0	1	0	0	0	0	0	0	0	0	0	0	0	0	0	0	0	0	0	0	1	0	0	1	0	0	0	0	0	0	0	0	0	0	0	0	0	0	0	0	0	0	0	0	0	0	0	0	0
gene11615_LOC110082440	0	0	1	0	7	5	0	0	0	0	0	0	0	0	0	0	0	0	4	0	0	2	0	0	0	0	0	0	0	1	0	0	0	0	0	0	0	0	0	0	0	0	2	0	0	0	0	0	0
gene11616_ERRFI1	112	146	195	66	210	32	30	60	0	53	55	13	194	27	31	130	48	7	41	59	146	64	80	46	178	37	0	0	22	220	76	57	63	75	73	15	111	94	17	11	5	236	24	14	42	200	87	164	1
gene11617_LOC110082441	0	0	0	0	0	0	0	0	0	0	0	0	0	1	0	0	0	0	0	0	0	0	0	0	0	0	0	0	0	0	0	0	0	0	0	0	0	0	0	5	0	0	0	0	0	0	0	0	0
gene11618_LOC110082442	11	5	12	1	1	0	1	14	0	1	1	0	4	0	0	0	0	0	0	0	6	7	2	4	4	1	0	0	0	17	3	8	9	8	4	4	0	1	0	1	0	0	0	1	0	18	0	18	0
gene11619_PARK7	2170	2662	4268	3735	1102	1499	1213	852	324	1042	1762	2424	3314	1204	856	1915	2502	70	2370	579	3970	2658	2555	2296	4363	1906	1562	1345	846	987	623	1887	1964	829	1410	516	1988	2520	568	481	287	4223	648	411	842	385	2843	6898	194
gene1161_EPC1	1489	1320	1540	874	384	1215	454	589	159	510	1332	766	1364	396	511	548	1092	71	606	299	1247	1154	1355	1224	909	510	353	366	411	682	488	607	690	532	764	409	566	1161	303	272	243	627	241	296	375	305	495	708	131
gene11621_TNFRSF9	10	3	1	0	0	4	0	9	0	0	4	0	7	0	0	0	0	0	0	0	24	10	4	0	7	0	0	0	0	1	0	2	6	0	2	0	0	1	0	0	0	0	0	0	11	0	0	0	0
gene11622_LOC110082468	103	122	110	237	256	202	45	226	73	93	84	39	369	131	122	84	717	18	82	50	519	84	82	51	599	340	42	228	133	67	46	95	273	79	112	106	319	103	91	56	31	196	99	50	103	381	2470	117	29
gene11623_LOC110082456	3	2	0	0	4	0	0	0	0	9	5	0	0	0	0	0	2	0	10	0	0	0	0	2	37	11	0	0	0	3	14	3	0	2	6	19	0	0	0	0	0	1	0	1	10	0	46	1	0
gene11624_PER3	705	982	942	754	794	921	329	1092	48	211	656	907	1569	338	187	550	1176	42	432	195	447	1143	960	554	812	530	552	764	811	886	898	630	562	374	1287	132	705	1572	187	171	128	1421	425	204	152	312	503	1140	140
gene11625_VAMP3	4187	3210	3524	4395	829	2267	1106	1027	399	2389	5355	2392	2548	510	963	1607	1295	107	2478	640	3119	4909	3807	3560	3862	1871	536	788	518	2033	697	3657	2925	1870	1294	407	1739	3521	767	667	653	2368	864	505	1136	137	1504	6273	432
gene11626_CAMTA1	262	371	344	448	320	463	378	498	265	425	453	257	372	234	333	164	284	95	297	419	464	334	311	185	387	427	344	515	360	350	350	447	418	294	342	153	217	224	302	157	70	154	139	119	397	394	548	370	340
gene11627_DNAJC11	1994	2634	3451	1249	720	1080	489	739	222	695	1162	961	2644	1045	933	2061	1600	73	1005	343	2158	2004	1206	3287	2020	1302	378	355	484	568	936	1126	833	488	1073	461	1207	1606	527	540	213	2190	399	307	482	250	774	1783	298
gene11628_PHF13	567	548	726	393	52	156	126	61	16	135	317	199	400	103	61	202	260	17	240	73	427	274	188	501	629	142	66	121	82	70	47	95	189	64	145	16	132	331	28	47	78	549	30	107	133	55	197	413	29
gene11629_KLHL21	1281	1216	1680	564	355	592	212	293	264	311	625	662	788	322	330	773	436	66	333	380	1383	950	611	2170	994	324	256	213	300	527	476	559	408	271	558	244	438	868	244	193	133	673	241	193	359	217	394	734	82
gene1162_KIF5B	5052	3548	4142	2659	1268	1411	1749	2136	884	2199	4715	3245	2847	1169	1123	1160	1730	367	1973	1318	5545	4852	2528	5727	2843	1869	1261	1425	982	2462	2530	2405	2607	3125	1888	1054	2638	3268	837	896	1952	2695	1590	1262	1613	1222	2169	5234	1041
gene11630_ZBTB48	521	612	740	405	323	536	276	408	28	216	425	449	672	439	293	580	433	20	298	110	1002	543	574	494	637	396	264	304	401	304	310	365	383	213	444	202	320	553	217	171	118	799	159	144	180	231	723	629	49
gene11631_LOC110082447	8	10	15	0	5	7	0	4	0	0	0	9	6	1	0	0	0	0	4	0	1	1	5	1	1	0	0	0	0	0	2	0	2	2	0	9	0	2	0	0	6	14	0	6	0	9	3	0	0
gene11632_LOC110082448	21	6	27	18	9	49	8	5	0	0	0	10	11	4	3	50	0	0	3	0	3	13	4	4	15	0	0	0	0	8	0	4	0	7	10	0	0	3	0	0	0	6	6	0	0	0	7	11	0
gene11633_NOL9	1168	1365	2033	1691	787	1278	637	613	155	740	975	1316	2665	765	577	1107	942	67	1174	394	1622	1336	1388	1082	1300	1358	387	650	494	667	652	953	1004	853	1063	432	630	1936	422	838	148	1459	427	241	302	90	1046	2331	557
gene11634_PLEKHG5	214	172	284	176	226	248	225	452	120	177	208	141	311	160	276	141	316	80	98	363	198	247	286	200	179	431	170	632	380	488	257	388	348	414	744	127	129	189	178	130	87	100	141	179	212	92	185	322	104
gene11635_TNFRSF25	1	7	13	0	2	8	5	0	0	0	0	0	2	5	2	0	9	0	0	0	10	0	2	2	1	0	0	0	0	2	0	0	0	0	0	0	0	0	0	0	0	0	0	0	8	0	0	0	0
gene11636_ESPN	63	19	40	21	73	50	116	17	9	31	12	19	38	12	13	21	28	0	12	37	27	30	55	35	74	48	80	55	20	71	42	48	15	30	39	8	7	18	18	3	3	34	18	22	32	32	72	36	19
gene11637_LOC110082453	0	0	0	0	0	0	0	0	0	0	0	0	0	0	0	0	0	0	0	0	0	0	0	0	0	0	0	0	0	0	0	0	0	0	0	0	0	0	0	0	0	0	0	0	0	0	0	0	0
gene11638_HES2	0	14	3	0	0	0	0	0	0	0	0	0	0	0	0	58	0	0	0	0	0	0	0	1	1	0	0	0	0	1	0	0	0	0	0	0	0	0	0	0	0	2	0	0	0	0	0	0	0
gene11639_ACOT7	202	216	293	123	140	200	29	117	39	87	66	113	288	29	76	178	122	10	126	61	213	174	129	244	287	80	29	44	52	86	66	108	82	78	128	50	22	151	35	30	1	147	15	31	60	22	184	184	21
gene1163_ARHGAP12	732	611	662	467	207	494	159	617	139	176	610	188	493	227	304	248	579	39	341	146	837	515	471	746	341	232	116	259	200	348	355	453	388	535	280	132	279	687	148	120	189	530	337	106	235	124	319	472	64
gene11640_GPR153	344	209	395	11	27	37	10	45	7	20	21	33	243	41	58	177	64	1	23	40	139	79	64	151	80	8	17	42	32	8	18	7	24	19	26	23	14	143	4	35	18	68	18	19	58	3	13	36	5
gene11641_HES3	0	0	0	0	0	0	0	0	0	0	0	0	0	0	0	0	0	0	0	0	0	0	0	0	0	0	0	0	0	0	0	0	0	0	0	0	0	0	0	0	0	0	0	0	0	0	0	0	0
gene11642_ICMT	987	651	1035	305	51	154	49	200	19	153	879	515	465	26	34	309	254	15	87	128	1753	1430	759	1654	836	246	109	139	150	215	179	251	322	288	302	0	80	564	36	34	30	297	25	38	315	52	254	707	111
gene11643_RNF207	48	90	84	6	48	60	30	83	0	23	44	54	133	12	14	21	311	12	43	40	75	35	55	18	25	46	80	7	40	50	33	41	62	37	202	9	10	32	38	2	8	10	11	7	17	18	26	22	25
gene11644_RPL22	6093	8120	11804	20852	6310	10567	4529	5524	2205	6250	11323	10961	10244	4631	2914	7054	17632	586	15554	3445	9909	10478	13202	7031	14081	11221	8069	5720	3669	6401	3249	10572	12064	6178	8757	2597	8063	8636	3240	3240	1193	10060	2366	1610	2657	1416	8842	24942	4024
gene11645_CHD5	40	30	12	55	53	56	220	67	54	44	16	26	25	27	208	0	0	39	10	58	21	30	15	11	44	204	41	1245	78	31	60	112	21	65	71	69	7	109	23	23	70	166	190	53	71	134	35	19	63
gene11646_KCNAB2	304	192	421	166	106	153	84	92	99	129	74	220	380	91	101	167	123	25	119	110	236	277	211	272	178	200	115	123	118	52	79	62	84	84	98	130	168	158	109	55	42	110	58	79	90	69	182	378	73
gene11647_NPHP4	934	867	1725	407	121	577	172	537	205	336	656	341	661	177	187	550	252	89	184	207	1132	1008	612	1236	573	223	201	225	386	206	133	255	513	407	405	97	80	543	14	169	60	515	78	33	194	67	194	389	94
gene11648_MMP2	6564	5770	6953	2488	1068	2132	673	1709	339	1146	3998	4147	8228	616	697	3681	1412	209	3453	1245	9340	5345	5726	5023	4888	1345	551	844	881	578	779	1203	2827	1085	1240	367	1872	6550	559	615	220	1797	850	260	1527	176	2120	7212	424
gene11649_IRX6	0	0	2	0	0	0	0	0	0	0	0	0	0	0	8	0	7	0	0	0	0	0	2	1	9	9	0	0	0	0	4	3	0	0	0	0	1	0	0	0	4	0	2	0	0	0	1	0	0
gene1164_ZEB1	2146	1513	1708	2080	3608	2004	6703	4127	2901	2314	2448	1542	2225	2093	2792	582	2037	2023	2159	2976	4691	1954	1953	2930	1925	9934	4324	7016	4906	2661	2582	2530	4313	6475	4060	3474	6358	2210	2699	2093	4055	2049	2382	7105	4654	3314	7280	1892	3814
gene11651_IRX5	426	307	700	1181	278	306	139	400	221	632	252	204	266	174	203	214	404	46	235	184	608	243	373	65	378	371	88	78	144	20	241	9	341	293	447	208	187	142	119	168	114	152	75	183	125	52	278	312	100
gene11653_IRX3	42	18	64	32	34	7	44	30	1	15	16	14	76	7	17	9	232	0	16	42	101	12	17	6	22	35	0	25	27	10	20	5	44	40	42	3	2	49	18	11	17	11	5	12	21	2	49	0	8
gene11654_FTO	204	288	460	376	89	188	144	159	141	222	116	234	281	66	110	250	192	69	164	64	377	221	117	158	70	65	148	189	151	76	43	73	124	98	179	64	197	158	60	95	93	168	22	142	93	46	281	298	55
gene11655_RPGRIP1L	581	453	837	240	97	254	75	268	24	173	350	218	390	129	96	119	291	31	247	118	494	425	416	480	320	156	50	123	74	102	104	261	187	122	174	27	150	450	130	86	78	297	57	43	195	29	126	167	50
gene11656_AKTIP	1261	989	1524	1002	348	369	189	152	61	259	1016	808	1221	225	126	510	851	14	493	138	1218	1356	791	1170	829	284	118	95	152	236	200	317	397	238	418	110	295	1479	80	174	96	1026	103	88	220	40	364	1117	51
gene11657_RBL2	1621	1522	2109	791	552	637	431	470	210	396	739	581	1447	347	377	802	1103	172	579	373	1217	1102	1027	1846	1009	545	630	313	344	397	323	482	479	367	915	334	384	1180	260	339	169	1057	237	487	489	348	766	875	111
gene11658_CHD9	3075	3056	2365	2916	2120	3319	3813	3437	2857	3785	4679	2693	1873	2477	4266	927	1398	2099	2352	2399	2915	2391	2641	3178	2134	2709	2516	2485	2561	3607	3525	3281	2559	3185	3155	3661	3615	2470	3176	3537	5264	1928	4309	3034	2430	3700	3561	1677	3363
gene11659_TOX3	757	781	782	409	149	433	113	398	473	388	355	291	519	252	331	536	42	81	270	42	411	439	279	864	519	167	175	119	127	417	321	379	179	148	133	371	381	377	159	103	358	576	359	162	227	245	302	217	321
gene11660_SRRM1	15772	14686	14966	11045	13768	16788	10906	25760	11767	12738	15956	10343	11874	11355	13676	9596	6634	5696	9035	9474	13044	9849	10453	10225	10648	10461	9476	10162	9186	13168	18268	15777	10559	9351	9963	12348	9590	10738	9009	7906	11396	15798	13605	11784	11379	11181	15408	6352	11851
gene11661_NCMAP	14	21	27	1	20	8	23	3	14	28	29	7	21	8	0	0	21	2	2	2	4	25	20	24	21	24	0	8	7	68	4	72	7	2	20	0	0	10	0	0	0	12	6	8	0	0	0	34	25
gene11662_RCAN3	834	551	1099	1045	206	648	325	380	156	284	825	946	1068	236	312	315	613	66	632	231	682	1086	724	1026	765	318	177	536	280	329	377	512	721	421	579	173	338	749	284	186	100	465	270	156	248	127	320	981	117
gene11663_NIPAL3	166	129	212	31	8	8	7	1	0	12	37	15	72	2	0	20	82	0	10	25	87	78	42	244	45	8	12	5	6	2	7	15	19	8	9	0	4	71	1	3	0	39	4	11	23	0	8	8	11
gene11664_STPG1	3	1	5	0	10	0	4	0	0	0	15	17	28	5	0	0	0	0	0	0	1	21	18	16	7	8	0	0	0	4	0	13	2	18	0	0	0	4	0	5	0	0	7	0	4	0	0	26	0
gene11665_GRHL3	7	21	7	3	9	2	7	15	0	2	11	22	33	1	10	0	227	0	6	0	13	53	21	76	36	12	15	11	16	30	4	19	21	8	40	0	0	12	0	0	0	2	0	0	4	0	14	11	0
gene11666_LOC110082505	1042	1256	1040	210	200	745	60	890	11	271	1435	794	426	358	138	673	44	9	552	190	1342	1948	1508	2773	1452	29	43	52	105	872	1161	2073	233	128	91	20	186	522	24	25	6	201	0	4	387	25	536	338	8
gene11667_IL22RA1	34	558	335	31	4	647	32	473	20	403	82	48	14	47	583	426	44	6	255	276	319	300	283	291	357	2	51	0	45	81	332	213	123	50	8	5	9	54	3	2	15	2	3	0	142	5	195	39	0
gene11668_MYOM3	220	227	359	373	140	288	98	162	14	256	318	389	454	1795	447	164	161	4	917	78	216	591	454	2752	2264	123	76	37	188	1030	1547	2531	269	122	45	33	74	1752	46	108	155	124	44	5	68	19	119	44	24
gene11669_LOC110082496	0	0	0	1	2	27	10	8	1	0	0	6	0	1	2	0	0	0	3	6	0	0	15	0	1	13	10	0	4	3	11	6	0	5	4	0	3	2	3	0	1	1	1	7	0	4	0	8	0
gene1166_SVIL	10515	12325	7958	5214	6230	12525	1662	13625	1153	2920	8175	4566	14334	6688	5748	7001	3969	533	3189	4803	11754	7285	8257	7110	2995	5495	1379	4002	7615	3248	7702	6851	7103	4829	6008	2649	2162	7198	3335	1834	1314	3911	1532	1578	1907	864	3034	2774	1987
gene11670_SRSF10	3802	3327	3781	2342	1297	2227	420	1781	435	1449	3588	2075	2424	1121	1040	1354	1764	153	1899	1262	4848	2901	2776	2776	2198	1715	406	481	645	1879	2088	2888	1801	1205	1374	546	1611	2337	605	538	714	1823	872	294	840	227	1334	2288	506
gene11671_PNRC2	5503	4892	6885	3457	2370	1781	4232	2759	2596	3799	5052	4195	3071	2862	2695	2251	3285	1018	2299	2288	4471	5224	1848	7113	3971	4432	4406	4064	2358	4005	3534	2941	3205	2835	4506	2779	2220	5027	1746	2519	6769	3352	3871	2353	2903	3952	4499	3834	1919
gene11672_CNR2	0	9	2	3	4	0	0	10	0	0	0	0	6	0	0	0	0	0	0	0	0	0	0	2	0	0	0	0	0	8	0	2	0	5	0	0	0	2	0	0	0	0	0	0	0	0	0	0	0
gene11674_HMGCL	344	416	554	647	163	259	169	106	35	165	177	285	498	131	91	258	278	20	295	77	554	420	461	364	476	76	130	59	64	146	78	192	181	126	190	52	307	376	81	42	72	414	75	61	92	42	260	464	0
gene11675_LOC110082508	423	326	440	161	59	219	20	48	12	110	170	135	182	35	54	185	92	7	97	25	250	102	125	126	137	87	17	40	26	78	71	148	28	20	101	24	205	26	25	24	16	211	8	25	41	10	63	185	3
gene11676_GALE	614	605	1027	465	116	303	87	267	63	168	604	772	854	179	213	217	311	2	501	101	860	801	601	577	544	456	95	181	178	198	257	360	322	132	342	57	159	533	56	86	69	332	30	41	164	41	263	468	66
gene11677_LYPLA2	2283	1820	3078	1127	441	617	402	553	279	535	822	1004	2143	240	327	1179	1323	123	758	448	2532	1580	883	1416	1755	901	639	597	517	317	265	462	1266	566	679	194	946	1152	229	206	107	968	109	264	631	171	1045	1279	100
gene11678_PITHD1	1067	1059	1510	874	293	291	355	170	143	325	597	573	1112	233	190	483	645	34	236	106	1232	1086	585	1662	1071	400	298	176	151	396	174	466	428	256	481	156	357	950	106	161	111	1404	163	133	219	55	488	1423	50
gene11679_ELOA	1599	1334	1963	789	358	564	235	564	186	545	830	731	1166	333	397	923	538	58	503	347	1406	1305	764	1496	1042	558	284	400	318	626	494	531	724	346	609	197	504	1102	244	180	200	948	222	191	489	224	698	883	143
gene11680_LOC110082491	11	5	35	13	0	7	3	0	0	0	0	0	55	20	16	3	20	5	8	0	6	6	6	10	3	5	54	0	16	2	0	1	8	11	12	0	1	58	0	14	1	8	0	5	3	0	0	16	0
gene11681_RPL11	13323	20287	29263	27598	5990	10737	8216	5291	2453	8847	15118	17818	21710	6826	5092	16460	51114	806	17179	5288	21089	24930	19652	17151	25071	12058	17284	6407	6537	6633	3820	10508	19401	8956	13589	4785	17870	23257	4441	5504	2028	26937	3630	3264	5401	1679	16516	67797	3552
gene11682_LOC110082523	16	11	22	47	34	0	17	7	41	12	19	69	64	11	0	3	0	0	16	0	21	53	49	177	234	66	4	0	1	72	19	71	44	21	20	7	3	20	14	6	0	10	0	5	14	1	64	172	0
gene11683_PPT1	2806	1723	1578	1951	285	1249	194	398	61	741	5838	4531	1580	413	329	1021	845	79	2455	287	2271	3772	2318	2730	2790	835	210	406	208	694	774	1076	660	573	800	307	908	3236	346	220	623	1836	534	145	318	134	719	6695	286
gene11684_CAP1	3557	4005	6517	2809	811	1406	598	1528	260	1694	2877	3011	3571	691	977	3024	3121	173	2941	897	6331	5027	4097	6372	6410	1386	650	842	750	1316	1372	1852	2293	1287	2333	331	1188	5197	458	628	679	3462	450	378	1355	237	2454	4296	320
gene11685_MFSD2A	1103	1341	1039	792	473	1705	275	719	721	777	2576	2355	694	2064	1578	853	221	481	2252	138	660	2300	2221	2216	2995	409	248	345	297	1170	1997	2247	288	193	665	353	351	1513	917	690	270	1512	578	235	168	286	289	2604	577
gene11686_COL9A2	856	403	327	466	193	402	55	115	52	199	806	467	466	369	173	336	244	49	292	25	240	409	515	235	388	122	49	141	100	204	138	414	159	298	212	71	66	378	138	82	29	26	68	90	22	90	57	318	71
gene11688_CSMD2	137	76	102	28	19	28	15	9	4	0	6	1	55	9	8	83	0	0	0	13	44	37	26	33	15	41	0	21	5	2	11	16	5	35	5	0	8	33	0	5	0	59	50	0	26	14	2	18	0
gene1168_KIAA1462	3681	2365	4578	1962	745	1442	801	1920	856	1383	2646	1252	4606	491	896	1382	1380	354	1210	1228	2851	2697	2699	1332	1508	1251	1004	1470	1251	865	973	1005	1819	1462	1141	926	996	2334	434	558	497	423	375	840	1285	759	1312	1111	601
gene11690_CUNH1orf94	9	1	4	7	0	0	1	0	0	0	0	0	0	6	7	0	0	0	0	0	0	2	5	4	9	2	0	0	0	1	0	0	0	2	0	0	0	3	0	0	0	6	0	0	0	0	12	5	0
gene11691_PRB3	0	0	0	0	0	0	0	0	0	0	0	0	0	0	0	0	0	0	0	0	0	0	0	0	0	0	0	0	0	0	0	0	0	0	0	0	0	0	0	0	0	0	0	0	0	0	0	0	0
gene11692_GJB5	0	0	2	0	0	0	2	0	0	0	0	0	0	0	0	0	10	0	6	0	1	2	5	0	1	6	0	0	2	4	0	0	12	5	7	9	0	4	0	0	0	0	2	0	0	0	0	17	0
gene11693_LOC110082489	3	2	2	0	4	2	10	0	0	7	0	0	0	5	1	0	46	2	5	0	0	0	0	0	0	2	0	0	4	0	0	2	1	3	0	0	0	2	0	0	0	0	0	1	3	0	0	0	0
gene11694_GJA4	0	107	58	0	0	4	26	3	4	17	18	1	35	7	36	163	509	4	6	20	88	27	4	8	10	32	35	1	2	6	0	8	62	24	193	3	21	42	12	16	14	42	3	9	10	4	12	23	0
gene11695_ADGRL2	7694	4084	4516	3576	1330	3074	1397	2825	777	2062	5343	3385	2950	2427	1677	2249	2314	686	3424	1269	3611	5266	4588	8053	3984	1243	1827	1546	1622	2699	3047	2403	1807	1229	1304	1266	1760	5926	1430	1226	2497	3828	2355	1243	1560	596	1408	2815	615
gene11698_LOC110082588	0	1	1	0	0	2	0	0	0	0	0	0	8	0	0	0	0	0	0	0	0	4	3	9	0	0	0	0	0	2	0	8	0	0	0	0	0	14	0	0	0	1	0	0	3	0	5	6	0
gene1169_MTPAP	1085	760	1452	672	231	387	189	436	37	351	906	397	776	231	230	408	550	11	403	126	1093	675	819	1422	923	446	133	191	187	481	315	634	427	333	410	28	345	862	201	153	84	808	112	100	254	124	556	894	133
gene116_SYNE1	2614	2393	2541	2115	1004	3326	788	1741	373	1422	2268	1704	2411	1494	1784	1149	608	172	2131	934	2107	1717	2015	2162	1581	1124	313	1166	1016	830	1285	1700	1391	965	1135	758	1264	3841	1279	666	684	2094	1184	423	665	281	637	1835	856
gene11700_LOC110082587	80	222	406	1134	130	472	179	17	11	10	17	19	587	206	112	241	70	1	308	11	86	68	219	947	332	14	0	10	9	69	23	49	37	43	39	18	29	291	0	1	3	106	14	24	28	35	85	34	0
gene11701_LOC110082600	0	3	0	14	5	0	2090	0	0	0	0	2	2	0	1	0	0	0	2	97	0	0	0	0	0	0	3	0	161	0	0	8	0	52	0	0	0	2	0	0	0	0	2	0	4	0	0	0	0
gene11702_LOC110082605	114	194	201	244	25	49	0	12	0	21	0	5	22	17	26	306	43	1	27	17	502	12	26	8	95	4	0	13	81	21	13	40	0	2	0	5	24	7	0	9	0	16	0	10	37	7	50	95	36
gene11703_LOC110082603	0	0	0	7	9	0	0	0	0	0	0	0	0	0	0	0	0	0	0	0	1	1	0	0	0	5	0	0	3	7	0	1	0	0	0	0	0	0	0	0	0	0	0	0	0	0	0	0	0
gene11704_LOC110082607	171	231	327	70	72	109	18	46	0	56	35	56	229	21	37	49	84	12	37	13	278	125	126	241	239	30	0	31	32	50	22	114	45	27	66	22	45	111	2	10	0	254	16	18	44	0	79	189	0
gene11705_LOC110082538	344	670	926	608	241	531	76	185	82	222	153	116	646	320	310	330	244	34	430	73	445	199	253	377	448	321	28	92	111	119	166	178	164	155	103	67	181	260	80	67	134	444	145	62	106	36	192	425	82
gene11706_LOC110082539	1554	838	2011	506	1187	744	1588	1291	2057	1243	750	1133	1314	654	1552	554	1317	1363	709	1947	1274	1495	1234	1834	1269	2341	2926	1949	2906	741	737	737	1633	2543	2519	1812	1132	1955	681	1212	836	1002	992	2608	2279	1240	1529	685	1111
gene11707_CDC25A	1091	583	976	410	223	343	217	304	40	330	550	473	903	199	195	421	484	25	420	119	1621	993	825	996	748	389	181	264	228	480	207	452	283	234	377	80	343	1056	141	123	133	673	56	265	204	90	583	1113	76
gene11708_IMPAD1	3277	2647	2708	1839	481	1432	166	523	188	910	3169	2085	1920	480	512	1383	1266	88	2404	498	3762	3123	2220	2730	1691	941	162	307	425	549	915	1373	1114	779	683	287	571	2842	231	203	498	1711	431	146	555	69	807	2335	148
gene11709_LOC110082541	1782	860	1180	476	212	459	50	123	91	374	976	576	607	227	265	412	379	49	503	328	1340	1440	594	2619	791	354	102	133	246	308	316	317	580	370	386	89	330	1063	122	101	76	557	237	55	243	104	238	1122	60
gene1170_MAP3K8	702	643	479	326	214	393	60	296	30	130	755	244	603	168	87	143	61	20	168	93	598	608	542	753	773	125	102	116	103	590	503	566	280	141	70	86	197	416	20	45	38	748	99	100	187	47	279	184	90
gene11710_HIGD1A	1950	2259	2922	2833	652	1075	816	617	323	1076	1927	2580	2413	451	475	1499	2018	68	2073	526	2505	2373	1581	1890	2516	1194	960	762	581	625	598	845	1459	771	1258	376	1771	1844	398	537	271	2432	326	278	822	419	1524	3193	178
gene11711_LOC110082565	600	661	1012	689	317	437	236	533	141	427	714	563	674	407	295	583	419	92	426	429	858	767	911	800	954	815	270	462	628	784	636	948	805	591	699	184	369	1039	505	264	149	1027	436	160	338	201	609	729	113
gene11712_LOC110082606	4295	6695	6717	10013	6384	10571	1599	4955	762	3840	9984	9649	5764	3498	2323	4824	3622	185	12904	3989	9569	8912	11410	6649	11669	8645	1977	2773	1505	8005	6536	13437	7189	4097	4302	1438	4919	6142	1247	824	1592	9945	3678	713	2226	952	7080	12408	1367
gene11713_ADIPOR1	1348	1242	1430	1263	341	941	339	391	126	359	1111	1055	958	258	394	832	591	67	679	307	1724	1111	902	978	1055	448	342	344	358	509	513	562	664	564	734	274	453	1059	299	214	318	1023	264	147	308	174	689	2050	106
gene11714_TBRG4	1103	1026	1696	1046	369	651	520	502	113	693	812	950	1459	595	636	762	950	61	706	348	1401	1038	759	1345	1174	415	424	384	560	342	424	493	552	388	663	419	717	1276	323	147	178	1327	126	253	364	245	946	3048	120
gene11715_LOC110082542	2	5	15	0	0	0	12	5	0	0	3	3	3	0	1	29	0	0	0	0	0	1	3	0	9	2	20	3	2	11	0	0	5	9	0	0	1	5	0	0	1	2	0	13	0	10	0	0	0
gene11716_LOC110082570	288	137	393	205	115	74	139	72	6	172	77	100	539	57	59	176	152	12	118	46	129	148	148	103	230	179	41	154	33	68	22	70	126	121	106	16	60	151	4	16	3	52	41	74	56	40	195	401	26
gene11717_CCM2	845	970	1233	1017	512	849	239	827	161	528	463	663	1236	501	431	875	789	35	633	254	1749	867	765	438	1051	612	370	543	479	465	372	539	600	387	592	274	513	915	344	234	173	1311	266	234	315	175	1038	1449	119
gene11719_MYO1G	13	41	13	0	28	0	8	21	8	8	48	4	37	3	10	0	114	12	8	5	30	26	22	9	23	16	6	4	30	18	11	5	12	8	59	0	0	18	1	0	0	26	0	5	6	2	24	17	0
gene11720_LOC110082610	10	5	8	13	8	8	1	0	0	3	19	4	11	11	0	0	0	0	8	0	7	5	10	7	18	7	0	15	0	4	0	4	7	1	0	14	15	9	10	9	21	2	1	5	0	0	20	8	0
gene11721_PTPN23	1788	2609	3030	2475	824	2504	446	915	419	713	1260	1038	2355	789	977	2178	1458	126	1334	546	1917	1600	1501	1837	2007	935	390	687	640	799	614	860	1012	574	1379	852	1033	1724	957	966	399	1734	447	239	370	203	1094	1543	339
gene11722_SCAP	3377	2727	4078	576	449	723	293	462	147	459	1436	1253	1216	451	465	2027	1001	31	586	330	2754	1934	1162	6874	3263	480	426	284	529	687	586	1193	785	361	672	167	604	2261	165	138	76	4335	326	151	641	171	1250	4101	109
gene11723_ELP6	656	565	666	610	129	399	155	225	34	198	495	395	593	245	198	268	372	17	335	124	764	613	608	523	677	308	108	271	156	463	241	491	444	195	344	85	261	612	135	85	97	477	54	69	126	46	461	777	67
gene11724_CSPG5	731	414	528	91	137	142	58	349	29	254	215	194	719	113	182	189	409	11	273	42	724	212	250	167	245	126	56	244	96	172	70	223	135	123	57	82	98	306	36	22	41	323	116	43	78	13	161	171	9
gene11725_SMARCC1	2896	2251	5930	3374	3692	4059	5162	4310	4191	4108	3514	4119	3734	2207	2949	1405	2092	1697	4080	3530	2696	2665	2267	4705	2763	4218	7012	6083	5000	2701	2402	2003	4729	5865	5334	4320	3876	2975	2800	2585	3257	1457	2484	5765	4932	5160	4978	1754	4632
gene11726_LOC110082563	1282	1460	1399	1094	731	1175	307	1178	160	483	1083	790	1376	690	827	863	782	52	702	525	1654	944	1023	1458	1367	1040	193	349	507	985	879	1129	940	668	849	417	862	1076	590	275	247	1152	576	175	417	187	801	1187	190
gene11727_DHX30	2076	2261	2943	1461	815	1454	557	742	242	907	1616	1294	2696	1054	908	1406	970	70	1090	717	3099	2095	1757	2287	2061	1127	660	741	950	518	974	923	1387	856	1317	648	1145	2093	608	312	256	3016	331	280	710	327	1558	2856	89
gene11728_LOC110082573	1053	835	1127	1044	429	1228	389	489	100	359	1220	848	1514	738	595	649	769	49	796	490	774	1073	760	1124	637	523	477	543	760	326	550	392	909	506	894	364	501	1077	326	248	171	985	145	165	343	199	561	624	165
gene11729_LOC110082529	441	254	554	579	121	288	192	198	79	221	664	437	788	64	104	192	244	41	316	131	445	552	488	158	337	318	140	306	108	71	98	102	423	140	358	125	189	531	135	106	67	209	123	133	48	47	188	792	109
gene1172_BAMBI	5932	5749	5382	5163	1376	4504	401	4312	466	2653	9845	6397	6438	1380	1269	3819	530	225	4175	1466	10563	9060	8496	4607	6511	2183	1145	1668	1584	3442	2942	5582	4745	2051	2444	1248	3610	5471	605	605	808	4907	1543	391	1539	492	2725	12785	759
gene11730_LOC110082549	711	989	1459	778	691	844	317	481	121	260	312	347	1181	378	425	604	1126	63	273	158	989	522	568	791	816	539	274	378	337	316	282	410	367	329	450	208	326	825	251	244	156	1004	298	192	244	189	537	457	114
gene11731_LOC110082577	1819	2514	2657	2098	1267	2377	641	2094	658	1469	1659	1642	1994	1184	1406	2013	1674	139	998	919	3005	1612	1606	1563	1687	1289	780	1173	1271	1109	1153	1649	1395	1165	1557	983	1458	1820	976	689	708	2235	812	411	777	437	1848	2141	417
gene11732_LOC110082581	374	407	547	158	50	236	21	197	21	47	106	136	522	80	51	243	319	0	92	19	446	262	191	289	115	94	19	21	78	30	37	107	134	62	114	22	45	265	46	24	13	241	32	49	97	12	85	120	26
gene11733_LOC110082579	411	525	540	663	460	473	320	293	160	428	430	352	677	343	291	314	418	39	313	243	608	505	539	474	691	517	152	293	316	416	415	379	421	272	556	326	484	602	143	195	154	959	233	325	248	332	577	779	153
gene11734_LOC110082550	234	191	413	105	30	88	28	37	1	41	56	52	262	15	23	255	118	9	8	19	227	117	86	229	112	23	40	29	4	12	52	59	41	23	57	14	44	140	14	10	3	144	0	18	72	0	153	69	9
gene11735_KRBA1	208	267	291	211	208	153	74	191	31	92	65	60	328	57	68	127	220	8	34	26	273	122	132	69	119	109	51	98	84	24	46	68	101	68	86	46	123	112	6	28	7	44	9	46	72	38	244	108	1
gene11736_LOC110082575	5317	5180	2987	3603	746	1472	262	1732	515	2334	2219	1046	2857	621	711	3183	18	105	974	462	7279	4015	2804	2418	4695	886	209	512	285	2974	2472	2766	1204	971	764	305	940	1775	456	293	527	674	345	490	1653	232	5525	3020	329
gene11737_LOC110082574	7656	11364	6100	9387	2040	7179	690	3457	541	3189	4959	3113	5070	1451	637	8412	91	115	1709	514	7302	11052	11698	4100	8810	1454	417	1689	894	3225	3666	3647	2948	976	2942	1116	2135	3540	1067	781	178	1263	335	805	2394	412	8816	5969	320
gene11738_LOC110082584	8	7	20	0	96	15	19	0	0	4	0	7	14	2	11	0	2	2	33	6	0	35	117	40	4	2	0	0	0	39	4	38	0	22	46	0	76	169	7	12	0	74	2	2	3	54	19	10	0
gene11740_LOC110082580	917	766	1424	850	496	581	429	751	206	500	502	605	1248	242	424	662	980	55	412	532	1668	883	740	847	981	601	343	501	516	352	374	553	524	463	453	322	764	1047	196	157	252	1244	264	325	375	324	935	1875	166
gene11741_SSPO	85	270	188	281	524	440	66	136	52	41	132	106	280	89	94	194	112	21	64	84	390	209	309	67	123	377	78	220	134	197	71	134	270	134	282	49	62	160	66	62	8	72	52	49	47	15	227	170	16
gene11742_ZNF467	1650	2756	2231	1777	1200	2610	535	2633	133	1070	1783	1590	2860	1114	1173	1549	2934	60	876	938	2986	1556	1489	1514	1292	1274	667	1058	2000	804	1580	2081	1686	1456	2906	712	1319	1774	1118	1169	267	1640	462	273	603	218	1603	1492	319
gene11743_LRRC61	751	952	1170	883	449	431	253	432	81	377	457	682	923	380	200	684	944	5	277	313	1102	709	400	624	521	517	391	417	377	227	328	489	481	261	582	236	461	483	194	202	101	423	90	109	305	84	582	925	56
gene11744_RARRES2	23	61	28	29	723	907	134	28	16	36	6	25	52	751	221	43	633	1	46	42	48	36	1698	13	40	161	69	46	63	1239	110	852	102	690	244	23	1164	1868	118	86	4	438	15	51	19	109	137	104	47
gene11745_LOC110082553	1280	1548	1949	412	343	590	87	474	39	193	441	370	1173	182	151	1119	701	37	178	315	1716	841	743	1049	683	263	163	156	327	214	251	541	418	186	532	109	260	716	52	61	52	754	93	82	311	68	474	148	37
gene11747_LOC110082568	2264	2965	3133	1310	468	738	112	590	194	543	1287	922	1404	230	278	1619	91	92	644	181	1598	1672	1383	3309	1425	436	86	147	131	1270	890	933	386	274	172	106	234	1594	94	182	142	394	137	125	404	102	231	429	115
gene11748_LOC110082531	34	41	58	80	98	13	23	11	20	28	39	54	56	6	38	9	1	4	22	9	25	26	30	18	21	7	3	7	9	45	14	33	38	47	25	0	6	26	7	5	5	8	10	8	8	5	47	11	4
gene11749_LOC110082592	3	7	9	11	3	3	1	0	16	3	17	9	5	0	0	0	16	0	5	2	9	7	9	9	1	8	3	24	15	1	9	4	1	1	7	0	2	9	0	1	0	3	8	14	12	4	18	29	5
gene1174_WAC	5300	4617	4761	3268	1625	2880	896	2261	722	1993	4197	2140	3385	1605	1768	1903	2098	224	1839	1480	4156	3611	3220	4694	3295	1558	788	834	1032	1863	2038	2394	2009	1621	1504	1015	1782	3139	922	845	1059	2194	1222	609	972	618	1764	1812	514
gene11750_LOC110082591	1350	1782	2106	2511	851	2317	391	1078	194	786	1029	1098	2105	629	589	1261	1116	70	709	503	1639	1353	1281	1123	1572	700	351	953	926	544	647	1036	848	600	866	407	770	1270	329	340	216	1443	228	262	409	226	1478	2555	297
gene11752_LOC110082593	345	751	811	1095	327	964	282	258	24	273	493	619	840	308	330	749	671	9	411	190	814	634	710	429	548	511	452	504	488	204	196	389	560	320	576	218	664	590	130	185	95	622	99	64	205	173	658	890	58
gene11753_MRPS12	286	328	432	740	296	273	181	217	91	221	575	393	339	140	83	264	331	38	531	134	556	509	510	251	661	319	277	279	161	193	203	222	388	180	240	151	173	270	122	221	138	506	104	134	99	84	590	1716	31
gene11754_LOC110082590	1145	1833	1656	1404	1201	1955	409	2090	183	494	1139	1335	1824	805	725	1457	1618	49	556	946	2092	1519	1376	1111	1445	1278	722	893	1447	817	932	1276	1121	762	1336	427	1202	1656	248	262	140	2000	437	365	753	394	1718	1386	139
gene11755_ABCB8	1993	2058	2183	1751	2084	1835	893	1715	362	957	1140	1496	1353	943	970	1294	1180	115	1159	465	3737	1662	2013	2507	3223	1783	375	881	716	1834	843	2173	834	607	728	571	1060	1236	615	302	149	2570	641	378	477	218	2229	3601	293
gene11756_ATG9B	1128	1117	1368	997	337	1169	303	496	157	591	926	803	1265	508	470	1191	845	131	635	312	1112	923	953	1338	1452	667	406	463	491	481	411	628	585	355	871	339	739	1016	453	276	161	1511	239	231	171	192	866	1791	121
gene11757_NOS3	207	223	430	170	340	258	154	199	51	62	68	53	241	93	248	51	84	15	20	204	183	91	148	123	223	358	105	94	240	471	93	187	273	255	168	40	184	244	83	41	60	319	66	151	85	44	74	232	29
gene11758_KCNH2	442	507	706	234	205	395	44	186	11	44	319	186	311	153	158	484	52	14	136	114	538	315	261	676	192	63	44	72	105	133	225	378	151	86	118	49	82	560	33	26	37	660	57	10	76	31	125	185	14
gene11759_AOC1	39	106	196	139	54	4	4	30	5	21	39	26	20	8	15	3	23	0	11	13	182	47	141	13	124	45	8	26	22	22	17	12	70	24	96	0	59	55	8	0	0	10	4	62	35	4	96	28	6
gene1175_SSNA1	1284	1552	1718	1788	585	1243	611	1025	180	841	1969	1210	1227	676	712	922	2768	65	895	559	1212	1469	1740	1289	1305	1017	687	390	535	1261	686	1482	1580	1211	1327	428	1230	1023	656	477	269	889	464	175	511	98	871	2034	352
gene11760_LOC110082536	1005	2423	2026	2761	2547	2678	1228	1918	666	962	1739	1237	1644	1464	1413	1756	1608	336	1213	1154	2455	1419	2242	1307	2520	1990	626	1504	1376	1863	1793	2308	1536	671	2342	1224	1236	1661	1007	1081	334	2429	1382	702	545	938	2433	1655	440
gene11761_ASIC3	12	15	23	42	30	18	6	9	0	1	13	27	39	13	15	1	12	0	3	18	80	19	11	5	31	89	9	1	26	14	2	26	23	32	32	0	32	8	8	0	2	15	1	0	14	4	96	94	0
gene11762_CDK5	1056	1472	1280	1871	1519	2433	648	1545	163	851	1044	1079	1625	1134	1107	1255	1791	36	982	554	1763	1091	1149	693	1073	979	522	1133	1023	705	682	1212	985	482	1095	519	1414	1344	468	382	160	1397	463	241	360	125	1383	1451	156
gene11763_SLC4A2	2063	2573	2992	2925	2894	3134	862	1536	528	1381	1120	923	2133	1543	1744	1787	1543	79	1402	791	2136	1597	1586	1217	1234	1616	597	922	1325	1022	1112	1418	1554	825	1984	704	1491	1472	606	516	145	1577	442	439	468	327	1120	1246	348
gene11764_FASTK	628	862	621	996	422	942	325	605	150	398	847	618	846	668	594	462	720	68	671	610	1034	724	988	362	832	763	369	677	765	510	585	636	853	488	1170	497	551	531	620	462	302	784	143	153	180	138	904	699	158
gene11765_TMUB1	608	705	822	591	293	273	204	181	73	241	500	595	789	154	121	526	572	10	351	33	1244	751	541	565	789	241	185	187	163	168	144	173	325	158	319	117	423	612	69	144	34	895	57	65	202	45	516	1584	48
gene11766_AGAP3	2327	2490	1975	1658	3685	2453	1325	3398	372	1480	2351	1049	2528	1727	1719	1751	1899	64	1034	2055	4528	1678	2131	1425	2289	2585	793	1370	1644	1472	1904	1785	2163	921	2480	1384	3049	1458	833	560	400	2326	755	521	668	575	2866	1226	338
gene11767_GBX1	0	0	0	0	0	0	0	0	0	0	0	4	0	0	0	0	0	0	7	0	0	0	1	0	0	0	0	0	0	0	0	1	0	0	0	0	0	0	0	0	0	1	0	0	0	0	0	0	0
gene11768_ASB10	2	5	1	10	12	0	7	0	14	5	0	8	27	152	51	2	88	0	0	16	9	4	22	2	50	12	154	3	38	13	19	2	13	6	22	12	0	22	16	13	18	9	6	0	0	0	0	40	0
gene11769_IQCA1L	11	15	12	0	8	14	0	3	29	29	0	5	6	4	20	0	21	6	0	5	13	6	8	1	3	20	15	14	9	6	3	5	0	6	2	40	3	6	9	1	0	0	4	9	11	10	3	0	21
gene1176_MPP7	58	82	97	86	106	54	11	44	10	37	117	39	62	9	4	29	91	0	29	14	41	145	77	161	69	24	9	1	50	144	80	102	120	169	88	25	15	44	10	29	23	44	25	30	37	12	0	70	20
gene11770_ABCF2	1468	1625	2045	1746	1174	2290	549	1406	285	1063	1792	1473	2602	1129	1135	1416	1045	84	1503	560	2305	1563	1584	1450	1934	870	540	528	961	1095	856	1395	894	532	935	977	1145	1565	1158	602	441	2249	614	287	497	262	975	2168	305
gene11771_CHPF2	939	973	1104	1105	202	374	235	200	67	302	835	1034	989	221	218	542	882	41	701	147	1104	1308	987	1319	1341	407	366	309	291	301	195	359	479	186	571	131	446	1299	164	125	21	1307	64	98	295	107	588	3456	64
gene11772_SMARCD3	1143	1168	1285	575	757	1218	354	1258	290	411	1015	490	1062	635	699	732	498	139	491	688	1337	1053	1014	512	560	831	565	589	539	667	593	1141	607	286	625	329	465	1039	321	417	284	810	351	355	318	282	581	452	378
gene11773_SUSD2	1	0	2	16	5	9	101	0	0	0	5	0	1	0	0	0	0	0	0	32	3	0	0	0	0	7	0	0	16	0	0	0	3	7	0	0	0	0	0	0	0	2	0	0	0	0	0	0	0
gene11774_CIB3	2	2	0	0	2	0	4	0	0	0	11	14	14	1	9	0	0	0	0	1	5	11	10	4	12	9	0	0	5	2	0	2	3	7	20	0	6	3	0	10	0	5	0	0	0	0	0	3	0
gene11775_LOC110082620	9	4	17	22	9	18	82	21	35	21	7	15	27	26	43	0	22	4	22	53	40	19	21	29	38	50	58	452	34	9	33	23	26	54	40	15	13	52	17	21	15	34	34	20	26	54	9	8	2
gene11776_LOC110082612	3	6	6	0	4	9	4	0	0	2	9	0	10	0	0	0	1	0	0	0	5	4	11	6	7	19	0	0	3	2	3	4	0	8	0	0	0	9	0	0	0	4	0	1	5	0	0	0	0
gene11777_LOC110082614	1	13	1	0	14	0	0	0	0	7	2	2	6	6	0	38	0	0	0	0	4	5	1	12	12	13	16	33	1	2	4	21	15	11	19	0	5	13	0	2	9	10	0	2	0	0	0	29	0
gene11778_CHCHD3	2268	1749	4040	1642	257	441	508	473	252	607	1392	1184	2337	351	133	1317	2277	47	1096	192	4198	3167	1305	2585	1829	494	526	172	275	460	209	415	768	347	645	171	583	2250	100	242	80	2382	120	238	665	146	1311	3759	88
gene11779_EXOC4	425	252	1067	189	138	89	105	117	145	118	100	116	297	33	132	291	196	79	103	105	416	368	175	1148	351	171	92	94	127	159	145	110	162	184	194	122	88	282	67	126	114	138	107	131	206	126	206	112	90
gene1177_ARMC4	73	75	62	73	71	38	44	34	25	35	40	58	94	32	33	47	30	12	10	13	39	85	70	278	103	90	59	45	15	165	67	124	123	68	66	6	2	18	3	3	3	4	36	27	38	30	51	94	7
gene11780_LRGUK	252	170	223	93	72	128	37	119	22	76	159	63	125	11	29	78	72	0	26	2	215	183	118	155	103	51	26	28	7	70	42	49	164	50	63	23	5	43	59	28	0	34	20	0	67	13	80	127	4
gene11781_SLC35B4	464	215	363	79	47	27	37	26	12	54	162	144	227	11	11	204	105	1	68	8	347	290	204	281	119	49	15	8	16	40	27	37	81	46	47	22	26	207	49	32	28	102	42	49	46	11	74	192	11
gene11782_LOC110082618	122	263	167	43	1661	699	33	192	1074	199	162	177	175	289	2021	296	5503	192	87	97	82	66	137	13	78	89	196	217	1861	70	17	20	194	59	185	860	208	1256	1039	516	33	20	47	124	1204	622	845	247	119
gene11783_LOC110082619	38	55	23	22	359	141	16	37	321	31	38	66	49	54	365	60	1500	42	20	20	17	28	19	6	24	23	77	54	529	25	9	3	58	37	30	263	47	323	275	134	4	8	22	49	379	233	234	46	21
gene11784_LOC110082622	702	331	418	333	82	256	63	299	71	354	790	445	173	124	181	229	226	163	337	141	280	637	408	727	376	127	61	191	97	180	155	248	88	112	56	183	103	614	168	236	147	171	189	63	94	79	151	428	79
gene11785_ONECUT2	29	40	45	72	487	145	28	31	33	135	22	35	15	49	265	0	3	7	38	26	19	26	204	7	12	22	0	14	10	358	15	373	6	122	21	0	52	238	7	19	15	47	13	0	24	130	16	15	10
gene11786_ST8SIA3	1	0	2	0	0	0	0	0	0	0	0	0	11	3	0	0	0	10	0	0	0	0	7	1	0	0	0	0	0	0	0	1	0	2	0	9	0	1	0	0	0	0	0	0	0	6	0	0	0
gene11788_WDR7	809	685	666	299	251	328	203	311	174	338	321	261	675	502	251	292	313	29	335	154	566	444	458	722	360	201	111	108	149	353	387	315	292	196	248	364	175	730	145	104	172	328	105	95	172	49	229	287	68
gene11789_TXNL1	1431	1601	1561	1975	749	1220	554	1109	304	1348	2196	1340	1429	746	600	1013	1195	73	1709	584	2069	1968	2065	2218	2188	1100	344	446	309	1645	1493	2368	1210	1050	855	422	794	1539	631	427	271	1688	687	201	500	196	1246	1746	380
gene1178_MKX	5	3	11	0	0	6	0	10	0	0	1	4	4	0	3	48	11	0	0	15	4	5	5	13	10	4	7	0	0	5	0	6	13	3	8	0	0	4	0	0	0	12	0	18	4	8	0	0	0
gene11790_TCF4	678	353	844	317	203	171	581	417	342	314	285	283	423	180	315	188	364	192	190	329	446	317	303	766	242	398	369	463	377	335	318	213	348	413	269	357	349	442	167	241	319	202	343	407	444	629	493	126	211
gene11791_CCDC68	14	9	7	15	5	17	28	19	5	47	6	17	24	4	8	9	0	0	2	3	6	7	3	1	17	19	22	11	7	15	12	19	35	35	17	37	9	3	27	1	12	6	13	44	29	137	53	31	18
gene11792_RAB27B	38	61	97	48	20	9	17	25	4	12	22	26	56	9	28	0	113	9	0	22	76	103	48	466	127	58	2	71	15	52	82	26	69	74	81	0	0	50	5	11	37	49	9	59	40	20	74	36	11
gene11793_DNAJB1	1865	2078	2685	1043	307	305	296	261	165	539	980	813	1949	180	201	939	1106	78	408	302	2902	2216	1429	2579	1867	498	193	147	176	584	293	420	836	519	577	66	392	1391	77	223	137	743	136	178	694	97	1040	1892	62
gene11794_GIPC1	1925	1683	3089	1421	525	895	354	642	206	741	1861	1332	1888	495	464	1115	1204	42	1778	383	2318	2041	1416	1886	2042	649	246	476	355	462	598	920	1189	505	706	335	582	1716	267	242	279	1292	350	152	606	148	1130	1292	73
gene11795_PTGER1	256	355	390	311	191	195	100	354	16	158	61	137	476	56	121	343	55	4	112	156	719	348	237	195	345	289	199	228	182	79	88	61	467	316	426	76	249	120	16	23	25	177	29	47	339	105	625	486	5
gene11796_LOC110082643	2925	2856	4328	4004	1536	2932	858	1735	537	1634	3270	3513	3276	2079	1393	1818	2483	159	3728	886	3594	3851	3822	5276	5643	2821	1015	1125	1492	2177	1756	3668	2523	1441	2164	627	1618	4458	1257	1027	694	4525	797	541	1094	364	2724	4476	514
gene11797_PKN1	4241	2961	4531	4282	793	1891	1164	1243	508	1560	2787	3691	3831	1044	1520	1619	1229	567	2200	1145	3954	4002	5131	6098	3710	838	935	755	892	2431	2526	1617	1145	1951	1362	570	730	2077	965	1083	1234	2024	781	706	1068	1271	1422	2109	609
gene11798_CUNH19orf67	8	5	1	14	0	16	0	3	0	0	0	8	4	4	3	0	18	0	3	0	0	3	6	4	0	20	0	0	2	9	9	1	0	0	1	0	5	1	13	2	0	7	0	4	0	0	0	0	0
gene11799_DDX39A	859	948	1287	2049	705	991	363	622	161	562	1758	2094	2037	504	684	510	1498	68	1309	333	2390	1978	2158	1187	1572	492	565	534	572	764	601	1363	1156	696	959	262	840	1471	248	229	258	950	246	184	296	175	1038	2758	187
gene1179_LOC110083036	287	195	100	89	13	11	10	10	15	9	97	83	144	5	23	57	0	18	31	9	228	197	107	463	57	10	5	11	5	33	70	25	19	28	28	14	7	34	8	19	7	13	12	17	36	1	58	75	0
gene117_ESR1	2456	1031	2265	201	183	619	38	250	84	335	1005	557	486	580	697	557	42	77	519	56	427	1691	867	4756	879	78	0	14	28	375	856	1773	98	86	69	125	120	2279	215	160	442	2197	197	105	160	35	80	769	134
gene11800_ADGRE5	98	153	99	89	62	108	16	79	25	1	90	15	198	26	24	88	158	8	51	2	147	217	81	81	125	17	0	0	38	42	53	44	59	32	14	10	23	125	10	3	0	89	5	14	20	7	13	30	0
gene11802_ADGRL1	910	711	886	184	367	399	132	330	109	221	231	158	547	159	166	501	230	30	281	187	734	435	315	735	409	228	79	304	155	265	175	357	219	152	129	164	175	316	93	145	51	218	197	95	208	77	302	256	53
gene11803_LOC110082646	1	2	5	2	1	0	0	2	0	0	5	1	0	0	0	0	0	3	0	1	0	0	0	0	2	0	2	4	3	1	3	0	8	1	0	1	7	1	0	0	5	1	4	2	3	4	1	0	4
gene11804_ASF1B	1066	961	1642	665	264	430	154	209	68	337	3092	1514	914	111	165	891	713	53	774	191	2526	2295	1429	1430	897	307	158	139	139	552	520	1047	710	875	339	96	532	1017	41	154	151	634	89	71	200	77	377	941	91
gene11806_PRKACA	7197	6987	11417	7203	2708	3041	1572	3057	893	2710	7205	6668	9155	1770	1871	4608	6324	300	4735	1779	8586	10282	6617	8185	7621	4072	2097	2372	2432	2515	2296	3691	5603	3231	4474	1179	3270	8311	1688	1462	833	5311	931	1167	2391	576	4497	9745	760
gene11807_LOC110082672	909	916	1084	939	338	607	139	321	138	443	896	552	904	269	232	547	601	45	610	100	777	1017	660	1033	900	523	184	200	184	784	420	527	567	510	440	163	195	898	168	167	223	460	266	181	235	106	372	1097	82
gene11808_PRR36	126	148	195	219	225	52	53	70	53	77	14	63	428	41	113	90	224	26	75	2	167	133	109	429	403	182	19	326	37	233	78	194	157	225	135	37	3	178	1	24	5	52	33	37	32	40	150	251	29
gene11809_LOC110082636	37	25	50	35	22	0	0	10	0	29	18	18	10	8	7	0	53	14	14	1	43	44	33	65	50	26	0	0	2	17	24	8	3	18	0	0	21	19	6	0	6	7	19	7	5	2	7	28	0
gene1180_LOC110082623	26	19	10	1	88	48	14	13	0	22	53	15	28	15	18	0	9	0	7	0	11	45	56	67	25	21	0	0	8	59	38	89	24	77	11	6	2	4	11	0	0	0	5	0	6	2	17	57	2
gene11810_LOC110082668	127	67	84	77	94	70	70	46	16	32	60	55	102	53	31	1	52	9	32	30	92	79	87	259	160	79	6	37	15	75	126	99	42	72	44	15	2	56	6	13	2	93	40	22	18	6	116	135	6
gene11811_LOC110082673	5	3	1	0	1	0	0	0	12	2	0	0	0	0	0	0	0	0	0	0	3	3	1	11	4	1	0	0	0	0	2	0	0	40	8	0	0	1	0	0	0	1	0	0	0	0	7	8	0
gene11812_MAP2K7	285	213	396	94	132	60	87	174	197	183	108	187	132	94	175	72	117	131	80	186	209	178	142	537	144	184	134	185	233	194	99	78	120	193	318	125	148	201	76	171	88	73	144	211	204	145	118	85	40
gene11813_TGFBR3L	34	47	69	40	1489	64	1343	707	227	35	53	39	740	35	44	34	97	0	30	263	696	37	49	11	26	176	108	171	283	85	16	152	313	285	389	832	647	61	55	23	13	25	5	86	211	102	626	66	0
gene11814_EVI5L	1505	1346	1768	588	492	713	243	509	101	326	699	439	1319	366	398	412	974	33	363	278	1387	1153	752	2153	1092	471	111	247	221	364	422	603	463	423	492	154	404	1072	161	148	150	455	151	144	369	139	604	826	58
gene11815_LOC110082674	1	1	1	0	1	5	0	4	0	0	1	0	9	5	0	0	2	0	0	0	9	5	7	1	3	0	6	7	8	4	0	0	0	4	13	0	0	6	3	0	0	0	1	24	0	6	1	0	0
gene11816_CACNA1A	202	96	198	87	87	174	71	116	50	134	210	120	279	32	142	64	74	14	95	146	180	150	211	89	130	76	29	130	147	79	188	134	92	132	110	81	35	107	80	42	14	40	52	24	56	62	172	54	47
gene11817_MAN2B1	3147	3536	2977	1115	1544	1589	734	961	139	824	911	1161	2384	677	621	2610	1196	34	825	548	6187	2250	1042	8501	3230	1354	1386	768	1127	670	684	587	1386	899	1156	584	2308	1911	212	187	163	3797	366	272	1465	1019	4134	3197	99
gene11818_TRMT1	1099	1372	1601	1962	1132	1723	583	1049	297	746	1337	1228	1654	986	780	783	1305	76	1119	541	1600	1059	1384	1281	1597	820	592	694	874	798	757	1307	840	578	978	617	891	1566	884	546	429	1412	570	352	455	290	1291	1693	302
gene11819_NACC1	1365	480	1612	131	164	152	174	326	108	339	189	171	428	79	191	219	147	49	123	285	571	660	286	1573	321	208	88	227	204	172	220	126	256	248	306	178	206	546	71	114	260	201	194	174	326	159	222	140	86
gene1181_LOC110083051	82	103	54	117	74	74	20	5	18	42	64	44	45	21	11	0	0	0	29	0	38	99	59	97	65	57	0	12	1	43	46	99	53	72	29	5	0	12	3	12	2	7	31	12	8	7	23	77	9
gene11820_STX10	1038	993	1427	663	527	1016	256	546	224	657	1356	919	1000	543	614	570	788	94	697	402	1319	1127	999	1324	880	370	306	230	302	985	1172	778	493	556	429	248	647	1426	269	324	307	474	370	79	250	136	375	1083	209
gene11821_IER2	2619	2457	3672	1857	1162	1965	546	1874	549	2722	6346	3423	1837	1208	1548	1387	1600	317	4085	742	3240	5195	4561	5995	4982	2370	446	735	1095	3895	4378	4706	2106	1494	1693	982	1512	4736	1178	1352	1145	4475	1954	565	984	693	1718	4336	744
gene11822_WDR83OS	1084	1032	1689	746	299	721	157	398	28	463	1277	872	902	241	218	545	550	28	735	147	2070	1109	1263	1176	1623	463	166	144	140	415	279	978	493	215	391	113	576	667	173	148	86	1392	164	78	261	64	785	1848	69
gene11823_WDR83	350	395	544	289	213	386	75	283	33	137	138	217	320	197	139	204	191	0	174	133	517	287	294	395	327	249	70	89	67	286	157	297	196	104	130	93	334	182	121	48	62	376	52	29	139	29	266	409	17
gene11824_FBXW9	482	459	550	505	122	321	208	276	63	240	303	267	556	192	166	322	338	26	248	146	623	467	296	378	274	232	92	163	116	262	348	188	269	344	327	135	168	389	125	134	128	243	129	91	126	77	148	633	82
gene11825_TNPO2	3972	3288	4379	2547	943	1671	782	1377	551	1474	2388	2272	2962	934	1154	1648	1802	184	1732	882	5011	2997	2187	4840	3302	1307	731	912	898	1024	1149	1481	1599	1287	1292	807	1296	2651	691	490	785	2178	888	594	1252	801	1973	3101	484
gene11827_LOC110082678	119	205	258	45	9	9	31	22	9	28	13	25	136	1	0	80	210	2	7	1	122	99	35	171	82	9	32	0	24	28	28	16	64	32	127	3	23	42	0	20	0	32	2	24	18	0	20	109	0
gene1182_LOC110083044	0	1	0	0	3	0	3	6	0	0	0	0	15	1	0	0	38	0	0	0	3	7	3	7	1	0	0	1	21	0	0	0	17	127	38	0	4	1	10	4	0	0	0	0	0	0	2	0	0
gene11830_LOC110082647	164	460	358	716	54	271	48	91	52	90	452	449	538	59	26	292	153	28	527	58	593	536	547	222	415	208	57	135	84	45	100	244	125	73	92	30	187	213	21	15	0	166	20	52	87	38	365	622	0
gene11831_GNPTAB	2004	1614	1425	1373	1109	1964	665	782	130	425	932	387	829	295	644	461	617	62	376	342	1544	1055	684	1056	448	260	167	320	386	658	704	915	570	406	634	547	701	935	505	423	296	478	436	261	324	359	427	458	208
gene11832_SYCP3	14	17	12	20	32	6	29	27	0	21	19	19	20	14	9	0	23	5	29	10	16	39	22	35	17	155	0	3	11	55	39	31	84	956	26	20	4	56	27	5	16	33	32	20	3	5	8	4	12
gene11833_CHPT1	711	404	554	200	88	209	84	116	46	70	324	189	295	100	46	54	121	6	145	55	467	512	235	868	307	84	40	21	60	213	137	277	119	79	155	20	158	626	9	21	29	274	80	47	68	23	223	255	39
gene11834_MYBPC1	40	48	52	36	30	57	0	31	15	11	4	12	305	778	419	0	796	13	18	15	15	21	27	9	18	26	354	50	245	41	41	20	80	82	52	64	6	96	53	137	7	9	11	9	14	4	7	30	39
gene11835_SPIC	1	3	0	0	1	2	5	4	0	9	0	0	0	0	0	0	0	2	0	0	0	4	0	0	0	0	0	0	0	0	7	0	0	0	0	7	0	0	0	0	0	3	0	5	0	0	4	0	0
gene11837_ZC3HAV1	2810	2397	4023	586	1211	1804	747	2911	848	2718	975	825	2510	2139	341	1361	60	505	1666	561	5197	2250	1546	2029	1992	1182	875	851	841	3355	3387	2882	1525	689	1202	998	1031	3071	978	745	2526	2700	1359	1521	1976	1245	3811	1764	840
gene11838_TBXAS1	107	145	367	13	7	0	20	18	0	8	21	17	73	13	42	122	263	7	0	22	113	81	37	227	45	12	2	0	27	27	18	27	26	42	189	0	7	63	0	13	9	34	10	15	31	6	30	82	2
gene11839_HIPK2	1310	1532	1482	4298	1618	2702	2476	2968	2412	3502	3048	3053	1098	2087	3169	1108	1403	1019	1959	2404	1269	1577	1687	1274	1863	2544	2462	2867	2848	1752	1949	1512	2590	3302	2519	2061	3088	1451	2571	2537	2896	1323	4252	1718	1933	1536	2737	1775	2045
gene1183_YME1L1	3200	2500	2913	1159	397	892	237	664	182	616	2154	1333	2183	360	337	1332	1340	88	699	377	2812	2757	1590	3272	1585	716	135	358	344	651	785	868	923	761	920	252	543	1795	176	204	216	1114	250	154	537	191	694	1757	119
gene11840_KIAA1549	5288	4073	2993	2742	1283	4645	839	3431	502	2011	2535	1758	3864	1108	1038	1950	726	141	1663	2092	5291	3117	2454	1125	1065	1600	833	1171	1657	546	1564	964	2377	1776	1620	1213	1913	2411	973	514	479	1514	580	564	1188	472	2168	2415	549
gene11841_TMEM213	0	0	3	0	0	2	27	0	0	0	6	0	0	3	0	0	0	0	0	0	3	2	0	0	0	1	0	0	0	1	0	6	5	11	0	0	2	3	0	0	0	0	0	0	3	0	3	1	0
gene11842_ATP6V0A4	0	1	0	0	0	4	7	0	0	0	5	0	2	0	5	0	0	0	0	0	5	6	3	0	5	0	0	0	0	4	0	1	0	6	0	17	0	2	0	0	0	0	0	0	2	0	0	0	0
gene11843_SVOPL	0	1	0	8	0	0	0	0	0	0	0	3	2	0	4	0	3	0	9	0	0	6	0	2	5	0	0	0	0	3	0	1	14	7	3	0	0	0	0	8	0	0	0	3	0	0	0	0	0
gene11844_TRIM24	2394	2169	3366	2076	2531	2327	1036	4190	395	1103	3848	1679	4512	688	849	1115	3289	91	1696	1103	5895	3026	2745	2598	2346	1590	585	835	1506	1067	1744	1543	4111	3308	6740	1040	3721	2199	1044	914	371	1330	320	451	1824	477	3221	1299	417
gene11845_AKR1D1	9	1	9	7	13	9	3	13	0	1	2	33	29	0	7	22	48	0	0	30	80	72	13	39	18	56	11	17	25	7	11	11	57	59	41	5	29	5	0	0	0	14	3	15	25	13	30	19	0
gene11846_PARP12	98	132	56	174	185	112	48	217	89	100	31	28	316	15	14	18	0	0	34	91	485	15	135	3	66	92	45	126	84	20	15	24	128	47	117	22	164	27	12	11	2	21	0	24	247	44	580	30	11
gene11847_LOC110082703	0	0	0	0	4	8	0	4	0	0	0	0	0	0	0	27	0	0	0	1	0	1	0	2	0	1	0	0	0	5	0	0	0	3	0	0	0	0	0	0	0	0	0	4	0	0	0	0	0
gene11848_LOC110082709	13	28	6	10	879	287	0	6	0	8	22	13	4	65	181	61	17	0	27	0	19	11	372	17	26	16	0	0	8	307	28	742	16	153	83	7	113	255	15	3	1	61	13	1	0	52	32	4	0
gene11849_KDM7A	172	149	200	61	21	54	66	34	19	25	58	18	85	10	39	102	72	7	27	30	50	77	60	380	134	32	12	14	28	65	23	31	38	59	69	40	14	108	13	35	24	45	35	62	28	66	69	18	27
gene1184_MASTL	388	446	541	171	187	260	20	292	69	130	441	257	251	172	119	161	213	24	205	57	498	562	391	666	243	141	6	29	85	159	195	240	173	87	146	107	139	370	38	87	74	175	49	48	47	29	112	331	65
gene11850_SLC37A3	333	236	374	34	35	88	18	46	13	42	72	17	332	15	26	102	181	2	46	27	255	317	114	512	94	64	0	10	45	29	24	58	77	33	125	27	5	362	3	26	9	117	29	8	25	16	49	37	5
gene11851_RAB19	23	27	71	11	13	1	4	15	6	28	4	3	68	8	8	5	53	0	8	0	30	14	27	58	48	28	17	7	3	35	16	19	8	12	8	0	6	67	7	3	5	25	6	9	5	0	40	73	0
gene11852_MKRN1	2235	1939	2473	1748	531	1176	306	875	238	1077	2201	1216	2198	504	825	1104	1068	84	1394	807	2107	2029	1769	2268	1914	1164	330	430	498	888	1138	1059	1233	1052	908	251	710	2455	509	531	568	1198	521	125	512	129	881	1064	258
gene11853_LOC110082704	16	30	10	24	330	88	55	9	0	6	23	7	13	24	59	0	21	0	6	61	13	1	186	5	19	13	10	0	12	36	10	97	5	62	33	0	33	48	23	5	19	12	7	66	7	18	5	5	1
gene11854_DENND2A	1355	1021	1465	1321	1371	1235	1301	1720	900	909	748	814	1986	741	936	738	890	186	558	1520	2181	694	867	672	472	1096	1378	1315	1274	584	841	781	1538	983	1170	1441	1793	1040	504	489	466	458	388	699	1044	926	1614	665	593
gene11855_ADCK2	332	264	445	132	52	129	13	28	19	17	135	104	239	26	44	178	143	0	52	18	375	192	132	465	224	28	29	8	17	18	66	33	55	23	81	37	21	255	10	24	0	116	10	16	52	22	167	82	0
gene11856_LOC110082698	28	7	85	0	67	41	46	56	19	19	16	3	49	28	1	32	10	0	24	20	97	18	4	6	5	17	0	0	11	39	56	29	7	5	6	12	27	33	8	0	4	34	1	0	3	4	13	8	0
gene11857_NDUFB2	1176	1613	2448	1685	587	930	418	664	325	591	942	1075	1545	461	299	1020	1218	38	949	291	2850	1281	1163	1082	1790	924	502	339	239	696	405	1015	770	590	890	310	789	1069	195	234	62	2900	268	162	378	172	1521	2925	146
gene11858_BRAF	194	114	155	45	97	39	121	73	85	104	88	60	72	80	72	17	74	32	46	95	112	69	79	283	113	108	72	64	57	83	51	70	84	125	152	118	58	114	60	62	286	106	255	88	59	77	99	34	50
gene11859_MRPS33	641	925	1316	1877	889	1644	539	742	330	874	936	951	937	432	489	388	1052	76	900	441	937	955	1124	701	1129	1284	422	491	367	984	536	1220	992	717	803	464	906	760	696	488	334	1104	435	234	335	156	1135	2666	515
gene1185_ACBD5	631	550	887	235	284	173	661	383	227	255	259	299	460	202	227	113	295	120	253	304	550	475	313	938	457	421	301	297	338	354	272	296	257	309	343	229	349	508	174	140	245	331	230	368	348	364	441	276	190
gene11860_KIAA1324L	1167	497	878	348	570	147	184	848	153	560	159	326	1080	49	116	432	87	0	60	251	2169	339	304	212	360	955	199	353	232	35	202	43	628	166	444	305	1639	148	33	0	4	65	23	77	725	103	698	473	52
gene11861_GRM3	4	5	5	0	2	0	12	7	0	1	0	0	0	2	16	0	0	0	0	0	0	2	6	2	9	1	7	18	16	5	2	11	22	1	0	0	0	0	0	0	9	0	0	0	3	0	0	0	7
gene11863_SEMA3D	4009	1623	2388	894	378	917	345	1006	119	572	1823	1168	1620	140	219	1090	713	16	580	1011	2955	2429	1575	1370	1417	539	311	283	320	242	518	297	1155	671	636	169	966	636	161	103	133	233	68	160	1012	278	838	1027	91
gene11864_SEMA3A	163	116	180	134	38	70	51	121	40	28	285	22	532	111	103	67	500	32	99	75	290	236	178	65	169	30	20	48	76	28	35	39	118	107	89	22	67	124	31	12	28	22	8	16	29	8	21	81	12
gene11865_ABCG5	2	3	3	19	7	6	0	0	0	0	10	0	0	0	0	0	0	0	3	0	2	3	4	1	2	8	0	0	0	4	0	1	8	1	14	0	0	4	0	0	0	0	0	0	0	0	0	0	0
gene11866_ABCG8	1	0	1	0	3	0	3	0	0	0	2	0	1	4	0	0	0	0	3	0	0	0	3	2	0	0	0	0	0	0	0	4	0	9	0	0	0	0	0	0	0	0	0	1	0	0	0	0	0
gene11867_LRPPRC	2662	1588	2593	694	489	715	269	653	114	486	1998	1145	1543	400	429	562	652	118	779	485	2511	2291	1701	4768	1554	573	118	225	273	847	841	1092	826	761	364	221	496	1997	134	116	178	899	202	121	489	123	761	1256	80
gene11868_PPM1B	2768	2521	2924	2176	722	940	537	954	602	1090	2581	1747	2247	472	499	1310	1421	209	1093	516	2877	2441	2338	3474	1999	971	643	628	501	1052	1285	1405	1527	1402	1081	454	824	1408	352	638	777	1002	727	470	704	426	1371	1614	439
gene11869_SLC3A1	31	37	36	7	9	42	132	0	0	19	15	17	8	49	36	0	9	0	21	14	8	18	9	29	74	3	0	8	15	24	14	36	2	13	17	6	4	14	4	9	7	5	6	0	0	0	3	12	16
gene1186_ABI1	1866	1623	2486	830	492	1133	304	912	55	294	1585	732	2032	470	346	1151	1278	63	481	397	1613	1688	1593	2752	1256	664	179	183	427	478	898	1020	987	602	872	189	447	1671	400	182	293	960	208	153	322	126	624	386	76
gene11870_PREPL	407	333	272	745	422	384	162	425	147	268	364	250	413	213	314	232	218	34	211	290	556	234	356	637	378	492	87	229	466	564	307	472	355	379	318	608	199	381	331	148	157	433	624	121	122	64	253	204	139
gene11871_CAMKMT	486	299	257	155	135	192	88	136	36	103	327	197	252	79	54	188	166	9	66	119	428	381	164	315	193	85	46	68	71	144	181	154	232	177	129	25	149	264	29	53	94	130	47	56	79	13	203	196	16
gene11873_SIX3	0	2	5	0	0	0	0	0	0	0	0	0	2	0	0	0	11	0	0	0	1	0	2	0	1	0	0	0	1	2	4	0	0	0	4	0	0	0	0	0	0	0	0	0	0	0	0	0	0
gene11874_SIX2	3	6	4	0	14	4	0	9	0	0	0	0	18	4	5	9	352	0	0	0	1	3	0	5	0	0	27	0	22	0	0	0	8	9	6	0	6	9	0	1	0	0	0	12	2	1	0	0	0
gene11875_SRBD1	1260	905	1731	580	529	657	169	786	94	394	1146	868	952	310	288	357	906	40	513	266	1344	1677	688	1803	631	470	272	379	273	510	591	854	668	407	491	171	392	797	140	152	110	394	115	117	423	127	442	794	124
gene11876_LOC110082730	27	25	34	12	15	20	1	27	0	30	15	28	20	13	10	1	2	0	16	22	23	43	14	23	23	13	18	3	13	17	11	8	7	5	33	19	8	36	3	1	12	4	9	13	5	22	1	22	0
gene11877_TMEM39B	1090	1119	1138	927	608	958	306	587	229	511	902	948	1173	630	321	911	598	59	1142	394	2075	1156	1127	850	1454	1307	374	525	493	367	422	615	861	470	763	322	528	1181	386	227	248	1447	268	73	269	57	875	1228	325
gene11878_MARCKSL1	865	999	1647	1421	288	404	401	499	139	586	708	1262	1979	315	317	1002	621	117	846	379	1576	1437	1390	1525	1839	643	453	733	556	355	213	565	1082	369	800	353	674	1569	437	404	135	3428	386	520	540	324	866	1257	143
gene11879_HDAC1	3171	2974	4545	2879	1429	2787	1958	2647	1973	1991	2326	2218	2564	1368	1909	2170	1003	1104	2066	1308	2661	2701	2523	2912	2250	1766	1514	1753	2064	1310	1521	1072	2254	1644	1612	1744	1834	2480	1957	1511	2580	1556	1487	2384	2157	1517	2314	1429	2057
gene1187_PDSS1	414	366	474	487	268	359	138	360	69	283	557	391	490	225	178	176	386	15	174	213	678	626	549	451	457	244	115	99	209	346	396	396	414	414	333	83	272	340	117	97	97	201	126	49	145	89	273	586	20
gene11880_LCK	37	52	64	172	29	40	30	75	14	101	140	154	117	12	4	28	0	7	53	26	243	75	101	18	72	32	22	83	70	34	25	19	47	33	100	18	16	147	24	27	21	50	5	19	63	18	68	1017	9
gene11881_FAM167B	73	64	118	437	48	12	41	105	3	86	128	99	212	38	35	32	7	20	141	60	261	54	101	43	425	104	29	35	65	15	41	5	153	88	44	23	6	115	2	23	3	34	17	4	56	0	102	44	0
gene11882_LOC110082731	707	888	972	2319	727	673	418	419	169	958	644	615	1010	520	229	589	136	55	326	368	932	307	521	120	502	766	386	467	417	177	183	175	414	222	738	633	603	714	134	185	137	67	20	251	323	333	752	342	86
gene11883_EIF3I	3539	4486	7228	5003	802	1543	1158	974	256	1423	1782	2612	4661	798	867	3723	4689	117	2223	812	5158	4759	3480	4529	4372	3050	2036	821	745	1000	546	1421	2275	1266	2298	465	2423	2606	621	636	200	5263	495	396	1202	295	3387	7498	552
gene11884_TMEM234	236	280	359	309	78	210	93	77	27	155	209	158	340	77	108	63	251	0	137	57	178	260	222	216	172	103	42	71	65	190	100	207	102	65	196	18	105	199	52	38	17	187	36	34	35	27	164	412	22
gene11885_DCDC2B	233	200	171	18	282	199	70	287	34	48	70	23	18	257	292	48	71	31	100	216	222	133	174	65	32	60	162	47	169	136	37	179	86	106	155	8	63	14	7	8	32	10	30	0	65	111	367	35	15
gene11886_IQCC	193	142	232	196	83	68	98	72	24	123	106	140	152	42	48	77	60	18	86	69	226	197	163	142	156	54	99	65	74	79	77	90	105	124	263	41	54	188	27	29	47	98	39	40	82	37	154	385	78
gene11887_CCDC28B	718	494	834	447	177	303	213	224	89	266	500	317	914	102	80	383	695	50	420	82	804	674	458	333	265	185	135	99	84	179	93	160	247	208	266	68	75	1101	79	155	95	170	46	141	184	74	397	703	56
gene11888_TXLNA	1200	1127	2401	521	137	246	137	344	98	163	475	616	1356	84	115	930	518	13	353	299	1381	1172	740	1379	909	208	163	267	216	163	113	192	390	277	281	71	140	1130	100	128	69	581	62	185	397	130	472	761	49
gene11889_KPNA6	2070	1891	3040	1401	687	1185	456	777	160	681	1382	1155	1741	479	536	1365	1059	94	1282	390	2156	2208	2070	2919	2314	700	718	326	451	780	519	1112	915	773	850	253	595	1886	358	307	430	2050	444	382	599	304	1803	2364	166
gene1188_LOC110083104	60	99	73	42	105	119	37	77	7	19	96	86	109	66	54	13	100	6	49	53	147	124	114	120	62	27	35	25	70	157	120	156	70	95	155	15	36	108	65	33	33	33	0	11	32	13	85	72	12
gene11890_FAM229A	2	2	0	0	1	2	3	23	0	0	3	0	9	7	3	0	0	0	7	0	1	4	2	2	2	2	6	13	13	4	2	1	2	5	0	0	5	1	0	0	0	1	0	0	0	0	2	7	0
gene11891_TSSK3	4	2	1	4	6	0	0	0	0	0	0	0	4	0	0	0	0	0	6	0	1	0	0	0	0	0	0	8	0	0	0	4	0	0	2	0	3	0	0	0	0	0	0	0	0	0	0	20	0
gene11892_BSDC1	289	296	688	145	43	90	65	74	61	66	20	100	289	63	28	168	152	17	87	74	209	243	208	495	305	93	55	11	50	116	85	118	124	112	236	3	67	206	38	45	33	221	33	55	82	89	174	377	65
gene11893_ZBTB8B	254	213	447	77	21	118	19	20	10	46	50	38	254	21	52	170	77	0	23	36	176	147	87	227	87	44	18	28	23	28	14	39	46	20	50	1	42	179	26	12	5	71	7	30	53	21	38	59	0
gene11894_ZBTB8A	2084	2334	2799	3552	1330	3383	280	1703	437	2028	3445	2859	3883	1682	1641	1772	1971	152	2082	1061	2798	2200	2512	2207	2766	1374	506	1035	983	1990	2784	2584	1634	953	1188	993	1307	2467	1194	704	922	2551	1177	193	719	244	1385	3177	459
gene11895_ZBTB8OS	555	580	741	310	375	359	111	412	28	91	214	242	550	291	250	289	493	25	274	178	832	618	532	489	414	288	117	158	192	186	216	329	312	203	167	54	256	352	92	37	26	519	50	43	242	36	434	422	40
gene11896_RBBP4	6743	5813	9890	5263	1902	2729	1512	3295	2478	3272	7825	5739	6756	1271	2492	2958	3044	560	3057	1902	9904	7385	4346	7764	5261	2903	1941	2577	2103	3191	3330	4181	3315	3072	2753	1269	2233	5393	1358	1715	1181	3252	1885	2252	2250	1751	3807	4505	1287
gene11897_SYNC	142	156	238	144	13	87	32	76	13	69	55	47	252	82	76	63	189	0	20	10	175	175	110	177	221	116	57	33	89	30	62	110	91	69	108	41	97	124	34	42	12	142	14	17	58	6	73	194	1
gene11898_KIAA1522	1110	920	3122	589	143	296	255	303	107	220	322	610	1115	137	157	654	582	81	167	387	854	1070	473	1793	1119	281	149	96	252	212	129	318	405	228	317	66	193	723	38	119	144	503	34	296	311	96	258	715	53
gene11899_YARS	1628	1625	2948	1297	932	1229	350	805	293	548	1509	1406	1992	697	764	1051	898	24	1250	643	2880	1801	1432	1496	1833	975	464	567	531	713	478	857	1284	661	827	425	1121	1369	437	383	211	1658	462	258	586	251	1159	2146	238
gene1189_APBB1IP	152	374	205	206	252	161	380	203	121	202	222	160	360	120	96	132	218	44	153	138	211	140	119	299	172	123	143	77	163	358	165	135	183	340	304	91	177	126	98	112	251	125	122	120	86	113	202	224	26
gene118_CCDC170	335	162	323	32	80	75	51	75	23	206	98	99	133	436	343	64	19	50	196	63	135	257	120	396	124	42	9	0	21	81	132	148	100	44	14	40	50	1352	123	139	552	830	291	20	40	28	66	665	288
gene11900_S100PBP	586	709	952	500	446	632	251	556	165	255	463	412	817	400	321	733	320	49	451	272	1034	727	700	788	773	277	287	256	330	339	228	335	532	425	373	62	191	581	113	117	71	399	48	52	249	92	682	954	19
gene11901_FNDC5	15	28	85	13	4	4	2	19	0	0	12	13	28	0	0	21	0	0	1	9	6	20	3	19	8	13	13	14	2	5	3	8	12	2	0	0	0	10	0	3	0	11	0	0	3	4	0	96	9
gene11902_HPCA	4	2	9	0	3	0	2	0	0	0	0	0	31	2	16	0	0	0	13	0	6	7	9	8	10	7	7	13	3	0	5	7	10	2	0	0	2	16	9	2	0	8	3	0	0	0	0	3	0
gene11903_TMEM54	9	30	12	5	10	40	24	14	2	27	7	25	59	0	3	0	114	7	5	9	85	13	30	16	35	30	0	49	7	20	5	13	22	11	31	35	38	14	4	0	0	11	4	7	21	8	3	6	0
gene11904_RNF19B	1167	1640	1516	1691	518	726	419	710	308	955	663	722	1626	532	381	1265	1081	87	548	309	1870	1010	892	1142	1219	774	292	477	422	693	691	628	973	654	752	365	591	1207	427	418	189	1099	330	328	549	135	1271	2119	255
gene11905_AK2	1076	2461	2446	1682	334	633	593	386	266	827	1005	1485	2046	265	240	1755	1880	85	697	219	2396	1436	928	1206	1732	662	745	815	649	451	370	492	1138	779	1790	260	677	1512	334	437	222	1399	116	376	553	253	902	3704	225
gene11906_AZIN2	88	104	145	149	103	127	54	120	1	92	117	79	219	31	69	156	64	3	57	29	159	82	120	49	111	125	21	233	66	108	74	102	86	73	91	3	76	126	22	11	23	72	26	40	26	8	102	93	32
gene11907_NDUFS5	1455	1889	2633	2917	1268	2424	794	1619	269	1065	2761	2674	2254	864	580	1837	2721	40	2983	712	2459	2730	3148	1501	3253	1799	1270	1279	730	1378	1183	1923	2383	1476	1435	418	1212	1613	362	374	141	2451	233	217	732	187	2057	3553	291
gene11908_MACF1	12124	13192	12683	7134	6053	12556	2287	11272	2091	7011	10965	7302	9909	9246	8817	8775	5940	660	7230	5716	14105	10347	9346	14683	10889	6740	1777	4057	4062	4719	8462	13306	6697	3916	8525	2893	4754	11161	3991	4164	5058	12795	4286	1486	3530	1268	5545	5059	1730
gene11909_LOC110082757	8	4	15	19	10	10	0	0	0	0	0	2	14	0	1	0	2	1	0	7	2	6	5	5	23	0	3	0	2	6	0	0	3	1	27	0	0	5	0	0	0	5	0	0	2	3	2	10	0
gene1190_LOC110083171	959	499	440	119	43	120	17	26	4	91	559	165	323	38	76	381	151	6	105	21	641	304	246	448	198	107	8	36	18	79	45	270	72	36	17	31	108	310	26	39	47	97	35	26	93	37	84	181	10
gene11910_LOC110082739	2735	3008	3266	3173	1892	3693	654	3178	300	1054	3219	2430	3434	1603	2024	1778	2164	118	1918	1018	4190	2803	2844	1893	2567	1217	1009	901	1661	1490	1643	2351	2023	1187	1859	929	2017	2314	1182	628	362	2293	613	417	898	442	2506	2878	275
gene11911_NT5C1A	1	9	0	4	0	5	0	0	0	0	0	0	2	0	4	0	0	0	0	0	0	0	3	0	0	0	0	0	2	1	0	3	0	0	0	0	0	1	0	0	0	1	0	0	0	0	0	0	0
gene11912_HPCAL4	45	42	47	11	7	15	2	17	0	7	5	7	36	0	20	0	0	1	7	0	50	49	17	77	36	15	0	0	6	3	8	3	11	5	0	0	2	24	0	0	0	5	0	4	8	0	3	0	0
gene11913_LOC110082801	38	42	45	71	29	55	9	51	6	3	7	24	90	30	22	33	247	0	1	14	22	34	34	6	9	1	0	31	21	6	14	14	29	17	30	10	0	86	7	8	0	9	6	10	0	0	0	23	16
gene11914_TRIT1	365	555	521	368	368	311	328	676	94	194	312	339	317	363	322	494	708	25	352	417	1099	438	446	269	488	555	341	319	483	293	263	386	454	240	456	186	633	501	162	187	89	362	98	89	274	69	685	683	133
gene11915_MYCL	212	159	176	76	17	68	10	21	8	37	50	26	163	19	29	146	273	9	20	19	196	31	43	27	41	23	1	37	21	19	6	18	65	10	52	11	21	63	0	6	3	29	13	9	49	3	33	49	0
gene11916_THRAP3	6796	5469	7475	5344	3911	6283	4839	5621	3507	4799	6914	5167	5604	4396	4835	3593	4676	2173	4642	3178	8151	6582	4395	7248	5631	4266	4237	4754	4284	4022	4261	4055	4924	4232	4943	4135	5009	7599	4420	4414	4067	6462	4249	4155	3578	3967	5112	4173	3827
gene11917_SH3D21	73	70	83	25	60	57	36	74	7	31	40	45	62	35	54	110	360	21	48	34	128	51	59	16	56	39	26	32	83	47	6	34	67	63	69	31	31	107	30	28	3	13	11	15	45	7	38	75	8
gene11918_EVA1B	1170	977	1437	862	160	360	296	155	43	181	369	437	1272	192	94	849	697	28	361	213	2114	772	1106	162	215	184	355	304	279	79	80	141	627	242	282	66	277	853	35	62	15	350	30	101	303	46	463	1739	73
gene11919_STK40	393	337	1005	65	58	71	36	60	13	49	103	62	280	56	38	177	201	54	72	41	370	322	163	586	313	76	19	59	72	36	45	52	104	48	102	15	23	252	3	55	24	189	14	20	162	57	87	94	3
gene1191_GAD2	0	0	0	0	9	2	0	0	0	0	0	0	0	0	0	0	2	0	0	0	3	0	0	1	1	11	0	0	0	6	0	0	0	12	10	0	0	0	0	0	0	0	0	0	0	0	0	0	0
gene11920_LSM10	337	411	537	649	110	264	138	226	61	219	443	532	498	138	112	292	388	12	363	110	782	575	452	331	420	310	135	161	118	186	122	316	267	130	297	72	257	341	81	80	29	353	54	61	139	32	324	1120	41
gene11921_OSCP1	674	719	648	940	307	919	347	543	75	251	781	560	621	418	359	452	483	39	398	181	898	797	801	786	764	505	213	345	289	407	366	614	484	305	383	182	402	704	226	134	84	1008	192	99	204	53	501	1147	107
gene11922_MRPS15	1309	1724	2421	2640	855	1324	688	1132	458	1059	1677	1855	2287	730	699	988	2242	139	1530	493	2319	1379	1372	963	2013	1599	803	1122	905	587	626	875	1402	738	1095	398	1308	1341	603	427	203	1613	356	324	650	361	1424	3227	555
gene11923_CSF3R	34	88	38	33	8	41	2	19	0	10	5	4	52	48	20	57	132	4	18	3	35	25	9	8	35	25	16	9	112	7	10	14	60	31	109	0	17	38	4	0	0	16	3	4	16	4	15	14	0
gene11924_GRIK3	53	46	54	8	39	25	28	46	17	60	23	24	22	18	22	34	0	0	28	4	97	20	15	96	90	34	8	31	9	119	43	97	20	16	25	7	25	17	1	2	22	20	2	16	25	35	18	11	3
gene11925_ZC3H12A	142	115	202	17	77	35	30	6	18	45	38	6	198	31	38	90	113	0	2	8	103	38	35	160	154	16	0	7	20	17	5	11	15	17	56	0	48	85	0	14	3	133	7	29	39	96	9	45	11
gene11926_LOC110082782	464	633	640	1413	1218	1061	443	968	472	841	534	849	617	810	917	509	749	94	1252	422	1000	610	738	214	831	1135	618	794	557	1099	465	900	890	670	917	508	708	417	629	474	232	1004	500	132	143	212	836	987	279
gene11927_MEAF6	750	730	997	789	151	195	92	187	61	275	476	466	737	117	209	659	708	2	493	78	1027	802	562	460	702	189	130	82	102	221	125	174	411	196	338	57	240	416	68	60	38	692	41	62	186	26	411	700	13
gene11928_SNIP1	671	709	986	683	160	235	85	231	53	245	833	660	1058	97	100	546	463	23	252	136	998	711	675	760	766	427	182	178	129	506	331	634	407	164	494	97	352	627	78	32	62	570	87	99	191	71	514	1184	38
gene11929_DNALI1	608	565	688	1047	457	1057	390	500	15	355	1085	869	785	390	388	341	736	69	935	373	844	1204	1140	261	393	634	300	324	389	285	274	311	1184	746	434	75	326	659	308	223	195	278	160	152	231	52	626	776	409
gene1192_MYO3A	172	186	50	219	429	150	79	109	113	72	86	70	106	97	129	141	15	64	76	45	84	131	96	307	211	304	16	44	32	385	389	286	116	336	135	14	4	15	40	14	41	17	86	203	68	77	134	133	56
gene11930_GNL2	1328	1875	2714	2724	1269	1552	1963	1866	1242	1590	1864	1985	2360	952	1451	1636	2169	524	1462	1481	2192	1686	1633	2098	2327	2302	1918	2267	1577	1790	1009	1665	2826	1677	2186	1389	2100	1710	1256	1230	1192	1969	1448	1550	1491	1639	3120	4614	1094
gene11931_RSPO1	240	288	388	155	121	296	152	325	117	183	107	147	590	101	117	154	603	19	182	166	578	279	511	89	146	400	367	377	372	161	46	90	1131	288	327	216	265	293	178	110	9	50	19	94	91	46	58	856	65
gene11932_CUNH1orf109	418	474	710	385	281	375	416	253	79	221	180	230	481	288	290	363	805	37	466	158	614	338	351	183	304	413	282	167	320	87	113	89	504	247	209	210	367	338	141	102	46	449	66	108	182	55	366	834	58
gene11933_MANEAL	15	18	28	23	5	7	7	24	1	6	4	1	43	5	10	3	62	0	0	13	14	20	11	8	17	22	0	18	31	19	7	9	84	5	25	6	9	18	7	7	0	18	11	0	8	0	0	13	19
gene11934_YRDC	233	300	430	664	136	171	113	139	96	250	279	410	462	133	72	243	315	2	154	73	691	349	243	212	510	310	187	261	140	193	139	194	239	120	279	127	382	304	168	68	50	573	67	53	178	120	362	1028	51
gene11935_MTF1	1443	2440	1419	418	261	1927	59	564	76	280	654	178	980	236	171	1819	552	20	346	69	961	876	1466	412	373	170	49	36	151	98	115	471	326	104	268	23	162	875	54	118	31	386	24	45	94	18	85	156	43
gene11936_INPP5B	2231	3748	2751	3304	1323	4170	330	1988	288	1278	1986	1401	2613	1197	1640	2963	1928	94	1889	619	3003	2210	2833	1252	1459	1094	329	753	1106	408	957	1350	1524	569	1269	688	1367	2035	656	527	482	2226	443	217	680	203	1072	1742	298
gene11937_SF3A3	2759	3521	5733	1861	903	1062	755	1277	376	666	969	1052	4097	947	793	2480	3277	167	557	646	5292	2575	1365	2520	2069	883	1152	669	1064	754	593	735	1793	887	1993	492	1447	3191	640	623	188	2981	411	403	880	354	1468	8696	213
gene11938_FHL3	1240	1830	3145	1785	217	503	133	381	40	307	548	573	2497	214	218	1204	1213	78	383	310	2198	1174	1116	1085	1136	291	444	217	427	81	107	237	692	265	415	52	287	1081	71	64	51	956	44	145	398	28	510	1330	81
gene11939_UTP11	2962	3516	5212	4675	1145	2178	1229	1779	424	1483	2262	2838	3973	1152	1088	2926	3979	202	2237	1093	4866	3010	2597	2383	4173	1937	1952	1301	1205	1063	848	1388	2327	1162	1838	572	2229	2161	662	603	213	3582	565	335	1218	540	3086	6600	587
gene1193_GPR158	0	1	7	12	10	0	5	7	0	4	0	4	0	1	0	0	0	0	6	0	0	3	8	5	28	9	0	5	0	2	18	13	12	2	7	0	0	7	6	2	4	1	9	0	0	0	0	11	4
gene11940_POU3F1	6	11	23	0	0	0	0	0	0	0	0	3	5	7	0	3	85	0	0	0	1	0	1	3	3	0	0	0	0	2	0	2	0	0	0	0	0	8	0	11	0	0	0	0	3	0	9	0	0
gene11941_RRAGC	500	455	534	368	110	197	128	147	22	134	248	309	564	126	80	431	244	7	121	44	721	530	304	519	453	173	149	166	112	133	106	161	264	135	216	33	159	397	50	59	20	442	44	84	167	59	356	405	30
gene11942_MYCBP	250	348	396	729	452	537	354	694	196	455	553	545	384	352	303	317	356	100	546	269	524	476	513	278	571	607	282	360	364	735	492	787	493	577	409	256	350	259	304	277	200	463	281	151	228	176	407	968	181
gene11943_RHBDL2	445	564	517	236	91	365	69	223	26	127	426	281	547	192	127	589	563	13	384	59	599	455	528	244	363	171	108	138	165	137	104	232	344	170	261	51	147	307	107	35	88	289	78	17	103	16	233	386	30
gene11944_CNTFR	265	280	308	76	282	284	109	358	69	74	136	59	557	59	209	137	1096	26	42	197	992	295	283	100	81	268	171	262	248	209	85	233	434	309	249	74	267	407	86	101	61	104	79	43	96	90	271	163	69
gene11945_IL11RA	5095	3715	7641	2586	742	1236	937	1024	242	1233	3386	1780	5108	680	542	2460	1830	97	2374	602	7075	3260	3859	2995	2676	1190	666	1142	625	466	550	965	1356	611	1012	454	2183	4280	187	247	276	4733	337	228	998	241	1878	6837	188
gene11948_LOC110082839	14	24	2	35	4	3	1	15	0	0	19	12	11	4	0	0	0	0	0	9	21	11	9	0	5	6	0	0	0	14	5	43	12	6	17	0	0	4	0	5	0	7	0	0	8	0	20	10	0
gene11949_LOC110082834	2	0	0	6	25	5	4	0	0	13	0	7	1	3	0	0	0	0	0	0	0	2	3	5	4	0	8	0	0	11	16	13	0	1	6	0	0	4	0	0	0	0	2	0	0	0	23	0	0
gene1194_THNSL1	64	60	97	0	16	32	2	4	11	5	0	4	39	7	6	42	10	0	3	0	51	31	11	88	12	28	0	0	0	17	0	8	2	5	9	0	0	63	0	0	0	17	0	11	12	9	0	9	0
gene11950_PHF24	49	36	78	20	114	23	13	31	0	56	6	19	60	46	35	25	0	6	13	25	47	16	24	31	66	31	18	31	21	161	33	80	3	3	13	1	23	17	7	0	0	19	16	8	19	0	28	37	4
gene11951_DNAJB5	533	564	566	300	412	674	126	287	141	218	1204	421	612	374	471	480	301	51	481	257	738	799	721	1600	740	346	127	308	177	451	683	1474	293	290	209	247	302	710	88	108	314	1260	222	73	123	89	192	601	56
gene11953_VCP	5331	6788	9039	8376	2910	5629	2552	2890	1516	3346	6837	8050	8079	1899	2220	5305	3451	574	6512	2155	10670	8241	8058	7306	9284	4959	2839	3799	2678	2705	2500	4376	4702	3523	4513	1347	3803	6763	1979	1739	1229	5222	1675	1661	2574	1481	7985	14046	1574
gene11954_FANCG	423	566	814	770	380	552	283	600	45	164	938	836	769	302	274	460	434	2	657	247	1513	736	864	436	575	383	290	430	377	394	374	513	482	328	517	225	427	573	203	148	59	631	134	163	223	69	564	1824	88
gene11955_PIGO	842	1189	951	544	528	856	170	542	72	138	813	768	1297	220	213	733	582	23	504	136	977	1261	1389	916	1010	209	150	219	377	373	430	789	456	270	548	102	524	1002	150	136	54	721	90	59	181	43	471	261	92
gene11956_STOML2	1241	1710	2174	2001	637	1352	619	1046	145	697	1856	1291	1826	540	635	978	2122	60	1348	840	3105	2025	1844	1626	1651	1279	998	1022	710	752	663	943	1015	717	1290	538	1125	1540	511	364	313	2171	260	256	440	320	1491	4225	213
gene11957_FAM214B	1919	2247	2139	1199	720	1346	440	748	423	920	644	983	1111	928	882	1927	702	78	675	181	874	1194	680	1422	1354	639	303	418	383	648	807	729	772	434	704	310	356	1012	1084	394	330	2830	617	641	510	159	1098	1374	164
gene11958_FAM205A	1	0	3	0	2	0	0	0	0	0	0	6	2	0	0	0	0	0	0	0	0	2	2	3	1	0	0	0	6	5	0	1	4	7	7	0	0	1	0	0	0	0	0	0	0	0	0	9	0
gene11959_UNC13B	2753	3610	4070	3485	3453	3975	2151	2819	820	1692	2690	2087	4530	1997	2321	2598	2425	453	1657	900	4010	3529	3239	2788	2542	2290	1388	2455	2834	2272	1888	2301	3718	1892	3800	1213	3580	3318	1688	1262	535	2848	1013	1507	1252	801	2651	3414	603
gene1195_ENKUR	279	219	248	407	144	455	103	198	138	310	312	199	210	130	121	11	45	84	196	131	297	236	228	190	209	169	112	96	89	274	219	254	146	182	187	52	113	117	180	114	107	101	109	69	98	60	268	572	139
gene11960_LOC110082805	4156	4466	5487	2824	3905	3127	1419	2182	1176	1675	2096	1447	6050	3195	2406	2845	1922	245	1458	2569	6669	2423	3349	736	1723	2529	1933	2411	4709	1426	1248	2643	1795	1546	5225	2639	3388	4073	1832	1079	471	1720	703	2453	773	833	2023	2891	815
gene11961_RUSC2	113	187	310	203	99	126	98	242	65	87	268	151	475	184	193	302	252	22	367	124	150	339	280	669	311	226	127	335	131	341	191	501	234	96	187	77	44	1010	74	171	192	363	138	84	63	33	64	283	35
gene11962_TESK1	335	368	657	448	167	451	178	218	43	171	416	447	727	174	63	289	298	26	406	88	374	619	503	528	760	255	76	103	230	248	318	322	346	105	229	48	283	879	118	151	88	1005	88	115	74	44	248	760	65
gene11963_LOC110082841	27	48	53	41	52	54	5	48	16	0	9	21	253	6	4	0	76	0	27	52	58	56	16	7	18	52	9	21	127	13	14	29	32	13	77	98	67	52	28	22	13	10	17	4	9	4	51	52	0
gene11964_LOC110082844	10	24	11	12	5	3	3	11	0	0	15	13	70	13	0	1	0	0	0	0	14	13	3	7	26	3	23	35	39	1	7	11	13	1	15	1	3	14	0	1	0	14	6	0	3	5	6	35	10
gene11965_LOC110082803	20	16	223	17	3	10	15	4	5	4	30	6	264	2	10	0	23	2	47	35	214	169	218	29	8	14	35	43	56	4	3	13	0	26	84	0	4	19	1	7	12	22	0	12	6	6	22	36	7
gene11966_LOC110082823	7	24	8	5	0	5	5	0	0	0	3	0	84	0	0	18	28	0	19	10	50	14	16	3	3	0	0	0	0	0	4	7	8	1	22	0	0	10	0	0	0	5	0	1	0	0	0	4	0
gene11967_LRPAP1	7303	6162	5291	5093	1643	4555	2315	2039	453	2374	9912	7641	3687	1716	1588	3836	3688	344	7616	1276	9373	12310	7831	10405	6867	3346	2146	2699	1554	2027	1665	5023	3342	1989	2706	1177	2880	9246	1138	1093	852	7264	1571	879	1632	795	3791	18912	881
gene11968_TMEM8B	212	305	248	191	193	280	88	236	28	200	307	105	228	133	165	241	172	7	57	193	555	325	357	211	310	135	117	249	248	145	46	398	75	86	159	122	158	252	86	79	39	295	104	29	56	124	183	224	28
gene11969_FAM221B	0	0	2	0	0	0	0	0	0	0	6	2	5	0	0	0	0	0	4	2	8	5	10	1	10	1	0	0	16	3	3	3	2	6	14	0	0	4	0	0	0	2	3	0	0	0	11	28	0
gene1196_PRTFDC1	431	197	485	53	54	89	36	220	6	130	262	50	220	87	67	0	112	34	132	55	415	246	169	608	158	34	71	67	63	110	80	153	79	89	70	28	130	211	46	40	46	31	8	26	94	23	102	54	45
gene11970_TAF1C	216	316	327	113	25	34	41	52	5	28	30	51	198	50	1	223	173	0	63	21	194	101	103	238	154	46	68	5	26	62	42	61	93	28	112	36	82	110	12	22	0	332	46	15	42	2	117	186	4
gene11972_SPAG8	3	5	11	29	88	7	61	2	29	42	3	12	15	16	22	0	1	0	22	0	11	7	16	5	43	79	3	10	14	75	20	76	5	37	19	0	1	8	15	10	20	0	12	8	12	0	34	29	0
gene11973_NPR2	1763	2036	1479	1447	1193	2113	442	2261	125	801	586	825	2190	1119	1296	1628	1519	129	363	437	1356	806	971	403	962	640	281	574	811	692	629	496	814	321	630	418	614	895	213	206	54	433	195	134	391	290	929	1073	89
gene11974_MSMP	0	0	0	0	0	0	0	0	0	0	0	0	3	0	0	0	0	0	0	0	0	0	0	0	2	5	0	0	0	0	0	0	0	0	0	0	0	0	0	0	3	1	0	0	0	0	0	0	0
gene11975_RGP1	1146	1592	1970	2527	695	1472	796	469	148	634	703	1090	1438	436	334	1156	861	67	598	207	1458	1115	1074	818	1323	694	740	519	469	459	299	575	942	441	867	493	1018	1261	295	278	98	2781	399	370	476	240	1066	2210	110
gene11976_GBA2	692	961	1238	1489	513	1414	312	342	47	375	713	518	1051	345	204	723	473	26	511	134	695	977	940	582	771	212	118	248	348	222	247	441	329	226	412	170	377	1060	80	150	38	872	78	84	155	52	452	734	36
gene11977_LOC110082831	44	24	28	190	33	182	41	10	16	76	123	124	95	50	8	0	33	7	123	4	113	357	330	181	232	48	15	1	12	57	35	155	21	23	17	78	18	376	23	61	101	390	31	14	4	36	101	166	2
gene11978_CREB3	910	1273	1130	1075	650	1058	527	313	83	669	344	595	1269	581	523	1083	1315	54	672	282	965	870	593	928	1680	305	107	170	379	427	407	553	623	236	390	362	400	1230	193	213	70	1381	188	116	277	54	689	802	27
gene11979_TLN1	5575	9144	9836	6422	3978	6990	2433	3890	1058	3120	4772	3787	6829	2902	3741	6898	12505	379	3924	2552	7176	6569	5857	6217	5808	3029	1929	3089	4789	2004	2029	4210	3793	2652	10502	2139	3518	6456	1880	2477	817	5614	1439	1257	1423	1205	3340	3317	969
gene1197_ARHGAP21	1302	926	1173	363	561	723	354	1202	188	412	769	342	1025	414	561	494	383	89	451	214	1174	824	780	1784	856	414	169	345	268	767	577	690	410	475	288	251	346	975	215	149	309	596	238	327	405	374	342	321	114
gene11980_TPM2	2521	2687	4168	1384	319	443	398	731	180	869	1368	1716	2597	570	619	2120	3783	133	1241	687	3138	2911	1669	2508	3170	648	1067	288	788	567	413	808	1579	566	1006	251	950	2247	341	473	259	3828	247	288	673	158	1134	4323	102
gene11981_LOC110082842	1377	1464	1280	1306	547	1067	572	654	206	479	763	1169	1767	900	632	867	1495	37	839	272	2572	1552	952	909	1510	712	561	474	934	571	389	680	1044	427	715	254	1157	1667	293	170	93	1676	171	344	395	141	1261	3228	82
gene11982_CA9	33	10	30	4	0	8	5	2	0	4	0	0	19	6	3	0	0	0	4	0	10	13	12	4	6	0	0	0	3	7	0	15	0	5	0	0	0	6	0	0	0	1	0	0	0	2	2	3	0
gene11983_ARHGEF39	201	406	328	133	157	360	6	354	6	49	178	126	198	121	119	210	599	0	108	47	355	208	226	93	118	59	1	17	45	107	149	118	137	50	435	20	39	146	43	21	5	85	17	11	38	18	66	49	0
gene11984_MRPL17	756	755	676	1440	864	1096	586	574	273	676	396	861	765	583	515	666	1030	40	737	256	713	433	402	370	1013	678	409	477	404	688	400	752	501	351	387	279	1192	533	220	220	94	1066	188	319	217	131	896	1050	167
gene11985_SYNE2	12948	8424	9094	6416	2232	7601	3382	4656	3527	7734	9083	11281	4274	8254	6196	4774	1383	4381	8066	2111	4059	11199	9549	17130	13211	2665	1896	3369	1609	5282	8043	13061	2293	1682	2060	3776	1668	19414	8797	7642	4749	16114	13417	3947	2876	2104	2511	5983	9519
gene11986_ESR2	79	17	126	0	45	40	76	42	24	30	221	188	95	28	50	0	3	34	130	0	284	386	174	1026	174	129	53	67	114	279	172	88	180	96	143	32	140	238	18	56	131	308	71	87	76	51	107	213	21
gene11987_MTHFD1	960	899	2001	589	398	563	381	306	177	304	2154	1156	1031	350	200	884	619	29	753	174	1577	1695	1294	2884	1275	248	325	212	368	678	513	534	860	651	557	85	657	1748	136	167	209	1161	178	191	336	102	420	1302	154
gene11988_AKAP5	6	10	24	11	17	1	28	9	12	2	36	25	59	3	14	7	51	0	8	0	10	15	17	33	20	11	17	72	20	63	12	11	24	40	9	0	5	17	0	5	0	1	2	9	1	3	6	46	9
gene11989_ZBTB25	852	955	995	787	724	744	192	380	69	360	373	541	766	234	209	681	389	27	374	236	773	657	538	755	620	868	136	64	94	544	490	825	326	354	308	172	558	623	142	120	68	634	173	79	157	74	443	785	69
gene1198_KIAA1217	5874	3599	4901	2869	1414	2000	1349	2627	2946	3129	2380	2559	3439	1219	1438	2156	1015	632	1842	1226	5048	3011	3093	4041	4079	2209	1596	1357	1361	1724	2527	1520	2080	1624	1835	2258	2604	2314	700	629	1488	1428	991	2162	2535	1719	2751	2461	913
gene11990_ZBTB1	1224	1156	1378	863	515	567	212	393	183	490	1113	654	1231	281	368	745	821	59	673	354	1698	991	987	1049	969	501	177	180	170	462	549	777	609	355	422	166	411	939	271	214	148	541	240	112	282	86	533	1080	84
gene11991_HSPA2	2917	3273	4134	4250	1950	2170	484	847	207	1494	3602	2964	3704	510	394	1926	587	59	4339	259	3434	4628	5350	9821	12714	2985	171	383	170	2075	1860	4146	2270	2640	1180	97	238	6669	416	483	240	4326	593	658	739	162	3359	6064	170
gene11992_PPP1R36	55	58	65	171	58	96	98	43	18	42	99	59	79	52	24	25	20	0	93	7	42	61	79	64	144	98	7	27	10	128	75	172	36	77	52	21	17	42	47	44	22	64	10	51	24	2	140	234	8
gene11993_BRF1	292	388	367	613	524	377	877	631	788	870	492	595	305	337	482	305	382	331	400	439	349	353	319	384	311	536	504	646	423	820	629	359	457	777	692	680	493	292	423	615	1085	202	695	913	563	961	698	525	712
gene11994_BTBD6	7231	6600	8041	4328	1222	3724	574	1759	211	1978	4575	2172	5243	1828	1211	3971	2021	42	1195	425	2858	3296	2472	4142	5730	1076	323	729	990	1621	2566	2199	1803	1028	1872	490	1564	3383	860	450	420	7049	611	286	896	256	1855	3738	192
gene11998_NUDT14	105	38	208	42	29	7	30	103	33	17	68	53	124	40	15	42	61	0	8	26	165	110	103	141	128	47	26	29	34	127	101	128	86	78	58	7	43	52	2	42	73	107	10	24	26	24	44	70	13
gene11999_JAG2	289	145	227	286	229	189	328	311	174	118	232	148	431	1089	505	123	1015	20	105	235	269	254	234	402	240	436	199	260	296	514	260	375	447	361	201	131	356	457	125	173	62	237	114	217	90	98	228	365	47
gene1199_OTUD1	1781	1497	1554	1864	695	1053	153	943	245	1342	1574	718	1230	318	427	737	867	65	1194	545	1960	1105	1242	1118	1518	929	186	386	237	1169	1165	1326	1359	982	770	295	497	1120	192	247	353	961	546	217	521	118	1130	1346	161
gene119_ARMT1	480	360	388	181	79	151	72	185	2	88	410	219	220	77	24	114	187	0	95	71	460	345	263	345	218	118	41	68	54	132	149	135	112	108	53	15	161	188	19	20	40	114	27	39	53	57	177	115	1
gene12000_LOC110082869	1168	1221	1796	575	496	999	300	730	217	192	758	684	858	267	343	1019	884	75	565	189	1632	1232	800	1376	707	335	175	332	295	261	351	651	376	247	395	193	396	1228	239	179	59	683	106	181	249	141	522	941	108
gene12001_P2RX2	1	11	19	56	2	6	0	0	0	0	17	0	10	0	0	35	0	0	0	0	33	3	2	1	7	22	0	0	0	0	0	4	0	0	13	0	0	3	0	0	0	2	0	0	6	0	9	18	0
gene12002_LOC110082886	21154	20935	15501	14595	1492	5510	2517	5961	581	3724	3920	5629	19613	1352	1122	12441	173	330	2076	651	35382	13630	11661	7123	17471	3338	1956	3289	1262	5193	8478	14843	7718	4216	3054	986	6666	12319	1055	742	1676	11239	1438	1497	11462	787	23038	14438	540
gene12003_PLA2G3	73	51	86	9	12	18	19	22	19	30	26	16	31	18	12	45	25	0	37	0	41	42	56	34	57	27	0	0	1	15	35	34	27	5	5	0	18	33	0	13	0	34	6	2	14	0	15	102	6
gene12004_INPP5J	77	68	75	72	11	15	32	13	10	69	22	10	36	16	15	64	0	1	31	0	20	23	51	17	81	19	17	4	5	18	4	5	5	5	19	3	12	11	7	10	0	39	16	0	15	7	29	98	0
gene12005_SELENOM	293	197	396	103	62	162	122	54	29	94	160	219	318	165	233	167	642	5	152	29	479	628	249	364	192	225	188	56	141	151	84	80	309	81	51	26	83	430	37	25	46	1140	95	41	123	26	89	1171	45
gene12006_SMTN	282	317	597	123	52	75	76	298	8	23	71	114	303	66	113	227	647	43	20	24	162	369	290	531	421	98	82	87	62	132	120	332	173	79	371	2	35	200	53	45	22	140	20	44	140	103	182	207	38
gene12008_MORC2	2568	2206	2596	2528	3611	4217	7784	5143	3003	2823	4399	4505	4377	3457	4865	1705	3565	4477	2674	3351	4037	3073	2767	2373	2721	3909	5120	6952	5332	6470	4190	3161	3886	4276	4735	7378	2165	3581	2703	2355	4558	4400	7993	11384	5242	6967	5770	4054	4414
gene12009_LOC110082889	13	15	35	13	0	0	11	5	0	0	4	8	85	5	12	0	42	0	5	0	12	14	27	0	11	4	0	17	7	1	0	0	9	4	0	0	6	22	0	9	0	7	0	2	0	0	23	13	0
gene1200_CUNH10orf67	0	2	1	12	14	8	24	3	11	10	3	2	3	4	3	0	34	0	0	0	0	3	6	1	0	6	14	0	3	10	0	6	8	42	3	0	0	5	2	0	0	4	1	1	0	0	0	5	0
gene12010_LOC110082891	197	168	264	42	136	45	12	136	2	41	126	125	249	76	26	116	51	0	52	39	241	158	175	206	104	123	28	73	63	48	40	134	119	48	84	29	15	161	14	9	29	53	2	13	68	13	74	133	7
gene12011_LOC110082892	39	43	4	11	3	14	0	15	0	0	1	8	7	0	3	1	0	0	4	0	11	14	13	7	25	1	0	0	5	4	12	6	0	10	1	24	4	3	15	9	0	0	0	2	2	0	3	10	0
gene12012_OSBP2	161	200	343	71	69	109	31	132	22	81	78	141	188	26	61	47	234	6	50	62	283	144	139	208	138	56	126	70	140	65	64	110	138	74	177	12	80	150	47	67	42	140	60	15	82	23	166	184	8
gene12013_CUNH5orf52	10	4	8	0	1	0	0	3	0	24	1	5	0	0	0	0	10	0	0	0	31	4	3	15	10	8	23	0	0	14	16	5	22	14	15	0	0	0	33	15	12	0	1	0	0	0	19	8	0
gene12014_DUSP18	8	2	5	0	6	7	3	1	0	9	8	0	6	2	2	0	0	0	0	0	29	9	4	4	10	7	0	0	0	7	1	4	0	35	5	0	4	0	0	7	0	11	0	0	1	0	4	8	0
gene12015_LOC110082867	0	3	5	1	3	6	14	1	1	10	1	8	8	0	0	0	22	0	3	4	0	3	7	0	2	4	0	0	2	6	6	0	10	0	11	1	0	5	5	11	0	10	15	4	1	0	5	2	0
gene12016_SLC35E4	31	25	20	22	16	6	16	12	15	1	13	1	16	0	25	73	10	0	12	4	17	21	22	23	12	5	0	18	11	4	12	12	10	11	76	10	9	9	0	5	0	1	6	4	1	4	10	7	0
gene12017_TCN2	414	631	796	747	689	478	620	338	161	527	86	139	793	306	189	620	641	73	387	112	288	435	404	766	832	781	174	215	245	217	185	341	327	279	459	154	504	662	194	124	26	1043	214	114	118	133	670	454	98
gene12018_PES1	2321	2028	2747	2189	952	2209	1095	1093	724	1093	1017	1400	1977	777	942	1463	958	264	1281	292	1843	1801	1399	2138	1106	485	538	552	588	791	640	929	1063	628	654	491	1185	1318	619	364	331	1082	455	470	799	360	658	1515	372
[truncated: 17,285 more rows]
[truncated: 11 more columns]
