# Supplementary material for: Developmental dynamics of sex reprogramming by high incubation temperatures in a dragon lizard
Source: BMC Genomics. 2022 Apr 22;23:322. doi: 10.1186/s12864-022-08544-2 (PMC9034607; doi:10.1186/s12864-022-08544-2)
Supplement: Supplementary file 19 — Additional file 19: Table S18. Raw expression values (TPM, transcripts per million) for all samples (n = 58) for all genes (n = 19,284) prior to any filtering or outlier sample removal. Sample metadata is provided in Supplementary File S16. [file 12864_2022_8544_MOESM19_ESM.tsv]

ID	Cont_36_12_a	Cont_28_15_a	Cont_28_15_b	Cont_28_15_c	Cont_36_12_b	Cont_36_12_c	Cont_36_15_a	Cont_36_15_b	Cont_28_9_a	Cont_28_9_b	Cont_28_12_a	Cont_28_12_b	Cont_28_12_c	S3_36_12_b	S3_28_12_a	S3_28_12_b	S3_28_12_c	S3_28_12_36_15_a	S3_28_12_36_15_b	S3_28_12_36_15_c	S3_36_12_a	S3_36_12_28_15_a	S1_28_6_a	S1_28_6_b	S1_28_6_36_9_a	S1_28_6_36_9_b	S1_36_6_28_9_c	S1_36_6_a	S1_36_6_b	S1_36_6_c	S1_36_6_28_12_a	S1_28_6_36_12_a	S1_36_6_28_12_b	S1_36_6_28_12_c	S1_28_6_36_12_b	S1_28_6_36_12_c	S1_28_6_c	S1_28_6_36_9_c	S2_28_9_a	S2_28_9_b	S2_28_9_36_12_a	Cont_36_9_c	Cont_36_9_a	Cont_36_9_b	S2_28_9_c	S2_28_9_d	S2_28_9_36_12_b	S2_28_9_36_12_c	S2_28_9_36_12_d
gene0_LOC110083043	16.17	2.53	21.49	14.24	14.52	9.31	25.3	4.91	4.74	36.72	36.37	10.18	30.55	5.86	10.07	17.7	19.53	50.84	34.27	6.54	67.77	101.44	6.68	5.64	55.39	16.67	8.45	12.98	4.55	20.02	89.04	0	1.53	12.27	26.99	17.76	15.12	40.02	2.92	14.89	24.07	81.22	69.72	16.55	5.36	5.18	5	12.28	17.12
gene10000_SPRYD7	19.33	47.02	15.57	54.46	25.55	40.09	45.2	34.24	23.81	19.6	30.64	12.04	0	31.35	36.99	8.55	11.62	8.96	20.29	29.83	22.85	20.76	46.43	48.12	25.17	37.09	50.05	74.39	30.76	42.4	23.23	11.26	11.96	49.17	27.85	32	41.73	17.7	75.56	56.24	33.05	37.65	20.24	36.2	53.87	64.43	40.61	36.81	67.69
gene10001_KPNA3	17.13	31.98	22.54	34.51	20.86	47.2	32.67	22.75	22.69	22.59	40.91	22.95	12.52	28.14	26.51	27.23	16.63	27.39	25.63	27.17	40.82	18.03	21.32	33.91	22.28	28.94	23.65	41.08	15.43	22.36	29.6	7.35	10.52	24.24	40.66	48.12	29.03	34.93	34.72	30.79	44.09	27.84	28.82	21.52	31.68	27.46	27.48	31.39	50.48
gene10002_EBPL	1.48	1.05	0	28.28	2.54	7.21	0	1.35	1.76	0	0	0	0	0.59	7.52	0	0	1.45	0.33	0.52	3.18	3.26	0.87	1.17	0	0	8.08	12.33	2.78	11.41	4.17	0	3.66	1.27	0.68	0	2.64	2.32	0.54	0.76	1.66	0.85	0	1.29	6.58	1.04	3.33	0.75	19.08
gene10003_RCBTB1	8.45	18.1	8.82	24.53	11.65	13.2	8.85	11.76	8.8	12.4	17.88	7.42	1.89	12.15	17.96	5.47	5.78	13.5	7.76	9.38	8.8	11.84	20.91	21.21	6.57	12.74	21.1	24.11	11.86	20.48	15.23	7.69	12.02	15.44	18.16	10.93	23.66	10.93	16.99	13.44	16.72	12.07	6.24	10.67	19.64	20.75	10.87	10.05	18.91
gene10004_PHF11	33.42	67.62	48.73	37.67	66.57	48.81	95.39	63.94	28.38	53.95	141.51	90.05	7.08	78.57	37.09	102.02	37.43	88.32	126.03	50.48	115.94	26.27	44.64	103.98	38.22	68.11	40.4	83.96	35.39	31.3	39.28	14.19	25.14	52.39	134.56	122.97	159.96	48.07	110.73	40.79	141.91	24.73	55.05	47.18	47.11	43.71	28.35	59.47	35.96
gene10005_SETDB2	20.12	8.35	15.76	3.33	15.31	4.21	21.51	11.12	3.55	99.31	75.49	17.57	11.81	13.08	5.27	31.06	37.96	47.74	58.27	6.08	83.29	91.17	7.78	13.71	107.31	17.96	3.71	3.46	2.57	2.38	110.81	0.93	4.66	10.02	21.79	54.37	26.66	55.07	6.86	10.26	20.56	43.8	131.17	24.05	2.76	2.36	2.77	11.73	3.97
gene10006_RAB20	2.05	7.57	5.62	6.85	6.14	7.98	17.89	9.02	5.1	9.12	11.4	3.82	1.48	15.81	14.62	8.81	13.43	15.31	41.61	13.79	16.49	9.86	12.67	14.97	13.23	14.19	14.01	22.51	6.87	9.52	13	6.69	5.65	23.8	6.05	9.98	14.43	7.52	23.37	11.89	9.26	6.16	4.81	6.23	11.83	15.98	10.18	4.23	14.49
gene10007_COL4A2	12.1	82.58	42.12	42.74	32.45	9.13	47.89	25.2	13.14	25.42	95.25	32.52	39.99	29.91	37.05	32.83	24.09	52.26	60.41	30.76	54.64	122	12.55	17.53	32.01	21.28	13.58	23.9	9.14	14.08	114.46	6.61	5.98	36.1	59.67	69.94	44.17	101.61	25.66	30.64	31.36	45.59	98.49	29.16	27.29	21.6	14.98	33.29	36.72
gene10008_LOC110080667	144.96	12.3	2.62	7.78	87.28	7.01	133.2	30.14	2.67	86.85	93.31	74.53	2.11	105.44	13.59	64.4	71.47	141.76	210.68	69.3	265.45	714.88	15.39	36.93	189.99	73.41	4.26	7.49	3.51	7.71	407.17	0	6.09	38.46	143.05	318.35	91.46	311.89	11.81	24.63	24.99	163.92	290.88	115.79	7.97	2.16	10.73	35.28	11.39
gene1000_PGC	0	0.1	0	0.82	0	0	0	0.08	0.05	0	0	0	0	0	0	0	0	0	0	0	0	0	0.55	0	0.34	0	0	0	0	0	0	0	0	0	0	0	0	0	0	0	0	0	0	0	0.07	0	0.22	0	0.16
gene10010_GABRB3	0.21	1.57	0.07	5.29	0.87	1.11	1.55	1.47	0.28	0	4.95	0.65	0	0	0.73	0.79	0	1.02	0.68	0.79	0	0.11	0.7	1.25	0	0.48	0.28	1.66	0.44	0.95	0	0.4	0	0.24	0.12	0.75	0.1	0.36	0.58	0.3	1.29	1.17	0	0.56	1.07	1.25	1.95	1.06	5.95
gene10012_GABRA5	0.22	1.58	1.89	2.04	2.67	0.54	1.08	4.83	0.3	0.8	2.4	1.15	0	1.6	1.25	0.82	0.9	1.28	2.18	1.41	3.09	0.95	0.3	2.33	1.9	1.68	1.26	1.93	0.8	0.74	3.4	0	0.09	0.86	2.27	2.32	14.04	2.18	1.04	0.61	1.24	0.41	0.3	1.25	0.36	0.73	0.9	3.56	0.7
gene10014_GABRG3	0.18	0.89	0.23	0.22	2.38	1.2	9.62	1.99	0.76	3.22	8.06	1.16	3.04	0.38	2.31	2.85	2.63	40.39	3.16	24.17	2.7	0.39	0.91	3.85	2.44	1.09	0.32	6.09	0.71	3.61	0	0	0.11	5.57	2.02	1.31	1.78	7.1	1.09	2.03	4.11	1.65	1.38	0.92	0.6	0.27	0.59	2.33	1.49
gene10015_OCA2	0.06	0.32	0.26	0.7	0.08	0.06	0.57	0.29	0.26	0.8	0.31	1.07	0.07	0.27	0.75	0	0.04	0.84	0	0.48	0	0.29	0.63	0.92	0	0.2	0.18	0.45	0.21	0.07	0	0.18	0	0.3	0.36	0	0.09	0.22	0.5	0.1	0.08	0.2	0	0	0.98	0.53	0.33	0.58	0.39
gene10016_HERC2	11.82	37.87	17.62	43.52	16.32	13.22	32.67	19.56	7.72	16.97	46.44	13.48	6.12	13.41	32.74	36.02	22.86	35.76	36.38	30.06	30.33	21.23	18.02	53.52	29.18	25.76	19.67	36.28	21.55	20.66	22.91	16.5	12.66	23.52	52.63	51.15	35.22	19.15	22.49	22.45	39.67	21.8	15.97	19.19	22.05	23.54	22.2	15.01	43.84
gene10017_NIPA1	2	1.97	2.53	5.64	1.18	0.93	3.01	1.11	1.26	6.02	9.8	4.28	1.74	0.97	3.61	1.6	2.28	11.42	10.33	8.56	5.62	6.07	0.54	2.69	5.9	2.7	0.51	4.16	1.59	2.04	0.82	0.44	0.68	1.94	2.84	5.77	1.3	1.21	4.08	1.57	0.78	4.18	6.07	3.87	1.92	1.09	2.3	0.58	3.25
gene10018_NIPA2	16.37	46.06	38.98	72.38	18.35	32.73	24.51	33.74	38.83	21.02	27.81	23.24	11.17	32.99	64.76	11.59	6.69	24.79	46.32	62.96	17.68	12.77	29.83	43.27	9.99	30.14	39.27	66.95	27.59	34.33	3.27	9.41	17.49	40.1	24.86	16.7	25.83	17.44	48.21	53.65	24.01	30.15	7.11	24.54	50.22	38.05	42.06	26.18	68.19
gene10019_CYFIP1	14.91	35.88	17.27	50.78	19.38	40.92	22.44	26.75	14.43	6.1	31.2	14.59	14.21	21.69	42.2	5.71	8.55	10.96	12.98	40.2	22.79	15.45	20.31	38.15	5.94	17.14	50.08	81.12	35.4	47.28	8.37	21.48	15.44	17.25	35.9	31.63	51.18	14.49	38.65	26.46	59.39	46.53	17.25	33.23	45.41	29.49	42.4	20.24	65.81
gene1001_FRS3	0.79	2.72	0.52	5.4	1.29	5.23	1.14	2.31	0.09	0	1.59	2	0	0.73	2.95	0	0.24	1.07	1.34	3.22	3.1	4.52	0.89	1.58	1.49	0.25	2.55	5.65	1.69	5.65	2.22	1.49	0.33	1.42	0.66	2.4	0.85	1.25	3.21	0.9	5.01	3.88	0.39	1.54	3.75	3.74	3	0.72	6.06
gene10020_FNDC9	0	0.71	0	0.47	0	0.35	0.13	0	0	0	0.94	0	0	0.57	0.36	0	0	0	0	0.63	1.24	0	0	0	1.31	0	0.1	0.34	0	0.28	0	0	0	0	0.38	0	0	0	0.34	0.24	0	0	0	0	0.58	0	0.8	0	0.55
gene10021_TUBGCP5	4.9	22.22	4.6	17.62	5.79	13.89	14.43	14.67	5.87	6.58	15	8.86	0.87	13.56	21.43	8.52	12.11	11.14	6.85	8.85	11.09	5.13	10.42	21.2	6.36	9.57	16.45	22.09	7.97	11.39	5.75	1.93	6.03	12.1	18.06	12.19	17.16	7.25	15.72	10.25	21.75	9.36	5.93	6.81	14.38	14.89	13.01	12.87	21.9
gene10023_SLC9A7	3.47	7.99	5.41	16.39	4.15	4.3	7.15	7.79	5.35	4.72	8.24	6.21	4.15	7.79	8.34	6.24	2.56	5.6	4.79	5.83	2.92	3.83	2.49	6.79	11.05	4.01	10.02	12.15	4.34	4.74	1	5.08	4.93	7.22	7.95	10.99	10.58	4.51	9.61	8.8	6.81	4.85	4.74	6.48	11.15	9.6	8.68	6.51	16.71
gene10024_RP2	4.6	4.26	3.86	39.62	7.17	13.85	8.55	4.03	1.98	10.4	24.67	9.58	0.19	3.45	11.95	2.46	7.77	10.83	8.82	4.82	14.71	16.87	4.1	5.63	21.69	5.7	11.65	22.06	7.71	12.43	17.65	2.41	4.1	2.24	3.93	12.46	7.06	16.14	6.42	6.41	4.89	7.25	10.24	6.27	11.39	6.6	7.16	4.85	25.36
gene10025_JADE3	13.4	38.02	12.68	40	13.91	20.11	21.61	20.88	11.21	21.89	39.79	13.46	5.23	12.29	21.99	16.3	15.78	21.96	14.16	13.28	18.09	24.44	16.54	31.83	38.69	20.78	16.27	28.47	10.74	21.57	37.19	7.99	10.62	16.35	24.66	31.18	20.71	13.93	32.62	19.19	36.8	24	38.76	13.64	27.05	27.3	17.54	14.36	33.36
gene10026_LOC110080698	23.86	48.14	71.94	53.38	33.49	51.15	18.9	41.79	59.98	18.18	103.35	23.04	18.46	68.02	94.28	5.34	9.68	9.74	23.28	51.08	21.03	22.66	27.08	31.22	12.39	24.27	58.92	48.36	38.51	53.46	7.68	24.04	35.76	35.78	33.3	30.12	72.01	947.63	21.11	25.6	12.63	45.05	38.54	38.07	52.92	57.29	59.23	14.83	64.64
gene10027_LOC110080695	6.71	3.28	0	8.95	13.2	7.74	0.73	3.08	2.57	0.41	12.8	2.62	0	1.75	0	5.88	0.22	0	2.33	2.35	7.82	1.32	8.89	3.51	4.92	2.04	3.16	0.34	2.1	1.48	0	4.3	5.17	1.07	0.73	1.06	0.22	5.92	2.65	0.76	6.42	2.95	7.34	17.76	0.71	0.61	0.9	3.96	0.48
gene10028_PLCXD1	3.76	9.18	5.11	10.74	4.29	3.56	12	4.73	4.49	6.84	25.54	14.79	0	3.44	4.53	7.42	2.08	10.53	3.67	12.35	1.38	1.91	1.84	2.66	2.55	2.83	2.7	2.12	1.44	2.3	2.93	2.3	0.29	4.61	2.15	3.14	2.31	2.1	15.36	1.38	1.34	2.28	7.25	3.97	3.48	3.46	6.47	4.47	4.08
gene10029_GTPBP6	11	13.74	16.86	28.92	11.56	13.36	34.58	8.39	4.97	13.68	20.7	16.53	9.55	11.28	13.71	8.32	8.22	27.54	24.71	12.75	9.28	20.67	4.42	12.39	9.91	12.93	7.54	12.77	8.06	12.28	19.31	8.55	5.21	10.03	20.44	13.31	17.36	21.82	18.64	8.04	15.46	16.92	28.76	18.49	7.75	5.98	10.93	11.18	10.57
gene1002_PRICKLE4	5.05	6.37	1.87	6.7	4.12	14.37	5.8	6.91	4.21	1.48	3.51	1.89	0	9.7	6.14	2.19	1.45	8.59	16.61	5.97	10.34	4.36	5.86	9.19	3.06	7.39	11.03	12.67	10.51	6.67	0	6.17	2.33	1.74	23.95	21.47	21.79	13.47	4.26	5.66	1.91	8.21	5.86	13.38	6.77	3.57	4.01	4.41	10.57
gene10030_LOC110080686	21.23	61.62	32.03	73.44	27.39	29.12	97.83	30.83	15.57	57.11	135.05	34.29	11.54	38.42	53.4	76.43	39.82	268.7	244.82	91.28	165.94	60.34	38.28	94.37	95.67	67.68	46.16	92.62	44.58	57.48	55.23	32.25	18.12	82.01	239.05	220.54	115.48	44.32	73.64	52.36	75.89	39.23	47.67	62.16	38.24	44.65	44.38	29.34	65.11
gene10031_PPP2R3B	26.82	30.85	22.43	35.3	29.08	27.13	59.52	27.34	19.4	46.08	86.79	46.1	46.04	30.86	30.75	34.16	32.54	58.24	75.6	29.06	61.44	51.54	36.85	58.5	67.35	29.29	25.07	46.31	17.58	25.45	25.22	11.26	12.29	40.22	117.62	57.19	46.76	63.18	51.55	43.5	72.77	46.29	60.42	59.97	30.54	34.37	27.42	28.94	34.8
gene10033_SHOX	0	0	0	0	0	0	0	0.04	0	0	0.81	0	0	0	0	0	0	0	0	0.1	0	0	0	0	0	0	0	0	0.39	0.03	0	0.03	0	0	0	0	0	0	0.08	0.15	0	0	0	1.23	0	0	0	0	0.04
gene10034_LOC110080708	0	1.84	1.55	6.31	0	2.4	0.85	0.61	2.76	5.14	2.29	0.36	0	0	3.55	0	0	1.64	2.23	1.48	3.84	0	1.48	0	0	0	0.92	7.33	0.98	4.28	0	0.21	0.25	0.87	0.51	1.37	0	0.35	1.07	0.73	0.5	0	0	0.49	1.33	0.49	1.48	0	2.27
gene10037_LOC110080706	0.27	2.1	1.44	7.68	0	2.71	2.44	0.85	1.56	2.03	3.08	0.74	0	0.03	2.84	1.03	0.98	3.53	5.28	1.92	1.06	0	0.93	1.76	0.7	2.51	0.87	7.22	0.95	4.51	0.94	1.84	0.32	1.36	2.98	2.3	0	0.41	1.58	1.06	0.48	0	1.33	0	2.17	0.49	1.61	0.92	5.38
gene10039_GHITM	27.43	38.04	83	118.63	45.53	58.88	21.65	39.1	63.39	8.61	28.37	37.96	42.21	50.39	73.49	13.96	19.78	64.37	30.8	67.48	24.76	33.46	51.82	18.5	19.84	34.15	75.35	99.08	61.1	61.02	21.27	38.06	28.41	29.21	27.42	22.92	27.94	53.09	68.3	47.71	23.01	74.39	41.05	54.26	89.77	54.72	69.11	29.27	89.06
gene1003_LOC110080559	37.58	59.33	118.72	72.77	94.09	76.13	261.31	84.83	68.78	148.24	233.74	135.41	35.67	83.39	42.2	146.57	75.03	158.28	136.88	63.94	89.59	137.07	208.09	459.41	144.33	144.07	83.61	140.9	141.02	75.72	133.41	118.6	7.08	72.86	221.04	338.04	230.45	100.87	196.85	173.85	178.97	158.86	182.68	186.05	136.24	103.05	75.61	56.77	111.55
gene10041_CDHR1	0.09	0.16	0	0.26	0.51	0.26	0	0.35	0.06	0.44	0	0	0	0.23	0	0.26	0	3.53	0.46	0	1.85	1.24	0	0.54	1.37	0.91	0.18	4.58	0.48	3.54	0	0.1	0.26	0	0.26	0.84	0.19	1.3	0.18	0.25	0.54	2.24	2.99	0.48	0.2	0.32	0.08	1.05	0.1
gene10043_LRIT2	0	0	0	0	0	0	0	0	0	0	0	0	0	0	0	0	0	0	0	0	0	0	0	0	0	0	0	0	0	0	0	0	0	0	0	0	0	0	0	0	0	0	0	0	0	0	0	0	0
gene10044_LRIT1	0	0	0	0	0	0	0	0	0	0	0	0	0	0	0	0	0	0	0	0	0	0	0	0	0	0	0	0	0	0.02	0	0	0	0	0	0	0.59	0	0.18	0	0	0	0	0	0	0.04	0.04	0	0
gene10045_RGR	0	0.41	0	0.18	0	0	0	0	0.24	0	0	0	0	0	0	0	0	0	0	0	0	0	0	0	0	0	0	0	0.21	0	0	0	0	0	0	2.2	0	0	0	0.48	0	0	0	0	0.05	0.06	0.05	0	0.16
gene10046_SLC18A3	1.09	5.67	1.05	0.73	1.73	1.14	2.41	0.89	0.32	0.9	2.31	0.33	1.52	0.91	0.72	0.23	0.45	3.8	3.73	0.73	3.61	2.92	0.18	0	3	0.46	1.68	3.32	0.97	1.26	1.11	1.98	0	0.88	1.83	3.26	1.38	4.3	0.36	1.28	2.11	3.36	6.4	0	1.19	0.67	0.93	2.54	0.67
gene10047_CHAT	0	1.08	0	0.01	0	0.15	0	0.02	0	0	0	0	0	0	0.07	0.08	0.05	0	0	0.03	0	0	0	0	0	0.35	0.02	0.01	0	0.01	0.26	0	0	0	0	1.01	0	0.2	0	0	0.38	0	0.12	0	0.01	0	0.11	0.03	0
gene10049_CUNH10orf53	0	0	0	0	0	0	0	0	0	0	0	0	0	0	0	0	0	0	0	0	0	0	0	0	0	0	0	0	0	0	0	0	0	0	0	0	0	0	0	0	0	0	0	0	0	0	0	0	0
gene1004_TOMM6	728.95	455.73	560.91	294.24	461.25	538	239.86	456.95	683.98	262.11	233.19	685.22	676.6	558.79	376.25	229.36	216.86	123.51	266.49	713.41	315.79	260.52	510.81	329.99	216.6	266.17	437.95	449.46	190.96	523.64	107.9	231.02	391.91	352.4	330.22	264.76	260.26	486.28	274.01	427.91	196.18	398.77	160.27	570.64	379.86	457.86	523.79	362.28	323.09
gene10050_OGDHL	4.78	22.66	6.15	7.6	2.55	5.48	8.22	10.82	1.9	10.63	17.03	6.04	4.12	7.03	6.84	10.41	4.6	9.81	8.1	4.96	4.89	6.77	16.93	16.92	11.33	23.33	15.89	9.52	9.06	5.22	6.22	3.92	3.49	4.85	10.66	36	43.23	5.52	10.49	4.64	24.6	6.23	10.28	4.01	7.99	8.32	5.35	6.29	5.17
gene10051_PARG	10.8	21.99	9.82	28.89	13.61	19.43	18.49	18.92	10.39	14.09	27.88	13.07	10.88	19.32	21.71	12.24	13.43	33.55	28.05	12.28	26.8	21.86	19.43	26.34	12.76	18.4	20.8	31.56	12.93	17.19	22.95	5.8	9.56	17.3	18.35	22.71	18.44	16.35	26.18	17.86	23.67	21.85	23.89	12.76	19.45	18.1	12.36	13.32	27.85
gene10053_LOC110080722	120.02	129.88	116.13	173.67	79.84	143.58	142.59	101.03	122.76	57.48	60.4	83.71	45.8	130.7	127.41	30.96	52.88	151.35	82.77	125.46	41.27	60.05	114.5	84.58	66.79	89.84	154.22	176.23	82.43	132.19	58.71	51.07	73.62	116.11	40.7	64.36	73.34	104.93	200.04	145.61	68.54	136.88	90.14	97.07	174.82	155.32	168.85	76.77	232.27
gene10054_NCOA4	21.69	45.29	34.61	97.98	86.93	97.15	27.96	42.74	41.99	26.31	33.84	27.14	6.35	35.21	59.06	50.18	60.61	11.43	15.55	40.18	19.2	42.67	75.74	29.13	24.95	46.7	96.89	116.73	164.88	104.09	23.06	107.28	114.9	22.57	19.52	27.35	21.85	33.85	46.91	39.38	32.79	73.29	32.61	36.54	73.41	42.59	53.04	28.33	149.76
gene10055_LOC110080727	0.62	0.97	5.69	0.96	1.4	0	1.04	1.58	1.03	0	2.8	0	0	2.7	0.88	0.8	0	0	2.12	1.33	6.46	1.51	3.33	2.39	5.74	2.14	2.18	2.21	1.06	1.5	0.96	0	0	1.28	4.58	2.53	4.49	3	0.57	3.58	0	2.09	2.51	3.57	0.9	2.08	1.73	0	1.87
gene10056_GPRIN2	0.5	0	0	0.35	0	0.2	0	0.19	0	0	0	0	0	0.08	0.34	0	0	0	0	0.05	0	0	3.28	0	0	1.08	1.1	3.36	1.71	3.99	0	0	0	0	0	0	1.28	0.25	0.09	1.19	0.97	0.45	0	0.14	0.8	0.49	0.4	0.73	0.28
gene10057_SYT15	0	0.56	0	0.51	0	0.6	0	0.25	0	0	0.94	0	0	0.3	0.38	0	0	0.88	0.34	0.14	0	0	0	0.27	0	0	0.38	1.65	0.19	0.39	0	0	0	0.24	0	0	0.42	0	0	0	0	0.39	0	0	0.08	0.19	0.03	0	0
gene10058_FAM35A	10.84	8.43	6.49	10.3	6.82	9.38	6.27	8.05	5.26	0.66	11.01	7.18	3.18	4.72	6.81	5.17	1.71	2.04	2.58	5.89	4.99	5.01	4.16	9.3	4.87	5.39	4.8	8.73	4.9	6.72	3.43	3.46	4.85	4.26	10.51	4.4	6.82	5.43	6.8	6.89	17.96	5.18	5.39	5.59	6.85	8.81	5.17	6.64	8.93
gene10059_LOC110080748	2.43	6.3	2.76	8.06	3.83	5.57	7.73	4.21	3.15	5.82	6.5	2.03	2.88	3.19	5.95	2.36	2.38	10.75	8.86	3.01	4.67	4.46	3.39	3.83	4.77	7.46	5.16	10.2	2.78	5.51	5.38	1.21	1.95	3.28	5.78	6.99	4.51	4.91	4.77	3.9	7.18	10.17	8.68	4.72	4.92	3.16	3.85	4.13	7.53
gene1005_USP49	29.27	7.23	12.7	4.23	44.92	3.46	28.74	11.42	0.57	35.46	36.52	17.16	27.83	26.04	4.26	29.49	23.62	54.25	31.16	5.54	63.33	214.87	5.94	14.57	75.92	10.3	3.57	4.76	2.33	3.02	84.4	0.5	2.3	9.64	18.24	24.23	28.75	73.62	5.65	10.66	28.5	86.67	133.48	41.19	2.67	4.49	2.57	27.18	4.53
gene10060_EPAS1	30.39	67.23	27.66	80.9	55.47	88.39	90.38	91.44	11.24	22.69	67.42	20.75	37.1	34.97	80.99	35.15	46.47	153.95	106.78	194.52	52.39	101.29	13.65	20.03	29.15	28.27	43.71	86.7	76.42	65.84	64.43	63.43	10.3	31.84	73.47	160.84	51.68	37.85	26.14	43.35	68.73	58.35	55.99	37.1	47.65	29.72	122.15	126.27	198.95
gene10061_LOC110080755	0	0.2	0	0.47	0	0	0	0.38	0.4	0	0	0	0	0	0	0	0	0	0	0	0	0	0.59	0	0	0	0	0.09	0	0.05	0.88	0	0	0	0	0	0.85	0	0	0	0	0	0	0	0.2	0	0.14	0	0
gene10062_LOC110080757	0	0	0.38	0.09	0.16	0	0	0.17	0	0	0	0	0	0.27	0	0	0.18	0	0	0	0	0	0	0	0	0	0.04	0	0	0	0	0	0	0	0	0	0.19	0	0.04	0.05	0	0.26	0	0.6	0.18	0	0	0	0.04
gene10063_RHOQ	4.68	0.18	0	7.9	0.51	4.19	0	2.87	1.39	0	6.61	0	0	1.34	4.13	0	2.59	9.81	3.44	5.14	0	10.98	0.36	1.57	0	2.84	4.6	7.09	1.78	10.16	0	2.76	0.78	1.58	0	1.05	0.31	0	1.92	1.15	2	5.11	1.35	1.95	1.38	3.33	4.55	5.29	11.03
gene10064_PIGF	25.18	53.25	49.61	58.07	29.52	20.94	37.61	54.42	40.55	7.02	34.47	31.9	37.48	59.27	39.32	43.75	16.14	28.74	49.82	56.04	47.44	28.4	44.22	49.99	20.58	64.8	41.92	67.54	26.18	36.37	7.17	19.48	12.15	56.6	70.28	60.4	48.55	48.83	71.18	35.88	39.32	65.59	109.72	111.49	43.19	58.56	53.09	40.22	52.15
gene10065_CRIPT	28.66	53.27	74.89	92.47	40.87	47.07	40.63	48.41	60.84	28.5	19.37	32.51	23.01	29.46	72.59	9.77	14.59	56.53	49.23	32.68	9.5	41.74	82.95	52.17	26.32	60.18	70.6	72.51	36.29	49.74	42.72	14.53	22.06	69.44	34	29.34	44.51	44.8	67.37	68.58	32.82	64.51	18.57	69.97	89.32	64.05	68.05	48.34	67.9
gene10066_LOC110080758	0	2.63	0	0.34	0.8	1.08	0	2.03	0.89	0	0	0	0	0	0	0	0.91	0	0	0.12	0	3.37	0	0.77	3.21	0	0.84	0.5	0	0.47	0	0	0	0.82	0	0	0	2.2	0	0	0.98	0	0	0	1.07	0.34	1.12	1.63	0.56
gene10067_SOCS5	41.63	20.6	34.06	19.76	54.37	10.74	34.66	14.42	4.82	33.97	90.54	50.21	26.23	16.83	11.77	45.36	47.08	32.72	49.7	11.04	53.22	110.31	15.65	19.55	165.36	32.49	10.37	15.08	8.07	12.54	226.45	7.46	19.67	7.47	33.41	29.52	26.5	66.76	11.47	34.38	43.72	29.41	199.7	32.63	10.23	7.32	16.15	15.93	16.43
gene10068_MCFD2	10.68	20.67	20.93	57.77	19.17	15.58	9.99	19.71	40.09	14.47	11.61	13.5	9.75	12.25	41.79	9.81	5.98	7.57	2.64	13.83	2.56	4.42	22.36	12.61	4.72	7.78	24.1	36.86	14.96	18.25	10.76	7.76	12.31	21.82	8.92	7.57	14.47	7.06	53.65	37.8	5.94	10.74	6.32	16.6	51.3	34.11	19.99	11.78	36.87
gene10069_TTC7A	1.82	5.98	3.29	4.12	2.82	2.4	3.31	3.81	2.04	0.33	3.85	2.45	2.08	1.93	1.14	2.13	1.27	3.93	1.59	3.77	4.08	3.54	2.46	1.9	4.67	2.06	2.59	2.83	2.94	3.14	0	6.33	1.22	2	3.76	5.06	10.16	1.3	1.27	1.4	4.84	5.01	2.09	2.22	2.28	2.83	5.19	2.5	4.87
gene10070_STPG4	0	0.3	4.27	1.55	0	0	2.73	0.31	0	0	0	0	0	0	0.16	0	0	0	0	0	0	0	0	0	0	0.63	0.3	0.27	0.14	0.06	0	0	0.68	0	0	0	0	0.81	0	0.28	0.58	0	0	0	0.42	0.41	0.22	0.11	0.32
gene10072_CALM2	101.66	192.07	436.07	563.7	256.8	385.12	130.9	185.21	196.21	119.59	89.1	251.2	212.75	177	304.9	51.62	80.17	549.78	235.57	244.09	123.14	209.39	308.41	117.55	133.77	233.59	360.22	547.21	220.65	364.12	149.51	117.92	99.24	167.94	145.12	124.39	194.62	177.31	715.92	320.96	177.98	372.29	193.5	349.3	695.18	330.57	398.73	126.64	757.33
gene10073_LOC110080754	0	0.05	1.7	0.35	0	0	0.53	0.26	0	0	0	0.38	0	0.55	0.13	0	0	0	0	0.1	0	0	0	0	1.3	0	0	0	0.05	0	0	0	0	0	0	0	1.82	4.66	0.42	0	0	0	0	0	0.04	0.04	0	0.6	0.08
gene10074_LOC110080759	0.58	4.8	0	0.5	1.27	0.14	0	0.82	0.23	0	2	0.77	0	0	0.9	0.59	0	0	0	0.89	0	0.44	0	2.7	0	0	1.71	0.22	0.33	0.24	4.52	2.08	0.6	0.19	0.73	0	0.76	0.38	0.42	0.4	1.08	1.37	0	0	0.94	0.55	0.23	0.88	0.1
gene10076_TTBK1	4.61	1.85	0.36	0.89	2.41	1.5	4.63	1.57	0.06	0.52	2.93	0.85	2.74	0.02	1.37	0	0.12	5.06	2.51	2.66	2.48	10.91	0.7	1.07	6.77	0.71	0.84	1.49	2.3	0.6	2.88	1.06	0.18	0.04	0.48	3.14	3.18	2.03	0.66	0.66	5.23	3.58	8.41	4.25	0.43	0.93	1.51	2.12	1.21
gene10077_LOC110080760	5.18	15.64	6.74	35.8	7.34	12.53	9.22	11.28	7.08	3.5	9.57	2.45	1.24	5.43	16.72	4.4	4.08	7.47	4.22	9.92	4.78	10.7	12.9	17.57	9.13	9.79	19.52	25.12	12.08	17.34	4.89	7.61	5.64	8.95	11.55	12.68	14.21	7.57	14.08	11.49	18.67	15.87	4.69	10.88	18.78	14.92	15.81	6.89	30.33
gene10078_SRF	1.88	1.06	0	7.86	1.15	5.62	2.84	2.36	1	0.53	2.61	0.11	0	1.02	3.82	0.92	3.63	7.11	2.08	5.61	0.45	4.31	0.66	1.13	2.74	0.61	3.52	7.34	2.16	10.25	5.14	0.05	2.12	0.98	1.23	3.35	1.85	0.33	1.3	1.35	3.39	7.18	1.28	1.36	2.65	2.36	3.82	2.99	7.29
gene10079_PTK7	19.44	64.3	53.76	209.05	31.98	31.02	56.75	54.13	98.18	111.68	76.19	57.84	32.36	35.9	192.42	54.08	46.65	55.98	56.5	80.49	62.7	49.32	60.15	113.03	68.79	88.13	78.34	227.04	58.06	109.51	150.42	58.07	19.17	136.99	101.53	95.66	56.08	35.64	143.94	191.17	105.66	84.75	34.83	54.64	200.35	130.6	120.78	31.94	267.73
gene1007_MED20	9.47	21.68	9.66	22.39	7.99	17.44	22.92	17.81	7.7	8.42	11.25	7.54	0.65	13.39	8.99	5.61	4.33	5.59	11.5	7.2	2.82	4.84	16.29	11.57	8.68	10.21	13.95	19.11	12.45	17.81	9.39	6.74	5.09	12.26	7.65	9.82	14.27	4.46	18.36	17.06	10.04	19.82	10.53	21.28	15.22	17.64	20.33	16.04	26.49
gene10080_LOC110080764	4.21	15.58	9.22	30.41	7.85	13.95	0.32	7.63	9.32	9.19	13.76	2.63	0.43	4.58	18.04	0.31	2.33	1.81	3.52	20.38	2.5	16.66	5.77	10.05	8.36	4.77	12.46	10.98	7.39	11.45	8.23	4.27	6.5	6.53	7.4	4.23	12.43	12.48	12.42	10.65	6.9	13.36	1.3	7.74	15.96	11.11	16.23	10.84	27.35
gene10081_KLC4	34.16	36.37	11.58	51.84	15.54	42.93	36.61	19.85	18.76	15.88	33.58	11.9	7.5	19.12	45.25	13.13	9.79	17.8	35.4	33.61	15.36	15.83	24.19	27.33	9.59	21.41	31.92	48.92	19.83	47.27	39.58	16.63	10.43	23.79	34.8	26.57	17.47	23.19	20.28	20.86	18.3	40.21	22.18	22.08	27.96	22.46	37.91	16.35	77.23
gene10082_MRPL2	154.13	151.56	223.85	153.16	137.43	148.32	128.6	163.75	245.49	82.3	95	187.15	290.25	176.71	129.47	151.9	87.18	94.66	114.6	235.92	170.72	148.46	154.91	217.24	86.45	131.25	158.9	119.18	79.66	142.1	134.87	65.87	119.76	166.26	160.33	126.24	148.46	223.12	106.71	146.61	109.04	131	116.99	192.24	120.74	157.11	161.51	155.8	126.08
gene10083_LOC110080730	1.09	3.67	0.13	4.34	0.86	1.49	0	1.54	0.07	1.6	0.87	0.18	0	0.47	2.75	0	0.58	0.84	1.07	1.7	1.41	0.48	0.56	0.89	0.55	0.27	4.47	1.81	2.32	3.91	0	1.91	1.05	0.46	0.31	0.73	0.09	0.54	0.89	0.64	0.31	0.86	2.67	0.36	2.36	3.7	1.85	0.7	3.69
gene10084_LOC110080762	2.53	12.01	0	28.66	0.35	7.35	0	11.13	0	0	6.99	0	0	1.87	9.61	0	3.95	0	0	10.5	11.8	11.65	2.47	9.54	0	6.62	17.71	8.85	7.32	15.2	0	10.53	3.98	7.48	3.32	0	8.06	0.48	5.6	3.66	1.37	10.51	0	10.44	7.46	10.39	7.56	1.04	21.64
gene10085_LOC110080732	1.03	8.97	1.81	10.89	0.64	2.57	0	5.18	2.39	0	2.56	0	0	3.42	3.04	0	0	0	1.23	4.12	0	0	3.47	2.49	0	1.38	7.11	7.44	2.6	6.33	0	7.64	3.74	0.22	10.41	0	5.44	0	2.11	2.93	6.28	5.89	0	3.68	2.26	5.75	3.13	5.47	7.54
gene10086_LOC110080731	10.64	20.81	7.38	15.81	8.2	6.37	4.44	16.18	2.35	5.75	5.15	3.32	3.24	4.64	15.61	3.32	1.54	0.97	7.94	15.13	5.99	11.16	8.51	27.29	5.03	6.12	18.12	11.75	8.67	11.38	16.86	5.99	7.23	14.48	14.65	9.42	15.28	7.08	9.42	7.91	11.11	14.51	9.05	12.67	9.83	15.4	11.35	8.55	13.92
gene10087_LOC110080763	13.33	39.36	21.74	32.07	18	17.71	23.71	22.43	19.13	30.55	58.5	23.59	19.1	26.8	28.01	31.69	20.53	11.62	37.14	36.76	37.9	26.62	25.91	50.97	19.7	19.15	23.43	27.56	11.45	19.7	33.28	9.44	10.24	21.58	42.24	41.87	31.14	35.48	26.47	27.74	31.52	23.47	18.71	28.29	29.02	25.68	22.35	20.71	24.53
gene10088_LOC110080728	1.27	7.95	2.38	3.69	1.02	2.97	8.05	5.07	4.78	3.29	4.24	9.38	0.39	8.08	8.32	0.76	1.91	4.85	1.57	10.86	6.62	9.24	5.1	9.62	14.75	2.32	8.01	5.51	3.42	3.63	4.54	6.56	4.95	12.09	9.71	2.35	7.16	5.65	6	5.21	3.39	0.98	2.77	2.34	4.75	5.18	5.09	7.05	5.88
gene10089_RRP36	44.26	50.43	57.73	62.45	40.55	37.95	78.42	43.65	57.68	89.52	55.22	30.94	15.52	44.94	33.89	49.65	34.04	80.77	50.84	28.24	70.83	95.19	59.55	29.05	90.16	64.64	56.39	53.44	25.11	45.11	83.08	25.39	22.75	36.73	43.79	43.13	48.36	62.45	55.22	50.5	67.68	80.06	147.09	64.79	46.01	53.16	57.71	56.28	61.22
gene1008_BYSL	12.54	15.69	23.94	30.3	15.36	16.52	20.51	19.81	17.63	9.9	12.36	10.36	3.61	19.92	24.34	8.93	9.64	24.63	12.49	33.99	9.76	15.95	21.94	24.93	13.07	12.33	31.23	24.2	14.09	27.03	12.96	7.07	11.64	23.61	15.61	15.2	14.67	8.96	19.81	26.71	18.38	23.98	12.97	22.5	19.3	27.73	34.28	12.32	34.88
gene10090_LOC110080736	1.18	0.49	0	0.48	1.37	0.49	0.58	0.96	0.32	0	0.99	0	0	0.94	0.06	0.29	0.87	0	0.75	0.2	0.94	0.54	2.41	1.97	1.92	0.28	4.48	1.75	0.28	1.85	0	0.34	0	0.6	0.22	0.88	1.31	1.06	0.2	0.9	6.74	4.06	1.64	4.91	0.84	0.24	0.99	0.53	0.23
gene10091_KLHDC3	18.85	44.34	27.37	64.33	25.08	30.53	22.1	38.07	46.51	19.89	47.39	37.09	17.24	38.17	33.31	23.74	16.08	28.95	29.1	28.76	19.64	42.01	23.98	23.85	34.29	22.07	47.54	41.12	13.02	36.16	28.62	13.87	16.91	28.08	22.51	25.66	26.17	34.46	55.3	38.56	57.12	49.61	52.99	36.47	48.71	23.17	25.32	41.55	54.59
gene10092_MEA1	47.97	59.62	68.16	47.32	39.02	48.44	29.02	45.71	40.18	32.78	52.87	38.74	15.59	51.28	57.9	38.51	29.71	42.49	44.72	65.23	47.72	48.19	69.39	52.56	40.34	53.77	91.23	62.27	33.83	60.71	49.89	45.01	37.02	46.52	45.7	26.13	40.1	50.17	74.96	42.49	46.43	71.1	57.8	93.88	49.74	75.66	51.42	43.48	38.95
gene10093_LOC110080753	8.92	9.71	12.39	40.64	14.12	29.75	7.29	17.37	13.48	7.9	9.66	8.78	2.9	12.79	18.99	9.51	9.05	14.73	9.27	7.93	9.26	15.84	9.89	8.47	5.09	9.36	30.27	54.35	23.43	45.24	25.03	24.68	15.68	7.66	9.53	14.98	12.32	13.54	9.64	20.45	12.72	29.48	8.53	17.64	36.54	20.95	26.32	12.82	42.86
gene10094_MRPL22	169.52	254.27	189.23	137.35	148.58	111.97	396.66	234.99	256.16	188.02	200.58	158.51	249.38	296.53	149.99	485.31	259.3	299.82	544.86	219.22	386.11	114.59	302.78	435.3	370.39	400.12	156.86	152.49	86.67	134.34	251.76	64.87	78.89	376.21	446.56	401.61	505.93	171.78	232.38	241.68	537.64	208.71	140.15	273.49	177.7	244.82	206.22	345.63	126.26
gene10096_GEMIN5	5.57	7.09	10.9	15.34	8.7	5.03	6.84	5.13	5.58	9.18	6.77	5.43	4.78	5.63	6.89	5.99	3.59	7.73	8.41	6.35	10.29	17.13	4.16	7.25	10.51	5.07	6.88	9.29	3.94	7.45	10.16	3.27	2.12	5.85	6.59	5.74	7.1	6.29	6.82	5.32	13.4	13.2	13.48	8.59	7.62	4.97	6.64	5.04	14.52
gene10097_CNOT8	37.87	76.22	73	111.82	50.07	86.76	63.31	64.06	82.82	26.03	42.46	39.86	25.01	70.31	103.12	27.58	19.86	113.04	44.41	86.67	52.02	53.58	67.96	71.94	33.43	79.35	79.35	127.54	57.41	90.22	30.45	30.27	37.62	97.91	56.88	49.46	67.51	44.97	137.73	113.99	65.19	86.52	54.3	62.81	97.38	105.14	88.11	54.85	110.07
gene10098_FAXDC2	0	0.43	0	0.21	0.76	0	0	0.34	0	0	0	0	0	1.31	0.35	0	0	0	0	0	0	0	0	0.19	0	0.65	1.75	2.62	0.46	0.48	0	0	0.38	0.78	0.67	0	1.66	0.87	0	0	0.75	2.11	0	0	0.06	0.56	0.38	0.66	0.27
gene10099_LARP1	18.87	9.21	14.45	19.36	22.77	5.29	37.29	10.59	3.17	35.7	27.86	12.1	25.26	12.99	7.37	19.84	21.14	41.03	45	7.7	38.28	62.08	6.85	13.63	55.87	23.59	7.53	12.82	8.2	10.54	84.91	8.06	3.36	9.48	18.27	28.5	22.65	32.48	10.33	12.96	31.44	49.08	108.15	25.01	6.32	9.61	9.74	16.47	28.92
gene1009_CCND3	18.64	15.74	35.46	49.52	50.17	25.52	34.19	27.69	20.21	34.38	33.29	19.83	12.79	25.61	15.72	20.86	25.88	54.41	36.08	13.09	28.32	38.14	14.92	13.26	40.23	32.62	28.54	33.95	39.58	28.46	34.53	30.12	41.26	16.11	30.26	27.61	30.2	37.82	32.86	21.77	36.74	39.92	48.29	24.94	23.37	21.14	29.45	24.73	38.67
gene100_NOX3	0.3	0	0	0.36	0	0	0	0	0	0	0	0	0	0	0	0	0	0	0	0	0	0	0	0	0	0	0.38	0.17	0	0	0	0	0	0	0	0	0	0	0	0	0.37	0.16	0	0	0.49	0.52	0.38	0.14	0.95
gene10100_HAND1	0	0	2.69	0	0	4.8	0	0	0	0	0	0	0	0	0	0	0.63	0	0	0	0	0	0	0	0	0	1.92	0.76	2.51	6	0	0	3.6	0	0	0	0	0	0	0	0	3.71	0	4.73	0	0.34	2.06	0	0.36
gene10101_SAP30L	6.24	16.36	5.29	20.86	10.53	22	14.07	15.6	12.63	12.97	18.34	3.75	0.45	10.99	26.08	12.41	9.57	29.19	22.99	15.67	10.52	15.12	13.64	14.79	14.85	22.51	22.8	43.37	19.05	15.63	18.67	11.34	6.22	17.15	16.12	13.42	16.93	14.27	30.34	24.7	13.31	23.35	19.2	17.38	25.25	23.57	16.98	13.18	24.72
gene10102_GALNT10	13.3	24.66	27.79	31.5	21.72	6.02	54.45	14.18	16	84.47	52.64	25.05	5.43	15.05	21.22	38.35	30.67	54.16	74.68	20.18	55.15	66.91	9.93	15.72	63.2	25.45	6.34	11.38	3.25	5.43	90.92	4.51	4.44	27.2	30.28	50.74	23.08	50.23	13.76	14.38	30.92	36.43	77.18	23.25	12.94	15.02	17.68	21.69	14.55
gene10105_MFAP3	3.75	5.89	3.92	29.67	7.19	5.27	2.73	5.11	1.46	2.31	6.16	0.82	2.85	3.52	8.9	1.44	2.24	4.4	2.46	5.44	2.83	2.11	2.41	4.15	7.69	1.36	10.39	23.65	9.01	16.7	1.11	10.89	3.38	6.97	6.09	6.56	4.72	3.6	6.37	3.09	5.93	8.83	0.97	2.35	9.16	5.04	4.15	1.93	24.24
gene10106_FAM114A2	24.2	17.23	13.33	59.11	14.75	22.49	32.16	17.02	13.65	24.53	53.2	17.06	24.88	27.6	22.78	15.08	23.08	35.54	25.02	11.36	24.44	56.06	15.87	14.98	40.28	21.65	26.01	28.14	12.74	44.57	47.73	10.23	13.11	16	23.45	28.41	27.72	40	8.06	28.69	23.59	38.89	42.93	26.78	22.86	16.35	20.91	26.29	50.4
gene10108_LOC110080775	0.74	1.79	1.74	3.38	2.22	0.91	4	3.15	0.52	0.5	2.31	1.88	0.56	0.38	0.63	0.52	0.35	0.57	1.65	0.84	4.11	3.57	0.84	2.02	0.62	1.3	1.84	3.11	1.7	1.87	4.15	0.59	0.84	1.06	1.71	0.36	4.13	10.86	1.05	1.09	1.93	4.03	9.42	2.64	1.87	1.4	2	2.44	2.47
gene10109_GRIA1	8.46	5.17	5.12	3.8	10.09	1.15	3.9	7.61	2.86	28.88	11.36	14.26	4.4	9.38	3.53	6.92	10.33	4.72	4.32	1.67	36.9	8.97	2.04	7.28	18.16	2.02	4.75	2.54	0.94	0.62	24.99	0.87	0.71	6.62	5.46	8.95	17.22	31.64	8.71	5.57	11.23	7.45	26.07	6.98	2.65	5.59	1.99	9.18	1.76
gene1010_TAF8	6.88	12.95	5.37	21.47	9.3	13.05	7.12	13.95	6.74	9.67	22.18	11.35	3.63	22.24	11.27	6.16	2.47	10.77	7.3	10.08	9.31	3.56	8.77	12.51	9.26	12.55	18.25	27.77	12.15	17.29	1.91	8.15	4.83	11.91	21.09	7.74	11.95	5.59	8.72	8.14	29.14	11.76	3.15	11.87	10.7	17.32	10.59	9.13	15.98
gene10111_NMUR2	0	0	1.27	0	0	0	0	0	0	0	0	0	0	0	0	0	0	0	0	0	0	0	0	0	0	0	0	0	0	0	0	0	0	0	0	0	0	0	0	0	0	0	0	0	0	0	0	0	0
gene10112_LAMB4	1.1	0.84	0.63	0.82	1.07	3.4	6.41	5.74	0.25	0	1.34	0.07	1.12	4.16	24.77	43.72	5.21	0.21	1.75	0.06	2.72	0.91	0.32	0.58	2.6	0.72	0.91	0.46	0.8	0.3	0	0.36	35.04	0	5.85	99.22	17.16	1.58	0.63	0.4	1.23	10.08	1.83	0	0.32	0.39	0.32	0.37	0.15
gene10113_ERGIC2	4.76	12.29	6.9	17.38	7.3	9.46	6.45	10.05	7.69	10.92	16.04	7.06	3.75	10.57	18.68	14.92	8.65	10.23	16.98	12.81	20.37	14.05	12.56	16.96	1.43	13.17	12.96	24.99	11.47	15.05	5.75	10.48	8.34	7.38	13.63	13.52	15.2	11.39	10.09	10.61	7.61	8.54	3.76	8.88	16.09	12.54	12.02	4.85	25.62
gene10114_MUC19	0.19	1.74	0	0.18	0.24	0.02	0	1.22	0	0.41	1.81	0.11	0	0	0.37	0.51	0.07	0	0	0.13	0	0	0.19	0.23	0	0	0.18	0.04	0.04	0.09	0	0	0.08	0.02	0.76	0.12	0.29	0.04	0.18	0.34	1.01	0	0	0.14	0.17	0.29	0.05	0.16	0.09
gene10115_LRRK2	6.46	16.38	5.72	21.37	7.75	10.76	13.98	8.31	4.51	8.06	10.43	11.45	2.97	10.35	12.86	5.41	7.66	19.12	24.62	9.57	14.26	23.14	3.55	8.1	7.53	8.27	7.55	9.57	4.69	5.1	16.78	2.55	4.25	5.82	17.16	13.79	11.94	10.46	16.41	9.55	11.68	6.31	11.89	6.71	12.97	12.28	13.68	8.61	28.58
gene10116_SLC2A13	2.08	0.84	3.57	4.03	1.17	0.56	1.48	0.99	1.35	1.71	4.8	1.66	0.32	1.3	0.89	2.51	1.99	6.26	9.7	1.5	8.84	9.12	0.68	1.51	18.76	2.81	1.04	0.74	0.32	0.53	16.39	0.97	0.55	1.84	1.48	3.36	3.77	7.11	0.39	2.25	3.18	2.65	11.6	1.92	0.95	0.51	1.47	3.17	3.67
gene10117_CUNH12orf40	0	0	0	0.35	0	0	0	1.5	0.08	0	0	0	0	0	0.06	0	0	0	0.21	0	0	0	0	0	0	0	0.05	0.03	0	0	0	0	0	0.22	0.35	0	1.66	0	0	0	0	0.18	0	0	0.05	0.06	0	0.16	0.81
gene10118_ABCD2	1.05	4	7.69	5.39	2.33	1.52	2.65	5.32	3.36	3.15	6.79	2.95	5.28	2.39	1.31	3.03	2.79	0	16.22	2.15	12.69	8.09	3.57	7.75	8.65	6	2.66	6.13	2.97	2.62	2.07	3.35	1.37	3.05	8.13	19.13	20.1	3.49	2.99	3.78	5	1.68	3.43	7.41	2.24	4.06	3.44	4.44	1.85
gene10119_KIF21A	59.23	164.91	95.11	72.77	53.59	41.25	156.57	57.07	41.47	252.62	362.76	97.68	19.57	49.92	79.21	131.14	141.79	363.25	354.34	53.91	207.14	152.68	54.34	97.47	242.16	138.17	42.87	58.46	28.61	23.21	358.17	19.98	13.12	84.26	105.8	237.41	101.7	195.87	80.55	78.21	124.64	91.77	148.34	53.89	42.47	53.05	53.79	73.9	50.83
gene1011_LOC110079683	0.74	4.37	6.72	11.18	3.19	2.24	0.12	5.43	0.06	2.74	1.88	2.84	5.06	4.92	0.36	0	0	0	0.18	0.8	0	0	0.44	0.43	0	0	1.39	0	0.66	0.18	0	0	0.43	0.64	0	1.39	1.8	0.26	0.34	0.59	0.28	3.31	1.52	2.65	0.62	1.65	1.84	4.18	2.24
gene10120_LOC110080805	0	0	0	0	0	0	0	0	0	0	0	0	0	0	0	0	0	0	0	0	0	0	0	0	0	0	0.11	0	0	0	0	0	0	0	0	0	0	0	0	0	0	0	0	0	0	0	0	0	0
gene10121_LOC110080797	0	0.24	1.2	0.91	0	0.19	0	0.37	0.22	0	0	0.57	0	0.22	0.43	0.56	0	0	0	0	0	0	0	0.13	0	0.82	0.35	0.05	0.13	0.13	0	0.72	0.65	0.12	0.69	0	0.83	0.72	0	0	0.6	0	1.17	0.46	0.33	0.38	0.44	0	0.14
gene10122_CPNE8	4.76	11.39	3.72	17.9	5.53	9.82	13.7	9.49	2.07	12.36	13.34	6.59	5.18	7.32	8.41	4.84	7.49	40.98	23.57	8.51	4.69	17.17	2.9	6.06	6.83	7.74	9.14	5.74	2.48	3.83	8.53	0.71	6.52	5.18	1.47	6.29	7.1	12.37	5.43	2.51	6.21	10.44	49.11	8.32	4.31	7.4	8.97	4.61	10.59
gene10123_LOC110080795	1.39	1.67	0.88	7.45	2.37	2.45	1.8	1.94	1.75	5.79	5.83	2.04	0.49	2.96	6.48	1.67	4.23	13.48	6.07	2.97	4.99	6.75	1.47	3.09	7.86	3.84	2.37	9.3	1.45	3.69	12.21	2.56	1.86	1.67	0.72	2.44	1.94	8.6	7.93	6.02	4.88	4.43	9.55	1.45	10.65	3.69	5.33	1.31	11.87
gene10124_TPRKB	3.18	11.05	14.48	11.23	7.23	11.66	9.64	9.01	8.6	8.2	4.85	9.38	2.85	8.39	12.58	7.34	1.99	15.28	4.74	3.37	1.19	2.2	9.12	9.22	9.18	7.99	9.02	15.92	5.32	5.82	1.97	2.1	2.97	8.25	3.52	4.64	5.43	5.24	27.41	9.25	9.89	10.62	5.8	7.06	11.04	13.33	7.25	4.07	9.97
gene10125_GTSE1	7.44	7.09	6.48	15.92	10.02	11.99	6.3	10.86	10.71	4.6	14.97	6.03	3.7	14.89	23.35	8	5.04	7.97	9.02	7.01	6.49	4.4	10.41	16.97	5.32	11.71	12.62	23.14	13.26	16.59	4.5	5.92	6.84	14.74	13.16	10.96	12.09	5.41	37.31	18.23	25.28	8.81	10.44	9.94	35.12	26.76	10.8	5.39	31.91
gene10126_TRMU	1.82	4.64	0.93	15.43	0.21	4.35	0.42	2.05	0.55	0	1.67	0.59	0	2.51	2.99	0	0.24	2.23	0	4.63	0	3.79	1.3	1.43	0	0.45	4.74	6.65	1.59	6.56	5.82	6.98	5.94	2.07	0.28	0	0.75	1.29	1.74	0.53	0.41	4.02	1.69	1.59	4.28	1.83	4.45	0.85	14.11
gene10127_CELSR1	2.16	2.11	1.9	7.39	1.72	2.46	4.89	3.02	1.74	4.82	5.61	1.78	1.91	1.36	5.97	4.35	2.71	8.16	3.59	1.81	3.9	5.53	0.66	4.56	7.23	3.35	1.74	6.39	1.46	2.49	7.57	0.77	2.18	3.61	3.58	8.39	6.94	6.05	3.07	3.16	4.49	4.1	5.55	1.39	4.82	3.61	3.84	2.39	10.01
gene10128_GRAMD4	5.42	28.54	3.73	34.16	7.95	10.83	20.38	8.44	14.08	7.76	20.61	9.68	4.1	7.08	44.01	10.09	6.47	20.69	12.87	14.58	12.26	9.68	11.81	19.91	12.92	8.56	12.18	21.2	8.53	9.57	24.12	6.08	8.94	22.09	10.31	12.14	9.39	4.19	20.65	19.9	11.57	11.66	9.02	11.49	25.23	22.36	15.02	7.81	37.63
gene1012_LOC110080680	2.7	239.89	158.56	460.74	11.77	51.91	130.67	19.19	27.36	10.45	71.75	28.95	29.69	193.26	109.52	11.35	8.78	75.55	51.55	107.02	58.97	9.41	4.34	11.21	19.2	55.7	9.24	46.97	6.23	30.01	13.94	4.19	1.14	46.61	63.61	103.2	102.21	25.31	69	123.05	11.63	21.14	1.26	10.16	75.18	55.84	238.68	5.52	475.52
gene10130_CERK	7.88	15.54	20.36	39.29	14.82	24.57	18.16	12.13	11.15	10.8	18.73	10.73	30.25	9.31	22	12.05	7.61	36.36	28.41	27.95	23.77	24.96	7.33	10.1	12.29	12.1	11.17	13.66	6.64	14.33	19.56	3.79	3.67	11.96	11.35	20.87	17.92	25.62	9.78	10.68	12.27	26.7	22.88	18.71	13.09	11	16.52	11.56	27.18
gene10131_TBC1D22A	3.41	3.32	4.18	19.4	6.15	10.8	4.69	4.58	2.39	2.15	5.45	1.95	4.31	3.65	5.89	1.33	2.78	3.28	4.72	3.17	5.08	14.35	2.29	2.12	8.56	2.6	6.62	16.05	5.9	13.59	12.72	3.1	2.12	3.28	2.25	6.66	4.7	5.22	5.92	4.68	7.23	7.88	5.56	7.47	9.6	5.37	5.8	5.75	22.11
gene10132_EPSTI1	3.95	4.23	12.28	18.1	38.72	11.31	42.22	27.52	25.75	32.18	8.31	11.44	10	111.14	3.86	65.37	7.09	10.35	4.24	11.87	53.75	25.07	80.55	91.54	209.33	121	53.16	70.04	44.99	44.37	262.91	29.3	1.58	34.73	88.67	53.31	148.84	68.39	41.08	42.25	133.89	261.04	173.16	210.69	36.23	36.21	38.91	44.24	9.04
gene10133_DNAJC15	45.12	107.3	93.39	83.85	49.24	80.22	98.86	72.71	59.08	34.1	36.66	64.11	42.28	84.14	70.79	13.12	35.68	70.68	66.57	67.26	21.14	33.43	67.21	67.44	27.35	57.18	81.65	112.82	47.64	65.35	24.04	39.38	24.73	82.88	26.96	41.51	50.13	39.63	146.27	85.19	52.1	86.33	26.62	39.63	127.94	106.95	82.77	35.93	143.53
gene10134_ENOX1	2.53	8.01	3.58	4.14	8.73	8.97	6.33	4.68	3.54	2.8	8.7	4.05	0	12.63	2.44	2.55	4.52	9.3	6.06	2.67	11.99	4.19	5.01	6.49	11.55	9.06	10.51	11.24	3.85	7.06	3.27	6.38	3.28	3.69	5.39	6.41	8.88	10.16	6.65	3.18	4.97	7.52	8.44	7.6	3.06	5.1	5.4	10.77	4.11
gene10135_CCDC122	0.09	1.15	1.1	1.36	1.93	0.08	0	0.96	0.85	0	0.23	0	1.01	0	0.19	0	0.64	0.24	1.76	0	0	1.1	1	1.64	0.52	0	0.12	0	0.06	0.09	0	0	0	1.22	1.66	0	6.24	2.19	0.47	0.14	2.12	0	0	0.52	0.96	0.75	0.34	0.92	0.66
gene10136_LACC1	2.81	3.35	4.99	14.91	4.31	4.14	4.46	3.97	3.93	0	0	3.08	0	1.32	4.49	0	0.54	0.82	0.93	2.28	7.05	0.7	2.84	4.39	3.11	3.62	3.23	6.57	1.52	9.43	0	0.4	1.99	1.77	5.36	2.06	2.41	2.91	3.59	8.01	4.16	8.36	1.81	9.43	5.46	8.41	9.44	2.99	15.94
gene10137_TSC22D1	14.3	16.24	8.92	22.62	16.22	19.6	23.9	23.9	6.2	14.52	23.2	8.1	2.46	22.88	16.46	19.01	9.44	50.22	38.86	22.6	44.79	11.15	7.34	22.31	13.1	28.75	14.1	31.95	16.27	22.05	23.38	11.37	5.17	15.1	45.06	46.95	34.61	7.56	21.5	11.74	27.76	18.97	10.84	18.61	10.08	16.19	23.4	16.66	24.18
gene10139_NUFIP1	83.87	86.99	85.25	51.69	144.53	56.37	228.21	82.11	61.33	176.1	151.58	122.07	62.27	120.04	52.11	85.67	75.06	197.56	189.21	60.97	140.45	179.39	67.63	107.55	206.35	113.71	61.14	61.93	25.16	39.58	242.1	25.44	32.94	63.24	141.51	112.46	131.81	102.27	73.69	69.89	180.89	128.68	308.59	109.72	39.55	51.04	52.31	112.5	50.97
gene1013_PIFO	6.92	3.23	10.27	10.09	7.57	14.27	5.58	9.36	4.65	1.17	2.85	4.4	2.92	10.63	2.55	4.54	2.94	6.65	1.64	11.03	1.95	10.86	19.43	11.03	5	3.33	14.03	11.42	9.79	8.95	6.04	1.4	4.39	14.73	2.41	3.2	4.79	5.9	14.22	10.44	8.88	11.74	7.73	7.16	15.71	5.88	13.16	5.81	29.9
gene10140_GPALPP1	8.7	19.14	22.57	42.55	11.11	23.94	15.92	14.14	38.53	9.64	20.54	17.84	2.54	16.43	32.18	10.75	8.46	19.92	23.84	19.12	16.27	18.77	24.81	24.16	10.08	15.45	25.06	36.5	16.81	27.01	10.67	9.38	12.79	17.8	15.91	23.1	15.1	18.99	31.99	26.22	20.35	23.29	17.26	18.59	33.79	22.33	21.52	12.38	27.48
gene10141_GTF2F2	41.07	37.85	42.99	30.83	26.76	35.04	65.34	41.81	32.2	43.07	46.29	30.69	20.05	42.9	29.35	32.92	32.98	158.15	64.33	29.07	64.51	46.26	38.06	51.56	68.38	67.98	48.55	55.96	23.42	48.43	31.74	19.73	20.17	50.62	48.48	62.47	54.82	51.75	74.48	59.34	83.03	51.81	46.59	45.17	50.99	63.01	40.84	47.82	53.56
gene10142_KCTD4	0.18	0.75	0	0	0.63	0	0	0.21	0	0	0	0	0	0	0.09	0	0.26	0	0	0	0	0	0	0.13	0	0	0	0	0.05	0	0	0	0.08	0.16	0.15	0	0	0	0.06	0.54	0	0	0	0.74	0.11	0.34	0.23	0.21	0.03
gene10143_TPT1	3750.33	2099.95	1576.47	1499.47	2262.08	3505.63	2457.86	2388.04	1364.7	1357.46	1404.38	1444.94	851.27	2215.04	1408.74	769.06	943.98	1465.69	1462.53	1338.53	1424.23	1355.42	1941.78	963.1	1257.78	1660.9	1516.23	2213.29	1248.93	2232.21	1085.63	977.46	1968.81	1514.74	1492.74	1302.39	1490.95	1656.63	1617.62	1526.4	1390.18	2167.74	1633	1431.62	2241.48	1877.26	2082.83	2214.86	2637.09
gene10144_SLC25A30	0.48	1.06	0.77	3.14	0.28	2.32	0.96	1.11	0.36	0.75	0.33	0	0.3	0.05	1.18	0.43	0.13	1.31	0.11	0.3	0	2.16	0.59	1.05	0.39	0.57	2.52	5.22	1.61	2.82	2.42	0.9	0.18	0.11	0.96	1.11	1.72	0.38	0.74	0.38	0.99	1.12	2.86	0.04	2.11	1.56	0.53	0.66	3.07
gene10145_ST3GAL5	1.87	2.76	2	15.3	1.4	7.82	4.03	3.95	4.47	1.6	6.02	2.77	0	6.66	6.26	2.37	0.27	0.68	4.94	11.53	5.08	1.35	4.1	2.65	0.55	1.97	4.52	14.78	4.06	11.51	5.91	2.64	2.91	2.17	3.79	1.8	6.34	0.97	7.43	5.38	5.67	8.65	0.64	6.2	5.79	5.71	6.6	1.29	15.31
gene10146_ATOH8	3.19	6.89	5.05	7.05	6.03	5.1	6.35	5.96	2.64	3.58	3.52	7.45	9.04	8.7	6.86	1.09	7.61	12.2	18.45	1.33	10.92	6.72	5.2	2.04	9.91	8.49	9.64	6.03	3.38	4.74	5.73	3.49	1.35	5.28	7.69	7.86	3.61	3.82	5.04	6.36	5.13	4.5	1.59	6.84	2.16	3.53	6.86	9.02	3.28
gene10147_FGFRL1	11.53	22.73	32.63	193.95	20.94	53.2	97.08	15.48	71.13	41.28	85.08	33.97	25.48	15.82	77.82	16.26	20.34	101.07	77.07	51.49	16.04	16.71	25.12	24.37	26.02	27.73	18.61	112.24	28.39	43.54	63.04	21.4	1.76	28.37	32.83	31.37	19.32	13.06	31.51	27.27	10.74	30.98	49.05	25.84	34.25	19.06	46.4	17.81	181.78
gene10149_SPON2	0.26	1.08	2.15	2.22	3.22	0.53	0	1.08	1.46	1.63	0.92	0.99	0	1.24	0.99	0	0.22	0	0.9	0.12	0	0.8	0.06	1.1	0	0	0.65	0.99	0.12	0.74	0	0	0.17	1.66	0.09	0.61	1.02	1.78	1.49	0.91	0.39	0.11	0.18	0.35	1.29	0.95	0.79	0.97	0.3
gene1014_LOC110081382	0	0	0	0.32	0	0	0	0.12	0	0	0	0	0	0	0.25	0	0	0	0	0	0	0	0	0	0	0.1	0	0	0.03	0.04	0	0	0	0	0	0	0	0	0	0.22	0	0	0	0	0	0.38	0.52	0	0.06
gene10150_CTBP1	74.14	122.66	37.86	94.82	73.73	142.15	103.91	80.23	66.26	105.28	95.3	52.19	41.92	82.36	106.7	54.87	50.42	165.56	114.33	89.12	87.52	70.78	85.27	86.39	61.22	102.86	128.45	168.44	75.51	128.8	83.19	62.18	52.58	106.77	83	101.68	71.9	72.2	178.8	146.58	106.02	111.15	106.59	91.11	133.71	147.92	118.35	76.59	116.11
gene10151_MAEA	26.88	45.51	39.85	92.78	38.54	52.13	36.9	46.03	52.72	26.4	36.04	25.91	9.95	40.54	59.37	26.59	22.3	137.88	60.55	41.18	37.11	41.99	60.18	44.41	50.78	71.07	85.49	103.53	48.97	72.07	31.83	19.13	19.97	34.5	40.93	62.59	56.4	27.77	66.74	49.07	56.44	70.51	37.7	56.89	62.85	60.36	60.99	43.05	92.26
gene10152_UVSSA	65.37	39.5	60.38	51.68	65.24	27.78	126.37	35.51	30.01	173.68	144.24	55.62	51.24	56.57	40.19	93.61	76.46	211.22	169.28	34.97	151.83	239.37	36.09	59.93	141.69	75.41	29.94	47.89	18.63	34.06	191.32	12.96	11.05	44.96	90.62	73.22	71.49	134.17	43.27	59.45	73.27	95.62	197.7	84.39	24.82	19.15	23.13	47.13	48.44
gene10153_RIF1	4.96	18.03	7.78	27.87	4.74	7.09	7.68	10.25	3.7	6.29	15.11	5.4	2.79	4.81	22.11	11.64	8.08	7.58	6.23	8.04	8.86	7.47	5.8	19.82	5.7	6.57	13.23	26.94	10.66	12.66	14.34	5.46	5.41	11.33	11.64	10.14	10.93	4.92	25.71	13.48	19.96	11.73	12.34	6.97	17.22	19.99	8.15	8.29	28.7
gene10154_NEB	0.47	0.47	0.25	0.62	1.07	0.51	0.64	0.76	0.06	0.6	4.15	0.44	0.66	0.3	0.42	1.27	1.5	0.03	0.66	0.37	4.37	0.64	0.12	0.46	1.43	0.43	1.67	0.19	0.15	0.18	0.16	0.15	1.2	0.09	16.35	5.42	1.7	0.18	0.13	0.13	1.01	0.57	0.09	0.28	0.16	0.15	0.21	0.41	0.3
gene10155_ARL5A	1.58	2	2.97	15.35	2.71	6.6	2.85	1.97	1.05	2.25	5.58	0.07	2.57	1.53	3.4	2.04	3.57	4.28	1.53	2.96	4.05	6.78	1.42	1.9	4.81	2.21	3.23	11.42	3	12.57	10.22	3.36	3.02	2.25	3.42	4.78	4.44	5.72	1.96	1.49	6	10.32	13.18	3.32	5.34	1.64	3.58	1.96	16.49
gene10156_CACNB4	0.11	2.52	3.44	3.53	0.75	0.35	0	0.8	0.55	0.76	1.79	0.37	0.51	0.43	0.35	0	0.95	1.14	0.99	0.27	0.44	0.82	0.81	0.34	1.7	0.89	1.17	0.74	0.41	0.57	0	0	0.38	0.98	0.85	0.7	1.3	0.7	0.27	0.44	1.96	0.33	0.08	0.78	0.48	0.62	0.68	0.43	0.76
gene10158_STAM2	5.82	15.99	7.26	22.74	10.92	14.65	15.11	13.35	6.73	3.66	16.99	8.95	2.74	14.32	17.81	10.97	7.56	14.28	14.77	10.64	13.87	11.53	16.17	11.66	6.72	14.84	17.23	28.01	11.77	16.2	5.75	6.38	8.42	11.54	17.34	11.7	21.82	15.74	23.09	13.86	10.97	13.41	9.24	10.1	21.25	14.43	11.56	8.69	27.51
gene1015_LOC110080707	0	0.95	1.74	5.73	0.64	0.16	0	0.74	0.23	0.96	0	0	0	0	0.59	0.41	0.48	0	0.83	0.72	0	0	0.54	0	0	1.19	0.22	0.2	0	0	0	0	0	0.95	0	0.29	0.64	0	0	0.34	0	0	0	0.16	0.25	0.18	0.64	0.16	0.4
gene10160_FMNL2	11.65	49.69	8.51	46.15	11.31	20.45	31.65	18.19	3.21	6.56	27.66	14.36	9.65	17.94	21.13	3.92	3.22	6.88	14.91	21.89	22.31	17.51	4.95	13.57	4.14	10.59	18.76	22.63	7.53	13.19	5.24	4.53	6.51	18.18	21.43	12.57	16.89	9.56	14.98	13.36	17.78	18.14	25.72	11.48	18.24	14.95	14.97	16.9	37.19
gene10161_PRPF40A	156.63	122.05	154.15	75.52	190.89	81.25	460.52	121.92	83.53	579.43	403.8	213.79	116.02	242.13	93	305.62	228.08	772.14	617.47	101.33	540.97	669.56	123.55	204.26	576.31	262.69	68.55	121.13	65.5	50.25	754.35	46.08	37.28	135.83	305.88	409.92	225.04	363.99	216.28	165.69	261.57	298.93	638.61	194.07	92.09	110.09	89.31	148.36	85.75
gene10162_ARL6IP6	31.74	36.8	15.38	34.95	13.28	20.67	45.33	24.44	53.01	68.04	37.61	31.9	15.89	41.3	40.92	29.92	17.04	94.74	40.92	21.4	48.27	14.89	42.25	61.03	31.39	46.78	29.19	78.62	26.53	30	30.2	18.36	16.54	45.75	46.69	61.43	46.34	26.08	113.58	41.84	46.09	26.52	13.12	23.4	51.07	51.28	25.95	28.98	40.25
gene10164_RPRM	9.68	42.05	1.81	3.71	11.62	12.31	4.53	18.58	5.45	21.03	13.14	5.56	13.24	61.9	4.36	10.32	3.46	24.87	23.95	6.51	61.05	37.52	18.24	38.81	78.88	25.8	16.2	34.73	7.97	21.25	23.27	9.72	0.85	3.62	8.13	23.84	47.62	28.47	11.09	8.26	48.01	35.61	100.59	29.63	7.28	26.37	12.82	58.59	5.91
gene10165_GALNT13	0.06	6.4	0.46	2.83	0.56	1.36	0.22	1.3	0.57	4.64	4.14	1.04	0.04	0.02	3.03	1.09	0.38	1.39	1.86	0.35	0.32	0.96	0.88	3.13	0	1.06	2.09	2.04	0.75	1.23	0	0.32	0.2	0.6	1	2.17	0.3	0.77	0.44	0.58	3.67	0.69	2.15	0.85	2.15	1.77	1.22	0.7	0.99
gene10166_KCNJ3	0	0.5	0.24	1.82	0.29	0	0	0.54	0.27	0	0.72	1.23	0	0.06	0.88	0	0	0	6.15	0.4	0	4.28	0.7	0	0	0.37	0.48	0.96	0.07	0.41	0	0.9	0.09	0.69	1.04	1.36	0.78	0	0.19	0	0	0	1.37	0	0.33	0.32	0.9	0.64	0.92
gene10167_RIOK1	27.23	25.58	12.17	30.66	20.97	13.73	76.71	20.68	17.87	57.2	52.23	11.42	16.31	25.31	25.04	32.76	32.89	89.12	83.49	22.18	73.68	80.22	26.88	35.05	123.99	39.31	27.64	31.72	14.48	20.84	93.87	3.44	8.21	28.37	51.32	48.76	56.59	41.1	34.62	32.19	59.22	62.51	86.41	52.25	26.03	26.37	30.84	24.64	33.16
gene10168_DSP	119.44	30.17	36.2	43.08	272.9	53.82	187.71	171.39	24.84	159.03	126.95	58.99	22.94	229.09	31.3	49.52	38.1	255.98	102.71	37.09	191.14	614.91	10.58	33.23	253.19	109.04	60.29	24.05	12.36	10.48	118.15	6.29	18.67	54.16	90.73	112.56	140.5	224.26	43.86	84.07	138.89	259.9	239.08	112.4	43.42	64.87	57.46	325.56	158.75
gene1016_LOC110080716	0	54.61	54.63	252.89	0.53	5.98	8.58	0.33	1.16	4.97	6.73	3.35	0	0.38	1.17	1.72	2.71	2.08	8.27	8.08	3.51	4.73	7.66	2.36	0	1.22	2.07	0.48	0.43	0.13	0	1.44	1.34	0.06	1.18	0.71	0.11	1.71	2.43	2.13	1.22	0.59	9.1	14.99	4.16	3.58	21.82	0.99	10.83
gene10170_BMP6	0.51	5.28	0.81	2.74	3.14	5.29	1.83	3.71	2.86	1.17	2.24	0.61	0	3.12	3.27	1.07	1.32	0.83	1.34	1.23	0.24	2.73	3.24	4.54	1.2	2.11	6.48	7.63	3.21	4.38	0.27	3.18	3.32	0.88	2.34	1.49	2.67	2.5	3.73	2.27	5.32	6.29	2.22	3.31	3.41	6.11	4.17	3.35	2.77
gene10171_TXNDC5	33.21	30.11	14.93	230.13	18.25	102.3	34.7	27.46	50.22	24.46	46.69	13.19	7.33	24.32	163.11	8.99	24.77	19.67	14.96	48.05	17.32	32.77	28.18	13.48	9.46	18.02	116.02	238.09	50.32	154.16	52.3	38.14	38.63	43.45	26.83	25.09	11.15	21.91	38.31	59.53	40.02	86.61	26.76	29.09	156.66	60.7	59.81	25.52	192.04
gene10172_BLOC1S5	2.86	0.82	1.12	17.45	2.06	10.53	0	2.05	1.07	0	2.24	0.08	0	0.44	10.21	0	1.07	2.39	0.5	1.73	1.14	8.56	1.15	1.44	3.19	3.4	7.31	19.99	6	16.19	2.67	8.08	3.44	1.94	0.23	3.11	0.92	2.02	2.67	4.51	4.24	7.79	1.4	3.61	10.37	4.7	5.35	2.81	20.34
gene10173_EEF1E1	16.63	32.45	28.92	48.59	18.76	33.97	18.8	31.37	32.47	15.22	14.57	21.68	15.75	25.11	42.47	14.98	14.75	48.77	22.85	43.67	27.44	24.71	18.67	20.55	6.42	19.44	33.15	39.44	17.35	28.9	22.03	3.29	21.39	30.28	5.8	8.59	10.78	20.06	39.92	28.95	21.06	41.55	13.72	18.69	40.45	30.06	29.68	18.05	49.25
gene10174_SLC35B3	6.06	27.53	6.68	16.28	13.02	13.79	16.02	13.92	7.56	14.9	12.69	8.26	6.21	21.02	16.48	7.8	9.39	9.89	7.93	6	9.89	9.56	14.61	32.84	4.42	17.94	14.9	29.38	11.18	10.39	6.43	6.25	9.61	17.31	20.71	18.72	19.6	9.71	28.51	16.67	24.72	8.22	5.98	10.25	20.52	20.22	10.82	13.46	15.47
gene10176_LOC110080850	0	0.55	0	0.13	0	0	0	0.18	0	0	0	0	0	0	0	0	0	0	0	0	0	1.11	0	0	0	0	0.12	0	0	0	0	0	0	0	0	0	0	0	0	0	0	0	0	0	0.05	0	0	0	0.06
gene10177_LOC110080853	0	0	0	0.1	0	0	0	0.1	0	0	0	0	0	0	0	0	0	0	0	0	0	0	0	0	0	0	0	0	0	0	0	0	0	0	0	0	0.22	0	0	0.35	0	0	0	0	0	0	0	0	0.1
gene10179_TFAP2A	0.47	16	0	0.76	0.3	1.17	0.92	0.94	0.03	0	0	0	0	0.6	3.35	5.38	0.45	0	1.35	0.6	0	0	0.27	0.08	0.23	0.42	4.45	2.22	1.68	0.94	0	1.89	27.38	0	0	13.28	4.02	12.69	1.18	0.69	2.23	5.36	0	3.09	0.56	0.27	0.89	0.58	0.32
gene1017_LOC110079691	0.28	2.75	0.41	3.38	0.14	0.27	0.95	1.07	0.45	2.26	1.01	0.41	0	0.61	1.45	0.37	0.41	0	0	1.05	1.36	0	2.16	3.11	0	0.18	1.24	0.65	0.8	0.3	0	0	0.12	1.23	0.38	0.77	1.46	0.3	1.22	0.68	0.85	0.84	0	0.71	1.98	1.02	0.72	0.43	1.81
gene10181_LOC110080871	0	0	0	0.12	0	0	0	0.08	0	0	0	0	0	0	0	0	0	0	0	0	0	0	0	0	0	0	0	0	0	0	0	0	0	0	0	0	0	0	0	0	0	0	0	0	0	0.04	0	0	0
gene10182_LOC110080870	0.47	0.33	0	0.89	0.11	0.32	0.72	0.4	0.34	0	0	0	0	0	0.24	0.28	0.49	0	0.32	0.23	0	1.06	0.23	1.41	0	0.23	0.77	0.46	0.33	0.27	0	0	0.5	0.78	0.07	0.87	0.2	0.3	0.06	0.21	0	0.18	0.59	0.04	0.73	0.8	0.52	0.44	0.77
gene10183_LOC110080877	8.28	3.41	11.39	12.84	10.88	19.24	14.71	15.37	16.91	6.96	9.19	5.92	14.67	25.99	21.93	9.25	7.7	35.47	10.72	16.77	22.68	11.21	15.21	12.58	0	12.54	37.24	17.77	9.48	15.99	0.79	12.34	10.7	26.77	4.35	14.6	17.77	16.65	39.29	17.23	9.35	19.55	21.15	23.2	35.05	21.87	26.48	13.21	31.11
gene10184_MAK	3.2	12.57	3.51	10.61	2.74	5.79	6.43	9.79	2.04	5.37	8.44	5.25	0.52	2.59	5.22	6.42	2.85	7.58	11.28	4.77	9.44	0.85	5.03	9.13	4.36	5.17	4.97	9.12	4.16	5.25	5.14	2.59	2.85	5.31	6.03	5.87	8.16	2.88	10.98	5.79	9.04	3.32	0.44	1.72	9.32	7.23	8.16	5.08	14.67
gene10185_GCM2	0	0.15	0	0.06	0	0	0	0	0	0	0	0	0	0	0.19	0	0	0	0	0	0	0	0.05	0	0	0	0	0	0	0	0	0	0	0	0	0	0	0	0.23	0	0	0	0	0	0.11	0	0.17	0	0.12
gene10186_SYCP2L	0	0.71	0.42	1.36	0.56	0.06	0.26	2.95	0.37	0.54	0.88	0.97	1.94	0.51	0.13	0.73	0.41	1.02	1.71	0.02	0	2.91	0.48	1.42	2.5	0.44	0.46	0.69	0.48	0.36	0	0	0	0.27	2.8	1.54	1.04	0.88	0.29	0.08	0.24	0.2	0	0.67	0.46	0.24	0.74	0.5	0.68
gene10187_ELOVL2	0	4.09	2.07	25.49	0.88	3.66	1.75	2.05	0.96	0	1.23	1.41	0	0	3.14	0	0.5	0	0	2.78	0	0.64	0.08	0.4	0	1.89	0.94	2.13	0.35	0.9	0	1.35	0.43	2.89	1.4	0.59	0	0.12	6.84	2.28	0	0	0.48	0	10.89	3.66	1.24	1.89	9.12
gene10188_SMIM13	4.81	14.53	7.96	17.47	5.46	25.33	15.22	15.04	8.49	10.02	10.8	12.92	7.41	14.2	20.46	4.74	4.67	25.85	16.44	14.21	8.15	5.74	13.13	8.31	9.71	6.55	13.2	44.13	9.1	21.8	25.18	6.31	4.15	9.96	12.1	6.94	9.42	9.32	28.4	10.97	13.19	15.97	6.22	8.44	21.41	18.44	14.77	12.36	28.39
gene10189_NEDD9	6.61	16.68	6.61	49.63	0.75	18.75	17.43	6.43	1.62	4.15	12.15	5.44	3.86	6.12	24.71	7.25	3.05	24.93	26.72	17.69	3.29	3.28	3.86	9.49	1.27	8.33	9.82	6.75	4.28	6.75	0	5.67	2.42	14.22	15	13.88	5.82	7.23	8.08	13.53	5.9	8.28	5.14	16.96	11.79	16.12	27.95	4.32	30.17
gene10190_TMEM170B	0.85	0.42	0.56	9.22	1.16	4.22	1.13	2.33	3.56	4.85	2	0	0	0.59	4.69	0	0.61	1.15	1.95	3.75	0.15	0.94	1.85	1.82	0	0.66	2.82	6.1	2.07	4.35	0	4.01	0.96	1.69	1.13	2.06	2.12	0.64	2.27	2.97	0.08	3.36	3.13	4.11	4.87	3.2	4.83	0.46	8.89
gene10191_ADTRP	2.06	6.62	3.28	5.31	2.88	3.56	2.16	4.59	3.53	3.08	2.15	2.99	3.37	2.28	4.47	2.62	1.31	4.01	2.81	6.15	5.85	3.7	6.19	7.95	2.51	4.72	4.52	8.49	5.01	5.87	1.4	2.46	1.73	3.84	6.8	1.35	8.11	2.41	9.91	5.5	3.63	1.89	2.35	3.46	6.41	6.33	6.72	9.15	5.34
gene10193_IRX4	0.61	0.86	0	0.29	2.09	1.1	0	2.4	0	0	0.24	0	0.65	1.02	8.14	7.22	2.64	1.41	0	0	0.45	1.02	0	0.09	0	0	0.39	0.22	0.52	0.16	0	1.14	48.05	0	1.9	22.64	3.85	2.72	0	0	4.72	2.51	3.4	0.18	0.06	0.26	0.21	0.31	0.12
gene10194_NDUFS6	196.96	347.81	370.59	233.54	242.89	188.14	227.8	389.63	285.97	147.68	163.55	187.97	149.61	335.3	199.24	247.68	140.6	107.67	196.38	168.64	191.41	130.84	333.57	477.88	316.56	357.7	264.19	306.56	159.09	247.88	111.02	144.24	138.91	407.44	319.49	323.81	532.95	210.6	321.7	301.34	418.7	256.36	124.32	320.43	297.66	344.88	283.29	451.99	236.01
gene10195_LPCAT1	0.41	0.78	3.33	2.4	0.52	1.49	3.71	1.53	1.5	0.2	1.74	1.24	0	0.3	1.68	0	0.3	0	0.68	0.74	1.65	0.85	0.32	2.72	2.02	1.87	2.27	3.17	0.87	1.78	2.71	0	0.66	0.54	0.93	0.58	0.73	0.48	1.45	0.88	1.29	3.51	1.18	1.2	2.66	2.81	1.31	0.78	3.14
gene10196_CLPTM1L	4.97	13.31	4.49	14.76	7.82	8.65	21.68	12.48	7.69	6.72	14.12	11	6.45	17.01	12.34	14.05	5.38	28.33	17.74	16.48	9.1	4.03	6.45	21.37	6.16	13.48	11.65	26.54	10.11	8.28	10.77	5.58	6.85	19.94	11.46	15.27	10.3	5.79	33	15.42	23.37	11.11	11.11	11.82	22.77	20.25	15.19	11.76	29.52
gene10197_TERT	7.85	11.02	12.39	29.76	15.12	8.44	17.55	10.72	5.31	36.44	34.16	30.26	13.38	6.46	9.85	14.26	10.04	9.22	19.15	5.16	19.43	31.52	8.18	17.94	23.66	12	12.08	15.49	6.98	8.82	12.83	2.4	5.13	8.01	16.32	15.95	16.31	12.93	14.74	9.32	17.93	10.64	15.41	9.41	13.69	17.52	9.44	10.14	24
gene10198_LOC110080883	0.24	0.42	0	0.54	0.38	0	0	0.32	0.33	0	0	0.36	0	0.2	0.08	0	0	0	0.15	0	0	0	0	0	0	0.72	0.19	0	0	0	0	0	0	0	0	0	0	4.52	0.39	0.43	0.75	0.64	0	0	0.18	0.54	0.04	0	0.12
gene10199_SLC6A19	0	0.75	0.74	0.5	0.13	0	0	0.58	0.75	0	6.35	0	0	0.22	0.04	0	0	0	0.25	0.08	0	0	0	0	0	0	0.26	0	0.08	0	0	0	0	0	0	0	1.78	161.22	0	0.08	0	0	0	0.54	0.09	0	0.03	0.29	0.17
gene1019_BTG2	44.71	275.36	34.06	91.63	61	246.74	347.18	295.84	37.53	239.53	223.27	49.32	66.7	228.49	58.63	53.51	33.96	113.44	199.8	108.14	417.36	122.61	127.29	112.9	241.04	138.34	82.36	163.75	40.42	96.92	37.66	31.5	21	81.87	133.18	153.37	208.42	132.87	70.92	64.3	483.15	172.19	125.86	178.18	86.92	108.15	210.44	192.98	248.88
gene101_TFB1M	0.99	3.1	1.76	16.83	1.7	7.23	0.41	1.98	1.76	2.7	0.93	1.33	0	2.42	5.5	0.2	1.58	5.65	0.94	4.25	2.05	6.72	2.31	3.92	4.29	1.76	3.95	14.62	3.56	7.71	6.71	0.13	2.32	3.19	2.18	5.93	1.68	0	4.99	2.89	1.38	3.9	2.5	2.73	8.92	4.83	8	0.35	14.82
gene10200_MAJIN	0	0	0.63	1.29	0.24	0	0	1.91	0.37	0	0	0	0	0.2	0	0	0	0	0	0	0	0	0.11	0	0	0	0.09	0.07	0	0.04	0	0	0	0	0	0	0	0.16	0.18	0.07	0	0.3	0	0	0.36	0	0.5	2.19	1.27
gene10201_SLC12A7	9.68	14.49	16.12	32.45	9.96	7.94	9.74	16.02	11.56	11.8	23.45	6.22	7.69	5.24	15.54	6.55	5.04	8.71	15.09	4.54	8.01	8.83	14.33	18.32	7.3	11.06	8.67	17.44	8.54	9.52	3.96	5.22	9.15	6.94	14.9	20.55	17.74	25.01	13.04	9.69	16.98	10.54	16.57	13.25	12.69	15.34	20.69	14.54	20.65
gene10202_CAVIN4	1.22	1.3	0	0.78	0.53	2.49	0.47	2.05	0.81	1.74	3.93	1.68	0	1.07	5.9	0.7	1.69	0	0.23	0.76	0	2.17	2.94	5.92	1.24	0.36	4.33	7.33	1.56	2.23	0	2.47	4	0.08	3.32	3.65	2.48	0.9	1.5	1.46	2.7	1.4	0.32	0.32	1.63	1.52	0.42	0.4	0.53
gene10203_TMEFF1	4.34	6.74	0.62	3.13	4.32	12.29	3.33	7.39	12.8	17.23	9	12.94	0	7.89	19.77	5.55	1.26	4.38	7.75	4.23	4.74	3.55	29.25	14.74	8.82	4.91	13.41	48.36	10.41	17.56	5.09	3.62	5.59	6.43	8.53	14.81	6.41	3.47	11.61	8.9	7.79	7.16	3.81	5.3	10.22	8	6.55	6.8	4.58
gene10204_SLC39A6	11.69	28	17.42	51.61	14.28	11.35	30.62	25.99	30.07	21.48	24.45	13.83	15.21	23.25	31.2	9.95	12.33	25.22	11.72	13.31	21	16.05	16.03	30.21	17.99	21.62	31.1	46.7	11.63	16.11	32.39	10.1	9.59	34.02	11.06	14.4	16.47	12.55	54.15	39.79	23.12	26.04	31.18	24.33	42.82	43.72	22.3	21.1	45.78
gene10205_FAM206A	31.52	37.26	16.18	30.88	17.37	28.75	26.68	43.44	14.17	9.42	21.38	12.15	0	35.2	45.19	8.28	11.42	12.53	23.82	32.77	18.98	21.36	41.25	25.78	13.41	26.36	41.35	46.58	20.05	34.26	4.97	9.08	19.97	37.68	13.8	20.6	34.22	24.69	58.7	38.05	36.3	41.55	16.69	27.28	41.65	49.45	36.05	33.09	38.86
gene10206_CTNNAL1	3.45	44.23	4.22	53.49	13.71	57.98	29.67	32.28	4.62	7.77	24.2	6.61	1.31	14.69	52.09	5.98	6.76	12.85	8.36	33.01	15.67	6.36	15.89	44.23	6.06	14.74	28.65	75.91	30.28	61.27	20.07	23.22	10.28	24.9	45.24	25.78	28.43	8.17	38.27	25.63	50.49	34.02	11.65	15.23	46.49	24.77	37.1	14.45	112.64
gene10207_ELP2	5.24	9.04	7.04	9.48	5.67	5.48	5.8	7.87	4.96	5.24	13.72	3.48	3.79	6.91	5.43	9.19	6.44	9.13	8.03	7.25	9.64	6.87	6.47	8.24	7.45	8.24	7.4	9.56	5.11	9.42	8.55	5.32	1.92	5.39	7.88	10.7	7.72	5.42	5.68	6.58	13.89	6.33	4.04	8.85	5.81	6.8	8.28	6.44	10.36
gene10208_GABBR2	0.17	0.43	0.51	1.32	0.48	0.57	0	0.78	0.41	0.58	0.66	0.1	0.07	0.28	0.82	1.25	0.46	1.26	0.43	0.94	1.18	1.35	0	0.76	0	0.51	1.3	2.91	0.29	0.85	0.23	0.44	0	0	0.78	0.69	1.01	0.77	0.49	0.63	0.04	2.85	1.91	0.79	0.68	0.54	0.55	0.16	1.47
gene1020_FMOD	3.71	441.24	416.91	1231.9	6.6	175.52	669.47	21.76	215.36	405.03	893.53	414.8	316.18	10.55	508.91	195.58	317.59	1272.36	900.22	319.36	118.57	17.28	47.8	79.12	92.3	223.85	13.07	258.6	46.01	57.35	296.89	25.67	1.69	422.81	278.93	277.56	6.34	6.8	519.88	360.15	25.5	21.66	25.08	13.92	453.86	160.92	269.48	14.8	553.12
gene10211_GALNT12	11.58	19.47	19.3	69.94	8.76	31.12	35.92	17.58	25.83	13.35	26.44	18.79	12.54	11.97	62.33	10.48	10.68	56.15	31.42	44.96	6.57	5.02	12.51	15.93	4.94	17.32	18.51	64.55	15.76	36.04	8.02	5.2	3.1	32.74	16.78	22.65	10.31	7.03	26.12	20.92	25.72	20.23	2.97	11.75	41.05	20.03	42.2	13.82	105.66
gene10212_ANKS6	6.89	18.45	4.39	13.35	7.15	12.5	19.93	14.37	7.25	5.17	22.52	8.21	2.47	14.26	17.58	11.11	4.65	8.95	5.34	8.39	11.54	7.64	13.02	19.77	4.49	9.59	14.65	15.7	6.37	10.17	8.52	4.24	4.85	9.72	25.27	24.25	21.08	11.17	18.05	12.7	23.96	10.19	8.86	9.53	11.93	16.4	11.43	9.48	12.59
gene10213_NFX1	6.63	22.2	4.21	22.49	7.43	15.84	20.75	9.94	4.58	6.91	21.95	9.6	4.33	10.11	15.23	8.34	5.25	18.36	27.84	15.48	8.22	9.71	6.56	16.93	6.17	10.62	10.89	20.7	8.41	11.88	11.37	3.74	2.83	10.19	15.07	13.76	14.48	5.77	22.45	11.53	14.36	8.16	9.67	7.27	15.65	13.72	12.21	6.7	29.96
gene10214_CMBL	5.97	0.3	0	3.39	4.62	4.1	4.7	3.79	0	0	3.46	0	0	5.35	14.95	0	0	5.18	0.85	2.29	0	5.81	3.92	3.37	0	3.21	7.3	29.1	5.07	13.27	0	2.2	0	0.15	2.57	2.1	19.85	19.81	5.64	2.4	0.86	3.22	27.7	1.85	3.35	10.73	0.68	2.93	2.66
gene10215_LOC110080880	0	0.23	0	0.37	0	0	0	0	0	0	0	0	0	0	0	0	0	0	0.63	0	0	0	0	0	0	0	0	0	0	0	0	0	0	0	0	0	0	0	0	0	0	0	0	0	0	0	0	0	0
gene10216_MARCH6	5.35	13.22	8.58	24.84	9.26	8.14	12.09	9.63	4.73	9.92	15.16	9.47	8.31	9.72	13.11	6.59	4.66	20.64	13.01	7.3	12.26	12.25	7.24	13.58	15.65	8.15	10.19	30.14	8.45	9.72	5.01	6.03	7.35	6.31	10.04	8.21	5.74	13.73	16.96	7.85	13.23	17.93	13.85	8.51	16.68	12.82	11.08	9.39	29.07
gene10217_ROPN1L	0	7.56	13.9	10.92	1.83	1.54	0	8.24	5.84	0	2.55	2.96	0	0	2.4	1.88	3.31	0	3.89	2.16	2.4	10.55	6.46	9.12	0	6.58	4.77	5.13	1.45	2.52	0	0	1.16	4.73	4.89	0.74	4.17	6.53	4.45	4.67	1.26	6.72	0	3.07	5.89	2.04	6.56	4.74	6.66
gene10218_SNRNP48	65.1	37.06	65.98	36.47	59.81	41.73	81.94	45.85	44.92	102.74	67.15	43.72	53.34	65.63	32.22	67.27	38.86	106.79	78.37	34.19	65.96	97.36	47.83	64.76	72.63	56.86	31.49	62.11	29.52	44.04	78.39	27.89	14.76	45.97	73.75	83.52	57.03	65.84	41.97	46.88	45.13	59.86	131.92	60.43	31.79	31.05	34.22	62.45	34.2
gene10219_ANKRD33B	0	0	0	0	0	0	0	0.17	0.1	0	0	0	0	0	0	0	0	0	0	0	0	0	0	0	0	0	0	0	0.1	0	0	0	0	0	0	0	0	0	0.52	0	0.31	0	0	0	0	0	0.32	0	0.55
gene1021_PRELP	1.27	5.51	10.32	108.53	1.48	15.37	30.36	5.37	6.5	84.2	60.42	6.79	14.56	1.28	49.77	53.24	35.5	43.29	44.1	15.71	25.8	6.87	4.29	9.05	47.83	49.14	11.6	230.75	13.57	111.33	189.45	17.76	4.32	13.6	57.88	71.24	2.36	1.7	10.12	19.73	14.83	12.41	17.94	5.36	33.93	11.29	26.22	1.92	110.04
gene10220_LOC110080914	7.7	18.53	2	51.46	0.74	23.76	4.96	3.57	12.58	1.64	2.96	4.27	12.64	1.95	100.44	2.21	0	7.94	5.25	35.04	5.11	0.59	5.55	18.71	0.56	4.46	23.19	67.72	20.95	65.3	3.04	19.79	5.27	23.95	4.32	10.49	5.36	4.07	33.14	15.94	7.76	4.96	3.28	8.12	57.08	23.59	39.43	2.38	121.31
gene10222_MICAL2	2.51	22.12	36.6	133.6	6.42	35.69	73.57	6.03	9.62	60.43	59.45	19.43	22.84	5.73	28.79	26.65	38.95	118.06	215.14	39.63	14.11	10.18	3.7	13.19	24.17	24.32	2.36	28.95	7.74	37.54	66.54	7.2	1.48	24.44	50.25	73.02	6.06	6.17	24.51	17.23	5.72	5.38	17.59	5.57	18.04	8.25	22.78	5.45	130.47
gene10223_MICALCL	0.46	0.33	0	0.54	0.67	0.7	1.02	0.58	0.17	0.07	0.19	0.09	0	0.68	1.11	1.47	0.47	0.69	1.57	0.59	0	0.16	0.4	0.44	0.52	0.66	0.53	1.11	0.14	0.3	1.2	0.73	0.08	1.34	1.7	1.11	0.57	1.07	0.58	0.22	0.64	1.46	0.61	0.24	0.18	0.54	0.71	1.31	1.06
gene10224_PARVA	2.94	3.12	2.88	14.85	3.58	7.98	3.17	2.57	1.33	0.3	3.36	1	0.53	1.4	2.5	0.23	1.91	0.85	1.3	1.83	2.17	3.02	0.82	1.12	5.45	0.46	3.48	10.8	2.35	8.53	7.44	1.29	1.16	1.45	2.41	1.83	1.52	1.34	3.77	2.47	3.36	5.27	4.68	2.09	6.58	3.58	5.42	2.53	14.68
gene10225_TEAD1	0.74	6.13	2.54	9.09	4.12	5.83	4.45	6.98	4.3	1.93	10.44	1.69	0	3.19	8.32	5.46	4.59	9.17	5.43	5.15	2.35	0	4.69	6.88	3.61	5.73	6.85	12.64	5.72	9.17	7.26	0.7	1.97	4.74	8.38	6.46	7.63	1.4	6.01	2.11	9.12	7.53	5.69	5.28	6.45	6.25	5	6.7	8.31
gene10226_LOC110080923	0	0.41	0	0	0	0.13	0	0.14	0	0	0	0	0	0	0.14	0	0	0	0	0	0	0	0.32	0.59	0	0	0.44	0.21	0.08	0	0	1.28	0	0	0	0	0	0.35	0.22	0	0	0	0	0	0.2	0.05	0.09	0	0.05
gene10227_RASSF10	0.59	1.19	0.57	0.79	1.99	3.36	2.25	2.45	0.54	0	1.2	0.61	0	1.74	2.68	0.84	1.87	0	0	1.33	1.13	0	0.51	0.79	0.35	0.68	0.68	1.2	0.45	0.84	0	0.91	8.34	1.23	0.86	1.73	2.08	1.1	0.61	0.25	2.36	1.17	2.98	7.67	0.46	0.81	4.79	1.18	0.91
gene10228_ARNTL	6.86	21.94	8.27	27.01	9.24	12.3	16.28	17.76	6.39	4.63	20.33	5.22	2.06	10.63	16.98	10.84	5.25	7.21	9.24	11.11	13.36	11.25	13.47	18.52	10.48	10.49	15.75	18.65	9.51	14.74	8.17	5.43	4.71	15.06	12.88	18.44	19.81	2.21	14.83	12.97	17.48	13.13	6.2	16.97	16.67	16.96	14.86	11.94	21.89
gene10229_BTBD10	18.83	50.95	22.19	61.32	23.19	37.08	44.78	40.6	29.84	30.58	59.08	21.83	12.04	33.77	52.99	29.03	22.69	74.95	65.33	37.87	25.94	19.55	48.71	53.12	34.18	58.23	44.1	62.87	28.11	47.33	18.58	19.37	23.24	48.28	42.08	48.44	33.58	27.18	50.93	49.01	49.35	38.41	23.56	30.16	49.52	58.93	41.97	28.14	58.73
gene1022_OPTC	0	0	0	0	0	0	0	0.23	0.2	0	0	0	0	0	0	0	0	0	0	1.3	0	0	0	0	0	0.75	0	0.27	0.7	0.62	0	0	0	0	0.17	0	0.3	0	0.13	0.32	0.74	0	0	0	0.06	0.06	0.11	0	0.18
gene10230_PTH	0	0	0	0.53	0	0	0	0	0	0	0	0	0	0	0	0	0	0	0	0	0	0	0	0	0	0	0	0	0	0	0	0	0	0	0	0	0	0	0	0	0	0	0	0	0	0	0	0	0.27
gene10231_FAR1	8.23	35.65	10.89	53.11	14.85	25.73	28.36	19.79	14.99	20.47	105.36	28.64	14.56	19.64	38.06	17.24	12.2	74.6	67.97	35.44	22.82	10.07	15.85	49.52	12.95	28.32	14.4	26.51	11.24	22.74	13.02	5.59	7.34	52.41	35.18	46.93	27.84	15.33	61.19	27.68	35.05	14.39	23.48	12.46	40.54	28.17	17.06	11.13	38.46
gene10233_OVCH2	0.34	3.51	0	0.25	0.17	0.12	0.9	0.18	0.22	0	0.76	0.32	0.61	0.87	0.66	0	0.82	0.36	0.66	0.59	0	0.62	0.47	0.23	0	0	0.53	0.48	0.19	0.6	0	0	0.03	0.7	0.68	0	0.76	6.52	0.24	0.35	1.09	0.07	0	0.26	0.16	0.18	0.53	0.19	0.33
gene10234_LOC110080930	23.39	8.92	0	2.48	1.12	4.45	0.6	7.14	0	0	6.28	0.42	0	4.92	8.32	1.6	0	0	0	0.61	4.23	0	0.62	6.33	3.37	2.41	1.38	2.46	1.23	1.92	0	0.84	6.66	1.69	0.9	4.97	15.83	32.77	5.67	3.91	3.65	0.94	0.3	1.11	3.13	13.94	1.64	3.33	1.92
gene10235_PPFIBP2	30	30.7	6.41	9.44	18.63	28.05	63.01	24.34	15.11	28.51	68.31	30.14	6.66	43.89	39.71	35.13	21.8	39.57	46.08	29.26	52.64	24.03	36.99	97.44	17.74	24.7	40.57	28.42	21.1	22.73	33.28	19.6	21.08	21.11	59.05	90.77	86.21	83.51	65.94	26.29	134.5	18.85	50.76	29.17	31.68	47.44	32.33	26.92	11.92
gene10237_OLFML1	2.11	2.78	4.96	15.16	1.68	8.41	11.63	6.73	2.51	6.02	9.18	1.64	2.62	2.18	11.61	2.42	4.94	4.6	12.01	3.75	4.82	14.42	1.99	2.16	0.81	3.64	14.8	15.39	5.31	4.37	5.42	3.38	1.88	5	5.71	3.1	5.13	1.44	8.94	2.92	4.82	4.09	9.46	3.05	9	7.51	11.83	5.39	18.73
gene10238_SYT9	1.61	0.97	0.26	7.22	0.54	2.35	0.09	1.42	0.35	0	0.5	0	0.39	0.27	3.02	0	0	0	0.77	0.85	2.84	0	0.38	0.24	0.42	0.43	2.7	4.98	0.84	2.08	0	0.79	0.38	0.32	0	0.76	0.26	0.44	1.14	1.37	1.06	3.18	0.78	0.65	1.42	1.06	0.79	0.61	4.87
gene10239_SPON1	4.34	14.86	21.21	55.99	11.84	37.79	107.91	8.97	29.13	56.35	70.24	29.14	9.87	33.84	82.33	28.87	8.98	70.05	74.73	72.82	30.81	54.97	7.2	9.02	26.03	61.86	11.14	29.6	11.22	21.45	68.53	8.1	1.04	64.78	86.69	64.69	6.91	52.53	19.96	56.63	15.35	48.66	36.21	29.22	47.49	35.03	58.32	10.5	183.5
gene1023_ATP2B4	8.46	10.35	8.85	16.13	17.57	9.4	14.28	11.77	7.69	31.52	30.51	12.05	10.46	10.61	13.94	19.79	9.16	43.91	23.38	10.53	24.04	30.55	6.33	10.16	22.74	14.74	7.17	22.75	7.86	9.19	51.03	5.99	6.81	9.57	16.65	18.5	8.13	16.52	13.85	10.66	18.97	24.81	32.44	10.14	17.31	10.81	8.94	10.99	17.01
gene10242_PLXNB2	14.15	11.61	12.76	19.29	10.34	8.22	37.18	6.71	8.1	34.71	35.26	17.91	17.9	7.72	23.62	15.11	15.11	41.86	30.04	9.98	23.43	39.12	10.37	12.92	29.21	15.89	7.35	31.89	7.5	9.7	48.12	5.84	5.33	14.51	16.42	18.68	9.79	29.97	22.4	16.14	21	27.54	57.35	9.43	17	11.87	14.73	6.91	27.59
gene10244_ZNF800	5.62	7.83	9.04	9.62	6.43	9.75	24.15	12.52	3.46	40.34	38.72	11.78	4.49	14.93	8.75	32.42	23.49	53.63	49.71	7.95	25.67	19.71	7.33	10.4	28.34	26.36	6.97	11.27	4.21	5.2	33.91	1.34	2.84	7.69	28.71	38.34	20.42	17.06	14.03	11.52	19.94	13.06	32.57	10.44	9.88	7.85	6.15	11.7	9.6
gene10245_GRM8	0.65	3.32	0	2.16	0.2	0.5	0	0.66	0.57	0	0.57	0.39	0	0.1	0.62	0.53	0.56	0	1.96	0.15	0.69	0	0.72	0.75	0	1.34	0.71	0.75	0.18	0.45	0	0	0.5	0.22	0.22	0.93	0.1	0.45	0.17	0	0.41	0.07	0.67	0.16	0.3	0.54	0.48	0.91	0.33
gene10246_POT1	6.09	5.94	1.79	12.91	5.47	9.61	6.25	5.23	3.95	3.87	6.07	4.96	0.72	6.26	6.27	2.18	1.49	3.42	3.97	3.16	6.04	1.07	3.31	8.51	1.02	5.1	3.56	18.33	8.02	9.4	3.98	6.53	1.78	3.11	10.16	10.05	10.51	2.48	9.45	5.42	10.85	4.76	4.47	3.86	9.46	5.16	4.93	3.5	15.24
gene10247_LOC110080933	0.18	0.89	0.23	6.77	0.91	0.5	0	0.21	0	1.92	0.46	0.38	0.1	0.15	2.54	1.26	0.39	0.37	0.22	0.97	6.77	1.66	0.08	0.48	2.51	0.05	0.98	1.37	0.65	1.09	1.42	0	0.04	0.16	0.23	0.08	0.61	1.89	0.21	0.21	1.01	0.1	0.77	0	0.37	0.06	0.31	0.46	2.23
gene10249_KLHL1	1.07	4.93	0.32	0.99	2.17	1.48	0.99	1.15	0.3	0.4	1.36	1.34	0	1.34	1.8	1.4	0.97	2.75	2.51	0.85	1.41	1.91	2.2	0.89	1.49	1.47	1.87	2.47	0.92	1.34	0	0.82	0.03	0.49	0.95	2.23	0.76	0.79	1.08	0.85	1.48	1.68	0.49	0.82	1.65	1.81	0.48	0.53	0.61
gene1024_ZC3H11A	17.54	35.36	10.28	24.87	26.03	31.35	26.04	27.03	3.47	18.12	30.59	13.58	4.13	26.18	25.95	23.59	18.49	36.23	31.76	26.04	34.06	24.45	14.5	45.36	23.31	21.7	28.58	50.09	28.13	24.29	17.73	17.49	13.11	15.83	42.17	35.73	49.94	16.57	32.8	16.24	74.13	33.81	25.13	21.06	29.11	31.17	20.33	18.82	31.69
gene10251_LHFPL3	0.43	4.5	1.63	6.44	0	1.12	2.96	0.65	0.62	0	2	1.09	0	0.66	2.32	0.8	0.26	2.96	2.55	1.1	1.74	2.99	0.53	3.45	8.08	3.5	1.84	4.32	1.03	1.65	3.82	0.8	1.25	4.68	1.43	2.06	0.37	2.34	3.22	2.22	1.24	1.16	3.33	1.58	2.23	0.76	1.16	0.57	6.02
gene10252_KMT2E	163.97	81.28	82.86	64.2	211.42	70.06	241.75	92.41	12.66	295.98	226.72	91.29	72.31	119.94	69.99	130.28	121.75	450.38	400.79	59.98	502.22	532.16	37.36	95.86	483.45	119.82	67.96	95.74	52.48	62.9	357.69	41.11	22.77	44.78	166.91	186.65	151.84	270.38	63.52	48.41	172.91	255.39	651.25	137.75	41.42	55.42	44.07	94.99	66.82
gene10253_SRPK2	140.28	110.46	198.88	50.79	146.49	39.88	293.52	86.65	52.84	521.09	382.45	145.44	69.04	190.78	53.78	243.12	214.53	503.71	549.19	58.76	504.65	704.73	96.29	118.16	482.14	159.79	40.88	47.22	19.73	19.18	865.36	16.19	26.2	97.87	182.58	285.4	197.38	361.68	94.66	113.76	198.67	251.48	496.91	172.42	41.16	55.01	42.44	133.1	28.28
gene10255_PUS7	7.1	20.22	8.7	12.39	10.07	10.43	11.54	13.27	7.16	11.3	20.5	8.25	2.33	12.23	11.93	7.17	4.12	18.98	11.5	7.6	14.35	14.78	8.55	14.9	20.36	9.6	14.36	21.66	8.52	9.46	14.06	6.82	2.78	7	11.77	10.44	12.75	12.02	16.35	9.22	25.56	13.45	22.3	10.24	11.62	13.46	8.57	10.84	14.28
gene10256_RINT1	13.87	94.67	28.73	36.81	26.84	32.12	33.06	51.59	11.61	53.09	164.91	59.36	22.92	25.17	58.75	136.41	31.67	54.95	53.52	17.85	44.29	43.82	39.13	151.66	19.99	36.92	41.95	55.28	30.61	31.51	43.26	14.32	20.71	54.97	75.02	80.35	84.77	54.34	43.1	33.05	54.53	20.32	8.23	20.05	41.48	48.35	15.02	18.53	27.08
gene10257_LOC110080940	3.68	8.09	11.94	8.45	6.95	3.15	16.32	12.52	9.2	0	3.97	5.04	0	1.72	2.05	2.13	3.18	0.35	12.19	3.13	3.11	3.19	13.4	5.71	0	11.79	7.99	9.4	3.28	7.78	0	0	0.39	6.24	6.64	0.67	16.67	8.42	13.8	10.35	6.84	11.91	1.33	12.88	8.82	10.87	13.55	7.24	16.21
gene10258_ATXN7L1	2.74	9.62	2.63	11.14	4.36	8.13	11	6.45	2.25	5.92	10.07	6	0.6	6.62	6.99	3.07	3.01	8.32	7.65	4.5	3.89	4.75	8.54	11.41	6.49	4.49	7.85	11.72	4.28	5.61	9.58	2.96	3.53	5.97	9.03	9.38	9.4	5.11	8.03	4.21	8.79	5.12	5.62	4.48	7.65	7.62	5.51	5.35	10.69
gene10259_CDHR3	0	0.38	0.29	0.11	0	0.07	0.13	0.19	0.09	0	0	0	0	0	0.08	0	0	0	0	0.28	0	0.12	0.07	0.46	0	0	0.05	0.37	0.03	0.11	1.58	0.27	0	0.8	0.4	0.54	0.91	0.14	0.08	0	1.26	0	0	0	0.5	0	0.23	0	0.42
gene1025_SNRPE	194.15	426.91	481.25	369.41	261.09	214.56	634.76	411.13	337.41	310.7	251.9	176.45	43.38	307.76	323.36	183.4	226.82	517.48	642.75	326.22	184.39	270.87	610.2	874.25	263.33	497.52	536.05	322.11	239.1	299.89	259.34	149.7	175.13	895.25	310.92	308.37	635.85	238.87	765.28	641.33	582.04	343.72	264.42	534.62	640.92	873.67	490.03	513.11	407.65
gene10260_SYPL1	2.97	26.53	115.2	108.73	28.98	6.52	34.41	51.89	42.83	13.08	10.79	22.33	14.21	2.37	10.78	9.83	4.49	16.03	51.4	2.42	4.98	36.6	47.92	27.17	9.93	33.1	46.83	32.69	15.14	18.18	21.85	8.8	0.07	19.76	25.97	24.72	120.3	25.67	36.06	40.94	29.43	26.78	7.41	57.73	45.24	35.34	51.86	37.35	75.52
gene10261_NAMPT	8.68	16.97	32.26	99.98	21	25.49	20.75	25.21	44.7	8.53	12.74	8.95	7.03	27.76	29.73	15.79	13.64	22.44	19.81	16.1	28.29	56.25	54.48	51.67	17.73	53.62	72.03	193.79	69.61	72.05	31.09	52.2	5.18	20.29	19.23	28.86	47.33	22.9	30.46	31.46	37.8	143.55	36.98	199.24	74.07	53.25	76.78	23.78	103.47
gene10262_CCDC71L	2.79	2.83	2.34	9.09	0	3.91	4.67	9.2	0.65	0	5.8	0	0	2.31	5.1	0.37	6.23	0	11.73	6.21	6.54	2.08	3.82	1.35	3.3	0	7.94	12.42	4.2	6.72	0	0	0.99	5.19	0.39	2	3.86	1.19	2.37	4.71	5.97	2.91	13.79	5.77	5.94	5.5	8.47	5.17	6.89
gene10266_LOC110081042	0.76	0.31	0	0.68	0.55	0.78	0	1.29	0	0.21	0.18	0.35	0	0.31	0.05	0.66	0.37	0	0	1.04	1.22	0	0.02	0.28	0	0.08	0.16	0.28	0.26	0.15	0.57	0.06	0.19	0	0.18	0.06	0.22	0	0.38	0.03	0.5	0.08	0.13	0	0.17	0.35	0.25	0.99	0.22
gene10267_RPS6KA4	15.48	55.06	16.21	27.18	25.69	29.39	50.62	35.2	10.13	32.11	73.75	24.79	25.23	30.93	33.27	27.57	37.99	33.15	31.7	18.92	51.02	44.76	24.77	45.37	50.74	27.34	23.38	37.62	23	23.81	31.24	17.18	17.38	17.92	57.92	45.6	47.69	25.89	38.23	21.88	85.31	34.38	58.32	45.14	26.8	37.09	21.08	27.89	28
gene10268_LOC110081032	65.52	115.24	248.21	290.23	58.01	347.83	14.33	150.35	157.04	76.77	103.64	26.65	3.94	99.95	252.55	21.72	63.52	27.38	33.38	253.5	63.56	122.57	145.54	71.97	62.3	51.27	270.23	312.7	160.3	360.27	140.02	157.6	189.73	66.18	31.71	52.22	58.34	85.89	77.08	96.61	62.26	139.39	63.93	89.18	267.84	76.76	99.15	62.11	160.41
gene10269_SLC3A2	7.9	55.6	40.86	66.49	28.35	18.89	32.84	73.31	19.24	9.74	32.5	35.4	10.89	91.49	80.92	36.65	8.74	44.53	47.89	63.7	54.17	17.03	19.11	43.49	20.39	28.62	65.44	43.3	25.63	27.22	12.27	29.23	7.92	44.75	30.08	32.98	52.24	64.32	64.38	42.37	96.53	35.46	35.22	62.82	49.56	37.04	42.89	51.64	22.66
gene1026_SOX13	0.81	3.72	2.03	8.01	1.83	2.7	1.15	2.32	0.86	4.06	3.18	0.82	0	1.54	4.31	1.06	1.74	2.69	2.96	5.71	1.47	2.05	0.37	0.75	0	1.11	1.76	2.21	1.14	1.6	0.56	1.63	0.75	1.11	1.79	1.36	0.32	0.99	1.52	1.35	1.9	2.44	3.02	1.2	2.24	1.62	2.36	1.87	4.05
gene10270_TMEM223	70.87	68.69	132.93	84.68	52.67	47.65	43.73	59.85	102.88	26.78	24	103.76	160.5	72.84	88.91	26.38	24.47	18.15	31.97	110.77	20.79	42.88	78.26	52.51	36.07	37.53	90.45	73.85	36.72	67.63	35.59	33.19	37.6	48.16	43.64	26.42	30.72	56.62	57.98	68.29	34.03	85.53	25.75	47.4	79.12	82.19	90.77	58.29	75.79
gene10271_NXF1	69.41	184.61	100.98	96.93	116.75	87.96	121.44	135.12	52.58	83.54	286.26	105.03	80.2	127.29	109.06	164.94	79.34	74.76	191.82	204.84	218.76	112.65	102.18	199.81	75.46	78.7	113.4	114.54	71.52	94.03	50.61	82.46	64.91	90.13	235.92	164	146.16	139.36	114.62	117.49	256.43	101.29	119.61	171.46	89.13	110.22	94.17	125.12	79.32
gene10272_STX5	14.19	17.12	9.74	34.54	7.71	31.6	5.99	12.51	6.62	1.03	18.06	15.99	4.24	11.14	21.69	4.34	7.42	9.8	8.42	48.62	9.26	7.64	8.47	9.35	5.47	7.53	24.39	36	21.33	45.02	9.77	23.48	13.14	4.7	14.6	8.83	11.87	6.32	20.48	12.7	12.02	23.28	10.47	15.81	22.15	18.37	34.49	11.89	45.25
gene10273_WDR74	21.02	19.92	24.77	23.84	21.22	14.39	31.6	17.25	20.06	24.61	32.72	12.6	8.2	17.65	11.45	18.43	11.06	32.84	16.8	18.25	18.39	40.9	24.58	21.39	35.96	16.84	27.78	25.06	11.88	20.44	33.41	20.37	8.06	17.31	21.78	41.06	33.78	27.32	17.65	18.84	49.61	37.32	91.92	37.43	14.75	17.84	31.31	27.06	19.31
gene10276_TUT1	9.29	14.15	8.96	14.73	10.94	10.3	7.04	10.91	5.3	5.6	17.28	14.79	1.12	19.88	20.3	11.9	10.25	10.27	11.46	23.12	33.48	14.29	21.36	33.64	8.53	13.38	20.77	20.21	11.72	17.65	6.68	12.42	10.66	15.09	32.53	21.4	32.67	16.77	11.8	11.84	24.43	10.9	14.72	20.02	11.84	19.14	14.47	11.56	13.77
gene10277_MTA2	56.59	62.58	50.61	109.75	37.58	88.2	28.55	47.27	21.32	11.65	50.64	42.7	26.73	62.59	72.93	20.53	30.87	13.19	13.1	60.77	29.58	46.32	96.98	74.2	41.86	58.88	164.11	144.05	65.08	136.92	38.35	73.05	60.23	77.2	42.51	45.29	58.98	52.73	86.66	85.71	70.4	85.79	44.74	95.75	100.26	81.01	88.85	59.36	104.04
gene10278_EML3	3.55	11.98	7.09	8.44	5.33	6.07	4.31	7.95	1.92	2.08	7.87	2.49	0	2.67	8.31	1.73	2.41	1.46	3.45	8.1	0.23	4.79	2.8	4.11	3.64	3.34	6.56	4.58	2.75	6.92	1.75	5.13	3.03	2.88	6.44	3.85	8.37	4.49	2.47	3.48	3.57	4.99	7.1	6.33	5.03	4.45	7.56	8.99	6.95
gene10279_B3GAT3	1.8	8.24	4.78	7.96	1.19	3.28	2.19	4.16	1.11	3.16	7.28	4.15	0	2.84	9.9	2.43	2.28	0.78	2.39	8.12	4.62	5.69	3.47	13.18	7.07	4.69	6.87	13.73	5.61	9.93	0	5.63	2.58	3.25	4.71	4.91	3.2	2.92	5.2	7.32	6.49	5.14	3.49	2.04	10.08	13.96	6.24	1.08	8.72
gene1027_ETNK2	2.59	5.8	3.14	12.74	2.43	7	46.95	3.02	2.24	5.4	8.46	1.92	0.91	2.58	4.62	1.56	2.19	14.06	8.48	14.9	0.82	1.74	1.71	4.44	4.07	2.19	2.65	7.95	3.75	9	5.16	3.67	1.64	2.24	5.51	6.77	4.21	1.59	4.42	2.79	3.43	2.82	3.19	3.92	8.36	4.42	38.35	1.98	92.41
gene10280_GANAB	15.68	14.89	5.58	97.41	7.84	14.73	5.26	10.35	11.4	0.35	10.41	5.27	0	4.56	75.66	3.21	6.78	2.07	4.28	28.41	5.98	4.96	8.4	15.66	5.41	11.73	32	66.63	23.97	48.02	44.61	27.83	6.71	17.44	4.01	11.53	16.06	2.21	17.19	26.44	7.48	23.86	7.56	7.77	52.2	29.02	34.89	5.94	125.93
gene10281_INTS5	1.97	3.86	3.14	7.88	1.28	3.7	2.29	3.4	2.93	1.81	2.17	2.42	2.03	5.58	7.1	2.36	0.82	2.84	3.06	8.55	2.58	3.92	6.25	3.54	0.65	4.79	8.31	6.77	4.23	8.28	1.75	4.19	0.98	7.96	4.95	5.24	5.12	2.78	3.71	6.89	3.06	3.64	0.77	6.4	4.85	5.56	8.11	3.01	8.79
gene10282_CUNH11orf98	93.01	64.7	83.16	60.77	93.41	42.43	156.1	65.22	118.13	80.94	77.43	99.42	34.31	129.28	94.25	109.45	65.04	80.24	138.56	142.65	113.19	142.75	80.32	90.76	168.57	119.54	96.97	89.71	40.27	62.88	76.94	38.71	41.47	129.82	141.61	163.39	130.79	155.44	93.9	155.56	155.77	145.37	100.98	132.35	71.75	90.62	108.66	116.75	82.46
gene10283_POLR2G	335.19	205.52	447.4	307.46	203.05	199.2	97.36	262.62	231.77	129.76	113.58	181.31	131.19	97.06	184.01	73.07	53.57	65.42	117.47	192.04	28.93	146.8	205.02	132.75	59.8	210.72	354.26	159.42	83.88	176.58	93.66	72.61	62.51	295.38	159.46	170.64	182.07	202.2	119.95	198.19	158.79	185.57	80.68	236.12	190.96	216.98	238.84	234.12	241.1
gene10284_LOC110081057	3.21	8.45	0	13	5.86	4.69	1.78	9.98	2.92	1.43	4.16	0	0	3.34	11.42	0.08	3.16	0	1.74	4.49	0	1.55	2.12	2.83	1.63	0.05	6.22	11.88	10.53	13.88	0	13.8	10.27	3.19	3.1	0.94	5.64	0.79	6.48	4.85	4.05	3.52	0.86	3.93	12.81	7.42	5.62	2.88	14.9
gene10285_ZBTB3	9.46	18.2	4.2	15.32	6.04	17.09	5.23	9.42	2.11	2.6	3.26	3.08	1.59	4.77	10.8	1.41	3.31	5.38	2.38	10.54	3.46	4.79	7.79	6.35	2.68	6.53	21.1	21.93	8.36	15.45	10.14	5.11	5.6	9.94	3.88	3.72	4.3	6.38	8.1	5.99	4.96	9.8	0.55	3.94	10.68	12.8	10.07	6.25	9.23
gene10287_LOC110081049	4.77	1.2	1.15	7.2	2.01	4.94	1.07	2.05	1.22	1.59	7.44	0.24	0	1.72	3.11	0.13	3.14	0.75	1.08	2.45	0.28	3.43	1.02	1.34	1.87	2.03	9.08	5.67	2.41	10.89	4.69	0.81	4.54	1.85	0.4	2.21	3.06	3.26	0.41	1.49	0.89	3.63	4.37	2.22	6.44	0.87	2.56	0.75	10.6
gene10288_TTC9C	35.18	45.23	49.79	38.13	30.46	52.27	31.5	40.05	38.9	11.68	12.05	17.21	0	40.56	45.02	24.31	21.38	17.99	32.61	61.52	33.15	21.83	63.31	36.48	24.81	49.32	64.29	83.05	39.22	69.08	10.78	29.92	30.08	54.47	52.58	43.78	29.87	42.14	51.17	51.08	23.58	49.96	14.04	51.09	51.62	50.99	62.13	39.18	59.66
gene10289_HNRNPUL2	167.7	94.08	96.68	144.73	161.2	111	178.49	108.3	112.05	360.78	258.39	102.58	77.04	157.66	114.1	168.06	160.84	236.58	286.73	123.94	328.95	334.56	113.07	121.64	362.22	192.29	117.08	129.99	86.61	152.12	306.22	81.8	58.78	118.56	199.92	216.81	208.32	202.48	119.16	139.17	202.57	238.96	380.35	185.85	103.52	115.37	121.73	152.25	153.35
gene1028_REN	0	10.08	3.56	2.16	2.26	1.41	1.67	5.2	2.48	3.37	3.26	0.24	20.19	1.19	0.84	2.11	4.4	0	9.26	4.43	18.67	3.95	6.75	2.3	0	4.63	7.93	10.27	2.31	7.65	2.33	1.25	0.29	1.97	2.17	0.68	4.2	3.11	1.77	2.07	3.34	8.41	5.4	12.82	1.31	6.16	3.35	5.39	0.27
gene10290_LOC110080964	13.76	10.74	5.82	55.08	5.86	42.94	1.39	12.95	3.15	9.62	19.54	5.69	6.06	18	34.26	5.55	9.3	18.68	9.11	15.25	6.87	28.06	7.2	15.24	15.33	16.45	29.57	54.79	20.76	76.95	34.69	13.61	10.56	15.88	3.82	18.79	15.61	24.6	6.75	12.17	14.12	21.19	24.19	18.09	25.51	15.48	13.6	17.88	61.32
gene10291_GNG3	0	4.6	4.87	2.64	1.5	0.98	0.17	1.99	0.79	1.12	3.75	1.78	1.57	0	1.78	3.69	0.14	0	3.16	0.49	0	1.83	0.3	2.1	0	0.54	2.7	2.05	0.5	1.16	0	0	0.33	0.43	2.17	0	1.2	4.91	0	0.64	3.18	0.21	0	0.19	1.46	0.63	1.33	2.5	2.78
gene10292_BSCL2	6.3	17.12	23.04	57.11	5.74	7.91	7.12	9.09	15.21	2.15	13.21	5.62	3.61	11.68	29.4	4.84	6.3	1.23	4.1	38.13	15.53	10.22	18.58	10.66	7.98	7.15	29.17	23.18	8.68	14.34	5.35	7.93	5.95	12.45	3.31	15.03	7.55	9.11	10.54	20.17	6.05	12.53	0	18.33	26.04	20.78	22.32	6.75	29.04
gene10294_LRRN4CL	1.11	1.53	2.37	4.19	0	3.99	0	1.26	0.44	0	0.56	0	0	0.84	2.57	0	0	0	1.35	1.7	2.62	1.01	1.29	1.49	0	0	1.51	1.71	0.6	1.17	0	0	0.65	0.67	0	0	0	1.34	0.15	0.53	0	0	0	0	1.79	0.85	2.39	0.62	0.45
gene10297_LOC110081043	0	0.14	0	0.46	0	0	0	0	0.04	0	0	0	0	0	0.08	0	0	0	0	0	0	0.85	0.06	0	0	0	0.07	0	0	0.05	0	0	0	0	0.09	0	0	0	0	0	0	0	0	0	0	0	0.11	0	0
gene10298_UBXN1	63.28	50.94	100.45	97.73	50.48	83.59	29.89	42.25	128.59	17.13	40.97	60.18	25.62	51.53	107.26	20.58	25.32	26.68	21.11	133.73	30.71	76.2	58.32	33.68	27.07	25.12	99.19	81.38	49.7	103.43	35.17	51.88	50.14	28.31	50.86	28.59	52.76	66.01	64.53	80.95	49.15	96.84	78.46	78.63	102.52	72.85	82.2	36.99	67.14
gene10299_LOC110080971	0	0	0.3	0.68	0.05	0	0	0.08	0	0	0	0	0	0.05	0	0	0	0	0	0	0	0	0	0	0	0	0.06	0	0.06	0.02	0	0	0	0	0	0.5	0	0	0	0.04	0	0	0	0.09	0.06	0.24	0	0.37	0.03
gene1029_GOLT1A	0	0	0.72	0	0.32	0.18	0.53	0.08	0.12	0	0.16	0	0	0.27	0.79	0	0	0	0	0.34	0	0.19	0	0.24	0	0	0	0.1	0	0	0	0	0	0	0.21	0	0.57	0.55	0.04	0	0	0.4	0.22	0	0	0.22	0.04	0	0.13
gene102_CLDN20	0.1	0.89	1.05	0.64	0	0.19	0	0.07	0.04	0	0	0.37	0	0	3.02	0	0	0	0	0.79	0	0	0.42	0	0	0	0	1.18	0.04	0	0	0	0	0	0	0.35	0	0	0.74	0.16	0.89	0	0	0	0.18	0.5	0.06	0	0.11
gene10300_METTL12	8.58	11.35	0.89	2.36	7.66	2.92	8.73	6.59	2.59	0	0.97	2.88	0	11.84	8.04	0.94	1.65	1.3	1.65	12.59	0.69	9.42	8.29	7.62	2.81	8.66	12.98	8.98	7.67	11.67	0	2.78	3.33	11.32	12.96	6.38	18.63	4.69	6.03	9.18	10.18	11.21	2.29	15.49	5.01	8.11	7.9	6.04	5.42
gene10301_CFAP126	0	0.08	0	0.4	0	0.43	0	0.61	0.43	0	0	0	0	0.39	0.38	0	0	0	0.22	0.35	1.73	0.28	1.01	0	0	0	0.53	0.21	0.14	0.53	0	0.76	0	0.16	0	0.31	0.82	3.95	0.18	0.22	0.11	0	0.31	1.22	0.98	0.25	0.4	0.68	0.39
gene10302_SDHC	51.37	57.4	69.64	101.89	49.02	85.64	38.46	69.57	105.63	25.2	45.71	46.58	75.09	99.87	86.78	33.35	33.42	30.63	32.61	117.31	51.01	64.04	86.46	65.09	53.14	42.83	115.87	103.02	48.27	94.31	36.91	54.72	56.9	104.93	53.76	51.57	56.6	72.77	56.52	90.4	54.11	70.21	39.65	97.14	95.62	74.79	84.01	43.03	67.62
gene10303_MPZ	0	0.26	0	0.62	0	0.61	0	0.44	0	0	1.5	0	0	0	0.45	0	0	0	0.29	0	0	0.55	0	0	0	0	0.19	0.05	0	0.03	3.26	0	0.07	0.1	0	0.6	0.09	0.83	0	0	0	0	0.61	0	0	0.04	0	0	0
gene10304_LOC110080981	0.3	0.5	0.62	3.87	0.41	0.76	0.08	0.65	1.64	0.79	0.06	0.51	0	1.38	0.63	0	0.58	0	0.43	0.21	0.78	1.08	1.13	1.71	0.74	0.14	3.04	1.55	0.78	1.06	0	1.53	0.91	0.63	1.01	0.55	2.34	1.49	0.81	0.97	1.16	2.23	0.95	0.65	1.21	1.28	0.95	0.19	0.72
gene10305_PCP4L1	0	1.15	3.4	1.73	1.36	2.89	0	2	1.08	3.99	2.3	0.5	0	0.72	0.58	0	0.95	1.34	0.61	0.89	3.55	1.52	0.1	1.52	0	0.99	1.44	1.08	0.77	2.14	5.84	0.04	0.41	1.72	0.14	0	0.25	2.45	0.6	0.33	0.83	0.53	0	1.28	0.84	0.23	1	1.86	0.39
gene10306_LOC110080958	0.82	0.3	0	0.12	0	0.48	0.86	0.6	0.32	0	0	0.98	0	0	0	0	0.07	0	0	0	0.74	0	0	0.2	0	0.4	0.44	0.45	0.29	0.04	0	0.99	0	0	0	0	0.66	0	0	0.12	0	0.33	0.66	0.49	0.2	0.11	0.05	0	0
gene10307_LOC110081040	1.03	0.79	0.12	0.66	0.72	0.37	0	0.73	0	1.63	0	0	0	0	0.24	0.85	0.08	0	0	0.35	0	0	0	0.33	0	0	0.97	0.26	0.06	0	0	0	0.09	0.25	0.48	0.77	0.78	0	0.11	0	0.86	0.49	0	0	0.34	0.12	0.07	0	0.3
gene10308_LOC110081041	0.23	0.08	0	0.05	0	0.29	0	0.84	0.12	1.94	0	0	0	0.82	0	0	0	0	0	0	0	0.23	0	0	0	0	0.2	0	0.07	0	0	0	0	0	0	0.39	1.03	2.64	0	0	0	0	0	0	0.11	0.37	0.14	0.14	0
gene10309_TOMM40L	10.8	10.88	10.48	11.35	9.02	10.42	19.29	13.06	13.11	1.86	5.79	4.49	0	28.84	9.15	10.21	3.83	11.8	41.77	29.19	12.09	11.06	7.96	13.63	19.83	19.34	17.95	13.87	13.79	19.3	17.14	12.66	6.13	4.9	22.61	25.7	10.53	11.04	12.55	9.12	17.15	22.32	8.03	11.77	5.18	15.84	25.86	9.51	9.12
gene1030_PLEKHA6	10.43	3.59	1.13	5.36	5.49	5.66	4.91	6.59	0.33	4.98	9.14	2.78	2.59	8.1	4.14	6.17	5.78	15.57	10.26	2.76	16.62	20.97	2.25	3.74	25.85	11.9	8.87	11.5	5.36	8.58	32.33	6.53	0.75	5.2	10.24	9.91	9.47	17.28	3.11	3.19	15.78	22.41	22.38	6.71	4.42	6.61	3.12	7.99	9.07
gene10310_LOC110081014	10.22	17.42	4.82	343.14	5.41	586.22	31.05	38.88	24.62	38.8	63.93	5.04	0	26.2	298.04	20.16	74.5	22.83	28.74	45.84	31.05	122.66	14.79	19.68	17.59	62.26	166.3	817.19	120.7	670.13	156.78	121.77	8.82	47.96	12.01	92.61	38.55	43.14	22.61	56.91	33.83	94.04	88.53	40.61	379.52	28.53	109.91	32.27	863.38
gene10311_LOC110081015	5.01	55.35	49.07	29.76	8.83	78.65	156.07	124.39	57.31	42.55	142.14	15.69	22.97	179.84	230.69	82.9	14.07	171.96	247.57	191.33	57.73	1351.41	30.84	504.06	7.45	173.86	33.9	29.4	25.55	17.81	46.91	9.05	11.04	103.27	364.52	263.93	883.99	39.13	50.62	31.5	45.54	19.59	41.25	183.67	34.65	173.57	72.46	76.76	49.24
gene10312_UFC1	174.98	134.15	299.78	269.1	132.51	301.73	25.99	150.97	342.29	82.68	59.63	195.15	113.53	102.38	144.14	49.28	43.5	26.16	44.91	237.9	146.87	81.97	205.68	87.68	65.73	32.18	221.13	179.18	135.37	271.36	32.41	88.74	226.53	133.16	87.39	25.58	36.09	126.93	140.99	168.56	35.44	143.62	60.03	184.52	238.99	225.96	255.05	90.38	203.98
gene10313_USP21	29.5	37.32	65.25	33.87	37.67	35.24	38.21	37.53	41.2	18.62	30	49.57	46.94	35.07	28.76	26.44	15.45	31.32	52.11	61.51	27.66	28.11	68.6	44.98	23.28	57.66	51.4	50.01	25.88	41.03	21.64	32.24	15.18	44.61	25.11	51.28	56.69	37.98	41.36	53.79	23.79	51.32	16.12	62.81	45.73	41.58	51.73	58.53	44.53
gene10314_PPOX	8.69	16.15	8.13	16.11	20.92	10.8	5.39	11.41	4.36	1.69	5.29	2.68	0	12.72	18.76	6.72	18.5	22.2	3.12	21.48	11.92	12.36	14.37	17.76	6.67	8.26	14.67	15.16	24.51	22.71	8.19	20.79	12.76	13.03	9.91	3.04	10.48	2.99	4.7	9.18	8.47	7.75	7.65	7.88	10.9	9.93	9.57	8.25	12.55
gene10315_B4GALT3	4.89	11.89	4.68	17.94	3.03	8.07	4.36	10.35	3.2	6.04	20.2	7.89	4.76	6.97	24.82	6.06	10.22	22.36	4.46	16.05	8.13	4.6	5.09	8.23	5.41	7.35	13.29	27.81	7.41	14.28	3.01	5.02	4.6	9.84	13.16	7.66	12.77	5.22	12.86	8.33	9.33	10.17	7.05	5.32	12.43	8.63	11.17	9.12	22.74
gene10316_LOC110080983	0	2.9	0	11.27	1.45	3.73	0	6.96	2.84	0	0.58	0	0	0.5	3.9	0	0.99	0	0.85	5.58	0	0	1.69	3	0	0.87	5.1	10	4.84	11.08	0	1.57	1.16	1.79	3.49	1.37	8.18	0.4	3.21	1.94	4.72	3.89	0	3.99	3.33	6.76	5.06	3.77	8.99
gene10317_ADAMTS4	1.39	2.01	0.7	2.81	2.05	1.98	2.63	2.01	3.36	2.17	4.35	2.11	1.45	3.54	3.77	1.96	1.78	4.45	3.63	4.05	11.61	9.52	1.4	2.45	4.92	1.9	6.96	2.81	1.7	2.89	6.98	0.96	1.31	2.36	1.1	2.73	1.45	5.53	1.31	2.49	2.06	2.53	6.28	1.66	4.92	3.27	0.72	0.9	1.64
gene10318_TMEM151A	0	2.12	0	2.26	2.3	2.01	0.93	0.42	2.28	5.16	0.6	0.76	0	0.95	1.71	0	0	0	0	0.67	0	1.45	0.88	0.38	0	0.34	4.24	2.37	0.73	2.91	6.2	0.96	4.67	1.92	1.2	2.42	0.48	2.07	1.04	1.08	2.56	0.67	0.81	0.3	3.2	3.29	3.22	2	1.76
gene10319_YIF1A	20.47	59.31	46.61	63.71	20.53	28.2	40.95	41.76	29.21	23.95	30.91	24.06	55.45	43.98	65.35	39.64	17.87	52.44	53.02	108	24.54	25.89	26.71	38.31	13.88	39.72	52.37	62.4	25.95	40.32	19.55	29.73	29.12	60.87	60.38	47.64	39.52	21.59	52.98	54.19	46.83	25.92	20.87	42.88	58.98	54.35	43.14	31.23	47.8
gene1031_LOC110080852	0	0	0	0.85	0	0	0	0	0	0	3.73	0	0	0	0	0	0	0	0	0	0	0	0	0	0	0	0	0	0	0	0	0	0	0	0	0	0	0	0	0	0	0	0	0	0.25	0	0	0	0
gene10320_CNIH2	0	0.59	1.05	2.72	0	0.22	0	0.23	0.05	0	0.29	1.09	0	0.62	0.48	0	0.32	0	0.56	0.79	0	0	0	0.33	0	1.35	0.15	0.09	0	0	0	0	3.9	0.1	0	0	0	0	0.08	0.27	0	0	0	0	0.14	0.16	0.8	0	0.39
gene10321_LOC110081013	74.17	112.87	41.18	133.55	75.46	119.81	115.98	82.97	61.6	40.39	58.82	42.92	20.68	83.26	139.69	48.14	61.52	75.6	72.19	130.84	49.81	110.04	140.91	106.2	97.46	129.17	186.37	214.89	82.45	144.74	66.87	83.75	52.78	169.85	74.56	94.66	84.36	75.8	154.34	153.83	62.98	130.43	69.17	98.69	176.8	143.19	153.47	99.98	135.82
gene10322_KLC2	6.63	7.07	1.52	12.37	6.39	5.81	4.59	6.6	2.25	3.8	3.84	0.83	0	2.91	7.89	3.93	2.08	2.79	4.62	10.31	8.83	8.04	4.9	13.19	4.81	6.26	10.64	14.22	7.85	11.99	3.35	6.46	2.3	5.48	6.02	7.92	8.92	5.09	9.75	7.19	9.03	8.19	5.85	10.65	9.2	7.52	7.39	5.64	11.06
gene10323_PACS1	3.13	4.97	1.39	20.48	3.59	12.35	1.01	6.61	2.18	0	4.5	0.38	0	3.22	9.98	1.52	2.25	2.89	0.97	4.02	0.76	10.96	2.78	3.93	3.87	2.74	12.26	12.01	4.85	15.67	5.05	3.98	3.18	3.01	1.73	4.13	2.58	1.49	1.78	2.09	5.38	9.36	3.79	3.05	7.78	6.97	5.33	3.67	21.22
gene10324_LOC110081005	969.97	1190.57	1124.4	667.78	672.84	701.54	910.93	913.83	800.05	457.89	444.88	989.48	1793.9	1245.56	1213.26	539.79	477.1	426.59	736.07	1305.19	661.81	454.18	1412.78	1278.12	429.85	713.29	1080.41	689.44	583.49	790.03	503.14	472.62	1019.25	1348.97	1079.41	597.01	846.79	1422.48	992.49	1135.3	755.95	785.41	285.46	833.48	928.02	1510.36	1129.43	718.85	697.95
gene10325_NDUFS2	15.24	36.03	53.43	73.17	16.71	40.44	16.44	34.87	70.39	16.7	31.12	17.28	39.73	57.64	80.42	21.55	23.23	15.31	11.48	76.58	24.97	40.57	78.53	43.11	23.49	29.13	105.57	65.28	28.78	81.58	64.18	27.34	36.87	46.22	25.47	46.95	50.96	68.4	11.5	47.7	23.65	43.94	24.03	58.75	63.36	31.9	43.18	24.02	72.2
gene10326_FCER1G	0.11	1.68	2.34	3.21	2.16	0.54	0.58	1.61	2.58	0	0.29	2.19	0	0.37	4.83	0	0.33	2.77	1.12	2.02	2.98	2.44	4.15	8.26	0	0.99	8.03	3.71	2.97	0.83	0	3.48	1.86	5.42	0.77	1.36	2.24	1.19	5.52	5.22	0.99	3.86	0	1.21	8.38	4.47	2.11	1.6	1.41
gene10327_KIAA0907	30.96	68.85	34.99	58.68	38.48	43.87	22.72	51.94	23.26	25.17	67.49	37.82	9.81	71.97	52.39	51.58	25.67	33.3	53.11	88.04	59.78	23.94	46.93	89.45	17.11	34.81	65.9	60.85	27.07	37.91	8	25.17	29.73	38.81	73.99	60.26	91.76	43.47	43.67	42.49	66.42	41.87	18.8	47.7	44.77	44.77	39.51	51.96	45.24
gene10328_RIT1	12.24	13.4	2.65	43.53	14.03	21.82	0	12.2	5.97	0	4.61	0	0	8.2	16.8	0	6.3	5.76	5.58	11.13	3.25	20.35	6	1.33	5.73	4.95	21.48	26.89	9.3	36.62	15.39	12.32	6.17	2.5	0	8.35	5.54	6.34	2.14	12.42	5.29	22.19	5.13	4.25	20.64	7.54	10.81	7.84	30.01
gene10329_SYT11	1.81	11.78	4.79	15.75	9.39	6.08	14.25	11.83	5.52	10.67	14.81	9	0	8.97	13.39	12.94	12.92	35.83	25.31	10.29	11.3	12.67	9.36	9.21	43.76	9.78	13.46	18.02	8.46	14	41.83	4.94	2.75	11.43	15.67	9.82	11.46	8.64	17.55	11.41	40.95	10.35	12.83	19.42	9.29	19.19	14.12	30.07	11.04
gene1032_PPP1R15B	8.81	5.62	11.88	23.77	14.68	11.57	16.65	9.59	5.23	17.35	16.61	4.31	2.99	8.54	15.86	9.48	9.32	40.51	16.82	10.82	22.87	31.05	3.53	9.04	21.55	9.48	11.15	14.96	11.6	16.62	34.04	13.46	9.53	6.87	6.85	10.67	15.47	15.81	9.59	8.65	15.32	15.04	25.4	9.81	13.31	10.43	8.92	16.01	23.59
gene10330_LOC110080987	27.8	8.62	17.64	10.66	36.5	5.77	35.23	10.09	2.15	93.85	41.97	14.35	9.46	20.08	11.64	22.58	27.04	38.99	48.86	12.45	84.56	185.34	6.37	24.09	85.61	18.71	5	9.36	8.08	10.05	162.45	7.98	4.11	14.11	23.88	37.34	23.05	68.25	11.02	12.59	23.35	98.26	133.56	24.24	6.12	7.87	6.05	13.58	7.9
gene10331_LOC110080977	13.49	29.16	9.93	21.31	20.09	15.06	19.58	20.52	13.64	26.97	41.8	12.86	9.42	33.58	19.11	28.91	11.07	18.93	27.5	35.03	36.73	27.59	17.75	37.83	25.26	14.92	17.23	21.28	14.62	15.86	24.93	15.94	6.51	17.37	23.36	29.81	30.91	18.74	18.12	19.86	36.28	24.69	42.16	34.44	17.2	18.92	16.95	19.74	14.96
gene10332_MSTO1	23.77	27.28	29.93	30.86	18.05	22.39	35.59	22.84	22.39	9.53	25.1	35.26	27.59	44.01	27.34	32.57	17.12	17.79	25.6	41.97	29.59	31.51	27.28	34.75	39.69	17.69	33.48	21.13	20.41	39.26	12.64	19.85	22.45	26.44	49.96	44.76	34.04	29.14	31.58	32.08	45.69	28.31	27.31	27.03	23.74	38.61	42.05	23.4	22.32
gene10333_DAP3	129	106.64	126.61	103.93	80.76	81.2	64.26	89.04	103.44	50.91	102.07	100.59	94.78	90.46	84.66	69.15	44.01	59.71	57.41	132.38	67.07	52.72	99.6	80.96	35.26	57.76	93.02	74.64	51.96	90.39	56.99	45.3	46.12	84.44	80.81	81.95	77.86	72.76	65.61	118.32	100.77	81.96	35.02	123.63	98.69	97.11	115.69	121.44	96.68
gene10334_ASH1L	11.36	10.14	2.64	29.56	8.94	11.49	12.08	8.51	4.36	8.64	10.2	2.29	4.2	4.14	15.25	3.76	6.85	8.35	6.09	13.31	14.09	19.16	5.17	8.53	20.3	6.3	12.2	24.48	10.93	22.69	14.54	9.89	4.52	5.09	6.09	8.68	5.75	8.52	8.7	7.12	11.82	29.43	24.3	9.27	14.35	15.81	19.39	6.32	38.93
gene10335_RUSC1	2.64	6.46	2.3	2.32	2.76	2.08	2.14	1.63	1.23	1.59	1.82	0.94	0	1.62	1.05	2.03	0.63	0	0.92	0.84	5.43	0.72	1.23	1.34	3.56	1.51	1.78	1.61	1.13	1.68	0.37	0.68	0.7	0.78	2.64	2.77	3.6	2.35	2.39	1.86	2.47	2.51	2.96	2.75	1.6	2.55	2.61	2.24	0.82
gene10336_FDPS	5.04	25.07	14.65	14.61	6.43	6.62	3.18	6.13	4.84	7.24	8.49	5.1	6.04	4.98	6.62	3.91	5.28	2.93	0.53	1.12	1.81	8.15	13.23	19.31	1.43	7.23	15.02	10.76	2.97	6.5	8.09	2.42	3.96	8.61	2.73	4.3	10.7	9.36	8.23	15.7	8.45	5.51	5.2	13.93	11.53	11.55	4.9	8.68	9.34
gene10337_PKLR	11.83	7.31	3.27	9.39	8.12	8.76	3.39	7.05	5.02	3.83	6.35	3	1.67	8.56	14	5.13	8.25	6.3	3.62	17.15	3.65	7.71	18.87	6.89	7	10.37	21.07	12.06	7.68	21.59	0	5.66	9.87	12.44	3.29	11.08	14.05	19.34	4.68	7.52	10.32	9.87	10.48	17.06	19.16	12.84	8.62	4.77	19.54
gene10338_HCN3	0.04	0.15	0	0	0	0.56	0	0.03	0.19	0	0	0	0	0	0	0	0	0	0	0	0	0	0	0	0	0	0.11	0.13	0.02	0.02	0	0	0	0	0	0	0	0	0	0.07	0.81	0	0	0	0.03	0	0.03	0	0
gene10339_CLK2	19.18	44.83	21.91	49.53	18.42	30.39	13.87	31.13	11.2	10.37	32.28	15.61	11.81	34.08	41.08	22.9	16.09	7.57	27.94	51.85	22.51	18.4	27.72	46.21	13.21	21.55	47.89	56.68	34.35	40.87	11.19	33.83	20.18	23.1	54.11	36	48.95	15.21	39.69	27.07	52.01	29.38	16.29	35.02	37.5	37.09	34.35	28.36	35.28
gene1033_PIK3C2B	7.34	8.48	5.1	5.3	9.77	6.33	4.21	15.62	2.06	6.32	9.81	3.23	4	20.01	8.13	9.07	6.67	2.86	4.63	2.76	24.34	19.77	6.54	13.24	25.02	9.61	21.56	15.59	4.91	11.34	7.58	3.77	8.88	6.66	16.65	15.31	27.14	15.99	5.33	6.39	50.25	28.23	16.3	15.51	7.46	13.61	5.18	15.02	5.07
gene10340_LOC110081046	5.21	5.23	0	2.99	4.33	2.96	0	3.35	0.91	2.06	9.19	5.61	0	9.63	2.19	1.86	3.57	0	2.55	3.12	4.2	3.81	5.36	5.02	0	4.62	3.99	0.72	0.64	0.8	0	0	2.61	0.54	1.75	5.13	3.93	4.7	0.34	1.67	4.01	0	2.83	1.7	2.31	1.23	0.26	12.27	0.5
gene10341_FAM189B	0	0.45	0	0.56	0	0.08	0	0.21	0	0	0.22	0.27	0	0.13	0.22	0.62	0	0	0	0	0	0.18	0.17	0.39	0	0	0.35	0.26	0.2	0.38	0	0	0.22	0.18	0.2	0	0.09	0	0.28	0	0.25	0.24	0	0.2	0.29	0.56	0.13	0.6	0.19
gene10342_LOC110081058	18.05	32.47	17.86	39.54	17.43	26.1	15.88	13.06	38.45	1.95	16.01	14.45	5.16	18.95	28.61	3.84	2.56	0.37	1.95	32.83	12.3	3.38	16.86	19.37	1.81	5.23	21.03	52.85	17.92	26.94	10.06	20.44	6.08	15.4	10.18	11.37	10.43	11.51	13.97	22.94	14.42	17.81	8	17.9	28.69	15.51	23.27	7.18	32.76
gene10343_LOC110080991	0	0	0	0	0.78	0	0	0	0	0	0	0	0	0	0	0	0	0	0	0	0	0	0	0.62	0	0	0.46	0	0	0	0	0	0	0	0	0	0	0	0	0	0	0	0	0	0	0	0	0	0
gene10344_LOC110080992	0	1.21	0	0.63	0.96	0	0	0	0	0	0	0	0	0	0.36	0	0	0	0	0	0	0	0.6	4.67	0	0.14	0.42	1.29	0.4	0	0	0	0.21	2.31	0	1.08	0	0	0.42	0.51	1.26	0	0	0	0.69	0	0.24	0.36	0.26
gene10345_LOC110081033	0	0.05	1.25	1.51	0.77	0.23	0.3	0.24	0.07	0	0.46	0	1.79	0	1.97	0.7	0.87	0	1.04	0.14	0	0	0.99	0	0	0.66	0.54	0.51	0.05	0	0	0	0.9	0.42	0.41	0.82	0.46	0.42	0	0.43	0	0	0	0.06	0.97	2.05	0.5	1.14	1.45
gene10346_MTX1	54.94	86.67	179.91	111.28	56.42	88.28	32.99	57.25	123.22	10.11	42.86	98.28	145.67	96.41	87.58	35.86	20.92	18.79	38.13	136.45	42.58	63.74	110.66	51.63	26.51	74.07	152.2	85.1	54.85	92.34	30.38	37.56	46.52	85.95	65.62	39.32	47.48	91.98	89.01	116.89	73.29	105.41	49	122.26	108.83	111.26	107.31	43.29	91.21
gene10347_THBS3	7.86	4.7	4.69	5.33	7.72	9.92	3.2	15.17	9.7	0.33	18.41	4.49	0.18	23.69	10.75	3.14	3.07	3.48	6.63	9.04	11.61	7.07	6.84	18.57	5.38	7.26	26.11	30.32	10.69	16.17	10.72	7.61	14	13.04	14.1	16.73	6.04	10.67	6.12	12.9	8.51	10.66	6.55	19.43	8.61	9.9	16.15	18.36	8.66
gene10348_MUC1	15.88	0	0.05	0.07	0	0.23	1.75	0.03	0	0	0	0	0	0	0.21	0	0	0	0.49	0	0	0.46	0	0	0	0	0	0	0	0	0	0	0	0.3	0.08	0	0	0.96	0	0	0	0	0	0	0	0.03	0.44	0	0.1
gene10349_TRIM46	1.02	4.22	1.45	0.61	0.67	0.62	0	0.71	0.14	0	1.42	0.54	0	0.27	1.09	0.35	0.71	0	2	0.6	0.92	0.43	0.88	2.43	0	0.57	1.82	0.67	0.41	1.05	0	0.39	0.14	0.15	1.24	1.42	0.9	1.41	0.09	0.56	1.14	0.37	0	1.63	0.49	0.8	0.6	1.25	0.69
gene1034_TRNAK-UUU	0	0	0	0	0	0	0	0	0	0	0	0	0	0	0	0	0	0	0	0	0	0	0	0	0	0	0	0	0	0	0	0	0	0	0	0	0	0	0	0	0	0	0	0	0	0	0	0	0
gene10350_KRTCAP2	169.26	317.46	225.3	206.13	129.76	77.81	348.51	344.32	394.76	341.81	319.51	213.42	290.28	214.87	311.99	227.86	117.41	202.16	522.62	485.23	375.12	59.89	219.65	421.19	295.43	254.83	192.47	241.82	124.16	143.42	301.16	160.69	89.18	665.46	478.6	407.49	437.29	108.45	373.5	372.33	569.81	207.15	134.68	260.76	318.07	460.78	322.66	393.97	209.85
gene10351_DPM3	48.2	68.45	16.72	19.98	18.63	22.24	28.75	39.55	39.02	20.64	23.48	12.41	56.92	49.46	38.48	53.84	22.94	8.71	47.49	49.19	100.68	20.28	45.36	87.89	28.36	29.98	24.51	24.38	16.28	20.4	2.74	18.76	20.99	61.05	46.88	40.76	52.98	15.42	30.15	36.27	45.41	12.8	25.77	30.52	21.76	55.34	24	62.79	14.32
gene10352_SLC50A1	7.61	17.42	15.17	20.83	1.91	16.12	5.1	8.56	6.73	1.7	4.96	0.91	0	2.5	11.82	0	0.65	0	0	9.44	3.23	1.84	3.21	12.48	2.63	4.6	17.17	14.73	7.34	13.79	0	2.71	7.1	4.19	5.63	4.15	2.76	1.31	8.42	8.44	5.82	4.16	5.61	8.02	12.48	12.1	10.56	2.98	20.95
gene10353_EFNA1	32.42	30.11	14.52	18.39	35.53	22.35	51.08	55.68	25.88	16.87	22.36	14.8	9.31	55.78	23.5	11.98	9.96	26.01	15.2	22.28	34.4	46.12	19.98	29.17	56.88	30.4	39.49	60.47	29.16	35.57	37.3	35.43	14.52	17.85	74.97	45.16	69.51	69.79	28.14	24.42	81.31	60.79	35.16	33.69	18.34	35.02	52.51	69.11	27.32
gene10354_EFNA3	5.22	2.66	0	3.92	2.51	5.77	5.15	10.91	3	0	2.31	0.74	0	9.91	8.87	0	0.65	0	0.37	1.65	0	12.07	11.33	2.67	0	0	19.06	38.04	16.39	22.77	0	13.18	12.14	1.32	2.84	2.62	8.81	1.59	3.59	1.48	3.03	10.33	0	3.98	5.6	7.46	3.72	9.58	3.95
gene10355_EFNA4	5.21	3.69	2.78	15.66	1.19	6.99	0	7.54	10.95	0	2.98	1.28	0	13.16	16.95	1.34	5.06	1.59	2.6	7.09	9.54	7.92	15.1	30.71	0	9.86	32.67	34.84	14.67	20.64	0	10.42	12.42	7.86	15.33	13.29	15.55	9.44	6.19	8.16	6.02	21.23	0	20.36	10.19	15.8	11.44	9.29	11.75
gene10356_LOC110081026	4.11	3.93	3.61	2.85	7.68	1.73	4.51	4.62	1.85	0.87	7.22	3.24	0.35	7.23	2.39	2.77	1.68	2.08	5.1	13.64	6.98	5.84	2.1	2.74	2.36	2.86	1.94	4.49	1.88	2.2	0	1.35	1.63	2.47	6.16	7.69	5.53	10.34	1.92	1.84	6.7	5.74	3.14	5.25	3	2.53	5.86	8.38	2.26
gene10357_ADAM15	2.24	4.5	0.86	3.61	1.78	6.32	0.17	5.79	2.91	0	3.03	0.44	0	2.93	4.1	0.69	1.2	1.13	0.13	5.66	1.87	4.01	1.31	1.8	0.31	0.51	3.44	5.24	2.01	3.98	0	3.89	2.37	1.53	1.84	2.2	1.02	1	1.02	0.29	2.8	1.55	1.61	2.56	1.97	3.3	4.23	4.79	4.91
gene10358_DCST1	0	0.71	0.42	0.53	0.3	0	0	0.9	1.45	1.33	0	0	0	0	0.53	0.58	0.76	0	1.44	0.41	0	0.54	0.65	0.34	0	0.63	0.34	0	0	0.08	0	0	0	0.3	1.28	1.19	1.06	1.63	0	0.23	0	0.25	0.8	1.3	0.31	0.56	0.52	0	0.16
gene10359_DCST2	0	1.09	2.05	1.14	0.18	0.27	2.28	0.2	0.11	0	0.98	0.12	0	0.37	0.1	0	0.28	0	0	0	0	0	0.11	0.79	0.29	0.48	0.06	0.04	0.13	0.09	0	0	0.16	0.63	0.16	0	1.1	0	0	0.08	0.49	0	0	0.23	0.54	0.57	0.71	0.41	0.42
gene1035_TRNAK-UUU	0	0	0	0	0	0	0	0	0	0	0	0	0	0	0	0	0	0	0	0	0	0	0	0	0	0	0	0	0	0	0	0	0	0	0	0	0	0	0	0	0	0	0	0	0	0	0	0	0
gene10360_ZBTB7B	5.75	1.03	0.52	1.84	1.83	0.7	5.09	0.8	0.23	0.1	0.09	0.65	0	0.66	0.62	2.2	0.56	2.45	0.8	0.75	1.21	0.67	0.3	0.83	2.23	1.43	0.9	0.48	0.34	0.55	0.28	0.17	0.31	0.44	0.91	1.59	1.31	0.88	0.66	0.09	0.41	0.38	0	0.28	0.3	0.87	1.83	1.56	0.88
gene10361_LOC110081056	1.83	2.06	0.35	1.03	1.45	1.58	0.79	4.34	0.08	0.97	5.07	0.1	1.75	3.64	3.85	1.05	0.37	7.16	1.68	2.99	1.63	5.78	0.22	0.49	0	0.56	2.72	2.4	0.76	2.64	0.34	2.35	1.41	0.48	0.43	5.47	0.71	2.31	0.22	0.75	4.21	10.5	11.14	0.53	0.43	0.53	0.65	4.68	0.45
gene10362_FLAD1	12.93	13.07	33.42	38.58	14.51	22.15	13.78	18.82	30.91	11.51	16.86	20.25	11.37	16.44	14.18	9.09	3.76	10.79	6.74	21.66	10.51	19.57	27.04	23.25	12.91	20.28	45.69	25.88	14.61	25.13	38.35	15.96	7.62	13.89	22.2	22.55	27.76	20.36	15.52	24.54	27.93	40.66	33.23	37.29	24.56	26.88	25.02	14.68	23.21
gene10363_SHC1	8.24	18.51	3.73	56.86	5.52	39.6	3	12.09	3.79	2.4	11.8	3.85	0.9	7.83	36.66	4.32	5.62	3.63	4.04	25.69	1.07	18.93	9.8	17.6	12.67	6.84	64.11	55.02	24.52	72.64	20.29	23.5	7.77	7.93	13.83	9.64	16.69	8.66	7.69	13.32	19.7	19.16	6.64	12.91	24.79	15.69	23.38	10.47	45.11
gene10364_PYGO2	3.36	5.02	0.95	12.64	1.9	6.51	0.19	6.45	3.63	0	1.75	0	0	1.01	6.29	4.52	0.99	2.5	0	9.08	0	2.12	1.09	0.56	0	0.25	6.11	7.72	4.28	9.18	0	10.57	0.44	4	0.58	0.2	3.15	0.4	2.76	6.6	1.87	6.36	1.96	0.22	4.25	6.72	7.81	2.27	10.3
gene10365_PBXIP1	2.76	2.38	2.41	5.68	3.54	2.14	6.39	3.7	2.88	3.82	13.56	0.5	0.67	2.17	5.3	3.38	2.4	0.11	3	1.54	10.39	5.41	2.64	4.91	4.92	1.23	9.33	3.94	2.48	2.81	5.27	1.91	6.35	1.56	20.8	9.25	6.94	2.12	2.48	1.96	8.89	6.22	9.06	5.21	3.47	5.91	3.05	3.32	2.43
gene10366_PMVK	45.56	55.12	68.96	98.7	40.53	64.5	34.07	42.49	64.2	15.05	44.79	29.51	34.97	40.37	82.61	25.45	31.09	23.54	21.42	55.16	41.95	75.7	76.91	32.52	58.38	35.03	89.39	81.51	37.44	76.04	36.15	35.06	38.27	59.62	36.55	32.01	36.46	56.09	89.02	101.22	41.22	65.65	50.72	60.95	115.78	76.45	71.2	47.71	78.31
gene10367_KCNN3	0.06	0.11	0.13	0.27	0.9	0	1.08	0.86	0	0	0.16	0	0	0.56	0.22	0	0	0.17	0.63	0	0	0.99	0	0	0.19	0	0.25	0.05	0.12	0.03	0	0	0.19	0	0.32	1.64	0.39	0.56	0.17	0	0.08	0.27	0	0.25	0.11	0.27	0.37	0	0.39
gene10368_ADAR	15.89	20.82	9.26	98.84	18.96	45.56	21.64	30.43	10.19	27.37	23.85	4.76	10.51	19.7	85.78	52.19	18.86	96.21	53.94	64.27	42.21	112.85	25.5	32.94	50.94	74.45	76.78	140.62	64.29	120.01	79.65	71.9	6.17	17.02	55.04	51.03	59.87	35.88	13.21	21.48	59.25	134.28	66.24	105.45	54.92	46.86	57.67	25.69	107.13
gene10369_CHRNB2	0	3.19	0.22	0.39	0.27	0	0.8	0.2	0	0	0.66	0.78	0	0.19	0.84	0.36	0.06	0.12	0.11	0.2	0	0	0.08	0	0	0.47	1.33	0	0.02	0.04	0	0	0	0.49	0.58	0.29	0.07	0.61	0	0	0.49	0	0	0	0.05	0.03	0.17	0.77	0.17
gene1036_MDM4	76.22	306.8	96.19	100.55	101.5	91.74	229.99	131.28	25.11	235.59	352.15	193.28	57.55	137.08	152.72	160.47	105.94	239.96	327.32	104.04	226.88	118.89	85.36	278.48	96.83	147.27	106.64	159.92	64.5	63.36	99.92	31.25	48.56	103.89	233.35	241.43	244.6	166.87	250.12	108.39	383.29	98.48	146.01	97.71	138.74	185.63	79.52	115.32	87.72
gene10370_UBE2Q1	83.78	136.5	124.66	153.69	62.7	148.43	50.24	136.78	160.27	53.61	103.49	44.91	10.27	117.99	157.95	63.89	55.62	72.05	77.06	229.83	106.75	98	173.09	103.16	101.17	114.8	215.08	169.24	110.64	184.27	80.7	106.67	78.45	139.71	109.72	116.41	99.85	82.3	90.77	108.6	89.81	171.6	86.71	178.32	142.08	109.84	140.4	104.99	128.96
gene10371_TDRD10	1.28	10.28	15.11	8.65	5.75	1.07	1.28	5.07	5.51	1.33	2.04	1.47	1.36	1.15	1.7	4.41	1.22	1.84	3.15	1.73	2.84	4.32	7.33	7.27	6.63	8.08	8.12	7.23	2.7	5.71	0.67	2.55	0.7	5.62	5.14	6.39	7.06	3.64	2.07	5.38	5.47	5.15	1.9	11.28	3.4	3.45	5.6	4.19	7.63
gene10372_SHE	0.26	2.49	1.35	1.7	1.79	1.37	0.97	2.95	0.7	0	4.24	0	0.6	1.3	3.11	0	2.11	1.99	0.52	1.73	0	0	0	0	1.54	0	2.72	1.24	0.78	1.82	9.07	0.17	4.27	0.54	1.5	3.72	0.24	2.75	0.27	0.08	1.57	2.56	1.8	0.05	0.28	0.51	0.9	0.93	0.35
gene10373_IL6R	0	0.07	0	0.49	1.09	0.22	0.79	0.16	0	0	0	0	0	0	0.82	0	0	0	0	0.18	0	2.16	0.32	1.74	0	0	0.81	0.66	0.27	0.26	0	0	0.33	0	0.53	0	3.43	0	0	0	0.39	0.33	1.07	0.53	0.98	1.52	0.3	0	0.21
gene10374_LOC110081075	0	0.06	0	0.02	0	0	0	0.12	0.21	3.32	0.69	0.24	0	0.11	0.07	0	0.34	0	0.09	0	0.33	0.21	0	0.24	0	0	0.14	0.03	0.01	0.03	0	0	0	0	0	0.06	0.16	1.13	0	0	0	0	0	0	0.17	0.51	0.02	0.16	0.12
gene10375_MC3R	0	0.31	0	2.26	0	0.18	0	0.04	0	0	0	0	0	0	0.48	0	0	0.99	0.08	0.43	0	0	0	0	0	0.25	0	0.13	0.16	0.08	0	0.58	0	0.17	0	0	0	0.06	0.06	0.55	0	0	0	0	0.45	0	0.34	0	1.72
gene10376_FAM210B	35.7	418.86	1054.11	387.13	88.96	146.55	167.11	151.86	151.29	77.27	79.76	176.11	196.54	94.86	366.24	141.41	163.1	211.89	196.86	744.83	58.03	70.45	161.74	96.68	36.81	72.56	77.2	48.93	164.89	58.25	33.91	141.07	144.92	203.64	111.56	64.97	76.44	101.48	286.33	246.07	91.62	81.54	58.1	91.12	286.33	282.28	474.73	117.11	591.77
gene10377_AURKA	3.79	3.84	10.67	19.4	7.99	7.58	3.18	6.12	17.55	2.04	8.24	8.11	0	9.83	19.14	2.25	3.37	2.12	3.54	12.35	5.61	3.2	7.91	9.68	2.49	5.1	12.88	16	9.42	20.14	3.08	8.62	7.11	8.12	4.06	1.66	7.3	3.99	29.75	21.23	10.01	7.2	7.82	7.29	33.27	19.77	12.25	3	27.65
gene10378_CSTF1	11.92	39.67	45.37	55.59	15.12	25.12	13.23	37.19	29.4	14.7	22.32	13.43	3.31	9.74	40.68	6.94	5.44	6.91	7.36	25.45	10.61	14.12	26.93	27.51	6.83	20.24	41.68	37.69	18.53	32.85	23.47	13.42	9.23	35.21	10.07	6.95	17.42	10.7	35.65	37.85	52.24	29.25	8.98	22.09	45.69	62.75	38.65	29.49	62.08
gene10379_CASS4	0.49	0.51	0	7.57	3.16	1.95	6.26	0.79	0.46	1.59	1.93	1.03	0	0.52	4.23	1.66	2.05	2.64	5.23	4.2	0	1.9	0.71	1.27	1.12	4.15	1.24	2.26	1.91	3.9	0	1.63	6.62	7.14	18.6	9.68	0.26	0.49	6.49	7.4	0.09	0.15	0	0.2	0.61	0.67	16.68	0.61	5.93
gene1037_LRRN2	0.42	3.74	1.94	6.05	0.45	3.16	2.21	0.52	0.93	1.45	2.31	1.32	0.62	1.61	2.03	1.96	1.71	4.19	2.39	3	0.33	1.36	1.71	0.34	2.47	2.37	1.66	1.77	2.39	0.88	6.61	0.94	3.34	1.34	3.29	3.44	1.44	1.52	1.09	1.5	0.1	0.38	0.41	0.26	1.31	1.37	2.01	0.73	3.71
gene10380_RTFDC1	61.69	107.31	97.12	132.16	60.58	103.53	64.96	77.9	81.21	47.79	77.07	71.17	56.54	75.52	154.14	58.21	40.35	108.69	56.75	136.1	77.24	110.04	99.51	60.02	42.45	54.12	125.71	104.51	57.12	96.27	81.6	47.82	50.04	78.52	31.16	38.47	44.13	74.14	117.02	117.65	46.85	80.24	46.67	67.98	109.15	89.78	85.16	57.24	98.59
gene10381_GCNT7	1.2	5.09	5.08	5.88	0.12	6.56	7.57	0.31	4.8	4.73	4.31	0.49	8.09	0.35	12.2	1.44	0.99	13.72	2.5	11.13	0	0	0.48	4.87	0	1.85	0.88	4.73	2.56	2.29	2.17	1.79	0.49	2.51	4.87	4.2	1.04	0.94	10.17	2.35	0.12	0.2	0.95	0.22	10.19	8.39	8.28	0.43	25.21
gene10382_TFAP2C	0.79	0.05	0.43	0.52	0.36	0.53	0	0.89	0.14	0	0.64	0	0	0.07	1.7	0.58	0.66	0.17	0.08	0.05	1.14	0	0.19	0.12	1.96	0.66	0.8	0.5	0.81	0.23	0	0.42	15.87	0	0.64	4.76	0.55	0.22	0.54	0.05	0.16	0.47	0	0.86	0.17	0.28	0.26	0.46	0.15
gene10383_BMP7	1.04	2.48	12.58	4.79	6	4.43	5.07	4.81	3.37	0.99	2.13	1.95	2.26	2.41	5.77	1.63	1.35	5.76	3.17	2.44	1.06	4.72	1.68	0.33	0	2.1	3.29	2	0.94	1.57	0	2.6	9.82	1.45	1.5	5.1	4.71	3.63	2.42	1.03	0.68	2.63	4.76	2.39	1.63	2.49	19.69	6.08	4.2
gene10385_SPO11	0.18	0.47	0.62	0.12	0.68	0.39	0	6.34	0	0	0.15	0.79	3.27	0	0	0	0	0	0	0	0	0	0.13	0	0	0	0	0	0.05	0.09	0	0	0.02	0	0	0	1.76	0	0	0	0	0	0	0	0.07	0	0.04	3.2	0
gene10386_RAE1	18.54	33.64	19.42	62.93	19.43	43.5	14.25	13.85	19.68	5.05	31.38	19.79	18.25	16.57	40.62	11.96	11.56	8.72	20.11	35.3	14.1	23.72	10.74	7.27	3.44	13.31	40.83	54.3	17.76	40.06	18.09	16.03	16.38	15.15	11.66	11.38	8.09	17.65	28.18	18.27	16.27	39.64	7.71	19.48	40.69	24.82	23.65	14.78	57.33
gene10387_LOC110081077	0.61	7.65	8.29	1.43	0	1.29	1.54	3.17	1.96	7.78	1.73	3.83	0	0.83	1.96	3.49	3.38	0	0.19	0.76	1.63	1.87	6.02	6.9	3.56	0.66	1.57	0.35	1.11	0.47	0	0.48	0.66	1.51	6.15	2.32	7.37	3.98	6.65	4.93	4.37	2.74	3.12	0.37	2.22	1.9	1.45	2.57	1.59
gene10388_RBM38	17.63	39.41	22.12	37.64	34.83	43.85	0	66.89	36.41	74.95	17.19	3.7	0	19.79	24.51	40.82	54.69	7.5	10.41	10.53	21.52	50.91	44.24	29.23	7.94	38.36	66.78	50.24	52.26	47.19	0	46.58	29.07	25.69	9.47	19.39	25.85	7.42	38.59	44.83	38.7	66.54	39.4	51.68	38.33	75.35	48.26	47.52	28.8
gene10390_CTCFL	0.71	0.87	6.32	11.84	1.57	0.11	0	2.51	1.23	0	0	0.35	0	0	0.2	0.87	0.17	3.2	0.87	0	0.71	3.81	0.66	0.06	1.21	1.73	2.31	2.44	0.93	2.47	2.79	0.16	0	1.02	2.48	1	5.8	1.03	0.35	0.62	1.4	3.39	0.41	0.97	1.92	1.22	1.69	1.08	8.14
gene10393_PCK1	0.45	15.99	0.1	0.31	1.94	0.79	2.5	0.07	0	0	0.66	0	0	1.99	2.4	0	0	0	0.22	0.34	0	1.98	0.38	0.72	0	0	0.73	0.38	0	0.68	0	0	0	0.13	1.17	0	10.78	2.95	0.06	0	0.62	0.11	4.43	0.05	0.03	2.76	0.06	0.56	0.23
gene10394_PMEPA1	30.23	18.01	14.96	11.91	32.59	10.67	36.2	15.37	6.25	27.94	68.74	38.47	28.08	17.7	18.05	23.77	22.03	70.92	69.35	17.64	88.29	47.77	8.91	19.2	64.76	38.37	16.8	15.13	3.85	6.77	128.84	3.36	9.32	37.54	27.17	44.51	21.17	90.27	9.85	13.84	41.11	26.09	53.48	27.67	6.68	9.48	18.15	27.87	12.22
gene10396_CUNH20orf85	0.87	1.13	0	0	4.62	0	0	1.02	0	0	1.08	0	0	0	0.32	0.35	0	0	0.52	0.33	0.51	2.16	0	0	0	0	0	0	0	0	0	0	0.3	0	0	0	0.65	1.86	0	0	0	0	0	0	0.13	0	0.28	2.21	0
gene10397_ANKRD60	0	0	0	0	0	0	0	0	0	0	0	0	0	0	0	0	0	0	0	0	0	0	0	0	0	2.91	0.29	0.23	0	0.44	0	0	0.19	0	0	0	0.45	0.78	0	0	0	0	0	0	0	0	0	0	0
gene10398_LOC110081093	5.6	8.69	4.14	9.93	9.6	9.43	9.13	10.72	2.97	4.82	13.73	6.77	3.69	11.29	7.89	5.28	4.05	9.83	7.73	5.23	8.78	11.87	4.85	10.74	7.15	6.84	9.53	17.94	6.08	9.35	16.07	3.45	3.15	4.97	7	9.46	7.98	10.32	14.36	5.7	16.22	15.2	9.96	6.68	8.77	8.34	4.78	9.91	10.88
gene10399_RAB22A	50.21	63.52	39.15	23.89	42.94	31.04	69.39	50.62	18.05	57.51	116.89	45.83	19.74	76	43.29	63.61	46.79	102.94	121.86	62.28	174.62	107.01	37	89.91	75.67	65.16	45.17	46.08	27.95	29.82	109.66	20.27	29.56	38.27	118.73	100.14	117.18	82.65	41.31	40.63	95.34	61.14	93.22	62.65	33.99	40.31	32.66	47.7	26.07
gene1039_NFASC	0.59	6.24	1.61	4.37	0.85	1.51	9.01	0.92	0.57	5.38	22.65	3.6	0	1.07	3.03	2.17	2.17	1.88	1.59	1.35	0.65	0.23	1.07	7.44	1.53	1.7	2.04	2.59	1.49	1.15	0.39	1.11	1.42	1.56	1.94	3.46	2.02	1.65	26.1	8.06	1.74	0.41	0.34	1.34	4.69	1.37	4.62	0.33	8.25
gene103_TIAM2	6.95	88.64	35.22	98.47	1.66	61.3	32.45	5.28	14.14	7.33	70.79	35.74	9.52	7.93	96.59	14.57	8.43	20.85	19.7	106	5.65	2.69	9.76	75.25	5.07	18.86	13.9	47.57	19.06	26.47	15.25	13.24	3.91	64.66	47.99	28.07	3.14	2.73	51.42	32.81	15.85	1.2	1.14	2.06	36.28	37.6	45.73	3.39	82.43
gene10400_PSIP1	385.07	270.59	569.15	223.59	485.9	194.16	953.1	356.03	346.22	1801.35	883.17	527.18	225.23	565.43	228.82	951.81	590.63	1770.13	1303.87	162.47	1063.33	1361.88	317.51	483.62	1249.74	756.25	179.21	217.36	115.65	128.79	1863.57	55.07	71.61	433.97	573.04	934.48	705.18	664.29	498.17	489.46	920.56	704.25	1390.42	497.38	294.75	345.29	186.97	454.72	188.96
gene10401_CCDC171	1.35	3.9	2.64	3.89	0.6	3.75	3.24	2.05	1.6	0.5	1.49	2.24	0	1.52	6.39	2.32	4.24	2.21	4.93	3.37	1.41	1.04	2.79	8.44	1.74	1.86	4.83	3.98	1.73	4.08	3.55	0.31	1.1	3.62	2.92	1.37	2.03	1.03	5.34	3.48	4.76	2.74	0.87	1.14	4.02	4.25	1.4	1.03	4.96
gene10403_BNC2	3.96	4.16	2.73	12.39	2.61	8.37	4.37	8.75	1.54	3.93	8.46	0.86	2.69	7.4	7.8	1.7	2.42	4.55	4.34	5.12	7.49	14.11	1.81	4.4	4.33	2.77	7.34	9.58	3.2	10.73	13.04	2.77	3.72	2.53	3.12	3.66	4.57	3.23	3.04	3.12	9.35	13.78	5.34	4.46	4.2	4.63	4.01	8.35	8.46
gene10404_CNTLN	53.06	22.8	52.47	11.53	64.85	9.26	101.78	20.64	10.56	265.11	167.17	60	53.24	34.89	17.39	56.73	96.29	160.64	142.6	14.35	273.89	318.65	19.28	29.82	177.33	32.37	7.83	14.44	5.13	5.17	235.49	2.9	5.92	34.12	55.43	86.19	59.92	128.46	33.59	37.07	49.02	98.41	258.03	56.6	10.85	14.35	9.04	34.05	9.72
gene10405_SH3GL2	4.72	0.47	2.03	8.57	0.46	11.83	0	3.04	0.36	0	6.82	0	0	0.2	7.32	0	0.51	4.87	1.76	2.64	0	3.28	0.11	0.7	14.04	1.17	7.92	9.29	2.59	15.61	5.6	2.66	2.38	1.72	0.31	1.86	3.01	2.5	1.59	1.32	2.46	8.37	2.42	1.39	1.67	2.19	4.28	0.68	16.27
gene10406_SYK	2.12	0.87	2.25	2.2	0.89	1.18	2.5	0.85	0.31	0	1.77	1.31	2.84	0.17	0.76	1.54	0.45	2.33	3.09	0.12	0	3.6	0.55	1.06	0	0.68	1.84	1.82	0.85	0.74	4.21	0	1.79	0.5	0.92	1.2	2.63	4.93	0.17	0.25	2.73	0.47	0	0	1.05	1.63	1.15	0.95	2.4
gene10407_AUH	7.93	7.44	3.38	8.31	6.28	8.94	3.59	6.89	2.96	3.12	3.92	2.44	3.22	4.43	8.63	2.17	4.77	4.44	5.62	5.58	4.68	2.1	3.04	7.45	4.82	4.25	7.57	11.7	5.72	8.82	6.1	2.8	3.33	6.7	4.74	6.92	7.77	7.96	13.5	7.87	6.21	10.93	10.8	7.42	12.74	8.83	7.96	3.72	15.48
gene10408_NFIL3	20.44	35.77	24.73	69.58	9.92	56.51	219.77	21.21	34	13.91	30.41	27.62	17.59	25.07	98.02	8.13	12.99	29.02	37.82	110.77	20.32	24.52	31.73	14.42	4.07	24.81	37.22	44.31	21.24	31.2	9.97	8.89	13.67	17.44	22.86	16.11	11.13	24.25	31.43	25.93	50.85	61.81	53.43	64.96	61.76	29.67	125.94	13.03	186.22
gene10409_ROR2	20.33	19.1	15.78	31.8	42.12	20.02	116.75	39.32	14.53	59.63	41.59	25.02	21.26	106.51	25	18.41	21.57	52.56	31.12	13.91	70.19	60.95	19.92	145.39	35.14	48.08	36.94	246.07	90.17	82.07	137.54	70.72	6.21	44.49	30.67	225.42	297.54	42.33	75.59	49.15	67.51	55.44	62.3	30.21	45.52	26.86	17.73	34.89	38.94
gene1040_CNTN2	0.94	7.03	3.49	23.16	1.72	7.84	53.58	2.32	12.71	6.89	11.79	12.11	3.17	2.57	55.01	2.56	5.69	30.25	5.89	23.02	0	0	0.6	5.11	2.45	4.58	1.13	5.59	7.79	2.92	5.21	6.6	0.72	18.49	2.05	9.34	1.04	0.53	106.52	60.98	1.25	0.53	0.57	0.94	47.91	2.75	85.91	0.91	195.93
gene10410_SPTLC1	5.31	17.32	11.32	33.97	16.01	14.84	12.66	20.28	12.02	7.27	13.76	11.85	1.55	27.77	30.83	7.37	8.95	25.19	16.94	15.66	14.41	8.1	18.24	16.51	13.81	10.55	26.5	70.96	17.21	27.14	21.03	14.74	5.07	12.28	16.55	7.67	23.39	12.29	24.62	14.64	15.43	25.78	4.23	12.79	26.84	16.76	19.84	12.62	41.68
gene10411_CDC42SE2	4.56	11.84	3.44	38.88	1.43	16.32	5.41	4.02	3.1	3.48	10.65	0.42	0	2.38	25.85	2.46	4.97	5.64	2.62	7.52	1.32	3.03	3.88	4.27	4.86	6.28	9.71	18.32	6.01	12.04	29.12	7.96	3.53	10.15	3.37	4.31	2.31	3.82	26.46	11.41	2.65	4.92	5.54	3.63	25.06	10.97	12.41	1.48	30.99
gene10413_LYRM7	12.64	6.68	11.9	6.67	6.86	10.99	8.04	8.78	7.63	0.37	9.3	8.27	6.04	7.78	9.4	4.51	1.71	4.48	5.88	7.58	11.86	3.94	6.37	3.46	8.33	4.09	7.18	9.76	4.28	7	0.72	1.65	3.85	6.15	8.26	7.35	4.93	16.71	8.7	7.17	3.75	8.62	4.08	13.94	11.9	7.5	13.46	12.39	11.41
gene10414_HINT1	407.74	763.41	1152.69	636.57	471.94	386.15	619.11	630.59	600.52	412.78	425.36	487.22	486.66	585.58	516.69	484.63	358.73	477.14	591.08	687.05	338.59	333.9	643.25	816.95	261.53	714.9	709.73	389.28	252.6	469.65	283.95	318.55	265.3	999.25	635.33	398.3	656.05	430.49	592.29	745.3	930.66	520.28	310.23	870.85	607.47	881.63	757.03	710.51	457.01
gene10415_CHSY3	0.68	0.45	0	3.52	0.36	2.84	1.48	0.78	0.71	0	0.41	0.77	1.19	0.48	1.71	0.13	0.64	0.76	1.19	0.5	0.58	0.87	1.62	2.63	0	2.31	2	6.89	1.74	8	0	0.32	0.6	1.25	0.81	2.44	1.4	0.56	0.73	0.51	0.65	2.39	3.46	0.39	1.35	1.38	1.5	0.34	3.1
gene10416_ADAMTS19	3.55	7.1	0.52	6.85	15.06	3.01	5.89	11.28	1.17	5.14	8.01	2.81	3.27	11.82	4.79	0.68	0.7	0.9	1.16	1.73	15.93	6.4	6.69	8.58	4.09	4.97	9.79	10.33	3.42	4.11	2.16	1.99	3.73	3.65	8.29	4.99	47.16	5.54	7.29	4.76	39.05	18.11	10.52	16.81	7.75	7.49	4.26	4.97	8.96
gene10417_ISOC1	26.89	50.01	22.76	51.58	10	33.12	32.03	19.01	18.21	15.91	12.93	19.99	5.04	14.67	50.21	10.71	14.09	12.65	20.16	28.87	10.48	14.92	16.45	24.87	9.92	22.45	38.14	44.14	23.86	46.61	18.62	19.5	15.91	32.74	10.67	18.96	16.07	16.94	63.51	49.89	11.04	19.12	6.53	14.37	56.28	32.93	31.56	11.72	58.1
gene10418_SLC27A6	0.45	5.97	2.8	13.97	1.75	8.7	12.56	3.22	3.05	3.81	1.13	4.2	1.32	0.67	46.06	2.71	2.69	30.05	22.77	31.56	1.38	1.51	6.17	7.84	3.01	3.44	3.39	54.24	9.56	15.34	3.16	5.41	0.26	14.95	11.45	11.74	5.72	2.41	23.18	13.87	1.34	0.66	1.53	1.85	27.9	7.5	17.1	1.67	60.51
gene10419_LOC110081109	0	1.23	0	9.43	0	0.47	1.19	0.32	1.14	0	0	1.71	0	0	2.6	0	0	0	0	0.72	0	0	0	0.69	0	0	0.16	2.83	0.66	2.36	0	0	0.81	1.62	0	0	0	0	0	1.15	0	0	0	0	0.74	0.85	1.21	1.75	10.79
gene1041_TMEM81	0	0.09	0	0.29	0	0	0	0.21	0	0	0	0	0	0	0.43	0	0	0	0	0	0	0	0	0.2	0	0	0.07	0	0.04	0	0	0	0	0	0.86	0	0	0	0	0	0	0	0	0	0	0.21	0.13	0	0
gene10420_LOC110081122	0	0.94	5.45	0.78	0.54	5.52	0	1.16	1.64	0	0	2.33	0	0.24	0.31	7.55	1.22	0	0	1.15	25.81	0	0.76	1.25	0	0	0.29	0	0.09	0	14.87	0	0.37	0	0	0	4.88	0.74	0.88	0.87	0	3.15	0	2.06	4.41	2.77	0.55	2	0.31
gene10421_LOC110081156	0	0	0	0	0	0	0	0.94	0	3.82	0	0	0	0	0	0	0	0	0	0	0	0	0	0	0	0	0	0	0	0	0	0	0	0	0	0	6.33	0	0	0	0	0	0	0	0	0.2	0	0	0
gene10422_LOC110081121	0	0	0	0.39	0	0	0	0.85	0	0	0	0.87	0	0	0.26	0	0	0	0.44	0	0	0	0.74	0	4.68	1.76	0.24	0	0	0	0	0	0	0.63	0	0	1.1	0	1.22	0	0	0	0	0.17	0.78	0.13	0.12	2.53	0.13
gene10424_MBD1	21.85	51.91	52.07	44.4	42.33	25.39	31.65	34.59	25.06	26.65	61.47	52.07	50.52	33.23	30.16	36.43	27.98	39.56	62.08	42.86	48.95	67.51	29.45	48.85	43.99	34.14	33.92	42.33	22.63	31.64	27.93	15.33	17	27	92.76	59.14	65.75	47.27	25.2	20.98	59.76	33.7	38.04	37.26	29.49	24.89	32.67	39.37	38.23
gene10426_CXXC1	20.42	15.51	24.33	26.83	22.18	24.27	17.3	15.35	17.77	26.26	37.32	21.16	37.59	20.94	23.7	20.28	16.81	25.57	20.96	22.31	25.98	70.98	21.28	13	26.23	11.44	33.28	27.87	15.28	27.52	31.38	12.28	17.94	14.45	20.86	19.69	23.84	35.31	12.61	18.21	25.56	41.28	43.29	38.94	23.39	16.35	19.53	17.64	21.89
gene10427_LOC110081148	0.42	0.8	1.8	0.5	0.65	0.42	0.84	18.27	0.26	1.21	0	0	0.11	0	0.44	0.08	0.62	0	0.4	0.36	0	1.31	0.03	0.27	0	0	0.27	0.13	0	0.02	0	0	0	0.36	0	1.73	1.98	1.09	0.09	1.63	0.98	1.32	0.49	2.24	0.17	0.51	0.53	3.01	0
gene10428_LOC110081141	5.3	13.42	7.08	9.67	3.77	6.51	8	7.7	2.93	5.11	13.66	6.39	3.34	5.18	7.37	7.24	2.75	4.5	13.26	11.18	3.6	7.65	5.86	11.66	12.93	6.1	8.83	10.13	5.5	5.83	8.41	4.11	2.69	6.15	12.06	13.11	18.93	7.68	9.86	6.66	7.14	9.21	11.36	12.01	6.69	11.69	6.17	6.54	7.12
gene10429_PTPN18	1.39	0.55	0.77	0.92	1.41	1.09	0	1.32	0.06	0	0.13	0	0	0.23	0.26	0	0	0	0	0.29	0	0	1.25	0.77	0	0	2.15	0.73	1.42	1.16	0.42	0.9	1.1	0.65	0.63	0.63	5.88	0	1.67	0.47	0.6	0.79	0	0.31	0.76	0.99	0.37	1	0.53
gene1042_RBBP5	8.08	10.98	3.84	48.55	6.97	22.12	3.14	13.36	4.97	0.79	5.42	1.9	0.49	3.53	28.83	2.36	2.24	7.3	1.42	10.5	6.17	10.96	9.16	4.8	10.94	6.18	25.56	44.59	14.92	40.33	18.06	12.51	5.37	6.45	2.82	1.58	5.55	3.89	14.45	14.63	9.24	20.26	16.22	8.87	25.75	17.18	20.13	4.82	52.23
gene10430_IMP4	8.44	8.98	15.22	29.95	6.7	13.83	5.52	8.14	16.67	5.01	4.9	8.67	1.72	10.26	20.07	4	3.98	3.19	5.59	25.74	10.64	8	14.16	14.62	15.5	8.59	36	25.64	15.06	35.08	9.24	11.91	9.36	19.16	9.07	5.43	12.73	9.98	14.08	31.89	9.13	18.39	9.77	16.81	36.92	19.88	23.34	4.11	27.83
gene10431_CCDC115	8.97	19.59	18.27	19.67	22.14	16.24	17.46	24.26	24.59	9.46	8.9	3.57	7.16	10.62	23.67	14.03	7.89	7.58	12.65	16.76	8.82	18.26	36.85	37.93	17.94	27.35	33.13	21.64	11.24	16.97	9.2	8.6	9.19	21.49	12.32	17.04	18.85	13.85	16.73	26.35	13.85	27.57	14.16	42.76	15.88	25.51	16.49	18.04	12.65
gene10432_TRNAE-UUC	0	0	0	0	0	0	0	0	0	0	0	0	0	0	0	0	0	0	0	0	0	0	0	0	0	0	0	0	0	0	0	0	0	0	0	0	0	0	0	0	0	0	0	0	0	0	0	0	0
gene10433_TRNAE-UUC	0	0	0	0	0	0	0	0	0	0	0	0	0	0	0	0	0	0	0	0	0	0	0	0	0	0	0	0	0	0	0	0	0	0	0	0	0	0	0	0	0	0	0	0	0	0	0	0	0
gene10434_TRNAE-UUC	0	0	0	0	0	0	0	0	0	0	0	0	0	0	0	0	0	0	0	0	0	0	0	0	0	0	0	0	0	0	0	0	0	0	0	0	0	0	0	0	0	0	0	0	0	0	0	0	0
gene10435_LOC110081203	0	2.99	4.92	2.1	1.03	0.5	0	1.04	1.66	0	0.53	1.15	0	0.34	0.26	0	0	0.28	0.26	0.07	2.2	0.85	0.65	1.5	1.33	0.45	2.3	2.03	1.19	1.88	0.72	1.26	0	0.96	1.71	2.31	1.57	1.75	1.04	0.25	0.23	1.11	0	1.48	1.57	1.1	2.03	1.13	0.81
gene10436_LOC110081184	35.44	61	31.45	26.02	27.51	10.69	58.01	38.7	14.46	14.51	95.24	31.11	10.82	31.61	32.1	59.77	30.43	40.74	49.48	30.63	57.17	39.39	56.86	96.68	33.92	28.9	35.7	23.54	9.99	12.57	30.36	21.49	19.97	51.8	82.78	54.72	107.13	78.71	37.62	48.28	74.72	24.92	19.52	40.31	30.25	43.56	35.16	34.44	21.69
gene10437_RBM10	156.46	416.41	94.5	88.08	203.64	129.9	343.68	217.07	41.2	210.4	714.42	135.17	101.16	235.93	174.7	464.39	252.88	343.1	462.2	208.23	360.26	241.1	194.09	508.63	245.36	296.52	205.52	152.07	98.28	98.18	248.99	101.62	103.41	159.88	551.39	615.16	456.72	296.08	189.03	153.13	540.52	176.7	257.43	246.07	112.9	165.88	134.07	177.91	85.63
gene10438_NDUFB11	252.31	526.22	566.03	368.95	263.92	212.53	337.06	448.01	599.99	236.73	166.7	257.01	211.57	371.33	379.93	213.39	215.7	261.16	453.29	724.62	360.48	163.96	395	639.18	258.4	401.91	314.97	253.77	181.56	301.07	101.25	203.07	160	688.84	444.68	308.79	605.55	338.33	290.1	402.15	426.4	223.26	107.83	425.52	343.17	511.67	525.98	508.06	347.19
gene10439_LOC110081189	1.55	8.37	2.51	4.67	1.48	1.61	1.11	3.59	2.21	0.8	2.5	2.63	0	1.6	2.53	0	0.27	1.78	0.81	1.05	0	0.76	1.48	14.78	1.1	26.52	3.03	4.13	0.77	2.32	0.32	0.12	0.34	1.96	6.47	2.72	2.27	9.77	0.94	3.74	5.52	1.31	0	2.31	3.34	1.35	3.85	5.56	3.25
gene1043_DSTYK	2.74	8.76	2.32	6.83	3.49	5.74	6.36	5.23	1.79	3.91	8.24	3.54	3.25	3.54	5.28	3.61	3.21	8.27	4.49	3.76	5.05	1.62	3.27	8.21	4.8	4.9	6.77	9.8	4.12	5.59	2.46	2.11	2.65	2.2	5.63	6.49	5.42	3.27	5.5	3.55	6.98	6.38	3.98	3.47	5.8	5.64	4.13	3.05	7.55
gene10440_UBA1	36.06	66.05	84.83	150.94	43.91	78.76	34.5	67.54	57.86	16.37	40.43	43.07	34.05	73.72	93.75	29.19	25.07	40.08	48.77	98.42	52.3	50.61	74.89	64.14	45.04	65.86	114.27	133.63	63.5	106.95	29.08	66.38	35.17	77.02	51.87	59.53	60.67	45.49	93.41	83.14	73.76	88.16	34.37	76.37	95.56	90.3	94.78	68.02	131.11
gene10441_LOC110081153	155.93	346.95	248.12	385.8	170.94	225.19	392.41	319.19	198.88	256.75	323.9	127.09	144.64	229.13	350.34	235.27	226.4	313.69	377.56	359.14	233.08	193.33	369.03	293.29	292.42	352.17	386.18	304.17	182.33	301.58	205.36	178.8	120.26	429.87	249.19	309.93	403.04	179.21	313.77	410.86	390.52	327.36	176.16	415.84	332.81	419.92	443.71	351	299.59
gene10442_LOC110081158	0.29	0.21	0.21	1.22	0.16	0.42	2.55	5.02	0.45	1.64	1.77	0.44	0	0	0.71	0	0.18	0.22	2.13	1.83	0	0.51	0.1	0	0	0.09	0.08	0.37	0.33	0.25	1.62	0.52	0	0.04	0.41	0.55	3.03	0.22	0.27	0.23	0.77	1.39	0.71	1.46	0.55	0.7	2.42	2.16	3.33
gene10443_TRNAE-UUC	0	0	0	0	0	0	0	0	0	0	0	0	0	0	0	0	0	0	0	0	0	0	0	0	0	0	0	0	0	0	0	0	0	0	0	0	0	0	0	0	0	0	0	0	0	0	0	0	0
gene10444_CDK16	7.11	9.15	1.52	39.45	9.08	21.46	11.85	13.43	2.71	3.38	11.47	2.97	4.56	8.87	34.18	10.93	26.8	80.23	18.78	24.06	39.45	27.64	4.09	11.11	26.57	23.82	18.85	43.89	12.83	41.77	32.61	10.32	7.26	5.06	14.82	14.13	12.71	12.88	6.1	7.91	10.12	27.02	13.03	9.29	21.52	10.81	13.05	11.44	46.04
gene10445_USP11	13.04	23.22	18.52	28.07	19.42	16.17	32.2	18.33	16.78	20.95	35.15	18.12	25.36	18.65	21.85	23	12.59	21	32.1	23.61	18.13	41.54	21.27	40.86	22.43	20.19	20.3	33.81	16.57	19.81	33.12	13.72	9.28	21.67	34.23	36.25	34.99	27.86	26.81	25.57	39.04	37.77	50.44	40.25	25.07	24.58	23.96	21.29	27.47
gene10446_LOC110081149	10	25.92	18.01	9.69	18.78	8.7	33.64	18.44	7.51	13.04	31.59	10.64	4.89	25.8	14.84	25.89	16.98	8.94	34.46	23.21	36.81	10.8	15.97	20.41	18.29	14.26	13.41	6.76	4.19	4.53	18.03	6.91	7.16	22.23	40.46	32.25	24.41	12.4	7.82	14.57	27.68	7.77	15.71	21.46	9.12	11.38	15.27	18.32	6.45
gene10447_UXT	48.12	76.61	80.99	60.09	67.27	45.36	65.44	68.39	66.37	26.4	67.54	62.09	56.72	86.84	61.57	85.57	24.2	29.64	62.13	64.05	77.25	69.98	113.26	117.56	46	66.84	85.33	64.96	32.83	51.05	24.13	35.25	52.8	70.9	136.17	109.37	108.43	96.46	72.3	78.92	61.37	69.78	65.47	89.88	60.44	66.23	49.48	66.8	48.25
gene10449_ELK1	3.41	5.33	2.06	4.47	4.64	3.32	8.84	3.91	1.21	5.98	9.78	3.09	6.37	4.36	1.76	1.77	2.58	7.09	9.22	4.58	9.9	9.89	0.76	1.6	8.39	2.04	2.54	4.25	2.64	3.73	2.82	1.65	1.46	1.76	4.81	4	4.88	5.02	1.81	1.42	2.2	6.97	10.55	3.25	1.72	2.52	2.61	3.5	4.91
gene1044_TMCC2	0.5	4.42	0	2.9	3.03	2.71	2.17	2.35	1.07	0.08	2.49	1.24	0	1.73	2.12	1.6	1.46	1.14	1.29	0.76	2.56	2.05	1.89	2.57	0.27	0.92	2.58	2.42	4.72	2.19	5.33	3.57	3.67	0.83	1.61	2.15	2.21	1.74	2.5	2.08	1.94	1.97	1.07	0.65	2.83	1.75	2.63	2.23	2.38
gene10450_LOC110081201	0.3	3.04	1.15	3.6	5.2	0.76	0.12	5.78	2.21	0.32	0.09	1.02	0	0.16	0.41	0.43	0	0.1	0.82	0.63	1.77	0	0.5	0.21	0.98	1.93	1.21	1.94	0.53	1.28	0	3.06	0.08	0.64	0.5	2.31	0.78	1.04	0.67	1.12	0.56	1.18	0.51	2.9	0.83	1.19	3	8.42	1.27
gene10451_CFP	2.46	2.77	13.68	9.94	4.04	0.7	0	4.44	24.18	3.38	0.75	5.96	0	0	5.8	0.97	1.28	0	0.37	1.26	0.71	0.23	1.65	6.02	3.7	1.78	11.98	4.33	2.26	0.89	7.58	3.28	1.36	4.69	2.13	2.02	2.02	2.59	4.15	2.32	0.83	0.16	0	4.8	13.26	6.9	1.46	4.81	2.54
gene10452_LOC110081129	0.15	0.26	0.04	0.36	1.77	5.76	1.14	2.96	1.23	2.48	0.1	0.63	0.09	0.12	1.9	4.18	1.52	0	0.09	0.17	0	0.7	0.33	0.4	4.45	0	0.68	0.63	1.41	0.63	0	1.75	14.35	0.29	0.83	4.15	2.28	0.13	0.74	0.12	1.56	2.73	0.78	0.95	0.62	0.44	0.17	1.67	0.4
gene10453_SYN1	0	0.92	0.2	2.16	0.59	0	0	0.44	0.21	0.94	0	0	0	0	0	0	0	0	0.16	0.05	0	0.2	0.66	0.83	0	0.07	0.85	1.01	0.36	0.32	0	0	0.08	0	0.11	1.23	0.7	0.46	0.39	0.42	1.16	0.98	1.36	0.19	0.78	1.24	0.17	0.19	0.57
gene10454_TIMP1	10.62	40.77	12.55	38.82	5.1	13.11	9.42	25.33	36.78	13.07	17.63	25.09	14.95	10.59	50.83	17.36	9.76	19.3	21.62	41.87	21.75	2.36	10.7	65.27	15.72	47.99	46.77	11.35	12.02	14.78	31.4	6.7	20.42	106.66	86.93	35.18	8.95	9.43	34.09	48.86	30.83	22.64	27.21	69.3	45.13	56.54	115.33	30.24	11.42
gene10455_ARAF	42.83	23.76	24.52	31.88	29.25	38.63	25.44	24.98	21.24	11.3	44.56	16.99	37.91	25.8	22.08	15.79	10.44	29.7	29.24	33.63	18.93	32.33	23.83	18.41	13.47	17.14	31	27.5	18.86	32.48	7.64	18.45	22.89	10.93	23.1	20.57	20.26	29.1	29.51	17.23	22.68	46.54	52.14	37.92	22.22	23.15	23.41	22.65	36.04
gene10456_LOC110081127	0	0.15	1.46	0.12	0	0	0	2.2	0	0	0	0.85	0	0	0	0	0	0	0	0	0	0	0.99	0	1.29	0.29	0.34	0.75	0.14	0.04	0	0.42	0	0.77	0.45	1.81	2.01	0.77	0.23	0.36	0	0	0	0	0	0.55	0.11	1.5	0.18
gene10457_LOC110081181	0	0.24	0	0.13	0	0	0	7.07	0	0	0	0	0	0	0	0	0	0	0	0	0	0	0	0	0	0	0	0	0	0	0	0	0	0	0	0	0.14	0	0	0	0	0	0	0	0	0	0	2.23	0
gene10458_LOC110081185	0	0.74	8.87	3.06	0.84	0	0.48	3.12	0	0	0.48	0.34	0	0	0.27	0	1.09	0	2.1	0	0	18.6	1.34	0.46	2.22	3.71	0.86	0.73	0.48	0	0	0	0	1.64	2.08	0	6.18	2.98	0	0.53	0.83	0	0	0	0.17	0.33	0.66	3.29	0.58
gene10459_LOC110081160	0	0	0	0	0	0	0	0	0	0	0	0	0	0	0	0	0	0	0	0	0	0	0	0	0	0	0	0	0	0	0	0	0	0	0	0	0	0	0	0	0	0	0	0	0	0	0	0	0
gene1045_NUAK2	8.79	8.88	9.56	21.48	11.94	8.88	5	8.66	6.49	26.31	11.89	4.73	3.58	6.85	8.93	4.67	5.45	8.97	14.06	2.8	12.02	17.92	7.12	2.98	19.5	9.84	10.02	11	3	6.13	20.65	3.01	3.53	5.75	8.28	15.16	12.16	19.53	8.29	10.16	23.95	28.08	44.38	16.95	12.3	14.54	8.22	9.27	11.21
gene10460_LOC110081161	0	0	0	0	0	0	0	0	0	0	0	0	0	0	0	0	0	0	0	0	0	0	0	0	0	0	0	0	0	0	0	0	0	0	0	0	0	0	0	0	0	0	0	0	0	0	0	0	0
gene10461_LOC110081175	0	0	0	0	0	0	0	0	0	0	0	0	0	0	0	0	0	0	0	0	0	0	0	0	0	0	0	0	0	0	0	0	0	0	0	0	0	0	0	0	0	0	0	0	0	0	0	0	0
gene10462_LOC110081162	0	0	0	0	0	0	0	0	0	0	0	0	0	0	0	0	0	0	0	0	0	0	0	0	0	0	0	0	0	0	0	0	0	0	0	0	0	0	0	0	0	0	0	0	0	0	0.16	0	0
gene10463_LOC110081163	0	0	0	0	0	0	0	0	0	0	0	0	0	0	0	0	0	0	0	0	0	0	0	0	0	0	0	0	0	0	0	0	0	0	0	0	0	0	0	0	0	0	0	0	0	0	0	0	0
gene10464_LOC110081197	0	0	0	0	0	0	0	0	0	0	0	0	0	0	0	0	0	0	0	0	0	0	0	0	0	0	0	0	0	0	0	0	0	0	0	0	0	0	0	0	0	0	0	0	0	0	0	0	0
gene10465_LOC110081199	0	0	0	0	0	0	0	0.25	0	0	0	0	0	0	0	0	0	0	0	0	0	0	0	0	0	0	0	0	0	0	0	0	0	0	0	0	0.57	0	0	0	0	0	0	0	0	0.13	0	0	0
gene10466_LOC110081164	0	0	0	0	0	0	0	0	0	0	0	0	0	0	0	0	0	0	0	0	0	0	0	0	0	0	0	0	0	0	0	0	0	0	0	0	0	0	0	0	0	0	0	0	0	0	0	0	0
gene10467_LOC110081125	0	0	0	0	0	0	0	0.25	0	0	0	0	0	0	0	0	0	0	0	0	0	0	0	0	0	0	0	0	0	0	0	0	0	0	0	0	0.83	0	0	0	0.23	0	0	0	0	0	0	0	0
gene10468_LOC110081124	0	0	0	0	0	0	0	0	0	0	0	0	0	0.35	0	0	0.68	0	0	0.25	0	0	0	0	0	0	0	0	0	0	0	0	0.27	0	1.35	0	0	0	0	0	0	0	0	0	0	0	0	0.3	0
gene1046_KLHDC8A	0.22	5.22	1.91	2.35	0.49	2.33	0.72	1.1	0.37	2.22	3.17	0.51	0.1	0.47	3.18	1.56	0.12	0.12	3.3	0.37	9.39	1.6	2.85	4.86	2.41	1.27	4.11	1.21	1	1.26	4.08	0.93	0.77	0.67	3.41	3.28	3	1.06	1.57	1.27	2.32	7.92	3.12	3.29	2.03	0.47	2.44	1.91	1.53
gene10470_LOC110081179	0	0	0	0.55	0	0	0	0.52	0.18	0	0	0	0	0	0.55	0	0	0	0	0	0	0	0.9	0	0	0	0	0	0.06	0	0	0	0	0	0	0	0.93	0	0	0	0	0	0	0	0.47	0.22	0	0	0
gene10471_LOC110081190	0	0	3.66	2.88	0.35	0.56	0	0.19	1.02	0	0	0	0	0	0	2.21	1.18	0	3.35	0	0	6.64	1.81	1.63	0	0	0.57	0	0	0	0	0	0	0	0.47	0	2.96	0	0	0	0	0	0	0	0	0.2	0.54	0	0.21
gene10472_LOC110081133	0	0	0	0.23	0	0	0	0.29	0.17	0	0	0	0	0	0	0	0	0	0.27	0	0	1.33	0	0	0	0	0	0.17	0	0	0	0	0	0	0	0	1.65	0	0.14	0	0.81	0	0	0	0.2	0.15	0.07	0	0.37
gene10473_LOC110081130	0	0	0	0.11	0	0	0	0	0	0	0	0	0	0	0	0	0	0	0	0	0	0.46	0	0	0	0	0	0	0	0	0	0	0	0	0	0	0	0	0	0	0	0	0	0	0	0	0	0.57	0
gene10474_LOC110081131	1193.01	1492.78	1062.78	1674.42	1056.22	1869.55	1366.68	1656.43	1006	519.19	679.14	496.52	190.13	1504.41	1097.84	377.32	418.97	736.55	622.15	1176.96	815.51	663.08	1552.08	1112.98	711.7	1270.13	1754.76	1961.79	1056.55	1929.08	665.47	792.85	944.16	2047.77	732	838.77	1011.98	1035.61	2244.24	2160.7	914.29	1867.5	734.78	1737.5	2441.84	2487.27	2275.03	1219.97	2101.55
gene10476_LOC110081132	2015.18	1374.74	1791.2	1833.58	889.43	1621.39	568.99	1045.08	1400.74	485.46	756.07	804.91	613.09	1211.35	1886.22	383.4	510.08	369.12	631.42	1522.12	661.99	979.99	1699.31	982.91	558.43	689.6	2281.39	1609.37	807.3	1833.85	853.32	676.53	1628.57	1348.11	663.19	661.06	633.48	1167.81	1605.53	1820.93	591.96	1443.76	611.77	1381.57	2377.5	1699.82	1486.92	785.25	1654.35
gene10478_LOC110081135	0	1.02	0	0	0	0.29	0	0.2	0.59	0	0	0	0	0	0	0	0	0	0	0	0	1.73	0	0	0	0	0	0.24	0.12	0.44	0	5.62	0	0.75	0	1.01	0	1.49	0	2.14	0	0	0	0	0.74	0.42	1.68	0	4.13
gene10479_ABT1	16.43	13.69	10.77	41.51	12.71	22.57	19.52	9.29	22.46	12.99	21.77	5.82	19.69	8.01	19.49	9.04	8.79	29.5	8.68	14.15	27.54	17.66	8.46	2.97	18.85	5.25	25.25	36.69	12.8	41.95	13.84	10.56	5.3	11.86	9.96	16.33	7.95	13.51	9.81	21.3	18.66	49.06	79.88	20.15	26.86	12.6	25.91	17.98	59.7
gene1047_LEMD1	13.97	25.46	59.27	40.38	29.89	10.24	23.41	58.32	39.75	8.46	9.76	13.98	0	18.4	7.94	9.53	7.58	26.33	17.18	2.76	21.44	12.67	31.12	29.72	11.91	22.38	19.91	16.76	8.94	14.68	0	5.73	1.62	13.5	11.7	16.46	34.78	10.73	10.39	15.39	29.32	25.58	17.94	40.43	16.73	25.9	22.63	41.1	28.6
gene10480_GRM6	0.17	0.83	0.62	3.52	1.32	0.62	0	1.23	0.64	0	0	0.75	1.86	0.05	0.4	0.48	0	0	0.72	0.19	0	0	0	0.2	2.28	0.14	0.24	0.86	0.3	0.47	0	0	0	0.47	0.58	0	0.19	0.66	0.25	0.31	0.31	0.73	0	1.09	0.22	0.49	2.2	0.86	1.49
gene10481_LOC110081178	8.32	14.39	24.86	29.68	14.64	16.42	3.34	18.57	19.45	3.92	16.83	17.19	8.42	21.36	22.08	8.77	5.95	2.81	7.23	13.91	15.45	19.6	28.68	36.7	10.61	15.11	28.03	24.29	12.31	20.7	25.75	8.09	13.8	33.43	14.41	9.84	19.48	22.6	29.38	26.87	14.55	23.82	2.36	19.09	37.06	38.81	14.07	15.65	17.51
gene10482_WDR13	5.16	17.47	17.62	23.65	12.75	14.12	11.6	18.44	12.21	2.55	5.17	6.03	6.81	14.74	19.18	2.13	3.94	11.92	6.86	12.35	7.83	12.55	17.6	14.64	10.52	16.92	23.88	34.9	14.15	26.51	3.13	10.89	8.72	16.35	12.93	14.39	17.41	8.1	16.34	21.17	24.53	21.16	14.24	16.59	20.92	14.66	21.11	18.57	23.88
gene10483_SUV39H1	5.41	6.17	5.73	8.72	7.92	6	5.17	10.75	10.75	4.31	6.7	7.42	3.2	8.07	10.72	8.35	3.26	7.31	11.72	4.78	10.19	5.65	7.36	18.35	5.08	11.79	9.08	18.38	9.45	14.73	11.52	4.86	4.81	14.72	15.25	9.59	23.58	2.45	27.33	17.29	15.79	7.23	6.3	6.3	19.88	13.17	8.09	8.47	14.76
gene10485_WAS	0	1.19	0	2.03	0.65	1.29	2.31	1.11	0.2	0.33	0.87	1.44	0.91	1.49	0.95	1.32	1.23	0	0.85	0.49	1.51	1.23	3.59	1.71	1.18	1.93	3.9	1.4	3.44	1.36	0	1.93	3.78	0.69	1.25	4.66	14.73	3.21	1.12	0.87	1.43	0.61	0	0.5	1.66	1.07	0.51	0.65	0.53
gene10486_SLC38A5	4.13	9.6	0.58	11.96	4.22	3.87	11.44	6.76	1.12	4.45	6.88	1.21	0	1.07	14.29	0.89	2.77	6.52	5.18	4.9	3.38	3.06	1.98	6.14	5.92	1.78	6.49	10.38	4.67	7.07	11.84	3.41	4.21	3.99	7.93	6.49	4.74	3.47	4.62	2.61	1.84	6.74	8.39	4.75	8.33	8.77	6.07	3.4	21.78
gene10487_TBC1D25	4.83	4.39	8.47	9.16	10.85	3.7	8.45	4.79	4.21	2.44	10.34	5.75	25.86	8.16	2.69	1.19	2.75	2.31	2.94	4.83	7.48	11.97	3.77	5.43	4.72	5.56	2.58	5.27	1.9	4.54	4.89	0.43	1.04	9.85	7.2	4.35	5.65	28.63	2.66	10.86	6.28	6.04	11.23	13.74	5.36	3.57	6.44	11.16	9.9
gene10488_EBP	1.56	1.6	4.19	34.87	1.96	5.73	0	3.71	3.28	0	1.43	1.02	0	2.02	15.94	0.92	1.62	0.38	2.42	5.99	0	0	2.99	3.01	3.69	3.83	8.27	18.25	7.11	13.94	15.41	5.05	5.36	2.2	1.67	1.21	2.36	1.23	4.44	3.88	4.04	10.76	0	3.13	21.42	7.68	3.07	1.46	16.51
gene10489_PORCN	8.84	12.76	10.77	16.11	6.09	5.89	10.37	11.81	6.98	4.79	15.04	3.7	6.79	15.84	16.24	5.53	4.72	3.88	11.82	12.88	15.86	7.54	12.24	26.92	14.71	7.36	24.39	37.14	9.4	15.98	12.39	11.5	5.73	12.02	15.83	13.67	23.19	13.2	17.56	16.23	30.41	23.83	9.38	20.49	19.81	18.8	14.72	9.91	18.61
gene1048_TRNAW-CCA	0	0	0	0	0	0	0	0	0	0	0	0	0	0	0	0	0	0	0	0	0	0	0	0	0	0	0	0	0	0	0	0	0	0	0	0	0	0	0	0	0	0	0	0	0	0	0	0	0
gene10490_LOC110081144	0	0.17	1.78	1.08	0	0	0	0	0.19	0	0.49	0	0	0	0.07	0	0.14	0	0	0	0	0	1.13	0	0	0	1.44	0.97	0.07	1.02	0	0	0	1.59	0	2.79	1.75	2.35	1.78	0	0	0	0	0	1.04	1.95	0.25	0	0.39
gene10491_FTSJ1	14.64	20.72	12.56	31.26	13.47	23.27	12.15	13.55	12.78	18.19	26.58	9.36	21.66	11.66	39.61	22.11	23.51	13.92	15.22	28.75	23.46	20.12	24.44	44.18	20.51	28.56	25.72	27.83	13.32	28.54	7.6	12.35	15.36	14.76	32.61	9.73	28.84	26.26	16.83	10.91	18.5	30.51	12.74	29.32	12.72	21.22	16.38	11.54	22.01
gene10492_GPKOW	37.24	34.92	39.12	54.61	40.09	36.89	41.63	30.17	48.6	63.17	75.12	30.6	16.39	64.76	67.5	52.81	41.83	107.17	61.23	56.5	78.11	84.44	60.39	57.7	79.34	67.16	63.65	55.67	27.38	54.32	69.32	28.18	24.65	63.81	57.57	61.4	54.56	57.74	67.53	71.66	64.32	68.04	65.98	55.55	59.05	53.65	51.19	34.38	42.6
gene10493_WDR45	17.15	39.66	30.64	37.29	25.78	35.95	24.85	29.65	28.77	10.8	22.28	16.17	21.92	17.81	32.04	27.88	18.96	10.49	30.32	32.38	10.92	19.96	38.85	54.57	11.35	37.32	33.46	28.62	19	33.8	14.93	12.1	12.92	30.4	33.53	18.86	31.08	33.55	18.57	23.15	26.98	43.64	16.38	44.76	23.14	26.02	37.81	26.23	32.92
gene10494_PRAF2	5.09	15.15	3.29	13.59	8.35	11.46	3.75	11.98	9.32	4.7	7.07	4.43	4.61	15.17	21.02	2.56	2.72	17.74	7.59	10.03	9.57	9.09	7.81	8.19	4.11	7.45	16.3	32.36	9.21	14.88	4.65	9.48	8.28	10.92	8.12	9.99	7.77	7.87	14.11	14.11	11.3	15.43	8.66	10.48	27.3	14.91	15.23	8.13	26.53
gene10495_CCDC120	3.39	3.28	0.81	13.41	0.74	9.74	1.93	6.68	0.62	0	1.53	0	0	1.78	5.88	0	1.51	0	0.89	3.83	0	3.79	2.33	1.4	3.19	1.77	6.8	12.83	6.25	15.75	3.32	10.22	1.36	1.71	2.33	4.23	3.19	0.36	1.34	0.67	1.21	2.71	5.23	3.21	6.81	3.61	6.06	2.61	15.96
gene10496_TFE3	10.93	10.76	4.8	17.71	12.21	14.6	11.49	11.05	7.78	7.24	15.26	5.18	6.89	12.38	13.83	9.83	6.15	18.83	10.49	17.37	7.86	14.89	8.4	11.61	14.42	15.92	15.57	28.33	11.89	17.84	22.68	12.25	7.74	8.67	10.87	16.11	9.2	12.28	9.56	12.66	18.29	34.13	19.22	20.05	16.41	11.1	18.59	13.89	19.99
gene10497_GRIPAP1	6.06	8.52	6.84	12.36	7.7	12.08	5.44	8.71	3.62	4.29	7.1	4.5	4.53	6.18	6.38	4.01	2.42	2.03	4.15	5.41	3.95	9.08	6.52	9.53	5.84	3.95	12.8	17.59	8.52	12.6	7.1	6.63	6.44	4.88	5.41	9.71	12.86	5.59	10.3	4.46	3.51	9.44	6	7.76	8.79	11.1	5.54	7.05	10.37
gene10498_KCND1	0.53	0.22	0	0.36	0.2	0.26	2.71	0.86	0.17	0.2	0.64	0	0	0.25	0.39	0	0.23	0.06	0.11	0.41	0.11	0.93	0.07	0.18	0	0.65	0.12	0.45	0.16	0.07	0	0	0	0.32	0.08	0.04	1.25	0.69	0	0.15	0.26	0.44	0	0.2	0.08	0.02	0.23	0.8	0.33
gene10499_LOC110081202	2.9	9.33	2.57	18.03	3.52	11.61	7.89	8.05	2.31	4.79	7.78	0.42	0	4.65	14.75	6.39	3.83	7.54	6.01	6.03	3.05	5.35	8.76	15.92	4.6	8	13	14.7	9.09	13.6	2.28	4.49	3.05	15.35	7.02	5.79	10.6	2.03	17.29	19.44	14.42	9.85	0.8	3.19	20.1	19.09	7.69	5.72	14.13
gene104_SCAF8	19.37	24.83	25.73	45.56	24.04	21.66	30.42	20.45	15.37	38.17	40.27	17.07	14.05	21.55	31.15	19.59	21.65	52.95	34.47	26.73	52.32	60.83	18.88	23.22	45.67	24.24	28.03	36.18	15.86	24.73	41.69	6.39	10.17	20.15	26.79	26.38	30.6	35.25	26.65	23.43	39.9	51.39	82.47	24.46	24.95	27.57	24.04	20.22	39.33
gene10500_OTUD5	7.73	19.87	13.97	17.7	7.82	11.78	13.11	15.78	13.13	10.04	16.09	10.81	7.4	12.45	11.71	12.13	8.18	12.14	20.06	23.01	20.84	11.71	18.39	14.96	14.71	16.59	20.54	21.35	10.7	16.56	16.98	9.99	7.37	15.24	14.32	24.13	18.05	15.17	13.06	15.58	19.79	17.38	9.07	19.3	13.98	15.47	18.09	14.49	14.17
gene10501_PIM2	1.61	32.56	1.48	3.47	17.63	10.73	17.19	8.89	3.95	13.43	18.26	9.6	0	11.03	2.16	22.08	14.27	6.95	7.7	15.99	18.56	4.43	40.83	5.26	9.86	10.8	8.22	2.44	35.33	9.46	7.55	25.19	22.11	0.9	3.38	6.67	4.69	2.7	3.25	3.53	7.21	11.41	13.43	27.28	2.31	2.42	9.6	8.96	1.98
gene10502_PHYH	0.96	0.83	0	8.95	5.06	6	0	3.99	0.08	0	0	0	0	1.05	3.88	0	1.36	7.72	0.46	1.32	0	3.46	1.01	0	5.49	0	3.05	4.09	2.82	7.38	0	0	2.19	0	0	5.92	3.77	0	0.52	0.93	1.18	6.84	5.11	0	1.65	0.27	4.66	1.43	10.63
gene10503_UCMA	1.18	6.73	0.4	2.34	4.21	0.84	2.64	3.82	1.05	0	1.74	7.76	0	0.86	2.27	0	1.69	1.86	1.69	1.81	5.61	6.6	1.61	1.42	0	1.49	0.57	0.68	0.46	0.43	0	0	0.94	0	3.31	1	0.45	1.88	4.86	2.36	5.5	3.12	4.01	0.57	2.18	2.26	3.56	0.09	1.67
gene10504_LOC110081232	10.28	8.88	6.5	20.29	7.09	11.54	4.34	11.05	11.29	21.23	35.4	10.8	2.93	11.35	19.74	13.6	7.41	7.36	10.21	4.71	9.56	10.43	8.59	17.87	1.79	9.44	12.55	19.65	9.35	13.53	0.53	3.97	8.23	12.81	15.2	9.32	18.17	4.03	51.14	25.52	26.88	12.19	2.56	4.98	28.09	28.52	10.68	6.5	14.63
gene10505_LOC110081242	12.77	5.72	13.67	19.75	16.41	8.14	9.19	6.93	9.17	53.1	25.49	19.72	5.65	15.09	13.92	22.34	17.05	19.86	16.18	3.9	43.05	72.16	6.13	15.65	45.2	18.96	9.2	9.95	6.05	13.96	52.83	8.12	5.56	13.18	15.28	26.63	25.74	30.23	18.88	15.06	24.2	29.33	34.21	13.4	11.06	10.92	5.41	9.99	15.11
gene10506_OPTN	155.27	86.39	140.26	75.09	157.28	55.37	311.25	78.2	60.85	443.48	373.16	84.48	73.2	103	59.25	134.19	79.39	512.51	222.07	75.99	156.96	213	65.78	58.16	257.53	104.32	52.84	60.77	25.03	37.23	451.45	13.91	10.78	77.4	137.6	104.17	81.68	90	108.89	87.26	188.4	228.18	443.68	186.64	47.36	76.62	58.99	152.45	57.95
gene10508_CCDC3	2.66	2.71	0	7.44	0.24	10.96	0.96	3.44	2.48	0	4.55	0.11	0	1.45	6.25	0.77	1.09	0.26	0	3.29	0	1.16	1.83	1.1	0.55	0.82	8.92	13.9	2.6	11.04	2.97	1.89	7.36	3.36	0.48	6.61	1	0.83	5.63	1.75	1.3	3.21	0	2.29	3.29	6.21	5.67	1.42	3.92
gene10509_CAMK1D	1.45	2.58	2.68	9.31	1.98	2.93	0.75	1.94	2.22	0.7	1.53	1.41	0.61	1.71	1.1	0.07	0.8	0.42	2.05	0.9	2.67	1.17	0.22	0.86	0.66	1.94	1.22	2.33	0.92	2.3	1.24	0.8	1.08	0.66	1.61	1.39	1.62	0.7	0.82	0.67	1.04	1.14	0.85	0.71	0.82	1.01	0.9	1.24	1.8
gene1050_CDK18	3.37	4.26	0.48	18.52	3.3	16.33	10.25	4.65	3.78	0	3.31	3.31	0	5.83	11.98	0.97	2.25	7.65	2.7	11.91	3.52	4.93	3.72	2.67	2.11	7.28	7.7	26.78	6.36	16.11	9.29	1.48	1.15	6.05	4.39	3.41	2.73	2.14	12.88	10.16	10.07	10.13	5.07	8.01	19.64	9.98	19.8	4.31	47.72
gene10511_CDC123	10.11	17.99	23.39	33.91	17.85	14.83	5.38	14.83	17.28	7.06	17.99	11.08	6.51	17.68	32.28	8.46	3.58	3.11	5.89	16.58	10.51	16.71	24.62	22.53	4.16	11.97	29.23	29.46	15.63	20.07	13.94	14.79	14.65	30.82	10.04	5.88	11.44	24.59	21.11	26.52	9.09	14.71	13.04	14.16	25.82	25.79	19.64	7.93	29.47
gene10512_NUDT5	45.86	78.85	104.73	91.25	55.24	47.76	29.08	51.75	81.9	8.7	52.24	35.3	35	72.2	80.04	20.43	26.3	13.01	24.79	63.96	18.78	28.43	83.64	78.11	24.39	29.72	92.43	57.2	30.61	71.23	8.67	32.02	62.64	85.75	32.52	26.29	54.98	49.74	92.12	109.6	37.39	53.66	16.72	57.37	90.47	134.46	100.43	49.96	89.51
gene10513_SEC61A2	23.47	69.42	32.04	28.08	39.76	28.4	43.15	47.57	14.91	48.73	141.21	71.07	47.86	55.31	43.6	96.81	37.12	37.54	57.73	40.8	60.93	36.92	49.06	142.83	21.08	53.55	40.06	76.57	28.82	27.74	33.66	18.38	31.44	43.31	64.58	70.94	88.53	68.36	75.27	43.79	60.32	42.17	38.15	47.27	33.26	46.7	38.78	40.65	39.66
gene10514_DHTKD1	2.58	3.55	1.84	21.59	2.36	8.22	2.02	3.56	3.07	1.42	2.31	0.4	3.23	3.19	10.13	0.89	2.33	1.35	3.28	11.07	4.87	1.02	1.89	0.92	0.37	3.02	10.04	20.54	5.12	12.13	0.65	4.28	2.73	1.62	1.05	1.68	2.95	2.98	3.54	4.93	2.13	5.12	1.43	3.45	7.79	6.59	8.08	2.69	27.42
gene10515_UPF2	143.69	86.13	137.05	62.25	181.45	48.61	293.82	81.23	45.56	542.21	366.6	144.47	74.94	144.92	54.61	289.62	227.02	543.3	470.15	59.5	487	712.06	113.78	146.46	515.94	198.09	50.64	74.49	37.69	32.46	787.67	23.92	34.23	69.87	201.04	288.78	186.97	350.76	102.51	105.59	218.57	337.86	700.09	202.4	46.81	54.61	50.21	124.83	44.13
gene10516_LMNTD1	0	0.31	0	0.48	0.23	0.99	1.26	0.3	0.46	0	0	0	0	0.15	0.1	0	0.47	0	0	0.14	0.45	0.14	0.13	0.48	0	0.45	0.67	1.26	0.35	1.26	0	0	0.25	0	0.16	1.92	0.07	1.51	0.06	0.07	0.28	0	0	0	0.64	0.35	0.15	0	0.92
gene10517_RASSF8	92.26	76.42	87.02	24.76	130.78	34.17	251.62	60.12	32.63	430.32	304.7	114.75	45.13	164.14	42	230.78	155.36	412.04	308.35	52.09	362.35	400.08	61.24	88.3	274	133.34	24.29	28.69	12.7	13.31	499.57	13.68	19.55	80.65	169.91	222.74	119.01	300.77	58.4	95.51	168.36	175.91	462.65	126.45	29.69	39.27	58.84	113.53	20.51
gene10518_LOC110081231	0	0	0	0	0	0	0	0	0	0	0	0	0	0	0	0	0	0	0.43	0.13	0	0	0	0	2.52	1.71	0	0	0	0	0	0	0	0	0	0	0	0	0	0	0	0.37	0	1.18	0	0	0.22	0	0.25
gene10519_BHLHE41	0.42	3.77	1.41	2.62	1.06	0.39	0.88	2.57	0.68	1.35	1.86	0.13	0.36	2.16	0.69	3.2	1.43	1.71	1.04	0.89	1.76	5.98	0.28	2.73	0	2	2.09	0.92	0.38	1.15	0	0.77	0.13	1.86	1.33	1.51	1.11	4.13	1.68	1.01	1.44	0.78	1.62	3.3	1.3	1.48	1.63	1.18	1.05
gene1051_MFSD4A	5.98	23.48	1.01	8.62	3.53	2.49	4.2	4.54	1.04	1.45	2.2	1.68	0	3.84	3.91	0.78	0.94	0.88	2.78	3.1	16.38	2.12	3.81	3.27	8.43	2.01	1.48	4.32	2.24	2.14	1.43	1.89	1.57	2.45	1.46	4.83	6.29	3.74	6.6	5.02	2.86	4.93	0.87	5.46	4.21	3.75	9.8	5.96	8.76
gene10520_SSPN	2.52	0.42	0.09	0.52	1.42	1.17	2.31	0.62	0.08	1.04	2.57	0.56	0	1.07	0.22	0.69	0.37	0.89	3.28	0.35	7.64	2.19	0.19	0.78	2.04	1.91	0.76	1.67	0.45	1.64	3.73	0.48	0.47	0.03	3.87	4.79	1.18	1.78	0.14	0.43	3.02	4.21	5.7	1.86	0.53	0.27	0.69	1.33	0.95
gene10521_ITPR2	3.93	6.04	4.76	4.66	10.74	3.55	18.45	4.25	1.3	27.39	23.74	5.96	2.77	12.13	7.84	12.02	6.42	23.5	9.36	3.62	17.23	22.19	4.25	7.37	44.33	7.36	4.83	8.29	3.92	3.3	88.67	2.77	5.52	5.85	11.13	11.08	9.19	15.66	6.96	4.49	11.77	12.69	13.95	10.88	5.07	5.4	4.08	3.61	8.47
gene10524_INTS13	37.56	54.07	51.22	75.61	45.52	57.67	89.45	48	44.76	57.1	80.26	48.01	29.95	45.04	45.01	66.15	33.68	53.38	77.21	34.66	90.31	60.27	54.6	57.2	54.78	57.1	48.55	79.16	33.79	50.11	70.96	19.58	22.24	48.43	79.7	72.29	73.91	51.19	80.42	57.49	107.47	70.79	67.52	50.01	57.53	64.13	44.78	47.6	64.58
gene10525_FGFR1OP2	7.63	9.02	6.4	21.07	6.22	14.82	6.47	16.29	7.53	3.87	5.07	2.87	2.63	9.69	15.03	4.23	2.67	11.25	4.88	10.63	4.43	12.99	7.82	6.08	3.21	9.95	15.41	19.91	7.48	14.85	12.08	6.83	6.45	7.23	3.76	7.49	6.53	5.77	16.51	15.07	7.52	18.71	10.55	10.05	18.1	14.61	14	10.92	23.61
gene10526_TM7SF3	5.2	11.07	6.26	17.13	8.02	7.28	22.62	9.38	6.32	14.6	11.8	7.05	6.98	13.12	14.5	6.51	9.65	28.75	21.95	9.35	14.46	19.44	7.29	11.3	21.19	11.96	10.61	18.22	5.67	7.82	17.04	4.04	4.81	8.31	8.82	16.24	11.63	13.1	19.49	11.63	5.06	19.45	33.34	11.21	9.99	14.37	13.63	10.5	24.86
gene10527_MED21	33.8	21.26	41.48	81.96	43.01	48.61	20.36	40.23	50.08	25.4	17.56	7.29	6.48	34.47	39.82	4.68	8.08	21.72	17.28	48.31	22.08	22.96	30.06	11.61	11.06	16.34	53.9	40.51	17.1	43.31	13.32	19.08	13.29	21.7	9.35	9.17	18.08	11.44	31.23	55.01	47.94	42.55	29.27	41.38	84.47	23.7	71.05	37.64	92.94
gene10528_STK38L	6.7	18.5	15.62	23.03	8.22	24.69	20.54	14.54	11.81	9.77	21.65	11.08	1.23	11.56	26.93	16.23	10.37	21.86	31.33	30.9	17.98	8.7	14.17	13.17	11.49	20.41	14.05	24.75	10.03	21.5	2.84	8.14	4.49	18.08	25.53	19.58	18.47	13.68	26.99	22.41	14.37	13.04	14.04	8.25	25.2	23.12	38.26	11.76	42.99
gene10529_ARNTL2	8.78	8.36	3.25	10.27	4.03	12.66	8.3	10.22	0.88	16.3	11.56	5.56	2.24	4.82	10.15	10.4	5.68	29.38	21.34	10.51	18.38	8.02	6.09	19.52	5.11	16.04	6.44	33.77	13.2	17.32	12.28	15.44	1.76	3.08	34.44	24.74	8.28	3.7	22.21	10.06	15.41	12.46	16.63	3.18	7.55	15.38	21.89	7.69	20.11
gene1052_ELK4	0.75	0.56	0.74	5.12	0.41	1.81	0.46	0.71	0.42	1.77	1.82	0.53	0	0.27	1.39	0.25	0.71	2.62	1.04	0.62	2.72	3.27	0.25	0.59	0.66	0.9	1.24	2.73	1.17	2.51	0	0.76	0.61	0.68	0.5	0.99	0.75	0.48	0.58	0.36	1.56	3	0.34	0.31	1.81	1.06	0.68	0.72	5.9
gene10530_LOC110081224	0	0.03	0	0.33	0.17	0.1	0	0.62	0	0	0	0.53	0	0	0.14	0.51	0.15	0	0.08	0.13	0	0	0	0.59	1.01	0.45	0.13	0.21	0.08	0.05	0	0	0.33	0.36	0.35	0.69	0.57	0.18	0.13	0.19	0.26	0.51	1.06	0	0.6	0.28	0.09	0.13	0.45
gene10531_HSPA14	24.74	38.9	29.32	50.75	33.16	27.31	51.88	40.43	28.26	33.82	57.57	19.84	6.3	37.61	35.27	30.3	13.19	37.5	30.21	23.55	37.89	19.4	24.68	48.75	18.7	25.96	40.58	36.52	18.46	24.56	9.15	11.93	18.85	26.08	56.48	35.18	31.2	13.38	52.02	41.15	72.94	26.02	36.96	24.36	39.88	44.79	35	38.02	35.85
gene10532_DCLRE1C	6	29.24	11.93	19.6	14.46	10.15	10.82	17.97	4.66	10.53	28.58	13.59	1.25	12.54	23.8	30.49	3.08	15.56	9.86	8.85	9.19	3.31	9.96	22.98	3.67	5.86	15.55	15.4	7.74	11.25	5.5	4.91	6.06	13.74	18.72	14.52	19.76	3.49	32.43	22.81	33.84	18.03	4.8	11.23	17.77	24.99	15.36	9.43	17.8
gene10533_MEIG1	0.11	4.4	2.84	4.16	2.67	0.5	4.62	7.81	2.98	0.63	0.28	2.28	0	0	0.55	3.79	3.48	8.98	10.37	0.65	1.84	8.39	0.78	3.88	4.51	2.98	3.37	1.23	1.23	1.17	4.96	0	0.93	6.4	4.63	3.21	7.99	3.13	6.01	3.73	6.57	5.82	1.08	3.26	1.27	3.62	1.82	3.86	3.75
gene10534_TMEM243	6.54	13.65	6.96	20.48	6.16	10.36	8.91	12.74	3.03	2.16	4.29	4.47	6.55	9.26	11.23	3.92	1.57	13.51	9.62	6.08	6.37	3.36	6.86	8.21	4.37	3.32	14.33	11.87	5.45	7.81	0	5.2	4.57	8.08	8.21	3.09	12.79	7.93	14.82	13.68	5.23	6.68	3.06	6.82	11.15	13.03	13.93	7.99	17.36
gene10535_DMTF1	19.77	117.04	16.72	32.6	39.61	27.07	40.75	53.86	11.46	34.96	155.26	50.28	6.55	70.13	80.25	116.35	51.66	42.87	47.37	44.71	61.75	33.22	49.92	198.85	36.05	52.94	75.1	54.25	34.95	29.6	32.96	27.04	36.22	81.01	118	116.3	95.25	62.04	96.82	62.32	116.86	38.37	40.49	43.93	49.82	86.87	29.51	32.42	23
gene10536_CSMD1	0	0.27	0.41	0.7	0	0.13	0.02	0.24	0	0	0.08	0	0	0	0.18	0.25	0	0.03	0	0.07	0	0	0.05	0.23	0	0.02	0.07	0.27	0.12	0.3	0	0	0.04	0.02	0.15	0.02	0.18	0.66	0.11	0.09	0.1	0	0	0.05	0.14	0.09	0.19	0.27	0.36
gene10538_MCPH1	3.18	1.51	1.8	3.44	2.21	3.4	3.11	1.99	0.93	2.09	1.77	1.67	5.27	4.72	5.04	1.9	0.95	2.65	3.11	1.32	4.51	5.06	0.82	5.17	1.03	1.67	2.43	9.19	1.91	2.9	5.51	0.9	0.29	2.9	4.75	4.83	2.85	3.06	5.04	1.58	3.98	2.08	5.41	2.09	4.3	2.99	2.15	1.08	4.53
gene10539_ANGPT2	0.17	8.15	4.3	21.94	1.76	6.95	6.71	5.65	3.76	2.73	4.84	1.4	1.89	2.26	7.16	1.43	1.19	6.01	2.25	2.58	2.39	0.8	1.32	2.34	0.89	1.51	3.53	12.88	2.33	4.22	1.37	1.21	0.54	2.37	1.1	3.82	3.15	1.52	33.22	3.05	6.58	2.03	0.75	1.01	12.43	15.23	4.49	2	8.18
gene1053_LOC110081134	0.94	1.35	1.03	4.43	1.11	4.52	10.62	2.35	1.16	7.66	3.96	4.79	0.85	2.65	6.39	2.47	2.25	6.27	3.24	1.69	1.2	0	0.92	3.2	1.47	7.21	3.66	8.09	2.66	4.77	0	4.44	2.08	8.56	5.37	6.36	1.04	1.86	9.01	5.15	2.42	2.13	6.86	1.15	3.61	9.51	7.67	0.59	10.86
gene10540_AGPAT5	7.59	17.7	26.89	91.4	10.84	41.15	91.48	15.46	54.47	30.46	30.69	30.77	3.77	18.45	58.13	12.09	6.75	70.48	28.2	58.42	10.05	6.23	21.18	32.15	13.83	35.84	18.86	109.42	26.2	48.38	27.29	15.16	5.52	35.26	34.97	30.14	13.5	8.79	102.39	55.05	21.09	13.58	12.48	12.05	106.67	65.51	89.85	14.36	154.68
gene10541_TMEM14A	19.62	34.39	27.33	87.17	9.85	33.64	16.14	26.79	13.83	7.44	33.07	1.93	7.91	9.19	122.89	19.74	24.02	40.2	22.03	74.55	3.36	10.74	43.16	25.51	15.85	19.79	53.14	109	45.4	74.8	46.75	19.01	19.12	64.34	13.51	18.31	17.5	20.27	88.24	54.93	19.33	26.56	10.71	14.35	153.9	103.32	71.18	10.78	141.12
gene10543_LOC110081254	100.14	83.94	41.02	185.6	59.52	121.51	47.87	49.21	68.47	17.6	63.89	51.6	19.31	96.26	348.58	88.51	98.05	64.38	38.02	119.3	18.59	59.05	60.19	175.55	26.53	56.77	76.26	93.79	65.31	91.97	66.78	50.88	37.74	137.49	68.39	60.07	171.74	56.52	160.04	75.41	25.41	68.51	85.96	18.88	170.85	288.95	59.25	33.5	118.69
gene10545_LOC110081252	54.44	73.76	19.16	35.48	64.25	32.85	62.38	56.4	4.57	3.78	32.72	42.64	44.08	188.42	112.39	21.26	32.31	26.88	82.3	59.49	121.03	96.88	53.83	107.88	54.64	65.54	94.35	104.7	56.08	70.26	60.48	23.93	38.96	68.38	148.08	76.54	133.02	100.41	65.94	89.13	51.85	79.7	66.25	144.77	38.52	47.86	84.97	11.71	87.77
gene10546_ADGRG1	15.93	139.48	86.43	468.72	30.2	27.61	70.3	23.78	75.37	12.73	67.87	69.85	48.74	48.62	243.16	48.65	42.92	106.76	79	393.78	28.84	6.88	39.89	69.32	10.78	48.08	43.96	124.58	66.53	72.13	62.79	59.05	42.3	225.56	95.68	69.91	30.05	17.29	91.99	95.84	15.02	35.02	11.87	21.55	97.82	78.5	181.16	31.91	216.35
gene10548_CCDC102A	6.59	24.24	10.11	25.9	6.27	28.26	18.4	13.7	14.96	13.32	28.86	13.63	14.14	10.2	29.91	14.38	10.66	8.33	10.01	15.96	23.41	30.91	14.16	42.11	16.83	19.15	25.63	37.37	17.2	37.65	10.84	12.87	17.8	28.76	31.46	29.18	21.86	15.06	19.88	19.37	17.7	17.21	13.2	8.38	26.86	18.34	13.08	8.6	32.03
gene10549_DOK4	4.57	3.88	1.1	6.79	2.98	2.9	3.26	1.81	1.09	5.97	5.88	1.81	10.09	1.64	2.43	2.13	2.57	4.33	4.23	1.61	12.64	22.99	2.09	6.29	4.48	3.84	3.84	3.64	1.72	4.78	18.29	0.36	0.77	1.65	1.92	4.05	5.28	2.93	0.72	1.51	6.66	6.95	2.75	4.22	1.88	2.09	3.78	1.61	1.4
gene1054_SLC45A3	0.85	1.95	0.77	12.3	0.72	3.55	5.12	1.08	1.19	1.08	2.02	1.73	0	1.77	9.56	0.7	0.09	2.77	1.2	3.7	1.82	1.3	0.41	1.65	0.43	1.74	1.69	5.35	1.09	2.38	5.93	0.84	1.12	1.68	5.33	3.49	2.44	0.54	2.91	1.22	0.85	1.04	1.2	0.84	2.53	1.6	1.87	0.79	22.31
gene10550_COQ9	76.4	66.5	55.98	89.11	103.18	50.39	85.63	52.25	119.43	20.71	54.98	43.02	76.28	83.34	81.51	51.59	26.93	22.2	47.43	74.31	109.54	57.85	108.7	151.96	41.02	58.34	112.39	106.27	62.44	78.44	56.62	57.65	69.89	77.8	113.97	107.14	136.73	117.03	83.23	91.31	129.33	83.33	73.94	133.25	108.65	93.47	81	73.57	69.11
gene10552_CIAPIN1	73.73	73.03	117.54	136.01	167.3	96.36	23.3	101.54	169.13	53.09	70.15	60.34	23.55	83.33	88.42	99.53	111.04	22.33	44.67	107.4	54.01	60.92	86.73	57.56	36.4	78.28	136.02	94.57	112.05	134.37	53.07	115.44	161.2	60.39	40.47	56.08	38.08	70.82	75.59	87.39	72.6	113.43	53.01	128.69	95.95	85.2	94.28	98.2	110.18
gene10553_LOC110081264	27.78	3.85	3.95	2.3	5.36	0	4.12	2.82	2.37	0	2.65	2.38	12.62	0.19	1.07	4.18	6.51	0	0.57	0.63	0	3.92	3.97	37.46	2.71	19.62	12.56	7.87	20.45	1.53	0	28.96	12.42	1.41	3.35	11.54	7.24	36.73	3.56	5.82	16.4	4.2	29.28	9.33	2.89	8.58	2.6	8.53	1.2
gene10554_TMEM170A	13.09	9.04	10.34	22.39	18.26	21.17	29.87	12.31	18.56	6.79	9.39	5.49	2.68	22.56	27.79	22.13	9.08	17.98	7.42	28.98	11.57	8.18	17.29	12.68	12.18	18.58	26.12	40.02	15.84	28.18	9.23	13.31	7.94	4.69	17.57	11.79	17.09	15.77	18.3	23.77	24.22	31.85	15.18	35.06	16.88	15.8	22.74	18.29	19.94
gene10555_CFDP1	46.04	40.65	52	61.54	49.7	55.84	107.4	48.34	58.7	152.22	103.52	26.33	35.46	84.46	69.66	105.58	69.54	203.68	184.96	62.49	217.11	347.67	61.9	81.14	321.47	170.78	88.05	104.32	61.32	79.98	280.01	53.02	40.79	83.25	113.28	189.89	149.75	147.41	53.95	69.15	84.42	129.19	275.99	96.52	70.64	50.1	63.51	48.07	77.05
gene10556_BCAR1	21.2	35.47	10.3	45.63	11.42	25.36	12.2	17.73	33.67	3.89	24.53	6.93	2.61	25.43	25.89	4.35	7.53	16.95	13.27	59.56	20.1	14.65	24.23	21.09	3.24	19.95	29.4	29.46	18.41	35.7	9.37	17.47	8.4	15.39	18.28	27.15	18.62	11.86	10.18	23.22	29.57	26.67	22.86	17.17	25.84	29.21	43.74	14.06	32.06
gene10557_LDHD	4.1	8.37	9.79	7.41	3.83	11.79	11.49	3.36	15.01	4.81	6.06	1.18	3.2	5.44	6.23	1.16	6.37	4.01	3.82	17.32	4.88	5.85	2.11	14.27	2.48	5.21	14.54	10.64	5.96	11.08	0	3.6	1.79	1.53	4.63	1.91	4.69	10.95	6.66	14.04	10.91	12.12	7.96	17.21	8.04	13.86	11.46	4.3	11.62
gene10558_ZNRF1	11.8	34.56	10.09	13.26	12.3	30.1	38.79	34.08	10.37	17.6	58.77	12.78	1.25	26.37	24.54	8.75	19.92	27.62	32.84	37.67	37.82	14.93	32.15	57.01	47.32	40.06	76.76	61.43	24.57	37.47	8.62	18.99	17.44	21.12	35.42	27.58	30.15	23.55	38.13	32.92	79.13	45.62	27.62	44.29	34.18	28.59	39.42	18.71	27.62
gene10559_WDR59	12.48	21.78	5.01	28.77	13.63	16.11	24.5	15.29	10.36	6.9	18.64	5.27	2.83	13.8	19.19	11.48	9.67	8.88	18.27	26.96	23.3	18.54	15.06	32.66	15.08	15.31	23.02	29.57	17.02	22.94	23.59	19.98	8.8	17.35	32.76	32.75	22.16	11.42	12.73	14.97	28.57	22.37	17.54	25.93	19.25	21.29	17.53	14.74	26.1
gene1055_NUCKS1	355.72	363.5	287.43	352.15	390.52	306.22	1036.26	302.45	341.8	1460.69	865.71	401.24	261.94	522.13	450.02	756	570.09	1916.43	1018.49	283.66	833.7	652.79	385.06	505.29	1033.75	831.06	237.79	464.62	190.61	258.95	1142.12	116.64	134.18	802.75	844.1	797.28	534.48	503.78	788.39	600.45	775.95	572.96	869.31	459.2	485.61	499.83	319.63	466.11	457.9
gene10560_FA2H	0.12	0	0	0.08	0.15	0	0	0.32	0.62	0	0	0	0	0	0.67	0	0	2.25	0	0	0	0	0.84	0.81	0	0	0.39	1.76	0.6	2.77	0	0	0.55	0	0	0	2.16	0.41	0	0	0	2.77	0	0	0	2.75	0.83	0	1.8
gene10561_MLKL	4.56	7.32	10.57	10.26	12.58	6.34	5.79	10.2	7.73	5.18	7.24	6.22	6.06	5.5	6.41	8.97	2.8	3.35	5.13	4.26	24.83	10.79	5.98	12.09	4.19	12.43	12.93	19.3	12.98	9.52	3.07	8.89	0.43	2.48	2.08	6.06	4.91	3.86	8.47	12.05	27.52	28.98	5.12	23.27	7.86	13.3	12.05	10.31	6.34
gene10562_RFWD3	41.34	78.85	36	61.16	41.95	44.71	32.45	63.12	28.72	37.53	103.47	54.15	18.23	84.61	55.72	32.51	37.52	41.93	78.55	76.63	119.36	20.37	28.31	141.07	27.5	63.31	54.94	81.57	51.49	43.97	14.99	45.93	23.64	46.14	85.44	81.72	105.17	24.39	102.93	50.07	115.08	35.51	40.09	49.94	50.62	91.63	57.19	50.86	58.01
gene10563_GLG1	5.2	17.41	14.17	81.57	21.17	12.95	12.25	22.37	18.97	8.66	14.81	6.16	7.93	6.38	72.84	4.85	6.72	10.73	15.76	31.38	8.51	5.82	4.9	7.4	8.48	13.32	17.49	90.07	19.91	52.83	22.46	21.26	7.64	13.54	10.29	20.61	8.87	3.57	9.62	15.38	15.64	32.63	12.8	15.41	46.97	18.08	29.66	21.25	103.44
gene10564_PDPR	6.32	18.65	4.72	36.87	6.63	9.4	0.69	14.65	3.98	0.35	8.68	1.97	1.41	3.61	25.19	2.04	3.86	0.89	3.26	21.02	4.93	6.74	8.11	17.82	7.41	5.74	20.02	28.31	14.22	32.51	7.81	17.27	11.75	13.93	19.56	12.97	25.49	3.39	14.27	10.26	23.29	12.11	4.54	12.35	20.68	21.58	11.61	7.41	32.37
gene10566_LOC110081278	1.19	2.74	0.89	3.04	2.1	5.82	0	3.19	2.25	3.59	4	3.22	2.33	0.26	4.31	1.94	1.47	0.43	2.14	3.78	0.57	6.55	0.51	3.36	3.24	2.66	5.77	9.72	2.62	3.26	0	2.46	0.99	3.15	1.2	3.09	2.39	2.35	8.22	6.33	1.28	3.02	0	2.21	10.74	11.41	8.5	2.23	1.81
gene10567_CEBPA	0.39	0	0	0.29	1.45	1.22	5.88	3.68	0	0	0.96	0	0	0	1.8	0	0	0	0	0.89	0	9.09	0	0	0	3.74	2.72	2.59	1.64	0.2	0	0	0	0	0	0	2.95	5.26	0	0	0	5.62	0	0	0	0.87	1.76	3.23	1.21
gene10568_CEBPG	17.29	28.6	17.13	45.75	16.09	39.79	20.09	36.59	20.65	7.55	19.47	8.93	0.56	25.36	37.26	12.1	7.96	27.25	15.88	60.14	15.94	29.13	20.47	19.47	17.75	22.14	49.7	52.35	24.59	43.17	17.42	25.21	17.64	21.27	12.58	14.36	11.45	12.73	28.7	22.4	28.52	52.27	28.39	37.03	34.39	33.97	43.45	26.28	46.57
gene10569_PEPD	12.94	10.58	14.99	36.65	14.25	23.74	3.19	13.34	17.37	3.24	15.55	5.37	11.96	12.37	15.03	3.54	3.82	10.12	3.59	22.15	16.33	7.01	7.23	7.93	11.7	13.69	32.99	23.73	14	40.74	6.97	10.76	10.93	10.08	14.6	10.84	7.75	12.61	6.92	13.1	7.12	23.13	9.33	17.17	25.14	11.51	22.8	16.88	30.14
gene1056_RAB29	0.39	0.1	0	3.88	1.47	2.38	0	0.52	0.42	0	1.4	0	0	0.42	1.65	0.09	0.96	0.45	0	0.47	0.53	2.39	0.1	0.85	1.3	1.57	1.78	5.5	1.36	3.74	7.42	0.96	0.44	0.19	0.93	0.47	0.08	0.87	0.33	1.02	0.83	2.24	0	0.11	1.97	0.42	1.06	0.68	6.93
gene10571_CHST8	0.84	0.27	0	0.4	0.07	0.98	3.19	0.32	0.19	0	0.53	0.19	0	0	0.73	0	0.38	7.57	1.43	2.6	0	0	1.11	1.37	0	3.32	0.81	7.96	1.69	2.24	0	0.89	0.28	1.14	2.04	0.36	0.16	0.37	10.74	4.67	1.52	0.34	0	1.49	7.66	2.76	3.94	0.49	4.38
gene10574_KCTD15	7.21	15.7	3.34	11.25	5.72	15.65	3.11	10.1	1.66	1.61	8.47	3.87	0.59	11.64	20.73	4.99	4.58	3.48	5.71	13.08	9.71	7.76	2.32	8.37	7.41	10.06	19.26	10.66	5.1	10.94	14.17	5.58	7	6.68	21.01	12.61	17.56	4.94	3.49	2.79	18.84	7.32	4.59	4.96	5.01	5.63	4.79	8.45	4.85
gene10575_LSM14A	41.49	54.34	36.58	87.11	57.77	69.06	92.85	55	34.93	113.77	85.05	30.41	33.08	58.99	79.89	48.35	52.95	154.02	110.21	53.67	119.32	156.54	50.18	69.3	143.03	88.66	73.37	118.33	47.12	78.51	139.05	33.31	29	68.97	63.77	81.11	76.38	74.56	92.28	71.4	84.73	101.37	134.65	62.83	70.94	77.25	59.2	65.95	93.61
gene10576_UBA2	64.82	49.28	28.46	97.34	30.11	90.03	13.91	49.22	62.93	14.42	45.15	14.27	0	43.39	75.86	16.19	16.55	20.81	24.57	76.5	29.67	33.77	48.21	50.14	21.77	37.87	88.8	115.87	52.57	118.53	23.9	44.54	40.42	47.41	36.33	61.36	42.9	24.6	46.19	57.81	55.42	89.43	30.74	55.94	83.72	57.07	64.14	30.9	109.12
gene10577_WTIP	3.34	10	1.41	25.24	3.64	8.43	12.59	8.36	2.23	6	10.42	0.65	0.83	0.35	9.49	0.3	3.15	3.47	4.74	9.72	1.97	6.62	5.16	4.57	3.9	4.42	5.53	15.64	5.92	16.18	1.44	9.74	2.8	3.56	5.53	4.4	9.18	5.03	6.31	4.88	9.77	8.26	2.67	3.84	10.55	10.81	10.23	6.05	17.57
gene10578_GPI	182.11	324.84	638.4	634.74	123.77	141.34	86.87	193.6	200.68	76.36	143.14	114.33	172.3	101.19	252.21	94.2	75.67	94.39	147.45	191.49	73.78	185.35	322.82	184.96	95.87	161.18	271.46	173.34	98.6	230.49	103.89	112.9	76.77	343.09	137.26	119.4	276.39	167.07	188.87	290.21	173.86	175.67	82.7	202.6	237.75	303.29	346.24	203.1	317.55
gene10579_KIAA0355	4.06	5.84	1.56	24.13	6.21	14.43	3.16	9.49	3.14	1.97	6.23	0.6	0	2.55	14.89	1.93	3.37	5.17	2.5	7.39	1.65	7.38	5.31	6.57	2.3	6.04	11.14	20.45	9.87	14.9	9.43	7.98	6.93	6.73	2.74	2.63	5.99	2.53	8.47	5.34	6.84	11.08	3.96	5.85	12.15	10.78	9.78	4.29	22.82
gene1057_SLC41A1	0.95	2.9	5.49	11.06	2.44	4.19	3.82	5.16	1.43	0	4.26	2.49	2.36	4.39	4.67	2.6	1.13	4.56	3.49	4.51	1.43	2.01	1.52	1.43	2	3.39	4.71	10.59	2.87	3.73	1.71	2.66	1.27	1.78	2.73	3.34	2.95	1.57	6.07	4.33	2.92	3.98	2.06	3.19	7.1	6.13	6.25	1.76	13.87
gene10580_LOC110081313	22.43	30.31	11.87	19.04	18.92	36.42	1.66	34.82	23.16	24.83	9	5.2	14.19	17.79	7.32	17.68	26.02	7.89	21.17	24.44	13.81	1.04	23.04	18.31	17.5	16.86	19.89	24.94	21.28	30.34	0	40.81	38.79	29.73	5.57	9.75	15	3.51	22.01	11.15	11.6	26.39	0	20.87	9.97	30.65	30.02	19.94	20.7
gene10581_KATNB1	4.25	14.32	8.11	23.54	6.51	10.18	4.63	8.32	7.38	1.01	10.23	3.01	1.73	4.97	16.82	7.73	5.35	3.42	2.24	12.96	0.96	4.97	9.24	13.75	8.75	5.43	20.61	13.01	11.52	17.34	3.18	11.05	11.84	6.31	6.66	10.41	9.54	6.34	9.55	10.79	11.93	13.97	5.2	9.99	13.32	13.94	9.6	8.47	15.13
gene10582_KIFC3	5.81	27.63	38.47	76.68	5.63	8.84	42.57	7.23	30.87	8.18	18.73	6.37	0.18	2.64	28.02	12	5.06	10.07	9.47	17.65	5.28	9.19	3.94	13.33	8.21	7.87	9.45	13.31	9.09	25.15	25.03	6.76	8.37	39.18	22.24	11.5	12.27	9.35	19.51	38.65	5.72	5.93	1.47	8.26	38.53	16.64	28.25	9.13	57.19
gene10583_CNGB1	0.07	12.32	15.1	21.55	0.89	1.24	3.72	1.21	6.25	2.01	10.72	7.4	2.15	0.65	6.27	2.44	0.72	1	0.75	3.05	0	0.62	0.96	3.52	0.69	1.53	2.42	0.92	0.94	1.43	0	0.3	0.19	3.37	1.3	1.98	6.28	2.29	12.28	18.65	1.09	1.21	0	1.23	8.86	4.65	11.61	2.14	7.88
gene10584_LOC110081259	0.7	4.66	2.27	3.21	2.21	4.79	1.76	3.37	2.55	1.64	19.13	1.68	10.77	4.08	1.57	2.47	0	0	1.71	0.27	4.16	1.42	3.15	6.54	2.37	3.41	9.43	3.62	1.18	1.98	0	3.92	1.51	11.7	0.98	5.37	4.94	7.91	2.79	6.94	1.01	1.23	1.19	3.59	9.77	2.37	1.04	2.95	2.32
gene10585_TEPP	1.15	1.49	1.48	0.37	0	0.27	0	0.06	0.27	0	0	0	0	0	0	0	0	0	0	0	2.18	0	0	0.76	0	0	0.87	0.07	0.1	0.64	0	0	0	1.82	2	2.25	0	0.91	0	0	0	0	0	0	0.06	0.27	0.17	0	0
gene10586_ZNF319	10.83	10.89	3.05	25.13	5.8	15.46	1.42	14.03	8.01	1	5.72	6.25	0	9.2	16.61	1.62	2.63	1.34	0.35	24.16	0	3.47	10.14	18.25	0	8.06	24.54	17.53	14.43	23.88	0	18.39	5.87	2.75	15.57	5.03	6.62	3.33	10.24	8.36	20.28	14.54	0.73	12.81	12.63	15.84	17.23	7.82	19.92
gene10588_USB1	16.12	32.49	19.46	20.51	9.98	16.63	14.06	20.15	22.51	10	10.1	13.14	6.52	15.89	16.88	5.01	4.66	6.03	16.9	31.7	9.08	11.95	27.19	23.77	8.95	12.51	27.84	19.49	14.44	23.15	3.64	13.59	12.21	13.83	16.91	8.22	19.68	20.72	11.77	20.86	17.02	15.36	5.07	27.87	14.4	23.29	23.71	14.81	15.18
gene10589_CFAP20	250.49	215.2	848.16	445.73	206.07	245.42	116.18	204.67	577.89	118.9	106.81	329.34	172.14	226.31	257.92	109.2	79.11	82.47	144.43	426.27	180.39	153.12	332.47	148.2	173.12	197.38	335.67	365.03	182.89	346.32	163.19	145.34	158.57	235.34	197.72	142.58	229.95	229.33	320.23	396.52	139.66	315.85	112.87	317.98	359.34	292.51	339.28	158.41	282.1
gene1058_PM20D1	13.45	18.43	17.99	33.59	10.63	14.55	6.71	13.67	23.57	2.07	11.33	19.66	5.37	5.9	29.9	12.92	5.38	14.25	19.98	18.31	5.49	7.63	10.02	16.49	5.86	10.84	11.78	19.77	6.48	14.34	16.17	1.97	8.18	11.77	18.72	12.39	9.69	13.31	16.26	15.07	17.3	12.46	3.11	9.51	19.08	15.53	20.27	7.55	28.62
gene10590_CSNK2A2	28.57	32.99	60.01	112.91	34.17	67.62	16.77	44.32	49.98	17.04	28.13	19.32	13.88	28.06	60.21	18.1	16.64	21.56	11.86	60.27	15.44	24.17	49.03	39.49	18.98	44.11	93.04	91.49	49.74	70.94	38.67	54.83	35.4	30.5	26.31	25.75	25.82	25.01	45.13	51.94	45.19	81.8	28.78	52.88	75.44	53	67.68	25.83	76.23
gene10591_CCDC113	15.81	29.48	41.06	18.51	26.57	14.04	9.33	23.08	18.03	16.25	32.96	14.7	50.18	10.08	5.61	21.94	4.46	15.27	12.19	10.12	21.1	7.45	12.44	8.93	20.73	4.96	10.55	6.54	2.83	5.91	6.1	2.92	3.17	8.17	23.95	25.51	30.63	7.63	12.41	14.6	29.46	12.79	50.36	26.75	9.74	16.89	14.13	28.47	11.97
gene10592_PRSS54	0.6	1.29	2.17	4.04	1.76	1.7	1.77	1.09	0.94	0	4.56	1.79	0	0.37	1.8	2.44	1.46	0	1.47	1.38	3.09	7.93	3.22	5.55	2.33	1.62	0.8	2.43	0.8	1.32	2.14	1.94	2.52	4.49	4.03	1.51	2.26	1.83	1.19	4.58	1.74	1.01	2.72	1.35	2.78	4.33	1.97	1.68	1.42
gene10593_GINS3	20.55	29.05	27.73	39.18	20.87	29.27	18.5	21.52	23.16	26.4	17.83	17.34	21.29	23.16	27.23	6.23	4.64	12.08	21.3	16.42	19.69	6.46	44.4	48.56	24.61	23.47	58.68	55.82	25.41	36.93	10.14	17.06	15.8	40.18	20.18	21.97	44.67	32.78	71.54	52.12	30.89	47.77	11.88	31.03	58.43	41.5	24.84	17.81	25.56
gene10594_NDRG4	1.06	5.77	0	0.99	0	2.14	3.52	1.18	0.74	0.81	3.73	1.49	2.06	1.72	1.59	0.65	1.79	2.41	2.15	1.44	1.49	5.22	0.3	1.36	4.32	3.57	4.43	2.44	1.5	2.27	16.92	2.05	1.59	1.37	0.76	5.56	4.02	5.63	1.15	0.95	5.02	1.32	11.65	1.93	1.81	1.64	0.78	2.87	1.96
gene10595_SETD6	12.16	23.34	26.83	25.07	17.46	24.57	17.32	22.79	26.86	15.38	36.87	14.79	20.1	24.55	16.44	25.65	10.94	22.11	19.73	31.92	49.88	29.04	26.74	39.45	28.37	25.28	27.74	27.65	19.43	22.57	5.39	12.41	17.9	17.04	27.75	41.44	22.73	36.48	16.75	25.77	37.23	30.76	24.26	43.51	18.67	24.29	26.77	23.42	19.28
gene10596_CNOT1	38.25	89.27	44.75	114.79	42.28	55.93	120.08	59.12	34.98	47.39	112.89	41.22	24.54	64.85	82.42	59.12	39.11	102.87	93.26	89.83	71.95	63.02	49.66	79.54	51.88	64.86	59.06	84.78	42.32	59.64	35.79	31.84	22.75	80.55	122.28	128.73	102.04	46.97	71.72	75.76	110.33	76.88	56.69	68.12	70.62	69.06	67.3	52.24	99.79
gene10597_SLC38A7	17.07	31.1	10.28	13.1	14.1	11.7	7.79	16.59	7.22	14.23	35	8.58	3.65	37.1	23.17	12.55	8.59	11.66	24.64	31.4	53.15	17.25	16.02	45.85	5.94	15.06	31.57	39.28	18.15	16.9	6.6	21.45	14.59	16.17	17.07	41.76	22.52	18.11	10	10.85	15.86	10.36	9.83	15.13	17.6	17.19	11.26	13.69	10.68
gene10598_GOT2	61.9	58.58	61.89	161.25	39.62	97.3	32.37	55.63	65.58	28.16	63.41	42.99	13.65	43.81	136.07	26.92	33.35	14.93	23.04	120.97	35.15	45.02	77.38	62.64	22.91	26.53	143.11	107.26	67.23	141.01	44.41	49.61	64.75	73.44	33.13	23.91	53.92	74.44	86.52	96.37	41.04	98.95	40.13	60.81	111.87	118.21	113.5	49.13	136.27
gene10599_CALB2	7.27	1.08	2.74	2.34	11.93	1.81	0.32	24.59	15.43	0	0.24	1.49	0	2.39	14.53	11.84	0.27	0	1.87	0.95	1.59	13.43	3.58	1.2	0.28	2.28	2.91	1.4	0.3	0.6	1.49	0	0.08	0.74	0.32	1.78	1.59	1.99	2.14	5.12	10.1	21.22	0.65	34.85	0.4	16.41	6.8	33.8	1.75
gene1059_SLC26A9	0	0.05	0	0.98	0	0.08	0	0.33	0.16	0	0.07	0.1	0	0	0.04	0	0	0	0	0	0	0	0.14	0.42	0	0.27	0.29	0.19	0.52	0.08	0	0.03	0.26	0.12	0.05	0.51	1.89	0	0.72	0.45	0.11	0.06	2.54	0.66	0.18	0.15	0.03	0.79	0.27
gene10600_HYDIN	4.58	7.94	1	1.59	9.39	0.82	0.46	5.17	1.23	1.6	1.4	1.81	0.42	2.7	1.12	1.15	0.52	0.12	0.93	0.22	5.31	7.7	1.79	4.31	5.14	3.49	2.01	2.2	1.08	2.26	4.19	1.02	0.84	1.17	1.43	2.24	6.86	7.32	4.18	3.83	11.83	8.76	6.88	6.27	1.44	11.98	2.98	4.44	0.21
gene10601_VAC14	15.53	20.33	13.67	23.55	16.07	18.55	12.19	11.37	11.37	2.82	12.1	10.73	10.37	8.02	27.82	6.9	4.88	4.92	5.07	24.63	6.79	18.26	11.98	16.74	5.69	6.22	25.64	34.52	16.69	31.53	31.12	18.8	16.69	11.17	13.66	10.33	15.38	10.63	9.81	17.69	21.58	28.02	6.93	23.85	20.72	14.55	18.38	11.9	24.68
gene10602_MTSS1L	8.97	37.24	0.79	30.7	13.81	16.99	10.64	24.72	3.12	2.8	26.69	1.44	0	12.31	23.17	7.19	8.94	6.36	6.74	14.1	5.48	19.5	7.1	37.08	5.45	11.69	27.97	41.53	25.12	33.75	25.79	29.32	8.19	11.39	12.95	20.52	28.47	5.73	19.02	12.86	42.74	30.4	14.81	16.08	20.11	22.93	23.53	14.93	26.9
gene10603_SF3B3	30.27	28.16	35.41	89.53	21.83	47.06	14.55	27.47	43.69	22.37	37.51	14.67	19.08	41.06	75.16	17.63	19.41	31.39	24.18	78.35	34.06	33.23	39.51	33.46	33.56	27.67	68.15	66.47	39.43	105.36	33.45	38.17	22.08	30.27	36.23	37.71	43.05	21.16	24.6	30.56	29.89	43.85	22.7	36.04	44.83	35.52	53.44	36.81	94.16
gene10604_COG4	14.11	43.47	11.3	29.97	10.54	20.79	16.77	27.39	15.19	5.98	23.26	10.37	5.7	22.81	45.93	31.29	22.1	9.67	8.59	53.03	15.99	23.77	26.83	33.8	22.29	9.74	41.68	27.66	19.44	35.09	3.51	22.1	14.65	19.33	36.19	13.86	25.45	25.73	22.98	21.99	22.25	25.01	13.34	27.41	23	33.51	24.67	13.48	28.12
gene10605_FUK	46.05	71.35	24.16	28.8	57.61	43.94	54.34	58.45	28.55	54.22	123.36	31.2	47.02	104.22	62.75	82.47	44.66	53.67	91.81	84.85	129.54	79.91	58.2	97.85	81.14	51.8	60.11	40.4	36.87	51.83	63.22	51.45	34.52	46.11	132.78	122.37	138.2	76.38	27.26	29.63	79.16	43.12	78.96	63.78	34	34.97	40.11	45.42	31.85
gene10606_ST3GAL2	4.47	6.36	0.66	8.68	8.35	13.97	4.09	9.71	13.93	3.79	6.6	1.73	0	11.17	12.56	0	2.99	4.55	4.28	6.96	8.85	8.37	9.32	7.19	8.33	5.66	34.73	48.13	15.72	53.33	11.39	21.17	6.84	6.61	5.45	7.94	7.87	5.16	2.23	4.48	8.03	14.76	4.77	4.3	8.08	9.47	8.63	12.94	12.72
gene10607_LOC110081325	0	0.32	5.54	2.66	0.7	0	0	0.25	1.63	0	3.25	0.89	0	0	0	0	0	0	0	0	0	0	1.63	0	1.59	0	0.61	0.58	0.15	0.13	0	0	0.24	0	0	0	0	0	0	2.69	1.14	2.33	9.26	0	0.46	0.92	0.35	0	0.26
gene10608_LOC110081327	0.1	0	0.21	0.14	0	0	0	0.03	0.16	0	0	0	0	0	0.18	0	0.52	0	0	0	0	0	0.09	0	0	0	0.3	0.12	0	0.12	0	0	0	0.04	0	0	0	2.24	0	0	0	0	0	0	0.21	0	0.07	0	0.07
gene10609_LOC110081326	0	0	0	0.22	0	0	0	0	0	0	0	0	0	0	0.45	1.52	6.46	0	0.38	1.92	6.29	0	0	0.3	0	0	0.72	0	0	0	0	0	0.26	0	0	0	0	0.54	0	0	0	0	0	0	0.29	0.11	0.1	0	0.11
gene1060_RAB7B	12.91	4.78	2.59	16.65	1.94	12.26	1.29	4.21	3.67	0	5	0.53	0	1.56	7.91	0	2.2	1.19	0.27	5.93	5.5	12.76	2.19	9.78	0	4.77	12.82	22.5	5.6	23.71	11.17	5.38	8.66	0.86	6.49	0.56	3.33	14.35	2.99	2.21	9.03	7.45	0	4.13	10.85	5.31	9.88	2.99	18.19
gene10610_KCTD19	0.68	2.78	3.12	3.07	7.16	1.91	0	2.32	4.4	5.57	14.7	1.69	6.35	6.4	4.82	6.68	9.19	3.71	1.45	5.38	9.34	1.81	7.56	7.47	9.62	7.33	7.22	3.38	2.18	4.12	13.47	2.08	1.01	3.46	6.15	1.24	8.26	10.83	1.27	3.31	6.29	4.15	4.69	4.24	2.13	2.92	1.89	3.67	1.13
gene10611_PLEKHG4	6.9	36.26	17.75	29.47	7.66	11.6	6.35	14.84	7.79	19.22	40.21	16.18	11.93	9.12	13.85	9.59	7.29	11.07	19.34	15.33	16.82	11.7	14.64	35.73	6.96	15.09	11.63	17.15	9.87	10.17	14.79	10.71	2.67	16.1	16.09	33.2	22.82	12.56	21.89	14.18	14.94	5.89	7.9	6.64	11.36	17.22	9.97	14.73	8.2
gene10612_FHOD1	26.1	95.68	26.93	29.37	65.81	39.97	23.35	61.92	16.2	35.41	94.66	42.12	23.19	73.7	42.61	61.14	46.28	22.08	57.15	43.97	141.91	160.28	106.07	214.24	35.33	64.1	95.28	51.96	44.75	34.68	39.24	45.18	47.34	56.28	73.87	115.94	107.69	141.82	38.73	47.6	63.06	39.42	53.07	44.99	47.63	42.23	18.93	54.15	12.48
gene10613_LOC110081292	11.36	304.82	4.11	5.99	18.67	13.53	4	37.59	5.43	8.26	9.44	4.27	34.84	29.5	6.27	4.69	1.56	2.53	6.01	14.84	15.34	29.66	27.94	8.33	27.09	7.09	16.8	9.51	5.93	11.12	12.23	7.93	4.12	3.63	18.63	13.31	48.43	94.23	4.94	6.69	19.94	41.04	27.39	68.07	3.24	15.2	20.76	29.37	4.3
gene10614_ATP6V0D1	11.91	25.77	18.59	45.73	12.43	29.25	9.38	17.54	23.1	3.24	17.02	19.08	7.31	18.93	50.8	8.6	9.21	3.92	6.51	57.81	4.2	26.27	26.45	13.99	5.17	8.26	51.32	39.49	22.35	49.34	10.59	21.64	19.39	12.84	14.09	9.54	13.91	18.89	16	21.82	15.97	30.43	9.06	22.31	32.08	25.33	34.9	17.92	37.37
gene10615_AGRP	0.3	56.21	0	0.22	0	0	0	0.61	0	0	3.02	0	0	0	1.36	0	2.98	0	0	0	0	5.37	1.61	1.77	0	0	1.03	0	0	0	0	0	0	0	0	0	2.75	2.58	0	0	4.8	0	0	0	0	0.22	0.39	0.84	0
gene10616_LOC110081322	2.14	11.73	0.96	9.08	3.94	5.01	4.03	6.14	1.82	0.25	6.31	1.38	0.61	6.11	6.78	0.95	1.41	3.13	1.43	9.49	2.66	3.84	3.98	7.62	5.63	2.32	10.66	6.73	5.29	8.64	14.73	4.33	4.16	4.35	7.33	6.09	11.69	10.27	2.81	1.81	3.78	8.51	3.83	5.15	3.43	3.27	7.06	3.76	8.6
gene10617_LCAT	3.6	20.47	11.38	17	7.38	19.41	12.61	6.25	26.88	10.54	25.61	11.89	11.65	22.47	32.65	7.81	10.11	0.28	6.05	9.92	5.48	14.6	35.77	33.97	7.35	10.08	43.71	34.88	17.87	37.16	16	18.79	18.43	21.51	18.14	17.1	28.27	17.77	12.69	15.84	14.99	10.19	11.45	9.15	18.65	22.3	19.01	5.48	9.83
gene10618_KIAA0895L	5.17	31.22	0.5	20.01	6.35	21.49	4.17	16.56	2.61	1.56	11.49	1.57	11.88	6.94	22.62	1.58	4.54	5.03	3.05	22.52	1.31	6.76	3.42	18.69	3.43	2.02	25.66	20.49	13.32	32.98	14.59	11.8	9.89	6.13	7.75	8.63	11.75	7.2	8.9	5.77	14.86	13.87	4.94	11.28	13.22	17.51	10.7	7.94	19.07
gene10619_LOC110081268	14.85	20.51	0.76	2.68	1.39	4.59	24.38	4.31	0.8	6.97	59.37	1.24	1.67	3.92	7.73	3.52	0	1.33	0.45	1.27	1.32	0.75	1.04	10.74	0.18	1.46	0.75	0.51	0.75	0.38	1.93	0	1.35	1.01	4.22	11.62	28.13	167.92	0.4	0.68	1.84	1.04	8.82	2.19	0.83	12.86	0.93	1.44	0.33
gene1061_CTSE	314.17	0.19	0	0.15	0.73	0.14	0	0.1	0.32	0	1.29	0.35	0	0.32	0.05	0	0	0	0.54	0	0	0	0	0	0	0	0	0	0	0.07	0	0	0.3	0.06	0.24	0.37	0.22	0	0	0.41	0.27	0	0	0	0.17	0.25	0	0	0
gene10620_FAM96B	378.02	294.8	912.7	431.46	467.76	259.2	273.79	391.5	722	159.09	147.21	425.05	447.23	467.77	302.28	220.93	143.7	109.58	230.81	587.24	204.54	280.74	449.61	315.1	193.63	283.96	423.83	320.78	205.09	362.97	134.92	256.64	213.75	355.15	306.28	242.16	344.49	391.12	339.82	555.24	286.27	412.67	253.68	724.27	414.25	370.41	480.92	426.09	311.22
gene10621_CUNH14orf132	0	2.69	7.98	6.03	1.41	3.79	0.62	2.08	2.32	0	1.87	1.04	0	3.11	1.84	2.41	3.54	6.35	2.73	3.14	1.76	7.54	0.87	0.24	3.95	3.76	1.94	2.7	0.87	0.9	0	0.13	0.16	5.99	0.63	1.69	1.69	4.09	2.39	2.19	1.54	1.31	1.68	0.6	3.07	4.43	1.89	1.16	1.7
gene10622_BDKRB2	0	0	0	0.38	0	1.36	0	0.42	0	0	0	0	0	0.2	0	0	0	0	0	0.07	0	1.38	0	0	0	0	0.82	0.14	0.1	0.09	0	0	0.26	0	0	0	0	0	0	0.43	0.56	0.57	0	0	0.48	0.5	0.17	0	0.67
gene10623_ATG2B	4.38	9.83	5.86	18.69	6.55	9.89	8.19	11.46	5.05	1.78	7.76	4.2	2.61	6.36	10.44	3.58	2.93	6.75	9.24	11.17	6.59	4.95	5.49	7.62	4.78	5.04	10.86	14.42	7.52	9.44	1.72	5.59	3.76	5.96	8.95	8.53	8.42	3.19	6.46	6.41	10.54	11.33	6.29	9.33	10.34	9.65	10.17	7.48	24.69
gene10624_GSKIP	5.07	11.45	2.79	50.13	2.78	13.31	0	10.96	9.97	2.33	7.2	0.25	0	9.2	28.49	4.73	7.15	0.49	5.8	12.35	15.34	9.87	4.71	4.69	5.81	7.02	28.86	27.94	15.29	29.72	0	15.64	15.69	9.39	11.18	14.72	4.58	5.06	11.37	9.69	11.36	23.63	12.3	17.16	25.07	12.25	16.32	4.29	38.46
gene10625_AK7	2.14	5.91	4.79	5.33	5.17	2.64	6.17	7.35	3.48	2.52	3.06	4.05	0	3.62	1.96	0.77	1.94	6.42	6.77	0.9	5.11	7.59	5.41	5.9	16.67	7.98	3.63	5.87	1.42	4.08	17.21	0	0.12	2.53	3.28	2.99	11.02	12.84	2.03	2.7	5.93	10.67	15.66	6.5	2.57	1.95	5.86	10.04	5.29
gene10626_PAPOLA	25.15	73.74	32.75	120.27	40.83	67.82	62.77	46.42	18.29	67.45	66.37	26.21	13.64	35.99	73.45	44.14	41.47	62.32	64.48	34.96	38.89	38.52	43.21	58.62	52.09	49.12	64.08	105.23	37.72	59.94	24.04	26.92	21.4	52.12	56.67	51.72	60.05	25.71	141.94	63.46	99.53	48.54	24.25	35.09	99.13	82.08	38.4	44.01	101.32
gene10627_VRK1	20.55	26.34	53.32	65.46	27.74	31.75	33.74	38.94	29.1	26.69	28.3	18.87	10.75	17.52	20.37	14.7	5.35	32.23	40.09	19.94	29.77	22.39	20.75	25.09	19.32	33.18	20.79	29.48	18.09	25.83	11.83	8	9.12	27.6	28.97	25.28	38.01	16.77	33.31	34.07	53.53	39.11	24.78	36.84	32.41	37.98	34.95	35.07	54.7
gene1062_AVPR1B	0	0	0	0	0	0	0	0	0	0	0	0.3	0	0	0.12	0	0	0	0	0	0	0	0	0	0	0	0	0	0.03	0	0	0	0	0	0	0	0	0	0	0	0	0	0	0	0.1	0	0	0	0
gene10630_LOC110081364	0	0	8.73	0	1.61	0	0	1.87	0	0	0	0	0	0	0	0	0	0	0	0	0	0	0	0	0	0	0	0	0	0.83	0	0	0	0	6.98	0	0	0	0	0	0	0	0	0	0	1.15	0	0	0
gene10631_LOC110081351	0	0.13	0	0.12	0.28	0.21	0	0.27	0.05	0	0	0	0	0	0.09	0	0.36	0	0	0.02	0	0	0.17	0	0.81	0.13	0.05	0.15	0.07	0	0	0	0.3	0	0	0.04	0.34	0	0.06	0	0	0	0	0	0.01	0.17	0.11	0	0.03
gene10632_LOC110081359	0	0.1	0	0.47	0	0.19	0	0.19	0.03	0	0.41	0	0	0	0.06	0	0.12	0	0	0.06	0	0.5	0.38	0	0	0	0.26	0.58	0.65	0.36	0	1.23	1.38	0	0	0	0.49	0.21	0	0.1	0	0	0	0	0	0.44	0.03	0	0.11
gene10633_ITGB3	1.01	3.2	0.03	2	3.45	2.92	0.57	1.19	0.91	0.44	1.94	0.95	0	1.35	2.14	0.76	1.19	1.24	2.57	0.99	1.68	2.17	0.91	2.41	2.44	1.86	3.47	4.94	3.99	4.59	2.42	2.71	10.34	0.69	0	5.32	1.57	1.71	1.41	0.8	1	0.91	0.53	0.56	1.02	1.7	4.69	1.52	1.51
gene10634_LOC110081357	0	0.14	1.06	0.98	0	0	0	10.39	0.11	0	0	0	3.6	0	0	0	0	0	0.4	0	0	0	0.13	0	0	0	0	0	0	0.05	3.85	0	0	0	0	0	0.66	0	0.04	0	0	0	0	0	0.1	0.41	0.31	1.33	0.18
gene10635_GOSR2	16.42	39.21	49.8	42.5	18.74	27.02	31.79	38.53	67.6	30.01	32.97	33.75	8.52	28.58	24.92	19	13.33	7.3	13.72	37.46	19.27	30.42	24.8	22.38	21.33	16.54	33.7	21.37	13.61	30.52	10.74	13.38	26.43	17.76	30.54	20.14	36.61	32.35	14.23	18.54	23.46	39.51	22.95	33.68	25.87	22.33	24.38	31.91	25.4
gene10636_WNT9B	0	0	0	0.47	0	0	0	0	0	0	0	0	0	0	0	0	0	0	0.24	0	0	0	0	0	0	0	0.12	0	0.04	0	0	0	3.41	0	0	0	0.29	0	0	0	0	0	0.98	0	0.17	0	0	0	0.07
gene10637_WNT3	0.26	0.33	3.16	1.15	0.32	0.16	0	0.6	0.23	0.36	0	0	0	0.37	0.44	0.35	0	0.23	0.32	0.03	1.32	1.44	0.6	0.86	0.25	0.09	0.27	0.48	0.26	0.08	0	0.4	1.28	0.22	0.43	0.64	2.44	0.3	0.14	0.2	0.32	1.72	1.02	0	0	0.15	0.4	0.32	0.11
gene10638_NSF	4.96	12.46	3.12	20.48	5.35	14.43	12.63	10.91	7.76	2.43	9.22	2.24	1.23	6.38	20.47	8.79	8.79	8.67	10.85	16.61	7.72	10.57	10.71	12.55	6.93	9.51	10.63	20.78	7.36	11.19	7.6	7.26	3.99	13.81	10.36	12.69	10.03	5.2	16.22	14.78	21.16	11.76	4.88	12.23	14.9	17.82	15.42	10.06	17.66
gene10639_PSMD11	27.87	48.36	31.04	82.57	30.64	50.59	52.59	36.63	28.7	24.98	56.09	37.99	15.55	26.86	62.5	37.26	25.59	61.67	52.79	42.08	35.3	50.6	43.79	59.11	42.57	39.77	63	93.33	35.25	55.94	19.67	30.01	22.37	45.84	36.5	36.55	31.36	39.58	90.07	69.48	52.55	82.59	45.78	62.26	86.79	60.55	56.8	26.13	82.37
gene1063_FAM72A	8.22	7.69	13.9	13.69	11.33	6.39	9.86	7.58	19.46	5.14	8.23	16.34	6.17	15.43	10.81	16.79	12.87	3.88	11.43	7.71	8.77	15.14	23.89	25.25	44.42	16.8	14.05	20.73	9.39	16.16	25.88	6.84	10.28	10.24	16.23	23.61	17.18	11.06	25.68	24.14	12.08	13.84	20.34	20.39	19.84	22.2	11.25	7.13	12.3
gene10640_FMNL1	0.79	1.49	0.35	1.96	0.71	0.76	0.53	1.05	0.18	0	1.03	0.65	0	1.16	1.92	0.47	0.23	1	0.48	0.72	1.81	2.45	0.52	1.03	0	0.71	2.02	1.22	1.04	0.94	0.56	0.94	0.53	0.33	0.74	1.19	0.96	0.65	0.61	0.55	0.73	1.31	0	0.78	1.04	1.31	0.51	0.58	0.57
gene10642_MAP3K14	1.66	12.28	0	15.09	2.28	8.08	3.53	3.44	0.17	12.24	10.98	0.79	0	1.67	12.78	3.73	4.43	7.06	3.63	5.08	1.04	8.98	1.62	5.25	2.41	3.49	8.04	14.32	6.73	13.84	13.66	4.29	0.85	3.19	2.6	6.47	3.56	1.74	8.63	3.23	6.41	7.73	7.24	3.02	9.08	17.72	7.75	2.08	17.2
gene10643_RDM1	17.79	36.79	70.66	45.08	26.52	15.88	51.9	29.83	29.94	15.7	52.32	36.91	26.71	37.32	12.84	15.98	24.86	23.33	35.66	8.64	34.3	15.8	52.28	43.43	35.1	63.22	28.86	34.96	14.52	21.26	34.33	12.55	28	74.77	78.03	44.15	85.4	25.02	43.05	35.62	51.75	19.65	29.67	24.82	30.11	44.48	29.85	30.43	27.58
gene10644_LOC110081378	0	0	1.83	0.43	0	0	0	0	0.72	0	0	0.54	0	0	0	0	0	0	0	0	0	0	0	0	0	0	0	0	0	0.07	0	0	0	0	0	0	0.9	0.52	0	0	0	0	0	0	0.18	0	0	0	0
gene10645_CD79B	0.92	0.26	2.52	7.14	4.33	0.52	3.7	1.11	0.14	0	1.86	0.15	0	0.8	0	0.7	0.09	2.49	4.23	0.09	0	15.62	1.11	1.06	7.54	0.86	1.61	0.05	0.7	0.32	11.07	0	0.66	0.16	0.31	2.69	2.59	1.07	0.2	0.2	3.13	5.46	4.62	1.71	0.69	0.89	0.39	0.75	1.39
gene10646_SCN4A	0.25	0.08	0	0.62	0.12	0	0	0.93	0	0	0	0.11	0	0.07	0.1	0.08	0.05	0	0.23	0.02	0	0.49	0.08	0.26	0	0.22	0.15	0.18	0.08	0.03	0.87	0	0.03	0.16	0.24	0.29	0.59	0.17	0.05	0.06	0	0.07	0	0	0.09	0.15	0.07	0.55	0.12
gene10647_ADAM11	0.08	0.72	1.77	8.04	0.53	0.55	0	1.49	2.59	1.31	2.33	2.85	0.38	0	2.91	0	0.24	0	0.52	0.58	0.8	2.71	1.3	1.05	0	0.27	1.95	6.81	0.94	1.61	1.65	0.53	0.62	0.4	1.41	0.14	1.01	0.81	1.09	0.67	0.05	1.96	0.58	0.4	2.76	0.83	1.19	0.12	5.67
gene10648_DBF4B	1.3	3.08	4.68	5.09	4.36	0.72	0.68	3.5	2.44	3.7	5.34	1.55	2.69	3.24	3.04	3.21	3.09	2.42	4.51	1.46	3.39	1.75	4.34	10.13	1.67	3.79	2.8	2.65	1.68	3.01	0.96	2.56	1.16	5.12	7.43	4.45	14.63	2.06	4.84	3.13	7.86	2.24	1.67	5.79	4.29	4.18	3.01	2.78	3.8
gene10649_CCDC43	59.56	46.47	82.32	73.69	72.51	62.1	103.13	53.93	77.99	201.32	112.7	60.69	48.78	81.67	52.91	91.41	81.21	219.49	191.61	46.7	129.38	178.74	65.25	69.43	203.2	94.96	65.97	75.52	40.56	53.4	203.38	33.06	26.64	74.62	96.04	100.36	108.82	111.08	84.35	96.12	111.24	140.52	197.76	97.29	72.94	71.33	57.1	61.59	58.66
gene10650_MEIOC	0.6	0.89	2.68	5.25	1.1	1.24	0.78	6.76	0.93	0.76	1.77	0.44	0	0.18	1.01	3.02	0.67	2.89	3.29	0.31	1.35	3.8	1.38	2.53	3.63	3.48	1.66	2.68	1	1.34	2.1	0.28	0.01	0.72	1.51	1.07	14.79	1.4	1.9	1.64	2.46	2.05	1.26	1.64	2.13	1.44	0.84	2.29	3.02
gene10652_FZD2	47.14	103.33	36.93	189.4	34.97	63.68	69.9	68.45	55.88	39.32	42.58	23.36	29.9	51.26	133.81	30.19	19.21	74.64	53.5	70.39	42.45	24.25	93.6	81.81	52.82	90.96	98.75	245.96	97.87	128.08	52.03	82.39	21.1	115.85	59.49	41.96	48.49	18.67	142.22	90.78	52.55	91.89	56.1	61.59	107.07	182.81	120.74	61.13	180.59
gene10653_GPATCH8	68.15	237.32	104.73	107.87	80.3	63.54	190.06	95.12	22.71	236.94	384.72	72.58	74.44	73.35	81.42	255.99	158.87	350.3	421.69	187.1	219.21	175.03	49.6	156.25	204.72	108.26	53.54	82.74	54.04	47.37	319.2	46.74	12.97	98.39	290.17	284.83	114.04	100.06	97.42	79.41	198.7	107.15	195.47	72.52	59.78	60.21	59.64	76.99	85.45
gene10654_ITGA2B	5.22	3.3	1.2	3.53	20.33	16.19	0	3.79	2.62	1.17	2.59	0.21	0	3.87	1.02	6.5	6.42	0.87	1.44	1.03	1.81	4.32	2.61	3.11	6.62	4.25	7.25	0.6	15.24	10.14	0.69	15.27	56.2	1.49	3.92	29.31	2.46	1.43	1.02	1.48	4.42	0.37	1.11	0.82	1.3	0.98	1.73	4.71	1.34
gene10655_FAM171A2	4.44	7.86	6.55	45.07	3.82	8.78	3.04	4.08	6.76	3.17	8.59	3.41	3.5	2.43	12.45	0.89	2.52	5.48	6.69	7.74	4.48	7.16	5.38	5.29	6.68	6.19	10.61	35.57	4.97	15.98	12.06	4.64	5.44	10.57	7.41	7.98	3.35	6.16	5.78	5.76	4.4	7.92	8.96	4.29	12.16	6.19	7.91	4.49	31.3
gene10656_GRN	23.72	180.01	150.36	404.82	35.09	53.58	49.25	109.75	433.21	29.64	69.36	87.94	55.39	88.31	450.96	105.44	86	59.38	66.36	200.89	54.09	88.13	212.93	211.81	51.53	113.26	186.05	443.38	190.62	180.87	91.46	203.09	24.19	241.92	76.78	64.3	89.48	54.76	241.34	272.84	74.28	300.93	56.53	366.43	366.04	270.93	272.68	71.45	477.46
gene10657_GJC1	2.28	25.65	33.02	49.32	16.76	9.98	10.42	23.49	19.18	7.53	5.52	8.28	1.55	6.59	11.19	8.38	2.72	11.89	21.94	13.15	14.82	19.76	6.44	15.65	2.66	9.52	10	8.02	4.21	7.93	4.48	2.67	7.77	7.15	11.12	11.05	55.94	10.71	11.54	9.18	24.38	6.51	8.25	18.24	17.46	16.28	13.65	17.98	20.06
gene10658_EFTUD2	51.59	64.68	81.76	90.03	45.33	50.58	58.98	51.54	58.23	116.05	109.54	48.01	39.86	45.19	69.61	51.23	34.62	78.16	73.46	60.83	94.22	86.79	63.69	71.28	173.19	67.59	70.88	64.13	35.16	63.67	110.26	29.18	25.47	61.8	57.96	96.91	62.82	70.97	61.75	71.48	97.21	68.35	70.46	65.01	64.7	68.38	49.58	61.03	66.68
gene10659_CCDC103	4.88	15.12	15.7	21.79	6.74	4.65	6.62	6.54	7.33	0	3.51	8.9	0.52	3.53	8.17	9.24	3.65	0.31	4.26	3.65	3.86	8.48	16.03	6.29	2.02	5.59	8.6	13.19	3.72	11.78	10.86	5.47	3.42	15.59	8.01	8.69	3.33	8.66	16.34	11.75	5.19	14.33	4.47	14.07	8.55	22.42	15.94	7.92	11.13
gene1065_API5	15.05	32.34	11.49	80.13	20.46	36.24	37.35	26.12	20.36	29.61	32.59	12.15	10.63	27.53	55.15	18.6	22.6	32.93	52.93	30.65	16.39	28.37	31.36	24.29	29.67	41.31	42.25	71.02	25.52	48.79	36.14	15.16	12.68	39.95	25.04	29.42	33.09	17.62	36.26	42.02	26.43	41.58	13.77	25.96	48.01	35.11	33.27	20.87	65.06
gene10660_LOC110081368	0	0	0	0	0	0	0	0	0	0	0	0	0	0	0	0	0	0	0	0	0	0	0	0	0	0	0	0.23	0	0.04	0	0	0	0	0	0	0	0	0	0.24	0	0	0	0	0	0	0	0	0
gene10661_GFAP	0	0.19	0.61	3.45	0	1.04	0	0.2	0	0	0	0	0	0	0.1	0	0	0	0	0	0	0	0.35	0	0	0	0.33	0.17	0	0	0	0	0	0	0	0	0.11	0	0.15	0	0	0	0	0	0.22	0.1	0	0	0.05
gene10662_KIF18B	5.4	8.7	12.63	15.49	9.91	6.07	6.65	10.12	9.44	3.48	15.47	11.55	14.62	8.74	12.19	13.88	5.99	10.61	14.46	7.07	8.15	7.14	11.16	29.52	5.33	8.24	9.15	12.87	9.73	10.6	7.96	4.23	5.93	13.37	11.25	16.86	21.55	9.72	16.72	14.05	17.12	6.44	6.66	11.42	16.17	12.71	9.2	5.5	14.59
gene10663_C1QL1	0	0.59	0.53	0.9	0	0.42	1.14	1.56	0	0	0	0	0	0	0.24	0	0	0	0	0	0	0.87	0.3	0.44	0	0	0.22	0.56	0.28	0.24	0	1.28	0	0.15	0	0	0.69	0.69	0.04	0.95	0	2.65	0	2.08	0.17	0.59	1.48	0.43	0.38
gene10664_DCAKD	2.21	5.91	5.99	15.57	5.58	14.54	3.97	13.98	5.48	0	0	3.79	0	5.18	5.03	2.29	2.69	0	2.3	6.31	1.77	0	5.19	3.78	0	3.92	11.34	13.55	9.15	16.01	0	2.48	4.03	3.04	3.45	6.23	6.44	9.82	7.38	6.57	6.05	7.3	1.06	4.99	10.9	8.56	10.93	6.33	23.87
gene10665_NMT1	135.44	92.82	113.81	70.27	145.22	59.49	261.45	94.57	83.33	253.63	221.69	106.84	101.44	146.06	65.57	199.1	151.56	226.56	278.59	101.84	266.53	374.68	100.27	150.55	337.92	192.61	66.65	63.69	64.89	57.62	400.92	52.1	67.68	107.06	170.93	219.18	192.47	279.57	90.85	118.45	219.69	228.12	395.91	222.59	54.45	77.18	85.11	165.73	57.44
gene10666_PLCD3	1.28	3.83	0.33	2.48	0.84	1.85	0.89	3.22	0.23	1.22	0.81	0.39	0.91	0.93	2.08	1.47	1.04	0	1.25	0.99	0.7	0.99	2.25	0.08	0.63	1.22	2.42	4.1	1.7	2.15	0.84	1.11	0.96	0.41	0.76	2.16	1.92	2.6	1.22	1.5	8.92	1.4	1.65	1.02	2.28	2.27	1.36	0.99	1.43
gene10667_ACBD4	5.63	31.41	7.95	8.8	13.11	13.88	15.8	14.69	2.54	19.1	28.68	14.46	6.88	14.45	8.07	22.93	11.59	13.9	31.13	11.64	11	10.59	11.91	30.26	18.34	11.61	15.94	11.78	12.19	12.02	9.49	10.5	5.81	8.02	59.48	23.1	41.92	23.64	10.18	8.76	23.51	7.82	37.04	17.34	12.58	11.28	10.55	13.23	11.64
gene10668_LOC110081385	41.97	42.2	22.84	33.59	56.74	46.06	82.93	51.01	38.45	51.68	51.45	27.37	24.65	47.16	52.34	63.77	60.41	66	53.8	26.5	67.99	40.89	55.02	74.8	76.79	69.23	44.35	59.52	36.01	42.19	83.56	31.14	26.56	49.76	74.21	59.11	65.1	46.66	74.51	58.93	73.89	77.43	100.38	56.7	56.61	61.38	45.81	46.29	45.93
gene10669_CDK5R1	0	0.68	0	5.85	0.12	1.4	0	0.79	0	4.72	2.73	0.35	0	0.53	1.52	0	0	0	0	0.08	0.23	0	0.29	0	0	0.32	1.78	1.36	1.03	0.71	0	0	0.12	0.08	0	0	0	0	0.32	0.31	0.61	0	0.33	0	0.76	0.27	0.44	0	0.27
gene1066_TTC17	5.66	8.67	5.02	23.1	6.21	8.75	4.62	8.68	6.93	2.87	6.01	8.74	5.26	7.29	16.19	3.03	1.55	13.41	11.1	10.11	2.5	11.37	6.99	7.05	3.08	8	9.37	19.01	7.22	10.93	5.64	7.11	3.75	7.14	4.75	4.14	7.97	4.47	12.35	9.54	10.22	12.8	9.33	5	14.52	9.71	10.19	4.24	26.08
gene10670_MYO1D	4.07	33.77	27.21	43.62	8	30.62	85.31	13.42	12.83	15.46	54.49	25.28	19.88	10.32	27.08	10.39	9.72	70.01	24.82	17.19	5.05	8.25	9.12	10.79	7.49	8.8	9.16	26.73	5.48	10.64	12.75	2.74	1.98	20.86	11.48	6.12	4.84	3.01	39.91	27.74	8.79	18.72	21.55	20.69	25.71	24.66	66.96	13.33	101.71
gene10671_CHCHD6	18.73	41.86	72.19	27.92	40.72	45.78	41.13	57.22	53.2	9.1	20.21	23.35	44.75	37.4	28.15	14.49	9.23	25.89	19.9	39.03	25.66	37.68	46.9	25.38	34.3	24.36	51.52	51.19	27.53	57.1	11.29	18.99	12.29	48.86	30.67	24.6	53.34	33.96	55	73.41	31.53	51.77	23.02	72	53.17	35.64	59.07	28.64	86.67
gene10672_TPRA1	11.59	18.88	8.49	19.51	15.53	10.05	13.8	14.82	8.37	6.77	25.11	16.8	3.48	18.16	14.3	7.8	4.22	15.21	22.48	15.68	9.05	18.54	8.72	7.24	13.3	10.69	11.72	28.61	10.08	10.13	10.37	6.39	5.45	6.35	15.47	14.97	13.09	7.41	14.01	7.57	22.23	18.29	14.39	11.48	15.62	12.43	13.54	14.13	24.79
gene10673_MCM2	22.77	17.01	23.36	77.54	17.46	31.57	12.08	17.54	46.53	31.66	26.25	20.72	11.1	21.75	48.22	8.92	11.88	13.9	16	21.35	19.92	22.31	10.52	16.15	7.61	15.23	30.61	42.2	22.87	57.81	18.74	17.99	11.54	27.01	15.84	11.21	21.36	13.55	56.38	49.33	31.11	24.81	19.57	25.02	54.9	36.87	21.49	14.42	59.82
gene10674_PODXL2	3.42	5.51	1.95	4.52	8	2.85	1.66	4.42	3.25	4.36	5.22	5.08	1.16	4.87	3.93	5.87	2.52	4.13	16.2	5.61	9.52	10.98	2.18	5.91	16.73	5.09	2.43	12.52	5.17	5.64	5.57	3.67	0.57	7.37	2.84	10.14	4.73	12.45	3.13	3.46	4.91	12.43	19.38	7.06	3.39	1.2	1.79	16	3.22
gene10675_ABTB1	2.46	13.72	2.96	13.08	4.71	10.5	3.48	5.92	1	0	2.92	0.8	0	0.59	6.97	1.51	2.11	0.83	0	3.49	0	4.52	3.38	9.3	4.33	1.93	8.81	9.59	10.85	9.77	0	6.94	5.03	3.39	2.89	2.19	6.73	1.39	4.44	3.29	15.3	8.04	0.21	3.96	7.82	8.04	15.22	1.9	18.19
gene10678_DNAJB8	0	0.37	0	0.1	0	0	0	0	0	0	0	0	0	0	0	0	0	0	0	0	0	0	0	0	0	0	0	0	0	0	0	0	0	0	0	0	0.21	0	0	0	0	0	0	0	0	0	0	0	0
gene10679_GATA2	9.59	31.22	11.52	9.02	15.64	7.41	9.72	11.59	3.41	2.97	15.19	8.93	23.61	14.15	7.05	2.17	6.8	16.72	41.53	5.59	33.22	27.26	2.13	4.09	14.23	6.29	8.41	13.83	4.82	10.32	4.33	2.84	2.69	3.72	7.88	22.54	20.48	87.54	1.19	4.44	14.03	21.65	53.39	9.51	1.94	2.85	6.78	28.09	12.74
gene10680_LOC110081403	0.04	0.1	0	0.41	0.2	0.29	0	0.24	0.12	0	0	0.14	0	0.13	0.08	0	0	0	0.29	0	0	0	0.21	0.3	0	0	0.75	1.69	0.43	0.72	0	0	0.5	0	0	0	0.06	0	0	0.03	0.05	0.08	0	0.38	0.14	0.24	0.22	0.07	0.21
gene10681_RPN1	85.98	66.56	57.49	167.33	61.06	69.82	50.35	62.87	150.91	64.11	73.64	43.27	37.4	75.87	216.08	38.3	26.54	80.51	65.62	107.72	63.95	53.28	63.04	63.78	64.5	64.68	100.64	213.05	68.27	96.72	58.79	36.11	39.12	103.73	54.38	63.13	52.98	37.48	152.44	129.64	58.61	122.22	70.39	89.41	169.88	111.87	110.31	44.23	232.37
gene10682_RAB7A	64.01	218.76	91.64	212.26	103.86	166.81	83.21	121.87	82.09	60.96	104.25	76.97	44.6	117.85	218.51	63.71	67.27	100.9	112.43	174.64	78.02	117.18	124.91	80.94	51.85	91.46	182.99	236.43	111.66	186.42	59.9	65.48	65.43	150.53	75.55	76.64	71.97	108.27	209.9	163.46	93.06	179.97	78.51	138.02	220.74	163.22	164.63	82.63	189.11
gene10683_LOC110081420	354.32	231.87	163.08	342.91	408.72	465.69	305.84	367.73	263.05	239.4	207.54	160.54	66.16	355.69	455.41	216.4	138.25	580.29	372.71	584.17	299.92	446.53	274.64	135.57	831.59	551.25	422.5	719.57	347.23	686.07	361.54	337.49	158.55	339.86	251.81	455.45	389.56	238.7	319.51	303.59	495.29	607.92	600.73	482.56	560.68	383.29	579.63	424.29	679.97
gene10684_LOC110081409	3.07	13.11	1.53	9.38	4.32	5.48	4.22	6.2	3.2	2.18	7.96	2.42	0.58	3.46	5.92	1.45	1.83	7.2	6.34	3.61	5.75	13.91	3.34	2.9	8.38	5.42	6.21	10.47	3.47	5.6	11.31	2.2	1.34	3.4	4.26	6.03	5.92	6.07	4.37	5.5	5.73	8.35	13.15	7.64	5.14	5.43	5.05	7.16	8.35
gene10685_HMCES	28.13	75.17	54.71	59.18	54.66	36.29	29.6	53.96	35.91	11.33	72.32	68.52	27.63	41.39	34.88	33.85	9.16	45.69	42.51	29.92	17.83	13.59	39.18	18.65	23.01	31.59	54.43	41	15.22	32.18	6.36	8.17	6.92	21.74	21.68	34.9	40.81	34.79	21.15	30.57	33.67	42.56	33.5	36.76	26.77	33.49	27.11	41.99	33.7
gene10686_COPG1	9.14	23.16	8.37	34.25	11.88	15.93	17.1	18.46	16.42	10.61	18.82	10.89	1.43	14.76	34.6	11.28	8.97	16.93	13.57	23.67	5.89	17.74	13.19	24.76	9.3	20.76	27.56	31.65	16.7	31.71	17.89	11.18	15.38	32.73	11.47	15.3	13.2	13	29.07	25.2	16.46	22.79	15.29	15.32	30.79	24.04	17.87	14.85	36.25
gene10687_COL7A1	220.73	89.77	115.91	30.84	249.31	53.32	396.81	143.1	28.08	608.01	643.22	70.29	43.28	104.1	53.48	196.52	462.69	375.69	931.7	50.28	907.07	1429.39	7.32	73.17	302.53	30.09	20.09	13.96	58.59	17.18	359.2	48.48	8.2	70.39	657.25	107.65	187.25	575.46	50.57	124.49	248.49	291.23	514.34	247.27	28.11	57.95	86.32	98.29	25.46
gene10689_LOC110081406	105.3	126.65	218.69	232.26	98.1	145.43	76.81	138.93	187.91	39.61	86.12	67.44	92.78	113.68	199.04	56.68	43.11	57.5	83.99	216.64	62.92	67.76	133.43	149.23	37.93	77.69	172.27	205.41	113.75	198.43	26.48	102.26	81.62	149.83	100.18	68.45	122.91	85.62	136.29	170.76	99.89	161.53	79.93	174.93	198.41	202.41	232.89	111.02	282.05
gene10690_CELSR3	0.21	0.76	0.19	0.36	0.15	0.41	0.42	0.39	0.07	1.07	0.51	0.27	0.68	0.16	0.44	0.51	0.28	0.62	1.07	0.3	1.33	0.33	0.26	0.06	1.3	0.44	0.41	0.5	0.14	0.28	0	0.24	0.06	0.12	0.43	0.8	1.14	0.87	0.15	0.05	0.76	0.43	0.33	0.24	0.28	1.09	1.84	0.49	0.55
gene10691_NCKIPSD	5.85	15.78	9.57	15.55	9.07	9.79	12.45	9.89	7.77	7.86	16.06	8.88	7.29	7.78	12.18	8.52	7.33	7.88	13.91	9.55	12.28	8.59	15.17	11.97	6.93	13.58	12.91	12.46	7.96	12.94	12.93	7.22	6.28	7.33	14.23	12.72	15.59	14.45	5.96	8.09	17.77	21.24	18.33	15.22	10.42	10.97	13.7	7.44	11.61
gene10692_IP6K2	78.23	191.36	75.8	58.68	93.81	72.48	254.77	123.23	46.48	208.15	272.94	103.85	55.12	160.89	99.03	144.56	127.72	317.18	258.13	95.28	304.73	207.69	157.66	241.99	275.46	189.15	135.85	130.15	64.11	66.61	292.5	45	58.47	75.11	217.94	258.55	202.24	291.06	124.01	96.65	322.03	172.9	445.22	172.86	82.6	112.02	82.44	134.85	58.61
gene10693_LOC110081423	4.44	12.86	7.81	21.59	5.31	11.91	21.77	7.29	7.82	9	14.46	12.41	16.49	12.36	6.94	3.53	2.24	3.78	4.85	5.37	6.54	7.98	9.06	3.73	11.58	4.73	7.76	9.58	2.21	5.56	21.52	1.89	1.53	7.06	8.44	11.27	9.86	14.56	10.66	7.83	4.95	17.19	12.29	13.86	7.31	8.28	12.28	8.23	13.43
gene10694_NTRK1	19.51	67.32	10.41	30.8	31.06	15.72	15.77	38.1	10.18	11.5	83.04	23.59	2.66	21.25	31.48	14.31	9.01	2.7	13.75	22.95	12.52	20.11	22.08	39.56	3.67	9.98	28.23	16.35	11.89	14.04	3.6	16.31	11.98	17.4	21.15	31.72	31.12	27.32	28.4	20.22	73.96	16.87	21.3	57.14	22.58	28.17	15.95	35.32	14.92
gene10695_PEAR1	40.15	97.1	36.39	28.86	83.64	35.58	38.29	71.05	17.37	66.59	153.83	56.61	53.11	115.01	53.5	116.78	62.68	47.49	67.05	29.1	162.03	139.63	89.94	176.7	91.18	43.69	84.29	47.23	30.59	30.19	77.86	15.07	39.04	38.88	114.93	101.17	174.87	98.43	61.4	38.43	176.6	40.75	59.21	65.93	42.49	52.03	27.14	57.62	15.31
gene10696_INSRR	20.33	31.73	10.17	11.46	18.88	14.02	21.99	20.1	8.35	13.42	41.27	12.4	3.28	25.18	23.98	30.4	13.18	19.41	39.24	22.08	30.57	19.89	17.38	37.42	18.82	26.56	32.34	25.5	15.98	18.32	18.45	15.56	10.34	12.08	78.91	76.3	76.89	28.83	12.92	14.15	41.37	20.29	23.38	27.04	15.48	17.47	13.92	13.02	12.3
gene10697_MRPL24	208.47	218.66	327.45	146.84	179.72	89.03	83	197.49	251.58	166.86	120.44	199.49	178.06	242.92	145.56	119.94	92.65	39.82	53.01	240.26	111.23	91.33	210.51	211.22	113.22	114.38	175.84	123.3	86	118.48	94.03	116.91	165.73	263.75	160.32	83.97	149.4	191.53	163.26	314.32	103.09	172.2	84.85	260.4	171.97	202.89	167.43	218.84	83.5
gene10698_RRNAD1	0.43	2.26	0	3.12	1.5	2.43	1.75	2.1	0.06	0	0.6	0.68	3.36	0.98	2.56	0.47	0.75	0.64	0.35	3.84	0.68	0.58	0.97	1.83	3.35	0.72	3.98	2.71	3.53	5	0	4.67	1.53	0.99	0.8	0.32	1.72	1.66	0.34	0.64	1.31	1.82	1.47	1.74	2.83	2.78	1.5	0.8	4.18
gene10699_ISG20L2	8.24	13.21	7.39	13.69	5.71	10.8	8.4	10.74	11.8	7.36	16.91	6.06	3.55	10.77	18.96	11.63	5.23	10.79	6.65	19.83	11.42	12.98	10.91	22.93	18.64	9.23	18.2	19.6	9.14	17.33	17.04	9.94	8.37	12.76	13.06	14.15	10.99	10.22	13.14	13.55	11.67	20.23	12.14	16.21	14.9	14.72	12.05	8.02	11.27
gene1069_HSD17B12	31.17	36.33	41.71	137.08	22.73	22.38	89.18	23.39	33.15	17	59.84	16.24	16.31	36.83	52.56	17.24	12.01	57.09	51.97	60.5	22.17	15.06	31.19	63.11	18.65	32.89	39.4	91.9	30.85	40.6	29.19	23.59	20.62	60.97	50.84	53.41	45.29	28.51	110.55	68.63	65.37	36.53	27.46	37.75	80.4	49.78	75.66	18.68	121.25
gene106_CNKSR3	12.26	26.66	8.19	37.26	25.06	34.74	24.83	31.87	16.14	13.69	20.37	20.39	8.39	34.72	32.05	9.34	12.11	25.63	28.31	22.86	35	68.29	14.85	19.69	23.79	10.8	26.75	36.2	10.12	25.57	16.75	8.21	7.58	16.55	21.98	25.11	19.37	28.7	28.36	15.63	33.73	29.47	39.45	29.89	27.55	22.65	19.56	16.04	42.22
gene10700_LOC110081556	8.32	6.81	5.5	18.84	3.69	11.62	5.92	7.38	21.25	5.33	5.02	5.06	3.76	6.44	16.87	0.27	4.03	3.28	1.63	15.17	2.63	9.82	8.92	8.11	9.37	3.77	24.11	19.6	8.56	22.99	12.99	5.3	11.05	7.09	6.85	2.98	7.07	7.98	5.1	10.62	7.91	18	5.48	6.74	13.17	13.73	18.04	6.72	10.79
gene10702_NES	81.1	128.68	33.33	22.65	124.94	59.87	144.49	38.81	20.2	214.38	296.51	48.1	18.82	66.86	37.17	80.98	117.05	120.75	111.87	33.96	412.06	146.46	29.06	77.94	251.76	64.2	65.37	30.7	12.88	26.26	190.2	17.52	117.35	26.95	303.94	205.49	34.74	111.56	39.75	45.41	99.38	176.45	217.14	44.47	27.26	36.57	89.5	56.89	18.78
gene10703_HDGF	531.03	316.78	229.84	143.71	308.27	214.68	281.39	202.77	296.91	462.45	251.01	203.05	100.49	387.87	252.7	343.91	245.38	259.01	400.7	364.78	456.09	444.51	365.78	361.32	350.93	234.74	243.63	217.87	127.98	187.01	362.37	152.53	203.72	295.48	282.55	288.71	335.88	400.66	291.68	423.7	352.43	458.19	706.45	582.51	293.27	290.31	256.15	227.29	142.12
gene10704_PRCC	38.77	26.74	18.56	67.05	24.42	71.29	17.59	23.42	27.69	12.29	13.84	8.46	7.48	25.07	54.23	9.26	19.7	17.11	8.79	85.76	14.58	33.17	29.28	27.68	34.9	23.5	66.51	78.14	46.61	114.29	44.98	43.54	40.18	22.82	30.34	26.93	25.81	32.4	24.95	41.56	27.59	60.55	39.48	40.12	62.09	44.19	57.48	19.09	76.34
gene10705_LOC110081510	67.08	90.16	29.67	86.27	88.7	60.66	29.11	181.46	25.05	31.55	105.93	29.95	10.53	131.94	68.34	100.47	40.24	33.74	123.36	303.69	155.07	38.31	47.48	230.15	24.81	63.67	120.98	102.8	89.77	109	9.2	97.33	41.64	56.58	165.59	131.07	192.38	36.69	48.28	41.29	187.12	40.29	20.07	78.17	53.39	51.92	60.99	144.76	51.78
gene10706_LOC110081531	1.71	6.35	4.61	2.75	4	1.28	8.4	4.01	2.08	2.06	8.91	1.46	0	10.65	1.47	5.74	2.44	4.28	16.99	10.31	8.39	16.7	6.72	5.18	4.95	4.36	1.99	1.99	1.42	1	4.75	1.54	0.56	2.84	9.24	8.52	9.03	8.68	1.05	2.94	10.59	5.66	6.19	10.2	1.25	1.88	5.67	7.64	1.76
gene10707_ETV3	22.92	16.04	14.07	19.45	17.86	11.32	19.01	11.49	11.58	35.44	36.88	7.03	3.78	14.07	11.8	12.07	15.68	17.83	26.78	10.83	16.48	34.97	8.68	13.79	20.05	14.09	9.95	11.68	5.04	15.04	32.15	12.47	3.84	7.85	16.18	15.16	22.51	25.33	10.96	12.56	11.97	25.91	36.35	11.35	12.2	11.88	13.51	15.24	15.23
gene10708_LOC110081425	1.05	0.66	0.65	0.1	0.79	0.79	2.58	0.75	0.36	0	1.41	0.17	0	2.27	1.99	1.14	0.8	0	0.52	0.97	1.66	1.93	0.78	4.7	1.43	1.67	1.39	1.28	0.37	0.2	0	0	1.25	1.69	3.05	0.12	5.69	1.34	1.19	0.39	3.66	1.33	4.29	0.47	0.29	1.3	0.8	0.13	0.09
gene10709_ARHGEF11	27.04	81.16	9.35	40.17	37.07	27.16	22.14	54.84	11.76	27.8	72.35	11.94	4.65	40.51	39.74	28.38	16.49	22.22	29.89	44.37	26.53	28.85	25.05	66.93	30.39	30.1	52.59	43.82	33.37	35.42	45.49	38.57	20.04	27.83	56.78	61.36	75.85	37.41	28.06	25.11	58.51	25.91	29.68	33.9	32.65	35.23	23.9	37.68	25.72
gene1070_ALKBH3	6.16	67.85	16.78	46.6	16.3	24.32	13.08	19.93	19	15.15	25.38	33.36	0	18.03	33.18	4.06	7.49	4.6	18.4	20.73	14.15	12.99	13.16	21.28	3.13	15.91	27.25	37.4	14.22	31.04	18.42	4.88	14.25	16.54	12.26	11.63	19.06	12.66	36.26	21.23	24.75	25.07	12.83	19.12	38.48	29.49	20.07	14.99	35.92
gene10710_LRRC71	14.36	22.37	7.52	8.84	21.04	8.98	17.56	18.84	6.54	11.84	32.01	15.17	10.63	12.73	5.72	23.01	14.04	7.16	16.64	9.65	27.79	35.97	26.81	60.66	29.21	16.79	16.34	15.44	7.52	7.99	47.32	5.15	9.27	15.8	25.24	19.5	38.72	21.8	12.85	13.81	28.73	35.09	27.38	18.49	10.13	16.67	15.97	16.09	5.83
gene10711_PEX19	49.31	26.5	37.93	69.89	16.03	60.84	9.28	29.17	84.47	8.33	25.35	11.82	16.74	27.6	66.3	5.15	13.4	4.24	4.03	45.2	13.34	27.22	55.92	19.51	14.18	22.8	92.57	72.22	29.68	80.73	61.58	41.67	61.47	27.13	15.02	32.12	16.07	29.39	29.09	45.32	21.7	41.37	18.67	53.06	63.51	40.93	48.04	29.42	56.6
gene10712_DCAF8	30.77	71.09	15.72	91.45	30.3	66.83	23.72	43.79	37.69	10.99	48.73	9.52	7.7	24.74	71.43	19.54	22.87	24.36	21.28	69.97	38.48	57.9	39.25	81.67	34	38.16	91.45	98.94	50.47	88.81	42.72	47.7	36.61	23.19	43.45	32.4	54.27	32.57	31.07	34.12	57.6	68.05	25.04	42.1	52.77	62.87	61.05	28.95	71.04
gene10713_PEA15	3.92	3.25	2.87	10.67	3.15	6.94	4.99	12.59	3.87	3.94	14.91	0.56	0	7.17	8.29	1.77	1.78	8.85	1.14	5.15	0	23.69	0.09	0.15	4.06	1.52	5.14	6.87	1.91	8.72	16.98	3.12	2.51	0.95	2.1	2.94	4.01	2.44	0.31	5.4	4.26	17.06	7.88	1.5	4.29	3.54	6.19	16.14	6.12
gene10714_CASQ1	2.1	0.58	0	1.64	0.42	1.11	0	1.35	0.46	0	18.83	0	0	0	1.11	0.69	1.2	0	1.03	0.32	0	2.31	0	1.78	0	0.09	5.09	1.48	0.65	0.6	0	0	3.42	0	22.12	8.67	4.3	0	0.17	0.54	0	0	0	0.73	0.4	0.17	0.21	0.63	0.34
gene10715_LOC110081459	7.02	97.16	6.21	12.78	15.86	6.41	1.19	56.76	5.27	1.54	12.09	1.83	0.47	37.8	4.66	3.01	2.45	0	2.46	3.84	12.41	24.32	5.32	14.65	5.86	3.25	17.28	11.99	5.73	8.21	2.29	8.19	1.1	1.69	6.07	4.98	25.64	18.01	2.54	3.08	16.36	21.53	16.28	13.26	4.05	6.53	4.58	23.28	5.23
gene10717_IGSF8	1.69	3.37	0.18	7.62	1.68	2.02	1.64	7.83	2.67	0.51	2.13	0.74	0	6.28	3.48	0	0.32	0	0.98	1.88	2.33	2.59	1.42	2.73	3.13	1.93	8.73	6.09	4.81	6.84	0.7	3.22	4.14	3.1	2.68	2.54	4.95	1.7	1.53	1.76	3.71	1.6	2.44	4.4	3.21	3.04	2.78	5.82	4.51
gene10718_LOC110081426	0	1.88	0	1	24.35	6.4	0.43	2.93	0.81	3.75	1.42	0	0	1.14	0.39	3.81	4.01	2.02	2.29	0.53	2.12	2	3.41	0.27	1.09	0	8.4	0.72	24.34	10.27	0	27	36.03	0.08	1.12	12.9	1.13	0	1.05	0.97	2.56	3.55	0	0.36	0.79	0.91	0.36	4.57	0.25
gene10719_KCNJ9	0.05	1.3	0	1.08	0.79	0.49	1.57	0.45	1.37	0.15	0.13	0.99	0	0	0.86	0.43	0.15	2.25	2.57	0.56	0	0	0.09	1.2	0	1.41	1	0.16	0.5	0.64	0	0	2.32	0.31	0.61	1.49	0.31	1.36	0.24	0.58	0.52	0.33	0	0.45	0.31	0.07	0.56	0.73	0.24
gene10720_KCNJ10	4.65	41.2	2.64	20.13	27.78	18.36	13.85	31.65	4.88	4.75	23.34	1.93	7.71	15.03	10.76	15.87	12.31	1.76	6.7	11.93	14.05	20.77	7.15	103.43	15.38	7.51	17.67	39.44	25.13	17.06	20.47	32.19	108.64	11.69	39.15	46.58	108.37	4.94	7.7	6.79	60.94	16.63	12.28	1.7	10.05	24.27	9.51	16.79	4.36
gene10721_LOC110081553	4.39	5.73	5.31	15.36	9.35	6.44	9.45	9.14	11.49	9.51	5.19	6.88	0	5.47	11.39	3.14	2.12	4.13	3.77	15.2	6.15	10.04	10.82	6.97	5.47	5.69	19.97	13.75	8.03	10.9	3	7.8	8.85	9.72	11.26	8.3	9	8.84	5.53	8.63	3.64	14.38	2.46	12.38	14.64	7.91	16.14	10.06	14.33
gene10722_LOC110081536	2.77	5.33	0.66	15.44	4.3	8.45	1.07	6.74	2.77	1.32	5.39	0.63	0.41	4.1	13.13	0.58	1.53	0.86	2.02	13.08	0.34	4.33	7.36	6.65	4.7	4.36	17.03	31.27	15.71	37.08	1.12	17.65	5.29	5.87	3.84	6.34	5.94	2.36	5.78	4.15	17.44	8.07	2.93	9.14	15.44	10.12	5.86	4.24	16.92
gene10724_LOC110081504	0.44	0.1	0	0.23	0	0	0	0.57	0.05	0	0	0.39	0	0.77	0.23	0.9	0	0	0.29	0.13	0	0	0.41	0	0	0	0.59	0.25	0.12	0.25	0	0	0	0	0.55	0	1.65	0.41	0	0.35	0	0.23	0	0.63	0.26	0.9	0.07	1.44	0.08
gene10725_LOC110081537	2.62	5.64	2.4	6.26	0.44	2.89	0	2.85	1.9	0.66	8.69	1.6	1.59	1.2	6.82	0.19	1.09	1.73	1	3.54	0	0.54	1.23	3.76	0	1.52	5.94	1.38	1.69	1.66	5.95	0	0.72	1.71	1.17	2.07	1.06	5.59	2.74	3.67	2.69	3.46	1.8	2.19	1.79	3.01	0.74	2.02	3.33
gene10726_LOC110081503	1.19	0	0	0.32	3.9	0.65	9.87	0.5	0.05	0	4.04	0	0	8.27	14.91	0	0	0	0	1.01	3.96	1.45	0	16.9	0	0.13	0.3	0.18	0.41	0.05	0	0	1.05	0	14.64	7.58	36.49	0	0	0.1	0.89	0	6.45	0.62	0.06	6.84	0.38	0.22	0.24
gene10727_HFE2	0.96	0	0	0.15	0.93	0.35	0	1.53	0	0	3.73	0.26	0	0	0.21	0.97	0.6	0	0	0.28	0.88	0.42	0	0	0	0	0.33	0	0.06	0	0	0	1.44	0	10.05	2.13	0	0	0	0	0	0.16	0	0	0	0.05	0	0.28	0
gene10729_LOC110081499	0	0.09	0	0.04	0	0	0.18	0.33	0	0	0	0	0	0	0	0	0	0	0	0	0	0.5	0	0	0	0	0	0	0.02	0.1	0	0	0	0.09	0.55	0	0.99	0.29	0	0	0.27	0	0.37	0.42	0	0.15	0.24	0.1	0.07
gene1072_CUNH11orf96	1.71	77.14	0	2.82	3.22	22.14	0.72	12.78	2.27	1.19	8.58	0	0	4.35	8.5	0	1.21	3.45	16.63	55.54	7.07	2.16	2.58	4.81	0	14.75	3.91	3.1	1.78	3.6	4.41	0.74	2.45	1.35	1.91	8.01	1.29	1.23	2.46	1.37	16.19	8.39	9.57	21.44	1.38	4.7	17.12	6.37	3.45
gene10731_LOC110081518	5.63	135.67	5.4	8.04	4.43	40.05	7.76	11.12	5.52	1.21	54.38	6.08	1.45	7.35	20.22	7.86	2.21	8.34	12.05	8.98	5.71	14.05	5.5	10.09	2.49	9.75	26.38	15.34	8.12	13.38	19.64	7.2	6.79	4	10.17	26.75	22.02	59.27	2.6	3.66	39.94	9.97	13.03	7.73	4.38	8.67	3.94	13.5	2.01
gene10732_BOLA1	63.62	71.38	58.22	26.93	39.58	37.17	28.43	39.72	32.3	31.92	22.16	34.94	13.96	58.49	23.28	13.82	14.87	5.48	30.41	89.15	14.77	46.07	74.8	40.04	40.75	24.9	48.85	27.54	25.84	46.54	28.42	28.62	22.8	63.03	34.22	22.41	35.62	52.33	30.56	56.09	26.85	47.42	49.32	85.4	40.85	53.36	75.85	43.39	29.11
gene10733_SV2A	0.46	5.29	0.32	0.73	0.5	0.82	0.07	0.54	0.04	0.89	0.47	1.21	0	0.47	1.07	0.76	1.14	0.11	0.31	0.35	1.54	0.84	0.86	1.34	0.18	0.45	1.74	1.35	0.97	0.76	0	1.03	0.68	0.56	0.66	2.14	0.31	0.73	0.85	1.16	0.86	0.84	0.43	0.46	1.01	1.42	0.85	1.19	0.81
gene10734_SF3B4	88.8	184.18	139.11	201.34	51.38	125.04	80.46	124.62	97.67	41.87	55.59	63.45	56.86	127.27	191.1	53.02	81.1	79.87	55.04	271.83	53.52	88.18	221.04	207.34	74.44	124.41	220.5	154.47	92.23	191.93	59.7	101.3	70.86	299	90.55	79.29	140.94	69.31	180.55	212.62	109.87	107.58	51.47	114.07	161.5	252.91	183.66	135.9	137.38
gene10735_MTMR11	10.62	42.11	9.73	28.73	11.74	23.9	40.56	21.26	4.98	5.77	61.23	13.88	8.26	36.68	32.4	22.65	25.7	39.89	52.19	57.36	64.44	11.7	24.37	79.33	27.27	28.45	21.36	54.23	32.46	34.34	10.93	24.37	17.21	40.69	79.13	79.13	58.36	56.79	37.17	18.78	44.9	14.85	8.79	16.8	26.82	24.09	23.07	14.46	27.12
gene10736_OTUD7B	14.25	11.7	6.02	26.5	13.79	11.4	43.26	13.01	7.28	49.97	50.26	8.25	11.24	8.18	15.66	19.83	21.71	50.19	40.08	15.76	26.44	44.39	8.43	28.11	45.99	21.83	8.83	19.73	6.76	17.09	85.73	8.88	2.73	14.77	22.19	33.7	20.5	25.5	11.82	14.56	18.33	26.57	72.57	15.3	12.92	17.23	17.5	12.68	28.75
gene10737_VPS45	15.18	34.34	20.84	27.88	16.12	36.34	21.24	25.16	19.18	6.17	22.81	8.46	11.9	25.63	39.05	46.99	11.66	32.54	40.82	29.23	18.35	21.07	30.49	14.16	8.53	42.3	62.14	29.45	20.58	38.98	30.23	21.06	10.18	28.44	27.05	47.35	35.91	27.27	41.54	33.04	35.32	30.01	18.6	41.22	38.84	26.39	25.99	25.65	40.23
gene10738_PLEKHO1	16.86	37.15	18.09	11.95	22.74	19.6	72.71	37.27	23.3	10.21	33.64	12.55	7.1	37.67	22.82	34.99	13.57	26.68	30.8	73.51	36.75	29.04	20.95	56.58	36.85	19.54	80.28	31.9	15.48	32.65	24.55	12.8	26.72	14.08	87.45	86.31	62.1	32.34	20.67	30.55	88.81	33.85	36.08	35.99	28.32	28.49	68.07	23.41	29.57
gene10739_LOC110081519	0	0.31	0	3.53	1.7	0	0	26.85	0.59	0	0	1.68	0	0	0	0.24	0	0	0	0	0	0	0.82	0	0.93	0.94	0.84	0.07	0.17	0	0	0	0	1.78	0	1.04	10.75	6.33	0.4	0.7	0	0	0	0	1.03	0.11	0.1	10.76	0.48
gene10740_ANP32E	313.43	181.9	165.1	90.2	361.21	88.75	657.16	138.02	95.41	1262.92	784.89	206.9	97.62	453.52	82.33	648.09	452.93	1277.95	651.45	94.86	1308.34	1304.57	219.57	409.39	1888.64	666.03	67.07	77.15	57.86	71.47	1355.86	29.58	101.28	209.39	365.62	661.65	425.04	788.44	208.15	235.09	869.69	532.69	1101.66	416.89	69.64	80.22	56.33	482.77	57.93
gene10741_LOC110081427	0	1.41	0	0.88	2.94	3.18	2.01	3.5	0.67	1.6	1.43	0.42	0	2.83	0.83	1.85	3.34	1.14	0.52	2.06	1.18	3.46	0.83	0.75	2.68	0.63	1.19	0.44	1.05	0.24	0.19	0.63	3.04	0.53	1.9	0.6	3.2	1.35	1.33	0.9	1.23	0.45	1.2	0.96	1.22	1.96	0.98	1.78	0.75
gene10742_LOC110081428	0.32	5.93	10.29	7.43	8.78	1.62	4.14	24.18	2.76	5.41	12.34	4.36	0	4.55	1.88	14.92	8.05	6.9	12.3	3.77	14.25	15.29	4.04	19.51	7.75	7.48	5.41	4.46	2.23	1.65	31.57	1.97	0.45	4.07	7.91	9.43	66.61	8.33	4.59	3.26	15.9	4.28	4	6.67	3.14	7.89	2.85	17.13	1.67
gene10743_APH1A	17.57	32.52	31.72	75.38	16.78	24.7	13.87	31.96	41.93	13.62	18.02	13.6	2.34	23.39	54.81	11.61	10.71	7.87	5.9	43.3	16.05	13.97	28.06	33.19	10.03	11.14	62.46	72.07	25.69	47.88	28.67	21.27	16.61	30.36	10.53	14.88	87.96	20.55	29.48	39.99	21.77	41.36	12.11	35.11	53.03	45.62	43.1	22.35	55.43
gene10745_CA14	0.71	0.39	0.69	0.16	2.56	0.43	0	3.33	1.48	0	8.25	1.22	0	0.74	6.44	2.94	0.81	0	0.99	0.17	0	1.38	1.45	0.65	1.97	0	0.66	0.35	0.31	0.44	13.2	1.48	0.28	0	3.23	4.42	13.09	0	0.45	0	0.98	2.86	1.53	2.82	0.54	1.96	1.29	1.79	0.15
gene10747_CIART	9.72	22.99	47.76	41.56	18.44	10.01	9.19	19.27	13.03	8.08	11.44	15.62	22.36	13.7	9.29	11.24	9.94	25.47	31.42	8.15	15.99	27.53	17.34	17.64	32.67	18.61	23.6	13.98	7.14	11.19	4.58	5.95	3.24	10.28	23.2	14.87	22.16	27.63	6.41	6.77	28.58	13.61	18.24	31.67	12.87	15.15	25.04	22.76	19.4
gene10748_MRPS21	41.95	93.81	86.49	81.22	58.26	55.14	66.89	103.92	65.47	31	48.07	45.51	25.05	93.08	81.91	52.81	36.56	38.6	95.2	126.99	49.79	55.92	104.54	95.3	48.14	104.46	145.96	110.76	61.31	116	55.13	62.31	36.95	142.39	67.32	69.37	84.13	54.83	131.43	133.1	99.04	137.23	61.63	155.64	115.47	114.71	103.44	74.54	103.46
gene10749_PRPF3	31.62	72.38	29.46	62.95	41.74	46.1	46.34	50.33	34.95	45.27	100.18	30.97	10.56	62.6	55.2	58.37	42.95	30.03	57.88	66.93	47.9	66.54	65.01	118.14	44.91	65.32	69.6	66.78	41.4	53.76	37.71	32.16	36.12	63	81.79	97.29	77.93	47.31	77.72	58.37	146.71	59.31	78.5	81.42	60.54	63.39	46	48.67	56.13
gene1074_LOC110082450	1.55	4.2	2.39	5.07	3.44	5.47	5.99	3.2	0.81	2.31	2.58	2.45	1.41	2.27	2.32	2.46	1.44	7.25	5.57	1.7	8.18	4.59	2.17	7.38	5.14	4.06	2.5	6.13	2.84	3.29	3.36	2.54	1.29	2.66	5.35	5.54	7.59	3.68	3.29	2.77	13.57	4.43	4.62	2.36	3.61	5.27	3.54	3.29	5.16
gene10750_RPRD2	1.3	4.77	0.22	17.07	2.79	5.57	3.21	4.28	1.48	0.99	2.42	0.47	1.46	1.75	4.89	0.66	1.37	4.75	2.37	6.16	1.21	6.48	1.1	4.36	5.25	3.72	4.4	9.32	3.91	11.87	0	6.46	0.91	1.61	3.03	1.92	2.24	2	2.72	2.34	2.79	6.1	2.66	2.26	5.61	4.4	6.2	2.77	15.1
gene10751_TARS2	9.22	20	6.97	20.19	8.15	16.81	1.75	12.07	13.62	2.46	14.94	4.82	5.08	7.22	17.81	5.53	3.06	4.43	4.03	15	4.23	5.03	7.06	8.43	1.33	3.99	19.89	13.32	8.94	15.65	13.58	8.43	5.72	6.16	5.64	6.36	6.85	8.17	7.48	8.53	8.29	12.73	1.72	11.91	14.22	12.23	12.42	7.5	16.54
gene10752_ECM1	39.73	42.8	17.14	17.41	35.75	18.59	62.89	35.96	14.57	14.82	58.46	23.71	13.37	62.04	93.64	24.91	20.36	25.31	17.77	324.09	53.06	50.46	23.09	84.74	41.22	12.04	29	34	15.46	15.19	9.05	12.17	24.23	16.34	72.37	28.09	80.61	27.24	23.28	23.37	110.43	32.25	60.82	43.94	18.38	25.24	40.14	26.93	20.51
gene10754_LOC110081541	2.95	2.29	0.62	7.19	5.76	1.44	0	12.32	0	0	1.28	2.07	0	1.88	4.71	1.32	0.58	3.56	0.25	5.15	0.48	1.24	4.04	10.67	1.18	1.87	16.67	6.74	5.23	5.77	2.38	5.6	3.9	2.19	8.2	0.69	32.36	1.41	2.41	1.55	4.42	3.44	3.45	2.44	4.68	7.57	3.94	4.66	2.9
gene10755_ADAMTSL4	20.8	24.64	8.25	18.9	25.91	13.31	17.86	68.04	6	18.35	61.66	7.93	10.55	59.01	31.55	38.05	29.36	11.96	33.31	24.31	124.24	34.87	36.28	94.55	42.9	32.22	54.69	34.42	18.93	19.3	45.22	22.34	18.86	19.69	70.75	74.4	197.58	28.36	20.83	20.49	96.13	22.13	16.34	37.5	20.58	36.14	18.53	41.63	9.34
gene10756_PI4KB	37.12	41.96	15.91	42.03	28.8	57.95	16.1	34.8	11.54	13.56	36.42	12.16	4.34	31.12	34.06	14.15	15.4	17.92	14.67	42.9	29.19	31.81	27.86	40.66	31.86	23.69	56.85	71.64	40.74	74.99	23.27	40.65	21.33	22.2	25.79	35.59	37.6	27.23	27.04	23.54	51.38	42.32	36.54	35.3	32.56	26.6	30	31.7	46.79
gene10757_LOC110081511	14.82	2.89	2.24	8.4	3.18	5.2	0.06	3.47	8.5	1.62	2.12	1.23	0	0.87	3.47	2.32	1.06	0	0.74	3.29	0.96	5.47	2.58	2.73	2.17	1.56	8.03	5.57	3.25	9.36	0.53	1.25	4.49	0.09	2.13	2.42	3.19	6.14	1.28	2.15	2.9	4.62	2.19	3.87	4.96	3.18	8.08	2.29	10.85
gene10758_ZNF687	1.29	7	0.17	11.76	1.33	6.78	0.68	2.48	0.73	0.08	1.7	0.54	0.68	0.26	7.84	0.62	1.54	0.44	0.4	4.86	0.71	4.98	1.27	3.35	1.58	0.85	6.36	10.44	4.37	12.4	3.61	4.01	2.2	0.72	1.35	1.63	1.95	0.75	2.46	1.69	3.46	4.46	0	2	5.14	5.92	5.01	1.24	11.63
gene10759_LOC110081514	3.84	6.77	3.78	324.22	1.83	0.38	82.61	7.54	25.32	2.23	36.3	148.99	0	1.3	20.08	10.72	1.48	2.14	9.04	65.02	4.7	4.42	1.09	6.77	6.13	1.51	1.22	3.5	0.83	1.36	17.48	4.02	0.44	53.44	44.98	6.32	8.98	1.83	11.7	10.42	4.1	0	0	0	5.84	27.92	117.52	7.52	20.07
gene1075_EXT2	3.33	3	0.62	30.85	2.76	4.76	0.63	3.92	2.03	0.33	4.15	0.75	0	0.84	15.24	1.04	1.28	0.54	0.43	3.58	0.55	2.93	1.49	0.39	3.47	2.4	9.69	32.69	7.11	18.01	13.15	3.28	2.35	1.27	0.29	2.03	3.42	0.1	2.61	2.1	3.6	7.45	0.4	1.86	15.93	3.09	5.36	1.81	31.5
gene10760_PSMD4	119	166	217.62	159.82	107.52	101.18	136.14	133.36	265.22	108.7	167.63	125.56	108.72	149.63	167.8	109.06	113.18	94.08	136.78	253.31	129.87	119.72	208.36	240.42	129.12	133.77	201.29	153.04	99.68	161.37	89.31	86.79	107.92	188.46	156.8	136.07	153.23	153.27	138.14	223.24	206.9	191.78	186.29	286.51	162.06	193.18	187.85	144.71	118
gene10761_PIP5K1A	56.71	61.21	44.14	57.71	67.74	43.8	113.91	46.77	31.11	166.08	137.24	62.75	82.45	49.29	48.18	67.55	58.16	90.55	136.11	65.3	124.85	163.19	45.88	63.03	159.6	68.41	42.32	60.08	25.6	45.68	215.38	28.59	25.01	44.53	85.17	113.23	79.48	86.33	49.84	55.81	117.88	146.26	235.94	80.52	41.86	50.73	52.31	53.83	45.13
gene10762_VPS72	6.91	10.78	9.62	39.05	13.78	12.35	9	20.71	8.42	7.5	19.57	12.73	14.06	15.67	26.08	7.27	8.56	13.33	11.95	19.39	8.56	9.72	12.2	11.05	10.1	15.57	34.03	26.61	16.81	35.4	6.08	25.23	10.96	16.73	8.17	15.98	12.44	10.8	16.82	14.62	14.31	14.63	6.98	18.11	25.98	19.18	18.8	19.27	33.49
gene10763_TMOD4	28.48	54.93	19.96	30.84	66.78	64.31	42.01	66.24	33.84	48.08	85.63	22.56	38.41	62.39	36.7	111.26	108.72	34.25	50.59	58.55	74.56	43.09	95.86	106.53	82.09	181.47	94.2	66.89	165.01	69.56	22.01	132.34	114.82	53.46	111.71	137.75	89.16	69.8	68.48	60.12	168.3	40.7	38	72.28	42.2	34.02	40.93	48.74	32.41
gene10764_SCNM1	23.46	39.95	29.58	37.64	39.63	18.29	10.55	35.57	22.6	20.28	79.22	33.69	21.86	55.96	31.92	76.57	31.01	23.13	40.55	79.23	76.8	63.73	53.43	57.14	32.19	31.55	33.86	25.49	18.21	27.61	8.91	13.01	21.18	44.52	25.39	37.16	18.82	41.08	7.72	31.27	7.95	17.14	6.97	42	20.15	13.5	17.23	42.54	18.83
gene10765_LYSMD1	20.7	31.51	34.38	34.51	17.65	28.2	14.94	24.8	28	16.49	16.92	11.69	8.01	11.02	30.51	7.35	8.43	11.14	13.75	45.22	10.17	19.85	25.78	15.02	23.67	10.45	29.01	45.42	18.92	33.79	9.23	21.53	12.74	12.34	20.04	8.48	12.44	21.41	21.18	32.21	18.98	29.94	16.33	38.49	28.57	29.48	42.81	30.34	26.58
gene10766_TNFAIP8L2	2.5	0.83	0.23	1.25	1.54	0.74	0.95	2.21	0.44	1.88	0.22	1.28	0	2.32	0.95	0	0.73	0	0.83	0.17	2.52	3.82	1.05	1.36	8.93	1.53	4.62	1.82	2.28	1.89	1.77	1.28	2.01	0.39	4.17	1.09	2.97	1.28	3.68	1.44	4.02	2.34	1.35	0.65	1.87	2.14	1.14	2.33	0.85
gene10767_SEMA6C	3.49	16.73	5.33	25.5	4.88	10.99	9.58	13.07	4.46	5.13	15.01	7.76	4.98	14.37	17.72	5.1	4.33	7.7	8.78	11.07	16.19	8.25	5.22	19.49	13.42	8.61	20.21	35.02	9.75	12.72	2.86	12.15	7.34	7.72	23.07	15.03	15.63	9.17	9.36	5.29	16.37	10.77	5.05	3.31	8.28	13.47	7.91	9.64	12.97
gene10769_GABPB2	9.29	17.42	12.67	22.42	18.74	16.68	10.88	16.86	5.23	1.2	9.74	7.75	5.06	11.91	23.27	9.67	5.78	7.26	7.2	18.59	14.92	7.29	10.71	20.64	8.36	12.51	27.46	30.46	15.45	28.77	5.38	16.27	6.67	12.06	26.08	14.22	31.1	13.85	18.01	11.98	17.86	19.8	9.64	19.55	22	19.98	15.88	15.19	21.98
gene1076_ALX4	0	0	0	0.78	0.1	0.07	0	1.01	0.28	0	3.21	0	0	0.09	0	0	0	0	0	0.12	0	0	0	0	0	0	0.56	0.24	0	0.61	0	0	0.69	0	0.94	0	1.92	0	0.1	0	0.79	0	0	0.23	0.19	0.88	0.45	0.74	0.32
gene10770_CDC42SE1	3.17	5.61	2.05	24.41	6.58	14.9	7.63	6.67	3.92	3.78	5.82	3.11	0	13.04	19.01	3.36	4.25	9.13	12.98	12.97	5.61	10.53	4.24	10.91	5.7	3.44	13.9	22.82	9.86	21.08	20.09	9.13	7.16	2.74	5.15	7.94	5.01	8.92	4.36	7.16	3.64	12.04	6.14	10.69	15.75	7.17	10.52	3.21	25.46
gene10771_CUNH1orf56	0.96	19.76	34.79	15.86	10.48	3.34	4.11	17.15	12.25	2.7	6.98	3.19	8.88	9.52	10.94	3.12	4.11	20.99	4.96	19.81	2.02	7.15	15.22	20.04	17.04	8.77	12.39	9.47	9.13	7.5	0	8.55	3.07	22.17	3.76	1.63	15.93	9.81	13.94	14.09	8.07	7.88	1.08	15.68	9.27	12.7	14.5	19.53	5.3
gene10772_BNIPL	5.73	4.44	0.97	0.98	1.23	1.18	1.94	2.46	0.5	3.66	0.13	0.5	0	1.93	0.73	0.6	0.38	1	2.33	0.77	2.76	3.07	0	0.66	2	0	1.25	0.65	1.24	0.4	0.41	0.52	2.9	0.64	1.1	4.17	0.56	1.83	1.06	1.09	0.79	2.12	0.9	1.91	0.62	0.89	1.32	2.02	0.88
gene10773_PRUNE1	25.42	60.31	13.55	16.67	9.01	15.9	21.86	15.58	16.9	14.67	15.8	10.4	13	8.79	23.33	6.25	10.27	7.99	17.18	15.99	20.55	11.56	16.48	14.59	13.04	13	28.61	19.4	7.84	14.01	20.26	10.64	6.46	14.47	20.96	17.72	20.17	29.63	15.69	16.18	25.56	22.75	24.12	24.24	15.14	21.48	18.07	27.03	12.82
gene10775_MINDY1	30.67	30.47	20.28	67.27	28.97	36.72	62.7	20.82	19.94	82.06	39.99	36.29	19.53	28.74	69.4	63.98	49.96	149.19	120.55	49.21	59.65	74.02	18.29	30.41	58.74	42.32	36.86	43.9	16.75	44.4	144.76	9.25	15	29.37	58.62	70.66	39.59	68.39	33.03	43.71	37.76	66.33	103.15	32.88	36.77	37.53	58.79	26.05	65.13
gene10776_ANXA9	30.75	37.49	16.42	14.4	12.94	17.08	29.73	15.91	11.91	12.18	38.48	31.33	38.18	30.18	19.52	12.25	10.62	21.15	12.77	16.19	23.09	16.98	18.46	37.64	14.18	14.86	18.08	14.56	8.51	15.01	14.12	9.09	16.49	24.88	27.46	35.74	34.9	24.01	21.22	28.96	32.03	21.29	10.17	15.87	21.5	23.95	20.85	17.58	16.57
gene10777_CERS2	66.85	95.46	30.46	82.93	42.03	45.48	113.26	59.51	26.67	53.3	64.5	29.49	10.91	48.92	51.39	38.98	25.66	49.35	62.64	62.83	48.89	41.3	52.44	66.3	56.79	68.01	56.74	109.26	47.46	55.63	51.1	34.18	24.99	64.08	47.15	57.41	51.63	51.77	66.41	58.85	59.37	66.76	37.98	43.42	56.51	71	78.8	62.54	83.97
gene10779_SETDB1	17.5	50.13	14.64	37.88	17.71	24.03	33.13	35.47	13.38	23.24	66.55	15.22	11.44	35.68	51.14	42.83	19.18	30.04	37.61	52.18	38.27	20.29	49.76	59.47	16.89	57.35	77.68	44.75	38.57	51.61	17.37	40.95	17.28	38.94	81.71	154.78	74.7	51.67	29.24	39.77	95.58	24.37	15.99	69.75	39.15	31.85	29.34	22.93	39.76
gene1077_CD82	20.19	49.99	35.58	95.4	36.55	58.79	60.89	58.49	61.37	24.39	46.14	44.55	17.21	45.38	140.5	20.97	37.8	87.7	68.44	57.74	31.31	51.53	35.85	47.83	28.81	63.23	95.98	129.31	38.19	49.29	105.33	31.03	23.12	109.99	56.95	55.32	48.06	51.15	83.14	66.86	27.45	60.39	33.42	37.59	119.48	86.25	76.78	56.24	85.43
gene10780_ARNT	22.09	56.29	21.18	42.21	28.69	44.57	19.92	28.74	23.54	6.24	46.23	20.8	20.99	29.67	43.18	18.48	18	14.51	22.11	58.85	21.7	23.45	29.13	32.93	13.25	21.06	49.59	52.41	27.57	48.38	19.14	27.59	23.51	20.81	41.13	37.19	33.75	22.15	22.62	18.89	40.15	48.77	19.7	38.6	29.54	33.33	46.24	25.99	45.32
gene10781_CTSK	6.04	45.26	24.78	28.17	5.45	33.59	10.69	30.66	39.59	13.77	33.01	14.7	19.45	15	55.59	15.53	13.8	9.39	15.21	14.5	34.56	15.29	10.39	21.5	13.21	8.74	51.59	16.46	8.48	8.24	21.28	9.25	45.05	30.45	16.65	18.25	18.72	29.7	39.62	24.81	11.86	6.98	5.78	15.75	32.3	54.9	94.11	27.43	12.76
gene10782_CTSS	2.8	11	51.87	39.79	17.44	0.83	11.14	5.2	22.54	9.97	6.45	10.1	10.5	2	8.17	2.09	2.52	2.59	9.8	2.95	4.38	22.5	16.51	5.91	8.41	7.79	12.77	9.25	4.3	2.71	25.04	0.92	1.56	6.22	13.03	6.64	6.27	5.71	15.38	10.42	5.68	4.4	7.9	7.93	19	12.17	19.36	6.52	33.88
gene10783_HORMAD1	0.81	0.66	2.03	2.28	1.14	0.73	1.51	19.23	1.15	1.64	0.97	0.54	0	0.53	0.44	1.03	0.14	0.52	0.71	0.22	0	0	0.48	0.37	1.69	2.41	0.5	0.21	0.19	0.05	0	0	0	0	1.22	1.53	6.12	1.41	1.08	0.58	2.16	1.12	0	0.84	1.73	0.87	0.88	7.19	1.47
gene10784_GOLPH3L	23.51	30.08	43.98	52.47	29.81	45.47	13.83	35.39	22.11	9.65	13.76	15.3	5.3	25.75	45.16	17.35	23.24	15.92	17.16	50.29	31.22	50.76	46.03	50.39	33.72	15.88	56.58	76.03	34.3	59.39	25.96	40.2	26.27	33.26	22.72	17.2	37.66	22.67	42.99	31.56	22.63	53.42	12.57	36.72	52.53	45.12	43.99	28.59	40.93
gene10786_ENSA	22.22	11.53	18.38	59.4	33.77	45.42	23.42	22	15.03	12.48	20.85	7.09	8.88	10.64	42.84	14.32	22.64	34.35	22.18	30.83	18.41	47.68	15.27	7	34.21	27.55	41.03	57.43	34.24	77.65	60.05	31.09	26.17	12.62	14.72	23.56	18.14	28.6	11.99	20.41	19.38	63.58	34.74	25.93	41.37	20.01	34.08	23.42	65.22
gene10787_MCL1	68.91	159.58	115.29	198.55	91.33	113.4	217.36	118.25	201.44	115.18	131.81	61.18	88.08	103.14	160.76	63.05	103.48	129.95	143.66	142.63	205.28	264.11	180.4	99.24	270.01	176.47	158.13	171.93	103.97	127.44	151.89	71.4	61.19	157.17	90.96	154.14	103.66	223.57	129.63	158.75	119.54	340.11	410.11	381.98	146.94	180.57	339.02	83.84	170.72
gene10788_RFX5	13.62	36.19	24.97	44.07	18.38	22.85	34.94	27.26	11.86	25.34	44.49	14.28	14.63	18.3	37.27	29.88	20.19	25.25	30.34	13.98	22.37	20.41	37.56	47.78	21.99	36.37	33.71	46.79	23.9	30.44	48.69	27.12	17.18	27.83	48.88	48.74	43.43	33.51	30.34	32.02	33.59	19.49	11.33	20.55	31.38	36.08	26.04	25.08	31.27
gene10789_LOC110081435	0	1.49	0	0.26	0	0.18	0	0.16	0.26	0	0	0	0	0	0.13	0.08	0.07	0	0	0.15	0	0	0	0	0	0.1	0.06	0	0.07	0.02	0	0	0	0	0.72	0	0	0.59	0	0	0	0	0	0	0.06	0.03	0.06	0	0.03
gene10791_LOC110081523	79.6	62.68	27.55	65.18	43.88	102.1	32.84	48.68	23.71	20.51	28.95	24.18	25.4	73.92	77.61	18.42	23.8	22.61	15.51	39.2	62.81	62.26	38.41	32.43	96.01	21.86	74.04	45.2	24.7	42.83	30.14	13.78	35.34	41.95	24.13	19.55	47.43	67.02	55.23	45.36	24.29	63.38	29.03	44.19	45.7	61.84	44.07	33.06	42.23
gene10793_POGZ	13.96	31.69	6.84	35.96	10.5	30.9	18.5	36.48	6.68	3.38	19.1	3.12	6.24	12.81	35.87	7.68	5.99	16.65	19.53	45.39	12.24	7.62	13.34	46.89	7.28	17.12	35.46	66.75	36.01	46.66	12.98	35.02	8.55	12.23	67.16	45.07	62.7	4.9	21.33	13.76	83.17	26.19	8.67	21.65	21.48	30.09	34.11	22.39	40.78
gene10794_PSMB4	264.15	273.96	726.6	558.22	193.9	262.56	79.32	259.14	664.58	159.96	208.75	305.14	473.68	272.77	466.55	156.64	148.71	80.24	124.63	596.27	147.27	257.33	454.75	271.04	122.29	171.74	602.79	289.81	207.86	400.47	283.9	243.25	293.67	388.86	200.94	138.73	213.81	287.11	246.54	411.23	163.4	279.77	114.7	387.64	536.49	432.52	420.84	223.71	320.46
gene10796_CGN	11.58	32.95	3.84	16.77	3.19	9.88	18.76	4.48	3.03	5.92	23.92	7.24	1.94	3.98	6.65	5.07	3.95	5.03	7.96	12.2	7.44	6.02	0.94	5.62	2.81	2.64	2.57	6.52	2.26	3.67	6.21	1.3	1.14	2.55	4.13	3.58	4.55	3.57	12.46	6.67	5.5	8.36	1.81	2.59	7.76	10.69	17.53	3.76	21.3
gene10797_TUFT1	24.98	26.83	8.15	24.01	12.84	26.51	19.45	14.46	8.62	12.94	13.44	6.52	1.28	9.94	19.29	9.99	9.53	17.28	10.95	23.42	6.22	18.06	31.61	20.48	9.44	34.98	38.45	33.93	15.85	40.25	18.88	12.35	11.11	20.39	20.41	19.5	28.9	17.66	18.58	20.79	21.75	32.95	25.23	30.47	30.5	32.57	64.25	10.83	25.38
gene10798_SNX27	42.44	68.41	50.28	54.52	51.96	33.51	100.29	60.02	32.66	74.18	125.84	38.1	28.84	46.04	49.32	96.35	62.78	131.6	147.89	69.29	116.63	107.92	45.37	86.11	127.48	78.03	52.61	49.43	28.16	45.25	196.17	26.2	19.93	58.19	91.27	101.04	89.81	75.92	51.9	52.68	82.74	62.57	104.35	69.18	42.77	47.42	58.38	58.76	46.07
gene10799_LOC110081449	3.74	9.02	2.03	4.5	3.49	3.15	7.04	3.75	0.72	5.57	5.76	3.18	1.81	5.12	4.68	5.86	2.93	4.8	7.36	5.26	8.64	8.92	4.04	9.16	10.13	6.7	5.88	9.35	3.86	6.39	7.77	4.59	0.86	4.82	11.67	11.27	18.11	4.1	3.95	4.74	15.01	8.47	7.4	4.5	4.89	5.07	3.96	3.88	6.2
gene107_IPCEF1	0.98	6.14	2.26	9.19	4.22	6.68	4.93	3.36	4	2.68	5.48	4.78	0.2	2.76	7.47	5.3	1.35	4.37	8.52	7.09	1.69	4.25	20.91	4.56	6.43	2.92	14.77	12.07	6.61	7.81	27.8	6.51	1.05	3.74	4.39	6.5	6.04	2.84	14.18	11.78	14.42	13.88	26.9	7.43	10.92	10.88	10.77	3.61	5.08
gene10800_CELF3	0.47	7.56	0	1.04	1	0.59	2.25	1.16	0.25	0	1	0	0	0	1.81	0.65	0	1.49	1.36	0.36	2.07	0.72	1.48	0.84	0	0.17	3.3	1.93	1.51	2.56	0.62	0	0	0.75	0.93	1.47	2.38	1.24	0.21	0.5	3.14	0	0	1.22	1.45	0.27	0.4	1.7	1.27
gene10801_RIIAD1	14.91	43.65	26.11	26.66	55.36	32.56	31.13	58.08	24.44	19.47	1.22	48.92	0.53	18.09	5.93	3.49	4.48	2.61	2.35	23.52	12.02	0.73	5.02	11.37	27	14.69	12.48	25.82	3.84	12.96	18.66	0	1.36	16.39	15.65	1.26	19.19	5.43	25.83	41.06	28.39	55.06	17.68	24.27	23.55	52.92	95.72	81.71	23.13
gene10802_MRPL9	76.69	91.75	92.47	107.44	68	88.01	57.29	78.83	165.77	34	41.37	58.04	42.71	148.13	107.79	30.49	29.8	18.35	33.84	149.67	57.07	41.78	113.57	76.86	47.31	53.32	157.69	122.34	67.72	136.58	68.54	82.76	78.56	95.1	62.77	64.89	57.41	79.99	100.33	155.21	54	135.97	52.39	144.15	136.29	127.75	134.99	76.09	108.4
gene10803_OAZ3	0	0	0	0.16	0	0	0	0.15	0	0	0	0	0	0	0	0	0	0	0	0	0	0	0	0	0	0	0.15	0	0	0	0	0	0	0	0	0	0.67	0	0	0	0	0	0	0	0	0	0	0	0
gene10804_TDRKH	9.64	32.53	58.08	57.7	28.21	9.74	24.39	21.33	18.98	21.98	11.9	15.73	9.84	2.82	4.78	9.63	6.53	6.85	24	2.62	2.36	19.85	16.67	22.78	17.9	16.74	16.28	9.99	6.57	10.14	26.46	7.33	2.28	12.75	19.77	13	47.87	12.92	22.23	21.91	27.22	22.75	8.7	23.4	22.6	25.67	28.57	23.03	39.69
gene10805_LOC110081495	0.36	4.23	0	0.37	5.61	1.19	0	0.46	0.21	0	0.18	0.51	1.31	1.58	0.71	0	1.08	0	0.53	0.44	0.68	1.1	0.79	1.51	0.84	0	1.1	0.98	0.76	2.23	0	0.28	0.28	0	0	3.08	0.22	0.31	0.6	0.46	2.55	0.83	0.62	0.72	1.45	0.96	0.5	0.91	0.52
gene10806_LINGO4	0	1.19	0.39	0.95	0	0.64	1.67	0.18	0.02	0.11	0.87	0	0	0.29	0.21	0	0	1.14	0.38	0.44	0	0.59	1.39	1.1	0	0	0.24	0.2	0.17	0.63	0	0	0.38	0	0.58	0.97	0.52	0.87	0.1	0.09	3.02	0	1.71	0.07	0.92	0.74	0.99	0.36	0.66
gene10807_RORC	0	0.14	0	0.38	0	0	0.55	0.07	0	0	0	0	0	0.42	0.27	0	0	0	0	0	0.13	0	0	0.58	0	0.54	0.14	0.33	0.13	0.47	3.02	0	0	0	0	1.39	0	0	0.25	0.18	0	0	0	0.37	0.13	0.15	0.24	0.09	0.15
gene10808_C2CD4D	3.4	9.3	6.43	14.14	0	9.08	7.01	0.69	5.23	3.44	11.11	4.21	5.8	0	9.25	7.23	3.21	5.95	20.3	18.76	1.75	0.4	2.19	9.39	0	1.68	1.07	4.38	2.37	3.77	4.75	1.31	0.87	6.4	11.28	5.74	0.71	0.08	6.05	2.02	0.11	0.46	0.59	0.42	4.58	3.7	8.07	0	8.61
gene10809_LOC110081550	0	0	0	0	0	0.16	0	0	0	0	0	0	0	0	0	0	0	0	0	0	0	0	0.65	0	0	0	0	0.51	0	0	0	0	0	0	0	0	0	0.48	0	0	0.34	0	0	1.19	0	0	0.1	0	0
gene1080_TSPAN18	10.91	16.81	12.73	15.69	11.69	12.48	18.29	19.75	13.16	12.66	19.7	5.57	3.76	44.96	20.68	13.19	12.49	42.28	26.67	13.43	32.15	22.14	4.07	8.5	18.44	21.78	15.43	23.32	6.92	13.23	41.1	7.1	6.41	20.39	18.69	20.26	15.9	26.33	15.54	21.59	18.2	17.31	12.9	16.38	39.43	14.13	21.72	22.09	18.98
gene10810_LOC110081520	11.43	15.67	11.98	10.12	12.42	9.13	26.03	10.16	10.79	10.51	16.38	8.68	13.97	16.43	12.27	9.99	9.05	35.67	14.84	8.96	30.91	19.74	10.93	19.73	33.17	14.93	11.22	12.95	9.64	10.31	9.38	8.42	4.66	11.64	7.73	15.85	14.24	15.08	23.78	19.8	20.15	28.81	62.51	21.36	15.94	15.9	15.16	14.6	12.92
gene10811_S100A10	2313.84	1527.01	796.81	898.09	873.12	1489.71	1474.18	1151.15	752.93	761.47	1139.9	1068.95	847.6	785.71	1353.51	786.92	424.62	1559.69	1379.97	1318.65	308.77	823.31	907.6	975.73	705.37	1328.85	972.43	826.51	475.72	1137.75	988.3	556.72	799.64	1768.6	1462.08	1330.39	1117.08	637.96	1826.6	1369.94	1156.32	881.45	386.26	732.96	1636.57	1888.53	2119.01	1692.1	997.93
gene10812_S100A11	291.81	691.14	445.88	699.34	621.33	1173.39	655.53	1304.12	818.84	796.07	1165.23	864.15	1096.08	1333.57	781.66	669.78	1102.95	744.07	1007.71	2212.45	1152.6	945.92	1719.94	2212.75	698.36	515.46	592.09	839.03	511.55	1010.05	449.74	534.65	990.64	2819.77	806.69	538.25	806.2	369.42	800.18	984.46	2386.5	547.88	762.44	1524.71	1079.82	1414.57	1678.92	2197.68	544.37
gene10813_LOC110081563	0.65	0.19	0	0	0	0.15	0	0	0.21	0	0.83	0	0	0.18	0.23	0	0.31	0	0.27	0.46	0	0.34	0.13	0.58	0.96	0.3	0.1	0.21	0.04	0.18	0	0	0.05	0	0	0	0.33	0.29	0	0	0.07	0	1.87	0.63	0	0.04	0	1.07	0.07
gene10815_FAP	0.25	11.34	11.12	12.89	1.06	0.73	7.7	23.08	4.48	6.88	51.54	4.47	0	4.85	83.31	154.29	22.08	73.03	45.98	63.63	11.42	4.7	17.27	89.13	4.06	24.69	14.37	72.33	29.94	29.42	21.34	13.2	1.73	72.05	34.55	91.24	14.29	7.41	21.02	9.9	2.09	2.2	0.71	0.24	10.99	8.41	13.4	0.83	10.73
gene10816_GCG	0.14	0.94	1.8	1.73	11.8	4.04	11.72	8.57	1.19	0	0.34	0.81	0	0	0.55	11.23	12.39	0	1.99	0.42	0	0	2.55	2.37	0	4.99	0.89	1.58	9.29	2.44	0	1.57	9.86	1.05	8	27.38	2.87	0	4.68	2.62	1.35	0.29	0	4.83	1.16	1.83	0.17	18.77	0.54
gene10817_DPP4	15.25	14.38	21.65	37.72	13.78	12.91	7.93	10	94.16	26.89	52.28	4.39	3.55	2.36	87	23.63	16.62	13.29	14.65	29.74	1.95	8.16	13.35	42.26	5.55	12.32	9.5	54.85	43.69	33.34	24.67	31.99	20	25.4	20.77	17.59	7.17	6.45	22.31	8.38	3.47	2.76	3.16	2.72	14.76	14.18	16.21	5.9	25.38
gene10818_SLC4A10	0.31	1.06	0.95	2.08	1.3	0.32	0.73	0.65	0.3	1.42	2.8	0.62	1.06	0.09	0.36	0.15	0.69	1.36	2.37	0.19	0.62	0.12	0.29	0.64	0	0.33	0.5	0.8	0.32	0.51	2.94	0.9	0.08	0.07	0.88	0.71	1.51	1.84	0.18	0.41	1.01	1.37	0.85	1.17	0.45	0.62	0.76	0.91	1.21
gene10819_TBR1	0	0	0	0.07	0	0	0	0	0	0	0	0	0	0	0	0	0	0	0	0.15	0	0	0	0	0	0	0	0.15	0	0	0	0	0	0	0	0	0	0	0	0.08	0	0	0	0	0.06	0	0.06	0	0
gene1081_TP53I11	22.21	128.09	71.72	90.35	44.46	40.71	62.16	55.6	28.53	48.24	112.78	29.24	13.84	82.65	63.43	24.12	12.94	34.65	218.65	51.13	37.21	37	20.61	25.8	30.55	21.38	16.87	25.27	7.44	24.78	36.93	9.57	3.28	38.32	27.59	29.85	68.95	40.14	13.79	28.67	25.96	53.37	44.53	51.62	39.22	22.76	30.68	76	66.48
gene10820_PSMD14	20.19	37.16	25.41	62.38	16.84	37.28	16.58	32.31	43.95	8.38	25.61	22.2	12.74	26.43	50.51	9.75	9.13	16.48	15.46	30.57	26.36	29.97	39.98	22.15	17.13	24.08	50.64	60.11	25.32	47.44	16.87	19.19	16.42	40.17	10.69	15.06	18.04	19.87	72.14	53.64	27.22	51.61	27.31	30.54	64.06	50.02	42.25	19.4	50.05
gene10821_TANK	54.18	40.19	84.65	50.01	92.26	73.78	181.8	51.45	36.53	183.53	107.24	74.79	27.36	122.76	44.27	38.85	55.59	600.68	231.48	53.01	197.67	209.58	41.91	37.65	144.49	88.56	49.42	85.3	35.51	48.69	116.8	23.39	22.6	36.68	89.22	106.35	95.91	159.57	82	39.56	78.39	128.08	392.28	58.76	42.32	44.58	54.71	61.47	81.15
gene10822_RBMS1	25.39	39.12	10.66	67.79	28.07	50.76	66.26	30.5	26.19	51.14	101.21	16.87	12.47	44.31	54.11	31.97	49.84	134.94	213.5	27.86	142.82	129.18	40.21	35.85	126.54	92.46	35.11	72.02	21.35	46.03	139.59	9.52	10.49	65.5	37.39	42.89	52.24	60.28	46.09	40.88	62.9	63.47	79.34	33.93	43.66	38.57	30.96	37.34	58.11
gene10823_ITGB6	3.75	0.14	0	0.15	0.13	0.22	0	0.07	0.05	0	0	0.06	0	0	0.02	0	0	0	0	0	0	0	0	0	0	0	0.07	0.02	0.02	0.1	0	0	0.61	0	0	0.36	0.52	0.32	0.12	0.08	0	0.06	0	0.33	0.12	0.07	0.05	0.57	0.05
gene10824_PLA2R1	5.3	3.43	2.04	1.73	11.42	3.86	2.64	8.69	1.53	1.86	12.04	2.2	3.9	11.79	8.41	4.09	4.21	1.83	3.16	1.33	23.93	8.5	2.77	7.8	7.75	2.36	6.38	5.86	5.26	2.63	4.54	3.49	2.65	1.8	9.23	17.82	12.53	5.78	7.53	5.44	49.16	13.99	15.79	11.15	4.2	10	1.14	7.12	2.05
gene10825_LY75	0.5	5.59	3.47	16.13	3.16	1.74	9.43	5.64	5.3	4.89	6.55	2.54	2.68	2.08	3.51	4.46	2.22	3.81	4.38	1.76	5.83	4.73	4.27	7.62	2.85	4.21	3.26	15.6	5.89	2.32	10.52	3.41	0.19	4.5	9.38	7.19	7.89	1.89	8.65	8.17	13.07	8.92	2.39	10.74	13.92	9.06	6.59	6.06	17.23
gene10826_CD302	1.32	2.59	8.07	33.24	6.86	24.35	8.32	7.43	7.53	0	5.4	1.19	0	6.89	4.5	9.05	2.11	7.11	4.02	5.83	8.98	3	5.43	2.56	9.03	0.71	12.1	36.72	11.41	18.55	12.79	3.98	8.3	2.57	5.57	9.05	5.5	3.14	11.63	13.2	1.63	9.73	2.77	2.22	25.36	9.7	10.12	1.54	48.44
gene10827_MARCH7	18.04	39.63	21.65	53.2	31.71	42.34	18.97	28.22	22.6	28.47	59.92	18.29	13.76	34.75	54.84	27.46	18.09	92.58	62.31	33.88	38.74	25.47	28.19	35.71	26.76	31.86	43.34	42.44	21.54	31.7	36.17	11.2	19.86	26.64	26.2	32.37	34.54	26.32	41.49	22.27	31.26	32.08	27.53	20.79	32.82	39.47	23.18	21.05	40.26
gene10828_BAZ2B	91.92	58.91	67.26	25.03	115.86	28.01	147.44	51.33	20.13	238.8	222.46	72.1	27.97	106.91	28.81	117.43	105.05	324.17	240.56	34.65	331.27	466.75	44.86	63.93	320.77	92.9	29.18	39.61	17.58	12.18	488.41	12.67	12.96	38.81	116.65	170.65	115.94	246.63	44.55	44.38	114.82	184.7	377.04	109.21	22.3	31.1	25.25	66.1	22.48
gene10829_WDSUB1	9.96	29.62	24.69	16.76	10.64	9.65	26.87	22.09	7.45	12.67	28.19	15.22	17.03	39.66	25.89	20.87	17.54	61.25	66.3	32.03	65.1	40.46	16.6	46.34	23.88	21.61	16.49	22.19	10.05	13.39	0	7.79	10.51	15.48	34.98	28.16	53.21	32.94	13.58	19	59.21	26.83	21.18	33.14	15.33	10.75	11.42	16.11	11.46
gene1082_PRDM11	3.41	5.46	4.62	8.36	6.3	4.03	8.9	5.27	2.78	10.24	8.57	5.34	3.47	7.57	7.05	9.35	7.41	17.25	15.7	7.39	6.53	17.93	4.04	4	16.33	4.97	3.62	7.34	3.2	5.58	25.4	1.77	1.43	2.74	9.43	5.94	9.92	5.35	3.19	5.02	16.51	7.59	13.01	5.99	3.93	3.34	3.27	4.33	10.59
gene10830_TANC1	7.82	49.7	13.87	46.09	12.08	23.69	39.33	22.93	9.93	32.8	91	27.46	8.61	23.56	56.58	29.65	28.09	53.35	66.98	37.38	32.67	18.49	19.02	55.6	15.63	27.34	23.03	32.39	17.37	26.3	20.2	8.72	5.24	51.06	54.95	56	28.22	12	62.83	36.54	57.67	22.38	17.44	15.75	40.38	43.89	26.75	15.27	71.15
gene10831_GLI3	3.02	2	2.13	5.45	2.78	2.22	1.75	3.11	0.84	1.56	8.28	0.92	0.62	1.17	3.37	2.59	2.64	2.71	1.18	1.89	4.67	6.31	1.95	4.31	3.35	2.98	4.3	6.8	1.74	5.3	11.47	1.01	1.61	2.24	2.44	3.52	1.95	2.11	2	3.1	6.79	7.05	7.13	1.84	4.12	4.59	3.07	3.75	4.18
gene10833_CUNH7orf25	22.23	36.66	13.05	32.89	14.95	24.69	17.4	31.86	6.44	10.97	28.27	7.66	6.7	32.11	24.05	24.45	28.6	25.63	35.74	22.47	38	18.57	14.87	20.34	22.71	25.38	29.8	49.93	19.12	38.75	19.21	14.8	18.14	27.01	25.21	28.01	37.79	11.7	32.25	23.32	34.29	29.02	20.04	20.32	25.71	27.59	21.02	21.26	19.34
gene10834_PSMA2	53.54	123.57	126.62	172.3	72.49	104.76	50.21	89.39	142.69	37.71	69.26	45.38	6.49	78.07	143.31	54.62	41.05	25.86	51.41	100	45.51	100.6	118.79	65.53	30.17	77.25	171.21	161.46	77.01	148.19	52.2	51.14	46.85	132.63	42.95	45.6	47.81	57.13	185.94	164.56	81.42	127.8	34.79	111.18	186.65	216.77	146.06	43.73	130.97
gene10835_MRPL32	26.34	107.44	97.67	109.44	63.03	60.23	47.98	63.35	100.92	44.8	59.25	56.01	24.65	52.31	92.51	44.99	28.03	54.96	57.95	68.87	46.43	51.34	81.61	101.56	48.41	68.47	106.32	92.74	48.31	61.71	40.67	32.78	29.45	112.75	24.4	47.83	47.25	47.19	189.24	137.8	50.7	83.26	44.97	84.03	118.36	162.86	92.33	48.93	78.64
gene10836_LOC110081584	3.1	2.13	2.99	5.04	3.53	4.7	4.32	2.95	1.86	2.91	2.4	1.31	0	3.46	2.92	0.28	0.71	3.05	1.82	1.07	1.68	3.06	1.95	2.92	2.45	4.21	2.74	5.49	2.64	3.95	3.34	1.43	1.57	1.55	4.82	5.7	7.23	2.28	2.64	1.76	11.39	4.58	1.25	5.49	5.45	3.81	2.89	0.55	7.86
gene10837_HECW1	1.91	1.78	2.3	1.47	3.55	0.67	1.2	1.71	0.38	2.49	1	0.93	0	0.91	0.56	0.53	1.01	2.43	3.06	0.48	15.22	11.2	0.93	2.03	5.22	1.11	1.1	2.08	0.52	0.82	4.99	0.8	0.03	0.67	0.49	1.6	1.16	4.65	1.1	0.92	3.55	6.72	6.26	1.75	1.08	1.21	1.13	2.22	0.74
gene10838_STK17A	4.32	12.21	4.55	7.96	9.11	7.29	10.79	9.37	2.35	7.08	9.16	4.16	1.65	17.73	13.14	7.53	3.76	56.46	27.25	19.82	28.98	18.92	5.44	9.93	26.36	12.74	7.89	31.29	7.75	11.22	8.34	7.12	2.19	6.76	9.44	18.29	13.63	10.15	7.3	4.55	111.02	35.65	9.6	19.81	12.18	6.97	5.03	8.47	13.78
gene10839_LOC110081587	0.85	2.51	0.47	1.15	1.92	0.79	1.54	1.61	0.54	3.13	4.93	0.42	0	0.96	0.92	2.51	2.59	0	2.97	0.41	3.47	0.55	0.85	1.53	1.35	0.58	2.12	3.33	1.55	1.37	6.7	1.47	1.53	1.38	1.43	1.31	1.23	1.05	3.13	1.44	2.3	0.45	0	1.02	1.31	2.33	0.63	0.4	0.46
gene1083_SYT13	0	0.27	0	0.05	0	0.4	0	0	0.14	0	0	0	0	0	0.03	0	0	0	0	0	0	0	0	0	0	0.46	0.15	0.15	0.03	0.18	0	0	0	0	0	0	0	0	0	0	0	0	0	0	0.2	0.13	0.15	0	0.2
gene10840_FIGNL1	4.49	10.54	15.18	13.68	6.75	6.58	8.52	17.08	8.54	22.72	27.72	9.25	0.73	14.98	12.07	31.79	14.35	14.32	12.52	7.36	32.19	17.21	16.31	38.18	12.05	11.2	16.53	15.39	8.98	10.1	11.35	6.1	9.86	12.98	21.73	18.79	30.18	18.84	19.57	16	32.05	10.33	6.37	10.12	15.61	14.58	6.94	10.23	12.78
gene10841_BLVRA	4.28	1.82	1.25	4.69	17.64	9.85	4.39	7.35	1.51	5.07	6.61	1.22	2.61	3.8	1.72	4.29	12.71	8.45	8.79	2.26	13.38	19.19	1.23	1.04	28.58	12.52	5.37	5.99	20.79	12.08	7.01	9.01	9.8	1.76	3.43	5.07	3.66	9.79	2.17	3.1	5.01	9.6	7.42	7.8	3.59	1.45	5.98	9.98	9.36
gene10842_VOPP1	3.98	9.93	6.16	19.49	7.33	14.12	9.64	15.69	9.11	8.07	7.82	9.34	4.3	13.47	25.86	4.76	2.53	11.27	9.64	22.78	7.38	8.53	9.41	11.72	11.47	7.33	23.96	27.33	11.69	15.62	4.96	7.26	12.55	6.44	9.33	4.38	8.77	5.29	12.88	11.53	11.81	10.57	1.94	10.58	19.16	14.51	21.41	7.4	22.13
gene10844_LANCL2	19.15	60.9	45.68	97.01	38.79	39.12	78.65	82.04	27.2	107.59	67.19	31.49	18.31	68.02	79.31	57.42	43.36	221.37	151.49	50.85	54.56	76.45	74.39	111.99	85.42	95.97	87.27	109.41	49.09	72.87	96.87	36.82	22.67	65.49	77.46	80.48	128.96	57.41	85.27	61.79	107.14	74.73	47.12	53.5	76.47	73.46	60.15	77.68	90.7
gene10845_EGFR	11.31	5.59	1.98	15.05	3.14	11.6	25.35	6.86	3.54	3.58	8.77	6.9	3.39	6.76	24.68	5.62	3.06	20.8	12.63	11.8	3.97	2.86	3.64	13.75	2.98	17.83	5.96	25.69	6.08	12.14	10.4	3.57	5.81	10.27	23.74	27.92	23.09	5.75	9.33	5.79	12.93	5.08	7.02	6.09	11.67	14.4	12.99	4.9	64.09
gene10847_DHX35	8.6	11.06	0.79	19.42	5.14	18.01	5.46	9.24	1.58	2.2	9.21	2.86	1.76	5.2	13.05	1.83	2.43	3.13	5.28	9.94	3.07	6.33	4.45	12.21	3.27	4.49	12.76	28.99	10.56	23.65	4.72	6.19	4.25	4.85	7.01	7.36	7.93	2.47	12.05	5.81	18.5	12.15	5.68	5.15	15.71	12.26	10.28	4.94	38.16
gene10848_FAM83D	7.37	6.03	7.35	19.23	5.27	8.92	2.11	7.5	5.49	2.76	3.76	4.57	0	3.53	9.09	2.63	1.66	0.13	2.11	4.53	1.91	2.81	6.28	5.38	2.01	4.53	10.3	17.72	7.88	15.7	0	14.65	6.83	9.08	4.51	6.47	7.42	2.09	18.39	13.57	4.92	8.25	2.54	8.93	22.98	15.31	7.78	3.7	21.81
gene1084_LOC110082493	0	0.06	1.21	0.68	0	0.12	0	0	0	0	0	0	0	0.28	0.05	0	0	0.71	0	0.1	0	0	0.23	0	0	0.57	0	0	0.13	0.34	0	0	0	0	0.55	0.89	0	0	0	0.21	0	0.7	0	0.7	0.51	0	1.17	0	0.18
gene10850_PPP1R16B	2.37	1.86	1.5	1.25	0.65	0.48	0	1	0	0	1.78	0.46	0	0.09	0.79	0	0	1.04	0.11	0.39	0	0.26	0	0	0	0	0.36	1.54	0.47	0.82	3.37	0.07	0.71	0.54	0.78	1.98	0.32	1.3	1.33	0.37	0.67	1.5	0	0	0.35	0.62	0.28	0.92	0.28
gene10851_ACTR5	9.77	9.91	10.6	16.53	4.56	12.92	6.77	8.92	11.39	4.83	10.07	3.17	3.99	7.07	16.8	6.89	4.65	5.6	3.79	14.05	6.21	12.08	15.3	11.03	8.57	5.24	20.81	17.71	8	18.57	19.2	9.1	7.22	6.65	8.92	10.23	6.81	10.57	11.25	11.04	8.02	15.1	7.28	18.58	9.21	12.35	13.89	10.41	17.78
gene10852_ADIG	0	0	0	0.35	0	0	0	0	0	0	0	0	0	0	0	0	0	0	0	0	0	0	0	0.95	0	0	0.08	0	0.05	0.06	0	0	0	0	0	0	0	0	0	0.79	0	0.77	0	0.12	0.07	0.43	0	0	0
gene10853_ARHGAP40	2.29	4.65	2.6	7.89	4.21	2.43	1.96	7.53	0.33	0.99	6.05	1.3	2.09	7.29	1.97	1.18	1.32	2.37	3.66	0.86	12.7	2.51	1.01	4.15	3.53	2.95	8.64	7.84	0.95	4.04	1.26	0.53	2.73	2.06	2.56	5.75	5	4.78	4.98	4.12	20.39	4.95	3	1.97	3.74	4.37	1.98	3.04	2.9
gene10854_SLC32A1	0	0	0	0.03	0	0	0	0	0	0	0	0	0	0	0	0	0	0	0	0	0	0	0	0	0	0	0	0	0	0.04	0	0	0	0	0	0	0	0	0	0	0	0	0.53	0	0.02	0	0	0	0
gene10855_PTPRT	3.08	4.9	7.32	3.67	4.13	4.28	22.32	2.96	2.6	41.31	43.93	10.16	4.13	4.25	2.02	12.18	16.56	26.07	29.77	4.1	21.02	9.94	3.76	5.87	17.36	13.66	1.77	6.21	1.8	2.82	32.62	0.89	0.5	5.03	24.89	18.88	2.4	6.87	4.51	5.4	11.54	5.23	14.81	7.5	2.37	3.74	3.48	4.33	4.95
gene10859_ISY1	36.9	36.58	32.39	42.49	47.22	29.2	96.2	29.58	19.12	142.88	81.91	31.74	27.89	40.1	34.57	80	51.03	111.51	131.7	21.93	77.11	103.01	33.37	43.17	174.11	83.21	32.89	39.25	19.2	33.47	166.1	9.3	10.97	37.34	59.28	79.6	59.91	82.94	47.11	41.76	84.51	96.49	153.53	50.01	37	34.67	30.47	46.26	41.81
gene1085_CHST1	1.92	21.98	16.82	32.62	8.35	19.74	30.44	6.2	13.21	6.82	16.52	6.38	4.77	24.48	21.51	4.68	4.2	14.02	4.77	18.56	25.68	4.42	30.08	41.1	16.87	10.04	24.96	80.58	30.35	39.22	4.12	37.3	2.01	14.55	20.85	20.12	17.48	4.85	29.98	24.02	26.6	28.67	4.22	35.72	22.56	30.85	32.02	6.47	48.22
gene10860_LOC110081618	1.01	3.15	2.1	8.1	3.02	3.86	3.58	2.56	3.22	4.13	3.35	0.68	0.09	1.66	4.35	4.9	3.75	3.96	7.09	2.69	6.34	4.82	2.35	4.63	2.8	4.02	4.09	6.71	3.51	3.68	1.4	2.16	2.28	2.43	5.7	3.49	2.41	2.94	4.78	3.72	4.23	4.16	3.41	5.51	7.76	4.24	5.88	2.23	6.22
gene10861_RAB43	3.79	2.38	3.3	9.54	9.31	5.82	3.34	6.54	2.21	3.74	1.91	0.34	0	3.4	4.51	2.93	0.81	3.58	9.75	3.2	8.33	2.02	3.16	2.19	11.31	4.61	5.09	10.28	4.02	9.18	0	2.98	0.67	1.47	1.59	4.66	2.14	1.98	1.93	3.11	2.59	12.61	5.47	4.01	3.17	3.82	7.7	2.83	13.52
gene10862_LOC110081619	3.02	0.5	0	2.77	32.72	22.43	0	14.85	9.1	7.6	4.41	1.91	0	6.97	1.15	30.9	29.69	0	2.11	2.22	2.94	19.86	16.39	5	0.42	8.76	12.65	1.57	44.68	12.96	0	29.95	58.54	0	6.81	7.95	2.62	4.01	3.85	1.98	4.12	4.27	5.71	2.78	2.77	2.02	1.64	19.21	0.2
gene10863_LOC110081625	4.24	4.86	2.78	1.59	9.52	6.01	1.27	2.34	1.93	0	2.28	1.45	0	0.99	2.01	6.84	2.15	6.52	4.42	1.51	0	2.75	2.84	3.36	5.67	0.98	5	0.24	7.75	4.04	8.57	4.84	32.23	1.44	7.9	14.54	2.29	3.53	1.21	0.24	1.31	1.91	0.51	1.89	0.59	2.13	0.77	5.79	0.95
gene10864_EFCC1	3.63	17.78	30.48	30.43	2.35	12.99	16.7	5.44	14.92	11.18	18.15	10.62	12	13.94	26.82	17.89	10.16	26.72	16.51	31.28	16.95	4.08	18.98	38.17	33.81	19.26	29.68	47.97	14.13	26.06	35.48	11.27	1.38	33.94	26.09	28.87	20.26	11.89	34.11	21.77	19.5	19.42	2.2	12.58	24.95	20.72	27.46	2.84	25.95
gene10865_KIAA1257	1.07	9.19	6.4	10.12	2.13	9.03	22.24	5.63	4.91	7.7	26.62	5.53	3.56	10.19	14.89	16.05	4.56	81.81	58.55	30.3	6.91	5.03	5.9	24.06	6.82	13.81	6.7	21.46	3.18	8.62	6.02	2.75	0.25	10.18	13.8	36.1	10.88	4.34	11.3	8.15	4.41	2.28	0.75	2.39	6	8.09	13.88	2.85	10.75
gene10866_ACAD9	10.56	40.31	13.43	18.72	24.58	11.76	25.26	19.33	12.3	5.85	40.6	47.84	4.17	33.61	34.32	21.44	12.59	12.93	19.85	17.44	17.89	21.68	15.35	45.78	12.38	15.49	32.07	31.58	11.98	12.26	13.97	6.51	11.34	10.61	31.63	29.15	24.9	34.06	30.08	21.1	37.31	21.58	25.7	14.67	25.21	27.48	14.39	10.78	17.62
gene10867_IQSEC1	4.81	8.95	5.22	18.04	3.46	13.35	5.71	5.56	2.75	2.98	7.5	4.72	0.82	3.28	13.05	3.96	2.15	14.97	8.78	9.02	4.12	7.57	4.19	4.36	3.99	6.72	6.11	20.78	7.64	12.1	8.33	5.8	3.37	6.62	7.33	5.24	3.56	4.54	9.05	5.15	3.57	6.6	3.94	3.98	10.13	5.62	7.41	4.66	18.41
gene10869_NUP210	6.92	8.75	3	7.5	7.91	2.71	1.9	6.72	1.88	1.33	4.71	1.71	0	1.68	1.84	11.1	11.12	0.38	3.08	1.81	7.45	2.44	3.05	3.33	5.76	4.31	3.09	2.66	5.04	1.16	0.96	2.37	7.97	0.58	4.71	6.23	9.88	12.24	1.1	2.7	4.87	1.97	3.05	2.23	1.78	3.53	1.85	9.49	2.65
gene10870_FBLN2	3.29	3.29	2.41	66.92	2.22	4.38	2.07	3.36	1.16	4	8.62	3.59	2.83	0.41	14.51	3.17	6.51	13.68	7.4	1.58	4.4	2.12	1.59	0.82	4.53	4.59	5.38	16.33	4.67	13.31	6.28	1.78	4.51	3.37	3.41	3.42	2.93	2.06	2.92	4.43	8.14	8.28	2.74	2.99	9.62	4.04	6.18	2.4	53.39
gene10871_WNT7A	0.73	0.27	0	0.58	0.26	1.88	8.41	3.63	1.48	0	1.84	0.12	0	0.79	5.72	8.48	3.57	12.65	2.81	1.12	3.71	0.32	1.59	4.92	8.48	6.21	1.35	0.27	0.37	0.21	0	0	16.33	0.72	4.91	34	8.34	1.44	0	2.25	2.46	1.54	0	0.8	0.08	1.45	2.38	0.39	0.28
gene10872_FBXW12	11	76.61	21.23	22.5	14.8	28.3	21.58	36.09	10.33	25.47	56.93	20.65	10.13	25.13	44.13	46.16	17.37	30.41	52.1	27.07	49.28	15.17	27.26	93.51	19.19	23.23	44.93	30.99	16.93	24.33	18.77	13.96	25.58	43.28	42.95	47.21	64.77	21.73	36.56	31.25	74.98	27.8	12.68	32.03	27.16	42.45	24.5	29.76	21.49
gene10873_LOC110081615	0	0	0	0	0	0	0	0	0	0	0	0	0	0	0	0	0	0	0	0	0	0	0	0	0	0	0	0	0	0	0	0	0	0	0	0	0	0	0	0	0	0	0	0	0	0	0	0	0
gene10874_PTPDC1	4.9	19.31	17.34	25.12	10.53	11.74	15.78	21.26	8.28	11.87	22.45	8.12	3.99	10.27	14.54	17.77	4.82	16.5	16.69	7.62	17.04	12.14	11.52	20.93	13.03	17.07	14.66	16.88	6.09	8.41	2.47	3.18	4.68	9.6	16.33	41.15	34.62	10.18	16.94	13.91	27.1	4.38	7.54	11.62	12.63	21.39	16.14	15.6	18.8
gene10875_BARX1	1.54	0.12	0	0.59	0	0.13	0	0.19	2.34	0	3.17	0.5	0	0	0.1	2.04	7.77	0	0.68	0	0	2.55	0.25	0	0.81	0	1.47	1.53	0.82	0.2	0	0	2.76	0	1.88	2.86	0	0	0.19	0.11	0.17	0	0	0.54	0	0.29	0.8	0	0
gene10876_LOC110081670	2.56	0.67	2.04	0.27	2.13	0.99	0.65	1.28	0.56	0.55	5.17	1.2	0	1.12	0.44	1.92	0.7	1.4	1.2	0.47	1.32	1.2	3.18	2.33	0	0	0.85	1.55	0.59	1.01	0	0	1.72	0.64	1.96	1.31	1.91	14.9	2.02	3.68	4.82	1.72	0.89	0.47	2.94	3.46	2.19	1.09	1.15
gene10877_PRRC2C	129.41	80.98	158.77	99.36	168.14	46.85	317.91	83.29	39.62	588.42	350.09	157.98	90.47	183.72	72.1	208.64	169.65	559.58	398.22	71.3	448.5	637.43	81.2	150.87	493.66	191.65	42.85	91.21	37.08	35.21	849.55	28.08	31.58	105.18	187.54	223.05	174.35	378.97	136.35	141.11	198.19	337.42	791.96	204.07	66.61	67.09	60.3	135.56	86.36
gene10879_MYOC	0	0	0	0	0	0.06	0	0.04	0	0	0	0	0	0.45	0.2	0	0	0	0	0.05	0	0	0	0.11	0	0	1.14	0	0.14	0.06	0	0	0.1	0.26	0	0	0	0	0	0	0	0	0	0	0	0	0	0	0.08
gene1087_SLC35C1	9.68	29.63	21.4	34.38	18.1	12.5	36.28	23.72	12.88	25.32	18.45	9.75	4.01	28.09	33.1	13.6	7.57	27.3	29.97	32.21	10.12	16.87	16.2	29.89	35.68	20.04	28.42	61.27	23.96	21	25.22	14.47	6.16	24.28	27.71	17.22	30.83	8.94	28.94	31.98	26.74	27.33	10.47	21.04	24.15	31.5	24.97	21.88	25.34
gene10880_VAMP4	40.77	70.35	25.87	36.12	64.93	50.64	55.75	59.25	21.27	17.45	70.06	25.79	23.12	74.25	44.2	35.78	16.97	47.65	46.98	61.57	42.67	22.46	29.35	88.15	35.25	36.45	57.78	60.35	40.65	40.72	8.92	35.99	15	28.26	53.74	55.16	73.58	21.41	44.62	29.45	97.02	72.15	34.21	50.56	38.48	30.93	37.44	54.45	35.19
gene10881_ITPA	66.57	125.19	81.59	61.35	55.43	51.97	167.89	78.5	92.75	95.07	202.49	90.77	61.52	97.57	50.91	81.68	47.28	77.2	85.43	99	74.89	55.03	76.58	114.75	78.6	99.73	75.92	61.64	39.53	75.95	83.79	39.66	47.22	82.5	103.53	113.37	113.97	62.87	61.76	101.56	198.42	102.62	124.15	116.04	75.12	101.34	84.08	73.1	60.53
gene10882_METTL13	5.8	16.96	10.53	16.78	12.51	9.03	14.39	10.38	13.54	2.35	7.41	5.83	6.21	6.73	11.49	7.87	3.26	5.58	6.01	15.27	8.64	10.67	4.95	11.84	8.12	10.74	18.06	9.99	9.32	11.52	3.88	6.72	2.53	9.16	8	10.76	13.24	6.39	17.07	12.23	10.14	19.51	17.98	18.16	14.38	10.41	8.98	10.68	24.31
gene10883_UAP1	7.02	12.2	3.64	22.97	3.5	10.33	2.63	8.17	7.45	0	4.76	0	0	5.27	11.99	6.81	2.98	5.21	5.88	8.93	16.18	11.25	9.19	8.06	4.06	8.44	16.14	14.46	6.17	18.28	0	5.37	4.36	4.06	8.76	3.36	10.81	6.58	7.37	7.94	6.53	15.23	4.08	11.41	12.84	11.16	15.96	4.02	17.45
gene10884_DDR2	0.7	1.87	0.91	1.99	0.77	2.65	3.17	2.79	0.48	0.7	3.7	0.58	2.3	0.36	1.78	0.5	0.53	2.15	4.67	0.7	2.91	1.5	0.48	0.67	1.26	0.66	1.63	1.98	0.88	1.71	2.16	0	0.5	0.79	2.15	2.11	2.02	1.92	0.51	0.44	2.13	0.26	0	1.18	0.96	2.15	1.72	2	1.36
gene10885_HSD17B7	57.94	1140.42	892.12	1041.04	222.85	377.86	1009.06	463.71	403.01	220.27	1150.01	816.47	618.08	627.96	1163.34	473.17	193.2	506.54	811.36	1656.09	573.73	116.79	267.6	534.66	87.16	429.26	231.94	791.37	221.55	481.29	167.84	165.62	13.28	1087.69	1877.66	950.51	309.95	227.89	1400.8	1145.49	630.14	297.04	170.85	439.81	1067.87	1386.18	1266.04	366.78	1240.08
gene10886_LOC110081665	0.11	0.58	0	0	0.21	0	0	0.11	0	0	1.42	0.34	0	0	0.51	1.57	0.57	0	0.14	0.04	0	0	0	0.6	0	0	0.14	0	0.15	0	0	0	0.14	0	0	0	0.34	0.49	0.18	0.36	0	0.72	0	0	0.6	0.12	0.25	0	0.07
gene10887_OLFML2B	2.86	76.55	34.45	134.57	18.04	27.21	25.77	40.65	33.44	2.9	11.72	13.5	10.07	27.28	63.35	9.62	5.3	17.74	18.51	81.1	6.3	5.8	3.87	26.52	3.1	21.8	37	92.73	21.4	29.99	10.09	24.87	8.09	91.76	38.5	29.03	25.96	10.07	134.91	149.86	14.78	95.67	4.53	54.26	201.24	80.64	128.21	18.59	303.56
gene10888_ATF6	8.01	59.62	4.9	90.38	17.14	14.02	20.02	25.16	6.03	3.14	10.72	2.14	0	17.28	29.86	15.95	20.05	48.43	43.22	24.4	28.85	18.88	11.49	24.09	8.47	9.55	26.95	47.45	19.69	24.99	14.57	11.91	12.31	23.73	19.75	14.08	15.38	21.44	35.8	28.31	14.04	25.68	5.24	7.13	33.98	21.05	29.14	19.03	46.78
gene10889_LOC110081669	0.47	1.26	1.12	2.3	0.28	0.94	0.33	0.32	0.25	0.71	0.81	0.18	1.3	0.32	0.42	0	0.25	0	0.24	0	0.95	0.46	0.62	0.1	0.22	0.13	0.56	0.52	0.3	0.17	0	0.48	0.34	0.04	0.21	0.13	0.37	0	0.03	0.18	0.15	0.05	0	0.29	1.06	0.21	0.2	0.6	0.19
gene1088_CRY2	2.16	3.76	3.51	21.25	5.29	17.33	2.74	5.06	1.99	0.56	1.16	1.56	0	8.44	8.96	0.76	1.97	5.76	0.65	7	1.88	4.74	3.57	2.55	0.67	4.19	9.13	20.86	7.78	15.37	2.84	3.65	1.77	1.95	4.01	1.71	5.18	2.69	3.8	4.08	8.72	10.22	2.82	7.42	9.84	6.63	8.74	4.12	21.15
gene10890_LOC110081633	3.9	35.4	6.25	9.6	2.5	4.58	1.55	9.97	0.1	0	8.69	0.08	0	1.36	5.14	0.11	1.99	5.54	9.93	3.2	5.36	6.29	0	0.45	0	0.93	9.14	1.72	0.48	1.2	14.53	1.42	0.11	0.51	0.22	8.95	1.8	7.38	0.13	0.58	2.31	5.05	4.52	0.89	1.65	0.68	1.09	25.23	2.43
gene10892_TADA1	11.32	63.08	24.65	47.18	21.33	24.87	23.61	25.63	25.6	20.89	45.46	24.87	7.23	34.34	47.21	8.94	9.35	19.11	22.89	25.84	12.21	14.77	32.44	27.62	16.36	33.8	41.14	44.7	20.87	35.41	33.48	19.63	12.45	27.03	21.58	22.61	28.27	25.77	62.92	47.56	27.71	32.95	15.23	28.67	39.8	45.51	30.2	16.9	34.03
gene10893_PRDX6	83.71	346.9	580.53	527.72	96.82	177.62	85.51	164.64	108.63	46.04	110.73	64.67	15.53	97.81	271.1	45.79	88.88	70.45	67.67	174.4	31.58	116.55	190.73	131.53	60.37	93.97	250.74	285.43	143.93	218.19	106.01	115.99	108.76	297	47.36	56.44	73.67	114.32	328.78	226.46	71.1	167.54	90.3	99.26	262.44	259.01	290.34	130.1	243.16
gene10894_ANKRD45	8.17	13.56	11.38	23.84	18.63	20.02	19.7	29.15	9.67	10.37	16.43	7.13	7.05	9.07	13.74	16.02	10.23	14.62	9.9	11.07	26.18	35.33	12.29	12.38	24.06	14.17	15.04	23.93	7.27	19.67	53.8	8.67	3.63	16.08	16.66	12.3	16.76	25.37	31.16	22.83	14.34	31.63	29.96	13.24	24.32	19.78	16.77	20.89	20.58
gene10895_KLHL20	3.63	5.14	9.85	15.7	6.01	5.93	2.38	5.81	5.54	3.87	8.17	1.22	2.06	3.8	8.98	2.61	4.96	7.36	5.03	8.55	1.35	2.61	6.06	5.23	1	1.78	7.96	6.91	4.65	10.85	9.36	4.08	2.44	4.07	4.29	5.18	2.82	3.07	2.33	3.07	2.55	12.51	1.36	4.26	5.59	6.95	6.39	4.47	12.62
gene10896_CENPL	2.12	2.58	6.93	11.63	4.29	5.88	1.51	6.12	7.66	0.18	1.14	4.62	7.73	7.22	8.93	3.79	2.09	5.21	2.84	2.98	0.76	7.88	9.34	7.29	0	3.34	4.93	8.29	3.91	9.76	0.5	1.3	2.55	6.97	5.07	2.39	3.68	6.09	7.02	7.09	11.17	5.38	0	4.77	9.02	19.14	6.8	4.64	8.3
gene10897_DARS2	6.54	8.98	2.52	5.92	3.67	7.05	2.97	7.2	1.07	0	4.82	1.68	0	5.94	13.23	1.64	2.28	8.11	3.7	9.99	4.01	2.66	3.02	4.49	0.67	3.11	7.2	11.76	7.15	11.41	7.5	5.58	2.51	2.51	10.75	6.52	6.23	1.03	6.21	3.61	10.89	7.81	2.03	3.41	4.43	7.58	9.2	5.07	16.17
gene1089_MAPK8IP1	1.01	15.88	6.61	21.81	5.19	25.91	15.4	4.37	14.39	5.32	15.11	9.16	4.94	3.42	14.18	1.72	2.95	11.11	10.23	36.9	2.85	2.46	5.69	5.61	4.94	13.37	9.16	11.79	4.87	16.58	2.35	4.9	2.69	11.71	14.59	14.47	2.7	5.32	9.11	14.78	7.79	5.94	3.34	7.99	15.3	10.46	37.39	3.68	50.14
gene10900_ZBTB37	1.43	1.41	2.92	1.91	4.19	0.82	5.48	1.52	1.01	4.74	6.01	3.8	2.8	2.8	1.62	2.61	2.13	9.33	7.38	1.39	7.02	7.17	0.97	1.42	5.96	4.21	0.75	1.79	0.4	1.31	0.6	0.44	0.34	1.15	5.88	2.88	2.58	10.76	1.59	2.05	2.84	2.71	7.74	1.9	1.33	1.53	1.58	1.96	1.77
gene10901_SERPINC1	1.78	1.96	4.45	5.8	4.79	5.21	27.35	1.9	1.25	4.11	13.92	0.23	1.82	28.54	46.27	0	0.82	0	1.22	2.57	0.82	0.47	0.31	25.87	2.23	0.16	1.77	1.55	1.18	1.09	7.17	0	1.94	1.7	13.43	15.54	44.34	4.44	1.23	1.09	0.33	1.37	19.18	1.72	2.78	54.69	0.41	2.1	2.42
gene10902_RC3H1	7.84	10.93	4.18	13.83	10.35	10.48	15.86	11.95	5.23	7.64	16.93	4.52	4.48	11.31	12.39	7.79	6.15	17.82	14.93	9.99	10.69	10.92	6.67	11.24	11.26	10.65	10.76	24.06	8.73	11.81	7.08	6.23	3.58	9.01	15.59	17.6	12.64	7.72	10.26	7.5	13.83	13.92	9.12	8.05	11.7	10.83	11.5	10.29	20.51
gene10903_LOC110081654	3.34	0	0	0	2.06	0	0	0.75	0	1.46	2.72	5.47	0	0	0.45	0	0	0	0	0	8.9	7.92	0	0	0	0	0	0.95	0	0	20.34	0	0	3.81	0	0	0.84	3.7	0	0	0	11.27	0	0	0	0	0	0	0
gene10904_RABGAP1L	24.49	57.01	19.48	32.7	25.8	36.53	17.73	32.06	15.2	19.96	41.93	20.75	6.67	27.38	34.04	22.81	9.31	10.11	12.81	19.59	21.66	16.83	27.37	46.15	14.69	17.78	45.92	45.6	26.09	26.07	15.13	16.37	15.71	20.59	42.87	44.13	34.63	46.35	42.87	24.19	75.22	21.48	12.04	19.29	37.54	43.02	19.23	22.32	26.45
gene10905_GPR52	0	0.13	0	0	0	0	0	0	0	0	0	0	0	0	0.05	0	0	0	0.58	0	0	0	0	0	0	0	0	0.18	0.04	0.02	0	0	0.06	0.07	0	0	0.53	0	0	0	0	0	0	0	0	0.03	0.02	0	0.05
gene10908_CACYBP	128.67	137.82	166.73	141.97	158.22	166.67	299.45	184.19	113.98	190.15	134.65	131.65	47.25	222.06	154.17	123.09	106.62	467.66	383.02	141.8	188.28	175.72	128.72	163.92	231.21	256.69	112.61	204.68	104.64	149.22	164.69	64.92	62.08	170.54	202.7	211.93	222.87	126.12	266.09	182.93	228.87	201.11	253.53	169.95	171.2	196.78	166.79	179.52	190.17
gene10909_MRPS14	227.95	116.97	294.51	158.92	136.08	163.77	67.27	143.06	258.76	48.58	51.05	140.31	115.84	194.19	158.3	59.27	49.69	25.11	56.44	180.88	128.22	70.93	178	101.53	52.61	93.53	255.55	171	116.64	201.91	34.43	124.48	167.02	87.69	92.15	86.51	88.26	161.66	76.44	151.04	73.61	172.98	55.82	284.55	214.78	169.08	205.03	89.55	194.65
gene1090_CUNH11orf94	0	0	0	0	0	0	0	0	0	0	0	0	0	0	0	0	0	0	0	0	0	0	0	0	0	0	0	0	0	0	0	0	0	0	0	0	0	0	0	0	0	0	0	0	0.11	0	0	0	0
gene10910_TNN	0.14	0.34	1.38	1.69	0.46	0.1	0.42	0.41	0.14	0.51	0.27	0.47	0	1.75	0.02	0	0	0	0.36	0	0	0.11	0.04	0.69	0.11	0.47	0.64	0.85	0.26	0.9	0	0	0	0.56	0.61	0.3	1.03	0.06	0.49	0.26	0.81	0.84	0	0.97	0.66	0.27	0.59	0.85	1.42
gene10911_KIAA0040	3.93	1.95	2.4	11.29	6.42	2.44	12.18	2.46	1.88	6.14	12.01	1.4	5.48	1.99	5.47	8.46	12.42	26.15	13.73	6.22	1.79	17.37	2.34	5.63	2.92	1.36	5.17	4.29	4.98	4.27	18.29	2.67	0.52	5.19	4.07	2.41	0.5	7.12	2.52	7.01	2.39	10.6	16.49	8.12	6.01	3.24	5.4	2.81	8.48
gene10912_TNR	0	0.17	0	0.46	0.32	0.17	0.09	0.7	0.5	0.56	0.53	0.38	0	0	0.19	0	0.02	0	0	0.04	0	0.51	0.27	1.61	0.78	0.35	0.27	3.18	1.05	1.47	1.43	0.65	0.43	0.14	0.21	0.28	0.1	0.12	0.82	0.36	0.24	0.32	0	0	0.89	0.57	0.23	0.78	0.21
gene10916_RNF144B	1.99	13.74	2.84	12.39	1.55	18.23	14.99	4.84	3.54	0.86	6.03	4.56	0	3.53	24.96	2.48	2.82	11.89	6.4	31.53	4.09	2.21	6.2	10.02	4.36	9.69	3.21	59.02	10.87	28.81	4.56	9.32	2.15	11.6	41.19	38.03	6.13	2.63	17.57	10.36	10.15	14.83	1.28	4.21	15.25	13.71	6.04	3.15	21.17
gene10917_DEK	237.42	177.09	222.12	122.15	291.65	192.95	697.56	195.27	270.53	1214.24	666.28	429.6	138.44	480.94	207.56	595.89	408.7	2235.33	955.84	152.46	620.59	942.02	251.59	356.93	788.84	636.22	99.43	212.38	108.38	101	1361.74	55.61	84.13	337.42	450.05	522.63	286.5	603.33	531.76	401.9	504.92	479.69	1071.19	298.33	233.86	221.84	154.35	274.31	151.94
gene10918_KDM1B	1.79	5.6	0.79	9.49	3.73	5.07	2.69	5.56	0.81	2.39	5.62	0.91	3.41	1.38	50.2	20.6	13.96	10.36	12.69	26.23	14.28	5.39	1.85	10.28	4.29	2.3	6.34	11.05	5.08	9.48	10.05	2.61	1.89	4.06	2.26	5.84	3.08	5.22	5.68	3.25	9.16	5.5	2.63	2.84	6.92	5.72	4.5	2.12	10.19
gene10919_TPMT	16.02	30.85	17.98	37.48	13.18	18.34	8.68	25.34	10.61	7.26	12.09	9.44	3.32	13.7	29.94	9.99	8.08	14.93	18.64	26.56	8.17	13.48	13.7	25.42	10.7	14.11	33.47	24.16	18.26	24.37	2.87	20.97	10.72	33.89	7.46	7.34	13.94	19.42	21.8	15.02	13.28	12.73	0	14.08	17.22	18.61	20.28	26.68	21.21
gene1091_PEX16	11.01	33.97	20.28	16.21	11.19	10.17	11.87	21.62	9.92	11.64	29.04	13.19	4.06	18.6	20.1	22.83	16.69	18.58	29.08	22.15	23.52	11.61	21.78	31.71	13.39	14.11	20.68	15.44	9.8	11.89	13.6	8.18	10.21	20.8	18.67	23.21	21.6	17.02	19.28	19.92	26.25	18.58	13.13	14.4	13.63	28.68	20.46	17.56	11.26
gene10920_NHLRC1	2.67	2.39	2.22	1.79	1.12	1.81	0.52	1.08	0.62	0	1.04	0.69	0	1.73	1.03	1.86	0.54	2.96	0.68	1.24	4.9	4.75	0.2	0.99	1.01	0.85	2.27	2.31	0.77	1.66	2.97	0.04	1.23	0.33	1.26	1.04	0.62	1.61	1.31	0.35	1.07	1.67	0.24	1.42	0.94	1.31	0.97	1.51	0.88
gene10921_KIF13A	7.19	54.01	8.93	31.94	11.42	15.73	12.14	10.53	8.88	21.16	31.42	10.74	7.23	10.66	24.66	14.14	7.53	17.51	15.27	13.59	11.99	15.08	11.59	33.67	10.16	11.18	15	29.36	11.83	16.57	22.6	4.9	5.55	16.06	21.74	21.1	19.36	11.69	30.72	15.32	26.15	16.61	13.71	7.28	21.09	18.03	12.82	10.68	26.6
gene10922_SIRT5	14.95	20.25	15.51	21.21	11.34	18.16	9.37	17.97	15.94	7.65	23.53	16.74	10.89	13.97	17.11	8.23	10.81	19.26	19.93	18.36	11.3	11.12	18.88	19.09	12.95	10.13	19.1	26.16	11.97	22.47	15.64	7.76	9.27	11.49	19.59	14.94	11.07	14.17	12.32	10.27	13.07	15.99	12.52	15.96	14.08	16.34	12.13	12.79	15.68
gene10923_NOL7	210.77	240.08	336.19	180.68	257.37	206.7	418.69	260.32	284.58	572.08	379	325.07	162.93	278.17	167.26	193.59	160.81	363.83	360.33	187.25	286.69	457.57	244.46	282.86	374.69	396.34	171.91	210	111.26	148.95	271.26	71.87	74.98	314.64	321.06	330.38	445.78	291.06	243.39	259.56	482.54	424.74	473.47	309.68	174.53	286.54	157.71	380.42	125.84
gene10924_RANBP9	12.85	56.33	17.16	51.26	27.51	41.22	43.25	39.05	13.25	7.92	33.77	24.92	8.31	28.55	35.34	13.27	13.14	18	29.22	35.12	30.89	20.33	28.1	36.77	14.72	27.2	38	57.07	26.19	31.81	6.09	11.23	12.23	32.08	37.86	31.68	57.66	23.71	42.16	25.09	45.13	32.59	18.62	21.56	32.53	36.33	28.46	34.49	42.2
gene10926_MCUR1	2.39	5.42	5.96	12.58	4.06	9.39	4.01	8.57	5.97	0.21	1.51	2.27	0	5.04	5.7	0.12	2.36	7.38	3.69	6.09	0.45	2.07	3.16	3.05	2.64	5.35	8.53	16.17	5.68	9.21	4.41	4.65	3.23	5.39	2.82	6.74	4.62	1.76	10.92	7.81	5.14	6.58	3.73	4.86	9.73	8.14	6.69	6.84	15.14
gene10927_RNF182	0.72	0.76	5.58	1.05	3.08	0	2.41	1.53	0.78	5	0.4	0.9	2.37	0.49	0.86	1.18	2.24	3.51	7.63	0.76	11.75	13.04	5.23	1.79	16.49	1.78	0.56	2.7	0.43	1.09	12.27	0	0.02	0.46	5.5	5.4	8.51	6	0.57	1.09	1.48	1.61	7	4.71	0.49	0.55	0.99	1.35	0.74
gene10928_CD83	0	0	0	0.4	0.72	0.43	0	0.53	0	0	0	0.68	0	0.62	0	0.55	0	1.53	3.06	0.79	0	0.69	0	0	0	0	0.22	0.09	0.22	0.11	0	0	0	0	0	0	0.34	0	0.75	0	0	0.24	2.31	0	0.27	0.16	0.07	0	0.08
gene10929_JARID2	69.42	42.32	9.22	43.55	107.6	129.49	164.35	288.47	5.35	19.36	57.73	26.13	9.69	70.98	68.92	31.38	24.1	168.31	180.39	186.19	197.65	51.41	75.2	56.32	108.77	169.17	84.31	331.55	170.32	143.73	29.87	114.69	14.82	28.44	392.11	368.28	314.13	27.99	37.89	21.25	516.3	113.98	74.45	57.79	37.95	46.31	102.22	227.02	99.32
gene1092_LARGE2	0.83	23.82	1.34	109.63	6.04	29.97	12.58	5.42	7.58	2.48	6.49	2.63	2.7	2.9	32.55	0.39	2.38	14.43	2.63	41.17	5.38	2.07	3.09	24.46	1.51	5.32	12.57	83.04	30.2	58.94	9.02	35.45	8.27	6.89	10.93	13.52	2.14	6	19.42	14.01	10.86	8.64	1.09	1.87	27.75	25.32	31.9	1.85	109.4
gene10930_DTNBP1	13.86	44.3	22.79	46.52	16.81	21.73	20.13	27.96	27.32	13.72	43.86	11.81	14.16	25.12	44.89	36.74	31.8	59.09	55.21	39.47	23.3	26.17	27.82	37.74	33.19	29.64	35.01	19.67	19.72	25.67	29.68	17.88	22.72	50.22	19.88	26.49	22.38	13.05	45.5	46.36	36.23	23.71	41.74	21.57	42.67	48.87	36.35	22.3	43.87
gene10931_MYLIP	5.59	25.3	14.68	31.84	7.97	20.8	38.12	14.07	8.73	9.05	11.25	11.94	0	9.25	36.39	15.85	14.23	21.82	17.71	23.74	15.41	9.49	16.74	15.85	25.54	28.49	21.12	25.81	18.3	17.94	5.38	13.98	9.84	17.67	20.02	12.28	6.8	5.38	28.98	14.85	13.51	21.11	19.62	19.64	23.14	18.16	22.11	5.73	41.98
gene10933_GMPR	1.96	9.07	25.35	11.06	5.89	2.08	9.07	11.03	5.29	5.28	8.79	2.97	8.69	1.15	1.52	6.97	5.09	3.31	17.08	0.73	6.45	14.32	5.54	5.7	10.89	7.44	4.44	1.66	2.67	1.22	7.92	4.01	0.8	9.2	5.43	4.83	15.67	5.37	3.56	5.78	8.61	4.49	7.27	12.54	3.94	5.36	6.13	9.45	5.87
gene10934_ATXN1	3.1	3.01	3.14	4.16	4.2	1.88	22.54	3.54	2.03	20.74	16.38	14.41	7.54	6.81	2.55	6.75	12.96	69.85	25.6	3.04	16.73	16.22	2.74	2.4	15.68	12.91	1.45	2.28	0.59	1.63	19.74	0.33	0.68	2.88	6.86	13.09	5.69	12.86	4.68	5.33	6.22	4.84	31.75	6.02	2.19	2.06	2.92	4.23	4.47
gene10936_LOC110081706	70.25	284.09	189.59	641.61	129.11	376.17	293.57	279.47	199.65	104.76	163.85	122.3	46.04	145.9	896.61	35.53	94.97	90.62	67.07	312.8	41.79	146.99	118.41	231.73	28.72	69.06	133.03	247.02	125.96	281.56	99.61	88.58	32.64	474.89	60.56	50.16	137.36	82.48	548.54	491.67	61.52	112.63	75.69	51.33	487.91	377.72	669.7	255.46	564.28
gene10937_ANXA1	46.92	14.54	4.5	14.49	21.06	84.69	10.98	14.8	21.54	9.79	40.91	16.07	10.18	10.66	74.74	20.88	25.55	26.61	20.74	29.65	36.71	68.63	34.79	30.44	4.83	64.42	75.68	21.42	28.68	58.67	61.32	9.88	109.55	10.89	15.63	46.27	10.81	21.31	11.18	24.01	31.04	70.78	40.88	34.76	44.26	80.96	57.12	22.42	31.58
gene10938_LOC110081713	0.88	6.5	1.39	40.15	15.89	23.1	2.16	7.39	4.46	11.72	6.84	2.02	4.1	13.72	24.02	2.33	2.62	40.26	16.82	13.23	10.16	2.28	10.37	7.88	2.38	9.25	7.92	17.28	12.5	19.63	4.25	3.77	0.28	5.09	7.85	8.59	7.56	8.38	8.46	5.4	2.28	10.2	3.01	3.28	13.11	6.45	14.08	2.16	42.75
gene10939_LOC110081707	12.06	42.97	8.57	31.45	24.38	22.01	3.49	32.36	16.11	6.49	18.41	5.52	3.72	74.03	35.64	14.3	11.23	34.4	19.86	21.34	35.51	15.19	51.7	53.21	11.93	78.34	64.37	66.16	39.78	95.4	22.16	30.04	4.44	15.27	7.57	23.67	26.29	30.92	30.97	31.48	21.41	36.53	10.38	21.63	32.46	34.5	79.6	40.91	12.72
gene1093_PHF21A	15.76	21.78	25.95	48.29	37.16	36.46	31.94	34.61	21.47	54.38	35.38	27.4	14.77	41.96	26.3	29.75	19.28	62.88	43.9	18.95	48.46	69.88	26.25	44.3	71.39	58.38	38.92	71.78	24.44	53.19	48.34	14.64	8.1	25.54	24.17	39.03	29.29	42.82	35.05	35	35.69	51.6	39.56	34.14	37.15	39.59	31.05	35.2	44
gene10940_TMC1	1.47	0.71	2.17	0.62	2.85	0.28	2.77	1.06	0.49	5.68	4.47	0.27	0	2.19	0.78	3.41	3.19	5.19	5.38	0.23	14.1	25.84	0.33	1.08	12.28	1.63	0.43	0.14	0.06	0.02	11.26	0	0.12	0.71	4.23	5.33	2.5	9	1.42	1.2	1.18	1.2	4.79	2.32	0.38	0.39	0.21	1.73	0.35
gene10941_ZFAND5	49.87	148.12	47.04	179.69	70.86	174.92	116.82	151.9	111.09	118.92	120.38	47.11	38.73	119.75	184.95	54.04	60.64	212.91	144.36	117.52	117.6	89.6	173.63	154.47	73.92	152.17	247.91	283.14	102.27	167.35	78.4	65.7	70.65	152.97	96.14	126.03	91.42	89.96	220.81	152.31	117.08	187.54	51.99	128.46	205.06	193.43	136.03	115.29	204.71
gene10942_GDA	0	0	0	0.23	0	0	0	0.29	0	0	0.41	0	0	0	0	0	0.08	0	0	0	0	0	0	0	0	0	0.03	0	0	0	0	0	0	0.24	0	0	0	0.1	0.32	0.35	0.14	0.23	0	0	0.13	0.11	0.1	0	0.07
gene10943_CUNH9orf85	18.93	21.66	21.27	23.75	19.14	39.1	32	23.13	22.4	19.59	21.84	17.49	5.21	20.18	22.69	15.08	15.69	31.03	20.72	32.07	22.52	15.16	24.33	41.74	26.93	25.64	29.46	44	18.28	45.26	80.2	12.96	11.01	38.8	20.57	13.17	12.64	27.14	33.87	29.81	31.59	55.21	12.88	32.42	33.76	45.2	38.53	20.73	41.32
gene10944_ABHD17B	4.01	9.91	7.39	20	4.11	11.67	13.19	4.47	9.38	5.3	8.14	7.23	3.93	8.48	18.26	3.9	3.32	15.62	17.09	14.62	6.09	3.87	9.79	11.98	8.12	7.94	9.99	16.94	6.75	12.83	12.07	6.09	3.52	12.44	9.96	7.6	5.73	6.82	20.03	9.92	5.78	7.37	3.99	6.25	17.32	12.47	8.66	4.44	18.05
gene10945_TMEM2	9.08	28.71	15.82	37.51	12.73	17.05	55.67	27.44	12.41	23.39	41.97	13.51	12.3	25.84	38.55	17.52	12.45	55.91	33.66	28.99	35.36	13.01	20.11	53.07	23.01	30.34	29.18	70.74	22.42	35.86	17.6	12.66	10.35	25.05	25.12	26.14	27.01	14.64	57.59	32.64	50.88	38.16	23.24	42.61	38.71	38.06	51.2	17.46	60.37
gene10946_TRPM3	0.06	8.97	2.26	5.06	0.3	0.19	0.87	0.44	0.21	0.55	1.8	0.39	1.08	0	2.63	0.32	0.31	1.68	3.54	0.72	0.07	0	2.54	1.81	0.04	0.16	0.17	0.53	0.17	0.54	0.46	0.15	0.13	0.52	0.5	0.47	0.13	2.35	1.34	0.26	0.13	0	0	0.1	0.99	0.24	1.7	0.42	1.1
gene10947_KLF9	0.75	1.97	2.04	4.06	1.27	0.12	1.5	1.37	0.21	0	0	0.15	4.62	0.97	0.15	0	0.05	0.87	0.79	1.29	2.91	1.72	0.13	0	1.58	0.87	0.29	0.52	0.35	0.12	0	0	0	0.19	0.32	0.05	1.11	1.44	0.06	0.28	0.56	0.82	1.14	1.11	0.17	0.62	2.34	1.09	1.78
gene10948_SMC5	43.35	34.71	58.08	23.59	51.29	20.69	97.67	31.8	11.52	121.89	111.75	48.85	39.37	38.6	20.3	91.07	41.15	136.29	114.34	22.03	141.02	259.19	21.49	41.42	193.16	45.35	18.89	45.01	16.23	16.73	229.16	6.24	11.61	27.25	59.64	81.69	75.71	120.7	41.57	30.61	69.46	134.66	257.05	44.01	21.12	18.87	12.97	36.9	25.29
gene10949_LOC110081703	0.45	4.15	5.01	2.53	4.34	8.55	11.08	8.79	4.3	2.56	8.9	3.03	0	0.79	5.76	2.22	1.68	4.4	3.77	6.19	10.55	3.04	3.28	2.7	0	1.86	7.02	6.54	2.51	1.74	0	3.42	2.64	1.41	19.63	9.67	1.23	0	22.27	15.06	16.89	7.27	0	3.22	18.79	16.21	9.37	2.46	16.38
gene1094_CREB3L1	7.24	12.66	7.72	11.85	13.16	26.33	6.45	22.41	6.74	13.72	14.76	7.32	1.61	24.47	24.87	12.25	9.29	18.74	11.87	5	20.52	17.58	5.54	13.78	16.69	14.61	33.46	30.38	9.5	10.75	17.68	6.08	23.56	13.37	14.51	27.48	18.55	14.34	26.53	11.28	27.84	11.09	18.53	5.62	18.93	22.08	5.17	21.65	8.16
gene10951_LOC110081722	0.44	0.66	1.01	1.13	0.83	0.15	0	1.28	0.09	0.62	0.69	0	3.23	0.35	0.57	0	0	0	0	0	2.47	5.7	0.16	0	2.08	0.06	3.43	1.91	0.19	1.4	0	0	0.59	0.19	0.28	0	0.41	2.1	0	0.3	0.68	4.63	0.56	2.05	0.52	0.53	0.45	1.38	3.41
gene10953_LOC110081716	0.53	1.72	0	1.65	2.02	1.65	1.41	2.97	0.39	0	2.51	0	0	1.16	1.54	0.12	0.55	0	0	0.53	1.09	3.51	0.67	2.43	3.79	1.49	6.89	10.82	0.79	1.68	0.6	0	0.95	1.12	0.26	1.16	1.96	0.27	0.7	0.67	0.76	5.98	2.87	1.84	2.09	2.75	1.84	1.79	5.33
gene10954_SMARCAD1	11.09	38.01	18.11	32.91	14.33	23.58	42.51	28.82	14.29	39.06	51.05	23.11	16.15	27.07	27.79	45.05	24.61	65.73	60.95	20.95	31.79	24.01	21.73	53.16	33.65	35.77	29.38	42.56	16.34	20.93	20.25	8.13	16.84	27.62	32.32	46.02	34.5	18.89	45.06	28.16	73.9	32.53	29.88	21.81	28.03	34.23	23.8	29.76	33.95
gene10955_LOC110081715	0.55	1.1	0.84	0.86	0.92	1.19	0	3.78	0.34	1.69	1.84	2.22	3.22	0.05	2.77	0	0.39	3.2	0.22	0.18	1.96	0.98	4.2	0.92	2.14	0.84	1.8	1.87	1.23	4.96	0	1.82	1.07	6.02	1.3	0.54	2.2	0.64	2.55	1.38	4.61	1.45	1.99	2.5	6.32	1.72	6.02	0.77	1.72
gene10956_PDLIM5	13.31	9.56	4.02	10.22	29.72	29.02	26.36	32.29	11.06	27.48	15.52	5.41	2.48	11.61	13.22	6.73	8.81	27.24	7.75	6.91	17.67	15.74	13.92	18.69	18.31	31.73	24.38	37.57	12	20.64	7.63	6.54	3.78	12.85	14.02	11.91	13.49	13.8	17.32	20.27	29.06	51.1	37.18	27.92	19.69	22.55	39.65	37.67	23.11
gene10957_BMPR1B	0.65	0.42	1.6	10.79	1.58	1.16	1.59	1.09	0.27	1.95	1.06	0.05	0	0.16	0.13	0.25	0.55	1.13	2.16	0.12	0.82	4.8	0.6	0.04	0	0.04	1.67	1.77	0.77	1.3	5.69	0.62	0.15	0.46	1.1	1.24	1.95	0	0.83	0.87	1.33	0.32	0	0.91	2.33	1.3	3.19	0.78	4.96
gene10958_UNC5C	0.76	5.68	0.28	0.89	0.22	1.82	0.85	1.09	1.03	0.5	0.88	0.44	0	0.77	2.34	1.15	0.31	0	0.62	1.06	1.21	0.9	1.48	1.1	0.34	1.22	2.62	5.8	1.73	2.75	0	0.45	0.84	0.25	0.33	0.49	0.38	0.2	0.99	0.77	2.11	2.06	0.6	1.14	2	1.8	2.81	0.33	1.86
gene10959_DENND1C	0.22	1.38	3.07	3.35	0.56	0.91	0.45	2	0.96	0	1.69	1.86	0	0.67	2.12	1.25	1.41	0	0.44	1.06	0.11	2.33	1.61	3.51	0	0.58	2.56	1.35	1.14	0.7	2.8	1.36	4.08	1.5	1.42	1.28	3.9	0.54	1.13	1.63	1.45	1.13	1.07	1.55	1.99	1.1	0.65	2.09	0.82
gene1095_DGKZ	3.77	18.14	4.56	10.94	6.22	5.26	8.38	10.12	1.36	9.95	15.34	3.49	6.69	5.64	11.85	8.03	9.42	4.81	6.48	8.87	12.19	15.72	8.83	17.55	5.78	5.21	12.02	12.64	8.97	8.36	9.3	7.55	4.76	4.6	14.62	15.24	25.34	13.37	5.56	4.07	15.57	8.4	7.86	4.11	6.91	9	5.6	9.21	8.89
gene10960_CRB3	15.1	0.82	0	1.91	2.14	1.16	6.64	2.72	3.84	0	3.33	0.9	0	1.85	3.37	0.77	1.89	0	0.23	2.17	1.57	1.73	2.37	4.63	4.94	1.53	2.26	0.73	1.06	0.95	0.74	0.64	3.14	1.06	3.33	0.64	6.98	10.98	0.12	2.94	2.46	2.59	3.53	6.89	1.01	5.64	4.55	2.56	1.91
gene10961_LOC110081743	1.79	8.86	1	8.1	3.37	7.62	9.82	6.96	1.96	1.74	4.04	2.54	5.96	3.45	4.88	1.99	1.11	10.21	6.09	7.48	0.58	1.39	1.72	1.63	2.7	4.15	5.23	6	3.29	6.08	3.05	4.43	1.58	2.07	4.75	7.11	8.25	2.51	3.25	4	6.89	3.88	11.13	8.26	3.14	4.59	7.77	3.99	9.99
gene10962_KHSRP	69.72	123.45	89.16	155.5	66.31	109.45	101.07	105.87	61.2	51.91	97.61	59.53	23.22	83	103.66	60.49	39.65	61.25	89.68	96.13	73.77	63.22	98.2	126.56	71.16	95.11	116.16	146.65	61.09	111.78	41.49	55.39	39.2	127.12	84.07	105.09	118.94	53.97	168.42	116.73	145.5	97.04	48.53	95.54	122.36	140.94	123.76	93.33	143.79
gene10963_LOC110081756	0.16	1.62	1.94	1.85	0.39	1.18	1.4	1.26	3.96	6.99	0.59	2.89	4.6	0.34	0.96	3.83	0.31	1.06	0.38	0.83	0	0	0.64	0.38	0	2.86	0.86	0.3	0.57	0.85	0	0	0.49	1.66	0.26	0	1.03	0.95	0.7	1.93	2.43	1.36	0.27	2.48	3.74	1.14	4.28	2.27	0.89
gene10964_GTF2F1	413.96	329.49	251.88	142.28	276.17	136.22	493.47	165.62	134.1	951.85	1014.02	322.84	171.16	338.52	171.91	366.98	280.68	467.31	526.95	174.37	657.61	750.42	277.74	473.63	911.3	289.1	219.82	196.1	93.36	129.07	1326.54	92.77	115.7	265.9	462.46	792.62	613.36	598.21	372.17	259.77	493.67	576.32	1194.21	509.01	158.58	238.38	128.93	183.29	130.36
gene10965_ALKBH7	12.46	19.85	46.77	27.4	12.2	19.64	25.99	11.94	18.8	19.05	14.56	25.18	35.58	5.7	9.9	7.95	3.71	0.78	3.17	11.66	5.14	13.16	8.31	25.31	9.61	13.92	17.56	21.24	6.98	18.75	7.86	6.6	14.6	12.49	15.6	10.38	7.87	23.54	23.55	17	1.97	25.91	18.01	33.22	18.28	25.25	10.79	8.78	27.92
gene10966_LOC110081750	0.12	1.6	0.89	1.6	0.29	0.16	0.68	1.01	0.71	1.48	0	0	0	0.38	0.48	0.47	6.21	0	0.14	0.76	0	0.35	2.19	3.22	3.05	1.76	1.11	0.79	0.49	0.77	3.18	0.64	0.17	1.4	2.43	0.29	5.32	1.21	1.62	1.01	0.14	0	0	0.56	0.58	1.19	0.44	1.08	0.46
gene10967_CLPP	65.63	47.08	34.84	70.77	36.97	49.66	17.27	59.79	46.08	30.62	25.63	32.17	50.77	52.38	53.95	32.86	25.15	17.54	48	93.91	46.03	36.37	93.19	76.82	10.29	53.63	87.38	67.05	50.23	97.08	16.59	34.62	25.77	105.7	44.39	54.98	87.99	48.02	64.29	78.5	56.8	49.13	20.01	57.21	91.47	101.92	77.65	41.62	68.29
gene10969_MISP3	5.84	4.37	0.58	25.48	1.4	19.55	2.55	1.12	5.24	1.52	0.81	0.59	0	0.09	13.06	2.23	1.35	2.78	1.12	20.5	0.59	0.89	4.44	1.97	0.12	0.62	1.85	38.22	12.35	60.57	5.18	11.47	0.49	4.03	2	0.62	0.43	5.74	4.62	7.29	0.36	3.05	0	1.27	21.79	4.52	16.96	0.81	75.05
gene1096_MDK	510.55	678.9	645.7	733.32	1371.82	1304.16	1880.19	828.43	836.63	2002.8	2042.1	1042.29	656.67	1525.91	1880.19	1212.81	1113.09	1577.84	957.21	1128.95	1813.44	568.45	2242.02	1903.9	4059.42	2228.92	2436.1	5625.97	1941.07	2149.53	2125.47	1710.7	1329.21	2094.78	1978	2419.3	872.34	560.1	2807.01	2775.99	2082.26	1750	1025.37	1371.34	2742.48	2404.5	1391.28	987.34	1712.62
gene10970_PALM3	80.91	34.73	7.15	12.25	13.91	12.37	7.06	18.46	4.53	9.66	29.89	4.88	6.1	8.99	10.82	8.18	5.76	7.45	10.55	4.01	12.33	4.69	8.8	36.54	11.57	10.72	13.77	19.11	8.92	15.56	11.98	10.02	5.93	13.05	22.84	26.31	48.14	44.86	16.1	16.41	22.59	9.32	9.58	8.95	14.44	18.27	10.85	15.74	9.3
gene10971_IL27RA	4.4	9.02	3.66	5.61	14.49	7.43	24.34	9.1	3.97	4.83	17.21	5.96	3.71	8.61	4.71	12.27	6.75	11.91	11.61	12.81	32.09	6.57	11.08	12.25	45.7	10.18	13.52	17.08	16.35	11.52	6.93	15.63	14.76	6.55	17.2	30.45	23.11	3.55	11.44	11.56	83.21	13.65	13.39	12.26	10.05	11.63	19	15.21	10.84
gene10972_RLN3	0	0	0	0	0	0.1	0	0	0	0	0	0	0	0	0	0	0	0	0	0	0	0	0	0	3.99	0	0	0	0	0	0	0	0	0	0	0	0	0	0	0	0	0	0	0	0	0	0	0	0
gene10973_RFX1	2.6	7.09	3.02	10.75	3.64	7.14	2.34	5.22	1.57	0.86	2.43	0.49	1.44	1.27	6	0.59	1.22	1.93	1.49	4.79	0.2	7.11	1.82	5.1	0.32	1.31	5.45	9.52	4.13	9.47	3.03	6.51	2.44	3.41	2.39	0.92	4.13	0.43	2.77	2.69	4.17	7.4	3.87	2.96	5.28	5.68	4.67	2.76	13.19
gene10974_DCAF15	15.47	30.69	34.56	55.3	25.76	22.2	15.25	25.16	23.99	16.02	20.4	17.94	1.39	25.71	36.06	18.74	14.39	15.48	28.1	37.77	24.28	27.7	30.04	33.13	10.74	27.94	45.19	43.54	23.87	41.91	31.72	22.89	18.05	24.14	27.55	20.18	20.51	19.89	27.08	29.22	29.8	34.53	16.58	25.85	35.38	35.17	27.68	19.53	47.55
gene10975_PODNL1	0.46	0.8	0	0.96	1.5	1.86	0	8.24	0.1	0	0	0.08	0	0.79	1.61	0.65	0.47	0	0.33	0.1	0	0	2.51	2.99	2.13	2.44	8.8	29.73	7.6	12.39	0	5.11	0.8	1.2	1.56	2.46	18.18	0.46	3.68	2.16	4.79	8.28	1.36	3.12	5.72	6.67	2.77	2.05	3.05
gene10976_CC2D1A	19.78	43.78	22.16	42.16	26.38	26.11	35.8	39.3	14.54	29.47	64.63	32.25	12.54	36.34	30.11	29.87	15.48	41.27	53.55	32.13	28.28	32.47	28.06	36.47	26.05	32.57	40.41	43.91	32.51	41.41	15.62	31.02	9.03	25.63	27.05	43.46	36.25	20.37	36.57	26.94	36.03	36.83	29.37	32.36	30.17	46.87	25.48	33.02	39.24
gene10977_CUNH19orf57	0.09	0.68	2.76	2.79	2	0.25	1.11	11.72	0.5	0.63	0.56	0.89	0	0	0.24	5.43	0.19	0.36	13.68	0.27	2	0.95	1.18	3.17	1.29	2.44	1.57	0.97	0.54	0.79	2.08	0	0.38	0.42	0.22	1.56	5.97	2.15	0.89	1.51	3.02	0.37	0	0.51	1.24	1.24	1.25	4.95	1.28
gene10978_NANOS3	5.43	14.16	9.79	30.91	15.62	13.28	33.2	13.52	15.13	33.64	8.79	7.37	0	6.92	6.42	27.3	14.42	30.11	58.62	2.82	8.26	12.15	81.34	66.23	17.09	34	76.37	73.15	39.74	40.43	16.23	9.44	0.74	24	10.62	56.37	15.88	3.02	43.63	46.63	47.94	27.22	4.68	29.05	16.53	38.95	21.9	10.44	17.64
gene1097_CHRM4	1.01	0.31	0	0.42	0.59	0.2	0	1.25	0.41	0.21	0	0.68	0	5.39	0.37	0.12	0	0.39	0.53	0.5	4.29	2.44	0	0.1	7.72	0.94	1.1	0.79	0.18	0.37	1.13	0	0.18	0	0.84	1.33	4.12	1.7	0.28	0.43	2.97	10.84	0.12	9.18	0.17	0.3	0.98	0.71	0.52
gene10981_ZSWIM4	5.65	10.36	3.86	8.87	4.76	6	12.8	9.34	2.62	7.88	21.49	5.81	4.25	6.27	6.01	6.13	9.4	22.73	11.49	7.22	15.63	10.72	7.29	11.52	15.6	12.45	8.92	7.61	3.87	7.18	5.36	4.99	2.64	8.36	10.59	9.17	14.72	8.74	6.18	5.07	25.56	9.33	11.35	13.18	5.25	7.48	9.53	7.59	7.07
gene10982_CUNH19orf53	155.62	96.92	100.71	76.97	125.87	130.97	127.21	131.92	154.23	47.91	34.88	102.79	130.32	218.57	106.25	39.11	65.17	95.68	98.93	266.63	97.36	39.9	144.44	67.94	63.85	115.95	134.95	148.99	104.14	183.02	19.47	103.95	75.68	139.69	93.65	124.51	159.29	113.59	119.17	116.65	89.52	159.66	95.24	213.7	100.82	132.35	166.52	105.76	131.93
gene10983_CCDC130	9.45	21.85	20.17	24.08	11.66	18.38	15.85	21.35	20.42	10.49	50.17	17.31	13.6	32.91	27.43	44.21	18.95	14.1	32.01	28.19	23.88	32.51	31.35	40.78	15.5	22.42	26.26	20.23	12.75	18.27	8.63	11.39	11.82	25.77	36.67	40.11	37.78	27.07	25.06	21.25	51.95	26.13	20.47	43.6	19.37	27.56	25.29	16.07	17.87
gene10987_LOC110081766	46.09	66.96	73.35	86.33	25.12	21.34	37.31	40.36	94.6	15.63	22.52	16.8	29.58	34.27	68.98	12.16	11.03	36.49	36.03	84.17	42.14	8.46	38.93	67.63	23.47	42.09	53.72	55.66	29.01	33.32	27.28	26.93	22.96	71.87	54.49	32.71	41.98	20.75	54.16	79.62	56.95	40.29	21.24	59.82	65.24	73.12	82.65	40.99	64.21
gene10988_LOC110081767	1.43	2.72	3.28	7.7	1.5	0.65	0.55	1.15	1.3	0.7	0.93	0.49	0	0	1.46	0.2	0.7	0	1.11	0.54	1.47	1.39	1.46	1.26	3.13	2.49	1.54	2.73	1.24	1.97	0	2.04	0.24	1.56	1.51	0.28	2.84	1.43	1.99	2.34	1.38	0.61	0.56	2.48	2.81	1.74	1.89	1.73	1.83
gene10989_LOC110081765	9.07	24	6.47	10.73	3.22	6.36	9.33	8.78	7.9	5.32	10.95	3.69	5.51	7.93	7.41	1.57	1.9	2.22	3.71	7.54	7.72	7.01	4.85	5.65	8.84	7.07	12.06	5.95	2.5	5.24	0.36	1.51	3.33	7.05	3.83	7.08	7.01	5.97	4.03	5.51	8.03	6.77	10.49	16.25	5.52	7.14	14.28	3.81	7.32
gene10990_MAST1	31.52	14.45	1.77	8.2	16.61	18.59	30.52	11.22	2.34	2.97	16.02	4.73	0	12.9	10.17	3.99	1.07	9.06	14.24	23.07	35.49	4.88	2.6	24.71	10.59	22.08	15.88	22.86	15.04	16.47	3.21	17.26	3.91	4.51	73.18	62.92	49.88	7.67	11.36	7.15	63.86	15.8	11.69	16.06	11.45	15.93	13.73	13.83	15.41
gene10992_SPC24	46.25	34.59	133.51	81.18	53.76	38.86	21.82	40.84	166.63	23.13	22.71	63.02	24.93	65.5	68.48	23.47	44.72	8.56	19.68	39.53	49.09	38.12	40.95	110.23	18.52	47.86	54.96	43.39	35.43	62.48	11.85	39.99	28.06	51.04	51.58	25.82	35.49	45.46	77.27	151.67	102.8	65.93	22.11	78.02	162.61	68.62	96.08	28.57	70.43
gene10993_KEAP1	35.89	39.07	26.69	43.41	28.45	30.19	39.22	33.49	35.86	24.65	39.81	17.83	17.49	38.52	39.25	20.01	22.85	15.62	25.05	35.84	37.3	36.84	30.84	50.28	26.07	38.58	61.89	39.92	33.91	38.85	24.96	28.49	36.03	22.92	54.31	49.61	51.03	46.01	22.2	34.55	53.28	42.61	28.54	36.66	34.44	29.4	41.38	27.29	34.62
gene10994_PDE4A	7.15	5.89	3.41	7.85	6.05	8.4	12.73	7.2	6	8.02	10.8	2.96	2.42	5.4	5.43	6.56	7.71	13.14	5.86	6.46	17.87	22.27	7.37	7.89	13.85	7.88	5.65	14.99	5.57	17.67	16.57	9.55	4.33	4.86	9.37	13.84	9.58	6.63	6.4	6.47	12.64	14.65	11.67	8.27	8.43	7.66	10.25	6.68	10.65
gene10997_CDC37	342.01	219.12	271.37	159.81	407.05	236.66	766.81	250.78	187.83	634.25	483.77	231.09	147.56	449.27	159.99	261.77	253.19	1227.1	717.93	322.99	1032.75	672.05	178.14	221.26	895.67	480.15	169.86	214.51	116.77	201.96	650.22	97.36	89.29	240.08	455.34	491.77	428.39	490.24	198.63	250.26	550.81	555.45	995.66	464.02	148	149.29	221.03	506.53	172.81
gene10998_TYK2	10.43	17.71	5.74	15.91	11.37	12.48	10.11	16.71	5.58	14.81	25.2	8.92	7.1	16.14	16.75	24.63	13.22	12.97	22.11	15.98	38.22	16.64	11.81	23.6	14.92	16.15	19.09	21.26	11.82	17.29	18.07	8.7	6.55	11.92	24.9	27.97	23.73	14.31	14.83	11.51	24.7	17.05	12.39	15.37	11.72	14.79	14.37	14.93	18.21
gene10999_RAVER1	17.74	27.49	24.26	29.48	15.25	27.16	38.66	29.21	17.15	32.57	40.87	21.26	18.43	35.36	23.9	50.12	17.14	32.69	75.98	39.17	48.9	16.29	17.07	37.69	12.71	36.02	44.39	29.35	22.6	30.01	22.6	22.05	12.85	25.82	36.85	57.04	28.53	18.63	21.64	19.32	59.03	22.76	16.73	22.7	20.61	26.39	21.88	20	33.78
gene1099_AMBRA1	7.25	14.43	6.57	26.33	11.01	14.93	8.84	11.07	10.04	5.46	11.92	7.74	3.02	14.21	19.55	6.65	5.91	3.94	9.5	18.71	5.71	10.67	12.31	12.33	7.84	8.22	18.99	24.83	11.09	20.4	15.97	10.02	5.43	8.76	13.23	8.88	8.67	10.42	9.12	11.91	13.46	20.35	11.45	10.7	16.3	14.55	15.85	9.18	24.94
gene109_OPRM1	0.28	0.42	0	0.71	0.35	0.03	0.06	0.56	0.26	0	0	1.11	0	2.58	0.05	0	0	0	0.17	0.03	0	0.11	0	0	0	0.04	0.04	0.05	0.03	0.02	0	0	0.03	0	0.64	0	0	0.3	0.2	0	0.39	0.37	1.07	0.13	0.04	0.26	0.5	0.42	0.05
gene10_PRDM1	0.94	0.18	0	2.5	0.21	0.35	0.34	0.85	0.1	0.12	1.13	0	0.09	0	0.59	0	0.18	0	0	0.14	0	1.38	0.12	0	0.84	0.27	0.65	0.59	0.4	0.89	5.14	0	0.12	0.21	0.07	0	0.12	0.21	0.11	0.09	0.61	0.09	0.84	0.54	0.91	0.68	1.06	0.95	2.2
gene11000_FDX1L	11.73	24.81	22.8	24.58	24.77	19.48	16.59	22.66	23.13	17.79	17.95	20.1	7.75	20.8	26.01	11.21	6.4	31.3	20.52	24.54	20.46	16.45	24.36	30.38	15.01	25	30.22	30.96	14.42	25.59	9.85	13.26	11.96	29.37	22.24	14.08	17.18	15.76	27.01	25.9	22.68	31.55	13.23	14.81	29.1	30.83	27.04	15.15	22.31
gene11001_ZGLP1	0	0.51	0	0.63	0.74	0.25	0	6.3	0.57	0	0.13	0	0	0.69	0.04	0.87	1.37	0	1.05	0.08	0.25	0.82	0.09	0.15	0	0.58	0.35	0.41	0.24	0.08	0	0.92	0.15	0.51	0.27	1.08	1.45	0.65	0.28	0.59	0.33	0.11	0	0.26	0.38	0.22	1.05	3.9	0.32
gene11002_ICAM5	0	0.21	0	0.22	0.38	0	0	0.05	0	0.76	0	0.06	0	0	0	0	0.19	0	0	0	0	0.46	0	0	0	0	0	0.11	0.02	0	0	0	0	0	0	0.45	0.06	0	0.05	0	0	0	0	0	0.11	0.02	0.05	0.05	0.03
gene11003_BICDL2	0.66	1.26	1.12	0.98	0.06	0.04	0	1.14	0.26	0	0	0.62	0	0.36	0.2	1.63	0.27	1.92	0	0.29	0	0.73	0.19	0	0.69	0.15	0.66	0.22	0.14	0.38	0	0.27	0.27	0.04	0.56	1.04	1.57	0.74	0.18	0.26	0.12	0.3	0	1	0.31	0.62	0.12	1.6	0.12
gene11004_LOC110081831	61.04	56.65	28.89	52.9	37.25	60.67	54.22	67.59	36.54	39.65	66.78	22.09	4.36	54.68	72.64	47.21	32.75	119.33	77.88	53.73	56.04	54.1	62.7	72.39	57.75	67.11	74.3	81.57	42.33	57.05	40.35	31.21	34.14	50.15	72.42	79.58	87.22	42.63	48.32	42.61	96.56	73.56	33.97	66.92	55.91	59.42	60.29	61.39	53.1
gene11005_HCFC1R1	12.53	14.23	25.19	22.76	6.44	20.52	1.55	16.14	12.15	5.41	7.62	7.76	8.58	12.63	20.48	3.38	4.31	9.35	3.95	18.34	2.2	7.7	19.1	8.82	4.03	9.13	27.54	24.54	10.41	18.44	2.7	10.61	21.71	6.41	6.03	8.25	13.69	17.89	27.28	19.05	8.32	12.55	7.1	10.45	31.27	20.75	16.22	4.47	20.12
gene11006_THOC6	24.77	47.24	71.27	90.86	20.87	30.68	20.83	42.51	46.05	15.94	28.49	23.89	2.13	26.59	26.49	4.47	9.42	6.63	8.11	25.35	11.01	17.63	30.38	19.86	7.16	18.64	65.35	34.77	16.95	52.7	17.73	8.39	14.92	20.87	15.02	11.65	18.12	13.58	53.78	62.07	41.41	44.21	25.9	42.66	55.02	52.24	52.05	28.34	49.71
gene11007_LOC110081828	21.89	68.04	32.01	59.18	37.77	36.74	116.17	70.75	20.99	82.38	95.92	29.23	18	65.2	107.86	77.38	41.13	74.3	108.35	68.49	165.71	78.3	58.94	105.21	69.43	124.57	69.23	151.1	48.54	75.54	105.14	37.12	3.49	70.39	162.93	116.97	70.43	42.84	94.57	93.52	161.63	138.84	91.49	90.62	103.57	122.74	84.51	48.12	76.8
gene11008_LOC110081778	0	0	4.08	2.32	3.13	1.28	24.17	4.64	6.38	0	0	4.94	0	0	35.37	22.59	6.59	30.03	8.96	14.82	0	0	1.66	10.06	0	0.67	0	2.81	1.8	0.32	7.11	6.52	0	41.18	5.29	6.53	6.63	0	16.28	4.61	10.66	9.1	0	0.3	5.61	1.83	2.22	2.31	0.47
gene11009_TNFRSF12A	36.92	15.36	18.75	33.57	11.72	26.28	34.37	33.68	68.76	10.71	15.55	14.75	13.92	32.07	39.79	5.88	6.51	31.75	24.88	131.62	21.64	18.25	22.03	12.43	21.82	23.83	34.44	33.3	11.02	25.22	18.53	8.76	18.41	20.15	18.34	12.4	22.19	18.14	29.92	29.68	34.19	67.38	37.39	79.85	32.42	31.64	95.23	14.2	14.63
gene1100_HARBI1	8.09	14.44	9.14	13.56	3.63	9.47	9.95	22.63	5.26	8.93	6.57	3.22	0	2.93	12.58	11.68	2.92	17.32	10.71	7.33	5.08	2.84	10.99	18.75	5.96	14.1	14.33	9.43	6.33	11.21	3.63	4.2	5.15	9.95	13.24	9.62	15.95	3.88	9.52	8.53	19.65	6.68	5.06	4.55	9.53	16.7	11.37	23.08	11.36
gene11011_LOC110081839	0.04	0.06	0.11	0.61	0.09	0.16	0.47	0.17	0	0	0	0	0	0	0.02	0	0	0.57	0	0	0.42	1.96	0	0	0	0	0.23	0.11	0.3	0	0.56	0	0	0	0.18	0.36	0.43	0	0	0.03	0	0.53	1.1	0.34	0.02	0.24	0	0.07	0.21
gene11012_SPN	0.18	0.5	0.76	1.08	1.28	0.12	0.55	1.18	0.34	0	0.58	0.51	0	0.85	0.95	4.22	2.18	0	0.31	0.41	0.67	1.8	2.91	2.45	0.52	0.27	2.22	2.91	3.81	1.49	0	2.88	0.72	0.35	0.55	0.47	1.6	0.53	2.9	1.39	1.39	4.68	2.09	4.27	2.78	1.11	0.4	0.5	0.83
gene11013_LOC110081806	14	20.16	25.98	69.02	19.18	45.26	41.45	10.06	2.87	44.34	31.99	10.33	12.74	11.03	39.78	18.93	17.14	43.53	50.4	22.84	24.08	78.71	11.32	21.95	37.83	21.36	24.58	83.18	23.73	69.31	65.75	15.38	4.37	12.55	18.64	20.72	14.14	38.21	19.5	26.65	20.6	64.42	77.17	26.3	36.52	16.71	18.06	9.15	99.69
gene11014_ZG16	0	1	0	0.37	0.27	0.2	0	0.99	0.92	0	0	1.51	0	0.46	0.67	0	0.3	0	0.52	1.54	0	0.96	2.04	0.81	0.31	0.34	0.07	2.6	0.94	1.42	0	0	0.22	0.91	0.53	1.43	3.18	0	6.33	1.44	0	0	0	0	1.83	0.15	1.14	0.2	1.65
gene11015_DOC2A	0.8	0.08	1.93	4.27	0.12	3.51	4.24	0.06	0.53	2.8	1.9	0	0	0.05	1.68	0.46	0.67	1.9	3.7	1.54	0	0	0	0	0.14	0.05	0.42	0.75	0.37	1.64	2.58	0	0.04	0.61	0.6	0.71	0.42	0.33	0.34	0.48	0	0.1	0	0	1.15	0.09	2.17	0	6.51
gene11016_INO80E	67.49	146.33	140.47	117.98	87.07	135.25	240.21	88.54	100.6	103.89	139.08	98.91	96.01	82.13	112.18	83.69	66.63	168.31	281.55	199.75	91.49	64.15	104.15	121.04	76.42	108.02	81.28	96.27	62.92	97.13	51.89	60.47	34.99	140.62	133.69	112.51	115.82	54.22	156.3	127.15	108.91	73.48	84.41	122.83	102.4	118.93	167.9	114.66	123.04
gene11017_HIRIP3	259.74	193.59	503.85	230.93	392.57	127.83	665.41	229.08	243.66	2104.27	880.28	372.42	149.48	299.56	186.86	877.87	586.35	1513.02	910.76	125.03	726.5	1155.64	314.69	479.32	1244.84	592.33	134.85	143.37	71.92	84.86	2182.53	54.77	55.43	376.34	460.21	605.77	658.72	630.74	391.4	476.28	643.25	596.07	1066.37	376.9	214.16	256.04	148.13	384.49	134.72
gene11018_LOC110081816	2.39	13.84	8.79	28.78	6.27	15.59	24.12	14.79	9.08	9.87	12.75	3.74	7.52	13.91	15.67	7.17	3.63	12.69	34.65	15.73	19.8	19.12	11.89	8.73	15.62	14.81	13.08	27.86	9.52	17.3	10.03	3.7	1.12	9.78	9.42	10.68	9.3	7.66	12.93	16.39	12.64	23.56	15.69	20.83	14.15	15.36	17.22	12.99	28.69
gene11019_SEZ6L2	0.67	4.16	2.73	3.12	1.12	3.03	1.92	2.03	0.35	2.75	3.05	1.17	1.23	0.66	10.17	7.34	2.71	18.25	48.71	22.08	2.43	4.52	0.45	6.3	2.35	1.69	3.12	3.32	3.13	4.16	0.58	2.83	0.23	0.58	12.29	3.52	4.46	0.91	2.44	5.18	2.08	0.83	1.98	1.68	5.3	4.36	1.41	1.09	24.22
gene1101_ATG13	3.91	12.72	4.89	20.45	6.14	15.66	5.68	10.69	3.67	7.59	8.95	6.06	1.36	8.51	14.7	4.19	4.5	12.2	11.2	9.13	8.67	8.24	10.79	9.1	1.33	11.66	13.07	22.45	9.06	17.49	4.12	5.71	5.34	8.83	6.08	10.02	10.58	5.64	12.05	4.99	9.05	14.36	11.94	12.15	11.5	9.07	12.18	6.94	19.75
gene11020_ASPHD1	0.31	25.89	1.22	0.91	0.89	2.25	0.59	2.74	0.59	0.13	15.46	4.51	0.2	0.14	9.54	19.03	6.88	37.85	213.95	9	10.29	6.23	2.62	2.45	1.16	1.77	3.54	0.83	0.99	1.81	4.85	0	0.29	1.03	0.37	9.65	1.66	8.83	0.57	3.85	10.11	2.33	10.57	0.13	1.37	2.78	0.22	9.41	1.07
gene11021_PAGR1	45.44	100.39	107.42	78.02	70.27	50.9	67.28	74.48	114.4	44.79	142.09	67.6	50.41	61.77	66.34	54.94	34.41	86.7	68.16	71.51	70.9	41.37	78.33	97.26	73.54	59.04	79.72	67.48	36.99	67.32	47.86	46.13	23.23	52.94	152.06	52.29	121.15	40.62	88.54	149.08	291.88	111.21	87.25	117.53	87.59	103.85	93.73	82.28	72.08
gene11022_KIF22	39.45	26.23	39.91	71.3	38.81	33.7	30.89	31.27	76.23	76.86	56.1	26.84	13.78	43.18	61.04	34.01	30.45	31.02	41.46	32.38	37.74	31.33	59.58	84.65	20.4	45.21	52.15	74.22	45.4	88.93	44.23	41.28	26.07	78.65	50.09	37.66	58.94	28.07	98.12	71.08	62.08	31.98	39.67	39.28	83.13	80.94	46.26	22.7	70.11
gene11023_KCTD13	9.32	19.54	25.1	43.92	9.48	17.28	24.05	20.76	12.24	27.31	22.18	11.69	14.02	24.44	33.74	13.46	11.68	21.45	28.31	19.48	18.01	22.58	19.08	29.36	13.82	27.56	31.04	65.46	18.79	33.8	19.61	10.16	11.82	15.6	22.83	26.06	22.21	13.3	47.63	24.53	27.79	27.55	16.89	21.23	46.12	25.84	26.81	12.11	57.1
gene11024_LOC110081820	64.68	121.22	102.48	100.21	77.22	70.91	191.05	92.55	86.33	244.17	164.79	73.05	72.76	80.37	98.06	92.58	102.42	226.31	250.21	118.3	216.22	136.44	108.14	139.55	342.4	112.08	89.88	115.32	59.95	71.84	236.65	62	29.75	137.63	92.25	164.32	149.95	136.06	122.45	111.99	139.9	149.55	293.14	170.39	91.36	98.41	88.75	126.85	82.76
gene11025_TMEM219	20.99	52.45	30.09	26.58	36.49	26.59	27.42	22.1	17.46	10.53	65.87	31.61	35.3	60.72	29.8	42.89	16.8	13.86	20.2	45.12	52.43	22.42	34.1	74.32	24.07	22.39	39.74	52.82	31.76	43.99	5.48	31.03	18.18	32.21	69.38	35.78	53.47	20.62	28.06	44.32	35.63	43.1	23.61	36.79	41.23	44.79	35.31	43.02	50.97
gene11026_TAOK2	7.21	19.11	6.11	33.36	7.43	16.13	13.36	13.07	6.7	13.56	25.68	4.54	7.24	8.06	26.01	10.79	9.47	25.48	15.06	10.86	13.11	14.71	9.28	22.92	18.83	11.09	23.07	26.26	12.84	25.44	25.21	9.11	5.99	12.38	11.77	10.74	16.37	8.58	20.74	15.87	15.37	19.52	9.86	9.69	24.63	24.06	12.88	11.99	29.2
gene11027_LOC110081871	0	2.54	0	0.07	7.27	0.2	0	0	0	0	0.26	0.75	0	0	0.07	0	0	0	0	0	0	0	0	0	0	0	0.14	0	0	0	0	0	0	0	0	0	0	0	0.69	0	0	0	0	0	0	0	0	9.41	0
gene11028_CDIPT	5.82	4.94	4.46	29.04	7.22	10.31	7.55	4.12	1.85	1.62	8.85	4.35	0.65	2.47	14.41	3.28	7.57	5.22	3.34	3.26	9.19	11.41	4.7	3.96	9.96	4.62	16.93	41.17	12.4	20.2	11.77	10.08	9.02	2.66	3.79	9.91	2.68	10.83	3.7	7.82	6.26	12.24	18.93	9.22	22.05	6.96	6.99	7.88	33.37
gene11029_PRRT2	2.73	1.11	0.77	1.27	2.83	0.1	0	0.69	0.68	0	7.48	0	0	0.93	0.67	0.69	1.62	1.84	1.04	0.16	0.25	8.74	0	1.1	1.87	1.72	3.12	3.45	0.62	3.75	0.88	0	0.09	0.59	0.57	1.64	1.28	0.18	0	0.64	1.55	1.34	0.72	0.61	0.96	0.37	0.29	0.99	0.43
gene1102_ARHGAP1	11.61	9.33	2.93	58.1	8.79	23.82	3.41	13.04	2.93	2.56	28.74	0.89	0	7.8	33.13	1.97	10.6	1.83	8.65	9.96	9.09	32.35	4.95	7.28	21.53	7.71	27.68	42	13.54	64.42	40.06	11.05	6.09	3.75	1.76	7.74	9.95	8.51	4.12	10.76	10.26	46.63	11.25	11.83	24.81	15.13	18.53	13.4	80.2
gene11030_MAZ	38.48	84.76	50.77	94.94	56.53	95.01	92.55	74.17	33.46	81.17	93.82	41.87	39.07	64.26	94.92	88.66	51.51	132.44	127.09	108.51	54.07	59.79	75.72	122.58	69.5	104.51	111.41	102.82	62.4	116.31	85.51	56.62	39.55	93.49	70.5	97.94	107.23	56.23	103.99	85.68	100.99	79.68	55.37	55.12	90.03	86.06	89.61	68.25	97.58
gene11031_MVP	38.01	34.2	47.88	82.33	25.32	34.99	54.97	32.86	40.94	11.97	29.03	17.8	57.72	32.02	39.53	17.16	13.71	27.97	30.33	65.14	28.01	47.09	32.21	22.22	13	32.8	52.21	30.58	20.79	57.62	17.5	16.48	10.37	24.17	63.72	37.84	40.57	29	19.06	29.82	67.59	49.8	61.41	62.65	36.81	35.38	69.5	26.59	75.49
gene11032_CUNH16orf92	0	0.31	0	0	0	0	0	0	0	0	0	0	0	0	0.25	3.35	0	0	0	0	0	0	0	0	0	0	0	0.14	0	0	6.69	0	0	0	0	0	0.26	0.3	0	0	0	0	0	0	0	0	0	0	0
gene11033_FAM57B	0.87	10.38	1.44	2.5	2.58	1.09	1.66	3.32	0.57	2.65	3.83	0.35	0	0.88	2.14	0	0.75	2.36	2.44	1.17	1.11	3.76	2.01	2.35	8.37	5.06	2.84	2.56	0.69	1.38	3.2	0	0.77	1.16	2.64	4.14	2.9	2.54	0.84	1.49	2.04	2.22	4.39	1.97	0.9	1.15	1.92	8.36	0.68
gene11034_LOC110081800	25.91	91.4	65.23	85.94	50.4	46.85	35.76	67.58	55.9	2.97	33.09	30.32	0	37.52	41.21	31.34	11.24	37.96	49.29	62.41	29.47	28.37	80.48	69.93	23.66	73.58	75.96	96.45	44.55	66.72	37.3	19.29	15.09	71.8	40.5	37.63	81.16	20.16	51.98	49.14	63.19	91.3	12.25	69.76	68.48	72.57	67.25	86.06	88.71
gene11035_LOC110081775	62.31	56.45	31.67	41.94	33.37	50.98	89.17	52.83	29.55	76.53	68.99	28.88	13.71	88.81	36.17	37.12	35.69	91.11	105.25	31.86	82.79	86.73	50.91	48.88	113.66	92.08	50.8	67.48	28.54	41.53	51.24	23.43	24.45	40.16	69.67	87.98	75.81	45.82	47.25	44.51	110.36	66.12	75.24	72.1	36.6	50.51	43.81	57.05	41.57
gene11036_ALDOA	89.76	156.54	180.49	230.01	54.03	286.81	50.18	133.73	127.23	19.76	53.12	81.51	53.78	54.77	156.81	22.56	40.75	57.25	48.89	342.36	55.99	105.75	161.12	87.61	83.08	59.71	177.56	179.95	117.92	302.07	90.92	108.74	100.97	114.87	69.77	60.09	44.78	106.52	109.63	158.4	78.07	199.6	89.35	169.75	178.22	189.18	284.24	104.4	257.86
gene11037_PPP4C	32.8	32.5	21.57	111.41	15.01	66.72	9.73	32.56	10.61	17.53	17.53	2.14	8.55	15.03	40.88	14.24	16.1	7.39	11.09	38.21	20.52	41.13	37.51	26.01	24.51	16.2	94	118.31	45.06	143.11	50.16	41.74	26.87	20.83	11.7	22.39	19.57	12.99	38.77	35.8	30.89	86.84	30.73	39.43	90.98	51.19	67.38	27.89	104.96
gene11038_TBX6	0.52	1.6	4.93	1.13	1.31	2.99	0	9.71	0.5	0	1.49	0.09	0	0.48	1.13	0	0.21	0	2	0.17	0.35	0.91	0.3	2.06	2.59	5.45	2.14	1.13	0.26	0.71	0.58	0	0.12	0.96	1.12	4.63	8.04	2.83	2.28	0.71	0.55	0.63	0	1.5	1.14	1.33	0.56	6.93	0.4
gene11039_YPEL3	68.57	113.61	38.43	62.77	37	78.13	68.17	58.68	57.67	63.92	110.45	51.68	36.46	50.47	75.7	40.35	45.28	124.65	97.08	123.62	105.51	55.86	109.9	73.71	40.2	79.76	112.71	75.4	59.16	69.43	25.29	34.47	38.63	71.42	65.84	68.77	68.35	85.37	50.02	68.45	127.06	121.04	137.63	173.47	51.66	63.45	93.86	74.14	40.96
gene1103_ZNF408	13.09	9.27	7.1	10.99	11.83	5.82	25.63	21.7	5.88	9.58	20.92	6.59	7.27	33.35	13.58	21.08	9.68	11.47	21.52	15.52	23.69	16.6	10.32	31.46	10.31	10.78	17.09	20.88	11.61	11.93	2.74	8.09	5.7	11.59	30.84	35.04	33.23	16.73	12.87	18.67	40.26	12.8	28.67	26.36	10.19	16.59	20.26	18.42	13.1
gene11040_GDPD3	1.42	0.45	0.77	0.52	0	0	0	0.25	0.12	0	0	0.36	0	0	0.1	0	0	0	0	0	1.25	0	0.7	0	0	0	0.05	0.23	0.06	0.04	0	0	1.15	0.13	0.5	1.01	0	0	0.54	0	0	0	0	0	0.27	0.05	0.28	0	0.05
gene11041_MAPK3	33.29	65.26	71.18	87.15	44.55	59.51	37.7	38.41	61.06	23.67	61.21	56.11	57.02	51.33	67.7	36.61	25.74	19.85	27.62	64.07	40.25	62.08	51.65	53.71	33.01	34.38	61.86	57.85	40.79	57.6	29.18	34.4	41.41	36.93	41.08	40.72	42.79	53.99	54	68.24	44.17	56.87	43.82	53.88	75.7	58.54	56.23	37.68	57.36
gene11042_CORO1A	1.76	3.09	10.24	14.12	9.75	4.3	1.91	3.19	4.77	4.57	7.47	6.37	0	2.47	4.51	2.13	3.2	2.95	0.13	0.88	1.36	11.47	11.9	8.27	5.63	3.04	13.97	4.5	6.16	5.8	6.11	6.05	18.28	4.39	1.57	7.88	5.94	7.6	6.05	4.42	2.39	6.05	4.27	4.25	8.59	5.96	3.84	3.21	3.74
gene11043_BOLA2B	287.69	220.34	265.87	138.55	335.81	178.96	384.84	286.23	284.91	205.18	139.52	263.55	291.68	468.98	171.4	250.63	155.22	430.15	319.96	272.86	313.08	187.76	433.22	391.04	303.83	370.21	224.27	283.47	141.07	237.76	129.75	107.32	157.42	328.58	329.14	317.6	411.16	234.6	279.73	313.42	403.95	311	413.8	495.57	252.85	281.28	282.26	325.42	161.09
gene11044_SLX1A	9.1	5.41	3.73	11.3	6.3	7.88	2.54	5.27	6.39	1.95	9.16	3.62	1.45	2.06	8.71	3.38	1.97	3.71	4.83	4.78	6.66	4.37	9.26	8.42	8.2	1.43	10.36	13.47	7.41	12.14	10.38	6.97	2.93	3.72	3.04	5.04	4.5	6.66	10.26	7.75	8.74	6.34	7.72	4.71	12.79	7.74	6.14	2.85	12.24
gene11045_LOC110081850	4.67	4.06	6.1	11.97	4.27	7.09	3.95	4.89	3.49	3.78	5.95	5.3	1.68	4.4	5.38	4.3	3.54	4.38	7.08	5.35	4.13	8.38	6.63	2.51	7.79	3.31	8.06	10.17	4.78	7.95	15.64	3.4	2.67	2.92	5.68	7.13	4.44	6.36	4.68	4.18	5.42	6.56	4.8	6.8	6.1	4.46	8.58	5.52	10.54
gene11046_LOC110081779	17.53	23.39	35.96	29.89	30.48	16.36	36.93	17.74	12.66	27.16	44.47	18.18	10.12	23.94	10.96	29.95	25.85	30	41.83	14.95	45.31	63.08	15.95	24.76	40.84	32.66	14.05	14.31	12.17	12.24	30.94	14.76	12.43	16.33	37.79	42	62.82	29.2	16.47	18.54	33.08	26.79	53.6	32.79	13.08	16.61	19.17	31.54	17.17
gene11047_LOC110081852	9.61	21.75	22.17	53.99	25.4	35.41	7.87	13.52	17.13	12.86	18.32	8.55	0	14.06	22.22	9.14	12.71	15.17	14.33	21.97	15.29	21.76	12.83	11.87	12.24	16.74	34.29	27.69	17.58	38.02	16.43	12.6	10.26	7.69	13.61	16.16	15.23	20.94	15.83	27.08	22.98	31.17	31.72	20.27	37.53	26.2	26.49	14.46	55.62
gene11048_TBRG1	7.45	16.01	17.96	26.98	9.06	9.94	19.5	15.53	13.08	8.33	12.77	7.42	4.52	9.73	16.9	5.66	7.31	15.7	14.34	15.15	8.28	10.16	14.08	9.66	7.9	12.7	20.32	22.3	8.62	16.25	4.45	10.51	5.92	13.21	7.08	14.1	10.68	13.02	18.95	14.16	14.08	11.74	5.31	8.59	15.15	15.27	19.21	7.74	15.13
gene11049_LOC110081845	1.51	1.54	0.81	4.96	1.69	2.86	3.68	1.84	1.52	0.59	2.61	1.1	0	3.82	6.6	0.74	0.89	1.77	5.34	5.89	4.84	5.08	1.42	3.63	1.31	1.38	5.73	4.52	2.69	7.92	3.79	1.16	1.63	0.65	4.03	1.68	1.35	1.62	0.98	2.67	2.19	6.05	2.13	2.09	3.66	2.4	2.82	0.87	8.21
gene1104_F2	7.87	23.26	6.59	3.11	15.12	12.15	46.31	11.78	2.52	14.33	45.61	10.72	0.33	30.86	132.43	5.38	1.89	1.06	6.99	9.81	5.83	5.56	4.2	50.17	2.58	9.28	4.06	5.05	3.02	3.75	11.92	3.16	4.66	4.22	24.04	48.03	142.88	12.46	6.75	2.57	11.53	13.48	34.71	11.4	3.4	81.81	5.76	6.69	3.49
gene11050_LOC110081780	0	0	0	0	0	0	0	0	0	0	0	0	0	0	0	0	0	0	0	0	0	0	0	0	0	0	0	0	0	0	0	0	0	0	0	0	0	0	0	0	0	0	0	0	0	0.29	0	0	0
gene11051_LOC110081856	1.35	2.84	4.05	2.86	2.73	1.06	0	5.53	4.06	0	0	3.27	0	0	3.14	0	0	0	0	4.72	0	3.28	0.32	0.35	0	5.67	0	0.29	1.34	0.72	0	3.22	0.21	0.54	0	0.31	4.66	1.56	1.59	4.97	0	4.19	1.81	2.43	2.14	2.96	4.17	4.39	1.02
gene11052_LOC110081858	0	0	0	0	2.45	0	0	0.88	1.2	0	1.63	0	0	0.37	1.49	0	0	0	0	0.5	0	0	0	0	0	1.4	0	1.07	0.27	0	0	3.75	0	0	1.66	0	0	0	0	1.88	1.99	4.75	0	0	1.05	1.2	0.63	0	0.75
gene11053_LOC110081860	24.95	2.85	7.2	1.9	32.85	2.24	37.56	7.79	6.81	52.59	90.37	17.12	11.59	3.64	1.93	84.81	67.16	72.9	23.1	3.3	68.73	6.35	5.54	5.29	121.46	21.6	3.25	0.6	1.2	0.56	116.7	4.13	3.31	9.92	6.72	42.88	14.76	48.9	7.84	25.82	51.55	48.5	99.84	39.85	1.17	5.88	4.89	19.29	2.22
gene11054_LOC110081861	125.35	21.08	31.06	8.43	67.83	8.63	175.92	37.24	43.09	256.59	235.86	37.64	23.45	58.99	22.86	131.52	125.77	50.59	136.54	24.97	200.86	122.51	52.44	108.3	690.44	228.18	10.25	1.95	5.95	4.63	364.53	0	15.24	83.49	214.72	220.01	146.18	73.41	43.99	69.61	248.4	140.04	350.58	153.62	16.96	24.91	15.53	84.26	2.82
gene11055_LOC110081857	0	0	0	0.22	0	0	0	0.28	0	0	0	0	0	0	0	0	0	0	0.67	0.22	0	0	0	0	0	0	0	0	0.11	0.07	0	0	0	0	0	1.17	0	0	1.01	0.11	0	0	0	0	1.12	0.29	0.38	0	0.22
gene11056_LOC110081855	0	0	0	0	0	0	0	0.55	0	0	0	0	0	1.24	0	1.63	0	0	0.92	0	0	0	0	0	0	0	0.66	0	0.31	0.97	0	0	0.49	0.38	0	0	0	0	0	0	2.5	0	0	0	0.97	0	0	0	0
gene11057_LOC110081859	39.88	49.28	35.43	8.24	61.97	22.82	25.26	29.87	180.54	44.99	99.14	52.93	91.56	28.67	11.14	58.51	51.15	47.38	11.35	11.08	64.77	68.45	16.96	54.34	88.72	37.62	15.56	2.47	3.13	5.19	86.11	0	6.68	84.1	66.73	58.38	25.77	69.06	8.35	1119.43	835.9	620.81	22.87	12.88	93.83	270.36	90.25	80.48	80.72
gene11058_FIZ1	4.32	3.82	2.76	11.29	5.82	7.34	6.95	7.43	3.47	4.93	1.97	2.57	0.59	3.69	4.69	3.13	2.81	9.12	4.84	3.94	1.38	7.01	4.13	2.93	6.02	6.94	7.07	10.84	3.52	6.93	0.45	4.4	1.78	3.18	2.9	2.42	4.3	1.41	7.2	4.37	3.1	6.36	4.96	5.36	5.03	4.82	7.08	5.43	9.84
gene11059_LOC110081843	12.24	49.19	19.77	106.27	22.77	41.87	38.19	53.25	60.69	38.03	36.46	12.7	4.63	49.3	109.51	61.89	29.6	92.24	55.3	77.81	80.49	76.87	53.62	100.79	56.55	90.96	87.24	280.02	120.5	93.68	60.47	93.15	0.55	56.9	79.53	56.45	59.02	21.02	47.86	54.78	101.22	213.64	61.01	147.58	105.91	97.55	82.15	40.1	124.28
gene1105_CKAP5	15.1	19.46	18.46	61.98	18.69	18.32	30.72	22.15	15.27	28.34	42.55	18.76	13.95	21.92	28.68	23.29	19.16	47.54	38.2	18.68	33.35	51.18	20.17	35.2	36.97	30.31	26.16	44.11	18.61	26.44	56.24	13.9	8.83	24.52	31.46	30.91	39.19	29.87	43.6	30.05	43.42	37.13	43.87	31.19	33.73	30.12	25.76	25.86	63.4
gene11061_LOC110081847	19.36	50.84	19.9	37.56	24.45	41.67	46.3	35.15	18.41	22.78	55.45	19.56	8.54	45.75	54.08	32.64	25.49	50.3	62.94	61.21	57.1	41.17	19.83	59.33	30.68	31.02	50.08	54.42	23.39	45.42	30.07	17.83	5.34	46.26	70.2	55.21	30.06	19.41	44.78	34.54	30.6	30.59	14.67	15.24	25.61	35.05	18.1	28.26	39.49
gene11062_ZNF865	1.22	1.83	0.49	9.34	1.65	3.08	0.55	1.89	0.55	0.99	2.7	0.21	0.55	0.47	2.14	0.07	1.03	1.24	1.61	0.75	0.78	2.75	0.87	0.73	0.13	0.83	1.97	6.01	1.87	7.67	1.89	2.98	0.99	0.96	0.33	1.43	2.55	1.52	0.7	0.79	1.69	5.96	0.15	1.68	2.42	1.47	2.24	1.88	9.6
gene11063_LOC110081846	4.66	2.28	4.7	7.89	5.77	5.25	8.66	3.35	3.86	3.83	5.48	3.4	3.49	4.04	5.31	2.07	2.66	6.02	2.15	3.01	2.22	6.56	2.91	3.72	6.69	2.4	7.63	8	2.84	6.19	10.16	2.37	2.61	2.27	3.51	4.85	5.13	6.49	6.42	4.41	3.7	6.28	8.14	7.11	5.56	3.37	3.41	2.01	8.64
gene11064_LOC110081854	2.88	5.31	4.77	9.03	4.3	8.84	4.67	4.04	4.49	1.84	5.82	1.82	3.99	4.59	9.05	2.53	2.55	2.24	5.53	6.65	1.02	9.16	4.17	3.18	4.69	6.22	11	10.41	5.84	11.85	5.07	2.95	2.61	3.87	3.44	3.77	3.46	2.3	4.17	6.18	3.03	8.72	2.32	4.4	8.72	4.97	5.58	3.45	10.97
gene11065_CCDC106	6.98	18.76	4.24	12.19	10.19	10	11.39	11.73	6.23	6.37	19.62	7.23	3.31	13.72	19.18	9.75	7.82	5.25	4.93	13.03	15.76	21.52	12.72	26.77	23.63	5	24.3	22.02	11.29	20.6	10	9.14	4.85	8.72	10.74	16.6	16.74	16.97	17.55	8.28	17.7	17.41	19.1	13.03	14.81	11.08	9.06	11.96	15.57
gene11066_U2AF2	109.65	230.91	125.44	168.14	166.6	139.81	205.49	190.07	58.87	155.44	376.23	155.14	80.83	255.17	196.74	261.71	161.22	273.77	356.15	252.11	340.13	117.48	186.75	331.05	162.28	219.25	202.99	218.43	110.07	192.29	122.48	118.2	94.23	219.1	326.37	377.9	342.65	170.48	197.49	198.81	446.63	153.08	136.42	161.09	205.34	207.94	155.32	222.19	168.97
gene11067_EPN1	21.44	43.46	21.85	33.1	19	31.65	31.4	30.2	18.99	27.34	44.96	10.97	5.69	31.51	27.74	27.97	22.93	30.69	34.63	29.92	35.53	21.37	28.79	49.39	37.02	35.14	33.44	41.4	19.33	36.5	20.95	18.04	14.88	30.58	38.34	51.45	42.53	30.72	27.26	33.43	49.56	37.92	32.36	28.33	32.55	33.44	26.54	31.44	37.34
gene11068_LOC110081777	2.19	7.4	6.01	2.27	1.74	0	1.55	18.17	1.37	1.95	1.16	1.52	0	0	0	0.19	0.82	3.42	5.36	0.27	0	1.05	0.95	0.56	0.67	0.87	0.38	0	0.18	0.17	0	0	0	2.59	0	0.2	9.4	5.8	0	0.74	0.43	0.97	0	2	0.21	0.72	0.22	11.1	0.47
gene11069_IZUMO3	0	0.25	2.1	1.97	0.87	0	0	2.55	0.46	0	0.73	0.33	0	0	0	0.7	0	0	1.76	0	0.34	0	0.34	0	0	0	0.28	0	0	0	1.12	0	0	0	0	0	7.89	2.25	0.19	0.66	4.84	0	0	0	0	0.97	0.92	0.81	0.2
gene1106_LRP4	5.2	35.68	6.32	60.62	1.32	9.08	22.79	4.76	4.2	7.33	31.42	5.24	6.24	2.44	31.75	8.35	15.17	25.71	25.35	36.65	3.07	4.2	3.04	21.61	6.75	11.36	6.23	29.73	15.57	18.95	25.23	15.14	1.56	11.1	25.06	19.76	6.96	1.79	19.82	10.37	6.48	9.26	12.12	2.83	18.8	18.34	18.11	2.16	34.84
gene11070_IZUMO2	0	0.5	3.27	1.75	1.04	0	0	5.07	0	3.45	0.48	1.25	0	0	0	0	0	0	0.5	0	0	0	0.22	0.37	1.19	0.8	0.52	0.29	0.25	0	0	0	0	0.89	0	0	2.3	0.33	1.02	1.97	0.51	0	0	2.39	1.52	2.34	1.93	3.74	1.8
gene11071_LOC110081836	4.07	2.62	6.81	5.14	3.94	4.38	2.25	0.56	2.16	0	4.2	1.81	0	0.92	0.84	1.35	1.06	0	2.44	2.05	8.69	6.06	2.85	0.29	0	0	3.69	2.76	0.86	1.98	14.23	0	1.88	3.6	7.03	4.29	3.54	1.73	0.11	2.16	2.48	3.17	0	5.58	0.82	0.43	2.45	4.36	1.65
gene11072_LOC110081888	4.76	9.18	2.94	15.48	4.58	5.42	8.97	3.66	1.39	11.85	10.74	3.16	3.63	3.39	11.58	4.1	4.41	12.37	12.03	7.28	8.35	17.23	2.44	5.07	6.88	4.96	6.35	7.9	3.52	7.96	24.73	3.34	1.48	5.21	6.15	8.56	5.53	5.54	6.75	7.64	16.21	19.73	23.6	5.84	11.33	9.54	9.27	5.08	21.94
gene11073_ISOC2	23.25	19.1	27.42	47.51	12.5	33.6	7.1	16.05	27.14	10.95	18.71	17.34	6.51	9.69	24.5	3.09	8.89	1.46	6.41	26.86	10.5	15.42	16.81	12.23	4.99	8.88	25.27	22.85	13.16	25.55	5.63	11.58	14.88	17.66	7.27	4.89	13.6	14.73	26.37	17.72	13.22	19.43	10.42	8.23	26.22	27.77	30.02	7.76	28.4
gene11074_DBP	12.52	22.9	8.56	33.19	10.53	30.51	22.27	19.96	2.78	1.29	19.91	10.33	1.03	22.62	27.77	5.09	2.5	6.35	8.09	37.56	9.93	9.34	15.66	54.53	5.2	24.92	41.49	48.51	26.09	33.57	4.16	28.2	4.31	14.87	36.19	30.2	36.06	11.02	20.64	17.93	31.18	22.65	1.29	16.29	18.11	23.51	30.85	17.47	27.16
gene11075_SPHK2	3.1	4.68	2.03	10.5	4.35	3.61	4.06	3.28	2.74	4.53	3.44	1.48	2.33	3.73	5.43	3.81	4.65	6.25	16.5	3.95	14.6	23.33	4.95	8.23	7.67	6.66	6.75	7.8	4.32	7.23	15.17	3.22	2.2	3.93	3.95	8.03	3.65	6.13	2.33	4.18	4.16	7.36	5.85	3.03	3.53	4.5	4.87	4.14	6.09
gene11076_RPL18	7345.56	3738.21	5511.08	3085.18	4270.78	5357.63	2832.61	3563.03	4788.92	1743.8	2018.29	6883.25	8601.73	4948.41	3869.46	2153.91	2066.03	1270.17	2613.26	4082.77	2836.76	2414.3	4706.09	2957.35	1713.42	2373.95	4408.81	3359.56	2334.21	3462.77	2053.36	2344.36	5672.2	4361.47	2878.83	2490.28	2410.5	4390.75	3662.07	4125.44	2000.89	2734.37	1626.35	3991.73	4285.7	4049.17	3878.76	2983.45	3324.52
gene11077_LOC110081824	1.42	10.6	5.57	5.97	2.39	2.28	2.95	12.34	1.2	2.69	1.71	1.05	0	5.14	2.63	1.89	0.49	0	3.5	2.66	1.45	1.04	1.39	12.06	0.99	3.16	3.35	4.04	2.8	3.52	0	0.07	2.39	4.92	4.1	2.06	6.54	1.42	2.17	3.51	5.66	2.44	1.16	1.83	3.93	4.86	3.44	10.09	3.75
gene11078_SULT2B1	0	12.16	36.94	55.26	0.39	0.15	5.37	1.83	9.13	2.88	11.64	9.7	9.74	0	43.95	6.52	5.81	0.42	1.73	1.92	0	0.24	1.1	1.65	0	0	0.96	1.08	0.39	0.07	0	0	0.13	18.89	0.26	3.31	1.18	0.82	13.27	6.05	0.19	0	5.33	6.47	27.84	7.46	3.62	0.81	17.25
gene11079_CA11	24.47	25.29	23.03	78.19	37.25	32.74	22.96	39.75	55.44	28.28	42.65	24.05	41.06	49.2	66.85	32.75	14.5	15.41	22.16	22.17	71.15	16.14	15.15	73.53	44.23	13.46	61.8	75.62	37.54	55.64	18	33.52	11.16	53.14	24.86	21.34	54.96	11.31	72.76	60.05	28.65	73.58	23.74	58.73	48.86	26.27	26.97	38.5	24.89
gene1107_CUNH11orf49	2.34	16.31	10.11	8.11	5.08	2.03	2.35	9.38	4.53	0.8	8.2	4.46	3.09	2.21	6.32	1	2.89	3.29	4.73	1.69	0.11	4.17	8.55	5.03	8.93	7.26	8.64	5.74	2.85	6.58	0	2.41	3.71	5.5	3.45	2.45	10.65	3.43	6.36	6.14	3.39	4.67	2.73	10.64	10.49	5.37	9.63	5.4	6.98
gene11080_NTN5	0	0.14	0	0.23	0	0	0	0.6	0	0	0.28	0	0	0	0	0	0	0	0.14	0	0.27	0.34	0	0	0	0	0.39	0.08	0.06	0.13	0	0.99	0.16	0	0.37	0.75	0.34	0	0	0.18	0.14	0	0	0	0.33	0.19	0	0.1	0.07
gene11082_IZUMO1	0	0.19	1.22	0.08	0.69	0	0	1.02	0.13	0	0.27	0.52	0	0	0.15	0.89	0.31	0	0.27	0	0	0	0	0	0	0	0	0.17	0.08	0.05	3.4	1.77	0	0.85	0	1.11	5.1	1.89	0	0.17	0.41	0	0	0	0.13	0.08	0	0.71	0.07
gene11083_MAMSTR	0	0.25	0.88	2.2	0.71	0.44	0	1.02	0.01	0	0.47	0.13	0	0.09	0.27	0	0.27	0	0.59	0.06	0	1.24	0.28	0.08	0	0.35	0.68	0.67	0.17	0.58	0	0.43	0.55	0.21	0.72	0.94	1.93	0	0.05	0	0.17	0.91	0	0.46	0.37	0.31	0.57	0.63	1.1
gene11084_RASIP1	3.34	10.34	8.66	7.69	10.55	6.39	3.82	12.32	2.16	3.96	9.36	4.21	6.5	17.26	4.09	2.7	3.42	5.3	4.56	5.55	3.48	15.27	3.12	3.57	9.84	1.58	8.93	2.61	1.16	4.56	4.21	0.5	4.14	2.86	8	6.66	9.88	5.61	4.1	2.03	12.54	9.09	11.38	6.87	3.08	3.91	4.77	12.25	3.24
gene11085_LOC110081782	31.87	81.04	39.43	34.35	47.1	18.96	90.72	37.77	13.05	185.81	163.6	38.79	19.19	51.84	37.59	92.72	90.46	126.8	111.2	38.37	120.18	161.03	40.57	95.42	142.22	65.08	36.9	24.41	20.72	20.56	132.67	19.89	22.86	43.64	108.97	76.52	75.9	69.66	53.43	41.17	49.25	52.07	160.57	61.06	32.37	35.75	24.22	35.38	20.08
gene11086_TMEM238	33.7	12.13	34.26	11.3	5.33	3.39	7.99	6.26	8.35	12.45	21.08	15.79	7.72	6.54	14.81	5.57	2.44	4.85	30.64	11.32	28.64	19.5	6.1	12.55	11.79	10.8	4.24	1.87	2.11	1.81	9.84	0	4.95	6.97	11.48	15.52	21.57	8.6	7.21	1.29	2.12	2.65	7.03	15.65	2.51	2.62	6.16	9.17	2.54
gene11087_IL11	0	0	0	0	0	0	0	0	0	0	0	0	0	0	0	0	0	0	0	0	0	0	0	0	0	0	0	0.35	0	0	0	0	0	0	0	0	0.9	0	0	0	0	0	0	0	0	0	0	0	0
gene11088_LOC110081876	0.13	0.06	0.53	0.04	0.16	0	0	0.47	0	0	0	0	0	0.35	0.18	0	0	0	0	0	0	0.39	0	0	0	0	0.08	0.59	0.17	0.24	0	0	0.16	0	0	0	2.33	0.78	0	0	0	0	0	0	0.27	0.18	0.12	0	0
gene11089_RPL28	6892.04	3621.06	6335.63	3272.26	3579.77	4955.67	3231.17	3572.39	5538.04	1868.04	1873.19	8769.69	13423.43	3882.69	3067.73	1587.34	1645.05	1944.43	2615.88	4054.77	2352.54	2280.65	4897.12	2596.15	1792.86	2406.99	3455.75	3083.92	1969.54	3240.74	1421.12	1723.88	3511.91	3416.81	3190.09	2097.02	2370.56	4128.39	2586.13	3207.42	1970.68	2849.86	2020.77	4312.37	3822.88	3185.98	4233.93	3436.07	4110.36
gene1108_ARFGAP2	14.43	27.09	21.95	61.06	17.66	33.72	16.86	29.68	25.42	13.83	29.82	12.66	9.23	27.11	46.66	20.25	26.35	24.43	20.34	43.31	26.03	40.24	23.08	25.56	27.59	24.04	52.43	69.34	28.69	57.9	16.98	22.44	16.58	19.49	31.91	26.97	38.22	21.12	27.74	26.08	35.47	46.97	25.23	22.96	37.7	30.74	30.58	25.61	48.66
gene11090_RCVRN	2.33	0	0	0	0	0	0	1.62	0	0	0	0	0	0	0.06	0	0	0	0	0	0	0	0	0	0	0	0	0.13	0	0	0	0	0	0	0	0	1.57	0.45	0	0	0	0	0	0	0	0	0	0.4	0
gene11091_UBE2S	20.11	13.81	31.76	27.97	19.91	15.49	30.12	21.88	29.53	19.98	16.09	17.45	25.27	20.22	20.92	22	18.12	13.79	25.26	25.19	36.84	28.2	23.41	25.57	32.41	25.33	20	21.25	21.27	34.35	23.18	20.33	14.12	29.94	29.28	29.21	27.37	19.52	30.36	33.1	37.91	26.2	42.06	45.93	34.46	29.37	28.69	14.74	40.35
gene11092_SHISA7	0	0	0	0	0	0	0	0.02	0	0	0	0	0	0	0	0	0	0	0	0	0	0	0	0	0	0	0	0.02	0	0	0	0	0	0	0	0	0	0	0	0	0.07	0.06	0	0	0.03	0	0	0	0.02
gene11093_FAM83E	28.31	0.43	0.41	3.9	2.31	0.14	0.83	1.59	0.8	0	1	1.06	0	0	0.1	0.49	0.35	1.34	3.05	0.08	0	1.67	2	0	0	0	0.48	0.94	0.72	0.42	0	2.91	0.94	1.63	0.25	2.01	2.54	0.43	0.16	0.83	2.04	1.58	0	0.81	2.01	2.48	0.63	3.53	2.88
gene11094_SPACA4	0	0	0	0	0	0	0	0.23	0	0.49	0	0	0	0	0	0	0	0	0	0	0	0	0	0	0	0	0	0	0	0	0	0	0	0	0	0	0	0	0	0	0	0	0	0	0	0	0	0	0
gene11095_LOC110081792	0.91	0.83	7.12	7.5	5.76	1.12	1.53	3.26	4.57	0	0.61	0.86	0	0.73	1.03	0.87	0.55	0.52	3.44	0.41	1.03	3.84	2.36	1.71	1.41	2.55	3.77	3.03	2.79	1.76	2.27	1.19	0.08	1.74	2.98	0.08	10.73	2.6	3.16	4.93	2.82	10.96	3.46	7.39	5.62	5.75	3.15	2.79	5.78
gene11096_NDUFA3	436.18	659.09	956.62	459.69	600.2	333.47	676.28	567.52	578.16	411.92	308.63	686.11	1087.56	598.55	548.47	291.86	183.87	539.7	718.46	921.81	532.55	243.69	607.77	961.44	270.02	523.93	444.82	433.23	320.68	408.33	414.95	223.46	239.35	750.55	701.77	414.74	894.79	525.04	508.27	602.04	745.69	439.59	248.27	679.95	412.44	648.93	692.93	663.19	419.44
gene11097_TFPT	24.61	17.66	19.87	28.18	20.14	42.44	16.06	28.31	12.94	9.53	35.87	3.6	0	18.42	31.74	9.19	13.65	16.18	8.93	24.29	28.89	21.28	24.49	33.22	28.36	33.72	36.33	57.3	21.66	38.79	16.44	14.74	17.92	21.53	24.85	27.72	22.59	9.28	26.08	21.3	29.46	41.64	24.68	30.01	38.09	25.7	30.42	24.93	46.99
gene11098_PRPF31	19.31	35.12	19.15	40.7	20.32	37.83	26.24	32.96	37.94	22.65	38.31	19.63	12.84	35.2	60.44	31.08	19.36	32.25	33	40.66	51.74	25.92	29.9	53.97	23.24	27.15	64.51	59.13	32.09	54.82	31.59	23.6	17.68	34.49	29.83	24.14	33.74	19.72	51.74	55.98	37.45	44.33	37.31	37.45	57.13	52.53	28.21	26.38	40.3
gene11099_CNOT3	34.08	61.24	68.27	97.68	55.07	74.95	69.72	66.99	34.8	59.43	80.53	50.95	34.99	64.93	62.24	52.83	39.71	61.8	73.4	64.34	59.23	55.88	55.1	85.47	68.6	75.67	72.08	92.45	44.69	69.47	53.26	40.86	24.72	53.64	93.61	102.58	112.26	50.93	84.95	56.02	100.89	59.39	72.86	61.04	70.91	65.21	51.74	59.78	72.55
gene1109_LOC110081984	0	0	15.82	0	0	0	0	0	0	0	0	0	12.84	0	0	0.13	0	0	4.34	0	0	0	0	2.89	0	4.58	0	0	0.71	0.33	0	11.6	0	0	0	0	0	0	5.14	0	0	0	0	0	0	0	0	4.25	0
gene110_RGS17	1.01	1.03	0.83	3.2	9.71	4.15	4.5	13.31	0.64	2.16	2.69	1.81	0	7.82	1.28	1.08	0.65	9.03	3.49	1.17	5.31	3.42	1.86	2.09	8.02	2.53	3.98	6.88	1.15	4.61	1.99	0	0.66	0.92	1.87	2.63	9.43	7.6	4.32	1.33	11.58	7.95	16.31	6.82	2.43	2.24	2.14	13.72	1.97
gene11100_LENG1	17.65	13.73	6.19	17.46	13.72	19.15	25.7	20.94	10.76	20.87	23.01	13.71	4.71	17.75	17.84	10.4	7.65	20.04	22.1	16.13	33.83	22.94	17.11	22.71	14.35	14.3	23.95	25.98	14.43	23.63	24.15	7.82	4.89	10.31	15.19	13.28	15.45	20.37	18.63	16.98	33.36	47.52	41.25	22.69	22.99	21.27	32.87	10.95	18.28
gene11101_TMC4	0	0.9	0	0.58	0.4	0.92	0	2.55	0.1	0	0.66	0.62	0	0.06	0.29	0.6	0	0.57	0	0.16	1.5	0	1.07	1.15	0	0.96	0.9	0.56	0.2	0.99	3.69	0	0.56	0.18	0.7	0	4.81	2.92	0.24	0.37	1.89	0.11	1.97	0.1	0.55	0.47	0.96	1.08	0.76
gene11102_MBOAT7	16.54	15.6	15.77	37.47	14.33	28.93	4.47	12.66	29.14	3.01	8.03	10.08	8.88	13.67	29.29	3.55	4.43	3.89	2.51	15.17	5.35	6.64	11.42	13.46	5.35	5.05	27.56	34.72	14.22	23.81	3	9.25	8.15	5.92	8.95	6.71	10.28	7.24	24.71	14.44	11.47	25.15	6.54	21.11	33.68	14.43	19.39	7.94	34.91
gene11103_TSEN34	8.48	9.07	1.44	14.11	3.01	7.43	8.93	8.23	9.43	6.12	4.11	2.21	0	5.56	6.65	1.59	5.43	0.29	0.8	4.51	7.22	6.27	12.59	5.03	0.32	2.47	14.19	10.07	5.6	11.15	9.32	4.79	4.45	3.75	3.47	7.76	3.61	6.41	2.88	5.48	5.8	9.87	11.04	9.09	11.02	7.58	9.03	6.91	9.02
gene11104_GRWD1	18.99	30.05	32.95	41.99	20.85	22.62	29.72	21.23	23.94	34.64	32.46	26.24	15.11	19.59	30.06	22.71	23.99	44.37	39.2	33.46	34.42	46.87	18.4	25.26	56.63	19.82	31.67	22.02	14.11	31.58	45.27	11.16	8.51	21.8	25.52	17.98	21.11	23.74	31.28	34.75	49.64	47.24	38.54	19.88	27.03	26.02	34.71	24.43	38.49
gene11106_GRIN2D	1.51	2.05	1.66	1.18	4.04	1.93	2.06	4.48	0.29	4.82	4.08	1.25	0.88	2.86	1.47	1.27	1.36	1.25	1.58	0.67	4.15	2.76	0.31	1.81	2.41	0.97	2.11	2.14	0.45	2.69	6.05	0.82	0.33	0.82	2.44	1.59	3.62	2.24	0.86	0.81	2.05	3.69	1.5	0.91	0.91	2.03	0.94	3.07	0.65
gene11107_KDELR1	119.11	127.72	96.71	102.48	78.53	94.88	207.14	146.51	90.18	96.83	132.29	120.73	58.83	205.86	123.75	111.07	84.09	295.92	260.5	150.88	204.46	108.72	120.44	182.21	372.23	170.89	106.95	183.65	76.93	94.64	207.04	63.98	45.22	152.9	205.27	217.18	182.97	199.75	156.39	150.44	137.94	119.31	93.33	113.06	140.58	140.19	115.16	133.85	157.18
gene11108_SYNGR4	0.19	1.12	4.65	4.89	2.53	0.6	0	35.44	1.25	1.1	1.8	2.01	0	0.56	0.72	0	0.28	0.87	2.07	0.15	2.77	2.97	0.87	0.19	1.51	0.35	0.42	1.23	0.35	0.34	0	0.54	0	0.84	0.54	1.31	19.02	1.35	0.13	0.52	2.01	0.82	0	0	1.45	1.38	2.09	13.93	2.89
gene11109_TMEM143	5.81	12.66	2.07	7.33	5.29	10.73	4.51	12.62	1.96	1.35	5.49	1.74	0	9.14	8.98	5.78	2.84	2.13	4.48	5.89	5.37	2.07	6.9	16.93	1.71	10.49	11.67	21.82	8.15	10.81	1.86	5.22	2.98	5.15	19.42	10.31	24.51	4.27	9.49	6.69	12.51	11.03	3.12	9.42	6.64	10.55	7.53	8.94	7.03
gene1110_LOC110081963	63.02	45.5	41.54	69.63	30.58	55.86	27.68	39.12	70.06	22.57	47.3	25.42	18.69	25.02	58.47	15.14	26.48	19.07	14.26	35.91	17.89	39.82	64.09	25.43	14.85	32.79	82.02	59.16	31.42	63.33	40	23.01	66.16	50.24	31.74	30.54	33.74	64.27	45.87	57.51	30.18	78.08	14.33	55.78	66.67	55.99	64.95	30.78	73.59
gene11110_EMP3	6.61	224.58	69.21	225.57	28.75	69.65	429.39	38.23	158.69	83.8	126.29	73.04	11.08	26.61	306.27	36.4	29.51	267.83	178.4	341.87	31.35	14.57	57.19	119.11	13.9	86	42.98	116.19	52.55	72.02	83.08	49.78	16.27	332.09	81.79	87.68	31.75	10.29	289.13	168.81	31.84	38.07	11.63	53.33	217.11	176.35	373.24	45.09	323.02
gene11111_HDAC4	21.28	18.64	19.14	15.69	24.09	14.08	47.85	13.33	5.89	73.51	57.02	20.2	13.79	16.18	10.22	31.81	32.34	113.39	88.68	10.55	68.52	74.6	11.79	17.27	78.14	29.64	10.41	17.43	6.97	10.61	108.82	2.86	5.8	11.01	27.48	37.97	19.01	37.89	14.35	13.7	38.27	48.63	103.25	22.89	11.45	10.73	10.9	15.8	18.18
gene11112_LRRFIP1	48.66	95.1	93.07	109.02	55.87	49.16	194.22	53.47	38.28	166.54	233.73	87.63	51.25	81.62	77.05	147.23	102.01	273.93	233.03	44.21	129.59	178.27	68.14	79.38	128.23	80.93	51.15	65.93	25.59	38.06	232.36	11.98	30.54	109.56	155.37	134.87	77.39	161.06	124.71	110.24	115.01	114.61	180.7	68.52	75.34	70.8	58.29	63.05	75.91
gene11113_RBM44	1.26	7.48	12.95	24.3	6.87	2.09	2.95	15.28	5.1	1.8	1.51	2.77	0.22	1.25	1.85	2.23	1.87	4.68	4.97	0.39	3.68	12.5	6.36	6.27	6.29	7.06	8.58	13.76	4.26	4.09	6.19	1.82	0.48	3.61	5.06	5.45	9.02	5.93	6.34	4.64	6.01	9.57	5.08	8.33	7.63	6.41	5.58	6.55	18.5
gene11114_RAMP1	5.02	15.72	3.55	2.37	1.75	0.54	8.65	6.73	1.44	7.42	0.7	1	0	0.76	0.59	0.45	0.2	2.63	2.38	2.46	4.29	0	2.12	6.73	0	2.41	2.37	2.72	1.2	1.02	0	0	4.62	4.69	9.85	4.52	0	6.27	23.11	23.31	3.8	0	0	1.74	5.41	13.02	3.55	3.64	14.27
gene11115_UBE2F	23.69	70.33	97.69	67.59	53.84	47.4	77.08	67.3	45.85	99.85	120.46	50.12	37.04	68.95	53.74	128.46	62.98	158.94	162.32	53.97	95.12	65.08	81.23	115.09	63.19	91.34	58.37	76.21	32.01	42.79	77.29	23.98	28.79	70.46	92.05	108.53	147.25	74.49	89.72	67.07	107.52	56	58.24	66.72	59.63	52.68	49.14	61.93	48.04
gene11116_MREG	1.22	3.9	1.04	11.9	2.41	8.46	1.69	5.61	5.39	1.36	2.55	3.8	0.12	6.83	14.41	2.97	2.59	2.58	6.8	17.8	3.55	3.92	6.58	5.2	0	2.88	9.38	30.51	13.82	23.19	0.42	6.39	19.09	20.45	7.75	8.07	4.16	3.24	7.1	9.26	2.92	14.07	3.46	3.32	13.9	11.4	14.93	5.67	7.85
gene11118_FN1	16.76	31.75	9.44	34.13	78.7	45.88	104.24	192.35	21.81	33.44	118.51	33.2	11.43	72.42	100.71	25.93	33.26	42.93	41.85	33.04	75.76	37.31	15.47	60.14	61.64	30.21	47.39	54.71	15.69	28.02	63.89	13.35	33.38	45.4	69.88	79.33	169.69	34.04	66.14	85.12	72.34	50.63	44.53	68.83	86.25	110.3	247.13	295.24	104.84
gene11119_ATIC	86.65	90.59	43.79	136.36	38.05	122.17	102.61	68.44	58.83	26.64	92.23	30.58	8.77	189.21	164.7	33.2	26.02	28.4	58.58	99.62	45.27	36.99	65.26	141.22	35.3	62.69	120.3	95.91	66.11	127.19	27.49	51.37	41.7	83.19	130.63	92.68	292.02	323.92	76.1	90.48	71.8	88.81	130.42	52.53	85.08	175.54	120.71	39.88	168.94
gene1111_DDB2	8.59	14.32	37.52	20.69	13.86	8.22	10.28	16.32	9.05	13.22	8.3	7.89	0	7.22	3.69	8.18	5.8	13.61	16.86	2.08	18.01	6.39	13.84	31.87	15.3	19.48	11.17	12.14	6.71	9.97	13.33	5.72	5.3	9.12	16.53	23.2	20.88	22.76	14.68	15.42	27.67	15.66	8.81	11.97	9.85	15.71	11.13	11.18	15.91
gene11120_ABCA12	0.11	0.21	0.08	0.64	0.25	0.08	0.02	0.4	0.13	0	0.12	0.03	0	0.28	0.06	0.17	0.01	0.45	0.05	0	0	0	0.04	0.02	0	0.04	0.21	0.14	0.06	0.08	0	0.12	0.06	0.05	0.15	0	0.32	0.11	0	0.08	0.26	0.41	0	0	0.14	0.07	0.14	0.2	0.35
gene11121_BARD1	3.57	9.38	7.04	17.87	6.74	9.76	5.14	8.92	8.4	4	9.37	6.15	0	4.24	10.93	4.56	4.84	6.77	6.67	4	7.81	5.34	5.24	7.84	2.85	7.31	7.56	8.78	4.89	9.83	4.47	4.57	2.06	7.06	5.48	7.81	5.03	2.04	11.01	12.77	15.01	9.21	0.23	4.95	11.13	12.85	7.11	7.13	12.22
gene11122_VWC2L	0.02	0.07	0	0.09	0.02	0.08	0	0.23	0	0	0	0	0.97	0	0	0	0	0	0.2	0	0	0.5	0	0	0	0	0.16	0.03	0.01	0	0.53	0	0	0	0	0.4	0	0.15	0.01	0	0.72	0	0	0.48	0	0.06	0	0.25	0.01
gene11123_LOC110081904	0.59	5.5	4.06	4.5	0.93	2.7	0	4.55	2.88	2.06	0.74	2.83	10.86	0	0.84	0	0	0.79	2.51	1.58	0	0	5.1	4.41	1.7	1.75	3.97	3.11	1.1	2.87	0	0	0	1.14	0.74	3.27	0.89	6.37	0.89	2.25	2.55	3.41	0.99	6.51	2.78	2.18	5.63	0.69	3.28
gene11125_TBL1XR1	24.91	12.16	27.72	26.73	13.73	11.22	52.38	7.38	3.47	32.56	25.32	15.19	32.34	5.72	9.06	30.95	12.73	17.84	9.01	5.8	38.23	46.29	7.26	13.53	27	9.5	7.11	15.38	4.5	18.47	40.19	3.44	2.15	10.27	15.41	23.89	14.97	21.25	6.48	18.75	21.04	42.15	41.01	17.55	11.06	7.83	12.56	20.17	26.18
gene11128_KCNMB2	0.09	5.6	0	0.12	0.55	0.58	1.32	0	0	0	0.66	0	0	0	0.61	0	0	0	0	0.07	0	1.34	0	0	0	0	1.13	0.27	0.07	0.04	4.79	0	0	0	0.15	4	0	0.46	0.34	0.14	0.76	0	1.19	0	0.31	0.06	0	0.57	0
gene1112_ACP2	4.06	10.2	1.62	15.01	2.67	4.19	0.51	5.96	2.5	0	3.82	1.01	3.58	6.03	12.74	0	1.21	1.15	0.6	8	1.15	3.53	1.77	8.67	0	3.22	14.44	16.15	7.08	11.1	8.55	4.9	5.01	2.4	2.44	5.01	2.92	2.64	5.81	6.9	3.85	3.98	2.9	2.86	8.51	7.3	6.29	4.37	16.75
gene11130_ZMAT3	0.56	0.89	1.81	1.71	0.22	1.51	0.29	1.23	1.19	0.12	0	0.66	0	0.79	0.65	0	0.49	0.58	0.21	1.18	0	0.53	0.85	0.7	0	0	1.64	1.98	0.78	1.6	2.02	0.04	0	0.44	0.36	1.37	0.58	0.67	0.58	0.41	0.43	2.45	3.97	1.98	0.73	0.82	1.11	0.68	1.16
gene11132_PIK3CA	2.4	9.58	2.9	7.62	4.35	8.13	5.01	6.57	2.13	3.93	10.29	3.86	1	5.15	8.95	4.18	3.18	8.52	8.47	6.18	3.14	4.74	2.91	7.71	3.23	2.21	6.69	8.37	4.39	5.52	2.83	3.47	2.7	4.08	5.11	5.7	5.7	4.44	8.12	3.78	8.75	5.59	6.32	3.53	7.57	7.57	6.03	4.78	8.15
gene11133_LOC110081918	0.17	0.07	0	0.42	0	0.81	0	0.06	0	1.22	0	0	0	1.12	0.24	0	1.6	0	0	0.13	1.44	3.43	0	0.17	0	0.37	0	0.13	0.07	0.04	3.38	0.18	0.25	0.52	0	0.59	0.13	1.8	0.06	0.28	0	0	0	0.08	0.1	0	0	0	0.17
gene11134_ZNF639	13.82	23.14	22.75	32.34	18.77	18.2	12.48	23.74	30.38	9.04	28.61	12.93	22.81	17.96	23.34	20.18	9.43	5.74	12.53	23	27.46	18.7	25.54	32.71	7.04	14.74	33.32	27.1	13.71	23.49	14.43	11.12	11.1	15.42	25.22	15.94	18.91	19.73	20.17	24.62	21.97	33.16	8.22	24.2	29.3	25.4	25.14	12.01	25.5
gene11135_MFN1	25.05	86.94	20.5	52.79	58.56	45.77	97.69	64.73	30.89	86.57	181.32	27.69	17.48	56.19	69.97	72.91	43.06	95.85	207.86	91.16	96.37	36.05	36.66	113.42	38.53	55.84	44.1	90.6	36.67	52.65	40.25	31.07	21.68	51.84	123.14	131.99	97.69	44.2	67.45	45.28	85.01	31.31	42.23	51.95	52.17	40.97	78.52	46.79	96.01
gene11136_GNB4	10.36	12.34	6.3	51.24	6.07	14.78	18.58	9.41	6.78	15.61	28.17	5.89	9.94	3.57	18.21	6.51	13.03	27.94	25.61	13.78	19.73	26.58	7.2	3.16	27.43	15.21	15.36	23.09	5.79	39.41	21.6	2.64	4.15	13.63	18.79	14.11	11.3	14.96	7.98	14.61	27.38	34.23	43.83	23.57	19.53	13.78	31.66	9.97	61.98
gene11137_NIFK	295.01	143.84	114.32	180.93	153.1	386.76	145.1	160.73	98.94	46.97	77.08	159.59	9.2	266.83	195.77	36.82	52.19	156.68	127.54	182.22	77.87	111.05	125.5	79.24	66.07	145.22	174.44	273.42	117.03	196.47	47.36	63.95	178.66	94.57	77.09	77.37	81.55	169.47	244.05	119.43	79.65	152.54	120.84	105.67	254.54	134.46	213.16	89.82	432.88
gene11138_ACTL6A	30.57	46.68	44.2	73.12	24.3	44.83	63.63	38.25	32.25	17.14	42.87	23.81	0.43	46.66	70.55	55.23	32.05	43.98	52.86	56.59	46.95	30.23	60.32	68.21	39.82	53.69	67.82	64.95	35.8	66.54	31.42	37.55	18.66	99.47	52.72	76.52	38.35	26.81	65.59	77.28	61.09	58.18	11.09	46.46	66.2	81.27	56.82	37.52	57.6
gene11139_MRPL47	19.96	32	52.55	58.48	25.16	35.67	22	33.1	49.55	28.44	25.4	38.97	0.64	31.19	34.53	20.45	15.34	38.47	22.36	38.18	30.71	23.5	30.35	36.07	19.64	36.73	53.51	52.15	25.16	39.45	12.62	19.94	16.38	33.88	18.21	22.09	29.83	29.07	50.19	47.59	33.07	36.16	34.87	41.04	49.73	53.75	46.64	26.31	39.8
gene1113_NR1H3	2.53	5.61	2.93	14.19	2.85	4.59	2.55	3.21	0.69	0.67	0.89	0.23	0	1.09	5.23	0.9	0.73	6.85	5.86	6.53	1.77	3.12	1.82	7.97	0.87	1.31	5.3	7.58	4.07	6.34	0	3.32	2.04	2.42	3.86	6.08	5.11	4.15	4.78	1.78	5.4	2.65	2.41	3.27	3.34	4.38	4.16	1.9	8.14
gene11140_NDUFB5	100.4	251.1	290.46	253.22	165.61	154.33	163.03	195.6	299.31	141.29	93.85	211.82	271.36	208.63	360.58	150.9	79.37	158.12	212.92	317.3	112.6	110.27	309.47	391.43	94.32	198.03	291.34	267.16	127.49	211.96	117.17	103.84	132.33	380.08	209.47	132.91	218.79	204.84	398.53	379.41	173.36	166.53	101.92	214.21	385.13	457.5	258.9	138.27	236.11
gene11141_USP13	1.96	12.79	17.89	19.49	5.73	6.59	20.02	8.68	6.63	13.29	23.48	15.53	5.45	6.39	8.45	18.3	14.14	15.52	24.82	10.85	23.86	12.08	7.33	14.73	11.45	7.7	10.94	6.76	3.76	6.92	12.97	3.55	6.06	10.91	21.27	14.86	12.83	14.29	8.34	12.39	14.9	6.93	11.63	11.32	8.37	8.51	13.37	8.08	12.03
gene11142_PEX5L	0.35	1.4	0.83	2.87	0	0.54	0	0.58	0.43	0.33	0.44	0.41	0	0	0.24	0	0.5	0	1.14	0	0.55	0	1.46	0.33	0	0	0.53	0.31	0.4	0.42	1.36	0	0.05	0.86	0	0	0.7	1.31	0.27	0.74	0.33	0.98	0.89	0.39	0.74	0.97	1.49	0.05	0.84
gene11145_RTN4R	0.47	6.68	0	0.65	0.93	1.37	0.53	1.83	0.27	1.65	0	0.31	0	1.88	2.07	0.35	0	1.71	1.69	0.89	0.75	0.16	0.37	0.3	2.32	3.48	2.93	2.8	0.58	0.42	0	1.02	0.22	0.77	5.12	5.6	3.02	1.19	0.27	0.67	5.84	1	0	0.91	0.25	1.12	0.83	6.02	0.49
gene11146_LOC110081942	40.39	23.89	14.77	34.79	44.12	25.45	48.85	27.61	34.52	15.14	28.05	17.85	28.43	20.99	21.12	14.34	21.92	8.47	19.08	71.06	10.01	19.21	38.72	40.56	18.11	65.39	52.09	43.3	26.5	52.83	21.77	25.17	27.11	26.38	35.53	19.16	37.61	30.52	28.77	34.27	25.2	41.63	25.78	49.64	31.29	49.65	105.51	48.83	52.73
gene11147_SCARF2	3.57	15.79	8.05	15.26	6.95	24.7	10.01	11.09	31.15	2.58	28.32	14.22	1.34	14.71	40.84	11.06	11.84	7.55	10.66	16.74	18.01	23.1	10.36	13.92	12.47	17.22	35.7	34.36	17.45	21.8	13.92	15.93	16.19	19.85	34.4	16.36	20.79	11.05	19.7	10.74	21.05	8.92	6.48	12.04	20.72	21.44	24.47	5.86	32.02
gene11148_LOC110081945	4.66	26.69	28.86	17.54	25.97	26.67	9.49	21.84	16.57	17.83	33.29	31.29	9.04	26.45	22.64	15.7	12.73	18.82	21.87	16.49	18.22	17.36	18.96	27.61	14.93	25.55	27.32	34.85	16.32	18.56	14.64	12.34	12.27	16.43	29.43	20.49	33.29	22.86	29.68	29.58	33.71	20.81	8.29	9.22	31.75	31.33	11.46	11.12	20.61
gene11149_SLC7A4	0.19	0.59	0	0.23	0	0.14	0	0.19	0.02	0	0	0	0	0	1.03	0	0	0	0	0.19	0	0	0	0	0	0	0.46	0	0.29	0.39	0	0	0.3	0.17	0.24	0	0	0	0	0.31	0.12	0	0	0	0.28	0.07	0.58	1.04	0.1
gene1114_MADD	8.15	27.76	8.34	11.64	6.05	8.33	11.31	7.73	2.53	13.11	20.47	11.49	9.15	7.83	10.03	14.51	5.64	11.17	13.59	7.14	12.37	16.04	6.75	13.55	9.97	8.02	9.47	8.71	4.09	7.93	10.21	2.52	4.38	6.93	10.91	12.03	13	10.88	8.41	5.8	10.92	8.82	8.25	8.2	7.67	7.46	5.61	7.89	11.72
gene11150_LRRC74B	1.3	3.25	8.89	3.53	3.7	0.52	4.36	3.67	2.25	0.79	4.46	1.88	0	3.01	3.68	4.81	2.73	0	2.86	2.43	2.66	3.86	11.58	5.44	5.46	5.54	3.3	3.32	4.1	3.03	4.75	4.88	1.19	11.6	5.15	4.55	12.54	3.16	5.83	2.55	5.34	1.58	1.28	6.27	1.53	1.53	6.03	2.35	2.12
gene11151_P2RX6	1.5	0.18	0.42	0.47	0.09	0.06	0	0.27	0.16	0	0	0	0	2.65	0.05	1.11	0	0	0	0	0	3.75	0	0.52	0	0	0.22	0	0.05	0.16	0	0	0	0	0.46	0	0.31	0.47	0.27	0	1.1	2.16	0	0.33	0.08	0.28	0.09	1.59	0
gene11152_LOC110081947	0	0	0	0	0	0	0	0	0	0	0	0	0	0	0	0	0	0	0	0	0	0	0	0	0	0	0	0	0	0	0	0	0	0	0	0	0	0	0	0	0	0	0	0	0	0	0	0	0
gene11153_AIFM3	0.3	0	0	0.56	0	0	0	0.03	0.13	0	0.11	0	0	0.09	0.23	0	0	0.23	0.63	0.23	0	0	0	0	1.13	0	0.22	0.03	0.1	0.24	0	0	0.14	0	0	0	0.13	0.07	0.3	0.24	0	0.18	0	0.12	0.12	0.09	0.32	0	0.34
gene11154_SIRT4	2.71	4.69	1.81	4.54	1.11	3.16	2.99	3.83	4.35	0	1.69	1.06	0	6.44	4.34	1.92	1.06	2.38	2	4.9	4.94	1.14	4.8	6.8	8.57	2.89	6.75	8.3	5.49	6.44	0	7.94	2.13	2.24	2.12	5.21	2.99	2.84	3.47	3.22	0.64	4.21	5.5	9.67	4.78	2.94	5.39	4.83	3.89
gene11155_LOC110081926	58.37	6.74	8.65	9.09	13.4	5.34	19.19	8.28	9.12	3.22	10.37	3.01	0	14.21	38.45	18.03	6.37	17.27	10.07	5.45	14.11	1.39	3.15	25.81	0	2.6	4.61	2.48	2.62	1.99	0	0.06	6.31	2.47	9.23	5.25	17.44	31.15	3.25	4.13	4.68	6.52	18.97	6.82	3.09	29.15	8.8	4.92	2.97
gene11156_LOC110082000	0.3	0.26	2.14	2.35	0.38	0	0	0.5	0.54	0	0	0	0	0.49	0.32	2.67	0.86	2.43	0.37	1.15	0	3.19	0	0.29	2.17	2.27	1.38	0.82	0.12	0.22	0	0	0	0.52	0.76	3.34	0.45	5.98	0	1.57	0	1.27	0	0.43	0.46	0.95	2.4	3.22	0.42
gene11157_PLA2G1B	1.12	0	0	0.41	0	0	0	0.38	0	0	0	3.38	0	0	0	0	0	0	0	0	0	0	0	0	0	0	0	0	0.11	0	0	0	0	0	0	0	0	0	0.96	0	0	0	0	0	0	0	0	0	0.21
gene11158_MSI1	14.6	22.78	1.4	26.12	6.66	26.43	2.96	13.69	3.99	2.21	16.54	0.12	0	8.41	13.72	3.03	2.94	19.02	6.96	8.5	6.05	13.15	5.16	14.44	12.54	5.41	21.81	39.42	11.71	40.62	20.64	10.48	4.98	8.32	10.7	17.12	11.68	5.78	10.78	8.59	27.74	21.31	11.3	8.76	13.52	18.69	13.11	9.61	49.52
gene11159_LOC110081979	605.93	901.76	925.53	658.5	810.11	673.7	460.38	866.52	904.44	333.31	333.44	721.19	1099.39	1111.44	691.82	297.49	245.7	292.42	467.66	1036.98	462.99	380.27	986.86	1167.29	297.36	595.92	908.87	691.88	367.44	781.88	280.58	430.45	385.59	1426.5	595.16	343.44	953.91	623.41	1090.41	1261.92	787.01	973.75	524.64	1520.91	1055.32	1389.96	1211.12	902.86	768.06
gene1115_MYBPC3	0.09	13.1	6.86	18.87	0.41	1.25	2.59	0.65	0.21	1.91	4.43	0.71	0.05	0.15	0.76	2.32	1.03	1.25	3.13	1.67	6.44	0.28	2.45	0.15	0.34	2.73	2.4	1.23	0.84	5.42	0	0.62	2.93	8.46	9.5	3.33	0.83	0.93	1.06	1.04	0.23	0.73	0	0.36	9.4	0.71	26.03	0.69	61.49
gene11160_GATC	13.15	16.69	8.3	18.2	8.47	14.13	20.89	17.88	13.89	5.3	7.73	5.32	3.34	10.75	6.45	6.76	4.38	7.2	1.94	6.3	6.11	1.81	17.06	13.62	17.26	18.09	25.23	17.82	9.97	21.57	7.72	21.16	9.72	20.22	19.11	23.5	20.59	7.73	29.58	22.71	32.92	24.86	15.44	21.01	15.96	22.42	19.27	11.46	15.88
gene11161_SRSF9	156.21	229.08	248.01	258.26	172.78	186.34	282.83	204.34	283.36	257.78	203.86	180.74	113.19	223.76	213.62	154.94	129.51	293.51	156.53	288.55	163.65	122.7	251.83	234.41	216.11	277.9	280.29	243.77	120.17	222.83	158.82	126.45	103.55	454.47	303.58	154.81	289.83	137.18	385.21	397.77	242.58	217.54	150.86	245.68	308.82	354.4	280.82	198.8	227.91
gene11162_DYNLL1	763.58	737.14	1184.71	890.1	797.03	614.41	528.59	870.25	758.13	392.43	226.54	586.69	731.63	1090.12	776.18	405.56	385.55	360.05	412.54	1047.94	542.2	527.07	1032.91	1220.81	474.7	833.17	1187.7	1144.15	660.44	1233.52	291.5	574.74	718.5	1973.49	837.74	651.13	1459.65	549.13	1296.52	1288.59	967.07	847.58	428.96	976.72	1236.98	1633.76	1345.29	1067.02	1131.01
gene11163_COQ5	5.1	9.41	3.65	9.69	4.62	8.35	7.84	7.66	6.33	4.22	11.33	9.42	3.29	9.42	13.49	5.39	3.13	7.59	12.4	15.43	11.53	4.56	6.91	10.81	6.53	7.78	14.39	11.6	6.03	9.99	1.84	6.16	5.54	7.27	15.62	5.91	16.44	6.06	11.69	10.78	11.78	12.65	10.71	10.85	12.25	11.48	7.81	4.42	9.85
gene11164_RNF10	63.71	166.4	94.2	210.6	110.59	128.56	104.86	151.43	141.06	93.66	163.45	55.73	31.92	122.15	126.45	119.74	108.04	104.74	130.37	138.72	107.86	142.35	135.63	181.74	116.35	149.96	182.09	145.88	112.91	149.5	121.12	96.64	101.09	139.24	176.72	175.12	201.72	168	108.58	130.53	140.19	152.95	72.91	130.38	136.51	144.67	127.46	129.84	161.55
gene11165_POP5	18.7	21.89	41.03	31.78	19.08	34.67	10.69	27.08	41	12.07	8.42	19.74	6.82	33.98	37.34	6.97	9.4	4.78	15.85	41.95	30.25	25.16	34.16	17.51	14.27	25.21	51.63	52.38	23.28	50.36	23.63	16.76	19.39	45.7	23.53	16.68	22.07	19.77	33.5	48.09	14.4	33.97	17	30.53	44.43	41.02	29.86	20.8	32.87
gene11166_CABP1	7.61	17.8	16.83	22.9	16.1	5.24	0	12.83	4.38	18.3	25.1	11.34	20.14	20.42	5.06	12.56	5.1	5.32	30.17	9.6	16.74	3.73	2.91	13.57	12.58	18.51	5.05	8.96	4.42	7.62	0	4.48	1.53	4.39	18.15	16.41	32.18	10.77	3.4	5.95	17.86	10.35	4.79	7.95	2.92	4.18	4.41	10.45	4.1
gene11167_MLEC	43.03	34.58	34.43	124.14	31.82	24.81	64.33	40.41	74.38	28.85	84.11	32.24	43.52	29.63	53.63	41.12	30.97	77.4	57.91	34.94	33.08	58.99	15.54	29.41	91.29	54.4	30	84.98	18.7	46.7	111.57	19.22	8	43.5	42.97	58.56	50.98	28.76	29.1	63.5	64.27	88.4	87.44	35.52	53.83	48.15	56.15	27.36	92.49
gene11168_UNC119B	17.38	26.55	15.34	109.35	12.68	54.18	10.19	19.02	23.12	10.1	25.21	6.17	6.02	11.65	46.43	6.97	7.5	12.07	10.3	30.27	16.46	25.68	23.34	16.45	12.04	10.67	44.35	84.05	33.22	118.09	26.82	40.25	21.73	18.33	4.22	16.07	10.11	14.47	13.62	21.67	17.22	54.56	23.84	13.64	54.03	26.62	39.07	17.39	85.15
gene11169_ACADS	27.34	61.95	39.34	35.97	43.78	30.32	67.43	34.35	54.34	14.54	59.08	37	25.81	26.12	36.26	39.41	13.36	30.01	34.26	54.56	45.71	44.74	39.9	73.49	17.69	25.22	49.04	37.03	22.43	39.62	24.74	24.46	23.22	40.12	49.87	43.34	25.67	65.15	33.47	51.56	76.57	42.18	23.81	70.36	42.43	46.47	48.63	29.12	34.58
gene1116_SPI1	0.53	0.83	1.44	2.63	1.54	1.41	2.5	1.29	0.76	1.49	4.42	0.73	0	0.57	1.22	1.29	0.63	0	0	0.94	0	2.14	4.36	0.42	3.83	0.09	6.17	0.67	1.98	1.41	2.06	1.38	1.13	0.08	0.44	0	0.53	1.37	2.59	1.95	0	2.6	3.28	3.96	5.01	2.31	1.78	1.39	0.95
gene11170_SPPL3	28.14	42.02	31.61	58.12	23.92	38.46	34.81	38.19	20.82	13.55	29.35	21.19	31.93	29.05	52.22	11.92	10.2	43.67	39.03	56.05	22.92	32.15	29.93	35.45	25.59	32.28	51.26	95.72	31.41	39.24	32.53	23.57	20.92	25.46	32.6	31.35	21.79	31.05	61.11	41.46	24.32	52.55	40.6	30.03	54.28	51.49	36.8	22.02	57.76
gene11172_HNF1A	3.14	0.25	0.2	0.2	0.39	0.16	0.37	0.32	0.09	0	2	0	0	0	0.84	0	0	0.65	0.22	0.22	0	1.08	0	2.11	0.52	0.1	0.06	0	0.04	0.01	0	0	0.02	0.3	0.22	0.3	4.4	16.17	0	0	0.03	0.37	4.62	0.02	0	1.2	0.11	0.16	0.1
gene11173_CUNH12orf43	72.11	56.84	60.24	35.51	49.1	22.31	126.62	51.76	46.22	107.66	126.37	43.04	4.77	65.85	28.77	177.47	143.52	105.4	81.87	33.65	145.59	249.48	41.38	33.97	334.25	97.38	27.43	20.1	10.81	15.59	391.1	12.46	8.79	66.57	113.6	59.76	91.41	47.3	25.61	93.55	144.81	156.85	167.67	102.54	25.65	39.64	37.91	57.39	26.83
gene11174_RNF185	10.93	19.5	12.56	17.59	7.56	11.37	17.7	15.57	11.13	8.4	20	12.56	6.36	15.45	14.82	11.18	8.04	12.38	7.9	11.84	16.97	9.57	20.93	18.94	13.75	21.19	19.41	21.42	9.55	13.74	18.91	9.43	10.15	20.17	23.82	15.63	20.64	16.83	16.74	17.18	18.84	13.86	14.53	19.89	13.35	15.81	12.44	12.76	10.22
gene11175_LIMK2	9.95	12.21	5.15	21.15	6.71	12.62	8.67	10.47	8.55	5.38	16.62	10.98	8.46	16.77	14.75	11.05	6.07	5.2	6.47	27.95	12.77	7.97	8.99	24.52	7.5	8.84	24.24	16.85	7.76	19.3	5.78	7.36	7.92	10.29	17.64	11.6	13.43	7.14	9.55	12.55	23.49	16.62	14.42	14.28	14.19	13.57	22.16	6.85	19.97
gene11176_PIK3IP1	40.4	179.19	65.76	169.72	13.56	41.18	65.1	32.24	46.97	4.03	35.91	39.09	7.16	21.35	129.82	17.06	13.46	26.69	18.44	139.74	6.02	7.74	72.38	39.26	6.23	46.6	36.99	75.97	47.92	54.95	13	44.36	13.1	103.75	61.89	40.31	8.23	13.07	51.96	52.4	19.09	45.68	14.55	58.89	53.33	61.18	248.04	31.6	189.05
gene11177_PATZ1	38.74	49.03	19.63	90.91	20.92	63.27	51.22	33.65	38.9	68.98	68.13	18.9	13.28	41.42	66.55	71.5	34.23	111.15	124.08	58.74	73.32	71.43	48.96	73.91	61.05	67.91	82.24	85.62	42.05	93.5	198.4	54.67	25.57	58.38	68	94.45	39.27	43.68	60.68	44.63	30.57	42.94	34.83	30.93	59.36	52.45	61.09	26.89	65.76
gene11178_DRG1	47	26.54	108.38	81.17	38.26	47.44	41.67	41.21	95.7	27.98	35.6	42.05	19.65	53.17	42.65	17.95	12.31	35.94	17.91	93.11	25.46	54.4	59.37	67.18	18.36	43.59	77.78	81.77	48.95	82.63	20.33	42.19	45.3	29.05	41.93	97.63	31	59.86	39.1	49.4	28.25	74.51	52.36	96.53	57.78	36.73	74.5	34.19	55.04
gene11179_EIF4ENIF1	15.3	41.27	15.61	43.35	18.84	23.94	22.44	27.72	14.44	16.67	46.45	16.39	11.27	27.77	36.69	21.3	17.78	47.86	49.01	66.99	41.46	44.81	38.13	63.31	21.43	27.71	42.65	35.62	20.87	36.46	25.99	26.42	16.82	35.69	63	46.69	39.23	23.04	35.8	34.99	39.11	33.19	28.53	38.51	28.52	37.46	29.43	24.13	31.53
gene1117_SLC39A13	3.85	12.21	17.19	29.75	6.96	6.96	4.96	8.08	9.34	7.62	8.72	5.89	0.46	4.94	12.04	6.2	6.05	16.89	12.3	8.73	6.97	2.37	7.19	9.85	3.57	9.72	12	12.36	3.93	7.83	2.55	1.43	6.87	9.28	7.34	6.63	4.46	8.28	7.69	13.51	10.43	7.66	2.37	7.46	16.13	10.7	15.31	8.71	19.9
gene11180_SFI1	19.53	31.36	10.63	20.15	16.14	10.06	19.48	19.97	5.64	20.94	32.48	6.44	0	23.94	32.85	40.57	26.88	10.33	14.83	28	37.59	25.71	31.82	45.29	16.37	14.86	20.47	19	15.39	13.26	4.43	19.1	14.11	24.91	39.37	32.02	49.43	21.97	18.89	14.56	16.38	14.82	15.68	17.22	15.55	20.34	12.62	25	11.05
gene11181_PISD	23.61	33.82	16.31	28.97	15.87	18.45	20.44	17.36	19.9	36.34	52.4	17.45	9.76	14.83	33.76	24.31	13.28	9.54	22.91	28.29	22.36	14.92	21.49	39.66	33.49	23.69	32.9	33.85	16.23	26.99	13.13	20.9	12.62	24.94	47.03	41.53	36.04	24.37	21.13	18.46	39.7	31.29	37.05	17.04	23.78	25.73	17.53	19.69	19.31
gene11182_LOC110081932	8.58	28.68	19.76	18.59	17.88	17.2	10.92	24.37	7.93	10.46	46.49	24.08	28.91	28.9	17.27	33.85	15.38	10.98	16.03	8.95	37.68	19.4	27.26	94.32	48.25	124.4	99.81	36.12	22.32	97.88	120.15	21.81	41.05	228.49	306.77	58.42	99.01	30.95	9.8	10.84	15.7	11.94	7.99	5.04	14.73	18.18	4.7	15.53	4.95
gene11183_PRR14L	3.37	12.11	3.62	8.89	6.79	6.29	5.91	7.62	5.1	2.97	14.79	5.02	1.06	7.21	8.71	6.83	5.03	4.63	3.03	5.82	8.31	5.56	8.1	13.83	4.87	5.4	10.17	14.75	7.36	8.8	5.38	7.61	4.93	5.32	9.55	12.37	7.72	6.24	6.48	5.96	9.67	11.68	4.39	5.26	9.61	9.03	6.41	4.86	9.88
gene11184_DEPDC5	17.51	26.12	14.52	28.89	24.3	13.49	26.73	25.87	13.11	23.24	47.09	21.64	11.47	31.33	28.76	33.79	16.56	12.65	22.71	32.8	42.69	25.24	22.6	48.13	30.79	23.18	31.34	28.58	17.42	28.35	23.75	22.26	13.19	22.22	56.45	38.14	59.48	21.49	22.8	21.78	39.86	17.81	31.37	30.41	21.41	22.73	22.8	24.97	19.5
gene11185_ANHX	0.23	10.3	9.03	15.76	6.42	0.75	0	9.71	5.97	0	3.71	0.95	0	0	2.39	0.18	0	0	5.81	0.52	0	0	5.97	3.93	0	1.35	4.2	5.34	3.69	2.84	0	8.37	0	0.68	0.76	3.27	5.3	0.98	0.45	3	5.48	10.04	5.75	2.39	6.53	5.53	8.28	4.44	13.3
gene11186_YWHAH	82.04	164.46	129.55	90.99	94.84	85.28	32.4	127.5	84	49.43	141.37	44.11	22.4	73.98	100.52	61.04	46.83	110.61	112.25	140.63	76.2	68.56	114.51	127.97	91.13	80.78	118.78	108.07	62.43	98.6	81.88	53.76	69.01	107.35	112.07	88.76	162.75	59.84	73.26	96.06	104.35	109.49	44.19	74.1	93.15	97.5	75.67	109.85	74.86
gene11187_SLC5A1	1.64	0.33	0.98	1.44	0.67	0.32	0.06	0.18	0.19	0	0.19	0.68	0	1.44	0.71	0	0	0	0.47	0.15	0	0.23	0.47	0.95	0	0.62	0.29	0.06	0.06	0.11	2.1	0	0	0.3	0.89	0.26	4.88	6.98	0.05	0.06	0	0.81	0	0	0.11	2.09	0.34	0.71	0.15
gene11188_RSPH14	3.5	3.56	19.54	3.6	5.51	0.16	3.96	5.86	0.93	0.25	4.19	5.33	0	0	0.79	3.14	1.75	7.32	15.87	0.74	6.03	3.74	4.55	11.45	9.43	4.26	2.03	3.16	1.35	2.01	9.57	1.61	1.67	3.4	6.32	8.75	8.58	5.47	1.26	4.12	3.48	3.33	7.14	3.2	1.09	2.3	3	8.59	0.77
gene11189_GNAZ	10.53	2.26	2.5	7.54	2.22	2.46	2	3.51	3.66	2.65	3.03	3.44	0	2.83	3.1	0.93	1.76	2.16	5.41	1.66	1.59	2.15	6.61	4.27	4.69	5.23	4.1	7.77	3.49	5.58	2.09	2.88	3.87	2.32	2.51	5.26	5.16	2.5	2.8	4.04	4.03	5.5	0.46	3.97	3.76	5.73	5.55	2.87	4.14
gene1118_LOC110082466	0	5.29	1.06	2.9	0.33	1.21	3.03	0.86	3.5	0.55	3.74	1.38	0	0.28	2.86	0	1.02	0.52	0	2.43	1.84	0.2	0.79	2.48	0	0.91	4.14	1.97	0.79	2.15	0	0.81	1.79	7.07	1.41	0.98	1.17	1.46	2.99	3.03	0.16	1.64	0	1.12	6.14	2.89	4.45	0.3	6.4
gene11190_RAB36	2.9	0.12	0	0.39	0.35	0.53	0	0.74	1.76	0	0	0	0	0	1.37	0	0	0	0	0	0	0	3.55	3.73	0	1.04	0.81	0.86	1.08	0.74	0	0	0.87	1.19	0	0	3.33	1.43	0	0	0.85	0	0	2.12	0.42	1.74	0.53	0	0.38
gene11191_BCR	2.97	2.68	0.63	6.18	1.63	4.44	2.64	2.85	1.45	1.84	1.81	1.19	0.16	1.35	2.13	0.12	2	3.77	1.41	3.03	2.05	6.72	1.57	1.68	2.45	0.97	2.46	6.47	2.21	6.9	0.84	1.63	1.27	1.3	0.78	3.01	2.7	5	1.46	1.39	2.1	8.51	9.21	2.76	2.47	2.28	3.07	2.31	12.75
gene11193_SPECC1L	17.46	30.91	12.63	19.99	19.74	13.43	23.91	17.88	8.1	33.91	48.34	15.85	27.79	19.7	14.11	18.2	13.24	24.01	22.99	13.84	29.67	24.83	18.62	31.61	19.37	17.15	19.4	25.38	12.08	16.92	23.84	9.39	10.34	13.57	24.96	35.2	19.63	32.7	18.11	21.16	33.02	33.88	31.54	20.28	17.63	21.55	12.69	28.03	15.9
gene11194_ADORA2A	1.66	1.9	0.05	0.62	0.06	0.45	0.22	0.81	0.44	0.95	1.85	0.13	0.76	0.52	0.83	0.58	0.03	0.6	0.27	0.73	1.22	2.11	0.27	0.61	1.04	0.12	0.79	0.58	0.22	0.57	1.4	0	0.54	0.38	0.41	1.12	0.73	1.78	0.1	0.21	0.83	1.27	1.14	0.85	0.49	0.42	1.55	0.85	0.68
gene11195_UPB1	24.44	18.88	12.22	3.22	44.5	20.08	11.44	28.53	7.81	11.03	28.88	16.63	15.42	73.54	22.79	17.24	12.89	10.07	13.75	16.93	67.93	26.69	21.43	45.84	16.22	16.48	37.87	28.62	16.92	24.62	16.66	15.45	24.09	11.38	72.01	56.73	129.17	79.28	11.99	16.91	48.64	59.19	50.85	51.99	18.3	46.45	14.66	20.55	6.92
gene11196_GUCD1	17.62	27.99	17.37	22.96	19.55	19.98	19.56	19.79	30.71	10.11	32.11	16.49	17.13	20.76	23.44	10.15	6.45	8.05	14.41	29.64	20.65	9.89	18.87	22.46	20.11	11.65	25.28	22.17	16.54	23.84	0.67	11.44	13.68	17.44	19.6	14.86	17.6	15.14	15	32.4	21.25	21.59	25.8	34.49	25.06	18.71	24.72	17.29	17.38
gene11197_SNRPD3	471.06	668.89	591.24	457.57	399.65	395.87	809.2	566.74	967.3	624.73	425.11	549.42	253.35	656.43	578.64	614.11	450.64	559.53	1058.21	654.97	680.32	400.65	905.5	1321.81	641.75	865.02	659.83	493.16	299.29	482.19	441.82	305.77	354	1299.67	684.15	659.87	887.92	426.65	880.66	881.42	1024.37	599.85	327.24	856.87	692.61	992.61	707.63	836.78	447.93
gene11198_LRRC75B	4.78	14.22	1.19	2.75	4.14	5.76	4.01	8.59	3.71	2.32	6.55	0.33	0	2.66	1.18	0	0.49	0	2.35	1.42	1.79	10.68	7.02	14.32	0	3.04	10.58	9.97	2.85	4.65	0	4.2	4.1	0.83	4.59	7.28	4.43	32.24	6.21	4.58	6.47	5.21	8.87	11.11	5.62	5.61	12.29	6.27	1.96
gene11199_GGT1	2.99	0.56	0.26	0.21	0.57	0.14	0	0.67	0.16	0.57	3.9	0	0	3.01	0.14	0	0.21	0.81	0.25	0.57	1.54	2.3	0.79	2.25	0	0.59	0.8	0.87	0.49	0.19	0	0	0.14	0.13	1.67	1.09	0.83	79.6	0.65	0.16	0.25	1.37	0.51	2.16	0.03	0.38	2.3	2.15	0.13
gene1119_PSMC3	73.86	146.61	153.08	166.81	74.92	106.31	79.56	137.9	211.22	82.31	150.7	104.52	88.8	148.42	168.79	171.06	106.12	120.18	117.1	160.45	135.98	117.48	177.15	182.45	101.23	112.17	171.17	152.36	83.3	142.76	157.06	84.4	58.4	174.37	130.15	90.7	154.46	112.5	148.13	147.57	157.15	119.97	67.11	148.43	154.04	152.81	154.58	130.99	141.84
gene11200_GGT5	3.73	1.39	1.43	1.88	22.24	18.74	0.98	13.03	4.82	1.66	2.77	0.96	2.16	6.66	7.63	1.92	6.18	0.4	2.7	12.99	4.88	8.07	10.09	9.43	1.92	4.6	20.81	32.02	52.8	47.53	0	56.35	11.41	0.82	2.58	10.77	5.19	2.55	5.61	3.68	8.93	8.52	5.99	20.64	9.98	11.88	19.99	16.17	7.3
gene11201_SMPD4	20.72	60.68	44.43	41.5	29.26	25.84	33.39	32.51	38.68	26.18	88.54	46.03	8.38	37.11	41.58	23.14	17.54	18.04	33.31	53	52.54	29.6	48.59	76.69	11.93	24.96	47.92	44.4	30.8	44.38	20.52	27.56	21.78	35.78	76.31	60.06	53.75	32.25	31.93	51.31	73.52	37.01	21.58	36.41	40.31	43.64	36.1	32.31	37.92
gene11202_LOC110081971	10.28	48.16	39.25	29.07	21.94	13.58	96.03	39.89	34.66	31.42	73.14	13.3	19.32	32.98	17.38	20.16	12.64	28.23	65.03	46.69	29.38	22.36	38.72	44.89	53.44	68.79	51.89	19.4	9.03	38.53	59.44	17.96	13.82	52.63	137.48	58.91	91.73	47.77	27	41.17	50.83	31.16	17.77	45.83	28.35	38.6	40.04	34.87	22.27
gene11203_MED15	16.44	40.27	17.7	28.4	18.72	17.93	17.95	26.43	22.79	15.16	48.8	15.69	24.48	30.88	33.14	26.27	20.07	13.51	18.67	35.24	51.37	25.46	31.85	31.69	14	25.5	28.97	28.56	15.85	16.42	5.29	17.03	11.32	25.3	25.34	25.05	45.07	15.35	25.22	27.08	30.31	18.53	16.68	19.69	23.1	26.21	15.69	33.73	13.88
gene11204_KLHL22	7.06	25.81	12.67	18.8	11.58	14.8	11.34	17.61	15.94	6.9	24.79	9.65	3.44	17.24	21.26	11.9	7.25	9.24	12.48	24.87	21.12	14.9	18.73	28.6	5.25	8.78	21.23	15.69	10.28	13.52	11.24	9.48	7.3	12.14	16.11	14.87	23.82	15.5	10.04	18.15	25.9	13.3	14.04	22.8	14.2	16.94	16.23	11.59	12.43
gene11205_CRKL	11.57	9.79	3.31	64.44	12.23	33.91	4.42	15.21	7.53	0	15.88	2.95	0	8.03	23.45	2.08	10.95	9.65	2.71	18.83	15.18	20.03	9.4	5.82	10.42	8.39	38.11	61.91	25.31	69.79	12.64	27.64	16.69	8.23	3.14	8.08	7.19	14.21	6.87	10.95	8.26	42.83	5.79	12.69	27.91	13.51	28.82	8.68	67.54
gene11206_LOC110081995	0.59	0.13	0	0.15	0	0	0	0.84	0.17	0	0	0	0	0.32	0.2	0	0	0	0.72	0.23	0	0	0.26	0	0	0.32	0.09	0.28	0.06	0.32	0	0	0	0.13	0.49	1.86	1.11	0	0	0.35	0.91	0.16	0	0	0.22	0.2	0.84	0.14	0.1
gene11207_CABIN1	27.25	64.35	16.58	38.76	24.63	23.9	46.34	44.01	25.9	23.11	103.68	12.9	9.8	37.45	36.95	40.51	24.74	28.36	35.17	33.63	61.02	22.8	30.76	51.73	38.72	37.86	38.36	32.86	18.18	24.26	32.94	19.79	12.92	42.01	51.36	51.13	74.15	20.37	49.49	28.54	61.55	28.05	40.09	48.22	29.26	33.16	34.58	45.48	27.47
gene11208_LOC110081974	4.13	18.28	3.16	1.37	9.96	8.18	22.69	8.07	1.18	5.81	15.01	1.92	0	11.99	15.59	3.35	0	6.8	7.57	21.74	2.18	13.26	1.54	26.64	2.66	2.11	10.22	2.66	1.07	4.04	15.18	1.68	6.99	1.58	34.89	36.65	44.13	96.83	6.45	8.55	7.11	6.53	12.41	7.71	2.62	20.81	2.62	5.57	1.49
gene11209_LOC110081961	90.76	47.43	21.66	17.94	36.16	45.3	62.71	28.9	31.28	35.82	45.29	35.91	40.15	125.72	97.65	31.15	19.4	0.87	9.87	33.77	46.45	21.11	45.06	81.37	44.41	44.72	43.24	23.57	23.1	20.84	18.86	17.52	65.61	36.71	66.5	37.79	155.89	315.66	15.01	31.56	6.82	24.26	111.05	34.61	19.34	75.52	30.05	46.94	9.33
gene1120_RAPSN	0.29	7.44	0	4.09	1.37	2.21	1.58	1.72	0.48	0.41	6.32	2.37	0	6.41	9.42	5.55	3.43	3.53	9.66	3.96	2.08	2.45	1.92	16.06	0.96	3.26	7.62	6.09	3.48	6.53	10.84	2.13	2.49	4.91	16.53	7.51	7.54	3.35	7.59	3.02	5.66	1.92	0.12	0.87	4.61	3.92	0.96	0.85	2.45
gene11210_LOC110081962	54.83	28.41	15.57	2.87	44.77	79.18	77.04	23.13	9.71	23.38	112.46	23.22	10.76	189.94	117.07	13.24	13.51	3.47	9.01	22.24	38.45	23.86	21.91	44.38	7.42	20.34	18.35	15.28	15.29	13.48	8.73	15.6	12.08	21.53	122.9	26.44	151.63	89.03	39.89	42.97	28.05	45.74	116.61	42.51	26.64	52.44	12.12	3.45	6.2
gene11211_DDX51	48.65	59.38	49.72	29.72	53.32	30.11	76.18	43.63	25.3	135.27	163.09	52.54	28.68	51.88	32.72	83.89	71.83	98.41	67.65	31.3	171.29	157.7	43.78	65.06	145.18	62.56	33.12	46.49	24.89	24.42	140.34	25.32	21.22	46.82	61.93	85.03	78.89	93.04	46.45	50.95	120.23	128.6	228.2	73.04	40.38	38.83	29.7	46.7	33.57
gene11212_MIF	464.2	833.59	523.12	239.98	455.17	346.27	643.13	486.28	464.28	507.25	436.64	658.19	1021.49	845.21	125.17	190.18	182.67	178.71	126.49	117.44	550.82	119.35	450.68	397.26	420.67	431.38	145.66	290.45	156.15	118.88	92.84	143.23	123.77	559.59	319.84	360.63	822.6	255.12	447.92	494.91	1066.24	336.19	393.49	576.98	300.24	504.51	540.07	781.28	267
gene11213_LOC110082006	2.48	10.33	2.14	3.31	1.52	2.26	1.13	4.09	2.17	1.14	15.59	2	0	4.73	1.3	3.96	0.67	0	2.64	1.24	12.15	14.2	2.47	3.16	6.87	3.64	4.53	1.54	1	2.27	0	0.42	0.28	1.74	6.09	5	8.61	16.84	0.92	2.62	0.92	1.99	1.15	2.71	1.35	2.32	0.77	3.4	1.08
gene11214_LOC110081990	0.24	0.08	1.61	0.43	0	0	0	0.25	0	0	0.12	0	0	0.1	0	0	0	0	0	0	0	0	0	0	0	0.36	0.43	0.1	0.02	0.04	0	0	0	0	0.24	0	1.15	4.59	0	0	0.24	0.1	0	0	0.08	0.19	0.06	0.49	0.06
gene11215_LOC110081993	1.09	3.89	0	1.47	0.95	2.55	2.51	3.88	2.36	1.16	1.72	2.12	0	9.45	1.89	1.9	0.1	1.11	2.18	0.58	18.67	2.09	2.39	2.36	24.92	12.27	9.2	3.8	1.67	7.01	4.81	0.39	0.51	3	5.15	3.46	27.66	33.73	1.96	1.31	20.73	3.61	0.7	3.08	1.33	3.95	2.55	1.02	0.27
gene11216_LOC110081965	0	0	0	0	0	0	0	0	0	0	0	0	0	0	0	0	0	0	0	0	0	0	0	0	0	0	0	0	0	0	0	0	0	0	0	0	0	0	0	0	0	0	0	0	0	0	0	0	0
gene11217_LOC110081992	0.28	2.23	0.75	0.69	0	1.1	0	2.9	0	0	1.71	0.13	0	0.12	0.78	0.37	0.81	0	0	0	3.62	0.69	0.89	2.16	0	0.06	1.96	0.69	0.34	0.23	0	0	0.81	0	0.28	1.9	1.95	12.66	0.44	0.4	0.91	0.12	0	0.16	0.03	0.35	0.05	1.37	0.07
gene11218_LOC110082001	0.59	8.02	8	1.41	7.92	2.2	5.94	8.22	0.99	6.71	8.14	4.41	4.4	8.18	3.45	7.14	2.46	1.6	3.57	1.9	25.59	21.43	4.86	13.2	4.25	3.43	3.88	2.12	1.57	1.88	7.59	3.89	5.08	1.34	6.48	9.42	8.33	13.48	4.13	1.67	6.63	2.96	2.57	7.29	1.64	2.44	4.48	2.06	1.25
gene11219_LOC110081966	12.33	60.45	47.33	21.87	37.57	15.49	24.7	26.14	30.62	14.36	73.45	60.92	58.72	48.38	40.24	55.54	17.75	14.18	22.39	63.12	43.07	27.15	29.32	69.04	7.59	13.02	28.2	23.34	14.38	14.28	7.94	10.75	19.29	32.7	59.01	35.59	86.57	60.04	25.32	40.36	34.51	18.08	24.86	40.66	25.68	36.05	25.95	20.67	15.24
gene1121_CELF1	26.12	48.02	22.72	54.78	33.97	40.09	59.91	39.04	26.03	52.62	89.12	17.72	16.29	34.16	54.65	42.02	37.87	84.49	99.51	46.16	58.89	62.27	34.36	53.88	64.62	56.1	42.59	64.27	29.95	27.2	82.71	16.13	21.84	42.89	59.96	68.26	56.88	35.16	62.54	40.94	59.37	38.39	54.46	36.07	49.1	53.94	36.2	35.96	44.72
gene11220_SMARCB1	108.94	202.37	191.28	169.95	113.98	151.96	332.46	127.25	176.72	83.27	255.68	150.97	144.81	236.91	194.05	162.44	107.06	293.71	298.82	314	257.39	229.12	169.66	406.85	155.87	139.54	264.26	184.81	101.08	235.86	219.72	98.54	139.6	135.34	422.42	381.26	261.11	262.65	340.61	248.13	445.13	226.64	357.69	396.57	232.28	240.83	245.76	140.06	168.61
gene11221_LOC110082016	40.06	152.1	84.09	226	72.75	132.56	228.37	83.01	150.48	226.35	228.13	56.68	53.18	81.38	293.43	73.98	86.71	195.67	134.41	105.49	133.79	53.35	203.09	179.36	192.63	209.69	174.67	605.48	158.78	176.58	124.51	103.83	89.54	159.34	205.32	285.08	125.45	43.41	243.68	161.85	242.36	182.08	37.45	86.81	390.72	203.52	175.47	114.47	270.69
gene11222_LOC110082014	1.37	0.58	2.12	2.17	1.67	0.37	1.69	0.83	0.37	2.49	2.6	3.14	0.31	1.3	1.17	2.1	1.78	4.78	5.08	0.43	9.08	7.45	0.51	0.49	6.65	0.95	0.77	2.56	0.65	2.73	7.23	0.38	0.44	0.71	1.08	1.96	1.58	5.51	0.96	1.58	1.38	5.84	11.17	2.11	0.51	0.48	0.54	0.61	2.12
gene11224_DIAPH1	3.72	3.13	2.93	6.07	4.79	3.34	5.59	4	1.26	2.14	6.51	3.25	0.79	3.08	4.62	3.49	2.15	2.86	2.98	4.77	4.36	9.52	1.34	4.67	5.86	2.02	3.76	5.74	3.44	4.89	11.08	4.2	3.68	1.34	2.14	6.47	4.97	3.54	2.52	2.42	4.29	7.95	10.32	3.2	4.32	3.35	4.31	4.64	6.33
gene11225_HDAC3	15.2	71.19	25.34	75.13	25.92	36.62	30.94	30.09	18.97	30.4	72.67	54.55	26.63	39.16	57.65	31.23	21.08	31.12	33.87	44.95	37.81	42.86	31.64	69.4	14	21.07	33.09	53.47	24.16	41.73	13.74	18.71	17.16	24.9	51.23	29.15	36.21	30.79	56.8	34.21	51.62	26.64	28.53	29.92	51.53	40.98	30.58	24.73	67.65
gene11227_RELL2	0.34	4.91	9.06	19.68	8.19	6.53	4.24	9.67	3.66	3.84	2.02	5.17	17.01	5.87	7.08	11.31	5.14	3.87	6.65	9.99	0.8	3.39	4.3	18.65	3.34	6.03	4.5	26.59	16.1	14.53	2.69	9.61	8.41	6.04	31.88	26	5.46	3.02	17.55	13.07	4.63	2.59	2.75	3.94	7.65	5.09	9.09	9.08	6.06
gene11228_FCHSD1	6.53	26.97	13.86	21.63	12.89	16.51	16.13	9.64	8.16	10.07	42.79	25.7	10.41	11.12	22.01	17.3	11.11	15.86	18.32	27.54	22.54	14.6	6.59	19.35	9.86	12.33	13.38	17.23	8.45	12.91	7.83	11.26	14.82	13.3	26.97	25.98	8.5	7.11	8.77	9.4	11.35	8.74	5.07	5.22	8.63	10.38	12.04	10.65	16.89
gene11229_ARAP3	1.23	4.09	0.77	0.79	4.44	3.68	0.12	5.65	0.43	0.46	2.94	0.83	0	5	3.35	1.86	1.36	0.48	2.12	1.8	2.22	2.04	0.22	1.49	0.58	0.95	2.94	1.3	0.44	1.55	2.82	1.11	2.57	0.42	2.09	4.38	5.25	1.34	0.95	0.54	5.38	1.97	1.73	0.64	2.2	1.66	0.67	4.36	0.29
gene1122_PTPMT1	66.2	64.06	87.56	93.02	62.04	74.57	33.21	83.55	111.21	40.99	27.4	55.1	27.67	73.4	91.65	21.73	27.63	29.34	32.4	116.32	36.5	42.74	73.53	43.47	26.12	69.92	101.93	102.07	66.06	99.72	42.32	59.72	77.8	76.44	34.65	39.16	37.11	76.83	77.26	107.14	32.08	80.63	25.97	107.3	99.76	96.79	109.15	49.1	107.53
gene11230_LOC110082018	0.86	0.85	0.38	0.61	0	1.17	0	0.69	0.54	0	0	1.62	0	0.2	1.73	1.4	1.75	2.98	0	0.38	0	0	0	1.9	0	0	0.49	0.1	0	0	0	0	0	0.64	1.45	0	0	1.96	0.49	0	0.61	0	0	0	0.67	2	0.55	0	0
gene11233_PCDH1	1.79	8.01	1.07	5.44	1.73	1.6	0.27	3.72	1.89	0.96	2.85	0.59	1.37	3.3	4.68	1.67	1.7	2.57	2.71	1.82	3.21	5.91	1.85	4.62	3.79	1.7	3.19	8.68	2.7	5.47	1.15	2.03	1.73	1.84	3.77	5.82	7.06	7.98	2.23	1.85	3.38	4.22	6.36	2.42	2.25	2.91	3.58	4.69	3.26
gene11234_KIAA0141	21.58	42.14	10.43	31.62	13.74	17.7	17.03	24.1	21.61	9.1	30.37	20.09	0	28.14	54.85	39.62	20.28	46.94	43.53	45.65	40.1	19.66	24.24	50.49	3.52	13.4	27.42	48.67	23.42	32.72	5.76	21.25	24.52	17.65	44.64	35.82	19.15	33.52	19.4	27.86	44.79	27.88	9.36	18.97	24.36	22.54	37.17	16.77	22.78
gene11235_PCDH12	0.68	3.84	1.21	1.91	1.14	1.51	0.18	2.26	0.37	0	3.39	0.58	0	0.88	3.03	0.32	0.24	0	0.4	0.78	0.59	0	2.63	3.59	1.05	0.24	2.21	3.05	0.69	1.31	0.86	1.06	0.92	0.66	3.62	2.48	3.21	1.39	0.46	0.74	1.95	0.52	0.09	1.63	1.1	1.72	0.41	1.74	0.75
gene11236_POLR3F	1.13	2.22	0.84	9.01	0.58	4.44	1.38	1.85	0.95	0.73	1.17	1.35	0	2.5	5.81	0.76	2.13	3.19	3.67	5.84	3.55	2.52	1.38	3.99	4.97	1.06	4.6	14.17	3.25	12.28	0	3.34	2.23	1.82	1.21	2.08	1.16	4.21	1.37	0.86	1.79	5.77	0.35	0.4	5.17	1.94	2.66	0.34	9.21
gene11237_TDRD12	0	1.42	1.02	6.39	0.26	0.38	0.14	1.24	0.4	0	0.42	0.34	0	0.4	1.02	0	0.18	0	0.41	1.01	0	0	0.39	1.9	0	0.89	1.11	1.13	0.67	1.48	0	0	0.27	1.25	0.48	0.35	0.75	0.07	0.16	0.69	0.88	1.31	0	0.2	1.23	0.79	1.56	0.12	2.93
gene11238_NUDT19	0.4	2.32	9.27	27.58	1.85	15.37	0	4.39	6.01	0.75	0.67	1.6	0	0	9.48	0	0.95	2.16	0	2.56	0	2.84	2.66	1.03	0	2.31	6.73	14.14	4.33	6.16	0	5.46	2.52	0.92	0.45	1.59	2.22	1.62	3.46	2.15	0	10.14	4.5	1.93	12.61	4.03	5.78	1.87	21.48
gene1123_KBTBD4	5.23	9.82	12.52	19.98	7.28	12.04	10.3	10.22	8.88	1.67	6.88	5.28	12.4	7.16	10.69	4.74	3.22	7.22	9.21	11.74	6.24	3.77	8.23	12.73	2.82	5.27	12.58	19.95	8.75	14.99	2.94	5.5	6.51	7.56	7.8	11.18	6.36	5.96	10.86	11.65	8.53	14.49	8.97	14.66	12.28	13.26	15.15	9.81	17.31
gene11240_RGS9BP	0.3	0.73	0.62	1.65	0.76	0.97	1.26	0.6	0.45	1.37	0.61	0.18	0	0.71	0.91	0.99	1.08	7.08	1.04	0.6	2.58	1.95	0.18	0.61	1.77	0.88	0.84	2.39	0.48	1.64	0	1.14	0.26	0.49	0.2	0.66	1	0.68	0.43	0.81	1.47	2.17	0.83	0.55	0.91	0.23	0.4	2	1.91
gene11241_ANKRD27	6.96	30.37	6.46	28.78	12.84	22.78	14.6	23.13	9.33	12.57	26.22	9.91	2.57	30.25	27.02	11.15	11.66	26.88	19.62	17.85	20.35	17.91	24.15	49.22	16.7	19.06	32.09	41.34	14.91	26.57	13.83	8.63	13.42	28.12	28.63	42.69	35.7	17.46	42.12	18.49	33.98	15.29	8.4	11.52	23.55	25.9	17.92	15.86	34.47
gene11242_PDCD5	44.6	59.87	47.66	76.55	40.24	81.57	53.86	62.88	70.31	51.47	43.8	41.51	25.94	62.75	72.78	18.36	26.63	51.26	39.73	67.7	39.9	38.9	63.61	59.6	46.39	55.37	90.39	146.28	54.71	74.56	31.24	22.21	41.35	52.6	55.56	33.87	59.15	49.37	98.43	82.74	53.97	72.85	47.11	62.4	106.37	70.13	75.32	49.16	94.08
gene11243_LOC110082029	0.11	1	0.69	3.51	0.4	0.53	0.07	1.5	0.18	0.92	0.57	0.17	0.12	0.21	0.32	0.4	0.1	0.32	1.25	0.43	0.45	0.95	0.27	1.05	1.02	0.42	0.65	1.63	0.57	1.04	0.63	0.2	0.07	0.33	0.33	1.32	0.98	0.47	0.2	0.39	0.87	0.57	0.23	1.04	0.81	0.61	0.95	0.23	1.65
gene11244_DPY19L3	2.01	2.86	1.29	2.63	2.81	2.41	1.41	2.78	0.97	1.31	2.02	2	0	2.17	1.9	0.69	1.14	8.74	6.72	4.61	6.91	1.42	1.59	4.19	1.97	1.55	1.26	4.68	2.25	2.91	3.96	0.26	0.28	1.41	4.64	1.56	3.79	1.25	2.64	1.67	4.3	4.45	1.73	1.54	3.57	2.59	3.63	5	8.85
gene11245_ZNF507	2.89	3.98	2.15	12.08	3.63	3.4	3.93	3.09	1.21	0	6.12	0.77	2.44	1.63	3.49	0.46	0.74	2.52	2.75	1.9	3.01	2.56	2.25	3.73	0.36	1.41	4.52	11.83	4.51	8.11	1.73	2.39	0.54	1.24	2.13	1.64	2.3	0.64	4.9	1.65	4.49	4.87	3.37	2.47	4.4	4.01	3.1	2.83	11.79
gene11247_TSHZ3	7.64	2.11	1.08	4.01	6.79	13.26	1.06	9	1.56	3.42	6.81	2.76	1.29	24.54	10.03	0.81	4.14	4.24	1.45	1.49	9.29	33.56	9.14	5.65	11.23	10.51	26.82	44.9	12.97	23.48	10.41	6.26	1.57	5.36	4.51	3.66	11.68	17.65	4.9	6.96	11.95	20.98	17.94	8.36	6.68	7.04	2.76	7.59	4.68
gene11248_LOC110082030	1.24	9.09	0	3.45	0	1.73	0	3.35	0	0	3.07	0	19.29	5.59	3.85	4.47	5.19	0	3.9	2.52	7.65	2.4	0	9.31	7.98	4.41	2.03	14.5	1.57	5.65	9.26	0	0	0	11.91	1.45	0	0.7	3.8	0.68	0	0	0	0	0.27	1.55	1.34	6.84	2.6
gene11249_LOC110082042	10.93	33.23	29.6	27.62	44.11	45.76	142.83	22.89	15.35	27.65	38.51	42.55	36.81	38.79	27.27	20.53	12.46	200.79	57.35	38.76	33	11.53	96.79	52.45	46.23	126.82	35.02	72.98	18.65	32.05	34.94	13.31	10.57	89.66	48.42	86.73	68.82	55.2	66.91	40.95	65.94	54.13	34.96	56.05	28.93	53.82	57.6	49.96	28.3
gene1124_NDUFS3	117.03	212.39	251.37	162.86	102.83	111.73	199.29	164.53	215.23	229.21	270.91	148.84	143.61	263.98	180.26	208.66	126.11	252.32	249.96	225.1	236.75	173.94	220.87	254.04	126.02	173.78	166.01	154.14	86.36	156.3	213.18	73.92	66.66	271.2	197.77	220.49	269.56	192.62	184.05	212.69	283.45	171.2	194.49	213.26	176.69	233.63	203.35	164.88	150.37
gene11250_FKBP10	23.92	111.19	53.61	241.62	25.16	154.63	43.85	85.47	123.62	41.52	80.47	26.21	5.85	44.95	309.08	21.58	43.23	70.47	45.08	136.79	37.7	71.81	155.67	93.16	47.92	123.95	217.8	351.88	171.5	296.92	171.09	148.67	80.21	265.41	64.76	77.87	42.18	40.81	193.99	187.36	69.84	117.4	27.86	87.34	436.29	252.73	213.11	56.03	741.79
gene11251_CUNH17orf53	0.86	2.89	5.58	6.64	2.61	3.87	2.45	2.45	4.43	0.37	2.18	2.15	0	1.02	5.53	1.63	2.34	0.93	1.91	3.27	4.52	3.57	2.91	7.64	1.26	3.17	5.99	6.3	4.22	5.41	0	2.26	2.13	1.82	2.02	2.76	3.57	2.33	3.66	5.1	3.17	2.56	1.18	4.85	6.97	4.31	3.24	0.85	7.94
gene11252_ASB16	2.29	4.04	4.79	3.37	0.86	10.4	1.28	5.69	7.38	0	3.43	1.62	7.29	3.14	5.15	0.97	1.46	0.92	0.83	2.87	1.62	5.45	7.4	3.35	0	3.95	9.2	9	3.3	9.1	10.62	3.47	3.88	2.42	5.56	1.29	3.33	2.36	2.9	6.17	4.01	8.26	0	7.19	9.71	8.18	6.14	7.47	5.55
gene11253_TMUB2	6.81	13.99	5.07	16.36	5.18	6.01	5.32	9.89	6.66	1.73	2.44	3.14	1.38	6.08	12.26	3.93	2.35	7.72	5.72	9.08	4.43	3.18	6.78	7.15	4.93	5.61	13.05	17.3	8.33	8.71	12.63	5.43	4.66	7.67	4.48	3.84	3.33	5.23	19.46	11.39	7.35	10.04	3.07	7.04	12.45	14.81	10.56	4.11	12.73
gene11254_ATXN7L3	18.34	27.33	8.7	27.99	9.83	29.81	29.39	17.01	9.41	12.35	42.88	8.72	12.35	19.62	33.8	18.16	11.11	25.08	20.3	19.4	16.1	22.52	17.73	28.45	23.81	18.43	30.2	36.97	14.87	25.79	22.27	9.31	11.61	15.24	27.48	22.46	28.01	13.33	26.42	20.4	34.4	28.01	33.12	16.64	28.45	25.46	20.13	18.56	32.79
gene11256_UBTF	112.86	132.3	121.76	164.49	106.88	111.47	145.74	90.21	76.47	247.72	222.1	70.86	53.47	94.68	105.53	149.81	112.99	252.51	231.02	54.6	211.24	295.74	104.89	134.16	276.77	160.6	120.81	133.57	58.65	106.8	316.73	56.38	39.72	118.89	130.45	159.02	145.66	176.15	128.6	106.81	188.18	141.71	157.84	82.41	82.83	110.16	56.58	122.44	91.01
gene11257_SLC4A1	2.86	1.34	1.12	4.79	180	39.68	7.08	39.79	15.24	13.68	31.75	1.3	0.05	7.54	4.59	63.54	136.71	2.2	1.78	1.58	2.83	35.24	46.89	8.94	35.08	38.16	69.06	5.5	351.25	90.25	0	206.82	167.14	0.56	4.61	29.17	6.62	2.8	8.46	8.58	8.23	3.06	5.22	3.03	5.38	3.55	8.94	22.24	0.25
gene11258_RUNDC3A	0	3.89	0	1.6	1.37	1.69	0	2.11	0.4	0	2.93	0.25	0	0.07	1.18	2.07	4.98	2.27	0.51	0.42	0	2.09	0.6	1.12	0	0.81	1.84	1.2	1.98	1.2	0.82	2.9	3.51	0	0.8	0.12	2.73	0.24	0.36	0.38	0.39	0	1.78	0.71	0.52	0.37	1.13	1.51	0.86
gene11259_SLC25A39	23.59	46.2	25	43.58	42.15	48.76	45.02	33.57	18.82	12.37	36.55	25.5	15.43	37.88	34.02	22.79	24.28	40.84	30	34.76	24.56	33.02	34.6	29.66	23.21	40.55	41.58	68.28	39.32	47.84	20.51	24.29	41.15	32.93	33.24	65.54	38.35	50.31	49.67	45.09	49.77	47.94	25.9	42.09	51.75	37.61	46.75	25.37	64.5
gene1125_FAM180B	0	0.46	0	0.11	0	0.14	0	0.15	0.3	0	3.62	0	0	0	0.05	0.62	0.54	0	0	0	0	2.08	0	0	0	0	0.19	0.12	0.06	0.14	0	0	0.34	0	0	0	0.46	0	0.1	0	0	0	1.8	0	0.13	0	0.1	0	0
gene11260_LOC110082048	16.11	37.63	3.26	5.54	16.7	12.79	9.91	18.45	1.61	4.58	22.09	5.86	0	10.39	10.19	11.23	12.12	13.85	7.68	6.61	17.66	7.06	4.18	27.46	17.71	8.78	14.26	12.83	15.15	5.82	7.72	14.01	11.67	4.74	16.19	25.9	37.39	13.22	11.1	3.75	21.62	4.9	7.95	5.36	7.23	10.4	3.59	15.59	5.49
gene11261_KANSL1	21.43	38	17.45	39.93	25.65	27.47	30.99	26.38	7.56	21.3	42.3	13.05	10.45	32.1	31.44	19.27	16.98	18.51	22.12	17.29	41.14	49.93	24.49	42.54	53.78	34.68	36.2	56.9	24.52	33.03	37.19	16.41	13.81	24.97	30.33	31.82	45.78	20.23	31.43	18.88	45.17	47.55	57.4	30.22	26.84	30.12	26.65	25.05	33.6
gene11262_CDC27	9.59	17.86	11.83	29.59	22.1	19.03	24.42	17.27	8.94	11.74	27.81	18.23	21.63	17.99	21.01	14.82	12.18	17.26	25.17	18.66	25.62	30.97	12.05	20.09	18.25	16.49	16.46	32.94	16.09	22.47	24.78	8.4	7.01	15.53	28.77	22.71	20.57	29.79	25.68	20.81	34.81	39.31	39.12	29.02	26.66	17.49	18.75	15.23	33.27
gene11263_LOC110082051	1.66	0	0	1.08	0.64	1.95	1.07	2.22	2.79	4.29	6.73	0	0	0.97	1.44	0	7.08	4.81	0	1.37	16.31	1.94	2.99	8.48	0	0	3.41	3.36	2.33	10.06	0	0	9.13	1.98	13.94	28.87	2.31	1.32	6.85	9.62	0	0.27	2.58	0.12	7.77	2.86	3.89	1.43	3.94
gene11264_CACNB1	1.08	10.58	1.31	2.9	3.7	2.86	5.16	4.34	0.55	4.55	12.76	3.51	1.51	8.48	2.73	2.7	2.65	0.57	2.89	1.52	2.94	3.34	3.03	5.52	2.79	3.18	3.51	3.19	2.46	1.46	1.84	1.5	1.53	2.6	10.07	8.82	15.77	4.83	3.14	2.07	8.55	3.16	2.27	2.01	2.24	3.49	2.53	3.01	2.93
gene11265_RPL19	4547.56	2921.83	3113.16	1847.41	3237.58	3168.78	2899.07	3143.75	3399.4	1937.28	1333.9	3523.45	4437.15	3749.8	2549.39	1795.76	1621.92	1501.93	2365.57	2568.19	2184.89	2077.01	3062.06	2674.02	1546.73	2017.62	2757.08	2075.9	1443.82	2493.96	1151.17	1423.8	3315.86	2390.36	2256.42	1734.23	1964.78	2928.19	2520.75	3199.52	2049.11	2892.09	1868.07	3980.81	2887.69	3054.24	3110.74	3419.63	2474.38
gene11266_STAC2	0.51	0.69	0	0.18	0.94	0.08	0.05	0.28	0	0.68	0	0.39	2.79	0.13	0.06	0.49	0.26	1.05	0.52	1.47	0	0.92	0.24	0	0.18	1.49	0.36	0.27	0.42	0.38	0.23	0.13	0.11	0.08	0.25	0.1	0.13	2.08	0.12	0.07	0.37	0.44	1.33	1.15	0.09	0.2	0.43	0.78	0.31
gene11267_LOC110082037	0.12	0.03	0.13	0.51	0	0	0	0.25	0.06	0.18	0.39	0.07	0	0	0.06	0	0	0	0	0	0	0	0.73	0.15	0	0.3	0.12	0.19	0.06	0.06	0	0	0.05	0	0.1	0.1	1.93	0	0	0.2	0.23	0.6	0	0.51	0.09	0.28	0.22	0.56	0.06
gene11268_FBXL20	24.32	45.91	19.47	36.51	25.88	22.89	50.53	28.66	12.17	42.32	58.76	29.24	26.8	15.47	34.91	44.38	30.62	76.41	76.08	42.45	72.13	51.82	17.36	48.34	59.65	32.16	26.37	42.99	20.36	18.42	25.87	11.1	12.14	23.39	28.8	56.85	29.87	50.07	39.36	29.32	58.84	44.52	97.25	41.4	28.44	29	31.49	22.81	28.81
gene11269_MED1	28.02	45.86	20.69	32.96	25.44	17.94	53.92	23.25	5.74	88.67	77.62	22.61	26.85	19.09	36.56	62.19	63.1	113.35	79.19	12.78	65.83	145.09	18.48	49.97	90.51	33.87	26.35	29.39	10.61	18.73	193.52	13.22	11.54	25.43	35.66	46.96	36.19	82.18	30.57	20.94	44.9	55.47	111.2	25.09	21.66	34.81	10.91	24.48	23.78
gene1126_C1QTNF4	0.19	3.46	0.72	4.59	0.48	0.77	1.49	1.41	0.8	0	0.96	2.66	0	0.07	1.37	0	0.91	0.52	0.94	0.73	0	0	1.78	1.53	2.24	1.66	2.25	4.32	0.27	2.33	0	0	1.63	1.54	2.03	5.27	1.63	1.66	5.32	1.67	0	2.43	1.31	1.23	2.33	2.55	2.22	1.49	3.48
gene11270_CDK12	14.13	16.24	15.89	39.32	16.25	20.86	17.41	15.52	10.6	10.77	24.96	11.11	14.03	17.21	21.5	15.25	12.71	28.91	23.2	21.32	22.71	33.37	12.19	16.22	32.75	17.01	23.14	35.22	15.4	29.27	37.57	14.41	8.77	14.69	16.14	23.38	18.9	24.57	12.47	16.19	22.33	32.19	38.31	28.02	20.62	16.48	20.39	14.14	42
gene11271_NEUROD2	0	0.05	0	0.06	0.27	0	0.2	0.04	0.1	0	0	0.44	0	0	0	0	0.09	0.99	0.3	0	0	0	0	0	0.09	0	0	0	0	0	0	0	0	0	0.1	0.21	0.09	0.16	0.14	0	0	0	0.21	0.03	0.02	0.06	0.04	0.26	0.04
gene11272_PPP1R1B	7.33	7.74	3.15	10.7	35.46	7.68	4.22	76.11	6.53	1.21	7.1	1.01	2.12	11.93	4.5	4.32	4.39	29.44	8.2	8.45	16.52	32.55	1.55	0.9	12.18	2.31	6.74	4.59	2.13	9.58	5.34	0	1.98	0.66	3.5	6.36	8.53	14.79	3.36	3.89	7.58	78.29	48.57	42.54	7.28	4.23	5.87	157.22	13.54
gene11273_STARD3	9.33	16.22	6.78	30.6	9.52	11.53	90.76	25.26	5.79	7.01	13.51	7.7	3.53	13.43	20.98	7.85	4.03	5.82	7.5	14.36	10.64	11.32	10.76	14.17	6.04	12.19	17.49	37.18	11.95	14.22	4.39	7.27	7.15	13.55	10.81	18.3	11.44	10.93	50.06	40.75	182.74	62.28	10.98	76.91	18.37	47.83	38.45	17.78	24.38
gene11274_LOC110082060	0.16	0.18	0.21	0.51	0	0.08	0	0.35	0.32	0.81	0	0.49	0.09	0	0.11	0	0	0	0.1	0.22	0	0.75	0.07	0.08	0	0.89	0.88	0.09	0.09	0.23	1.28	0	0.07	0.25	0	1.03	0.86	0.07	0.24	0.1	0.05	0.69	0.42	0.63	0.17	0.36	0.15	0.11	0.27
gene11275_TCAP	0.25	0.07	0.09	0.23	0.42	0.78	3.07	0.67	0.82	3.54	1.68	0	0	0.18	1.1	3.13	1.19	1.8	3.48	6.15	3.17	0.76	0.39	0.32	0	0	2.74	0.64	0.32	0.04	0	0	4.64	0	1.26	5.79	0	0	0	0.33	0.93	1.06	3.41	6.25	0.05	0.69	7.77	1.17	0.34
gene11276_PNMT	3.62	1531.86	6.88	6.38	0	33.89	1.58	5.38	0.31	25.04	16.99	3.21	8.41	0	64.55	6.09	1.57	0	52.01	26.78	0	0	1.01	1.06	0.45	9.51	158.6	8.62	0.31	0.08	0	0	1.32	2.31	0	38.97	0	292.92	0.42	0.51	28.37	0.99	8.97	0	0.29	2.77	0.2	53.36	3.4
gene11277_PGAP3	3.23	4.53	1.86	16.5	3.83	6.84	1.19	8.44	10.47	2.75	2.29	3.63	4.26	2.38	13.35	1.91	2.87	2.62	2.23	6.21	4.78	3.57	3.85	3.48	0.38	1.05	4.65	13.92	3.14	8.37	4.06	1.49	3.08	5.81	1.52	3.72	1.27	3.38	6.34	3.4	1.05	7.4	1.77	2.18	11.78	7.23	5.45	3.39	21.12
gene11278_ERBB2	19.2	22.4	10.35	21.82	13.63	9.85	29.02	13.88	4	10.41	30.54	9.63	13.86	12.57	23.98	19.6	17.58	34.59	25.19	16.17	24.1	65.69	9.1	20.57	44.83	15.81	14.29	36.99	11.6	19	31.44	8.33	4.83	12.15	22.75	16.67	32.04	30.78	22.47	17.4	33.99	49.57	71.09	38.56	21.04	23.7	20.49	17.55	32.67
gene11279_MIEN1	30.82	31.81	56.96	85.25	27.01	43.75	22.58	35.52	36.6	29.33	27.9	16.45	12.74	42.61	31.07	24.69	20.92	24.59	32.95	30.43	33.52	53.97	49.46	34.7	25.4	58.13	70.29	77.19	36.72	69.28	45.49	33.94	18.53	52.2	39.41	34.46	49.93	36.4	27.6	41.33	35.2	49.6	29.85	45.39	84.62	27.03	38.4	35.37	90.71
gene11280_GRB7	10.36	0.94	1.45	8.75	0.59	1.26	0.61	2.75	1.56	0.44	0.26	0	0	2.2	1.51	0.43	0.37	0.42	0.51	0.44	5.09	2.88	1.79	1.35	0	1.13	5.03	3.17	1.03	3.38	3.27	0.68	1.91	1.03	0.52	0.53	2.43	8.9	0.31	1.45	6.89	5.74	1.43	5.97	1.56	1.25	4.15	0.88	3.93
gene11281_LOC110082071	0	0	0	0.54	0	0.21	0	0.07	0	0	0	0.4	0	0	0	0	0	0	0.27	0	0	0	0	0	0	0	0.21	0	0.13	0.05	0	0	0	0	0	0	0.67	0	0	0.62	0	0.47	0	0	0.07	0.38	0	0.62	0.38
gene11282_IKZF3	0	0.96	0.55	4.15	0	3.95	0.45	0.31	0.16	0	0	0.16	0	0	0.14	0.33	0	0	0.65	0.36	0.47	0	0.24	0.06	0.78	1.15	0.6	0.51	0.27	0.28	0	0	0.19	0.17	0.22	1.01	2.99	0	0.17	0.09	0	0.28	0	0	0.59	0.19	0.88	0	0.54
gene11283_ZPBP2	0	4.61	2.54	3.82	0	1.83	3.04	0.53	0.54	0	0.57	4.33	21.88	0	1.12	0	0	0	0	0	0	0.69	0.2	0	0	0	0.37	0	0	0.05	0	0	0	1.37	0.57	0	2.22	0	0.37	0.09	0	0	0	0	0.07	0	2.09	0	0.23
gene11284_LOC110082065	0.11	0.08	0.12	1.18	0	0.27	0.76	2.2	0.04	0	0.43	0.41	0	0	0.08	1.39	0.57	0.92	0	0.3	0	0.52	0.76	0.87	0	0.74	0.62	0.22	0.11	0.3	0	0	0.07	0.05	1.14	0.57	1.3	0.1	0.11	0.05	0.28	0.36	0	0.16	0.48	0.19	0.06	1.27	0.34
gene11285_LRRC3C	2.02	26.39	1.12	1.84	2.07	2.88	4.94	2.56	1.15	2.6	3.76	1.84	0	0.26	4.47	1.87	1.94	12.36	10.41	4.18	2.6	3.49	0.75	1.62	2.29	3.1	8.33	4.08	2.29	2.88	1.92	2.52	0.16	3.48	6.95	12.64	1.7	8.68	3.87	2.97	4.52	2.59	2.52	2.48	2.52	2.36	3.61	7.72	2.72
gene11286_ORMDL3	1.23	3.93	1.07	6.08	1.63	3.51	5.61	2.93	1.54	0	2.52	1.45	0	2.19	3.38	0.66	0.98	2.9	2.39	3.34	2.2	1.86	1.95	2.11	0.22	2.61	3.65	8.01	2.08	3.67	0.12	2.38	1.32	2.35	2.27	2.4	2.87	1.64	3.39	2.39	1.82	6.85	4.57	2.74	3.34	4.08	7	2.29	7.11
gene11289_GSDMA	0	10.36	36.32	76.06	6.06	2.55	10.91	9.32	10.39	0	2.01	9.41	0	1.83	8.49	0	1.7	5.38	3.83	5.88	0	4.73	8.4	3.58	3.36	3.46	18.76	67.03	12.85	18.09	0	6.75	1.07	4.53	0	6.41	0.62	0	2.58	7.71	2.94	3.34	3.88	12.35	14.93	15.79	21.81	0.37	22.6
gene11290_PSD2	0.32	0.95	0.31	0.18	1.12	0.45	0	1.73	0.3	0	1.02	0.51	0	1.28	0.37	1.69	0.46	0.73	0.4	0.14	0.77	1.24	0.2	1.42	0	0.58	0.68	0.51	0.53	0.2	1.27	0	0.27	0.46	0.54	0.63	1.46	0.61	0.8	0.36	1.48	0.46	1.39	0.42	0.6	0.63	0.1	0.78	0.19
gene11291_NRG2	0.79	2.56	1.95	2.74	1.72	0.79	3.18	2.9	1.57	2.35	2.56	2.26	0	1.16	0.65	1.09	1.32	3.25	2.89	0.56	2.27	5.07	0.44	1.67	3.16	3.71	1.11	1.17	0.59	0.48	5.23	0	0.79	0.9	2.23	3.25	2.95	2.82	0.57	0.53	2.57	2.08	0.87	0.85	0.59	1.28	1.6	5.43	1.26
gene11292_PURA	16.09	54.34	19.97	60.02	23.93	38.53	45.47	30.47	29	67.72	54.46	16.52	11.95	25.2	55.41	31.29	29.77	60.17	37.13	27.32	51.19	24.76	45.33	38.72	66.34	42.34	50.5	44.52	21.48	33.54	101.87	17.08	15.64	63.27	32.92	42.44	50.02	24.72	64.01	40.07	33.52	28.56	47.5	26.38	48.34	50.61	38.78	23.49	51.47
gene11294_CYSTM1	86.07	47.77	12.92	19.22	11.43	29.16	39.9	23.99	16.04	14	17.7	13.94	9.17	12.92	22.23	2.49	6.38	18.95	23.41	35.73	2.71	6.22	30.82	24.36	18.17	18.48	59.52	27.39	12.03	29.65	8.95	12.26	4.74	33.45	13.77	17.22	27.61	44.49	48.82	39.86	32.79	47.03	37.97	53.19	36.83	46.81	96.43	21.13	39.39
gene11295_PFDN1	237.28	293.34	355.74	190.13	264.9	316.66	358.33	314.49	271.61	196.39	228.92	259.92	184.57	426.44	201.67	159.22	117.87	238.78	243.49	251.05	250.43	199.35	304.08	341.16	251.52	264.47	231.2	361.71	160.72	278.03	130.33	136	187.8	315.07	377.11	240.68	285.2	344.35	425.27	343.65	369.93	328.34	228.65	328.21	323.44	356.54	324.54	347.66	248.54
gene11296_HBEGF	8.8	19.34	1.43	6.53	4.98	8.59	6.21	8.59	6.2	3.26	9.34	0.88	12.47	5.89	5.45	1.75	3.29	7.11	10.9	4.55	3.13	3.77	5.96	4.43	8.16	7.39	5.14	5.68	2.97	3.81	1.93	1.25	7.65	1.56	9.53	8.22	6.08	16.74	3.08	0.72	16.98	2.09	5.6	6.73	2.3	3.93	6.26	9.62	1.6
gene11297_SLC4A9	0.4	0.03	0	1.15	0	0.28	0.39	0.02	0	0	0.25	0.04	0	0.14	0.14	0	0	0	0	0	1.68	0.51	0	0.13	0	0.11	0.04	0.3	0.11	0.13	0	0	0	0	0.28	0.39	0.15	0.64	0.09	0.05	0.67	1.99	0.34	0.03	0	0.37	0.27	0.13	0.29
gene11298_LOC110082094	104.77	103.49	120.6	83.9	127.74	43.53	221.19	76.38	53.56	389.69	314.43	125.58	93.38	124.4	71.74	204.77	165.26	404.96	288.82	60.32	277.05	458.6	84.66	126.78	374	144.01	52.88	56.34	28.87	32.91	599.96	23.46	25.28	101.92	149.44	197.6	127.54	233.65	103.47	108.31	160.26	206.39	437.38	138.44	56.54	79.35	56.72	101.7	67.37
gene11299_SRA1	8.71	11.93	7.65	9.7	6.98	22.51	5.94	12.45	14.55	3.97	8.01	8.72	7.02	16.4	24.31	2.54	5.07	21.53	10.15	27.45	19.85	16.05	10.95	15.76	8.41	9.92	23.65	33.82	14.66	27.07	21.97	13.75	17.05	6.94	10.04	11.37	9.13	13.11	20.5	11.9	16.45	25.31	4.03	17.33	14.49	11.27	18.34	4.91	10.87
gene1129_FUT8	3.37	4.8	2.96	8.81	3.48	5.35	2.21	4.6	3.36	2.25	2.9	2.42	0.67	4.66	5.2	1.36	1.06	2.5	1.57	2.86	0.9	2.27	1.83	2.72	4.09	2.38	6.42	15.83	3.75	4.9	2.57	1.9	1.9	3.44	4.16	1.87	2.29	2.01	7.84	4.04	4.11	4.22	3.07	3.22	7.69	6.45	6.89	3.47	10.96
gene112_MTRF1L	11.88	28.19	1.71	27.76	7.27	19.64	8.55	18.32	2.89	0	13.56	2.72	0	10.36	25.6	6.08	3.58	1.38	2.36	13.16	5.33	8.75	13.32	18.17	0	10.27	19.6	43.56	9.52	27.76	0	7	6.62	7.73	7.64	8.47	11.9	8.84	14.65	12.41	37.29	19.43	5.95	7.69	28.35	34.35	14.97	11.74	31.24
gene11300_APBB3	0	8.19	0.4	0.41	0.04	0.2	0	0.5	0	0	1.43	0.04	0	0	0.75	0	0.31	0	0.61	0.71	0.51	0	0	0.41	0.73	0.35	1.31	0.32	0.07	0.18	0	0	0.19	0.67	1.37	2.57	0.11	0.06	0.32	0.51	2.26	0.08	0.49	0.65	0.42	0.39	0.74	0.57	0.33
gene11301_SLC35A4	10.83	19.83	10.86	33.74	19.21	33.04	11.81	21.83	13.33	10.08	15.55	13.8	1.49	10.02	22.08	7.14	6.23	9.3	9.82	23.29	10.2	9.88	15.72	13.78	17.11	14.8	23.63	63.28	17.03	40.61	12.86	13.91	13.11	16.7	17.09	15.38	15.98	15.14	35	23.5	20.1	34.54	12.74	14.67	38.65	28.97	27.54	15.24	39.56
gene11302_LOC110082121	0.55	0	0	0.14	0.09	0.13	0	0.18	0	0.19	0	0.41	0	0	0.28	0.89	1.76	0	0	0	0	0.21	0	0.92	0	0.74	2.11	0	0.65	0.13	0	0	0.31	0	0.46	0	0	0.59	0.13	0	0	0	0	0	0.32	0.09	0.17	0	0
gene11303_LOC110082123	1.5	1.6	0	2.33	0.36	1.4	2.03	0.76	1.18	0.2	1.26	0.77	0	1.62	3.32	1.17	0.51	0	1.23	0.88	0	4.15	1.79	4.18	0	0.39	4.91	2.67	2.7	1.09	0	0.82	0.86	0.49	2.51	0.72	3.23	0	4.11	1.31	0.98	0.3	0	1.03	7.01	4.78	1.08	0	0.95
gene11304_TMCO6	14.09	13.86	15.77	17.61	12.02	20.28	13.25	13.55	9.29	9.4	15.42	12	20.54	29.05	23.99	22.23	12.17	18.89	21.05	25.33	27.14	18.31	18.43	27.61	13.94	19.78	18.95	19.99	13.22	20.15	10.88	11.82	9.37	14.74	26.01	18.73	35.03	16.12	14.37	16.35	16.03	12.5	13.61	22.77	14.87	10.44	15.05	8.77	17.67
gene11305_NDUFA2	117.06	328.52	491.89	191.82	170.33	99.8	244.73	264.97	357.32	218.06	126.15	203.78	151.69	206.08	181.57	113.17	115.15	83.78	258.1	307.84	117.99	64.15	256.06	325.47	124.13	147.83	175.54	136.07	98.97	140.5	26.89	83.16	93.87	372.99	221.94	137.32	343.93	152.79	219.5	289.75	314.89	156.84	100.15	268.9	194.5	282	265.33	292.85	148.86
gene11306_IK	135.19	174.04	322.06	214.61	189.74	139.95	279.08	135.52	208.41	369.45	326.2	189.44	139.11	231.95	168.64	211.09	188.35	403.32	306.93	163.16	272.79	458.68	226.47	200.07	450.93	293.48	229.59	176.97	100.18	152.59	441.66	119.84	85.27	217.23	236.91	270.4	267.06	355.58	197.04	233.77	296.65	375.62	451.72	262.62	187.61	180.88	174.95	215.63	177.47
gene11307_WDR55	5.23	5.2	4.63	15.69	4.43	13.71	2.16	6.62	7.32	1.22	4.89	1.97	4.88	7.92	13.79	1.76	1.85	3.49	7.22	9.15	2.22	8.35	10.64	8.27	0	11.58	17.06	29.22	12.12	22.72	8.43	7.75	8.2	7.8	4.94	9.46	6.27	8.86	18.07	13.16	8.39	15.03	11.26	7.52	17.72	14.91	13.49	5.77	16.21
gene11308_DND1	8.82	16.94	37.72	81.69	32.55	27.79	10.36	39.02	42.74	4.26	4.7	10.3	0	12.92	57.45	7.67	7.31	12.16	11.22	26.66	9.44	24.12	66.02	22.03	32.5	35.12	48.55	98.09	36.93	71.85	9.42	31.75	3.28	15.64	16.62	18.65	16.29	30.22	23.38	32.79	15.48	102.21	12.73	91.16	54.89	44.35	95.52	44.63	63.83
gene11309_HARS	27.74	13.66	25.69	29.85	21.18	34.2	21.63	25.07	31.07	10.3	27.66	20.26	24.87	37.61	15.63	7.33	10.49	20.84	8.77	16.04	13.9	36.58	36.09	21.69	17.07	32.53	49.27	42.4	30.29	45.7	1.53	27.84	22.01	16.34	19.48	22.36	33.43	29.14	14.53	25.84	29.97	47.92	35.67	32.76	27.95	19.98	27.88	23.19	40.44
gene1130_GPHN	11.87	22.5	12.74	27.04	13.79	18.48	27.98	18.01	12.47	17.64	25.12	18.01	12.12	21.35	21.15	22.7	9.87	20.98	16.96	16.8	32.55	18.35	47.35	33.55	22.68	27.81	25.04	36.38	16.78	36.98	18.34	17.64	13.06	24.15	21.98	33.09	23.32	19.15	21.43	22.5	28.58	35.51	22.84	25.54	22.14	23.85	22.29	25.15	32.17
gene11310_LOC110082091	16.61	29.84	22.75	37.6	17.02	17.43	46.08	30.89	21.44	22.44	54.26	16.48	9.48	35.41	29.1	42.04	24.69	49.33	50.52	26.3	42.04	18.79	42.08	52.93	23.05	37.97	39.91	37.91	17.87	28.09	58.1	8.91	16.41	36.82	33.37	40.33	46.44	18.66	40.66	37.54	37.27	25.79	18.18	24.49	32.95	29.94	24.24	33.88	39.68
gene11311_ZMAT2	275.82	199.85	243.62	139.51	340.5	189.23	507.57	238.18	186.54	567.47	407.48	259.13	140.73	361.85	178.19	376.67	276.04	725.62	521.99	197.15	552.31	467.62	298.69	333.9	886.01	488.82	216.81	275.34	114.35	188.12	482.35	70.84	111.48	328.45	426.8	461.13	493.68	425.26	348.82	337.51	635.39	494.25	663.56	429.08	220.44	262.86	218.67	377.52	149.07
gene11312_LOC110082127	0	0.02	0	0.09	0	0	0	0.05	0.05	0	0	0	0	0	0.04	0	0.03	0	0	0	0	0	0	0	0.06	0.36	0.01	0.03	0.01	0.01	0	0	0.07	0	0	0	0.15	0.1	0	0	0	0	0	0	0.07	0.08	0.26	0	0.05
gene11313_LOC110082095	6.18	12.01	2.18	6.3	7.57	2.89	9.71	4.91	1.42	6.5	31.3	6.32	7.39	1.1	3.02	3.88	6.55	6.95	11.14	2.36	11.37	19.51	1.52	4.93	11.89	2.83	5.16	1.47	0.63	1.81	14.41	0.79	2.35	2.49	6.58	14.34	5.07	21.37	2.32	3.47	11.9	7.38	18.78	3	3.73	2.66	1.77	11.93	5.34
gene11315_LOC110082097	0	0.07	0	0	0	0	0	0	0	0	0	0	0	0	0	0	0	0	0	0	0	0	0	0	0	0	0.41	0	0	0	0	0	0	0	0	0	0	0	0.21	0.06	0	0	0	0	0.17	0.17	0.1	0	0.14
gene11316_LOC110082098	0	0.19	0	0	0	0	0	0	0	0	0	0	0	0	0	0	0	0	0	0	0	0	0	0	0	0	0	0	0	0	0	0	0	0	0	0	0	0	0	0	0	0	0	0	0	0	0	0	0
gene11317_LOC110082099	0.19	0.09	0	0.42	0	0	0	0.04	0	0	0	0	0	0	0.03	0	0	0	0	0	0	0	0	0.19	0	0	0.22	0.11	0.09	0.17	0	0	0	0.08	0	0	0	0	0	0	0	0	0	0	0.1	0	0.06	0	0.12
gene11319_LOC110082082	0.2	0	0	0.21	0	0.23	0	0.07	0.34	0	0.13	0.96	0	0	0.15	0	0	0	0.12	0.27	0	0	0	0.19	0	0	0.16	0.31	0.19	0.24	0	0	0.17	0	0.17	0.17	0	0.18	0.23	0	0	0	0	0	0.21	0.1	0.06	0	0.53
gene1131_FAM71D	0.34	0.59	1.27	0	0.34	0	0	0.18	0	0.57	2.2	3.01	1.68	1.37	0.19	1.76	0	0	0	0.05	0.16	0.91	0.74	1.23	0	0.31	0.26	0.15	0.04	0.14	0	0	0.24	0.08	0.16	1.14	0	1.18	1.38	0.77	0.25	0.14	1.31	0	0.77	1.01	0.09	0.36	0.13
gene11321_LOC110082080	0	0.2	0	0.29	0.12	0.31	0	0.22	0.09	0	0	0	0	0.2	0.45	0	0.07	0	0	0.11	1.12	0	0	0	0	0	0.48	0.14	0.02	0.04	1.11	0.72	0.25	0	0.24	0	0	0.66	0	0.07	0	0	0	0	0.28	0.26	0.15	0	0.25
gene11322_LOC110082079	2.24	5.27	5.79	0.88	3.55	1.58	7.91	2.4	3.45	4.13	5.97	4	17.23	3.32	3.66	4.64	3.63	2.73	7.55	2.56	8.42	9.87	0.89	3.42	2.83	1.86	1.75	1.76	0.65	1.22	17.95	0.14	1.04	5.28	5.09	5.26	4.31	7.17	1.84	4.72	3.44	5.49	24.27	10.88	2.26	2.91	2.82	5.23	1.67
gene11323_LOC110082081	0	0.16	0.53	0.19	0	0	0.39	0.06	0.09	0	0	0	0	0	1.32	0	1.55	0.51	1.16	0.07	0	0	0	0	0	0	1.02	0.46	0	0.2	0	0	0.35	0.24	0	0.32	0	0.25	0.03	0.07	0.47	0	0.64	0.54	0.63	0.68	0.18	0	0.87
gene11324_LOC110082103	0	0	0	0	0	0.04	0	0.06	0.06	0	0	0	0	0	0.13	0	0	0	0	0	0	0	0	0	0	0	0.15	0	0	0.18	0	0	0	0	0	0	0	0	0	0	0	0	0	0	0.06	0.03	0	0	0.28
gene11325_LOC110082104	0	0.08	0	0.07	0	0.06	0	0.07	0.04	0	1.07	0	0	0.04	0.13	0	0	0	0	0	0	1.11	0	0	0	0	0.22	0.57	0.11	0.26	0	0	0.16	0	0	0	0	0.34	0.02	0	0.45	0	0	0	0.1	0.07	0.21	0	0.27
gene11326_LOC110082117	0	0.08	0	0	0	0.04	0	0	0.09	0.68	0	0	0	0	0.2	0	0.34	0	0	0	0	0	0	0	0	0.47	0.32	0.26	0	0.23	0	0.56	0.12	0.25	0	0	0	0	0	0	0.12	0	0	0.05	0.06	0.03	0.03	0	0.59
gene11328_LOC110082089	0.35	0.42	0	0.05	0	0.26	1.02	0.2	0.31	2.12	0.53	0.22	0	0.33	0.05	0.31	0.47	1.01	0	0.18	0	0.53	0	0.55	1.37	0.76	0.73	0.39	0.06	0.59	2.57	0	0.13	0.76	0	0.24	0	0.16	0	0.33	0.93	0	2.11	0.18	0	0.22	0	0.49	0.66
gene1132_MPP5	12.39	10.69	7.48	16.72	12.52	16.38	16.79	8.7	6.91	29.83	20.38	11.73	10.28	14.25	12.9	22.98	12.88	31.8	19.77	7.36	26.15	34.04	21.89	13.81	27.02	18.13	12.74	29.96	10.23	15.87	40.3	6.5	3.86	11.62	14.66	18.81	19.37	18.54	15.88	14.01	20.97	36.42	41.14	15.64	16.51	15.05	10.29	12.14	18.62
gene11330_LOC110082106	1.87	0.09	0	0	1.85	0.16	3.51	0	0.33	2.66	0.35	0	0	1.14	0.22	0	1.35	5.65	0	0	0	5.81	0	0	2.13	3.74	0.52	1.23	0	1.68	8.04	0	0.44	0	1.47	0.36	1.6	1.27	0.41	0.33	0.39	4.5	12.43	2.82	0.63	0	0.33	1.57	0.14
gene11331_LOC110082107	0	0.19	0	0.45	0	0.11	0.54	0.18	0	0	0.68	0	0	0	0.48	0	0.54	0	0.13	0.08	0	0	0.5	0	0	0	1.17	1.85	0.23	1.6	0	0.2	0	0.19	0.36	0	0	0	0.11	0	0	0.23	0.74	0.36	0.1	0.22	0.07	0	0.14
gene11332_LOC110082087	0	0.2	0	0.16	0	0.48	0	0.22	0	0	0.47	0	0	0.46	1.23	0	0.47	0	0.23	0.14	0	0	0.44	0.54	1.24	0.81	0.63	1.76	0.11	1.51	0	0	0.14	0.28	0.31	0.47	0.71	0.57	0.43	0	0.18	0.1	0.48	0.27	0.28	0.29	0.09	0.04	0.9
gene11333_LOC110082108	0.67	0.32	0	0.89	0	0.65	0.74	0.38	0.27	0	0.14	0.23	0.67	0.23	1.69	0	0	0	1.93	0.04	0	3.17	0.31	0.27	0	0.69	2.87	3.59	1.07	3.77	0.45	0	0.49	0.05	0.3	0	0.43	0.26	0.25	0	0	1.21	5.16	0.19	1.01	0.37	0.25	0.36	0.44
gene11334_LOC110082109	0.18	0.04	0	0.28	0	0.29	0.82	0.37	0	0	0	0	0	0	0.36	0	0	0	0.22	0.34	0	0	0.21	0.26	0	0.19	0.6	0.77	0.3	0.96	0	0	0.13	0.12	0	0.38	0	0	0.38	0.14	1.06	0.28	0	0	0.19	0.03	0.19	0.29	0.58
gene11335_LOC110082110	0.78	0.2	0	0.47	0.99	0.96	0	1.21	0.2	7.43	6.34	0.27	0	0	0.55	0	0	0	0	0.1	0.23	0	0.11	0	0	0.04	0.87	2.04	0.52	1.51	5.9	0	0.55	0.17	0	0.77	0.15	0	0.41	0.06	0	1.25	0	0.16	0.45	0.52	0.13	1.99	0.72
gene11336_LOC110082111	1.09	0.37	1.61	0.5	0.29	0.03	6.17	0.73	0.25	3.6	2.77	0.32	1.74	0.72	0.41	0.71	2.14	3.5	2.54	0.41	3.49	2.25	0.15	0.45	2.73	0.94	0.21	0.6	0.1	0.63	8.11	0	0.07	0.14	0.06	0.17	3.35	0.52	0.43	0.66	2.32	1.62	13.25	1.5	0.39	0.18	0.06	0.4	0.33
gene11337_LOC110082113	2.13	0.47	0.26	1.58	1.1	0.59	0.94	1.19	0.33	7.47	3.23	2.23	2	3.66	1.29	3.91	4.63	2.62	2.93	0.3	2.83	6.53	0.55	3.55	5.6	3.73	2.29	5.9	1.62	3.98	1.72	0.93	1.25	2.4	1.52	1.26	1.5	4.03	0.95	1.38	1.41	4.64	7.94	0.48	1.07	0.45	0.41	1.58	1.27
gene11338_LOC110082096	0.51	0.5	0.43	0.73	0.35	0.47	0	1.1	0	1.85	2.23	0	0	1.05	0.31	0.08	1.29	1.51	0.57	0.3	1.11	0.14	0.11	0.37	3.14	2.01	1.04	2.11	0.67	1.87	6.21	0	0.28	0.92	0.63	0.86	0.84	1.13	1.38	0.33	0.67	0.79	1.91	0.58	0.28	0.19	0.38	0.83	0.44
gene11339_PUS7L	0.99	12.01	3.49	4.74	6.16	3.69	3.41	4.84	7.29	9	12.22	6.4	0	4.25	3.39	4.61	1.56	0.24	2.9	3.86	6.36	5.7	8.65	34.76	0.4	4.07	5.4	24.73	12.08	11.2	0	10.47	1.62	5.07	19.56	17.61	20.3	10.73	10.99	7.84	4.57	6.81	2.95	4.53	5.55	10.82	7.69	0.42	9.63
gene1133_ATP6V1D	30.05	57.96	49.58	71.61	51	68.99	48.16	49.57	40.45	48.57	57.47	36.77	7.84	43.26	72.67	37.21	28.92	100.72	50.64	45.28	70.67	88.11	67.46	37.65	50.56	59.54	70.01	83.62	39.44	76.33	61.99	19.19	27.33	56.43	32.72	49.08	48.94	75.38	70	53.67	63.77	115.42	89.67	48.28	85.34	82.5	52.56	40.47	69.37
gene11340_ADAMTS20	0.73	2.04	0.47	4.75	1.7	0.72	2.59	3.05	0.65	5.35	3.62	1.05	1.21	7.39	3.63	1.07	0.56	2.12	1.68	1.73	0.81	1.78	0.5	2.8	3.56	0.52	2.81	6.29	1.96	3.03	5.5	2.36	0.23	3.08	1.77	1.06	1.33	1.31	8.45	2.92	1.06	2.06	1	1.33	3.09	2.76	2.45	1.68	3.43
gene11341_PRICKLE1	8.52	9.23	5.28	24.73	11.2	29.03	5.56	13.59	7.48	15.19	16.95	5.41	1.8	9.59	24.85	6.79	8.26	15.43	14.4	9.49	15.04	20.7	8.28	10.55	11.22	14.22	33.75	36.41	11.57	17.51	15.43	9.02	4.67	16.3	13.43	12.6	5.74	11.94	24.18	16.7	19.95	13.85	12.32	10.25	28.13	21.88	18.42	12.49	20.21
gene11342_PPHLN1	20.58	49.72	12.13	41.26	32.76	38.46	47.07	51.91	14.86	12.88	35	11.15	1.29	18.82	31	52.89	20.24	69.69	79.73	59.31	93.23	10.9	40.51	94.21	16.84	35.01	38.08	61.74	35.02	43.89	11.58	24.44	14.65	31.57	99.64	105.95	95.04	21.9	45.18	27.6	113.96	41.92	20.69	37.01	24.61	34.85	33.23	34.41	36.25
gene11343_ZCRB1	136.07	126.01	169.75	69.6	178.66	64.03	401.47	115.9	75.82	757.9	397.16	180.45	116.22	206.98	91.35	344.45	315.61	656.73	453.85	89.66	468.6	684.98	154.22	210.11	650.17	247.09	72.14	77.88	40.4	42.09	1164.2	26.42	46.71	156.24	246.61	314.03	220.18	392.99	170	169.4	237.52	269.79	600.05	188.37	86.72	98.07	62.86	146.85	51.58
gene11346_YAF2	49.65	53.17	36.61	28.2	67.77	38.15	132.27	46.53	27.51	80.29	104.38	49.63	70.28	72.1	29.05	66.58	71.57	249.17	150.29	47.65	117.76	135.52	39.24	57.89	144.36	82.59	35.6	38.22	14.58	28.16	134.65	16.75	18.8	46.22	97.25	96.37	84.73	98.67	38.38	46.16	101.15	96.65	218.05	95.86	29.73	27.51	35.24	78.27	22.42
gene11348_GXYLT1	2.22	3.67	1.32	12.41	2.85	9.66	1.7	4.68	2.55	0.21	2.19	1.52	0	3.65	8.63	0.25	1.35	2.14	1.02	4.11	1.53	1.97	1.21	2.24	1.44	2.12	7.92	27.88	5.57	9.36	2.67	2.51	2.39	2.24	1.96	2.73	1.7	0.59	9.23	4.43	6.53	7.75	1.03	3.7	12.07	6.01	5.19	1.48	20.02
gene11349_PDZRN4	1.13	10.11	4.39	5.45	2.59	2.8	14.1	3.33	2.88	9.3	6.88	7.23	0.48	0.09	5.99	1.86	2.52	3.85	4.65	1.74	5.4	8.63	1.34	5.51	10.21	5.81	5.18	8.73	2.43	5.24	13.51	0.84	1.21	9.91	3.79	3.74	12.31	4.46	11.54	15.35	17.67	4.89	15.53	8.03	9.51	14.36	10.04	3.81	8.66
gene1134_EIF2S1	73.91	75.77	83.07	127.59	55.85	76.78	60.18	85.42	119.49	28.12	47.08	36.14	46.14	55.59	87.53	18.39	20.94	52.08	47.53	86.99	47.69	60.82	105.4	79.59	43.63	65.3	102.65	111.22	49.47	97.32	52.08	34.26	39.86	121.21	43.98	39.53	57.07	69.11	139.85	115.29	61.71	119.94	61.67	110.69	113.26	127.94	108.63	67.99	119.17
gene11350_CNTN1	0.24	33.4	0.85	14.84	0.1	1.05	32.93	0.96	15.27	3.27	5.89	5.34	1.29	0	46.53	1.19	1.41	36.55	3.57	21.55	0	0	0.81	6.46	0	2.63	0.8	4.38	1.2	1.14	15.67	0.85	0	35.56	2.59	2.6	0.06	0.46	71.32	48.74	0.55	0.09	0.28	0.35	29.62	34.57	14.91	0.56	56.77
gene11351_NRCAM	0.86	7.23	2.85	54.48	0.2	4.2	11.08	0.47	1.27	5.15	4.23	1.9	1.73	0.2	19.95	4.27	2.29	6.65	7.68	9.27	0.5	1.13	1.54	3.13	1.54	2.98	1.06	41.34	9.12	11.36	3.71	3.32	0.15	2.28	2.32	3.56	0.75	0.18	8.37	4.4	0.72	1.44	0.81	0.2	15.94	5.77	18.44	0.47	117.07
gene11352_PNPLA8	11.08	18.02	5.58	16.24	13.66	18.37	25.5	17.42	6.34	13.28	12.67	10.54	2.14	19.42	20.49	25.46	18.81	28.08	34.19	22.14	37.14	27.92	13.96	49.91	10.37	21.21	19.31	47.85	21.49	21.2	6.07	13.58	6.23	13.9	38.33	39.97	47.89	22.9	20.2	11.97	33.99	20.69	16.49	18.27	18.19	19.86	21.89	11.08	28.76
gene11353_LOC110082143	0	0.34	0	0.32	0	0	0	0	0	0	0	0	0	0	1.03	0	0	0	0	0.18	0	0.24	0	0	0	0	0	0	0	0.04	0	0	0.13	0.4	0	0	0	0	0	0	0	0	0	0	0	0	0.1	0	0.83
gene11356_STT3B	24.22	37.45	13.79	87.44	34	44.55	23.99	43.87	26.75	13.98	35.01	18.36	7.28	45.78	71.71	26.62	15.22	40.13	23.47	32.15	36.7	17.91	71.43	111.83	21.59	56.79	64.82	270.45	61.68	98.74	10.55	42.69	19.5	42.02	30.55	35.53	51.65	13.24	87.59	67.35	83.85	96.79	15.49	39.67	92.15	93.4	42.28	25.18	105.22
gene11357_OSBPL10	4.11	9.81	2.14	15.99	2.39	14.27	5.71	7.27	2.7	3.62	8.39	3.59	0	6.15	10.44	4.3	3.38	6.3	5.3	4.23	4.84	4.3	7.38	8.57	4.28	4.63	6.98	16.34	4.6	9.31	6	1.97	3.31	6.91	5.48	5.81	5.38	2.38	9.85	5.45	7.92	10.23	2.62	4.47	10.23	8.79	6.07	3.62	15.04
gene11358_GPD1L	7.45	3.4	4.24	17.53	5.98	13.03	7.05	4.81	3.72	7.61	18.06	1.51	4.6	2.89	9.17	4.76	8.99	19.92	8.54	2.09	7.11	10.65	2.79	2.19	20.34	6.32	8.14	19.86	4.7	21.04	46.55	2.37	5.19	3.03	2.5	6.21	4.36	8.03	2.51	7.77	8.37	19.99	6.17	5.66	10.92	5.65	7.1	4.64	29.53
gene11359_CMTM8	19.64	5.19	3.77	6.87	7.37	7.25	34.12	6.97	8.83	5.97	19.4	7.16	0	7	8.92	7.42	5.9	44.13	31.23	21	3.7	9.05	8.42	17.39	13.14	11.06	5.04	22.84	10.53	17.24	0	13.71	1.08	25.78	24.65	29.6	8.38	5.17	13.17	23.21	7.74	4.49	1.44	14.61	18.85	14.6	24.74	6.63	23.09
gene1135_PLEK2	9.49	1.38	1.32	0	0.65	1.38	1.18	0	0	0.91	0	0	0	0.56	0.04	0	0	0	0.95	0.1	0	1.57	0.75	0.99	0	0	1.85	0.15	1.27	0.12	0	0.3	1.17	0.44	0.32	0.87	0	0	0.42	0.87	0	0	0	0	0.19	1.02	0.2	0.3	0.04
gene11360_CMTM7	2.52	1.25	3.31	13.08	5.13	4.34	3.02	5.3	1.95	0	3.02	2.15	2.69	4.44	11	1.75	5.13	2.91	7.03	5.71	5.4	3.65	2.88	2.2	2.08	4.02	10.38	14.68	5.78	6.95	0	1.82	4.21	2.79	3.63	3.26	5.25	4.57	5.08	2.88	7.58	10.62	2.43	4.95	9.89	6.28	8.99	8.4	11.58
gene11361_CMTM6	0.23	0.08	0	1.19	0.4	0.59	0	0.18	0	0	0	0.27	0	0	0.41	0	0.33	0	0	0.07	0	0.14	0	0	0	0	0.58	2.21	0.35	0.99	0	0.6	0.08	0	0.23	0	0	0	0.3	0.14	0	0.48	0.47	0	0.91	0.09	0.2	0	1.75
gene11362_DYNC1LI1	20.39	36.29	17	28.7	26.13	31.11	28.56	35.7	21.71	30.65	38	22.57	1.48	38.07	23.98	33.02	13.29	75.22	45.56	24.62	41.35	38.05	22.47	27.49	26.17	29.08	33.59	38.78	16.93	21.06	20.88	7.82	13.16	19.65	30.19	37.64	41.71	34.8	38.18	28.48	50.47	53.03	42.61	38.71	31.96	34.75	26.58	26.54	34.69
gene11363_CNOT10	12.01	13.15	8.25	27.07	10.56	21.11	13.21	20.79	7.2	7.17	9.58	7.05	0.11	15	20.16	11.97	8.06	8.58	13.21	15.47	16.26	13.64	22.39	26.13	37.53	19.79	27.69	26.07	16.56	21.8	2.57	6.86	12.25	9.66	29.44	16.3	30.74	19.79	10.7	14.75	14.34	20.6	31.86	15.84	21.26	16.58	19.75	16.85	31.65
gene11364_TRIM71	1.05	0.91	0.09	3.19	0.87	0.38	0.61	1.01	0.34	0.26	0.35	0	6.47	0.59	0.47	0.45	0.85	1.73	2.6	0	0	2.68	0.51	1.58	3.23	0.35	0.47	1.04	0.37	1.02	1.8	0	0	0.79	0	1.24	1.86	0.48	0.09	0.44	0.57	1.55	2.83	1.1	1.27	1.16	0.7	0.69	3.54
gene11366_TCAIM	2.39	8.37	1.07	7.89	2.09	10.34	7.15	4.48	0.5	0.99	2.54	5.29	2.38	2.77	10.62	0.07	0.57	4.94	1.79	8.74	1.77	3.48	3.33	6.43	0.77	3.4	6.59	8.31	4.66	4.67	0	3.18	3.82	4.92	2.63	7.34	4.59	7.14	9.56	4.81	6.9	2.95	4.03	5.03	7.16	9.58	9.08	2.49	10.05
gene11367_TOPAZ1	8.17	8.95	30.7	21.42	17.96	5.91	73.34	13.86	6.16	41.86	32.67	17.45	9.27	6.95	8.33	18.84	20	105.33	93.85	10.45	42.56	64.43	7.27	10.82	49.85	38.95	4.72	11.75	4.14	4.12	64.15	3.12	0.8	10.48	34.21	73.94	39.78	25.52	15.91	14.57	15.9	13.84	44.19	12.36	6.1	8.25	15.62	11.8	18.94
gene1136_LOC110082367	0.64	1.17	0.65	4.17	83.26	24.61	1.47	19.95	13.07	16.9	8.24	0.86	0	2.94	2	26.42	37.44	1.51	0.59	1.59	14.78	4.63	10.35	10.34	12.23	14.06	14.06	5.39	66.72	20.58	1.87	36.64	58.02	0.82	3.48	5.26	0.48	3.6	15.77	7.57	4.66	0.84	1.09	6.24	5.02	5.31	2.17	14.46	0.64
gene11370_ABHD5	5.51	15.13	5.2	15.49	8.6	16.41	11.5	10.38	8.01	2.85	11.14	3.64	0	8.12	13.71	6.66	3.73	6.5	3.7	6.08	4.66	7.85	7.98	13.9	4.41	10.75	13.16	17.96	7.44	12.83	4.72	4.58	5.98	9.25	4.62	6.25	12.23	6.55	14.77	11.52	13.25	10.09	9.79	6.95	10.94	14.01	9.28	9.25	13.55
gene11371_ANO10	8.96	17.47	14.21	17.99	11.94	6.6	12.06	16.92	3.61	12.2	14.12	7.07	4.84	9.08	8.89	6.6	5.76	22.67	16.4	3.36	16.48	25.67	7.26	13.81	18.03	13.61	7.94	16.43	4.85	7.23	22.6	3.69	5.01	7.4	11.54	14.12	19.21	15.04	18.73	12.1	19.85	24.76	20.41	8.37	11.56	9.84	5.5	11.55	11.6
gene11372_SNRK	7.63	11.51	3.28	12.01	23.28	10.05	12.84	30.04	3.82	11.44	8.94	5.77	6.03	40.56	9.42	4.35	6.11	19.67	18.25	5.55	30.02	27.7	8.4	10.79	35.03	11.88	16.8	16.79	6.27	7.64	7.45	4.92	5.57	7.01	8.8	14.9	27.36	21.23	12.68	6.89	26.66	31.62	14.91	12.88	8.38	7.68	6.24	24.49	12.2
gene11374_POMGNT2	8.11	22.64	8.19	34.71	9.67	18.95	7.67	24.9	11.89	7.64	7.17	16.01	5.78	9.46	31.84	6.87	8.7	9.29	14.59	23.69	13.53	11.01	13.25	29.16	10.95	12.41	29.87	49.4	21.45	19.85	1.96	16.47	8.16	17.15	18.2	17.39	27.01	8.68	23.52	16.12	17.39	25.12	4.95	20.99	23	21.58	21.29	16.09	31.12
gene11375_FAM198A	1.19	7.66	2.66	11.79	2.44	6.37	16.88	3.47	6.68	0.74	17.59	18.56	3.89	1.46	16.04	17.56	13.98	5.89	7.43	6.02	8.57	1.16	4.27	8.92	2.73	7.48	7.61	11.49	6.53	6.26	37.81	3.21	14.36	16.75	22.16	16.77	5.02	2.62	14.76	10.55	3.68	2.74	0.71	0.65	20.99	13.75	15.57	1.6	17.66
gene11376_RPL14	3698.56	3032.07	2912.64	1801.76	2679.54	1569.77	2621.33	2521.53	3252.02	2832.91	1726.88	3899.79	4703.54	3364.5	2457.86	1557.68	1603.01	1527.3	1847.5	2219.04	1870.84	1799.03	3392.6	2683.96	1541.58	2040.5	2165.95	1246.44	984.86	1604.49	1833.84	982.13	2403.72	3041.07	2108.91	1458.86	1831	2850.08	1928.08	3102.23	1299.87	1752.75	1328.04	2132.08	2408.88	2244.16	1924.81	2468.92	1726.96
gene11377_ENTPD3	1.88	9.02	5.75	11.92	3.09	14.09	14.56	11.67	6.43	3.89	3.01	8.8	4.42	4.78	16.85	7.57	4.51	14.76	17.9	29.77	20.85	4.65	8.15	28.9	2.11	4.44	9.28	23.9	19.53	13.9	5.1	15.33	11.9	14.16	39.64	17.54	11.77	4.27	10.68	13.86	8.38	4.89	4.07	8.5	26.1	5.61	16.95	7.02	51.51
gene11378_GGCT	28.69	27.44	16.63	21.68	12.94	21.97	22.94	33.46	40.96	40.29	29.58	19.98	0	23.3	26.06	24.39	12.89	29.17	22.79	17.45	19.91	23.58	31.62	28.27	27.18	36.48	20.71	40.37	15.16	23.85	25.99	10.8	11.32	40.48	31.19	42.39	34.6	15.53	48.79	54.35	55.31	14.86	25.88	21.76	42.92	52.85	20.76	27.52	25.98
gene11379_LOC110082166	2.75	2.51	2.43	14.85	0.79	7.59	2.57	3.02	3.64	0.56	3.08	0.09	0	2.25	7.67	1.23	1.81	0.75	0.29	3.51	2.91	2.66	2.14	1.74	1.62	2.39	6.97	14.12	3.85	17.63	4.34	3.04	2.41	1.94	1.12	4.37	1.01	1.99	2.91	3.53	5.7	10.51	3.1	2.35	5.54	4.34	9.17	3.17	14.24
gene1137_ZFYVE26	2.71	3.97	1.15	4.7	7.76	7.15	5.01	5.28	0.9	3.35	4.92	2.19	0	5.46	4.88	6.12	5.35	4.05	4.67	3.57	7.47	3.22	2.86	8.87	3.01	3.59	4.99	9.01	5.51	4.69	4.63	3.43	3.36	2.58	6.25	5.79	6.03	3.42	4.74	3.61	13.91	4.06	2.74	3.15	3.73	4.78	4.69	3.3	7.44
gene11380_LOC110082225	0.33	1.74	0.85	3.8	0.63	0.32	3.63	1.56	0.4	0	2.93	0	0	2.01	3.58	0	0	0	0	1.53	0	0	0	0	0	0	0.22	0.65	0.07	0	0	0	0	0.57	1.12	0.57	2.52	0.29	0.11	0	0	8.75	0	0	0.41	0.47	0.74	0.93	0.7
gene11381_NPTX2	0.07	0.27	0	0.07	0.7	0.13	0.12	0.77	0	0	0	0	0	0.23	0.02	0	0	0	0.17	0.4	0	1.18	0	0	0	0	0.07	0	0	0.03	0	0	0	0.18	0.06	0.23	0	0.97	0.11	0	0	0.3	1.79	0.87	0.06	0.05	0.07	1.47	0.09
gene11383_BAIAP2L1	3.07	0.15	0.42	3.23	0.52	5.79	0	1.03	0.51	1.01	0.3	0.35	0	0.38	1.59	1.94	0.76	0.64	1.31	0.86	0.14	0	0.45	0	0.17	0.32	1.32	3.87	0.97	4.29	0	1.64	1	0	0.3	2.69	0.27	0.93	0.19	0.89	0.81	5.38	3.03	0.17	3	1.34	1.2	0.39	6.12
gene11384_TECPR1	1.57	4.16	2.83	19.32	1.45	3.01	1.57	2.82	1.44	0	7.41	2.01	1.03	1.82	7.73	1.79	1.78	3.19	3.65	7.38	1.66	7.07	2.54	12.36	4.44	1.47	11.17	6.18	3.41	12.44	2.62	1.74	1.24	3.62	8.5	5.44	12.96	3.06	3.64	3.38	11.62	8.46	1.66	3.87	6.2	8.03	7.84	1.81	16.08
gene11385_BHLHA15	0.9	1.09	0	0.59	0.86	0.42	1.36	0.42	0.18	1.16	1.26	0.11	0	1.17	1.36	0	0.13	1.34	1.23	0.62	1.4	0.7	0.5	1.39	0	0	0.98	0.48	0.26	1.07	3.2	0	0.24	0.52	3.19	3.66	3.2	0.95	0.18	0.86	3.89	1.44	0	0.96	0.21	0.96	0.62	0.97	0.87
gene11386_LMTK2	0.85	0.62	0.49	4.93	0.91	1.07	0.31	0.68	0.2	0	0	0.29	0	0.45	2.17	0.1	0.5	0.9	0.15	1.11	1.14	0.7	0.24	0.85	0.18	0.22	1.55	2.81	1.24	2.7	1.79	0.62	0.86	0.63	0.1	0.63	0.28	0.72	0.35	0.39	0.39	0.92	1.07	0.34	1.7	1.33	1.12	0.04	3.04
gene11387_LOC110082211	6.72	0.58	2.39	1.44	4.43	4.07	0	5.07	0.54	10.29	42.12	2.22	0	4.05	7.22	18.9	33.62	0	0	0.39	42.8	1.01	0	1.3	0	0	22.91	0.53	0.86	0.41	3.89	2.37	83.4	1.45	129.45	18.37	3.55	0	2.92	1.76	0.41	0	0	0.97	0.31	0.71	0	0.31	0.24
gene11388_LOC110082217	0	0	0	0	0	0	0	0	0	0	0	0	0	0	0	0	0	0	0	0	0	0	0	0	0	0	0	0	0	0	0	0	0	0	0	0	0	0	0	0	0	0	0	0	0	0	0	0	0
gene11389_LOC110082201	15.05	11.32	10.39	10.82	19.01	5.14	5.81	19.1	12.34	12.12	38.5	10.14	0	49.81	23.47	40.86	21.45	33.9	43.58	44.02	109.7	20.65	45.06	73.54	5.9	13.43	19.96	11.38	7.53	26.21	22.64	3.39	6.29	27.84	116.76	174.29	138.15	7.62	8.79	13.69	116.15	59.33	14.64	22.79	5.77	30.32	23.64	14.7	12.98
gene1138_LOC110082355	3.62	1	1.05	11.69	1.61	10.4	2.16	3.8	1.9	1.54	2.63	0	0	0	5.78	0	0.73	3.81	0	2.67	0	5.27	1.88	1.14	3.97	0.2	13.27	26.6	8.38	33.29	0	2.56	3.55	0.22	0	0.62	1.92	0.95	2.39	2.68	0	8.45	0	2.71	11.85	3.58	6.32	2.04	14.7
gene11390_CCZ1	29.38	53	49.15	48.88	27.16	36.96	40.41	54.26	54.29	37.46	63.03	23.63	17.38	65.63	66.74	47.81	32.43	57.99	53.42	57.2	53.79	60.54	56.32	71.3	67.42	56.11	65.86	75.72	39.41	62.5	6.21	24.02	24.28	56.15	51.33	55.27	46.31	45.1	52.53	66.6	44.1	51.19	27.08	38.08	49.86	66.96	55.64	51.58	63.28
gene11391_LOC110082176	4.96	6	19.03	6.63	10.82	4.13	5.42	12	8.61	14.25	8.22	7.65	2.12	19.09	1.79	12.52	4.66	12.26	18.58	8.66	10.48	29.98	4	12.67	12.59	6.55	8.57	5.35	2.22	9.22	30.64	0	0	4.41	11.91	6.49	44	10.95	3.22	3.72	14.99	24.84	26.26	11.69	2.36	4.27	3.26	11.58	4.36
gene11392_PMS2	5.92	14.38	3.33	12.52	5.9	4.38	3.63	8.13	5.53	12.43	11.26	6.34	0.07	7.77	9.54	14.67	8.91	4.67	9.21	3.69	15.57	20.68	8.36	17.45	8.21	8.23	13.49	13.51	6.24	8.82	13.83	4.68	5.53	9.56	9.57	11.67	12	9.64	10.55	12.03	10.78	7.65	8.74	4.71	10.05	11.6	7.23	5.56	11.68
gene11393_AIMP2	55.89	61.97	91.94	108.12	49.21	79.68	40.47	74.89	138.65	8.22	41.67	70.57	37.68	50.72	84.05	28.49	31.82	8.3	33.82	122.52	48.73	51.94	63.49	62.21	55.23	43.46	112.45	104.14	58.97	96.35	54.84	39.6	42.02	88.74	57.21	37.05	55.57	32.54	107.33	107.07	118.34	130.2	87.53	119.84	115.08	94.78	96.87	50.95	95.13
gene11394_EIF2AK1	21.77	50.91	42.94	28.93	33.52	27.41	63.49	38.57	15.29	57.65	180.54	73.51	45.94	52.82	43.86	53.73	27.09	73.77	56.79	35.31	77.32	24.34	29.7	49.61	13.99	39.4	30.6	39.81	18.57	28.18	19.48	10.18	19.25	19.26	47	48.51	60.5	41.29	64.42	42.95	54.88	29.35	37.26	31.4	33.79	35.18	22.72	28.66	34.07
gene11395_USP42	27.56	19.05	20.42	19.81	27.95	13.55	60.73	18.85	9.12	97.34	90.92	32.33	14.33	25.94	15.9	42.75	35.42	110.09	76.69	16.07	74.1	100.97	17.51	30.6	98.21	42.43	15.13	21.62	10.22	15.05	149.8	13.54	5.25	19.24	40.03	55.57	39.27	48.89	22.02	23.25	58.26	53.64	133.93	38.32	13.86	18.45	14.47	29.36	17.27
gene11396_CYTH3	2.35	19.33	9.32	6.83	3.75	6.71	18.17	5.47	4.7	6.34	14.54	5.16	2.99	5.5	10.37	5.24	8.81	27.92	30.98	9.44	9.63	8.87	6.87	7.56	5.77	5.18	4.47	5.23	2.28	5.61	16.78	0.81	4.03	5.64	11.47	10	5.81	10.93	4.95	5.23	9.59	7.05	20.46	8.16	6.22	6.15	5.93	5.51	7.12
gene11397_LOC110082189	4.52	5.95	9.2	13.65	4.34	4.37	2.04	6.38	4.04	1.02	5.25	2.74	0	2.1	5.03	3.75	1.85	2.71	3.17	3.36	1.71	1.54	3.02	2.55	6.91	3.26	4.1	6.41	3.93	4.61	2.25	0.6	1.4	2.29	5.06	4.49	6.7	3.62	1.69	5.49	3.12	2.28	1.22	2.35	3.06	3.42	3.5	7.52	9.59
gene11398_RAC1	113.48	153.31	101.77	211.31	114.95	202.29	117.45	128.88	91.84	69.1	93.86	93.18	44.13	102.32	203.08	57.21	60.01	74.03	127.86	116.28	71.55	97.12	136.95	95.97	60.38	133.92	177.27	251.42	97.52	164.38	95.96	62.21	65.41	195.09	93.25	86.48	91.92	78.04	332.06	222.96	128.89	182.62	65.62	121.42	321.86	226.78	183.7	91.58	194.91
gene11399_DAGLB	2.89	12.67	3.54	8.48	4.35	3.7	2.72	7.68	2.6	2.03	10.58	4.43	0	7.41	8.97	4.35	1.76	3.32	1.46	6.98	8.01	5.83	10.58	32.95	6.5	5.31	16.24	11.56	4.73	7.87	6.54	4.63	4.72	6.43	9.8	11.32	23.68	4.62	8.1	5.8	29.91	11.26	7.05	9.13	7.98	12.23	5.39	5.33	6.2
gene1139_LOC110082559	1.48	2.14	0.34	1.1	45.68	16.23	0.75	14.98	17.29	37.3	1.96	4.8	0	33.83	3.75	17.21	11.44	16.38	7.35	4.04	12.48	24.79	178.22	64.23	20.69	43.01	28.69	71.51	27.97	48.16	0	22.61	0.95	22.71	13.29	20.43	29.76	11.79	29.89	39.93	29.43	25.96	6.41	36.56	23.79	59.3	9.63	27.7	2.06
gene113_FBXO5	10.05	14.49	5.73	15	6.64	13.96	9.63	11.38	5.35	16.04	9.66	9.72	1.63	11.17	17.95	13.69	10.04	10.56	18.61	6.38	15.95	13.92	12.59	35.4	15.37	16.51	14.04	26.66	12.26	18.76	22.48	7.41	8.61	13.09	21.45	21.22	17.46	6.53	28.42	15.74	25.12	13.17	4.08	7.83	30.88	22.7	9.87	6.65	19.61
gene11400_KDELR2	94.16	99.3	48.83	151.68	83.81	139.82	73.46	115.08	94.41	28.32	51.35	66.54	40.33	108.41	250.95	24.44	26.31	117.63	78.77	199.47	47.72	45.58	62.88	69.9	32.43	56.3	115.49	238.18	78.16	139.8	54.41	58.45	55.78	150.87	56.59	81.43	57.72	43.42	179.03	139.9	48.62	119.6	28.34	67.85	189.14	156.19	160.56	73.85	237.42
gene11401_OTOA	0	0.31	0	0.46	0	0.1	0	0.33	0.11	0	0	0	0	0	0.28	0	0	0	0	0.11	0	0	0	0.08	0	0.06	0.39	0.29	0.12	0.05	0	0.17	0	0.1	0.05	0	2.38	0	0.11	0.07	0.45	0.65	0	0	0.32	0.17	0.42	0	0.49
gene11402_METTL9	60.04	79.92	66.52	122.89	46.08	93.11	88.26	70.5	117.47	37.28	73.09	93.23	63.9	99.63	126.37	39.02	29.42	71.27	62.37	92.61	21.83	38.08	80.71	66.73	27.59	58.76	102.19	152.18	54.08	79.01	21.97	42.26	51.5	94.15	55.79	73.22	53.72	42.44	207.2	147.06	59.93	91.11	43.04	84.3	165	117.63	84.93	50.57	110.29
gene11403_IGSF6	0.75	1.09	0	0.27	0	0.24	0	0.42	0.3	0	1.84	3.15	0	0	0.95	0.61	0	0.34	0.92	0.94	0	0	0	0.85	0	0	3.26	0.77	0.73	0.42	0	0	1.38	0.65	0.63	0	0	0	1.41	2.25	0	1.32	0	0.84	2.06	2.08	0.54	0.82	0.52
gene11404_LOC110082185	0	1.71	0.65	10.64	1.33	3.05	0	1.79	0.36	0	3.38	0	0	0.38	5.44	0.09	0.5	0	1.39	1.08	0	1.51	1.77	1.83	2.06	0.53	5.62	11.69	2.83	4.88	3.95	0	0.62	2.37	1.15	1.19	0.96	1.6	10.52	4.05	6.94	2.54	0	0.2	9.17	6.82	3.09	0.73	14.5
gene11405_CDR2	1.31	3.89	6.4	9.94	2.93	4.09	10.25	7.87	4.49	4.11	5.96	4.94	0	2.57	3.27	4.26	3	6.73	10.01	4.28	5.78	6.35	3.24	5.02	3.85	6.5	5.02	5.35	2.64	3.3	9.02	1.2	4.91	5.11	9.98	10.36	9.96	2.17	9.29	6.96	7.2	3.68	7.09	4	6.28	4.36	5.87	4.94	8.2
gene11406_POLR3E	18.95	19.82	28.59	42.9	14.55	22.16	8.35	12.14	27.75	3.4	11.45	7.79	7.98	14.22	22.02	5.48	5.98	12.03	3.65	21.24	4.62	20.28	10.72	10.75	3.14	8.15	26.92	31.09	14.05	30.69	7.13	16.93	14.66	7.22	7.73	7.98	7.63	20.2	25.28	26.51	11.32	26.73	10.6	30.5	35.48	15.75	26.32	9.42	38.3
gene11407_TRNAL-AAG	0	0	0	0	0	0	0	0	0	0	0	0	0	0	0	0	0	0	0	0	0	0	0	0	0	0	0	0	0	0	0	0	0	0	0	0	0	0	0	0	0	0	0	0	0	0	0	0	0
gene11408_EEF2K	10.69	28.88	30.63	45.84	12.4	24.11	78.8	12.52	7.85	11.89	26.87	10.49	14.23	12.52	26.04	18.98	11.61	17.33	13.83	13.49	12.68	28.58	10.29	21.3	18.83	17.93	26.49	37.8	16.13	24.29	24.88	12.27	8.45	14.86	10.47	12.58	19.7	25.62	27.47	29.67	15.11	23.17	35.19	33.06	46.15	18.68	25.39	14.94	55.7
gene11409_TRNAL-UAG	0	0	0	0	0	0	0	0	0	0	0	0	0	0	0	0	0	0	0	0	0	0	0	0	0	0	0	0	0	0	0	0	0	0	0	0	0	0	0	0	0	0	0	0	0	0	0	0	0
gene1140_VTI1B	25.75	34.2	24.85	33.86	18.95	25.67	45.92	26.8	20.75	53.71	59.55	32.82	23.89	13.31	20.9	8.64	25.34	71.49	54.05	21.43	50.56	65.61	18.12	16.91	26.5	35.94	19.25	26.96	12.57	47.08	53.14	21.66	11.31	28.45	19.35	34.55	29.97	34.12	16.66	24.42	33.71	57.68	68.69	38.12	31.99	18.93	22.89	39.34	43.78
gene11410_LOC110082215	0.37	0.54	1.59	0.3	0	0.12	0.52	0.85	0.24	1.06	0	0	0	0.34	0	0	0	0	0	0	0	0	0.44	0.48	0	0	0.48	0.33	0.14	0.06	0	0	0.1	0.59	0.31	0	1.5	0.11	0.37	0	0.46	0	0	0.66	0.11	0.34	0.51	1.22	0.04
gene11411_LOC110082216	0	1.31	9.3	15.15	0.9	0.57	0	4.1	2.81	0.81	2.26	1.58	1.4	0	0.13	2.02	0.54	0	2.57	0	0.21	6.84	0.58	0.05	0.97	0.05	0.73	0.14	0.05	0.07	0	0	0	1.08	0.72	0.94	13	1.24	0.22	0.64	0.33	0	0.61	2.01	1.22	1.17	0.35	2.84	3.71
gene11412_VWA3A	0.8	1.5	0.37	1.4	0.69	0.24	0.49	1.14	0.33	0	1.84	0.61	0	1.25	0.55	0.48	0.73	0	0.54	0.2	0.35	0.34	0.64	2.3	0	0.36	2.12	1	0.47	0.93	0	1.24	0.54	1.26	2.68	0.92	2.69	0.66	1.11	1.18	0.36	0.39	0.44	0.98	1.24	0.92	0.76	1.67	1.12
gene11413_CUNH16orf52	4.35	16.75	18.78	20.06	13.96	13.94	5.1	12.31	9.99	16.22	8.49	7.54	14.67	17.04	17.58	11.31	10.24	5.86	8.51	15.94	13.67	7.28	15.14	23.99	13.26	10.46	15.46	19.48	9.01	15.81	30.5	2.11	3.9	29.07	22.84	28.81	16.57	18.86	33.03	16.8	19.96	20.88	8.47	19.33	24.71	19.47	19.13	7.52	18.14
gene11414_LOC110082191	67.76	82.84	158.6	232.55	77.22	129.18	53.16	92.91	114.69	33.88	67.46	91.39	41.17	113.42	173.77	41.29	34.02	33.16	63.54	208.7	53.25	61.6	126.09	118.81	38.8	82.92	149.63	213.61	101.7	193.46	66.92	71.53	42.22	169.72	82.62	69.34	93.43	66.4	119.78	159.63	55.91	139.78	78.15	158.68	182.69	158.6	242.02	71.36	295.29
gene11415_CRYM	62.86	113.62	139.25	144.21	37.49	145.32	38.29	76.57	207.71	49.24	75.68	141.29	78.54	80.54	131.9	37.54	51.36	41.19	59.47	60.03	23.6	75.45	97.67	74.41	57.47	64.53	158.6	119.5	57.41	104.31	61.82	71.93	79.74	176.5	58.92	47.01	46.56	141.46	162.65	191.5	64.55	72.48	39.03	102.42	227.16	173.24	124.52	70.45	90.65
gene11416_ANKS4B	0.44	0.82	1.11	2.02	0.09	0.27	0	0.44	0.09	0	0.92	0	0	0.08	0.71	0	0	0	0	0	0	0	0	0.63	0	0	0.28	0.22	0.26	0.07	0	0	0	0.19	0.49	0.12	0	8.36	0	0.12	0	0	0	0	0.52	0.8	0.18	0.89	0.59
gene11417_ZP2	0.34	6.02	13	24.9	4.54	2.1	3.96	10.04	2.94	0.16	2.7	4.22	0	0.12	2.99	3.14	1.05	2.28	8.17	0.35	0.94	4.49	3.38	2.92	5.77	3.78	3.17	3.77	1.5	2.05	2.21	2.24	0.42	2.86	6.89	5.51	8.73	15.3	2.35	1.84	4.42	2.86	0.39	5.14	3.58	6.81	10.97	7.53	11.94
gene11418_LOC110082226	0	0	0	0.09	0	0	0	0	0	0	0	0	0	0	0	0	0	0	0	0	0	0	0	0	0	0	0	0	0.05	0	0	0	0	0	0	0	0	0	0	0	0	0	0	0	0	0	0.16	0	0.09
gene11419_TMEM159	1.41	10.54	8.11	27.01	12.6	24.71	4.75	13.62	15.07	3.13	5.75	4.55	2.69	5.2	20.67	8.3	3.87	2.63	9.83	12.82	14.2	2.32	3.68	9.4	6.62	11.88	28.02	43.15	18.46	17.16	14.39	22.11	30.06	15.83	16.43	22.32	10.16	4.37	19.6	6.39	7.55	14.49	1.84	10.09	35.57	26.59	16.36	10.5	30.91
gene1141_ARG2	1.04	3.99	1.58	8.51	2.82	9.2	13.91	3.09	5.96	5.65	4.02	3.37	4.19	8.7	10.69	0.49	2.14	5.1	4.65	5.77	2.01	3.21	7.4	6.59	2.62	6.2	9.21	17.56	5.18	9.91	14.06	3.24	5.56	4.93	1.42	6.04	17.23	21.15	7.15	8.9	2.17	9.59	35.43	2.63	9.45	8.7	9.18	1.35	15.68
gene11420_DNAH3	0.12	0.25	1.04	1.46	0.44	0.14	0.49	0.98	0.22	2.04	1.87	0.79	0	0.05	0.02	0.47	0.66	0.42	0.79	0.03	0.08	1.1	0.23	0.08	0.72	0.25	0.25	0.22	0.13	0.06	0.21	0.08	0.08	0.23	0.62	0.55	1.59	1.35	0.19	0.14	0.33	0.28	0.09	0.29	0.33	0.34	0.24	0.53	0.29
gene11421_LYRM1	17.07	23.37	14.32	25.37	19.94	32	9.28	30.9	19.73	10.88	7.89	22.97	10.68	32.9	36.48	10.14	12.77	5.63	15.65	33.73	21.23	12.23	39.27	23.7	7.76	25.36	21.99	31.2	29.78	28.92	22.03	22.79	22.15	31.22	13.85	9.7	6.55	13.19	22.76	22.63	21.52	23.93	4.02	17.23	29.46	32.12	30.78	17.3	30.05
gene11422_DCUN1D3	5.7	10.82	15.49	22.68	8.71	13.83	18.03	9.68	9.81	8.35	10.96	7.68	10.6	8.59	23.25	8.92	5.58	11.87	15.54	21.05	2.44	9.02	7.66	10.82	8.61	11.17	9.35	21.13	8.78	14.46	16.53	5.9	4.22	18.75	12.02	9.24	7.77	17.7	16.22	14.28	8.83	13.36	12.44	13.88	14.11	11.74	11.85	11.39	18.51
gene11423_REXO5	5.05	8.54	8.45	9.03	9.02	4.61	10.99	7.59	2.73	18.18	18.61	7.88	3.06	17.9	13.1	28.41	17.1	19.47	28.85	14.17	49.33	45.89	13.31	29.9	27.73	19.7	17.61	20.98	9.79	12.79	35.46	6.35	5.71	20.23	44.19	39.2	42.54	20.34	8.69	6.16	25.21	20.96	22.46	8.54	5.64	7.1	7.62	7.3	10.15
gene11424_LOC110082213	1.01	0.88	4.11	4.45	1.48	2.13	4.81	0.91	0.54	6.58	9.73	2.63	3	0.18	2.9	2.98	2.63	3.17	1.23	0.13	0.8	3.05	0	2.28	3.88	1.82	1.78	3.97	1.6	6.61	15.64	0	1.78	0.15	0.85	1.15	0.51	1.45	0.68	3.81	3.74	1.77	7.9	1.13	5.16	2.38	1.72	1.73	5.68
gene11425_LOC110082212	2.58	2.63	3.43	3.2	3.47	3.17	1.96	3.45	1.96	1	3.55	4.05	0	5.96	4.29	1.63	0.84	3.01	1.73	4.14	0.7	1.08	4.31	11.71	2.57	2.29	5.78	6.2	4.22	6.65	0	0	2.88	4.5	6.39	3.46	5.48	1.02	10.78	4.57	7.45	5.09	1.2	0.9	8.19	7.5	3.04	1.15	5.18
gene11426_LOC110082218	8.71	10.18	9.08	18.67	27.68	13.18	8.78	20.16	8.39	14.87	24.97	8.2	12.93	11.91	4.86	15.45	18.47	4.25	4.67	6.8	5.93	3.62	6.89	11.08	16.1	9.16	6.5	5.25	16.78	6.95	2.05	12.38	16.23	2.26	6.82	8.53	11.16	7.65	4.07	6.37	10.45	9.29	9.85	10.4	4.69	10.66	10.21	21.1	11.43
gene11427_THUMPD1	17.75	26.34	28.51	67.51	17.63	31.15	32.77	21.18	34.23	21.85	34.79	13.55	22.71	21.88	30.5	10.57	9.79	16.45	15.48	19.33	17.96	44.61	38.73	16.67	18.58	26.56	40.6	47.84	19.54	44.65	45.08	18.31	19.57	19.34	15.48	15.91	19.4	25.32	27.99	42.15	31.43	44.52	30.61	23.83	44.75	32.59	44.6	20.48	57.39
gene11428_LOC110082214	0	0	0.31	0.08	0	0	0	0	0	0	0	0	0	0	0	0	0	0	0	0	0	0.37	0	0.12	0	0	0	0	0.02	0	0	0	0	0	0	0	0.92	0.74	0	0	0.61	0	0.21	0	0	0.13	0.04	0.34	0
gene11429_LOC110082224	0	0.78	0	0.27	0.35	0.24	0	0.23	0	0	2.99	0	0	0	0.15	0.57	0	0	0.86	0.16	0	0	0	0	0	0	0	0	0	0	0	0	0	0	0	0	0	122.54	0	0	0	2.85	0	0	0.04	0.24	0.04	0	0
gene11430_LOC110082173	0	1.53	0	0.31	0	0.07	0	0.63	0	0.21	13.99	0	0	0	0	0	0	0	1.81	0.28	0	0	0	0.78	0	0	0.17	0.17	0.03	0	0	0	0	0.38	0.12	1.13	0.11	138.11	0	0	0.58	2.03	0	0	0	0.14	0.09	0	0
gene11431_LOC110082181	0.46	7.53	3.52	14.41	5.54	4.69	6.59	7.21	2.33	7.9	13.63	7.39	0.21	16.1	17.31	15.72	4.78	6.96	17.34	6.77	14.2	7.54	8.14	28.51	11.68	22.99	19.89	27.82	12.48	11.21	2.18	5.3	1.49	37.77	40.83	44.09	28.41	7.51	38.45	8.89	33.72	13.55	3.18	6.69	24.03	33.7	11.97	8.62	12.31
gene11432_LOC110082183	53.98	27.92	22.71	60.36	20.41	13.96	50.81	21.38	14.7	55.02	125.65	69.09	49.13	42.06	73.83	32.12	14.62	26.16	26	40.74	19.6	25.16	13.61	74.05	14.94	21.73	29.83	24.96	9.54	22.22	28.12	10.11	5.4	42.05	55.68	44.98	65.32	31.34	36.19	21.47	63.1	28.31	22.44	25.61	31.53	54.9	19.85	20.56	18.15
gene11434_LOC110082182	1.65	0.17	0	0.5	0.48	0.06	0	0.43	0	0	2.12	0.75	0	1.3	2.71	0	0	0	0	0.2	1.36	0.39	0	0.74	1.3	0	0.37	0.44	0.07	0.06	0	0	0	0	0	0	4.07	1.43	0.25	0	0	0	0.43	0	0.11	5.67	0	0	0
gene11435_SCP2	21.02	33.3	9.49	31.8	15.9	29.6	15.97	27.36	11.06	17.49	27.73	8.52	2.51	14.83	44.82	1.62	5.33	5.65	10.15	18.71	6.23	14.26	13.81	29.7	13.1	11.15	30.64	31.42	16.16	29.56	1.37	15.74	17.49	19.91	22.03	17.47	50.45	40.81	39.53	24.62	16.51	31.51	22.66	24.67	33.15	32.91	18.87	28.9	33.92
gene11437_PODN	0.35	1.02	1.55	1.32	0.57	1.46	2.99	0.51	0.73	1	4.24	0.54	0	0.11	2.52	0.58	1.8	3.5	1.64	0.43	1.08	1.4	0.59	1.31	0.1	0.38	0.8	0.45	0.13	0.18	0.28	0	1.17	0.72	4.16	2.24	1.42	2.01	0.63	0.36	0.87	2.37	0	0.74	1.37	0.96	0.2	0.36	0.46
gene11438_SLC1A7	1.19	1.02	0.49	0.04	0.45	0.89	0.2	2.02	0.09	0	2.7	0.92	0	0	0.12	0	0	0	0	0	0	0	0	1.94	0	0	0.57	0.45	0.25	0.2	0	0	0	0.2	0.6	0.5	1.52	0.1	0.27	0	0.59	0	0	0	0.38	0.78	0	0.11	0.12
gene11439_CPT2	4.3	8.93	0	15.86	4.64	10.03	1.95	7.44	2.07	0.55	5.01	0.75	0	4.96	14.3	0.87	1.18	0	1.31	2.83	0.92	4.16	1.33	6.36	0	2.83	11.62	19.14	7.54	11.24	3.42	8.89	4.71	1.84	3.73	2.61	8.53	3.38	7.96	4.46	4.59	6.87	1.99	3.68	8.96	7.61	5.81	4.08	11.16
gene1143_PIGH	3.98	9.98	11.24	24.02	1.2	6.88	4.69	10.7	6.91	1.85	5.28	3.65	10.74	9.8	22.49	2.24	6.26	2.47	9.26	7.11	3.28	3.14	10.88	4.98	13.9	7.7	17.21	15.72	7.28	9.8	0	6.93	2.98	13.77	4.39	1.61	9.35	10.09	20.95	10.54	3.02	12.98	0.4	11.95	14.91	14.9	13.56	5.04	19.48
gene11440_CUNH1orf123	80.42	98.25	192.32	89.28	80.12	65.63	124.68	145.99	106.27	47.29	72.83	60.68	50.06	105.56	82.19	46.98	27.1	52.58	67.71	70.73	70.07	55.64	142.84	206.7	152.37	143.34	130.75	93.16	64	94.05	30.26	56.64	38.12	177.88	95.78	129.57	169.88	80.47	92.53	127.92	145.47	113.42	41.49	196.52	86.66	109.82	84.69	153.52	70.96
gene11441_MAGOH	72.6	206.47	313.71	269.98	70	116.57	97.98	200.86	198.56	63.62	89.84	85.74	51.72	136.59	218.3	135.26	130.33	278.7	157.21	300.66	59.58	191.26	399.45	275.92	97.66	186.58	315.06	181.53	138.35	213.88	94.18	110.32	112.71	436.91	144.43	102.12	123.71	111.14	145.64	246.07	213.44	163.38	92.7	149.39	232.05	376.33	228.33	173.82	196.54
gene11442_LRP8	0.31	0.24	0.28	0.75	0.35	0.32	1.15	0.96	0.5	0.68	1.56	1.14	0.86	0.63	0.47	0.62	0.79	1.67	0.85	0.34	2.62	7.49	0.28	0.72	2.32	0.85	0.98	1.11	0.64	1.61	0	0.56	0.27	1.39	0.29	0.06	2.22	4.13	0.4	0.98	2.82	1.38	4.01	1.19	0.94	0.73	0.28	1.67	1.48
gene11444_DMRTB1	3.87	12	62.04	101.01	31.82	2.88	13.32	31.36	19.45	2.18	3.88	7.2	0	0.44	1.19	0.46	2.66	13.2	22.08	0.84	2.79	24.33	15.72	6.74	17.89	17.2	15.59	12.05	8.62	5.85	5.4	3.6	0.18	10.27	8.25	7.21	46.99	8.66	12.6	11.64	11.18	17.37	11.91	21.02	19.05	9.65	22.88	23.41	93.25
gene11445_GLIS1	0.65	5.48	2.79	13.5	2.12	2.69	1.49	2.12	0.9	4.12	6.61	2.61	5.43	0.15	6.34	2.3	0.8	1.64	1.5	1.62	1.89	1.29	2.7	6.91	1.92	2.89	2.98	3.87	1.63	1.13	3.3	0.71	1.46	5.97	1.57	0.63	1.76	0.65	9.87	2.56	6.24	1.19	2.08	3.82	8.43	5.13	2.51	1.75	7.5
gene11446_NDC1	19.38	38.77	34.75	42.76	18.74	12.77	20.73	22.43	33.79	23.89	42.31	29.66	28.7	33.05	32.9	17.02	9.96	19.17	19.89	22.54	26.04	12.02	22.75	73.54	30.91	14.77	34.63	34.28	23.93	15.5	15.58	20.13	7.45	45.09	21.93	68.11	51.53	11.88	62.49	53.84	45	28.95	23.6	38.04	43.03	36.66	24	24.39	45.71
gene11447_YIPF1	3.77	13.2	12	15.16	7.78	5.51	4.05	9.82	3.11	0	1.35	5.77	0.2	6.99	11.82	1.75	4.61	8.21	4.61	8.82	2.98	5.75	3.55	3.71	1.3	5.73	11.79	15.26	6.51	7.67	0	8.18	4.38	5.94	11.57	4.1	9.95	8.64	9.42	5.08	6.79	7.68	4.56	3.58	9.16	10.04	9.12	4.1	17.37
gene11448_DIO1	14.99	0.3	0	0.14	0.17	0.38	1.61	1.28	0.22	0	2.42	0	0	6.23	5.7	0	0	0	0.17	0.58	0	0	0	2.5	0	0.15	0.53	1.15	0.73	0.52	0	1.83	0.4	0	1.38	0.23	7.95	22.54	0.36	0.66	0	1.6	4.68	0.99	1.3	5.29	0.17	1.54	0.41
gene11449_HSPB11	35.22	58.72	144.22	91.62	61.03	65.36	52.61	57.26	61.02	40.09	19.31	41.84	14.74	55.49	56.38	20.07	12.37	24.57	40.28	37.38	18.55	38.34	64.96	49.85	25.04	87.09	69.29	114.65	38.22	98.25	44.2	33.97	35.19	32.45	39.64	20.57	49.79	32.6	92.41	55.26	20.95	59.37	31.8	47.75	87.24	64.55	81.85	42.67	123.08
gene1144_PLEKHH1	0.36	8.21	2.7	8.13	0.96	5.25	7.35	0.72	0.21	2.54	1.89	1.48	0	0.2	3.12	1.23	0.38	1.39	3.7	3.59	2.68	0.62	0.93	6.7	0.18	0.79	3.11	7.61	3.62	4.84	1.97	2.86	0.73	1.64	3.75	3.24	1.71	4.06	4.09	2.34	11.26	2.61	0.48	0.89	3.23	4.54	3.16	1.01	9.08
gene11450_LRRC42	6	13.15	13.47	13.23	10.39	11.26	23.93	9.9	13.4	26.67	25.06	16.44	9.56	10.36	10.01	15	13.37	22.42	29.12	5.66	22.67	11.61	13.04	11.14	26.79	15.47	9.24	13.71	5.04	6.13	25.37	2.09	5.95	7.48	19.54	27.01	15.91	17.86	23.41	14.98	19.09	11.08	15.02	4.92	16.13	18.42	6.62	6.06	12.37
gene11451_LDLRAD1	0	1.23	0	0.07	1.62	1.11	0.88	0.48	0.19	0	0.84	0.96	0	0	0.46	0	0	0	0.12	0	0	0	0.33	0.5	2.65	1.39	0.4	0.22	0.52	0.2	0	0.8	0.18	0	1.28	0.56	0.14	0.66	0.15	0.04	0.71	0.1	0	0	0.11	0.75	0.24	0.31	0.06
gene11452_TMEM59	22.34	84.24	26.9	111.62	20.69	36.07	46.72	61.6	29.84	18.37	25.02	15.05	1.01	24.76	116.43	11.77	12.04	37.28	31.91	52.42	9.06	9.24	53.54	50.48	7.13	51.23	64.8	156.4	59.74	59.64	41	28.87	19.24	105.87	27.35	35.39	37.69	10.8	138.4	80.14	23.83	45.45	11.98	36.69	99.3	112.23	81.4	24.52	137.32
gene11453_TCEANC2	5.88	10.77	5.04	16.85	6.12	17.78	9.04	8.17	5.96	1.08	6.06	3.64	3.47	5.24	14.3	3.49	1.87	12.38	4.43	10.26	4.55	8.2	4.68	11.21	10.86	5.67	16.09	23.97	10.39	18.14	12.84	3.81	7.43	9.22	6.95	8.01	8.13	4.18	9.8	8.33	10.2	14.79	4.11	13.28	11.5	12.45	8.04	8.38	13.26
gene11455_CDCP2	0	0.18	0.51	0.15	0	0	0	0.28	0	0	0	0	0	0	0.05	0	0	0	0	0	0	0	0	0.48	0	0	0.09	0.16	0	0.03	0.55	1.3	0.03	0	0	0	0.53	0	0	0	0	0	0	0	0	0.05	0	0	0
gene11456_LOC110082265	0	0.29	1.37	3.44	0.14	5.19	0.56	2.02	0.44	0	0.84	0.67	0	2.31	1.33	1.45	0.16	1.2	2.18	0.68	2.91	0	1.04	1.93	0.97	0.72	1.88	5.95	2.07	4.14	0	6.78	0.7	0	0	0.57	0.5	0.58	2.58	0.27	0.41	2.59	0	0.54	2.81	2.1	3.26	3.65	8.14
gene11457_MRPL37	84.75	76.23	91.2	113.45	64.03	102.94	52.79	78.26	140.9	51.09	76.91	76.88	129.67	83.24	135.26	49.53	36.01	31.31	72.37	123.29	66.6	47.89	68.29	80.77	89.89	52.49	113.23	89.78	55.26	104.14	77.13	45.6	55.86	78.23	54.97	71.02	86.36	58.94	81.19	114.02	53.08	88.15	69.96	89.83	110.8	72.99	93.27	70.47	124.51
gene11458_SSBP3	34.52	85.22	22.32	64.8	49.23	91.91	43.17	80.81	22.24	55.36	78.21	24.52	13.22	71.51	63.98	54.5	51.55	85.28	66.23	49.14	102.45	71.59	132.4	136.92	71.43	123.5	145.43	203.57	89.68	114.5	44.85	68.27	47.77	85.7	67.09	85.75	90.7	54.65	109.03	68.21	129.69	90.88	74.46	68.97	78.12	123.57	61.53	93.17	62.66
gene11459_LOC110082237	0	0	0	0	0	0	0	0	0	0	0	0	0	0	0	0	0	0	0	0	0	0	0	0	0	0	0	0	0	0	0	0	0	0	0	0	0	0	0	0	0	0	0	0	0	0	0	0	0
gene1145_TMEM229B	0.15	2.67	2.41	3.76	1.44	0.65	2.04	0.77	0.71	0	0.79	0.38	0	1.19	0.9	1.1	0.31	2.82	1.6	1.45	1.27	1.03	0.38	1.71	0.95	0.85	0.71	3.33	0.88	1.26	0.31	1.05	0.43	0.85	1.32	0.89	1.2	0.56	3.81	1.05	1.31	0.75	0.52	1.08	1.42	1.3	1.3	1.25	1.73
gene11460_ACOT11	7.82	13.3	5.62	17.86	6.61	16.44	6.72	10.09	2	4.43	8.58	4.1	2.79	7.49	13.22	5.04	3.58	4.97	4.76	4.21	7.54	6.81	8.59	11.14	4.98	9.82	16.15	26.82	6.33	19.23	5.19	3.91	4.77	3.54	10.92	11.14	12.08	8.15	11.2	6.68	15.83	8	3.56	9.81	11.92	14.41	8.65	6.32	12.15
gene11461_FAM151A	0.73	0	0	0.22	0	0	0	0.35	0	0	0	0	0	0	0	0	0	0	0	0	0	0.96	0	0	0	0	0	0	0	0	0	0	0	0	0	0.71	0.47	0	0	0.08	0	0.22	0	0	0	0	0	1.08	0
gene11462_LOC110082262	13.13	1.36	0	1.02	0.9	1.51	0	5.74	0.06	0	0	0.51	0	1.56	1.21	0	2.84	0	1.39	0.33	3.03	0	1.42	5.91	0	1.54	5.5	0.78	1.06	1.03	0	2.31	4.63	1.47	0.72	0.34	7.1	0	1.99	0.8	0	2.7	0	4.39	1.29	3	1.45	1.06	1.7
gene11463_TTC4	16.45	31.5	13.64	23.85	17.16	30.76	12.62	21.56	10.92	8.35	39.38	10.92	4.39	34.59	30.22	14.21	5.5	14.53	15.48	18.37	25.79	26.59	15.42	27.81	16.09	22.9	27.72	36.96	13.45	24.66	14.58	6.19	10.95	17.85	25.17	16.16	26.67	24.21	37.29	18.04	33.01	26.35	22.01	15.61	24.92	28.55	22.95	17.07	26.7
gene11464_MROH7	0	0	0	0.06	0.11	0	0	0.11	0.07	0	0.86	0	0	0.74	0.12	0	0	0	0	0	0	0	0.15	0.74	0	0.74	0.72	0.26	0.23	0.08	4.01	0.27	0.18	1.18	0	0.58	0.39	0.45	0.34	0.27	0	0.36	0	0.41	0.25	0.18	0	0	0.12
gene11465_PARS2	2.61	6.21	8.95	11.28	5.65	5.84	3.76	5.95	7.38	2.84	1.56	3.78	3.15	6.78	9.89	9.85	4.81	4.8	10.8	12.89	5	6.15	10.26	11.22	9.02	12.98	12.75	12.93	7.16	9.2	4.23	4.19	4.18	7.27	7	5.1	9.32	5.49	5.58	9.2	6.54	12.06	2.37	5.72	8.76	7.78	10.08	6	13.89
gene11466_LOC110082269	0.5	0	0	0	0	0	0	0.1	0	0	0	0	0	0	0.1	0	0	0	0	0	0	0	0	0.21	0	0	0	0.17	0.14	0.1	0	0	0	0	0	0	0	0	0.28	0	0.18	0.31	0	0	0	0.05	0	0	0.19
gene11467_LOC110082270	0.64	0.06	0	0.09	0	0.06	0	0.17	0	0	0	0	0	0	0.04	0	0	0	0	0	0	0	0	0	0	0	0.12	0.05	0	0.03	0	0	0	0	0.32	0	0	0.34	0	0.1	0	0	0	0	0	0.04	0.2	0	0.04
gene11468_TTC22	0.54	0.36	0	0.29	0	0.28	0	0.1	0.11	0	0	0	0	0.17	0.08	0	0.22	0	0	0	0	0	0	0.26	0	0	0.1	0	0.1	0.09	0	0.12	0.17	0	0.26	0	0.12	0.33	0.17	0	0	0.16	0	0	0	0.39	0.02	0.07	0.08
gene11469_LEXM	0.37	0.38	0	0.17	0.63	0.35	0	4.69	0.1	0	0.94	0.74	0	0.07	0.09	29.8	10.93	73.77	11.29	1.48	3.84	16.18	0.33	1.61	2.18	0	0.84	0.57	0.47	0.68	2.92	0	0.08	0.16	1.25	1.78	1.96	0.76	1.62	0.49	0.31	0.39	1.06	0	1.14	0.26	0.24	0	0.66
gene1146_RAD51B	0.96	2.06	1.13	8.71	2.59	2.23	0	1.7	1.96	0	0	0	0	0.35	5.09	0	0.68	0.86	0	2.19	0	6.74	3.64	0	3.21	1.03	3.36	5.32	3	4.17	0	2.76	0.81	2.61	3.46	0	0.48	0.55	3.07	1.15	0.98	2.66	0	1.53	3.19	3.12	3.55	0	8.32
gene11470_DHCR24	4.27	17.14	12.07	32.77	3.32	4.89	5.13	4.21	3.81	3.45	4.82	7.35	0.94	1.97	3.71	1.95	2.22	0.42	3.31	1.64	0.61	4.84	4.2	6.71	3.26	2.57	5.22	12.92	4.83	6.77	4.46	2.12	1.3	8.02	4.92	2.12	4.77	2.65	10.49	10.38	5.76	4.54	4.34	4.27	11.18	11.5	5.79	4.88	22.03
gene11471_TMEM61	6.8	70.37	20.8	9.65	43.23	15.4	20.63	48.64	5.91	7.41	25.36	25.28	16.51	61.09	9.99	28.01	9.67	23	47.61	41.64	30.55	34.48	38.45	59.29	5.98	14.7	12.03	21.64	21.16	10.52	5.34	13.1	5.09	19.39	38.55	21.17	60.37	29.96	36.03	23.85	36.28	16.59	38.06	30.69	25.36	34.62	6.97	26.25	17.96
gene11472_BSND	1.72	14.26	4.73	0.44	1.48	0.17	1.37	2.3	0.36	5.88	5.25	2.06	3.68	2.36	1.08	6.06	0.65	2.93	8.21	2.02	3.44	17.43	8.26	5.32	13.98	0.69	1.05	0.9	1.01	1.35	0.71	0.95	0.34	1.64	6.54	11.36	8.74	25.03	1.55	2.9	3.26	2.68	2.16	3.4	1.73	1.57	0.98	4.15	1.22
gene11473_PCSK9	8.65	4.2	1.41	5.86	2.9	3.16	2.08	2.16	2.2	2.57	4	1.18	3.19	3.11	3.06	2.45	2.45	0.34	4.37	1.29	10.6	13.39	3.69	6.67	8.4	1.58	5.71	12.48	4.74	13.49	6.36	4.48	5.11	3.99	3.43	2.98	4.21	2.77	5.09	5.44	5.86	6.46	11.96	2.87	8.48	4.5	1.14	2.27	2.66
gene11474_USP24	8.23	9.26	3.96	15.07	8.26	8.35	12.33	9.21	2.78	11.19	12.31	4.8	7.43	7.04	9.73	6.83	6.38	7.82	11.1	7.33	10.25	13.12	6.95	12.54	13.95	7.92	8.53	15.78	5.83	10.53	22.75	4.99	4.79	8.14	10.42	12.23	10.98	11.04	9.67	8.07	16.35	12.56	24.2	9.62	8.93	9.84	9.04	6.52	21.44
gene11475_PTPRU	4.04	5.69	2.33	7.9	7.03	2.77	15.07	5.41	2.58	4.25	8.67	7.14	13.19	11.56	5.58	6.32	4.24	10.7	9.46	3.93	16.67	48.53	1.7	5.01	3.92	4.63	5.25	9.71	2.37	6.12	16.31	2.61	1.22	3.26	8.32	11.56	8.02	25.36	2.62	5.25	10.23	22.26	23.31	12.15	4.18	4.41	3.99	8.77	7.44
gene11476_MECR	3.81	6.86	6.69	7.99	5.34	5.79	8.42	8.15	6.23	1.32	5.76	7.09	3.81	13.16	12.77	6.8	6.27	7.17	28.87	14.05	13.09	7.43	7.98	12.05	5.05	6.71	12.18	15.64	7.32	14.1	4.02	3.49	6.56	9.76	10.68	9.8	11.28	12.49	11.8	7.14	10.62	8.97	3.51	7.43	13.5	9.73	10.85	8.45	18.06
gene11477_TMEM244	8.43	11.44	6.1	8.11	0.71	9.59	5.82	2.49	1.06	11.57	12.86	4.73	0	9.12	8.21	6.45	9.95	5.81	10.35	5.79	4.57	2.01	7.48	8.45	4.52	10.5	7.54	6.66	4.03	6.28	12.48	3.48	7.06	4.16	6.38	12.14	4.29	13.9	4.76	3.62	4.6	7.33	10.16	2.05	6.33	3.86	3.07	8.71	2.94
gene11478_SRSF4	932.48	558.42	501.91	331.46	995.16	366	1840.52	613.99	307.22	4320.93	2554.42	546.11	207.36	968.67	404.46	1825.07	1604.12	2954.39	2744.26	392.25	2866.2	3366.1	599.84	1009.28	4293.65	1295.15	387.98	481.7	252.26	278.26	6052.93	184.44	316.92	631.38	1231.23	1970.59	1320.11	1999.49	919.94	796.76	1523.11	1704.58	3751.74	1109.27	428.08	493.69	362.81	844.16	340.53
gene11479_LOC110082283	2.62	2.45	2.95	6.76	4.59	4.95	5.83	4.41	0.92	5.96	7.31	1.1	2.69	3.29	3.99	2.57	2.63	6.59	8.47	3.76	5.14	9.01	1.56	3.27	6.12	2.56	3.39	11.22	3.95	6.28	4.68	3.77	0.76	0.96	3.6	4.33	5.2	6.92	3.08	3.11	7.42	7.78	6.22	4.22	3.46	3.57	3.81	5.98	8.74
gene1147_KLF6	8.42	8.61	4.3	11.3	5.71	7	15.94	10.73	3.58	15.14	19.25	2.46	9.51	9.11	6.14	19.36	24.21	59.62	29.9	7.4	32.22	54	9.03	15.19	51.7	36.83	11.16	7.07	4.02	7.56	60.27	6.23	5.19	17.46	26.44	35.8	17.1	24.57	3.03	12.27	15.65	13.96	82.57	8.83	7.91	7.69	14.04	8.7	7.46
gene11480_TMEM200B	0.37	1.15	1.2	3.12	0.41	1.56	0.94	0.56	0.59	0	1.06	0.22	1.7	0.85	0.9	0	0	0.88	1.03	0.82	0.67	1.98	0.43	0.88	0.82	1.87	1.35	3.73	0.8	1.04	0	0	0.04	0.88	1.41	1.57	0.91	0.89	0.76	0.37	0.58	1.66	0.16	1.26	1.13	0.7	1.54	0.79	2.52
gene11482_EPB41	63.02	22.31	79	22.43	76.19	17.26	127.96	25.02	15.75	206.71	108.33	47.21	46.92	50.04	13.74	152.61	70.62	128.22	135.26	21.98	239.63	221.6	32.72	45.74	198.6	103.53	14.88	29.73	24.87	23.02	171.68	14.15	26.2	27.13	67.43	93.99	79.75	121.64	21.07	34.34	116.36	281.1	373.29	100.44	21.54	18.24	14	87.44	24.52
gene11483_LOC110082286	0.05	7.53	6.28	6.22	1.43	1.53	0.71	4.46	0.76	0.13	1.2	1.07	0	0.05	0.46	1.71	0	0	0	0.51	0	0	0.06	0.77	0	0.41	0.24	0.32	0.27	0.49	0	0.67	0.94	0.61	0.56	0.88	0.64	0.91	0.06	0.19	0.12	0.7	0	1.17	0.66	0.78	0.6	2.13	0.56
gene11484_TRNAU1AP	70.76	113.08	114.1	85.62	53.8	69.68	70.43	89.84	92.91	117.35	135.49	52.2	54.59	77.55	93.88	102.92	55.3	75.67	90.12	99.08	99.95	54.84	115.85	112.41	81.24	77.12	114.53	80.94	42.64	65.25	90.73	25.57	59.76	108.63	99.29	110.62	98.53	51.55	98.15	113.64	111.97	79.37	43.23	85.05	88.45	100.64	83.27	76.39	65.85
gene11486_LOC110082371	8.05	9.8	18.02	7.1	6.03	3.62	8.76	13.92	2.59	8.88	23.02	9.76	4.16	28.54	2.83	8.31	3.88	1.76	3.19	3.93	15.23	33.14	2.1	7.65	33.8	4.12	11.09	2.61	1.1	5.08	6.78	0	7.81	3.19	3.29	7.76	28.41	29.45	3.74	4.97	27.68	2.99	9.21	10.98	2.61	5.46	4.98	9.45	1.26
gene11487_LOC110082398	13.17	27.23	14.74	38.05	13.58	35.28	18.58	19.65	5.58	3.75	21.19	4.25	0.52	12.23	31.35	4.33	8.46	16.9	10.87	67.44	15.85	25.68	12.49	23.89	12.25	10.47	30.34	50.87	29.75	59.32	7.65	20.42	13.21	10.92	34.34	17.22	30.21	8.49	8	10.7	23.51	30.05	20.39	24.71	19.02	17.61	41.01	19.85	36.29
gene11488_BCL6B	0.1	2.56	0.6	1.57	2.41	2.31	1.72	4.29	1.03	0	3.71	0.28	0	1.18	1.26	0	0.49	1.02	2.36	2.57	0	7.78	0.46	0.95	0.9	1.63	1.24	0.93	0.27	0.37	0.81	0.16	0.62	0.65	0.92	2.76	4.37	3.52	0.42	0.7	1.62	1.52	0	1.05	1.38	0.98	1.34	2.24	0.34
gene11489_LOC110082374	3.19	2.37	1.81	21.79	3.13	4.24	3.07	2.18	3.4	0.93	3.14	1.27	0	0.28	8.06	0	1.22	0	0.65	2.05	0	2	0.74	3.13	3.83	0.78	7.34	15.27	9.97	17.06	6.67	12.19	2.43	0.69	1.9	2.76	2.51	7.97	6.28	7.66	1.96	4.37	0.68	1.57	10.32	9.83	6.08	1.53	23.16
gene11490_LOC110082373	0	0.11	0	0.05	0	0	0	0.09	0	0	0.67	0	0	0	0.18	0	0	0	0	0.15	0	0.2	0	0.32	0	0	0	0	0	0	0	0	0	0	0	0	1.4	0.58	0	0.32	0.17	0	0	0.9	0.12	0.09	0.21	0	0
gene11491_LOC110082304	0.84	0	0	0.13	0	0.56	1.11	0.08	0	0	0	0	0	0.33	1.79	0	0	0	0	0.05	0	0	0	0.52	0	0.33	0.08	0	0	0	0	0	0	0.21	0.71	0.31	1.27	0	0	0	0	0.51	3.1	0	0.11	0.91	0.08	0	0
gene11492_ACAP1	4.92	23.3	5.81	11.93	5.32	3.83	9.39	9.78	7.13	7.25	22.51	6.72	5.26	6.22	12.39	5.89	13.05	9.14	28.03	29.61	4.27	14.92	14.33	15.41	5.6	10.3	8.87	9.43	4.19	10.96	6.57	5.57	3.36	12.59	7.13	9.85	24.43	6.38	16.08	24.29	18.26	7.84	12.56	11.1	12.08	14.13	19.35	6.89	8.89
gene11493_CLDN7	109	1.53	1.42	2.33	0.56	0.52	2.41	3.15	1.07	0	0.7	0	0	2.87	2.14	0	4.2	1.94	11.44	68.05	0.66	2.89	0.32	3.4	0.65	0.3	0.71	0.34	0.72	1.1	0	0.9	4.12	0.53	0.37	1.68	4.75	7.53	1.51	2.2	1.04	3.28	7.01	1.6	0.46	10.93	11.21	1.35	1.32
gene11494_SLC2A4	0.43	4.98	0	4.53	1.15	0.5	0	3.49	4.78	0	1.22	0.82	0	0.91	4.01	2.38	1.38	6.05	5.49	5.66	9.06	8.06	2.51	2.67	0.22	0.5	3	2.99	2.16	3.22	1.68	4.29	1.75	2.33	1.81	1.81	4.05	4.76	2.28	1.41	3.43	3.57	2.75	7.25	2.37	4.67	8.61	2.32	5.62
gene11495_YBX2	13.52	46.46	149.46	124.02	61.85	21.84	51.6	100.35	62.87	12.17	16.91	55	21.84	7.19	26.85	30.62	40.67	101.89	143.25	25.25	20.95	85.43	62.17	54.1	44.91	132.29	40.7	20.66	14.65	16.56	80.84	7.04	4.91	47.07	75.07	60.18	103.42	62.12	14.39	31.44	33.83	41.32	19.86	83.61	38.14	60.41	110.38	83	71.94
gene11496_EIF5A	505.05	606.44	470.54	535.97	396.54	446.69	585.41	490.23	359.82	412.88	601.68	337.86	298.49	439.13	637.62	437.91	412.81	1036.4	627.21	543.3	545.97	386.81	602.67	705.72	743.06	563.73	557.05	589.63	280.01	455.27	406.62	271.81	206.97	917.21	519.18	443.6	709.44	388.47	917.19	842.11	650.53	529.64	528.74	613.34	741.84	791.23	619.06	753.03	452.41
gene11497_GPS2	176.11	246.29	153.87	195.1	187.46	256.61	170.3	192.91	166.74	244.37	267.12	144.77	229.51	136.96	209.99	212.91	197.16	227.93	299.95	302.2	348.39	343.3	263.61	253.62	364.97	214.58	260.92	229.88	164.99	157.62	385.06	176.1	122.04	184.91	216.22	274.85	263.78	276.24	226.38	207.14	173.39	283.51	394.52	233.13	178.94	157.42	165.41	188.15	136.01
gene11498_NEURL4	10.58	23.84	3.93	41.06	10.1	24.04	9.41	20.54	7.09	5.51	19.1	2.47	0.17	9.89	23.72	3.72	7.04	3.82	7.22	22.45	11.35	20.52	11.98	28.44	7.73	12.25	35.33	34.3	25.17	42.7	25.18	29.08	9.56	8.38	22.07	12.2	35.35	4.93	15.58	10.21	26.96	17.56	14.41	15.31	25.29	21.99	23.15	13.4	45.71
gene11499_ELP5	9.59	32.15	5.22	20.52	9.12	16.97	5.07	22.92	7.83	1.46	9.87	6.52	0	14.24	8	5.8	2.96	2.39	3.44	17.64	7.9	4.75	9.32	25.06	15.52	11.75	35.57	20.27	14.46	29.07	4.62	12.32	10.53	6.18	25.9	12.62	18.92	11.18	21.08	8.07	11.21	20.46	3.53	15.27	20.97	12.14	10.43	23.08	13.98
gene1149_FZD8	24.73	12.16	1.71	20.26	3.01	8.07	3.44	8.76	7.64	0.63	7.43	0.66	0	4.02	25.63	3.46	4.05	3.9	3.82	6.74	3.31	6.3	5.67	10.66	8.61	5.05	10.87	13.85	6.26	9.66	0.44	8.07	10.11	10.01	11.26	14.7	6.86	3.29	14.65	13.07	3.8	2.59	5.89	6.3	14.85	26.37	9.51	5.98	10.78
gene114_VIP	0	1.66	0.76	1.64	0.27	0.81	0.54	1.14	1.43	4.8	0.27	0	0	0.93	1.12	0	0.3	1.43	1.04	0.49	0	0	1.31	0.31	2.78	0.35	0.76	0.41	0.16	0.2	0	0	0	1.19	0.54	0	0.64	0.18	0	0.77	1.19	0	0	0.41	0.26	0.52	2.64	2.49	0.51
gene11500_CTDNEP1	33.73	59.36	64.68	59.99	28.94	29.45	65.42	76.64	57.18	31.17	36.86	19.29	26.34	51.04	56.09	45.8	27.18	62.45	51.45	90.6	48.61	35.07	62.04	55.52	48.08	66.23	34.13	72.43	38.56	32.4	50.47	42.16	33.95	65.49	46.11	46.99	50.21	26.66	50.36	76.71	62.22	61.06	37.82	57.37	50.16	83.39	94.02	69.88	57.55
gene11501_GABARAP	213.06	415.13	499.99	379.67	217.74	301.13	127.01	379.86	213.97	221.24	133.33	137.52	158.52	111.58	253.89	116.52	92.63	96.69	76.11	239.95	68.34	148.65	368.03	144.88	110.28	183.85	368.01	281.43	170.89	287.12	150.15	239.89	194.75	352.36	77.97	114.31	106.84	212.75	216.17	231.16	236.86	332.96	187.54	395.85	237.72	323.69	437.35	266.26	251.35
gene11503_PHF23	46.35	53.26	25.9	72.62	37.31	46.68	56.13	36.16	30.09	68.68	89.95	15.95	19.25	19.33	43.81	40.83	41.58	47.18	100.31	48.98	81.91	102.23	32.44	52.77	43.84	51.6	60.84	81.3	35.1	56.93	87.23	32.14	26.64	44.35	58.03	89.26	73.04	90.45	32.83	42.07	59.62	82.74	108.53	53.85	51.01	39.26	48.76	45.64	58
gene11504_DVL2	9.13	31.29	14.96	39.52	9.37	23.01	29.94	22.72	8.87	5.07	14.99	8.87	5.13	8.74	34.69	8.02	12.04	13.08	12.39	44.03	8.41	16.34	21.41	35.75	21.47	30.83	37.72	43.64	23.66	40.71	17.93	20.13	4.08	20.79	27.13	10.71	36.65	6.43	22.15	18.82	25.02	27.8	8.37	31.82	30.41	25.08	32.33	32.44	37.27
gene11505_ACADVL	30.16	73.96	42.69	102.83	44.13	85.76	15.95	52.01	49.8	12.52	44.37	32.59	7.19	88.81	53.32	19.81	27.08	12.03	11.55	66.85	48.6	60.14	96.22	46.85	13.89	27.23	103.26	112.04	38.21	89.08	19.93	33.28	50.72	49.11	32.26	40.11	43.91	100.23	27.89	51.49	20.06	49.19	13.62	45.98	54.56	66.78	57.71	45.1	76.63
gene11506_DLG4	1.98	4.09	3.3	7.71	2.98	2.27	1.53	2.27	1.11	3.41	2.39	1.05	0	2	1.72	2.64	2.35	5.61	4.04	1.38	3	3.68	1.93	1.3	7.12	5.76	4.22	3.85	1.08	3.58	11.64	1.72	1.09	1.03	1.37	1.8	6.3	3.35	1.59	1.47	4.28	8.47	4.87	1.82	2.32	2.67	2.36	3.04	3.81
gene11507_ASGR1	0.98	0.89	6.92	5.09	4.34	3.81	24.28	0.77	1.5	0	9.25	0.14	0	6.38	12.29	1.68	1.4	0	0.84	1.23	0	6.64	3.1	10.07	0	1.24	7.4	1.07	1.61	0.66	0	0.48	1.95	1.98	4.05	1.95	18.88	4.58	1.37	0.55	1.42	2.89	23.28	0.88	3.66	19.75	0.74	1.18	0.4
gene11508_KCTD11	0.48	0.89	1.37	2.56	0.73	0.87	0.51	0.46	0.76	0.17	0	0.65	1.04	0.98	1.7	0.25	0.09	0	1.72	4.91	0	0	0.53	0.41	3.03	0.98	1.33	2.22	0.62	0.97	0	1.14	0.14	0.63	0.91	1.02	1.05	0.32	0.29	0.6	0.68	1.28	0.42	1.66	0.46	0.58	1.13	0.28	0.63
gene11509_TMEM95	0	0	0	0.27	0	0	0	0.13	0	0	0	0	0	0	0.14	0	0	0	0	0.14	0	0	0	0	0	0	0	0	0.15	0.09	0	0	0	0	0	0	0	0	0	0	0	0	0	0	0	0	0	0	0
gene1150_GJD4	0.42	2.08	0.19	2.17	1.06	0.39	1.51	0.24	1.37	4.79	4.56	0.29	0	0.85	2.33	1.18	0.17	0.65	1.18	0.23	1.15	0	0.95	4.45	0	0.46	0.5	1.47	1.03	1.03	2.36	0.7	0.15	1.2	2.12	1.12	0.82	0.31	4.44	5.9	0	0.13	0	0.52	8.32	2.57	2.17	0.45	8.53
gene11510_TNK1	15.29	2.06	2.72	8.34	1.6	6.95	0	1.13	0.6	0	1.07	1.14	0	4.92	3.83	0.7	2.43	1.72	0.78	9.36	5.17	9.59	2.5	1.98	2.33	0	2.61	2.33	1.57	1.23	0	0.03	4.55	2.24	0.18	5.99	5.27	11.63	0.41	1.52	1.39	3.37	0.18	0.41	0.78	2.87	1.61	1.59	1.37
gene11511_PLSCR3	6.51	6.87	4.02	15.53	6.58	17.43	11.21	9.5	5.37	2.57	11.26	2.58	0.14	6.39	25.78	6.62	6.12	11.23	8.38	13.94	8.54	21.3	6.44	9.78	11.74	2.07	35.54	33.01	14.86	47.62	17.49	10.81	6.08	4.57	6.37	7.87	13.55	5.93	4.44	8.78	11.87	42.89	18.86	18.46	10.2	12.74	24.45	7.91	30.05
gene11512_TMEM256	81.41	127.24	72.81	55.06	90.17	86.08	58.09	83.57	87.95	62	65.42	95.03	70.83	123.45	89.77	45.28	62.24	73.79	69.39	118.96	77.34	54.1	115.53	133.92	37.9	89.73	61.28	90.06	50.24	62.9	22.84	50.78	41.28	137.56	57.02	52.29	78.34	50.38	157.37	121.77	85.68	74.66	57.24	86.61	113.84	114.72	68.65	90.7	51.31
gene11513_LOC110082343	3.96	1.6	2.16	0.64	2.34	0.64	0.52	2.94	0.51	2.63	10	1.18	3.09	4.28	1.03	1.52	1.42	0.17	2.74	0.48	6.63	12.33	0.43	1.37	11.59	1.47	2.1	2.59	0.59	2.53	5.82	1.3	0.51	1.28	0.83	2.61	1.49	13.15	0.28	0.99	6.4	5.11	9.52	3.69	0.66	0.72	1.1	2.72	0.45
gene11514_NLGN2	1.08	2.61	0.64	2.36	1.11	1.82	0	2.7	0.56	0	2.48	0.3	2	2.25	1.2	0	0	0.23	0	1.19	0.2	3.34	1.49	3.56	0	2.94	5.25	9.29	2.23	8.96	0	4.14	0.1	2.05	0.56	1.52	1.7	1.5	0.65	0.43	3.21	1.06	0.14	0.83	1.29	1.29	1.21	2.23	1.21
gene11515_TMEM102	2.97	1.9	2.51	4.1	0.98	1.73	2.6	0.52	1.44	0	1.3	0.62	0	0.14	1.01	0	0	0	0	0.5	0	2.35	0.68	2.62	0	0	1.18	0.4	0.71	1.82	0	0	2.44	0	0.65	0	0.98	0	0.26	0.41	1.92	1.91	0	0	0.7	1.09	3.21	0	2.4
gene11516_FGF11	0	0.3	0.36	0.68	0.81	0.76	0.88	0.78	0.05	0	0.59	0	0	0	0.24	1.14	0.25	0.16	0.14	0.22	1.38	0.53	0.44	0.28	1.36	0.57	0.78	1.77	0.69	1.52	3.65	0.61	0	0.25	0.58	1.57	0.44	1.11	0.08	0.55	1.3	0.62	0	0.22	0.82	0.52	0.26	0.76	0.58
gene11517_CHRNB1	2.22	2.03	7.02	3.86	4.34	9.63	0.41	4.17	2.74	2.28	8.41	5.14	3.64	2.27	1.03	2.83	1.85	2.17	1.27	0.66	2.05	3.59	3.42	2.13	0.36	1.07	10.35	8.31	3.09	4.95	6.75	5.88	6.27	0.9	12.09	7.08	3.34	5.37	0.76	0.44	1.38	1.3	1.47	1.54	0.95	1.65	0.94	2.94	0.33
gene11518_LOC110082346	36.83	33.96	25.92	16.47	13.18	1.73	13.23	14.27	26.34	14.52	232.24	5.28	20.72	5.31	9.27	53.42	4.34	7.63	29.58	4.02	31.91	13.12	11.57	24.2	13.1	17.91	6.15	2.79	2.63	6.43	63.84	11.32	0.28	9.81	20.68	33.9	62.56	1409.58	6.69	4.26	15.86	24.29	20.3	15.09	2.99	3.14	8.41	10.37	2.84
gene11519_LOC110082289	9.08	82.3	92.43	59.84	5.92	11.66	45.02	40.41	84.27	22.69	10.91	10.25	4.02	51.78	54.5	16.01	19.81	12.17	31.64	70.17	10.26	75.38	60.94	59.65	70.7	46.92	90.48	29.43	42.51	67.09	30.77	69.8	43.85	71.25	60.79	47.84	45.48	135.93	63.9	71.44	27.48	31.97	18.75	61.18	69.37	48.5	78.01	43.37	50.85
gene1151_CCNY	4.63	7.74	1.68	38.03	3.21	10.8	7.38	6.71	3.15	8.96	5.38	1.65	0.17	0.92	17.46	4.16	3.91	5.46	6.25	7.83	3.86	3.1	2.83	5.42	7.89	7.11	8.79	29.85	6.46	29.82	13.72	1.59	2.69	11.47	4.93	10.06	4.18	2.29	13.31	8.45	7.29	12.1	4.47	5.26	21.59	9.71	13.26	4.69	42.94
gene11521_LOC110082299	0	3.36	0	1.84	7.09	7.79	30	1.3	0.77	2.25	18.2	0.39	0	35.48	46.37	0.26	0	0	0	3.71	0	5.84	0	10.75	0	0	1.06	0.51	0.57	0.32	8.73	0	2.38	0.83	33.91	7.44	18.5	0	0.65	1.82	0.2	0.34	7.02	0.15	1.18	29.69	0.51	0	0.9
gene11522_LOC110082384	0	23.35	7.1	45.72	1.42	2.21	1.41	8.41	9.89	0.53	0.47	0	0	8.55	45.57	0	0.4	5.82	4.59	39.37	0	3.15	0.66	5.41	3	2.43	3.46	2.96	1.55	11.91	0	3	0.04	2.43	2.2	3.97	13.29	2.77	4.63	20.76	0.47	7.33	4.78	2.79	6.32	17.64	30.93	3.86	71.59
gene11523_LOC110082383	0	2.5	2.56	1.21	0.85	0	2.26	2.3	1.38	0.95	0.34	0.48	0	1.24	0.7	5.18	11.18	0.91	3.48	0.67	0	2.27	0.28	1.17	0.79	0.8	0.69	0.15	0.13	0.16	0	0.53	0.59	0.46	0	1.59	4.06	0.7	0	1.56	0.5	0	1.61	1.49	0.52	0.65	0.34	1.2	0.4
gene11524_SENP3	19.39	25.05	30.35	78.36	20.04	41.18	10.98	30.73	28.31	11.01	18.56	9.16	11.75	16.73	55.48	9.62	12.66	10.2	12.96	44.82	11.71	41.48	47.36	22.3	15.28	28.79	77.79	57.5	30.76	71.9	47.18	29.34	19.03	25.62	14.9	14.48	17.5	19.3	30.3	51.76	17.03	47.97	12.25	29.29	47.63	54.47	50.7	21.02	70.44
gene11525_EIF4A1	173.06	279.77	306.52	518.33	151.83	338.76	134.78	264.04	285.17	139.38	207.82	184.34	244.84	335.96	412.24	203.2	116.2	267.65	260.64	585.79	292.79	219.08	216.9	269.38	182.09	201.41	477.12	506.84	202.23	531.19	182.06	206.18	165.4	299.72	199.13	189.35	270.4	168.56	359.35	400.19	372.19	487.4	224.99	292.94	534.49	383.6	439.39	233.87	422.42
gene11526_LOC110082316	1.1	0.76	3.61	17.89	0.97	7.02	0	2.44	6.29	0	1.11	0.92	0	1.2	7.91	1.97	2.05	0	0	4.66	0	10.41	2.32	1.7	0	2.15	9.1	7.33	2.52	5.63	0	3.76	1.2	1.43	0	0	1.17	3.25	0.8	0.44	1.92	3.49	0	4.13	6.62	1.85	5.75	1.03	6.69
gene11527_MPDU1	31.66	21.99	30.87	32.02	7.63	21.42	4.33	20.41	35.46	1.68	12.75	26.1	0	11	36.8	11.47	4.25	8.83	3.89	34.44	17.44	9.99	28.79	14.72	10.39	6.66	28.92	35.47	15.3	22.45	0	19.36	27.66	30.4	12.84	11.45	11.98	33.61	28.51	34.46	13.43	20.13	11.11	26.14	38.28	37.75	36.79	10.85	25.9
[truncated: 17,786 more rows]
[truncated: 11 more columns]
